# Supplementary material for: RNA sequencing of the lncRNA regulome modulated by Withania somnifera in human neuroblastoma SK-N-SH cells
Source: Mol Biol Rep. 2025 Sep 10;52(1):890. doi: 10.1007/s11033-025-10981-7 (PMC12423270; doi:10.1007/s11033-025-10981-7)
Supplement: Supplementary file 8 — Supplementary material 8 (XLSX 2779.4 kb) [file 11033_2025_10981_MOESM8_ESM.xlsx]

## Sheet: ReadMe
	Theracues Innovations Private Limited
	#1436, 2nd Floor
	B-Block, Sahakarnagar
	Bangalore-560092
www.theracues.com	Contact : gk@theracues.com
Date	14-02-2024
Client Details
Project Id	T149_S203
Client Name	Dr. Sujit Nair
Institution	Viridis Biopharma Pvt. Ltd.
Pages
ReadMe	Current Page
Fold Change Data	Fold Change Data for comparison: 50ug/mL 3hr vs Control 3hr exported from Deseq2 R Package
Significant genes	Only significant genes with pvalue <= 0.05
Upregulated genes	Only significant genes with pvalue <= 0.05 and folchange cutoff=2
Downregulated genes	Only significant genes with pvalue <= 0.05 and folchange cutoff= -2

## Sheet: Fold Change Data
Table S1: Human reference genome based differential gene expression (S_50_3hr vs. C_3hr)
Ensembl ID	Entrez ID	Gene Symbol	baseMean	log2FoldChange	lfcSE	stat	pvalue	padj
ENSG00000285565.1	NA	ENSG00000285565	14016	4.65212	0.430439	10.8079	3.15949e-27	4.49279e-23
ENSG00000280385.1	NA	ENSG00000280385	1131.71	1.62967	0.160127	10.1774	2.50261e-24	1.77936e-20
ENSG00000278928.1	NA	ENSG00000278928	960.976	-1.37199	0.157462	-8.71315	2.9555e-18	1.23493e-14
ENSG00000230749.5	100873998	MEIS1-AS2	569.834	-1.52153	0.174992	-8.69482	3.47377e-18	1.23493e-14
ENSG00000248174.8	101928509	LINC02268	533.138	-1.67867	0.197299	-8.50826	1.76559e-17	5.02133e-14
ENSG00000237125.13	79804	HAND2-AS1	15890.3	-1.27544	0.15732	-8.10729	5.17607e-16	1.22673e-12
ENSG00000288530.1	NA	ENSG00000288530	818.773	-1.37995	0.175616	-7.85782	3.90891e-15	7.94066e-12
ENSG00000245870.5	101927074	LINC00682	432.299	-1.51032	0.197985	-7.62847	2.37563e-14	4.22269e-11
ENSG00000204055.5	NA	IER5L-AS1	263.262	1.41834	0.1908	7.43362	1.05662e-13	1.66946e-10
ENSG00000285928.1	NA	ENSG00000285928	133.583	2.55342	0.350261	7.29005	3.09844e-13	4.40598e-10
ENSG00000286670.1	NA	ENSG00000286670	239.798	-1.56583	0.216519	-7.23185	4.76458e-13	5.92235e-10
ENSG00000251216.2	NA	ENSG00000251216	303.606	-1.92607	0.267137	-7.21007	5.59215e-13	5.92235e-10
ENSG00000286875.1	NA	ENSG00000286875	163.524	-1.58206	0.219447	-7.2093	5.62385e-13	5.92235e-10
ENSG00000264982.1	NA	ENSG00000264982	287.491	-1.47211	0.204335	-7.20438	5.83073e-13	5.92235e-10
ENSG00000227719.1	NA	ENSG00000227719	476.962	-1.55917	0.217728	-7.1611	8.00329e-13	7.58712e-10
ENSG00000286039.3	NA	ENSG00000286039	3832.47	-1.02555	0.144595	-7.09259	1.31623e-12	1.1698e-09
ENSG00000283549.1	NA	ENSG00000283549	289.763	-1.23309	0.180974	-6.81364	9.51598e-12	7.95984e-09
ENSG00000259439.3	107985879	LINC01833	447.019	-1.11785	0.164592	-6.79167	1.10845e-11	8.75675e-09
ENSG00000249669.12	NA	CARMN	430.581	-1.47692	0.218343	-6.7642	1.34046e-11	1.00323e-08
ENSG00000257225.1	NA	ENSG00000257225	653.573	-1.2209	0.181401	-6.73039	1.69204e-11	1.20304e-08
ENSG00000223749.11	NA	MIR503HG	380.443	-1.26696	0.19755	-6.41335	1.42359e-10	9.63973e-08
ENSG00000250467.1	NA	PHOX2B-AS1	427.09	-1.21309	0.193988	-6.25343	4.01524e-10	2.5953e-07
ENSG00000288776.1	NA	ENSG00000288776	339.761	-1.22223	0.199246	-6.13429	8.55387e-10	5.28853e-07
ENSG00000284966.3	NA	ENSG00000284966	878.173	-0.919527	0.151019	-6.08883	1.13737e-09	6.73892e-07
ENSG00000225156.2	NA	ENSG00000225156	204.374	-1.079	0.178098	-6.05843	1.37458e-09	7.8186e-07
ENSG00000250033.5	641364	SLC7A11-AS1	283.459	1.72182	0.287795	5.98279	2.1935e-09	1.19968e-06
ENSG00000271474.1	NA	UNC5C-AS1	256.493	-0.94447	0.159329	-5.92781	3.06994e-09	1.61684e-06
ENSG00000234445.1	100874081	FGF14-AS1	57.6946	-2.19742	0.371313	-5.91798	3.2591e-09	1.65516e-06
ENSG00000281832.1	441177	LINC00602	154.765	-1.21324	0.205382	-5.90723	3.47904e-09	1.70593e-06
ENSG00000250708.3	101928478	LINC02269	78.5722	-1.97731	0.337312	-5.86197	4.57402e-09	2.16808e-06
ENSG00000254192.1	NA	ENSG00000254192	917.673	-0.895939	0.153085	-5.85255	4.84104e-09	2.22063e-06
ENSG00000250302.3	152578	LINC01618	128.519	-1.14344	0.196057	-5.83218	5.47077e-09	2.43107e-06
ENSG00000236404.12	401491	VLDLR-AS1	179.543	-1.10864	0.192071	-5.77203	7.83245e-09	3.37507e-06
ENSG00000254042.2	NA	SLIT3-AS2	2215.5	-0.889391	0.155707	-5.71195	1.11691e-08	4.67131e-06
ENSG00000234147.4	NA	ENSG00000234147	150.401	-1.11362	0.195648	-5.69193	1.2561e-08	5.10335e-06
ENSG00000259663.2	642366	ISL1-DT	1797.73	-0.762351	0.135646	-5.62017	1.90772e-08	7.53548e-06
ENSG00000274021.1	NA	ENSG00000274021	318.899	-1.08408	0.194355	-5.57784	2.43528e-08	9.35939e-06
ENSG00000241158.7	101929335	ADAMTS9-AS1	383.153	-1.3398	0.243521	-5.50178	3.75966e-08	1.40691e-05
ENSG00000231999.8	400761	LRRC8C-DT	947.853	-0.911977	0.165991	-5.49412	3.92661e-08	1.4317e-05
ENSG00000261618.2	NA	LINC02605	117.902	-1.63207	0.297803	-5.48037	4.24435e-08	1.50887e-05
ENSG00000251011.6	NA	TMEM108-AS1	122.032	-1.5139	0.28001	-5.40661	6.42301e-08	2.22769e-05
ENSG00000230910.6	NA	ADGRB3-DT	303.389	-1.02307	0.192891	-5.30385	1.13384e-07	3.83887e-05
ENSG00000274492.1	NA	ENSG00000274492	54.4644	-1.40449	0.271178	-5.17924	2.22787e-07	7.36753e-05
ENSG00000272143.2	283481	FGF14-AS2	194.035	-2.00587	0.388061	-5.16895	2.35413e-07	7.60811e-05
ENSG00000277223.1	NA	ENSG00000277223	42.9717	-2.09305	0.408835	-5.11954	3.06275e-07	9.67828e-05
ENSG00000225756.1	138948	DBH-AS1	840.335	-0.801554	0.157519	-5.08863	3.60668e-07	0.000111493
ENSG00000267280.6	103689912	TBX2-AS1	346.202	-0.794577	0.157139	-5.05653	4.26951e-07	0.000129175
ENSG00000257761.3	124902964	ENSG00000257761	41.5947	-2.11271	0.4182	-5.0519	4.37427e-07	0.000129588
ENSG00000196668.4	100287569	LINC00173	72.313	-1.42181	0.281797	-5.04551	4.52322e-07	0.000131266
ENSG00000188185.13	NA	LINC00265	616.726	-0.683266	0.135556	-5.04049	4.64352e-07	0.000132062
ENSG00000163364.12	375295	LINC01116	1163.68	-0.821721	0.164032	-5.00952	5.45651e-07	0.00015214
ENSG00000272168.10	NA	CASC15	1542.87	-0.71962	0.144319	-4.98631	6.15442e-07	0.0001683
ENSG00000254340.2	124901882	ENSG00000254340	91.4167	-1.11303	0.225729	-4.93083	8.18809e-07	0.000219688
ENSG00000250957.1	NA	ENSG00000250957	22.0202	-2.04422	0.421865	-4.84569	1.26175e-06	0.000332261
ENSG00000289702.1	NA	ENSG00000289702	59.032	-1.32756	0.276767	-4.79668	1.61316e-06	0.000417074
ENSG00000248458.2	NA	ENSG00000248458	142.156	-1.03642	0.216963	-4.77695	1.7797e-06	0.000451917
ENSG00000231419.6	154822	LINC00689	749.54	-0.83441	0.176139	-4.73722	2.16672e-06	0.000540539
ENSG00000257027.1	NA	ENSG00000257027	138.986	-0.949614	0.200683	-4.7319	2.22425e-06	0.000545324
ENSG00000280061.1	NA	ENSG00000280061	113.475	-1.04571	0.22152	-4.7206	2.35153e-06	0.000566338
ENSG00000271270.8	100507032	TMCC1-DT	216.929	-0.836666	0.17736	-4.71733	2.38961e-06	0.000566338
ENSG00000286642.2	NA	ENSG00000286642	76.0889	-1.4237	0.305759	-4.65628	3.21971e-06	0.000750561
ENSG00000285833.1	NA	ENSG00000285833	103.99	0.966966	0.210552	4.59252	4.37921e-06	0.000990714
ENSG00000291139.1	349152	DPY19L2P2	428.609	-0.60596	0.131959	-4.59204	4.38924e-06	0.000990714
ENSG00000253553.9	NA	ENSG00000253553	217.62	-0.719174	0.15789	-4.55489	5.24119e-06	0.0011326
ENSG00000289210.1	NA	ENSG00000289210	133.372	-1.08977	0.23927	-4.55456	5.24951e-06	0.0011326
ENSG00000271216.2	NA	LINC01050	27.1628	-1.6727	0.367282	-4.55427	5.25678e-06	0.0011326
ENSG00000243701.8	344595	DUBR	498.148	-0.657352	0.145033	-4.53244	5.83073e-06	0.00123751
ENSG00000236502.3	100506108	SIX3-AS1	46.7394	-1.3449	0.297352	-4.52293	6.09904e-06	0.00127493
ENSG00000233355.7	100506915	CHRM3-AS2	104.912	-1.18708	0.262633	-4.51992	6.18639e-06	0.00127493
ENSG00000259017.1	NA	ENSG00000259017	42.279	-1.59552	0.353331	-4.51567	6.31167e-06	0.00128217
ENSG00000267270.8	100130522	PARD6G-AS1	278.743	0.93539	0.208139	4.49407	6.98754e-06	0.00139948
ENSG00000256661.1	NA	A2ML1-AS1	115.403	-1.02633	0.229207	-4.47772	7.54447e-06	0.00147255
ENSG00000258168.6	NA	ENSG00000258168	49.8815	-1.22603	0.273833	-4.47729	7.55953e-06	0.00147255
ENSG00000285744.1	NA	MITA1	350.283	-0.823029	0.185113	-4.44609	8.74473e-06	0.00167793
ENSG00000167912.8	100505501	TOX-DT	280.176	-0.850641	0.191434	-4.44352	8.84982e-06	0.00167793
ENSG00000227456.9	114036	LINC00310	46.3272	1.73684	0.396622	4.37908	1.19181e-05	0.00222994
ENSG00000289637.1	NA	ENSG00000289637	13.881	3.42826	0.785502	4.36442	1.27459e-05	0.00235385
ENSG00000279029.1	NA	ENSG00000279029	48.0652	-1.72492	0.395973	-4.35615	1.32369e-05	0.00241319
ENSG00000229056.2	101927482	HECW2-AS1	38.0526	-1.46095	0.335962	-4.34854	1.37044e-05	0.0024668
ENSG00000279036.1	NA	ENSG00000279036	28.7202	1.87714	0.433278	4.33241	1.47484e-05	0.00262153
ENSG00000232821.1	NA	ENSG00000232821	922.323	-0.872526	0.201761	-4.32456	1.52837e-05	0.00268314
ENSG00000276462.2	440896	LINC03025	18.747	2.87694	0.669768	4.29543	1.74355e-05	0.00302357
ENSG00000261656.6	101927726	BEAN1-AS1	16.098	2.56527	0.598597	4.28547	1.82354e-05	0.00312418
ENSG00000243319.7	283480	FGF14-IT1	248.614	-1.66386	0.389058	-4.27664	1.89733e-05	0.00321192
ENSG00000247925.2	NA	ENSG00000247925	40.8098	-1.34369	0.314442	-4.27324	1.92657e-05	0.00322304
ENSG00000233396.9	NA	LINC01719	307.937	-0.710275	0.16635	-4.26976	1.95685e-05	0.00323295
ENSG00000224893.7	105378065	LINC02840	2626.71	-0.847414	0.19858	-4.26736	1.97796e-05	0.00323295
ENSG00000205885.8	283314	C1RL-AS1	326.906	-0.798293	0.1873	-4.26211	2.02507e-05	0.00327233
ENSG00000247213.7	102723562	LINC01498	17.9268	2.32683	0.551415	4.21974	2.44581e-05	0.0039078
ENSG00000233183.3	105375026	ENSG00000233183	34.372	2.116	0.502749	4.20886	2.56666e-05	0.0040311
ENSG00000265282.1	NA	ENSG00000265282	68.9986	-1.1556	0.274638	-4.20771	2.57967e-05	0.0040311
ENSG00000259460.1	NA	ENSG00000259460	492.447	-0.644157	0.153287	-4.2023	2.64216e-05	0.00408385
ENSG00000289611.1	NA	ENSG00000289611	28.0549	-1.48723	0.355164	-4.18745	2.82109e-05	0.00431353
ENSG00000205056.9	NA	LINC02397	17.1854	2.49403	0.597995	4.17065	3.03731e-05	0.00459474
ENSG00000242816.2	101926953	ENSG00000242816	92.165	-1.29186	0.31216	-4.13846	3.49645e-05	0.00523363
ENSG00000240707.3	399829	LINC01168	25.0782	1.88813	0.457705	4.12521	3.70389e-05	0.00548639
ENSG00000244879.10	NA	GABPB1-AS1	2336.49	-0.782822	0.190033	-4.11939	3.79871e-05	0.00556883
ENSG00000287868.1	NA	ENSG00000287868	42.8777	1.50691	0.366289	4.11398	3.88889e-05	0.00559163
ENSG00000287184.1	NA	ENSG00000287184	19.5774	-1.94159	0.471976	-4.11375	3.89291e-05	0.00559163
ENSG00000283480.1	NA	ENSG00000283480	414.973	-0.831756	0.203938	-4.07848	4.53312e-05	0.00644609
ENSG00000261602.1	NA	ENSG00000261602	574.645	0.929333	0.228253	4.0715	4.67113e-05	0.00657659
ENSG00000236213.4	NA	CDC42EP3-AS1	1126.58	-0.739624	0.182131	-4.06094	4.88747e-05	0.00681371
ENSG00000248719.2	NA	PRDM8-AS1	93.9426	-0.900661	0.222065	-4.05584	4.99539e-05	0.00689654
ENSG00000227036.10	400619	LINC00511	182.135	1.04337	0.257953	4.04481	5.23664e-05	0.00716009
ENSG00000226950.8	57291	DANCR	753.799	-0.627137	0.155872	-4.0234	5.73636e-05	0.00776867
ENSG00000235997.4	NA	LINC01936	13.703	2.64847	0.664504	3.98563	6.73014e-05	0.00900788
ENSG00000234787.9	100507428	LINC00458	35.7598	1.99866	0.501679	3.98394	6.77808e-05	0.00900788
ENSG00000258399.8	NA	MIR493HG	188.501	-0.941931	0.236659	-3.98013	6.8879e-05	0.00906907
ENSG00000293469.1	NA	CHMP1B2P	11.9345	2.68404	0.678278	3.95713	7.58544e-05	0.00986003
ENSG00000291069.1	399761	BMS1P1	400.055	-0.792727	0.200455	-3.95464	7.66497e-05	0.00986003
ENSG00000235066.7	NA	ENSG00000235066	352.086	-0.643922	0.162867	-3.95365	7.69665e-05	0.00986003
ENSG00000285612.1	NA	ENSG00000285612	1273.09	-0.613713	0.155666	-3.94251	8.06349e-05	0.0101847
ENSG00000291151.1	155400	NSUN5P1	2298.97	-0.59731	0.151539	-3.94162	8.09334e-05	0.0101847
ENSG00000250902.1	104326058	SMAD1-AS1	354.906	-0.757674	0.192363	-3.93876	8.19029e-05	0.0102163
ENSG00000285095.2	112268208	ENSG00000285095	54.8538	-1.16083	0.295408	-3.92959	8.50904e-05	0.0104896
ENSG00000186594.16	84981	MIR22HG	615.388	0.821674	0.209181	3.92805	8.5637e-05	0.0104896
ENSG00000270605.1	NA	ENSG00000270605	151.575	-0.801452	0.20413	-3.92618	8.63066e-05	0.0104896
ENSG00000264860.1	NA	ENSG00000264860	220.05	-0.712526	0.181676	-3.92197	8.78296e-05	0.0105124
ENSG00000248323.8	100505994	LUCAT1	155.693	0.979047	0.249657	3.92157	8.79727e-05	0.0105124
ENSG00000205086.8	400950	LINC02898	61.7111	-1.09494	0.279738	-3.91416	9.0718e-05	0.0106825
ENSG00000227373.6	102724601	RABGAP1L-DT	25.6857	1.80314	0.460727	3.91368	9.08989e-05	0.0106825
ENSG00000283117.1	79150	MGC4859	55.5926	1.4222	0.363833	3.90893	9.27047e-05	0.0108018
ENSG00000278000.1	NA	ENSG00000278000	67.3749	1.16983	0.299415	3.90704	9.3433e-05	0.0108018
ENSG00000279587.1	NA	ENSG00000279587	52.5818	-1.16953	0.299493	-3.90503	9.42136e-05	0.0108042
ENSG00000267100.2	147727	ILF3-DT	183.943	-0.665558	0.170762	-3.89757	9.71626e-05	0.0110532
ENSG00000239828.9	NA	CCDC54-AS1	39.7109	1.41781	0.364836	3.88615	0.000101846	0.0114941
ENSG00000248994.2	NA	ENSG00000248994	30.3158	2.06843	0.533882	3.87431	0.000106928	0.0119726
ENSG00000256150.2	283440	ITFG2-AS1	56.5272	1.21257	0.313526	3.86753	0.000109941	0.0121211
ENSG00000215483.12	400123	LINC00598	56.9843	1.532	0.396122	3.8675	0.000109959	0.0121211
ENSG00000223745.8	NA	CCDC18-AS1	713.602	-0.558674	0.14455	-3.86491	0.000111128	0.0121557
ENSG00000293402.1	NA	ENSG00000293402	1650.9	-0.619208	0.160434	-3.85959	0.000113578	0.0123289
ENSG00000281706.5	100507173	LINC01012	108.165	-0.80939	0.209998	-3.85428	0.000116071	0.012504
ENSG00000253125.1	NA	ENSG00000253125	16.8032	2.15317	0.559031	3.85161	0.000117346	0.0125463
ENSG00000279099.1	NA	ENSG00000279099	20.9911	-1.8519	0.482485	-3.83826	0.000123911	0.0131494
ENSG00000287823.1	NA	ENSG00000287823	41.9763	1.44265	0.37682	3.82849	0.000128934	0.0135643
ENSG00000237380.7	NA	HOXD-AS2	384.958	-0.561139	0.146627	-3.82697	0.000129729	0.0135643
ENSG00000291137.1	2630	GBAP1	948.654	-0.529832	0.138555	-3.82397	0.000131318	0.0136302
ENSG00000228358.7	105377390	LINC02263	17.1116	2.28294	0.598261	3.81597	0.000135651	0.013978
ENSG00000261654.1	NA	ENSG00000261654	155.3	0.861234	0.226271	3.80621	0.000141113	0.0144361
ENSG00000270049.4	101927837	ATP6V0D1-DT	167.46	-0.71122	0.187025	-3.80281	0.000143063	0.0145311
ENSG00000257551.1	100873924	HLX-AS1	149.334	-0.816043	0.215049	-3.79469	0.000147827	0.0148737
ENSG00000254186.3	NA	ENSG00000254186	29.1298	1.65367	0.435919	3.79352	0.000148528	0.0148737
ENSG00000238230.3	101927248	LINC00391	12.3436	3.13874	0.827922	3.79111	0.000149974	0.0149134
ENSG00000253659.2	NA	ENSG00000253659	54.9938	-1.07537	0.284044	-3.78591	0.000153146	0.0151232
ENSG00000287502.1	NA	ENSG00000287502	24.4707	-1.49215	0.394847	-3.77906	0.00015742	0.015438
ENSG00000260244.1	NA	ENSG00000260244	293.836	-0.737672	0.195317	-3.77679	0.000158864	0.015473
ENSG00000247137.9	100506282	ANKRD42-DT	539.981	-0.528826	0.140178	-3.77253	0.0001616	0.0156323
ENSG00000233237.9	79940	LINC00472	773.336	-0.540304	0.143362	-3.76881	0.000164025	0.0157597
ENSG00000289926.1	NA	ENSG00000289926	263.789	-0.696705	0.18509	-3.76415	0.000167119	0.0159492
ENSG00000232677.11	100506930	LINC00665	1923.54	-0.539847	0.143572	-3.7601	0.000169842	0.016101
ENSG00000237390.1	NA	ENSG00000237390	21.0811	2.20095	0.587163	3.74845	0.000177928	0.0167559
ENSG00000226239.2	NA	ENSG00000226239	28.7649	1.42779	0.381615	3.74144	0.000182972	0.0171175
ENSG00000290761.1	NA	ENSG00000290761	3.97806	5.49539	1.47147	3.73463	0.000187991	0.0174721
ENSG00000269842.6	NA	ENSG00000269842	22.0291	1.99367	0.534507	3.72993	0.000191532	0.0176856
ENSG00000279222.1	NA	ENSG00000279222	3.82879	5.33088	1.42994	3.72805	0.00019297
ENSG00000230960.3	154449	ENSG00000230960	10.248	3.56094	0.955671	3.72611	0.000194456	0.0178397
ENSG00000177337.10	NA	DLGAP1-AS1	311.551	-0.609278	0.163689	-3.72216	0.000197528	0.0180054
ENSG00000215533.8	193629	LINC00189	64.762	-0.944166	0.25378	-3.72041	0.000198903	0.0180153
ENSG00000254573.1	NA	ENSG00000254573	3.71858	5.31302	1.42902	3.71795	0.000200847
ENSG00000255931.2	105369329	ENSG00000255931	18.1866	2.2685	0.610418	3.7163	0.00020216	0.0181259
ENSG00000279693.1	NA	ENSG00000279693	84.9387	-0.922683	0.248323	-3.71566	0.000202673	0.0181259
ENSG00000286742.1	NA	ENSG00000286742	140.978	-0.947745	0.25519	-3.71388	0.000204102	0.0181396
ENSG00000267452.3	440446	LINC02073	20.7582	2.35394	0.634252	3.71136	0.000206147	0.0182075
ENSG00000285754.1	NA	ENSG00000285754	9.15059	3.16813	0.857238	3.69575	0.000219241	0.0192445
ENSG00000235779.8	105373346	ENSG00000235779	25.7394	1.86122	0.504145	3.69183	0.000222646	0.0193646
ENSG00000236268.6	101927498	LINC01361	8.16526	3.71538	1.00694	3.68976	0.000224464	0.0193646
ENSG00000246339.6	101929402	EXTL3-AS1	206.731	-0.616656	0.167138	-3.6895	0.000224695	0.0193646
ENSG00000223764.2	100130417	LINC02593	228.033	-0.676054	0.183355	-3.68714	0.000226789	0.0193983
ENSG00000253661.3	100192378	ZFHX4-AS1	228.383	-0.621584	0.168634	-3.68599	0.000227815	0.0193983
ENSG00000248254.1	NA	ENSG00000248254	97.9698	-0.817063	0.221935	-3.68154	0.000231831	0.01955
ENSG00000225964.6	NA	NRIR	15.8979	2.09029	0.568011	3.68002	0.00023322	0.01955
ENSG00000284735.1	NA	ENSG00000284735	62.3994	1.04231	0.283276	3.67947	0.00023372	0.01955
ENSG00000290590.1	NA	ENSG00000290590	167.696	-0.702225	0.190985	-3.67686	0.000236119	0.0195531
ENSG00000228421.2	NA	ENSG00000228421	103.651	-0.883366	0.240279	-3.67642	0.000236529	0.0195531
ENSG00000256022.6	101927637	LINC02411	4.65279	5.29204	1.44003	3.67496	0.000237883	0.0195531
ENSG00000241163.10	285286	LINC00877	63.1337	1.01659	0.276747	3.67334	0.000239399	0.0195647
ENSG00000286964.1	NA	ENSG00000286964	161.457	-0.711839	0.193961	-3.67001	0.00024254	0.0197081
ENSG00000254369.6	100133311	HOXA-AS3	25.0387	2.07704	0.566825	3.66434	0.000247973	0.0200351
ENSG00000288828.1	NA	ENSG00000288828	34.7011	-1.16838	0.319201	-3.66031	0.000251906	0.0202254
ENSG00000233392.5	200772	UICLM	17.7275	2.0674	0.565292	3.65722	0.000254965	0.0202254
ENSG00000251680.6	NA	ENSG00000251680	10.9014	2.77458	0.758951	3.6558	0.000256376	0.0202254
ENSG00000206187.4	100128714	LINC02346	17.2487	2.55475	0.698826	3.65577	0.000256407	0.0202254
ENSG00000283994.1	NA	ENSG00000283994	5.16016	5.1373	1.40587	3.65417	0.000258019	0.0202254
ENSG00000293477.1	NA	CRYZL2P	303.015	-0.696059	0.190527	-3.65333	0.000258862	0.0202254
ENSG00000290866.1	653786	OTOAP1	17.0666	2.166	0.593861	3.64731	0.000264999	0.0205918
ENSG00000251372.7	100874047	LINC00499	33.9801	1.9498	0.535251	3.64278	0.000269706	0.0206065
ENSG00000230133.2	400839	LINC01721	15.8686	2.22607	0.611124	3.64259	0.000269913	0.0206065
ENSG00000279342.2	NA	ENSG00000279342	231.48	-0.807942	0.221844	-3.64194	0.000270592	0.0206065
ENSG00000234072.1	NA	GTF3C2-AS2	922.004	-0.501638	0.137777	-3.64093	0.000271655	0.0206065
ENSG00000293097.1	NA	ENSG00000293097	28.2074	1.72648	0.474282	3.64019	0.000272435	0.0206065
ENSG00000252690.3	NA	ENSG00000252690	135.683	-0.737042	0.203221	-3.62681	0.000286949	0.0215895
ENSG00000237667.7	339822	LINC01115	24.4428	1.98567	0.549239	3.61531	0.000299983	0.0222265
ENSG00000233695.2	NA	GAS6-AS1	1242.75	-0.778118	0.21523	-3.61529	0.000300014	0.0222265
ENSG00000238113.7	103352539	LINC01410	511.8	-0.689075	0.190604	-3.61521	0.000300104	0.0222265
ENSG00000236841.8	101929532	ENSG00000236841	608.614	-0.561714	0.155544	-3.61128	0.000304687	0.022449
ENSG00000227542.1	NA	MYO1B-AS1	39.7228	-1.04707	0.290096	-3.60939	0.000306923	0.0224972
ENSG00000249375.8	100270680	CASC11	197.455	-0.785401	0.217835	-3.60549	0.00031157	0.0227206
ENSG00000246223.10	388011	LINC01550	16.8776	2.26378	0.628882	3.59968	0.000318608	0.0231153
ENSG00000275038.2	NA	ENSG00000275038	98.108	-0.799051	0.222082	-3.598	0.000320677	0.0231473
ENSG00000286780.1	NA	ENSG00000286780	6.57823	4.83228	1.34715	3.58706	0.000334433	0.0240184
ENSG00000287277.1	NA	ENSG00000287277	27.9218	1.91431	0.533931	3.58531	0.000336673	0.0240577
ENSG00000278175.6	389741	GLIDR	379.273	-0.546284	0.152696	-3.5776	0.00034677	0.0246553
ENSG00000279227.2	NA	ENSG00000279227	57.2633	-0.955824	0.267897	-3.56787	0.00035989	0.0254608
ENSG00000290398.1	389652	ASNSP1	25.6302	2.15536	0.60541	3.56017	0.00037061	0.0260895
ENSG00000145075.13	NA	ENSG00000145075	281.395	-0.579595	0.163221	-3.55099	0.000383786	0.0267309
ENSG00000236676.1	NA	ENSG00000236676	26.4605	-1.57092	0.44263	-3.54907	0.00038659	0.0267309
ENSG00000285784.1	NA	ENSG00000285784	4.19385	5.09057	1.43461	3.54839	0.000387595	0.0267309
ENSG00000271743.1	NA	ENSG00000271743	18.9086	2.04113	0.57574	3.54524	0.000392263	0.0267309
ENSG00000261054.1	NA	SYNM-AS2	401.292	0.722874	0.203905	3.54515	0.000392394	0.0267309
ENSG00000273840.1	NA	ENSG00000273840	19.0853	2.16077	0.609503	3.54513	0.000392417	0.0267309
ENSG00000267650.1	NA	ENSG00000267650	6.14131	4.75704	1.34211	3.54445	0.000393436	0.0267309
ENSG00000270574.1	NA	ENSG00000270574	101.442	-0.831504	0.234725	-3.54246	0.000396407	0.0267309
ENSG00000287301.3	NA	ENSG00000287301	4.37864	5.22711	1.47562	3.54231	0.00039664	0.0267309
ENSG00000228655.7	NA	ENSG00000228655	13.08	2.8607	0.80835	3.53894	0.000401738	0.0269466
ENSG00000264769.1	NA	MAFG-AS1	100.632	1.0163	0.287278	3.5377	0.00040363	0.0269466
ENSG00000226122.1	100129427	DDC-AS1	182.395	-0.637191	0.180494	-3.53027	0.00041514	0.0274751
ENSG00000290942.1	317716	BPIFA4P	7.57779	3.6227	1.02623	3.53009	0.000415411	0.0274751
ENSG00000279608.1	NA	ENSG00000279608	136.966	0.793622	0.225152	3.52483	0.00042375	0.0277832
ENSG00000197099.8	NA	HRG-AS1	55.6719	1.10172	0.312573	3.52469	0.000423977	0.0277832
ENSG00000226777.9	9834	FAM30A	1428.63	0.658162	0.18684	3.5226	0.000427331	0.0278745
ENSG00000290464.1	283507	SUGT1P3	68.0235	-0.966221	0.274555	-3.51923	0.000432807	0.0279356
ENSG00000225548.7	105377007	LINC01980	13.8882	2.73876	0.778597	3.51755	0.000435547	0.0279356
ENSG00000286708.1	NA	ENSG00000286708	7.36645	4.26715	1.21319	3.51729	0.00043597	0.0279356
ENSG00000286843.1	NA	ENSG00000286843	24.0932	-1.53441	0.436555	-3.51482	0.000440048	0.0279356
ENSG00000268157.1	NA	ENSG00000268157	41.4301	-1.17965	0.335626	-3.51477	0.000440142	0.0279356
ENSG00000286117.2	NA	ENSG00000286117	6.47822	4.68031	1.33173	3.51447	0.000440637	0.0279356
ENSG00000293267.1	NA	MYADML	12.8049	2.73047	0.777254	3.51297	0.000443124	0.0279356
ENSG00000240535.8	NA	ENSG00000240535	24.9911	1.93059	0.54964	3.51246	0.000443983	0.0279356
ENSG00000253230.11	157627	MIR124-1HG	278.576	-0.600505	0.171074	-3.51021	0.000447745	0.0280482
ENSG00000225647.2	NA	ENSG00000225647	12.1583	2.78662	0.794758	3.50625	0.000454471	0.0281849
ENSG00000259669.6	NA	ENSG00000259669	9.22413	3.28198	0.936183	3.5057	0.000455404	0.0281849
ENSG00000237949.3	102724768	LINC00844	13.5832	2.3677	0.675438	3.50543	0.000455875	0.0281849
ENSG00000287084.2	NA	ENSG00000287084	10.6517	2.32782	0.66444	3.50344	0.000459289	0.0282731
ENSG00000258464.2	105370409	ENSG00000258464	9.03644	3.26491	0.933245	3.49845	0.000467972	0.0286835
ENSG00000259498.1	NA	TPM1-AS	271.065	-0.734441	0.210011	-3.49715	0.000470257	0.0286998
ENSG00000206142.9	100996335	FAM230H	20.5481	1.94863	0.557818	3.49331	0.000477067	0.028764
ENSG00000235016.1	100129060	SEMA3F-AS1	284.586	-0.546992	0.156585	-3.49327	0.000477149	0.028764
ENSG00000234089.2	105375297	ENSG00000234089	19.3169	2.04548	0.585662	3.4926	0.000478345	0.028764
ENSG00000251002.10	105370401	TRD-AS1	41.1648	1.43794	0.411837	3.49153	0.000480254	0.028764
ENSG00000235142.12	100422737	LINC02532	30.4235	1.89998	0.544269	3.49088	0.000481423	0.028764
ENSG00000231933.7	NA	MYO18B-AS1	14.8037	2.18384	0.626533	3.48559	0.000491049	0.0292164
ENSG00000279127.1	NA	ENSG00000279127	3.13472	5.07229	1.45634	3.48292	0.000495983
ENSG00000280079.1	NA	ENSG00000280079	144.595	-0.64106	0.184087	-3.48239	0.000496968	0.0293522
ENSG00000265096.3	NA	C1QTNF1-AS1	153.088	-0.601365	0.172701	-3.48212	0.000497459	0.0293522
ENSG00000285280.2	NA	ENSG00000285280	65.3589	1.01011	0.29036	3.4788	0.000503669	0.0295958
ENSG00000235535.9	101927990	TRDN-AS1	16.3626	2.09029	0.601099	3.47745	0.000506207	0.0296225
ENSG00000259234.8	729911	ANKRD34C-AS1	36.6765	1.5806	0.454833	3.47511	0.000510636	0.0297592
ENSG00000253955.2	285593	LINC02995	31.6452	1.25184	0.36046	3.47291	0.000514854	0.0298825
ENSG00000256577.2	101929384	SLC6A12-AS1	4.30175	4.9206	1.41802	3.47005	0.000520356	0.0300791
ENSG00000253671.3	NA	ENSG00000253671	41.4651	-1.05654	0.304804	-3.4663	0.00052767	0.0302026
ENSG00000287737.3	NA	ENSG00000287737	147.485	-0.668434	0.192872	-3.46569	0.000528878	0.0302026
ENSG00000189295.13	NA	ANKRD62P1-PARP4P3	3.48616	5.24974	1.51481	3.46561	0.000529022
ENSG00000288538.1	NA	ENSG00000288538	201.319	-0.640533	0.184825	-3.46561	0.000529026	0.0302026
ENSG00000236501.6	NA	ENSG00000236501	13.2633	2.51953	0.727274	3.46434	0.000531533	0.0302026
ENSG00000286052.1	NA	ENSG00000286052	3.41307	4.97852	1.43745	3.46344	0.00053331
ENSG00000245067.8	255130	IGFBP7-AS1	71.5019	-0.870335	0.25134	-3.46277	0.000534638	0.0302026
ENSG00000254277.2	NA	ENSG00000254277	9.14101	3.03257	0.875843	3.46246	0.000535266	0.0302026
ENSG00000261026.1	NA	ENSG00000261026	26.8881	1.94326	0.561408	3.46141	0.00053736	0.0302026
ENSG00000255087.6	101929473	ENSG00000255087	33.5197	1.74749	0.505676	3.45576	0.000548742	0.0307209
ENSG00000293110.1	NA	ENSG00000293110	78.6974	1.31595	0.380921	3.45466	0.000550981	0.0307253
ENSG00000291185.1	NA	ENSG00000291185	910.33	-0.547151	0.158537	-3.45126	0.000557983	0.0308136
ENSG00000290857.1	646096	CHEK2P2	7.25056	3.4335	0.994939	3.45096	0.000558593	0.0308136
ENSG00000224934.6	NA	GOT1-DT	322.786	-0.552425	0.16015	-3.44942	0.000561797	0.0308136
ENSG00000292982.1	NA	WASH5P	665.88	-0.537942	0.155964	-3.44914	0.00056238	0.0308136
ENSG00000246859.3	100505678	STARD4-AS1	7372.72	-0.498306	0.144493	-3.44865	0.000563399	0.0308136
ENSG00000291099.1	NA	ENSG00000291099	202.679	-0.551488	0.160374	-3.43877	0.000584365	0.0317348
ENSG00000283662.1	NA	ENSG00000283662	64.8619	-0.885822	0.257646	-3.43814	0.000585731	0.0317348
ENSG00000235688.3	NA	SNTG2-AS1	13.5928	2.10013	0.611146	3.43638	0.000589543	0.0317348
ENSG00000247624.6	441009	CPEB2-DT	40.0501	1.25502	0.365267	3.43589	0.000590619	0.0317348
ENSG00000234350.7	101926913	ERICH2-DT	18.9099	2.01278	0.585871	3.43553	0.000591401	0.0317348
ENSG00000226125.2	151475	LINC01907	10.0973	2.56087	0.7459	3.43326	0.00059638	0.0318817
ENSG00000293019.1	NA	CIBAR1P2	3.17523	5.06859	1.47674	3.43228	0.000598532
ENSG00000286365.1	NA	ENSG00000286365	38.8838	-1.06628	0.310765	-3.43115	0.000601017	0.0319931
ENSG00000253301.6	100507651	LINC01606	47.7042	2.14246	0.624574	3.43028	0.000602964	0.0319931
ENSG00000280809.5	101929052	LINC00836	19.5779	1.94287	0.567054	3.42625	0.000611974	0.0323505
ENSG00000247810.8	101928721	ENSG00000247810	9.3201	2.75029	0.802971	3.42514	0.000614481	0.0323627
ENSG00000181211.1	100127950	HECW1-IT1	10.8308	3.06336	0.89635	3.41759	0.000631773	0.0331506
ENSG00000235122.4	101927020	ENSG00000235122	6.07862	4.80855	1.40852	3.41391	0.000640378	0.0334786
ENSG00000235731.3	NA	LINC02250	31.4598	1.37764	0.403896	3.41087	0.000647561	0.0337127
ENSG00000290731.1	440895	ENSG00000290731	42.3112	-1.1235	0.329472	-3.41001	0.000649597	0.0337127
ENSG00000287614.1	NA	ENSG00000287614	2.92001	5.1107	1.49987	3.40744	0.000655752
ENSG00000250125.5	401134	LINC02232	10.8381	2.54578	0.747406	3.40615	0.000658868	0.0340445
ENSG00000290338.1	100132526	FGD5P1	10.7593	3.99467	1.17305	3.40536	0.000660779	0.0340445
ENSG00000263786.1	NA	ENSG00000263786	117.626	-0.748539	0.220241	-3.39872	0.000677012	0.0347549
ENSG00000278601.1	NA	ENSG00000278601	51.5545	-1.01876	0.300108	-3.39463	0.000687208	0.0349978
ENSG00000286415.1	NA	ENSG00000286415	8.1791	2.51047	0.73956	3.39455	0.000687408	0.0349978
ENSG00000291020.1	NA	ENSG00000291020	5.68858	4.2612	1.25556	3.39387	0.000689127	0.0349978
ENSG00000258312.1	NA	ENSG00000258312	2.54033	5.12855	1.51144	3.39316	0.000690924
ENSG00000235501.8	NA	CNN3-DT	191.719	-0.638396	0.188471	-3.38723	0.000706014	0.0357201
ENSG00000231074.11	414777	HCG18	2100.84	-0.516317	0.152513	-3.38539	0.000710778	0.0357201
ENSG00000242474.3	NA	LINC03015	127.306	-0.581398	0.17174	-3.38535	0.000710885	0.0357201
ENSG00000273409.3	101929497	LINC02712	4.1234	4.80064	1.42202	3.37592	0.000735686	0.0368361
ENSG00000258909.1	NA	ENSG00000258909	3.7795	5.04678	1.49728	3.37063	0.000749958
ENSG00000267123.7	101928710	SCAT1	23.2742	1.74977	0.519283	3.36959	0.000752803	0.0375609
ENSG00000258711.2	NA	ENSG00000258711	48.3898	-1.00742	0.29915	-3.36761	0.000758224	0.0376335
ENSG00000233896.2	727993	PDYN-AS1	8.48355	3.17875	0.944055	3.36713	0.000759552	0.0376335
ENSG00000205786.8	100128682	LINC01531	10.5278	3.07277	0.913772	3.36273	0.000771755	0.0381054
ENSG00000285569.4	105373429	ENSG00000285569	37.1686	1.48418	0.441734	3.3599	0.000779698	0.0383644
ENSG00000170161.7	728673	FAM88B	110.968	-0.688283	0.204928	-3.35866	0.000783217	0.0384046
ENSG00000236255.2	NA	ENSG00000236255	198.852	-0.67787	0.201886	-3.35768	0.000785987	0.038408
ENSG00000228203.8	386597	GRASLND	761.41	-0.583489	0.173874	-3.35582	0.000791306	0.0385355
ENSG00000267287.1	NA	ENSG00000267287	13.5475	2.36515	0.705151	3.35411	0.000796218	0.0386424
ENSG00000293467.1	NA	ENSG00000293467	6.45462	4.06458	1.21323	3.35021	0.000807516	0.0390574
ENSG00000285518.1	124903342	ENSG00000285518	180.513	-0.574651	0.171577	-3.34924	0.000810349	0.0390616
ENSG00000240990.10	221883	HOXA11-AS	15.1733	2.24327	0.670042	3.34795	0.000814115	0.0391105
ENSG00000290530.1	5369	ENSG00000290530	3.16421	4.89742	1.46295	3.34763	0.000815063
ENSG00000232234.4	NA	ENSG00000232234	14.64	2.31107	0.690598	3.34648	0.000818446	0.0391417
ENSG00000287232.1	124909426	ENSG00000287232	13.5471	2.00904	0.600724	3.34437	0.000824687	0.0391417
ENSG00000290548.1	NA	ENSG00000290548	328.024	-0.600837	0.179668	-3.34414	0.000825368	0.0391417
ENSG00000249069.8	104355136	LINC01033	13.6896	2.43419	0.727927	3.34401	0.000825774	0.0391417
ENSG00000255629.1	NA	ENSG00000255629	154.498	-0.705093	0.211066	-3.34063	0.000835883	0.0394588
ENSG00000237222.4	100507391	LINC01968	24.268	1.95576	0.585569	3.33992	0.000838013	0.0394588
ENSG00000285979.1	NA	ENSG00000285979	252.32	-0.669913	0.200651	-3.3387	0.000841718	0.0395024
ENSG00000236437.2	NA	LINC02151	61.4332	-0.936169	0.280771	-3.33428	0.000855195	0.0400029
ENSG00000233184.9	102606465	DPH5-DT	394.512	-0.545845	0.1639	-3.33035	0.000867362	0.040439
ENSG00000237484.7	105372751	LINC01684	18.0869	2.09891	0.630617	3.32834	0.000873652	0.0405991
ENSG00000288823.1	NA	ENSG00000288823	91.9661	-0.726461	0.218352	-3.32701	0.000877819	0.0406599
ENSG00000289187.1	NA	ENSG00000289187	11.5109	-1.96917	0.592133	-3.32555	0.000882434	0.0407409
ENSG00000285108.1	NA	ENSG00000285108	23.1298	1.93374	0.582381	3.3204	0.000898895	0.0413666
ENSG00000257910.1	NA	ENSG00000257910	27.4338	-1.3826	0.41732	-3.31304	0.000922888	0.0423338
ENSG00000273306.1	NA	ENSG00000273306	42.7929	-0.991658	0.299642	-3.30948	0.000934699	0.0426592
ENSG00000260271.4	NA	ENSG00000260271	43.77	1.2509	0.378018	3.30909	0.000935983	0.0426592
ENSG00000228539.1	NA	ENSG00000228539	3.36807	4.99339	1.50962	3.30771	0.000940637
ENSG00000286044.1	NA	ENSG00000286044	15.3188	1.96081	0.592844	3.30746	0.000941464	0.0427606
ENSG00000267712.6	100505474	LINC01539	13.0359	2.45065	0.741131	3.30664	0.000944222	0.0427606
ENSG00000286788.1	NA	ENSG00000286788	18.3554	1.91937	0.581116	3.3029	0.00095691	0.0431522
ENSG00000230333.6	NA	ENSG00000230333	201.675	-0.573112	0.173549	-3.3023	0.000958938	0.0431522
ENSG00000262585.1	101928766	LINC01979	28.0974	1.58227	0.479322	3.30106	0.000963199	0.0432072
ENSG00000229852.4	122539212	KHDC1-AS1	370.315	-0.470786	0.142704	-3.29904	0.000970177	0.0433184
ENSG00000234275.4	NA	ENSG00000234275	9.38633	2.94779	0.893684	3.29847	0.000972129	0.0433184
ENSG00000261642.1	NA	ENSG00000261642	4.56163	4.71064	1.42846	3.2977	0.000974815	0.0433184
ENSG00000234714.1	NA	ENSG00000234714	2.6943	5.01614	1.52123	3.29742	0.000975761
ENSG00000291144.1	NA	ENSG00000291144	14.8096	1.90587	0.578411	3.29501	0.000984187	0.0433394
ENSG00000293391.1	NA	LDC1P	8.36678	2.91499	0.884747	3.29471	0.000985225	0.0433394
ENSG00000237001.7	NA	WASF3-AS1	25.9313	1.2958	0.393309	3.29462	0.000985544	0.0433394
ENSG00000237720.2	105373390	ENSG00000237720	42.7787	1.15404	0.350338	3.29407	0.00098748	0.0433394
ENSG00000286281.1	NA	ENSG00000286281	9.08296	2.67716	0.813006	3.29292	0.000991518	0.0433585
ENSG00000236144.9	100506469	TMEM147-AS1	596.447	-0.488719	0.148447	-3.29222	0.000994013	0.0433585
ENSG00000292986.1	NA	DUXAP10	2888.19	-0.483706	0.147071	-3.28892	0.00100574	0.0437357
ENSG00000229191.1	NA	ENSG00000229191	11.0613	2.19708	0.668303	3.28755	0.00101062	0.0438142
ENSG00000268754.4	NA	LINC01081	6.20978	2.79479	0.850695	3.2853	0.00101875	0.0440174
ENSG00000289511.1	NA	ENSG00000289511	47.7195	-0.911037	0.277372	-3.28454	0.0010215	0.0440174
ENSG00000203506.5	100873978	RBMS3-AS2	140.072	-0.871076	0.265342	-3.28284	0.00102767	0.0440439
ENSG00000236671.9	NA	PRKG1-AS1	161.274	-0.632339	0.192656	-3.28221	0.00102996	0.0440439
ENSG00000279702.1	NA	ENSG00000279702	40.7888	-1.45123	0.442203	-3.28182	0.00103141	0.0440439
ENSG00000255817.1	NA	ENSG00000255817	103.255	-0.816343	0.248998	-3.27852	0.00104353	0.0443659
ENSG00000279146.1	NA	ENSG00000279146	50.3501	-1.00677	0.307139	-3.27791	0.00104579	0.0443659
ENSG00000289731.2	202134	ENSG00000289731	77.7332	1.75318	0.534967	3.27718	0.0010485	0.0443659
ENSG00000257904.1	NA	ENSG00000257904	3.04627	4.88096	1.49009	3.27561	0.00105433
ENSG00000280323.1	NA	ENSG00000280323	6.56923	4.14356	1.26497	3.27561	0.00105434	0.0443659
ENSG00000280047.1	NA	ENSG00000280047	59.9656	0.970011	0.296144	3.27547	0.00105485	0.0443659
ENSG00000223969.7	124906608	ENSG00000223969	101.689	-0.735002	0.224504	-3.2739	0.00106076	0.0443659
ENSG00000278972.1	NA	ENSG00000278972	31.846	-1.28038	0.391146	-3.27341	0.00106257	0.0443659
ENSG00000253716.8	100507316	MINCR	201.722	-0.571006	0.174456	-3.27306	0.00106391	0.0443659
ENSG00000288542.1	NA	ENSG00000288542	243.363	-0.693687	0.212098	-3.2706	0.0010732	0.0446227
ENSG00000253669.4	NA	GASAL1	42.6606	-1.03526	0.316755	-3.26832	0.00108189	0.0448525
ENSG00000290921.1	NA	ENSG00000290921	529.533	-0.524365	0.160584	-3.26537	0.00109319	0.0450835
ENSG00000267575.9	101927151	LINC02987	505.043	-0.477393	0.146206	-3.26522	0.0010938	0.0450835
ENSG00000233987.2	NA	ENSG00000233987	5.86025	4.09165	1.2543	3.2621	0.00110589	0.0454354
ENSG00000285294.1	643650	LINC00842	52.8991	-0.923155	0.283106	-3.26081	0.00111094	0.0454354
ENSG00000258471.2	101929718	ENSG00000258471	296.679	-0.519473	0.15932	-3.26056	0.00111192	0.0454354
ENSG00000229533.1	NA	ENSG00000229533	10.4683	2.48519	0.762619	3.25876	0.00111902	0.0454806
ENSG00000224190.2	728327	LINC02667	4.75294	4.58877	1.40818	3.25865	0.00111942	0.0454806
ENSG00000280184.2	NA	ENSG00000280184	62.0552	0.883602	0.271562	3.25378	0.00113882	0.0460981
ENSG00000231691.2	NA	ENSG00000231691	87.542	-0.750396	0.230681	-3.25296	0.0011421	0.0460981
ENSG00000245694.12	643911	CRNDE	859.479	-0.458591	0.141001	-3.2524	0.00114435	0.0460981
ENSG00000242407.1	NA	ENSG00000242407	4.31618	5.11702	1.57385	3.25128	0.00114887	0.0461494
ENSG00000286572.1	NA	ENSG00000286572	9.08856	2.70711	0.833417	3.24821	0.00116133	0.0464677
ENSG00000223403.7	378881	MEG9	17.4203	2.13591	0.657786	3.24711	0.00116583	0.0464677
ENSG00000285724.2	NA	ENSG00000285724	5.74998	4.73235	1.45749	3.24692	0.00116659	0.0464677
ENSG00000293189.1	NA	ENSG00000293189	36.4305	-0.999429	0.307885	-3.24611	0.00116993	0.0464704
ENSG00000290684.1	441932	OR2W5P	4.51636	4.64646	1.43198	3.24478	0.00117542	0.0465584
ENSG00000286302.1	NA	ENSG00000286302	29.7661	-1.2212	0.376523	-3.24335	0.00118132	0.0466623
ENSG00000290523.1	NA	ENSG00000290523	32.9341	1.35509	0.418126	3.24086	0.00119169	0.0469415
ENSG00000259366.3	NA	ENSG00000259366	385.391	-0.630845	0.194833	-3.23788	0.00120421	0.0472202
ENSG00000224243.2	100505996	SOX1-OT	8.15666	2.68837	0.830639	3.2365	0.00121003	0.0472202
ENSG00000237187.9	441094	NR2F1-AS1	838.179	-0.448142	0.138474	-3.23629	0.00121093	0.0472202
ENSG00000289466.1	NA	ENSG00000289466	33.6957	-1.11609	0.344965	-3.23538	0.00121479	0.0472202
ENSG00000290800.1	440452	TBC1D3P2	13.0093	2.31862	0.716798	3.23468	0.00121777	0.0472202
ENSG00000270111.4	NA	CELF2-DT	13.8466	2.38143	0.736266	3.23447	0.00121869	0.0472202
ENSG00000277991.4	NA	ENSG00000277991	216.013	-0.556156	0.172063	-3.23228	0.00122809	0.0473822
ENSG00000228065.13	NA	LINC01515	557.092	-0.513573	0.158928	-3.23148	0.00123151	0.0473822
ENSG00000287687.2	102724482	ENSG00000287687	10.4774	2.24817	0.695778	3.23116	0.00123287	0.0473822
ENSG00000255171.7	102723644	LINC01499	8.45144	2.94585	0.912002	3.23009	0.00123752	0.047389
ENSG00000251314.2	101929710	ENSG00000251314	8.79054	2.20498	0.682744	3.22958	0.00123971	0.047389
ENSG00000258647.6	NA	LINC00930	9.21831	2.84811	0.882357	3.22784	0.00124729	0.047551
ENSG00000260913.1	101927350	LINC01254	8.2819	3.53565	1.09586	3.22636	0.00125374	0.047669
ENSG00000285725.1	NA	ENSG00000285725	492.695	-0.549606	0.170431	-3.22481	0.00126057	0.0477146
ENSG00000233633.2	105373352	ENSG00000233633	10.451	2.38045	0.738225	3.22456	0.00126165	0.0477146
ENSG00000268810.1	NA	ENSG00000268810	80.1638	-0.88962	0.276212	-3.22079	0.00127838	0.048134
ENSG00000287975.1	NA	ENSG00000287975	8.47838	2.84123	0.882387	3.21994	0.00128219	0.048134
ENSG00000259275.5	NA	ENSG00000259275	11.4867	2.38206	0.739856	3.21962	0.0012836	0.048134
ENSG00000264116.6	NA	ENSG00000264116	8.52105	2.63719	0.819252	3.21902	0.00128628	0.048134
ENSG00000257883.1	124903027	LINC03088	2.80414	4.73749	1.47174	3.21898	0.00128646
ENSG00000260072.1	NA	ENSG00000260072	9.46815	2.42609	0.754432	3.21578	0.00130091	0.0483067
ENSG00000254211.6	101928154	LINC01485	15.0828	1.95382	0.607604	3.21561	0.0013017	0.0483067
ENSG00000267665.3	400622	ENSG00000267665	27.9762	1.56276	0.486068	3.21511	0.00130395	0.0483067
ENSG00000290655.1	NA	ENSG00000290655	9.83536	2.58455	0.803907	3.21499	0.00130448	0.0483067
ENSG00000224184.7	100506457	MIR3681HG	38.2396	1.45359	0.453157	3.2077	0.00133803	0.0493885
ENSG00000261226.1	NA	ENSG00000261226	7.16887	3.0409	0.948754	3.20515	0.00134991	0.0493885
ENSG00000240405.7	101927152	SAMMSON	33.4103	1.68511	0.525763	3.20508	0.00135023	0.0493885
ENSG00000278986.1	NA	ENSG00000278986	149.705	-0.556317	0.17358	-3.20497	0.00135079	0.0493885
ENSG00000286012.1	NA	ENSG00000286012	33.9276	1.41377	0.441125	3.20491	0.00135106	0.0493885
ENSG00000234912.12	654434	SNHG20	629.171	-0.448296	0.140027	-3.2015	0.00136716	0.0498486
ENSG00000249173.8	100506229	LINC01093	8.40495	2.54941	0.796946	3.19897	0.00137917	0.0499746
ENSG00000260850.4	102723323	ENSG00000260850	17.2309	1.88197	0.588335	3.19881	0.00137994	0.0499746
ENSG00000267546.2	NA	ENSG00000267546	106.295	-0.794648	0.248532	-3.19736	0.00138691	0.0499746
ENSG00000279249.4	102724859	ENSG00000279249	72.7925	1.16378	0.363999	3.19722	0.00138759	0.0499746
ENSG00000232884.11	NA	ENSG00000232884	11.5554	2.23321	0.698513	3.1971	0.00138818	0.0499746
ENSG00000259719.6	NA	LINC02284	10.4604	2.51998	0.788494	3.19594	0.00139374	0.050048
ENSG00000281344.1	NA	HELLPAR	460.051	0.807966	0.252912	3.19466	0.00139997	0.0500615
ENSG00000286148.1	NA	ENSG00000286148	33.9711	1.41368	0.442547	3.19441	0.00140116	0.0500615
ENSG00000269353.1	NA	ENSG00000269353	5.11435	4.38737	1.37456	3.19185	0.00141367	0.0503146
ENSG00000286178.1	NA	ENSG00000286178	34.0605	1.41365	0.442942	3.19151	0.00141532	0.0503146
ENSG00000248837.7	105374524	ENSG00000248837	16.7084	2.28678	0.716746	3.19051	0.00142023	0.0503632
ENSG00000227082.3	107985194	LINC02798	15.4872	1.85481	0.581755	3.1883	0.00143111	0.050623
ENSG00000287862.1	NA	ENSG00000287862	9.76938	2.51612	0.789702	3.18617	0.00144171	0.0508712
ENSG00000267784.1	NA	ENSG00000267784	26.5334	1.29468	0.406538	3.18465	0.00144929	0.0510121
ENSG00000293480.1	NA	TCAM1P	14.2535	1.82689	0.574016	3.18265	0.00145932	0.0510962
ENSG00000228262.11	104355287	LINC01320	33.5064	1.51519	0.476194	3.18186	0.00146331	0.0510962
ENSG00000237401.8	100505964	LINC01304	18.0712	1.80715	0.567968	3.18179	0.0014637	0.0510962
ENSG00000224406.6	253573	LINC02052	9.64135	2.28493	0.718235	3.18132	0.00146605	0.0510962
ENSG00000214719.13	NA	ENSG00000214719	43.5686	1.07859	0.339433	3.17762	0.00148492	0.0515621
ENSG00000242125.3	8420	SNHG3	2544.96	-0.478948	0.150775	-3.17657	0.00149029	0.0515621
ENSG00000235538.5	NA	ENSG00000235538	11.0848	2.57584	0.810887	3.17657	0.0014903	0.0515621
ENSG00000225206.12	400765	MIR137HG	833.726	-0.588748	0.185623	-3.17174	0.00151527	0.0519485
ENSG00000286710.1	116435278	ENSG00000286710	24.3075	1.79072	0.564697	3.17113	0.0015185	0.0519485
ENSG00000285940.4	124904288	ENSG00000285940	43.2671	0.997213	0.314536	3.17043	0.00152214	0.0519485
ENSG00000232903.2	101927590	LINC01166	10.2907	2.37833	0.750313	3.16978	0.00152554	0.0519485
ENSG00000286891.1	124900848	ENSG00000286891	16.0898	2.24232	0.707422	3.16971	0.0015259	0.0519485
ENSG00000224973.6	100506195	LARGE-AS1	17.8626	1.70796	0.538848	3.16964	0.00152627	0.0519485
ENSG00000235888.5	NA	LINC02940	25.2521	1.51341	0.477525	3.16927	0.00152822	0.0519485
ENSG00000237750.2	101929570	KCNH7-AS1	6.24989	3.31547	1.04629	3.1688	0.00153069	0.0519485
ENSG00000290861.1	284116	KRT42P	13.6992	2.28237	0.721191	3.16473	0.00155227	0.0525553
ENSG00000250072.8	255187	SH3TC2-DT	14.1619	2.19112	0.692522	3.16398	0.0015563	0.0525667
ENSG00000291025.1	442028	ENSG00000291025	16.2325	1.71866	0.543572	3.16179	0.00156802	0.0528372
ENSG00000262094.1	NA	ENSG00000262094	8.35753	2.79605	0.884987	3.15943	0.00158079	0.0529671
ENSG00000232451.2	NA	ENSG00000232451	13.3794	2.20672	0.698521	3.15913	0.0015824	0.0529671
ENSG00000234736.6	100506733	FAM170B-AS1	7.13197	2.77879	0.879639	3.15901	0.00158305	0.0529671
ENSG00000288727.2	NA	ENSG00000288727	85.3523	-0.719646	0.228165	-3.15405	0.00161019	0.0536686
ENSG00000236088.12	100874058	COX10-DT	868.339	-0.480719	0.152444	-3.15342	0.0016137	0.0536686
ENSG00000228506.4	NA	PNISR-AS1	329.028	-0.572906	0.181695	-3.15312	0.00161534	0.0536686
ENSG00000228592.2	266917	D21S2088E	11.6059	2.09947	0.666502	3.14998	0.0016328	0.0541221
ENSG00000248740.8	NA	LINC02428	5.97152	4.39374	1.39622	3.14688	0.00165024	0.0545685
ENSG00000279333.1	NA	ENSG00000279333	246.787	-0.575943	0.183058	-3.14622	0.00165394	0.0545685
ENSG00000257060.9	NA	ENSG00000257060	27.3934	1.53539	0.488356	3.144	0.00166657	0.0546652
ENSG00000291067.1	NA	ENSG00000291067	344.767	-0.480391	0.152803	-3.14386	0.00166737	0.0546652
ENSG00000248690.8	124906789	HAS2-AS1	118.443	-0.623496	0.198333	-3.14368	0.0016684	0.0546652
ENSG00000248551.1	NA	ENSG00000248551	3.14482	4.78652	1.52312	3.14258	0.00167468
ENSG00000234665.9	NA	LERFS	29.0698	1.47293	0.468711	3.14252	0.001675	0.0547553
ENSG00000271858.5	11068	ENSG00000271858	997.805	-0.558262	0.177744	-3.14082	0.00168477	0.0549482
ENSG00000253842.2	124901990	ENSG00000253842	7.14884	3.03297	0.965883	3.14011	0.00168886	0.0549557
ENSG00000263072.10	NA	ZNF213-AS1	869.445	-0.496727	0.158338	-3.13713	0.00170609	0.0553895
ENSG00000293353.1	NA	ENSG00000293353	177.349	-0.70218	0.223945	-3.1355	0.00171559	0.0554171
ENSG00000275016.5	NA	ENSG00000275016	13.4359	1.89433	0.604433	3.13406	0.00172405	0.0554171
ENSG00000231427.6	102723605	LINC01445	18.2455	1.9056	0.608076	3.13382	0.00172546	0.0554171
ENSG00000286596.1	NA	ENSG00000286596	312.252	-0.555437	0.177252	-3.1336	0.00172678	0.0554171
ENSG00000228999.4	124908056	ENSG00000228999	18.1913	1.75772	0.561158	3.13231	0.00173438	0.0554171
ENSG00000229950.1	NA	TFAP2A-AS1	6.08495	3.55967	1.1368	3.1313	0.00174034	0.0554171
ENSG00000291007.1	NA	ENSG00000291007	19.224	1.68344	0.537644	3.13114	0.0017413	0.0554171
ENSG00000263272.1	NA	ENSG00000263272	456.229	-0.426925	0.136362	-3.13082	0.00174321	0.0554171
ENSG00000287900.1	NA	ENSG00000287900	10.1623	2.60162	0.831058	3.13049	0.00174514	0.0554171
ENSG00000291286.1	NA	ENSG00000291286	16.5461	2.00528	0.640591	3.13036	0.00174591	0.0554171
ENSG00000240596.1	100874083	KCNAB1-AS2	2.30476	4.70734	1.50483	3.12816	0.00175905
ENSG00000293448.1	NA	ENSG00000293448	20.9745	1.4184	0.453439	3.12809	0.00175944	0.055722
ENSG00000275216.2	NA	LINC03061	11.6563	1.92265	0.61486	3.12697	0.00176617	0.0558109
ENSG00000284240.1	101927844	LINC02801	14.1056	2.04337	0.653692	3.1259	0.00177262	0.0558906
ENSG00000236081.1	101927125	ELFN1-AS1	9.38749	2.70431	0.866597	3.1206	0.0018048	0.0567793
ENSG00000204398.5	NA	ENSG00000204398	5.52544	4.60134	1.47492	3.11973	0.00181019	0.0567807
ENSG00000272468.1	NA	ENSG00000272468	60.5511	0.886	0.284095	3.11867	0.00181667	0.0567807
ENSG00000270277.1	NA	ENSG00000270277	150.224	-0.649021	0.20811	-3.11865	0.00181682	0.0567807
ENSG00000274333.4	102724219	ENSG00000274333	235.458	-0.536392	0.172151	-3.11581	0.00183438	0.0570383
ENSG00000245556.5	728769	SCAMP1-AS1	339.027	-0.482963	0.155006	-3.11577	0.00183465	0.0570383
ENSG00000281365.1	NA	ENSG00000281365	4.96202	4.3335	1.39131	3.1147	0.0018413	0.0570383
ENSG00000289378.1	NA	ENSG00000289378	117.472	-0.659991	0.211904	-3.11457	0.00184212	0.0570383
ENSG00000249395.4	101805492	CASC9	240.278	-0.532896	0.171147	-3.11368	0.00184771	0.0570383
ENSG00000270589.1	NA	ENSG00000270589	115.015	-0.764939	0.245709	-3.11319	0.00185075	0.0570383
ENSG00000236529.2	84214	ENSG00000236529	175.891	-0.614828	0.197539	-3.11244	0.00185549	0.0570383
ENSG00000290925.1	342666	LRRC37A11P	13.7319	2.15666	0.693147	3.1114	0.00186202	0.0570383
ENSG00000286232.1	NA	ENSG00000286232	5.02519	3.82515	1.22969	3.11068	0.0018666	0.0570383
ENSG00000254896.1	100874333	OPCML-IT1	6.33636	3.96212	1.27379	3.1105	0.00186769	0.0570383
ENSG00000279711.1	NA	ENSG00000279711	7.42215	2.3941	0.769804	3.11001	0.0018708	0.0570383
ENSG00000234722.5	103724390	LINC01287	38.4115	1.42862	0.459417	3.10963	0.0018732	0.0570383
ENSG00000250377.2	NA	ENSG00000250377	6.51801	4.41724	1.42088	3.10881	0.0018784	0.0570745
ENSG00000260807.8	115804232	CEROX1	20.142	1.80062	0.579568	3.10683	0.00189102	0.0570803
ENSG00000293165.1	NA	FABP5P3	19.3021	1.3503	0.434659	3.10657	0.00189272	0.0570803
ENSG00000168367.11	732275	LINC00917	13.4398	2.21075	0.711695	3.10632	0.00189433	0.0570803
ENSG00000254587.2	NA	ENSG00000254587	5.29389	4.29883	1.38392	3.10627	0.00189465	0.0570803
ENSG00000285882.1	NA	ENSG00000285882	3.14799	4.88954	1.57485	3.10476	0.00190436
ENSG00000286863.2	NA	ENSG00000286863	23.819	1.48288	0.477689	3.10428	0.00190742	0.0573009
ENSG00000288908.1	NA	ENSG00000288908	44.6036	-0.926169	0.298391	-3.10388	0.00191003	0.0573009
ENSG00000271538.7	NA	LINC02427	26.2032	1.37139	0.442161	3.10156	0.00192502	0.057629
ENSG00000265933.5	400643	LINC00668	13.9777	2.34463	0.756371	3.09985	0.00193621	0.0576751
ENSG00000189223.15	654433	PAX8-AS1	57.319	1.79494	0.579078	3.09965	0.00193749	0.0576751
ENSG00000271776.1	780529	ENSG00000271776	7.76924	2.46201	0.794335	3.09946	0.00193873	0.0576751
ENSG00000280078.1	NA	ENSG00000280078	13.2707	1.73447	0.559888	3.09788	0.0019491	0.0578012
ENSG00000250891.3	NA	LINC02208	15.8698	1.88461	0.608413	3.09758	0.0019511	0.0578012
ENSG00000189275.6	399827	LINC01164	9.94794	2.31438	0.747311	3.09694	0.00195531	0.0578058
ENSG00000250360.1	NA	ENSG00000250360	61.5396	-0.867281	0.28027	-3.09445	0.00197178	0.0581715
ENSG00000261129.1	NA	ENSG00000261129	2.9712	4.8518	1.56856	3.09316	0.00198039
ENSG00000291001.1	NA	ENSG00000291001	2.93484	4.60435	1.48864	3.09299	0.00198154
ENSG00000260710.4	NA	ENSG00000260710	15.2046	1.83423	0.593215	3.09202	0.00198801	0.0584428
ENSG00000285671.1	NA	ENSG00000285671	8.88324	2.52548	0.81682	3.09184	0.00198919	0.0584428
ENSG00000254141.1	NA	ENSG00000254141	2.64982	4.88658	1.58094	3.09092	0.00199535
ENSG00000279059.1	NA	ENSG00000279059	546.736	-0.46866	0.151643	-3.09054	0.00199793	0.0585784
ENSG00000254694.1	NA	ENSG00000254694	28.8186	-1.14568	0.370786	-3.08988	0.00200237	0.058588
ENSG00000225216.6	NA	ENSG00000225216	141.432	-0.647437	0.209654	-3.08812	0.00201428	0.0587063
ENSG00000236008.5	101929567	LINC01814	58.3823	1.78166	0.576952	3.08806	0.00201467	0.0587063
ENSG00000232930.2	105375233	ENSG00000232930	6.99217	3.3149	1.07368	3.08741	0.0020191	0.058715
ENSG00000257732.1	124903002	ENSG00000257732	2.9582	4.81672	1.56152	3.08463	0.00203804
ENSG00000277332.3	101928087	ENSG00000277332	7.2685	2.88686	0.936566	3.08239	0.00205344	0.0594753
ENSG00000290592.1	107985211	ENSG00000290592	19.621	1.73211	0.561991	3.08209	0.00205554	0.0594753
ENSG00000260450.2	NA	LINC02134	2.98606	4.95892	1.60906	3.08188	0.00205701
ENSG00000265205.1	NA	ENSG00000265205	57.2107	-0.908499	0.294799	-3.08176	0.0020578	0.0594753
ENSG00000287860.3	NA	ENSG00000287860	20.5404	1.82019	0.590997	3.07986	0.00207101	0.0597359
ENSG00000259058.1	NA	ENSG00000259058	6.11032	3.40015	1.10432	3.07895	0.00207732	0.0597965
ENSG00000259110.1	105370648	LINC02304	2.63295	5.02552	1.63346	3.07661	0.00209372
ENSG00000289075.2	NA	ENSG00000289075	5.48502	3.7924	1.23324	3.07516	0.00210389	0.060439
ENSG00000290474.1	387036	GUSBP2	143.41	-0.574357	0.186857	-3.07377	0.0021137	0.0605407
ENSG00000289061.1	NA	ENSG00000289061	4.48424	4.18862	1.36284	3.07346	0.00211594	0.0605407
ENSG00000283638.3	124905221	ENSG00000283638	11.3747	2.08627	0.679021	3.07247	0.00212295	0.0606191
ENSG00000287069.1	NA	ENSG00000287069	81.5416	-0.78533	0.255796	-3.07014	0.00213957	0.0608308
ENSG00000251867.4	NA	ENSG00000251867	77.1098	-0.765966	0.2495	-3.07	0.00214057	0.0608308
ENSG00000237574.1	101927924	LINC01856	7.10742	2.85764	0.930939	3.06964	0.00214319	0.0608308
ENSG00000285012.1	NA	ENSG00000285012	3.73259	4.41256	1.4376	3.06939	0.00214495
ENSG00000225177.6	NA	NHSL1-AS1	7.34768	3.17022	1.03319	3.06839	0.00215219	0.0609644
ENSG00000290775.1	NA	ENSG00000290775	2.73441	4.58012	1.49344	3.06683	0.00216339
ENSG00000262791.1	NA	ENSG00000262791	49.3517	-0.870034	0.283724	-3.06648	0.00216596	0.0609811
ENSG00000272622.2	NA	ENSG00000272622	16.4098	1.66765	0.543851	3.06638	0.00216671	0.0609811
ENSG00000255314.4	101928894	ENSG00000255314	16.1431	1.5855	0.517078	3.06626	0.00216752	0.0609811
ENSG00000286334.1	NA	ENSG00000286334	38.3806	-1.091	0.355846	-3.06593	0.00216993	0.0609811
ENSG00000233175.2	NA	FMNL1-AS1	258.729	-0.509604	0.166248	-3.06532	0.00217436	0.060985
ENSG00000235560.4	107984875	ZNF747-DT	85.8738	-0.677462	0.221124	-3.06373	0.00218599	0.0611817
ENSG00000237013.1	101927701	LINC01812	3.44343	4.69205	1.53149	3.06371	0.00218612
ENSG00000253645.1	NA	ENSG00000253645	388.115	-0.58846	0.192108	-3.06318	0.00218998	0.0611817
ENSG00000264365.1	NA	ENSG00000264365	16.3059	-1.3818	0.451345	-3.06151	0.00220227	0.0612196
ENSG00000234474.3	101927704	MIR3663HG	6.6338	3.15586	1.03106	3.06078	0.00220759	0.0612196
ENSG00000287719.1	NA	ENSG00000287719	5.5063	3.29217	1.07572	3.06043	0.00221018	0.0612196
ENSG00000233860.2	NA	SHROOM3-AS1	294.105	-0.546271	0.178522	-3.05996	0.00221366	0.0612196
ENSG00000290600.1	155060	ENSG00000290600	310.101	-0.536907	0.175486	-3.05954	0.00221677	0.0612196
ENSG00000267506.7	NA	ENSG00000267506	12.0856	2.11737	0.692079	3.05943	0.00221757	0.0612196
ENSG00000263657.1	NA	ENSG00000263657	124.608	-0.604596	0.197698	-3.05818	0.00222687	0.0612196
ENSG00000227227.1	NA	ENSG00000227227	174.465	-0.592144	0.193635	-3.05804	0.00222793	0.0612196
ENSG00000236039.3	101927630	LINC02889	15.0625	2.083	0.681221	3.05775	0.00223008	0.0612196
ENSG00000197176.7	100129345	LINC02291	4.32803	4.23146	1.38423	3.0569	0.00223642	0.0612753
ENSG00000255866.2	NA	ENSG00000255866	105.351	-0.897168	0.293778	-3.0539	0.00225888	0.0616625
ENSG00000273055.1	NA	ENSG00000273055	87.6384	-0.780175	0.255472	-3.05385	0.00225922	0.0616625
ENSG00000261103.3	NA	ENSG00000261103	8.00067	2.62807	0.861466	3.05069	0.00228313	0.0621957
ENSG00000287826.1	124902005	ENSG00000287826	7.43307	2.65166	0.870196	3.0472	0.00230986	0.0628036
ENSG00000276476.4	100506622	LINC00540	7.02156	3.10007	1.01802	3.04518	0.0023254	0.0629286
ENSG00000239513.6	100507274	LINC01210	7.05062	2.97148	0.975855	3.045	0.00232677	0.0629286
ENSG00000244464.2	NA	ENSG00000244464	9.04354	2.41163	0.79217	3.04433	0.00233196	0.0629286
ENSG00000253510.1	NA	ENSG00000253510	4.74729	4.3434	1.42673	3.04431	0.00233216	0.0629286
ENSG00000290762.1	NA	ENSG00000290762	349.03	-0.61059	0.200607	-3.04371	0.00233681	0.0629346
ENSG00000285864.1	NA	ENSG00000285864	387.134	-0.542694	0.178441	-3.04131	0.00235553	0.0633188
ENSG00000236451.3	NA	ENSG00000236451	7.25954	3.36779	1.10818	3.03903	0.00237337	0.0636073
ENSG00000223784.2	NA	LINP1	6.89503	2.92263	0.961771	3.0388	0.00237521	0.0636073
ENSG00000290490.1	NA	ENSG00000290490	11.4521	2.02489	0.666611	3.03759	0.00238481	0.0636253
ENSG00000290551.1	NA	ENSG00000290551	16.4445	1.69049	0.556616	3.03709	0.00238876	0.0636253
ENSG00000232855.7	NA	ENSG00000232855	25.065	1.38436	0.455829	3.03702	0.0023893	0.0636253
ENSG00000268388.6	400550	FENDRR	16.1279	2.11073	0.69567	3.03409	0.00241259	0.064117
ENSG00000285561.1	NA	ENSG00000285561	6.57792	3.03425	1.00038	3.03309	0.00242063	0.064117
ENSG00000290733.1	100288570	ENSG00000290733	41.0676	-1.00763	0.332284	-3.03245	0.00242581	0.064117
ENSG00000286282.1	NA	ENSG00000286282	9.8934	2.21985	0.732157	3.03193	0.00242994	0.064117
ENSG00000261136.1	105370941	ENSG00000261136	169.254	-0.619441	0.204347	-3.03132	0.00243488	0.064117
ENSG00000237463.7	400794	LRRC52-AS1	18.4723	1.99718	0.658895	3.0311	0.00243662	0.064117
ENSG00000234139.6	NA	ENSG00000234139	22.8023	1.55224	0.51225	3.03023	0.00244364	0.064117
ENSG00000286269.1	NA	ENSG00000286269	11.8684	2.16664	0.715012	3.03021	0.00244384	0.064117
ENSG00000278971.1	NA	ENSG00000278971	36.4992	-1.13655	0.37522	-3.02903	0.00245344	0.0642485
ENSG00000269495.1	NA	ENSG00000269495	6.34393	3.47192	1.14642	3.02848	0.00245789	0.0642485
ENSG00000287879.1	NA	ENSG00000287879	22.4748	1.30957	0.4332	3.02301	0.00250273	0.0653007
ENSG00000290109.1	NA	ENSG00000290109	3.39883	4.52136	1.49569	3.02293	0.0025034
ENSG00000178722.16	285668	C5orf64	42.1792	1.41023	0.467056	3.0194	0.00253274	0.0658182
ENSG00000196756.15	388796	SNHG17	1004.64	-0.45393	0.150342	-3.01932	0.00253342	0.0658182
ENSG00000288596.2	56260	C8orf44	217.63	-0.594029	0.196778	-3.01878	0.00253794	0.0658182
ENSG00000285551.2	124902436	LINC02929	15.0213	1.91754	0.635284	3.01841	0.00254108	0.0658182
ENSG00000293435.2	NA	ACTE1P	11.0565	1.98929	0.659416	3.01674	0.00255505	0.0659523
ENSG00000285486.1	NA	ENSG00000285486	10.4292	2.5008	0.828988	3.01669	0.00255553	0.0659523
ENSG00000255843.1	NA	ENSG00000255843	119.169	-0.574559	0.190741	-3.01225	0.00259321	0.0665765
ENSG00000291254.1	NA	ENSG00000291254	7.531	4.02001	1.33456	3.01224	0.00259329	0.0665765
ENSG00000289477.2	NA	ENSG00000289477	6.19354	3.21287	1.06662	3.01218	0.00259377	0.0665765
ENSG00000225231.2	100506159	LINC02470	8.28977	2.96569	0.985384	3.00968	0.00261527	0.0670074
ENSG00000234185.2	NA	ENSG00000234185	28.9267	-1.1677	0.38813	-3.00853	0.00262512	0.0670686
ENSG00000262728.6	NA	ARHGAP11A-DT	87.6212	-0.650166	0.216124	-3.00831	0.00262709	0.0670686
ENSG00000251670.1	NA	ENSG00000251670	2.37462	4.67215	1.55318	3.00811	0.00262876
ENSG00000228784.9	400946	LINC00954	51.0748	0.940664	0.313047	3.00486	0.00265702	0.0676237
ENSG00000261475.3	NA	LINC02190	2.34421	4.5658	1.51967	3.00447	0.00266041
ENSG00000290965.1	26628	OR7E47P	7.19942	2.90524	0.967219	3.00371	0.00266713	0.0676237
ENSG00000257126.6	NA	FOXG1-AS1	7.25888	2.44299	0.813333	3.00368	0.00266736	0.0676237
ENSG00000260930.2	101927273	LINC01416	8.38785	2.53074	0.843	3.00206	0.0026816	0.0676237
ENSG00000239572.3	NA	ENSG00000239572	8.59484	2.5032	0.833877	3.00188	0.00268321	0.0676237
ENSG00000231918.1	730100	ENSG00000231918	10.4064	2.27336	0.757452	3.00132	0.0026881	0.0676237
ENSG00000267320.5	NA	ENSG00000267320	5.46245	3.35002	1.11619	3.00128	0.00268844	0.0676237
ENSG00000256642.1	649159	LINC00273	6.30011	3.09574	1.03158	3.00096	0.00269129	0.0676237
ENSG00000186493.14	NA	IRX2-DT	6.49599	2.90087	0.96701	2.99983	0.00270128	0.0676237
ENSG00000245750.11	145837	DRAIC	81.4383	1.57003	0.523424	2.99954	0.00270385	0.0676237
ENSG00000291061.1	NA	ENSG00000291061	56.6069	-0.805343	0.268492	-2.99951	0.00270415	0.0676237
ENSG00000285094.1	NA	LINC01488	12.2497	2.22182	0.740778	2.99931	0.0027059	0.0676237
ENSG00000241213.2	105374057	LINC02024	81.2039	-0.988374	0.329602	-2.99869	0.00271141	0.067641
ENSG00000289429.1	NA	ENSG00000289429	20.0563	1.39096	0.463938	2.99817	0.00271611	0.067641
ENSG00000263612.1	NA	ENSG00000263612	8.24057	2.37953	0.794301	2.99576	0.00273761	0.067988
ENSG00000224086.6	NA	PPM1F-AS1	1453.68	-0.356484	0.119005	-2.99554	0.0027396	0.067988
ENSG00000286688.1	NA	ENSG00000286688	268.612	-0.471263	0.157361	-2.99478	0.0027464	0.0680381
ENSG00000228021.7	283038	ENSG00000228021	17.5341	1.49181	0.498257	2.99405	0.00275303	0.0680836
ENSG00000259865.1	NA	ENSG00000259865	94.9997	-0.708522	0.236744	-2.99278	0.00276449	0.0682138
ENSG00000287243.2	100129223	THCAT155	14.5456	1.81086	0.605166	2.99233	0.00276856	0.0682138
ENSG00000274444.1	NA	ENSG00000274444	107.56	-0.790412	0.264186	-2.99188	0.00277268	0.0682138
ENSG00000204949.11	100131726	FAM83A-AS1	10.2149	1.89789	0.634756	2.98995	0.00279026	0.0685276
ENSG00000290846.1	107985911	ENSG00000290846	240.998	-0.461682	0.154439	-2.98941	0.00279515	0.0685294
ENSG00000269504.3	NA	ENSG00000269504	12.5228	2.0295	0.679213	2.98801	0.00280797	0.0686157
ENSG00000233694.6	339807	LINC02579	6.10409	3.24783	1.0871	2.98762	0.0028116	0.0686157
ENSG00000235665.6	339788	LINC00298	10.9499	1.86812	0.625717	2.98556	0.00283056	0.0686157
ENSG00000285572.2	124903183	ENSG00000285572	12.8864	1.84444	0.617875	2.98514	0.00283451	0.0686157
ENSG00000230699.2	NA	ENSG00000230699	75.1514	-0.748376	0.250784	-2.98415	0.00284371	0.0686157
ENSG00000290805.1	NA	ENSG00000290805	12.7166	1.83288	0.61428	2.98379	0.00284703	0.0686157
ENSG00000256306.1	NA	ENSG00000256306	5.29099	3.29298	1.10365	2.98372	0.00284765	0.0686157
ENSG00000285958.1	NA	ENSG00000285958	12.3802	2.25901	0.757125	2.98367	0.00284813	0.0686157
ENSG00000287776.2	NA	ENSG00000287776	6.54098	3.88864	1.30336	2.98356	0.00284919	0.0686157
ENSG00000285402.1	NA	ENSG00000285402	8.52517	2.10472	0.705476	2.98341	0.00285059	0.0686157
ENSG00000287472.1	NA	ENSG00000287472	2.95389	4.47001	1.49874	2.98251	0.00285898
ENSG00000260676.5	100505776	LINC01541	5.15955	2.88301	0.96678	2.98207	0.00286304	0.0686157
ENSG00000285410.1	55056	GABPB1-IT1	659.431	-0.438688	0.14711	-2.98205	0.00286328	0.0686157
ENSG00000236511.2	101929247	LINC01231	12.1954	1.87463	0.628648	2.982	0.00286367	0.0686157
ENSG00000234779.1	111216284	BNC2-AS1	33.5977	-1.00283	0.336409	-2.98098	0.00287328	0.0686157
ENSG00000279588.2	NA	ENSG00000279588	11.0192	2.15208	0.722008	2.98069	0.00287597	0.0686157
ENSG00000287021.1	NA	ENSG00000287021	7.30554	2.61315	0.876737	2.98054	0.00287742	0.0686157
ENSG00000293259.1	NA	ENSG00000293259	5.24743	2.97773	0.999313	2.97978	0.00288459	0.0686157
ENSG00000230303.6	NA	ENSG00000230303	50.5393	0.834681	0.280125	2.97968	0.00288553	0.0686157
ENSG00000238197.8	100506215	PAXBP1-AS1	572.279	-0.479145	0.160924	-2.97746	0.00290643	0.0689865
ENSG00000277067.4	102724843	ENSG00000277067	162.379	-0.543047	0.182414	-2.977	0.00291082	0.0689865
ENSG00000255002.2	100128233	LINC02324	7.66917	2.72633	0.916122	2.97594	0.00292088	0.0690408
ENSG00000288769.2	NA	ENSG00000288769	5.48886	3.88027	1.30418	2.97527	0.00292735	0.0690408
ENSG00000203999.10	284751	LINC01270	185.281	-0.493366	0.165841	-2.97493	0.00293055	0.0690408
ENSG00000223742.1	NA	ENSG00000223742	4.0839	4.39292	1.47675	2.97472	0.00293253	0.0690408
ENSG00000259555.1	NA	ENSG00000259555	56.2696	-1.03937	0.349674	-2.9724	0.00295477	0.0694405
ENSG00000233068.3	NA	ENSG00000233068	2.02945	4.66442	1.56932	2.97226	0.00295619
ENSG00000293535.2	NA	ENSG00000293535	17.972	1.71503	0.577074	2.97194	0.00295928	0.0694405
ENSG00000224715.1	339685	ENSG00000224715	10.8383	2.01311	0.67762	2.97086	0.00296969	0.0695699
ENSG00000230131.6	NA	LINC02641	33.9779	1.27289	0.428681	2.9693	0.00298474	0.0697704
ENSG00000235564.2	NA	ENSG00000235564	3.18932	4.70749	1.58572	2.96867	0.00299094
ENSG00000274204.1	NA	ENSG00000274204	22.7773	-1.1693	0.393896	-2.96855	0.00299207	0.0697704
ENSG00000249207.2	NA	ENSG00000249207	266.028	-0.576271	0.194138	-2.96836	0.00299392	0.0697704
ENSG00000225174.2	100287366	OSTM1-AS1	8.59287	2.14361	0.722259	2.96792	0.00299824	0.0697704
ENSG00000287940.1	NA	ENSG00000287940	2.39923	4.4503	1.49965	2.96755	0.00300183
ENSG00000236869.3	112840933	ZKSCAN7-AS1	162.537	-0.548389	0.184801	-2.96745	0.00300278	0.0697704
ENSG00000258092.1	NA	ENSG00000258092	602.658	0.713249	0.240437	2.96647	0.00301237	0.0698791
ENSG00000286324.2	NA	ENSG00000286324	5.61701	3.25897	1.09974	2.9634	0.00304256	0.0703059
ENSG00000256193.6	100862680	LINC00507	10.2489	2.2573	0.76178	2.96319	0.00304467	0.0703059
ENSG00000247131.6	101928002	ENSG00000247131	5.75998	3.24832	1.09626	2.9631	0.0030456	0.0703059
ENSG00000278975.1	NA	ENSG00000278975	3.6695	4.53697	1.53212	2.96124	0.00306408
ENSG00000206195.11	503637	DUXAP8	2410.55	-0.421735	0.142549	-2.95853	0.00309111	0.0712004
ENSG00000258701.1	196872	LINC00638	124.707	-0.585373	0.197881	-2.9582	0.00309437	0.0712004
ENSG00000213279.2	NA	ENSG00000213279	6.88537	3.16493	1.07013	2.9575	0.00310141	0.0712473
ENSG00000260970.1	NA	ENSG00000260970	2.28123	4.61308	1.55981	2.95746	0.00310188
ENSG00000229345.2	NA	ENSG00000229345	3.14019	4.48961	1.51831	2.95697	0.00310674
ENSG00000235280.2	NA	MCF2L-AS1	62.0305	-0.86145	0.291414	-2.9561	0.00311556	0.0714122
ENSG00000236858.2	NA	ENSG00000236858	7.50456	2.79739	0.94641	2.9558	0.00311863	0.0714122
ENSG00000290900.1	NA	ENSG00000290900	3.01508	4.52148	1.53006	2.95509	0.00312578
ENSG00000274718.1	NA	ENSG00000274718	51.2753	-0.792738	0.268292	-2.95476	0.00312909	0.0714498
ENSG00000270959.2	339929	LPP-AS2	101.841	-0.639781	0.216538	-2.9546	0.00313079	0.0714498
ENSG00000248092.8	NA	NNT-AS1	647.25	-0.471406	0.159611	-2.95346	0.00314231	0.0714498
ENSG00000241449.6	NA	ENSG00000241449	31.484	1.38504	0.469012	2.9531	0.00314595	0.0714498
ENSG00000224322.2	NA	ENSG00000224322	7.15814	2.88536	0.97715	2.95283	0.0031487	0.0714498
ENSG00000260862.1	101928446	ENSG00000260862	7.0256	2.88604	0.977436	2.95267	0.00315042	0.0714498
ENSG00000251377.2	NA	ENSG00000251377	5.01885	3.21959	1.09081	2.95157	0.0031616	0.0715892
ENSG00000268362.6	NA	ENSG00000268362	1195.77	-0.535446	0.181507	-2.95001	0.00317768	0.0718388
ENSG00000286858.1	NA	ENSG00000286858	3.31347	4.45823	1.5132	2.94622	0.00321687
ENSG00000251393.5	NA	ENSG00000251393	44.9893	-0.971955	0.330028	-2.94507	0.00322887	0.0728801
ENSG00000288886.2	NA	ENSG00000288886	23.9921	1.17122	0.397831	2.94401	0.00323986	0.0729997
ENSG00000205971.3	NA	ENSG00000205971	6.1559	3.18958	1.08364	2.9434	0.00324632	0.0729997
ENSG00000272163.2	NA	ENSG00000272163	364.422	-0.520002	0.176686	-2.94309	0.00324957	0.0729997
ENSG00000261501.1	NA	BBS7-DT	4.9587	3.2044	1.08944	2.94132	0.00326812	0.073189
ENSG00000291232.1	100132057	ENSG00000291232	12.8673	2.01552	0.685385	2.94071	0.00327461	0.073189
ENSG00000198496.12	10230	NBR2	298.57	-0.499821	0.169995	-2.9402	0.00327997	0.073189
ENSG00000227145.2	100996941	IL21-AS1	10.5534	2.363	0.803783	2.93985	0.00328371	0.073189
ENSG00000223812.8	NA	PYDC2-AS1	312.149	-0.581278	0.197737	-2.93965	0.00328585	0.073189
ENSG00000226741.2	100507657	LINC02554	14.1932	1.98965	0.676898	2.93936	0.00328887	0.073189
ENSG00000236303.4	NA	LINC02646	7.42444	3.10593	1.05712	2.9381	0.00330233	0.0733738
ENSG00000285684.1	NA	ENSG00000285684	7.68542	2.81324	0.958015	2.93652	0.00331913	0.0736319
ENSG00000288606.1	NA	ENSG00000288606	404.389	-0.491466	0.167405	-2.93579	0.00332702	0.073665
ENSG00000290729.1	NA	ENSG00000290729	10.6086	1.98998	0.678166	2.93436	0.0033424	0.073665
ENSG00000261188.3	100507599	TFIP11-DT	99.621	-0.64159	0.218649	-2.93433	0.00334265	0.073665
ENSG00000231104.8	NA	ENSG00000231104	265.613	-0.511706	0.174386	-2.93432	0.00334275	0.073665
ENSG00000254202.2	NA	ENSG00000254202	6.17973	2.87524	0.979983	2.93397	0.00334652	0.073665
ENSG00000293138.1	NA	ENSG00000293138	243.4	-0.696182	0.237511	-2.93115	0.00337706	0.0739401
ENSG00000259943.2	NA	ZMPSTE24-DT	105.776	-0.636145	0.217034	-2.93108	0.0033779	0.0739401
ENSG00000214955.5	NA	ENSG00000214955	8.18936	2.57306	0.877883	2.93098	0.00337895	0.0739401
ENSG00000279041.1	NA	ENSG00000279041	68.3584	-0.757264	0.258373	-2.9309	0.00337982	0.0739401
ENSG00000255717.9	23642	SNHG1	1239.85	-0.472198	0.161202	-2.92923	0.00339799	0.0741628
ENSG00000229970.3	NA	ENSG00000229970	28.5535	-1.0714	0.36588	-2.92828	0.00340847	0.0741628
ENSG00000286054.1	NA	ENSG00000286054	32.2922	1.52817	0.521968	2.92771	0.00341463	0.0741628
ENSG00000287504.1	NA	ENSG00000287504	7.44206	2.52724	0.863228	2.92767	0.00341515	0.0741628
ENSG00000285926.1	NA	ENSG00000285926	427.412	-0.489013	0.16705	-2.92735	0.00341869	0.0741628
ENSG00000253868.4	157376	FER1L6-AS2	8.7546	2.32109	0.793039	2.92683	0.00342433	0.0741628
ENSG00000233363.1	NA	ENSG00000233363	11.3367	2.24742	0.76792	2.92663	0.00342651	0.0741628
ENSG00000290698.1	NA	ENSG00000290698	18.134	1.47135	0.502961	2.92537	0.00344048	0.074351
ENSG00000248300.1	105374484	LINC02360	1.94934	4.85318	1.65943	2.9246	0.00344897
ENSG00000255269.3	105376662	LINC02710	5.39889	3.33327	1.13977	2.92452	0.00344991	0.074351
ENSG00000227128.5	NA	LBX1-AS1	17.2629	1.92429	0.658004	2.92443	0.00345089	0.074351
ENSG00000230417.12	414243	LINC00595	36.4648	1.07604	0.368073	2.92345	0.00346179	0.0744096
ENSG00000242258.2	285972	LINC00996	10.6829	2.17768	0.745034	2.92293	0.00346754	0.0744096
ENSG00000235885.8	101927661	LINC01828	58.7237	-0.82869	0.283542	-2.92264	0.0034708	0.0744096
ENSG00000293329.1	NA	DUXAP9	1527.49	-0.457364	0.156529	-2.92191	0.00347891	0.0744096
ENSG00000234494.8	100506325	SP2-AS1	182.449	-0.539715	0.184718	-2.92183	0.00347977	0.0744096
ENSG00000250976.1	NA	ENSG00000250976	6.95655	2.99032	1.02373	2.921	0.0034891	0.0744969
ENSG00000272217.1	NA	ENSG00000272217	26.9183	-1.11396	0.381717	-2.9183	0.0035195	0.0750335
ENSG00000274020.4	388685	LINC01138	25.4896	1.28081	0.439147	2.91658	0.00353892	0.0753346
ENSG00000276077.4	102724951	ENSG00000276077	176.177	-0.524991	0.180128	-2.91454	0.00356211	0.0756832
ENSG00000248049.8	550112	UBA6-DT	637.036	-0.459793	0.157776	-2.91421	0.00356595	0.0756832
ENSG00000258502.6	105370540	LINC02290	10.4689	2.07286	0.711512	2.91331	0.00357615	0.0757244
ENSG00000226200.7	NA	SGMS1-AS1	500.14	-0.471391	0.161817	-2.91311	0.00357854	0.0757244
ENSG00000231898.9	101929753	MYO3B-AS1	15.291	2.01944	0.693396	2.91239	0.00358678	0.0757687
ENSG00000225637.1	NA	ENSG00000225637	6.67781	3.56791	1.2253	2.91186	0.00359283	0.0757687
ENSG00000250043.1	NA	ENSG00000250043	44.0041	-0.897554	0.308276	-2.91153	0.00359662	0.0757687
ENSG00000234929.3	NA	ENSG00000234929	18.9269	1.50703	0.517741	2.91078	0.00360523	0.0758379
ENSG00000244300.3	NA	GATA2-AS1	188.953	-0.491773	0.169063	-2.90882	0.00362798	0.0762036
ENSG00000270547.6	401492	LINC01235	6.21728	2.79939	0.962584	2.9082	0.00363516	0.0762418
ENSG00000266962.3	108783654	HSD17B1-AS1	817.965	-0.466933	0.160585	-2.90769	0.00364105	0.0762529
ENSG00000234456.10	100505881	MAGI2-AS3	3992.67	-0.420694	0.144719	-2.90698	0.0036494	0.0763154
ENSG00000290796.1	91355	ENSG00000290796	145.816	-0.611343	0.210398	-2.90565	0.0036649	0.0765193
ENSG00000253286.6	NA	ENSG00000253286	6.46291	2.80429	0.965259	2.90522	0.00366991	0.0765193
ENSG00000250634.6	101929071	LINC01182	18.0171	1.7091	0.588452	2.9044	0.00367954	0.0766077
ENSG00000287171.1	NA	ENSG00000287171	6.86114	2.61833	0.902676	2.90063	0.00372413	0.0773875
ENSG00000233639.9	100506421	PANTR1	19.2765	1.70639	0.5884	2.90004	0.00373111	0.0773875
ENSG00000263843.1	100287042	MIF4GD-DT	147.669	-0.519179	0.179036	-2.89986	0.00373332	0.0773875
ENSG00000225316.3	100874136	TPTE2-AS1	12.8451	1.78607	0.616667	2.89634	0.00377547	0.0781473
ENSG00000259583.4	101927751	ALDH1A3-AS1	384.396	-0.428469	0.14801	-2.89487	0.00379311	0.0782586
ENSG00000230725.6	284798	ENSG00000230725	12.1469	2.16629	0.748476	2.89427	0.00380045	0.0782586
ENSG00000260362.1	NA	ENSG00000260362	3.00912	4.37954	1.51323	2.89417	0.00380165
ENSG00000273891.1	NA	ENSG00000273891	166.727	-0.526268	0.181843	-2.89408	0.00380272	0.0782586
ENSG00000236301.5	283303	MRGPRG-AS1	7.23114	3.21738	1.11172	2.89407	0.00380286	0.0782586
ENSG00000236199.1	NA	SMARCA2-AS1	63.1752	0.863935	0.298657	2.89273	0.00381903	0.078433
ENSG00000292435.1	NA	ENSG00000292435	3.80777	4.19904	1.45198	2.89193	0.00382879
ENSG00000285716.1	NA	ENSG00000285716	6.05594	3.53299	1.22167	2.89193	0.00382883	0.078433
ENSG00000241769.7	100131434	EOLA1-DT	262.562	-0.45172	0.156211	-2.89173	0.00383123	0.078433
ENSG00000272686.1	116435299	WASL-DT	237.088	-0.545079	0.188519	-2.89137	0.00383565	0.078433
ENSG00000231817.9	101929344	LINC01198	14.4395	1.62054	0.560526	2.8911	0.00383892	0.078433
ENSG00000232624.8	283080	LINC01517	24.0997	1.7666	0.611152	2.89061	0.00384497	0.0784439
ENSG00000285591.1	NA	ENSG00000285591	11.6274	2.15832	0.746941	2.88954	0.00385806	0.0785151
ENSG00000263050.1	NA	DPH1-AS1	72.883	-0.703478	0.243504	-2.88898	0.00386499	0.0785151
ENSG00000286252.1	NA	ENSG00000286252	34.4215	1.47004	0.508845	2.88897	0.00386502	0.0785151
ENSG00000251173.1	101410542	UCHL1-DT	10.3457	2.1314	0.73808	2.88776	0.00387997	0.0786229
ENSG00000291135.1	2210	FCGR1BP	28.1989	1.2024	0.416457	2.88721	0.00388673	0.0786229
ENSG00000228793.3	100507336	ENSG00000228793	40.2378	1.2082	0.41847	2.8872	0.00388691	0.0786229
ENSG00000280412.1	NA	ENSG00000280412	2.47953	4.57223	1.58411	2.8863	0.00389797
ENSG00000261623.1	101927228	LINC02179	9.60689	2.08005	0.721315	2.8837	0.00393038	0.079376
ENSG00000253853.3	NA	ENSG00000253853	10.6952	1.94039	0.672974	2.8833	0.00393531	0.079376
ENSG00000248127.1	NA	SV2C-AS1	11.4111	-1.56632	0.54335	-2.88271	0.00394276	0.0794138
ENSG00000238164.6	NA	TNFRSF14-AS1	40.4726	1.19801	0.415759	2.8815	0.00395787	0.0796052
ENSG00000290116.1	NA	ENSG00000290116	2.95949	4.40447	1.52883	2.88095	0.00396482
ENSG00000293558.1	NA	ENSG00000293558	17.7696	1.31159	0.455296	2.88074	0.00396748	0.0796858
ENSG00000256973.1	NA	ENSG00000256973	33.7509	-1.14191	0.396553	-2.87958	0.00398206	0.079785
ENSG00000248730.1	100852408	EGFLAM-AS4	5.25009	3.61391	1.25511	2.87935	0.00398496	0.079785
ENSG00000293400.1	NA	ENSG00000293400	7.14125	2.41662	0.839394	2.87901	0.00398925	0.079785
ENSG00000286707.1	NA	ENSG00000286707	17.8953	1.3623	0.473335	2.87809	0.00400094	0.0798156
ENSG00000232079.7	284825	LINC01697	32.2158	-1.00063	0.347683	-2.878	0.004002	0.0798156
ENSG00000249122.1	NA	ENSG00000249122	12.0538	-1.7098	0.59425	-2.87724	0.00401173	0.0798976
ENSG00000223643.6	NA	ENSG00000223643	6.58046	2.67036	0.928317	2.87657	0.00402029	0.0799404
ENSG00000186960.14	387978	LINC01551	18.9151	1.78948	0.622222	2.87594	0.0040282	0.0799404
ENSG00000267112.1	NA	ENSG00000267112	27.0029	-1.11282	0.386967	-2.87575	0.00403075	0.0799404
ENSG00000228173.2	NA	ENSG00000228173	2.94086	4.33477	1.50758	2.87532	0.00403624
ENSG00000226258.7	101927347	GRM7-AS3	12.5127	2.03719	0.708625	2.87486	0.00404212	0.0799868
ENSG00000287414.1	NA	ENSG00000287414	7.87062	2.48266	0.863628	2.87468	0.00404434	0.0799868
ENSG00000286838.1	NA	ENSG00000286838	5.05673	3.5922	1.24991	2.87398	0.00405337	0.0800541
ENSG00000228140.2	NA	EFHD2-AS1	17.0819	1.62924	0.566996	2.87347	0.00405996	0.0800729
ENSG00000283240.1	NA	ENSG00000283240	4.92363	3.78717	1.31826	2.87286	0.00406773	0.0801151
ENSG00000256810.2	NA	ENSG00000256810	4.39926	4.07409	1.41888	2.87135	0.00408727	0.0803886
ENSG00000213057.5	400798	C1orf220	46.7237	-0.806074	0.28081	-2.87053	0.00409789	0.0804774
ENSG00000205181.8	149837	LINC00654	471.936	-0.538222	0.187567	-2.8695	0.00411128	0.0804774
ENSG00000251396.9	NA	LINC01301	58.9993	0.907773	0.31636	2.86943	0.00411208	0.0804774
ENSG00000237298.11	100506866	TTN-AS1	1476.31	-0.457243	0.15936	-2.86925	0.00411442	0.0804774
ENSG00000235381.1	NA	ENSG00000235381	437.411	-0.521925	0.182036	-2.86715	0.00414185	0.0808328
ENSG00000231407.6	NA	GORAB-AS1	21.4296	1.37183	0.478536	2.86673	0.00414734	0.0808328
ENSG00000240291.1	NA	ENSG00000240291	124.148	-0.624892	0.217994	-2.86656	0.00414964	0.0808328
ENSG00000234741.10	60674	GAS5	2149.55	-0.443058	0.154604	-2.86576	0.00416006	0.0809248
ENSG00000282952.1	NA	ENSG00000282952	2.27407	4.8292	1.68543	2.86526	0.00416664
ENSG00000234418.4	NA	ENSG00000234418	14.244	1.99449	0.696246	2.86463	0.00417498	0.0809993
ENSG00000290839.1	NA	ENSG00000290839	200.645	-0.476031	0.166201	-2.86419	0.00418075	0.0809993
ENSG00000238169.2	102723318	LINC01053	5.79078	3.08304	1.07641	2.86417	0.00418098	0.0809993
ENSG00000226281.6	NA	ENSG00000226281	14.0062	2.04791	0.71556	2.86196	0.00421027	0.0814558
ENSG00000290897.1	NA	ENSG00000290897	7.04408	2.70757	0.946274	2.8613	0.00421912	0.0815161
ENSG00000225684.4	100128385	FAM225B	16.8769	1.61401	0.564384	2.85977	0.00423946	0.0816464
ENSG00000287335.2	NA	ENSG00000287335	54.346	-0.80148	0.280279	-2.85958	0.00424209	0.0816464
ENSG00000257504.1	642426	LINC02297	8.03255	2.80027	0.979691	2.85832	0.00425891	0.0816464
ENSG00000228334.3	105375130	ENSG00000228334	19.2928	1.86009	0.650779	2.85825	0.00425989	0.0816464
ENSG00000281732.1	284933	ENSG00000281732	7.10464	3.13946	1.09849	2.85798	0.00426347	0.0816464
ENSG00000237153.4	NA	ENSG00000237153	9.83266	2.3265	0.814175	2.85749	0.00427007	0.0816464
ENSG00000228340.8	284757	MIR646HG	77.4981	1.04989	0.367484	2.85696	0.00427718	0.0816464
ENSG00000237070.1	105375166	ENSG00000237070	5.80049	3.18663	1.11543	2.85686	0.00427852	0.0816464
ENSG00000260455.2	NA	NBAT1	120.323	-0.740525	0.259244	-2.85648	0.00428372	0.0816464
ENSG00000293331.1	NA	ENSG00000293331	6637.19	-0.510299	0.178695	-2.8557	0.00429417	0.0816464
ENSG00000267298.1	NA	ENSG00000267298	26.2268	-1.1326	0.396617	-2.85564	0.00429496	0.0816464
ENSG00000279089.1	NA	ENSG00000279089	214.724	-0.523036	0.183173	-2.85543	0.00429789	0.0816464
ENSG00000228470.1	NA	ENSG00000228470	289.938	-0.594219	0.208156	-2.85468	0.00430805	0.0816464
ENSG00000203585.4	100507175	LINC02408	8.2807	2.57896	0.903519	2.85435	0.00431252	0.0816464
ENSG00000245954.10	100996286	LINC02273	11.8465	1.95903	0.686377	2.85417	0.00431501	0.0816464
ENSG00000272512.1	NA	ENSG00000272512	8.62213	2.49643	0.874975	2.85314	0.00432898	0.0816464
ENSG00000286526.1	NA	ENSG00000286526	3.89984	3.63149	1.27281	2.85314	0.004329	0.0816464
ENSG00000272243.6	NA	ENSG00000272243	4.22269	3.72067	1.30467	2.85182	0.00434701	0.0816464
ENSG00000290927.1	100132341	ENSG00000290927	499.991	-0.44921	0.157532	-2.85155	0.00435073	0.0816464
ENSG00000236665.1	NA	ENSG00000236665	5.74546	3.16737	1.11083	2.85137	0.00435315	0.0816464
ENSG00000214797.3	NA	ENSG00000214797	5.92919	2.82843	0.992359	2.85021	0.0043691	0.0816464
ENSG00000267327.2	NA	LINC03092	5.64969	3.51287	1.23285	2.84939	0.00438035	0.0816464
ENSG00000286678.1	NA	ENSG00000286678	6.5752	3.30057	1.15842	2.84919	0.00438309	0.0816464
ENSG00000286288.2	NA	ENSG00000286288	36.3384	1.27325	0.446934	2.84886	0.00438763	0.0816464
ENSG00000184441.4	NA	ENSG00000184441	222.359	-0.47638	0.167219	-2.84885	0.00438781	0.0816464
ENSG00000230452.1	106144568	LINC01381	4.66555	2.88562	1.01295	2.84872	0.00438957	0.0816464
ENSG00000279495.1	NA	ENSG00000279495	110.939	-0.622764	0.21863	-2.84849	0.00439277	0.0816464
ENSG00000198468.11	642946	FLVCR1-DT	140.289	-0.557762	0.195852	-2.84788	0.00440116	0.0816464
ENSG00000254233.1	105377586	LINC02365	7.38014	2.25232	0.791024	2.84734	0.0044086	0.0816464
ENSG00000237525.7	NA	ENSG00000237525	7.58909	2.92717	1.02814	2.84705	0.00441269	0.0816464
ENSG00000286534.1	NA	ENSG00000286534	8.02856	2.1688	0.761786	2.84699	0.00441349	0.0816464
ENSG00000284694.1	NA	ENSG00000284694	6.41145	2.62893	0.923421	2.84695	0.004414	0.0816464
ENSG00000260840.2	100996478	LINC01964	10.8618	1.75443	0.616465	2.84595	0.00442787	0.0816464
ENSG00000261334.1	NA	ENSG00000261334	16.319	1.37193	0.482077	2.84587	0.00442909	0.0816464
ENSG00000235899.4	101927171	LINC01564	7.6956	2.63032	0.924332	2.84564	0.00443223	0.0816464
ENSG00000242753.2	NA	ENSG00000242753	4.92748	3.05001	1.07194	2.84532	0.00443668	0.0816464
ENSG00000258476.8	101927153	LINC02207	23.0093	1.67185	0.587604	2.8452	0.0044383	0.0816464
ENSG00000204387.14	50854	SNHG32	162.189	-0.624722	0.219693	-2.84362	0.00446043	0.0819474
ENSG00000233661.1	NA	SPIN4-AS1	55.131	-0.894996	0.314917	-2.842	0.00448311	0.0822579
ENSG00000260963.3	105371264	LINC03064	7.77828	2.68183	0.94378	2.84158	0.00448904	0.0822605
ENSG00000248319.4	100506085	LINC02275	11.493	1.97287	0.694793	2.83951	0.00451834	0.0825083
ENSG00000233086.8	102723932	LNCARSR	9.69181	2.59613	0.914422	2.83909	0.00452419	0.0825083
ENSG00000246695.9	NA	RASSF8-AS1	382.004	-0.446234	0.157186	-2.83889	0.00452713	0.0825083
ENSG00000226364.1	105371831	LINC02089	3.31693	4.1505	1.46209	2.83875	0.00452903
ENSG00000255652.5	NA	LINC02963	9.2119	2.03002	0.715114	2.83874	0.00452925	0.0825083
ENSG00000230317.2	101926971	LINC01284	17.6047	1.85934	0.655122	2.83816	0.00453739	0.0825083
ENSG00000234210.1	101927914	ENSG00000234210	19.456	1.48691	0.524008	2.83757	0.00454585	0.0825083
ENSG00000281880.2	440034	PAUPAR	19.5111	1.74943	0.616535	2.83752	0.00454655	0.0825083
ENSG00000223944.3	NA	ENSG00000223944	8.51435	2.30238	0.811455	2.83735	0.00454898	0.0825083
ENSG00000287993.1	NA	ENSG00000287993	3.82829	4.1212	1.45305	2.83623	0.00456494
ENSG00000249383.2	101927274	LINC02071	6.99697	2.31558	0.816881	2.83466	0.00458741	0.0827921
ENSG00000290753.1	NA	ENSG00000290753	5.20845	4.28301	1.511	2.83455	0.00458898	0.0827921
ENSG00000291220.1	NA	ENSG00000291220	508.84	-0.393119	0.138691	-2.8345	0.00458974	0.0827921
ENSG00000248529.5	101928651	ENSG00000248529	11.9004	1.93475	0.682694	2.83399	0.00459709	0.0827921
ENSG00000233399.2	101929406	LINC01648	5.07655	2.82739	0.997686	2.83394	0.00459773	0.0827921
ENSG00000278893.1	NA	ENSG00000278893	486.033	-0.572148	0.2019	-2.83382	0.00459956	0.0827921
ENSG00000260944.3	NA	FOXC2-AS1	2.36447	4.47743	1.5808	2.83237	0.00462038
ENSG00000259881.1	101927793	ENSG00000259881	17.5965	1.54882	0.546827	2.83237	0.00462045	0.0830629
ENSG00000243620.2	NA	ENSG00000243620	7.53649	1.99242	0.703757	2.83112	0.0046385	0.0831875
ENSG00000260653.6	100653233	MIR3147HG	11.2382	1.88114	0.664566	2.83063	0.00464564	0.0831875
ENSG00000259248.7	100130855	USP3-AS1	578.785	-0.435013	0.153688	-2.8305	0.00464757	0.0831875
ENSG00000287397.1	101927388	ENSG00000287397	11.3753	-1.7809	0.629311	-2.82992	0.00465603	0.0831875
ENSG00000232359.1	NA	ENSG00000232359	1.84468	4.80102	1.69665	2.8297	0.00465913
ENSG00000236548.3	7955	RNF217-AS1	21.6143	1.84093	0.650716	2.82908	0.00466816	0.0831875
ENSG00000286845.1	NA	ENSG00000286845	2.16431	4.72433	1.66993	2.82905	0.00466864
ENSG00000258779.8	100506172	LINC01568	20.9299	1.73489	0.613247	2.82902	0.00466914	0.0831875
ENSG00000226476.7	105378763	LINC01748	51.7709	0.860042	0.30401	2.82899	0.00466952	0.0831875
ENSG00000286183.1	NA	ENSG00000286183	5.15855	2.994	1.05857	2.82833	0.00467914	0.0831875
ENSG00000257522.7	102724934	ENSG00000257522	19.7438	1.84455	0.652182	2.82827	0.00468003	0.0831875
ENSG00000286032.1	NA	ENSG00000286032	58.45	1.70552	0.603257	2.82719	0.0046958	0.083277
ENSG00000280362.1	NA	ENSG00000280362	4.73847	4.12862	1.46036	2.82713	0.00469677	0.083277
ENSG00000228703.1	NA	ENSG00000228703	347.181	-0.522026	0.184731	-2.82588	0.00471511	0.083307
ENSG00000254337.2	107986951	ENSG00000254337	404.789	-0.515311	0.182363	-2.82574	0.00471716	0.083307
ENSG00000293415.1	NA	ENSG00000293415	17.037	1.53413	0.54294	2.82561	0.0047191	0.083307
ENSG00000259134.7	145820	LINC00924	7.65794	2.62596	0.929407	2.82542	0.0047219	0.083307
ENSG00000260721.1	NA	ENSG00000260721	2.57915	4.44652	1.574	2.82498	0.00472828
ENSG00000289138.1	NA	ENSG00000289138	91.2449	-0.710138	0.251521	-2.82337	0.00475217	0.0836927
ENSG00000258952.2	NA	SALRNA1	88.0376	-0.760507	0.269398	-2.82299	0.00475788	0.0836927
ENSG00000275496.4	102723360	ENSG00000275496	165.421	-0.520198	0.184288	-2.82275	0.00476142	0.0836927
ENSG00000290991.1	NA	ENSG00000290991	3.68121	3.72655	1.32034	2.82243	0.00476617
ENSG00000223855.4	441307	PDGFA-DT	56.1301	0.809962	0.287114	2.82104	0.00478681	0.0840351
ENSG00000293251.2	NA	ENSG00000293251	2.40805	4.44371	1.57565	2.82024	0.00479878
ENSG00000280219.1	NA	ENSG00000280219	142.665	-0.553987	0.196444	-2.82008	0.00480117	0.0841399
ENSG00000216863.11	285780	LY86-AS1	28.1429	1.40664	0.498837	2.81985	0.00480462	0.0841399
ENSG00000286679.1	107985953	ENSG00000286679	27.9643	1.55758	0.552601	2.81863	0.00482294	0.084357
ENSG00000272140.2	NA	ENSG00000272140	47.0877	-0.757847	0.269036	-2.8169	0.00484892	0.084442
ENSG00000287241.1	NA	ENSG00000287241	3.93444	3.67826	1.30578	2.8169	0.00484894	0.084442
ENSG00000279848.1	NA	ENSG00000279848	4.01445	3.64691	1.29469	2.81683	0.00484997	0.084442
ENSG00000285527.1	NA	ENSG00000285527	7.50641	2.29778	0.815854	2.81641	0.00485634	0.084442
ENSG00000234721.3	400620	LINC02092	13.9874	2.11068	0.749443	2.81634	0.00485749	0.084442
ENSG00000286612.1	NA	ENSG00000286612	3.45602	4.3843	1.5572	2.8155	0.00487021
ENSG00000244479.7	NA	OR2A1-AS1	14.1849	1.9061	0.677078	2.81518	0.004875	0.0845778
ENSG00000290798.1	55998	NXF5	9.4427	2.21954	0.788458	2.81503	0.0048772	0.0845778
ENSG00000290401.1	440040	GRM5P1	5.05561	3.59916	1.27965	2.81261	0.00491411	0.085114
ENSG00000286885.3	NA	ENSG00000286885	14.9475	1.72836	0.614692	2.81175	0.00492728	0.0852022
ENSG00000290920.1	150244	ENSG00000290920	347.003	-0.458821	0.163195	-2.81148	0.00493136	0.0852022
ENSG00000267659.5	101928104	LINC01482	16.4442	1.80894	0.643497	2.8111	0.00493718	0.0852022
ENSG00000279136.1	NA	ENSG00000279136	2.27492	4.46508	1.58838	2.81109	0.00493737
ENSG00000269945.1	NA	ENSG00000269945	6.29204	3.04437	1.0836	2.80949	0.00496208	0.0855281
ENSG00000290599.1	646802	ENSG00000290599	7.12549	2.90645	1.03494	2.80834	0.0049798	0.0857168
ENSG00000232675.7	NA	ENSG00000232675	7.68217	2.73093	0.972553	2.808	0.00498508	0.0857168
ENSG00000266290.1	101927666	DYNLL2-DT	19.1902	1.41408	0.503666	2.80758	0.00499154	0.0857242
ENSG00000286477.1	102723684	ENSG00000286477	2.00056	4.73484	1.68693	2.80677	0.00500407
ENSG00000285091.1	NA	ENSG00000285091	13.3645	1.65941	0.591347	2.80615	0.00501369	0.0860008
ENSG00000267284.2	NA	ENSG00000267284	12.0916	1.76883	0.630699	2.80456	0.00503849	0.0863221
ENSG00000286599.1	NA	ENSG00000286599	334.97	-0.487665	0.173995	-2.80275	0.00506689	0.0866718
ENSG00000238131.2	107986739	LINC02854	4.07809	4.05226	1.44595	2.80248	0.00507109	0.0866718
ENSG00000287178.1	NA	ENSG00000287178	3.1761	4.21337	1.50355	2.80228	0.00507425
ENSG00000228302.2	NA	ENSG00000228302	599.225	-0.446785	0.15946	-2.80186	0.00508081	0.0866817
ENSG00000288947.2	NA	ENSG00000288947	232.398	-0.630407	0.225021	-2.80155	0.00508578	0.0866817
ENSG00000250748.6	105369187	MSRB3-AS1	630.899	-0.460011	0.164214	-2.80128	0.00508996	0.0866817
ENSG00000273058.2	NA	ENSG00000273058	31.9204	-0.883953	0.315729	-2.79972	0.00511471	0.086907
ENSG00000293412.1	NA	GUCY1B2	13.6018	1.63	0.582212	2.79967	0.00511541	0.086907
ENSG00000288965.1	NA	ENSG00000288965	13.4498	-1.47246	0.526415	-2.79715	0.00515555	0.0874199
ENSG00000290837.1	652972	LRRC37A5P	13.7188	1.47573	0.527612	2.797	0.0051579	0.0874199
ENSG00000290827.1	NA	ENSG00000290827	10.7313	2.05085	0.73343	2.79625	0.00516995	0.0875199
ENSG00000279442.1	NA	ENSG00000279442	11.35	2.02426	0.724818	2.79278	0.00522564	0.088272
ENSG00000293082.1	NA	ENSG00000293082	8.10079	2.73072	0.977849	2.79258	0.00522897	0.088272
ENSG00000257935.4	NA	LHX5-AS1	11.3029	2.08486	0.746728	2.792	0.00523834	0.088272
ENSG00000290964.1	102723968	ENSG00000290964	10.4923	2.02535	0.725427	2.79195	0.00523921	0.088272
ENSG00000289095.2	NA	ENSG00000289095	3.09566	4.32072	1.54886	2.7896	0.00527728
ENSG00000205444.4	497048	KU-MEL-3	4.25397	3.1952	1.14545	2.78947	0.00527947	0.0888451
ENSG00000230400.3	NA	LINC01747	7.2142	2.6191	0.939152	2.7888	0.00529041	0.0889239
ENSG00000264177.1	NA	ENSG00000264177	14.0158	1.90331	0.682603	2.78831	0.00529835	0.0889522
ENSG00000289575.1	124905233	ENSG00000289575	27.9612	-1.03521	0.371396	-2.78735	0.00531406	0.0891108
ENSG00000287920.1	NA	ENSG00000287920	13.9376	1.69676	0.608829	2.78692	0.00532121	0.0891256
ENSG00000243295.2	NA	CFAP20DC-DT	10.4886	1.9048	0.683583	2.78649	0.00532816	0.089137
ENSG00000287108.1	NA	ENSG00000287108	5.63838	2.95465	1.06106	2.78463	0.00535891	0.089394
ENSG00000289726.1	NA	ENSG00000289726	9.43467	2.11937	0.761244	2.78409	0.00536788	0.089394
ENSG00000287309.1	NA	ENSG00000287309	5.43724	3.16648	1.13743	2.78389	0.00537108	0.089394
ENSG00000230316.8	154860	FEZF1-AS1	18.8726	1.75389	0.630069	2.78365	0.00537513	0.089394
ENSG00000267313.7	641516	KC6	13.5162	1.91401	0.687794	2.78283	0.00538871	0.089394
ENSG00000291066.1	NA	ENSG00000291066	394.539	-0.471358	0.169383	-2.78279	0.00538937	0.089394
ENSG00000287431.1	NA	RENO1	507.672	-0.428853	0.154117	-2.78265	0.00539178	0.089394
ENSG00000233221.7	NA	ARHGEF4-AS1	8.14255	2.22214	0.798611	2.7825	0.00539414	0.089394
ENSG00000281453.1	103611157	TGFB2-OT1	50.4632	-0.77963	0.280235	-2.78206	0.00540145	0.089394
ENSG00000233290.4	NA	ENSG00000233290	15.5425	1.70906	0.614505	2.7812	0.00541583	0.089394
ENSG00000229240.9	254312	LINC00710	15.3208	1.72836	0.621458	2.78114	0.00541689	0.089394
ENSG00000261713.8	146336	SSTR5-AS1	9.42669	2.05522	0.739037	2.78094	0.00542017	0.089394
ENSG00000280441.3	NA	ENSG00000280441	762.909	1.34138	0.482399	2.78064	0.00542524	0.089394
ENSG00000250981.3	107986407	MARCHF11-AS1	30.1541	-1.12695	0.405435	-2.77961	0.00544234	0.0894676
ENSG00000274993.1	NA	ENSG00000274993	28.724	1.4888	0.535623	2.77956	0.00544333	0.0894676
ENSG00000285778.2	NA	ENSG00000285778	6.0396	2.76115	0.993491	2.77924	0.00544859	0.0894676
ENSG00000262966.2	101928266	ENSG00000262966	13.8234	1.95202	0.702501	2.77867	0.00545822	0.0895223
ENSG00000230257.7	58160	NFE4	13.7117	1.63218	0.587582	2.7778	0.00547288	0.0895336
ENSG00000261435.1	NA	ENSG00000261435	4.03954	3.94627	1.42076	2.77758	0.00547658	0.0895336
ENSG00000234690.7	101927043	EPCAM-DT	219.42	-0.47994	0.172796	-2.77751	0.0054778	0.0895336
ENSG00000236107.10	101929680	SCN1A-AS1	2397.57	-0.411769	0.148324	-2.77614	0.00550081	0.0897619
ENSG00000279847.3	389676	LINC02906	3.89664	3.98155	1.43435	2.77586	0.00550554	0.0897619
ENSG00000249484.9	101927134	LINC01470	11.3666	1.72314	0.620873	2.77535	0.00551422	0.0897619
ENSG00000239589.7	255025	LINC00879	13.4531	1.84827	0.666005	2.77515	0.00551759	0.0897619
ENSG00000253220.2	NA	ENSG00000253220	4.63114	2.95491	1.06517	2.77413	0.00553501	0.0897619
ENSG00000287720.1	NA	ENSG00000287720	14.1399	1.56556	0.564349	2.7741	0.00553542	0.0897619
ENSG00000219159.4	NA	ENSG00000219159	6.7015	3.51194	1.26599	2.77407	0.00553595	0.0897619
ENSG00000293491.1	NA	TMEM198B	2256.39	-0.416111	0.150077	-2.77265	0.00556015	0.0900516
ENSG00000237773.8	101927609	ENSG00000237773	29.037	1.46181	0.527319	2.77215	0.0055687	0.0900875
ENSG00000257621.9	379025	PSMA3-AS1	1017.53	-0.403982	0.145789	-2.771	0.00558852	0.0903054
ENSG00000228538.7	NA	ENSG00000228538	5.4726	3.21935	1.16246	2.76942	0.00561562	0.0905516
ENSG00000225321.2	101929663	LINC01427	11.611	2.20635	0.796783	2.76907	0.00562167	0.0905516
ENSG00000293226.1	NA	VENTXP1	5.43678	2.46653	0.890767	2.769	0.00562286	0.0905516
ENSG00000284837.1	339166	ENSG00000284837	7.508	2.34518	0.847232	2.76805	0.0056393	0.0906349
ENSG00000290418.1	387590	TPTEP1	20.0614	1.49907	0.541579	2.76796	0.00564078	0.0906349
ENSG00000237292.1	101928973	LINC01732	5.54771	2.74798	0.99308	2.76712	0.00565531	0.0907658
ENSG00000233047.7	NA	LINC01677	7.30953	2.37217	0.857625	2.76597	0.0056753	0.090984
ENSG00000286279.3	NA	ENSG00000286279	13.7823	1.94274	0.702811	2.76424	0.00570547	0.0912695
ENSG00000287083.1	NA	ENSG00000287083	5.07672	2.6617	0.962923	2.76419	0.00570641	0.0912695
ENSG00000253744.1	NA	ENSG00000253744	69.6759	-0.645557	0.233571	-2.76385	0.00571237	0.0912695
ENSG00000267378.1	NA	ENSG00000267378	1.81095	4.54906	1.64626	2.76327	0.00572248
ENSG00000224481.4	124904403	ENSG00000224481	5.78831	3.71316	1.34383	2.76311	0.00572534	0.0913741
ENSG00000287038.3	NA	ENSG00000287038	137.368	-0.555291	0.201066	-2.76174	0.00574941	0.091557
ENSG00000231876.8	102723536	ENSG00000231876	6.17491	2.80135	1.01449	2.76134	0.00575646	0.091557
ENSG00000228365.1	NA	ENSG00000228365	2.54281	4.22549	1.5303	2.76122	0.00575854
ENSG00000237424.1	84793	FOXD2-AS1	11.1905	1.83048	0.662941	2.76116	0.0057597	0.091557
ENSG00000287913.1	NA	ENSG00000287913	8.26609	2.34171	0.848221	2.76073	0.0057672	0.091557
ENSG00000230647.3	NA	ENSG00000230647	7.78692	2.32251	0.841393	2.76032	0.00577454	0.091557
ENSG00000253288.2	NA	ENSG00000253288	9.92309	1.99418	0.72246	2.76027	0.00577543	0.091557
ENSG00000293169.1	NA	ENSG00000293169	7.00141	2.54074	0.921156	2.75821	0.00581195	0.0920333
ENSG00000204684.4	284788	ENSG00000204684	12.9516	1.82438	0.661534	2.7578	0.00581913	0.0920445
ENSG00000237986.4	439950	CELF2-AS2	10.1389	2.22598	0.807507	2.7566	0.00584052	0.0922638
ENSG00000236977.1	101927547	ANKRD44-IT1	47.1952	-0.859631	0.311879	-2.7563	0.00584597	0.0922638
ENSG00000279352.1	NA	ENSG00000279352	12.7116	1.46228	0.530637	2.75571	0.0058565	0.0923275
ENSG00000226497.1	101928280	LINC02549	2.07472	4.42141	1.60463	2.75541	0.00586179
ENSG00000286927.1	NA	ENSG00000286927	2.31789	4.4106	1.60105	2.75482	0.00587253
ENSG00000286627.1	NA	ENSG00000286627	7.258	2.24841	0.816222	2.75465	0.00587549	0.0925244
ENSG00000233534.3	105378013	LINC02524	3.26539	4.01361	1.45722	2.7543	0.00588182
ENSG00000234556.1	NA	LINC00701	3.84194	3.08806	1.12147	2.75358	0.00589474	0.0925958
ENSG00000280128.1	NA	ENSG00000280128	503.328	-0.472997	0.171776	-2.75358	0.00589479	0.0925958
ENSG00000288028.1	NA	ENSG00000288028	1.88577	4.60686	1.67306	2.75355	0.00589527
ENSG00000286785.1	285768	LINC01622	14.4385	1.91832	0.696733	2.75331	0.00589968	0.0925958
ENSG00000224812.4	220980	TMEM72-AS1	26.5725	1.47227	0.534803	2.75291	0.00590674	0.0925958
ENSG00000233643.2	NA	LINC02625	4.79437	3.63126	1.31922	2.75259	0.00591258	0.0925958
ENSG00000289107.1	NA	ENSG00000289107	3.52089	4.03979	1.46814	2.75164	0.00592973
ENSG00000289590.1	NA	ENSG00000289590	2.27831	4.58005	1.66516	2.75052	0.00595002
ENSG00000290705.1	NA	ENSG00000290705	84.629	0.716234	0.260423	2.75027	0.00595464	0.0930535
ENSG00000242094.1	NA	FOXP1-IT1	56.1312	-0.946485	0.344145	-2.75025	0.0059549	0.0930535
ENSG00000244040.7	101928376	IL12A-AS1	38.504	1.00501	0.365573	2.74913	0.00597537	0.0932708
ENSG00000215196.5	285696	BASP1-AS1	25.3433	1.52662	0.555542	2.74799	0.00599618	0.0933501
ENSG00000223770.5	101927356	CACNA2D1-AS1	82.6345	-0.922085	0.335618	-2.74743	0.00600648	0.0933501
ENSG00000261105.6	101927155	LMO7-AS1	105.865	-0.558772	0.203427	-2.74679	0.00601813	0.0933501
ENSG00000288978.3	105374625	ENSG00000288978	5.89176	3.50063	1.27459	2.74649	0.00602376	0.0933501
ENSG00000249150.2	NA	ENSG00000249150	5.98976	3.03037	1.1035	2.74614	0.00603009	0.0933501
ENSG00000240093.1	NA	ENSG00000240093	4.3039	2.84384	1.03562	2.74604	0.00603197	0.0933501
ENSG00000278996.1	NA	ENSG00000278996	401.455	1.20219	0.437794	2.74602	0.0060323	0.0933501
ENSG00000231770.8	NA	TMEM44-AS1	77.2197	-0.660982	0.240732	-2.74571	0.00603793	0.0933501
ENSG00000289505.1	NA	ENSG00000289505	75.3854	-0.982654	0.357928	-2.74539	0.00604382	0.0933501
ENSG00000241231.2	NA	ENSG00000241231	9.9569	1.77709	0.64755	2.74433	0.00606343	0.0933501
ENSG00000239677.6	NA	PDZRN3-AS1	10.522	-1.44195	0.525583	-2.74353	0.00607828	0.0933501
ENSG00000287783.1	NA	ENSG00000287783	7.78854	2.07646	0.756922	2.7433	0.00608248	0.0933501
ENSG00000235590.9	149775	GNAS-AS1	275.498	-0.489354	0.178408	-2.74289	0.00609018	0.0933501
ENSG00000236827.2	NA	LINC00529	4.69646	3.87516	1.41282	2.74285	0.00609085	0.0933501
ENSG00000258819.2	102724190	LINC02289	13.5156	1.68574	0.614616	2.74275	0.00609266	0.0933501
ENSG00000286359.1	124902473	ENSG00000286359	3.74487	4.08308	1.48869	2.74273	0.00609309
ENSG00000259692.6	NA	LINC01418	20.9825	1.46246	0.533246	2.74257	0.00609602	0.0933501
ENSG00000254768.6	NA	SLC17A6-DT	6.65862	2.40261	0.876185	2.74213	0.00610431	0.0933501
ENSG00000265313.8	NA	LINC01476	27.2527	1.52866	0.557495	2.74201	0.00610642	0.0933501
ENSG00000266969.1	NA	CEP192-DT	261.321	-0.467499	0.170513	-2.74173	0.00611166	0.0933501
ENSG00000264464.1	101928144	LINC02837	4.41559	3.57628	1.30439	2.74173	0.00611174	0.0933501
ENSG00000286207.1	NA	ENSG00000286207	431.482	-0.434427	0.158506	-2.74077	0.00612962	0.0934681
ENSG00000223914.5	NA	LINC02471	9.39464	2.16472	0.789868	2.74061	0.00613261	0.0934681
ENSG00000244738.1	NA	ENSG00000244738	6.41067	2.46317	0.899027	2.73982	0.00614721	0.0935497
ENSG00000222005.9	388948	LINC01118	27.0995	1.1324	0.413345	2.73961	0.00615112	0.0935497
ENSG00000225775.1	NA	ENSG00000225775	1.71172	4.96495	1.81262	2.73911	0.00616064
ENSG00000286371.1	NA	ENSG00000286371	5.9599	3.50722	1.28077	2.73837	0.00617446	0.0937505
ENSG00000289929.1	NA	ENSG00000289929	90.6145	-0.732137	0.267378	-2.73821	0.00617751	0.0937505
ENSG00000293258.1	NA	ENSG00000293258	78.5528	-0.685578	0.250437	-2.73753	0.0061903	0.0938444
ENSG00000249574.1	442497	ENSG00000249574	10.8904	1.86098	0.680448	2.73494	0.00623915	0.0943797
ENSG00000279166.1	NA	ENSG00000279166	33.4184	-0.906645	0.331528	-2.73475	0.0062428	0.0943797
ENSG00000254746.6	105376654	ENSG00000254746	9.4696	2.31599	0.846919	2.7346	0.00624552	0.0943797
ENSG00000272114.1	NA	ENSG00000272114	86.0071	0.712437	0.260563	2.73422	0.00625282	0.0943897
ENSG00000236130.2	101928337	PTCSC2	10.0942	1.82743	0.668603	2.7332	0.00627224	0.0945825
ENSG00000234476.5	NA	LINC02765	7.19043	2.64505	0.967972	2.73257	0.00628423	0.0946025
ENSG00000256560.1	101928138	LINC01486	3.25825	4.10736	1.50333	2.73218	0.00629174
ENSG00000226759.8	101926890	DAB1-AS1	14.7911	1.52634	0.558667	2.73211	0.00629298	0.0946025
ENSG00000254081.2	286186	LINC01299	8.01219	2.42359	0.887172	2.73181	0.00629868	0.0946025
ENSG00000288533.1	NA	ENSG00000288533	22.0824	1.20415	0.440897	2.73114	0.00631149	0.0946025
ENSG00000234661.2	101927193	CHL1-AS1	5.84905	2.95927	1.08357	2.73105	0.00631322	0.0946025
ENSG00000227619.3	NA	ENSG00000227619	9.85743	1.82239	0.667288	2.73104	0.00631348	0.0946025
ENSG00000228485.1	NA	GRK5-IT1	15.1202	-1.43245	0.524595	-2.73059	0.00632218	0.0946331
ENSG00000287700.3	NA	ENSG00000287700	5.99835	3.42513	1.25459	2.73007	0.00633208	0.094642
ENSG00000257986.3	NA	LINC02306	6.13472	2.99132	1.09578	2.72986	0.00633609	0.094642
ENSG00000245281.9	101929066	ASAH1-AS1	163.131	-0.502074	0.184049	-2.72793	0.00637336	0.0950988
ENSG00000227733.12	101927468	ENSG00000227733	36.4868	1.30035	0.476811	2.72718	0.00638785	0.0952151
ENSG00000230185.7	NA	HSDL2-AS1	146.706	-0.517381	0.189739	-2.7268	0.00639515	0.0952241
ENSG00000204460.3	151121	LINC01854	5.13462	2.74469	1.00681	2.72614	0.00640804	0.0953162
ENSG00000237389.1	NA	ENSG00000237389	3.45274	4.03702	1.48136	2.72522	0.00642596
ENSG00000260317.1	NA	LINC02986	93.8122	0.717204	0.263222	2.72471	0.00643585	0.0956298
ENSG00000290909.1	NA	ENSG00000290909	1.59054	4.48954	1.64807	2.72412	0.00644723
ENSG00000289374.1	NA	ENSG00000289374	1.89397	4.63845	1.70284	2.72395	0.00645065
ENSG00000282602.1	NA	ENSG00000282602	3.24428	4.35905	1.60028	2.72394	0.00645092
ENSG00000241111.1	100652759	PRICKLE2-AS1	54.2408	-0.748828	0.274979	-2.72322	0.00646494	0.0958925
ENSG00000259841.6	283914	LINC01566	7.16389	2.29897	0.844245	2.72311	0.00646701	0.0958925
ENSG00000293147.1	NA	SLC9A7P1	10.2705	1.79917	0.660969	2.72202	0.00648846	0.0959519
ENSG00000245571.7	101927204	FAM111A-DT	111.951	-0.602398	0.221313	-2.72193	0.00649028	0.0959519
ENSG00000231156.1	NA	ENSG00000231156	4.9882	3.37483	1.23994	2.72178	0.0064931	0.0959519
ENSG00000287781.1	NA	ENSG00000287781	6.18325	2.34135	0.860385	2.72128	0.00650293	0.0959519
ENSG00000286928.1	NA	ENSG00000286928	5.0073	3.07189	1.12893	2.72106	0.0065072	0.0959519
ENSG00000214970.8	NA	ENSG00000214970	3.34384	3.47835	1.27876	2.72009	0.00652645
ENSG00000289632.1	NA	ENSG00000289632	3.95669	3.89125	1.43082	2.7196	0.00653614	0.0959519
ENSG00000248019.3	285512	FAM13A-AS1	141.04	-0.497	0.182759	-2.71942	0.00653961	0.0959519
ENSG00000279489.1	NA	ENSG00000279489	25.1364	1.21383	0.446386	2.71924	0.00654324	0.0959519
ENSG00000289612.1	NA	ENSG00000289612	15.4845	-1.23725	0.455016	-2.71914	0.00654526	0.0959519
ENSG00000264727.1	NA	ENSG00000264727	5.37244	3.39296	1.24785	2.71905	0.00654699	0.0959519
ENSG00000255267.4	399886	LINC02687	8.81534	2.18793	0.80472	2.71887	0.00655053	0.0959519
ENSG00000228543.1	124905242	ENSG00000228543	7.03487	2.41516	0.888319	2.7188	0.00655199	0.0959519
ENSG00000234184.8	101927412	LINC01781	5.47517	3.39868	1.25069	2.71744	0.00657882	0.0961877
ENSG00000289977.1	NA	ENSG00000289977	4.55857	3.8805	1.42807	2.7173	0.00658162	0.0961877
ENSG00000233417.2	NA	ENSG00000233417	1.95736	4.41895	1.62659	2.7167	0.00659358
ENSG00000283380.1	NA	ENSG00000283380	11.1407	2.11965	0.780237	2.71667	0.00659424	0.0962446
ENSG00000290100.1	NA	ENSG00000290100	56.9136	-0.768121	0.282789	-2.71624	0.00660287	0.0962446
ENSG00000284703.1	NA	ENSG00000284703	8.3427	2.46252	0.906643	2.71609	0.00660582	0.0962446
ENSG00000179082.4	NA	LINC02913	72.1449	0.776736	0.286053	2.71535	0.00662052	0.0963601
ENSG00000279317.4	NA	ENSG00000279317	32.9069	1.04221	0.383945	2.71448	0.00663805	0.0965165
ENSG00000249835.2	105379054	VCAN-AS1	1558.14	-0.448658	0.165348	-2.71341	0.00665947	0.0965302
ENSG00000260090.1	NA	ENSG00000260090	4.47776	3.54869	1.30827	2.71251	0.00667762	0.0965302
ENSG00000256654.4	NA	ENSG00000256654	26.851	1.57782	0.581684	2.7125	0.00667774	0.0965302
ENSG00000279561.3	100132249	ENSG00000279561	162.784	-0.530329	0.19552	-2.7124	0.00667981	0.0965302
ENSG00000259675.4	NA	ENSG00000259675	6.95177	2.77776	1.02425	2.712	0.00668789	0.0965302
ENSG00000287723.1	NA	ENSG00000287723	8.21372	2.1342	0.787022	2.71175	0.006693	0.0965302
ENSG00000266402.5	105376843	SNHG25	101.907	-0.638353	0.235403	-2.71174	0.00669313	0.0965302
ENSG00000253734.2	286184	LINC01289	9.75928	1.89156	0.697548	2.71173	0.00669331	0.0965302
ENSG00000290905.1	107126360	ENSG00000290905	4.4239	3.47751	1.28274	2.71099	0.00670818	0.0965377
ENSG00000287923.1	NA	ENSG00000287923	5.31783	3.50895	1.2944	2.71087	0.00671068	0.0965377
ENSG00000285847.2	NA	ENSG00000285847	52.4977	0.806039	0.297365	2.71061	0.00671596	0.0965377
ENSG00000261668.1	NA	ENSG00000261668	72.7702	0.708553	0.261424	2.71036	0.00672098	0.0965377
ENSG00000290568.1	NA	ENSG00000290568	7.95853	2.08535	0.769994	2.70827	0.00676347	0.0970499
ENSG00000230387.5	100505664	ENSG00000230387	16.9341	1.61434	0.596254	2.70746	0.00677999	0.0971374
ENSG00000255502.6	105369454	LINC02713	5.7838	3.4607	1.27828	2.7073	0.00678322	0.0971374
ENSG00000254861.2	NA	ENSG00000254861	3.25662	4.22229	1.55972	2.70709	0.00678764
ENSG00000264630.5	NA	PRKCA-AS1	98.2533	-0.856038	0.316373	-2.70578	0.00681433	0.0973427
ENSG00000293508.1	NA	POLR1HASP	643.424	-0.419842	0.155167	-2.70575	0.00681511	0.0973427
ENSG00000272638.1	NA	ENSG00000272638	101.139	-0.603418	0.22303	-2.70554	0.0068193	0.0973427
ENSG00000247121.8	NA	ENSG00000247121	231.967	-0.443873	0.164077	-2.70527	0.00682494	0.0973427
ENSG00000289494.2	NA	ENSG00000289494	89.3558	-0.59499	0.220018	-2.70428	0.00684526	0.097382
ENSG00000256040.2	493913	PAPPA-AS1	567.103	-0.635741	0.235117	-2.70394	0.00685228	0.097382
ENSG00000293078.1	NA	ENSG00000293078	6.29879	2.79489	1.0337	2.70377	0.00685567	0.097382
ENSG00000285454.1	NA	ENSG00000285454	9.73184	1.9558	0.723378	2.7037	0.0068572	0.097382
ENSG00000265625.1	NA	ENSG00000265625	44.9867	-0.829728	0.306912	-2.70347	0.00686194	0.097382
ENSG00000233901.8	100506119	LINC01503	58.6542	0.778754	0.288131	2.70277	0.00687634	0.0974031
ENSG00000287705.1	NA	ENSG00000287705	44.9514	-0.780031	0.288616	-2.70266	0.00687866	0.0974031
ENSG00000283053.1	NA	ENSG00000283053	1.54377	4.49964	1.66503	2.70243	0.00688346
ENSG00000287690.1	NA	ENSG00000287690	7.29797	2.2504	0.832739	2.70241	0.00688398	0.0974031
ENSG00000229625.3	NA	ENSG00000229625	2.57689	4.23856	1.56898	2.70147	0.00690341
ENSG00000171671.6	220070	SHANK2-AS3	5.59836	2.67913	0.992182	2.70025	0.00692883	0.0979403
ENSG00000289933.1	NA	ENSG00000289933	5.03247	3.11569	1.15461	2.69847	0.00696597	0.0982878
ENSG00000260120.2	NA	ENSG00000260120	6.50691	3.31758	1.2296	2.6981	0.00697358	0.0982878
ENSG00000233529.1	NA	HCG21	2.63439	4.31228	1.59839	2.69788	0.00697823
ENSG00000226005.6	101927904	LINC02660	9.41527	2.41437	0.894977	2.69769	0.0069823	0.0982878
ENSG00000236754.5	101929372	ENSG00000236754	13.9153	1.48269	0.549666	2.69744	0.00698747	0.0982878
ENSG00000224613.7	101928436	RNPC3-DT	11.9379	1.60239	0.594047	2.69742	0.00698797	0.0982878
ENSG00000226622.7	NA	ENSG00000226622	18.1861	1.57587	0.584329	2.69688	0.00699915	0.0983477
ENSG00000277763.1	NA	ENSG00000277763	1.78002	4.51253	1.67401	2.69563	0.0070255
ENSG00000236299.8	NA	ENSG00000236299	10.9941	1.74533	0.647551	2.69528	0.00703305	0.0986714
ENSG00000231721.8	378805	LINC-PINT	2155.55	0.572921	0.212576	2.69513	0.00703606	0.0986714
ENSG00000285513.1	NA	ENSG00000285513	3.051	3.96219	1.4706	2.69426	0.00705447
ENSG00000287752.1	NA	ENSG00000287752	3.27191	3.93962	1.46261	2.69355	0.00706956
ENSG00000229155.2	NA	LINC02038	4.14859	3.80729	1.41362	2.69329	0.0070751	0.099119
ENSG00000290335.1	NA	ENSG00000290335	2.60611	4.31508	1.6022	2.69322	0.00707646
ENSG00000247381.3	NA	PLUT	5.87019	2.84293	1.05569	2.69297	0.00708192	0.099119
ENSG00000286310.1	NA	ENSG00000286310	15.9421	1.54142	0.572546	2.69221	0.00709794	0.0992141
ENSG00000182912.6	NA	TSPEAR-AS2	305.192	-0.391966	0.145605	-2.69199	0.00710267	0.0992141
ENSG00000251244.3	NA	ENSG00000251244	7.93702	2.56045	0.951595	2.69069	0.00713037	0.0995033
ENSG00000253722.1	NA	ENSG00000253722	202.763	-0.525854	0.195458	-2.69037	0.00713738	0.0995035
ENSG00000282057.1	NA	ENSG00000282057	111.419	-0.669468	0.248921	-2.68948	0.00715635	0.0996551
ENSG00000284237.1	NA	LINC02767	30.3628	1.11659	0.415212	2.6892	0.00716227	0.0996551
ENSG00000287272.1	NA	ENSG00000287272	10.6955	1.90319	0.70814	2.6876	0.00719686	0.0999513
ENSG00000279927.1	NA	ENSG00000279927	7.09732	2.80879	1.04511	2.68756	0.00719762	0.0999513
ENSG00000254290.3	NA	ENSG00000254290	6.1373	2.40195	0.893951	2.68689	0.00721208	0.0999836
ENSG00000205853.12	10737	RFPL3S	28.9095	1.03969	0.386962	2.6868	0.00721401	0.0999836
ENSG00000226374.3	105376672	LINC01345	6.01876	3.14741	1.17204	2.68541	0.00724412	0.100303
ENSG00000286126.1	112577592	ENSG00000286126	2.56235	4.38285	1.63251	2.68474	0.00725866
ENSG00000279701.1	NA	ENSG00000279701	2.38512	4.4408	1.65415	2.68464	0.00726087
ENSG00000285732.1	NA	ENSG00000285732	39.9125	-0.829386	0.308963	-2.68442	0.00726567	0.100412
ENSG00000278910.5	100885775	BANCR	4.05942	3.05384	1.13763	2.6844	0.00726609	0.100412
ENSG00000283445.1	NA	ENSG00000283445	11.9319	1.83065	0.682119	2.68377	0.00727964	0.100501
ENSG00000287933.1	NA	ENSG00000287933	12.7579	1.78788	0.666873	2.68099	0.00734043	0.101242
ENSG00000258676.5	NA	ENSG00000258676	10.7536	1.74764	0.65221	2.67956	0.00737183	0.101501
ENSG00000229989.6	NA	MIR181A1HG	193.361	-0.522313	0.194941	-2.67933	0.00737692	0.101501
ENSG00000259647.1	NA	ENSG00000259647	3.25498	3.84523	1.43522	2.6792	0.00737994
ENSG00000251138.7	100507377	LINC02882	15.7962	1.64081	0.612519	2.6788	0.00738869	0.101501
ENSG00000255644.1	NA	ENSG00000255644	9.55671	-1.53728	0.573914	-2.67859	0.00739331	0.101501
ENSG00000278934.1	NA	ENSG00000278934	43.244	-0.835993	0.312171	-2.678	0.0074063	0.101501
ENSG00000224789.1	NA	ENSG00000224789	203.542	-0.52891	0.197506	-2.67795	0.00740741	0.101501
ENSG00000288029.1	NA	ENSG00000288029	6.7259	2.77495	1.03625	2.67787	0.00740915	0.101501
ENSG00000232044.8	NA	SILC1	170.144	-0.526854	0.196846	-2.67647	0.00744013	0.101827
ENSG00000258763.5	NA	ENSG00000258763	3.09194	4.28837	1.60347	2.67443	0.00748566
ENSG00000279165.1	NA	ENSG00000279165	9.98059	2.08434	0.779366	2.6744	0.00748625	0.10236
ENSG00000225563.2	NA	ENSG00000225563	3.07586	3.99132	1.49244	2.67435	0.00748737
ENSG00000291043.1	2749	GLUD1P3	174.129	-0.547905	0.204901	-2.674	0.00749531	0.102383
ENSG00000279668.4	NA	ENSG00000279668	15.7862	1.69086	0.632407	2.67368	0.0075023	0.102383
ENSG00000253796.4	NA	ENSG00000253796	12.0915	1.61955	0.606025	2.67241	0.00753088	0.102674
ENSG00000235437.10	92249	LINC01278	1362.36	-0.332334	0.124387	-2.67178	0.00754509	0.102767
ENSG00000228315.12	91316	GUSBP11	392.022	-0.39382	0.147417	-2.67146	0.00755211	0.102767
ENSG00000244055.2	NA	ENSG00000244055	708.932	-0.390539	0.146247	-2.67041	0.00757581	0.10299
ENSG00000260343.1	101928752	LINC01043	10.2723	1.90501	0.713772	2.66894	0.0076092	0.103234
ENSG00000254394.2	101927141	ENSG00000254394	10.0123	2.25294	0.844141	2.66892	0.00760956	0.103234
ENSG00000246541.2	101929210	SMARCAD1-DT	4.28579	4.06691	1.52395	2.66866	0.00761552	0.103234
ENSG00000253740.5	105375671	ENSG00000253740	2.13738	4.53478	1.69936	2.66852	0.00761862
ENSG00000250385.2	NA	ENSG00000250385	3.57404	3.59995	1.34958	2.66747	0.00764241
ENSG00000233705.9	NA	SLC26A4-AS1	30.2333	1.30992	0.491111	2.66725	0.0076475	0.103569
ENSG00000205837.7	400941	LINC00487	13	1.90849	0.715628	2.66687	0.00765613	0.103587
ENSG00000215498.9	642633	FAM230B	22.8496	1.58184	0.593606	2.6648	0.00770339	0.104101
ENSG00000290363.1	NA	ENSG00000290363	5.52624	3.42372	1.2849	2.66457	0.00770874	0.104101
ENSG00000271653.1	NA	ENSG00000271653	6.6359	2.55686	0.959737	2.66412	0.00771893	0.10414
ENSG00000276778.1	101927697	LINC02227	8.93119	1.97762	0.742409	2.66379	0.0077266	0.104144
ENSG00000288876.1	NA	ENSG00000288876	33.9666	-1.10673	0.415569	-2.66316	0.00774115	0.104242
ENSG00000248391.6	101929681	LINC02064	7.48901	2.04299	0.767282	2.66263	0.0077532	0.104288
ENSG00000251381.8	100506305	LINC00958	15.4584	1.81759	0.682697	2.66237	0.00775929	0.104288
ENSG00000246263.4	NA	UBR5-DT	326.64	-0.420979	0.158145	-2.66198	0.00776817	0.104294
ENSG00000254860.7	493900	TMEM9B-AS1	556.459	-0.488703	0.183605	-2.66171	0.00777441	0.104294
ENSG00000286908.1	NA	ENSG00000286908	3.49311	4.09212	1.53784	2.66096	0.00779192
ENSG00000288016.3	NA	ENSG00000288016	9.15398	2.36935	0.890578	2.66047	0.00780322	0.104517
ENSG00000229743.6	102682016	LINC01159	10.2836	2.30735	0.867388	2.66011	0.00781152	0.104517
ENSG00000223901.2	NA	ENSG00000223901	219.615	-0.455039	0.171069	-2.65997	0.00781477	0.104517
ENSG00000288056.1	NA	ENSG00000288056	37.3245	0.934333	0.351289	2.65973	0.00782043	0.104517
ENSG00000234191.1	NA	LINC01283	1.98088	4.35434	1.63754	2.65908	0.00783551
ENSG00000236790.7	339789	LINC00299	81.5187	1.64665	0.61939	2.6585	0.00784882	0.104606
ENSG00000229660.1	NA	ENSG00000229660	3.87547	3.37553	1.26981	2.65829	0.00785381	0.104606
ENSG00000285869.1	105371113	LINC02858	4.48567	2.95839	1.11293	2.6582	0.00785597	0.104606
ENSG00000288615.1	NA	ENSG00000288615	4.07142	2.99069	1.12522	2.65787	0.00786372	0.104606
ENSG00000291172.1	347127	SPATA31D5P	13.6199	1.75064	0.658738	2.65756	0.00787089	0.104606
ENSG00000229766.7	NA	TMX4-AS1	392.419	-0.490813	0.18469	-2.6575	0.00787233	0.104606
ENSG00000205628.5	401337	LINC01446	22.5504	1.61524	0.60788	2.65716	0.00788013	0.104606
ENSG00000245311.2	101928646	BMAL2-AS1	70.3092	-0.662039	0.249176	-2.65691	0.00788594	0.104606
ENSG00000225488.3	NA	ENSG00000225488	8.74251	2.40084	0.904121	2.65544	0.00792045	0.10494
ENSG00000223949.8	101927034	ROR1-AS1	303.942	-0.50742	0.191145	-2.65464	0.00793939	0.10494
ENSG00000291084.1	245	ALOX12P2	73.7838	0.749668	0.282416	2.65448	0.00794298	0.10494
ENSG00000198454.2	NA	LINC02692	8.02851	2.20146	0.829347	2.65445	0.00794367	0.10494
ENSG00000226091.7	389634	LINC00937	30.3361	1.20068	0.452358	2.65427	0.00794799	0.10494
ENSG00000277020.4	NA	ENSG00000277020	17.4704	1.2514	0.471672	2.65311	0.00797542	0.105205
ENSG00000258928.1	102723604	ENSG00000258928	12.1233	-1.63564	0.616617	-2.6526	0.00798745	0.105238
ENSG00000229618.3	NA	ENSG00000229618	33.6838	1.35575	0.511242	2.65188	0.00800447	0.105238
ENSG00000248455.8	101929544	LINC02217	17.7802	1.8276	0.689221	2.65169	0.00800901	0.105238
ENSG00000286608.1	NA	ENSG00000286608	18.941	1.26856	0.478403	2.65166	0.00800981	0.105238
ENSG00000236276.2	100873919	NDP-AS1	9.88176	2.03034	0.76575	2.65144	0.00801496	0.105238
ENSG00000235049.1	100271702	LINC00940	10.7022	1.67866	0.633219	2.651	0.00802529	0.105276
ENSG00000260469.3	NA	INSYN1-AS1	12.2232	1.56611	0.590961	2.6501	0.00804676	0.105437
ENSG00000257677.2	NA	LINC02464	3.46741	4.0821	1.54043	2.64998	0.00804967
ENSG00000171889.7	554202	MIR31HG	30.8637	1.34802	0.508766	2.64959	0.00805897	0.105437
ENSG00000274554.1	NA	ENSG00000274554	92.1666	-0.667087	0.251806	-2.64922	0.0080679	0.105437
ENSG00000256268.3	NA	LINC02454	166.174	-0.715556	0.270108	-2.64915	0.00806948	0.105437
ENSG00000238260.3	NA	ENSG00000238260	19.8241	1.28855	0.486439	2.64893	0.00807462	0.105437
ENSG00000260698.1	NA	ENSG00000260698	44.0893	0.87098	0.329086	2.64667	0.00812896	0.106045
ENSG00000261468.1	NA	ENSG00000261468	32.9	-0.89161	0.336939	-2.64621	0.00814001	0.106045
ENSG00000257298.1	NA	ENSG00000257298	62.0877	-0.815261	0.308139	-2.64575	0.00815089	0.106045
ENSG00000249306.7	101928176	LINC01411	20.2618	1.19861	0.453033	2.64575	0.00815102	0.106045
ENSG00000248461.3	101929745	LINC02119	8.91736	2.24491	0.848682	2.64518	0.00816484	0.106128
ENSG00000259968.3	NA	ENSG00000259968	2.4004	4.12221	1.55857	2.64486	0.0081724
ENSG00000273258.1	NA	ENSG00000273258	2.76804	3.89933	1.47458	2.64436	0.00818451
ENSG00000291107.1	374443	ENSG00000291107	40.315	-0.781319	0.295466	-2.64436	0.00818455	0.106252
ENSG00000291081.1	729375	ENSG00000291081	182.202	-0.470978	0.17812	-2.64416	0.0081893	0.106252
ENSG00000280711.1	NA	JADRR	3.22402	4.07328	1.54055	2.64405	0.00819201
ENSG00000287383.1	NA	ENSG00000287383	5.45029	2.66823	1.00947	2.6432	0.00821273	0.106458
ENSG00000290097.1	NA	ENSG00000290097	3.12191	3.94581	1.49326	2.64241	0.00823185
ENSG00000276115.1	NA	ENSG00000276115	82.4716	-0.639394	0.242029	-2.64181	0.0082465	0.106704
ENSG00000236975.2	NA	LINC02814	11.9501	1.94196	0.735205	2.64138	0.00825683	0.106704
ENSG00000293237.1	NA	HTR7P1	278.172	0.555423	0.210288	2.64125	0.00826013	0.106704
ENSG00000228590.4	106660609	MIR4432HG	24.7872	1.2977	0.491373	2.64097	0.00826692	0.106704
ENSG00000242282.6	NA	ENSG00000242282	103.344	-0.53776	0.203629	-2.64088	0.00826922	0.106704
ENSG00000205913.7	100128788	SRRM2-AS1	82.9794	-0.597802	0.226527	-2.63898	0.00831556	0.107087
ENSG00000249341.1	100506444	ENSG00000249341	7.06276	2.18189	0.826874	2.63872	0.00832204	0.107087
ENSG00000246465.1	124903670	ENSG00000246465	43.8661	-0.764328	0.289693	-2.63841	0.00832961	0.107087
ENSG00000228876.4	NA	ENSG00000228876	15.8962	1.88215	0.713425	2.63818	0.00833511	0.107087
ENSG00000290862.1	344887	NMRAL2P	16.3593	1.78417	0.676303	2.63813	0.00833654	0.107087
ENSG00000255344.2	105369584	LINC02706	7.28076	2.74244	1.03975	2.63759	0.0083498	0.107161
ENSG00000285910.1	101928866	ENSG00000285910	3.71439	3.56955	1.3534	2.63746	0.00835283
ENSG00000289925.1	NA	ENSG00000289925	1.92925	4.49715	1.70545	2.63693	0.00836591
ENSG00000281903.3	NA	ASMER1	4.8871	2.95992	1.12271	2.63641	0.00837896	0.107438
ENSG00000254592.1	NA	ENSG00000254592	2.63025	3.87772	1.47109	2.63594	0.00839039
ENSG00000225535.7	102724386	LINC01393	7.90457	2.37909	0.902658	2.63565	0.0083976	0.10756
ENSG00000249906.1	100288866	NGFR-AS1	25.6765	0.952216	0.361316	2.63541	0.00840356	0.10756
ENSG00000251061.2	NA	LINC02512	3.35002	4.16021	1.57954	2.63382	0.00844313
ENSG00000256916.1	NA	MMP20-AS1	4.85079	2.63901	1.002	2.63376	0.00844462	0.107988
ENSG00000257279.1	100506551	ENSG00000257279	127.232	-0.520008	0.197467	-2.6334	0.00845359	0.108005
ENSG00000250402.2	NA	ENSG00000250402	2.09172	4.28674	1.62792	2.63326	0.00845688
ENSG00000253656.1	NA	ENSG00000253656	3.92139	3.96579	1.50627	2.63285	0.00846712	0.108005
ENSG00000256751.6	101928290	PLBD1-AS1	17.8801	1.43842	0.54635	2.63279	0.00846875	0.108005
ENSG00000265479.7	441263	DTX2P1-UPK3BP1-PMS2P11	562.45	-0.3536	0.13434	-2.63214	0.00848499	0.108115
ENSG00000228505.5	NA	ENSG00000228505	3.33973	3.48405	1.32426	2.63093	0.00851519
ENSG00000287514.2	105376030	ENSG00000287514	13.6369	1.82493	0.693746	2.63054	0.00852483	0.108477
ENSG00000260401.1	NA	ENSG00000260401	13.0719	1.40361	0.533613	2.63039	0.00852861	0.108477
ENSG00000286393.1	NA	ENSG00000286393	6.51538	2.34889	0.893416	2.62911	0.00856074	0.108777
ENSG00000257178.5	NA	ENSG00000257178	9.73587	2.01358	0.766036	2.62857	0.00857449	0.108777
ENSG00000287841.1	NA	ENSG00000287841	5.75038	2.48291	0.944696	2.62826	0.00858218	0.108777
ENSG00000259541.5	649133	ENSG00000259541	7.57519	2.26051	0.860133	2.62809	0.00858652	0.108777
ENSG00000291158.1	57234	LINC00869	127.755	0.520008	0.197877	2.62794	0.00859045	0.108777
ENSG00000229407.5	NA	ENSG00000229407	241.647	-0.438972	0.167137	-2.62642	0.00862871	0.109164
ENSG00000286662.2	NA	ENSG00000286662	11.8007	2.1429	0.816187	2.6255	0.00865212	0.109363
ENSG00000259082.1	100507277	LINC02314	2.1094	4.81415	1.8338	2.62524	0.00865887
ENSG00000286404.1	NA	ENSG00000286404	8.07603	1.81913	0.693056	2.6248	0.00867007	0.10949
ENSG00000290993.1	132241	ENSG00000290993	589.113	-0.493969	0.188215	-2.6245	0.0086776	0.10949
ENSG00000227579.6	NA	ENSG00000227579	13.3125	1.82071	0.693866	2.62401	0.00869018	0.109552
ENSG00000229111.1	100873965	MED4-AS1	405.761	-0.472796	0.180265	-2.62278	0.00872154	0.10985
ENSG00000282944.1	NA	ENSG00000282944	3.12707	3.88701	1.48296	2.62112	0.00876414
ENSG00000249532.6	109864269	MIR302CHG	598.6	-0.475564	0.181465	-2.62069	0.00877511	0.110427
ENSG00000230773.9	NA	ENSG00000230773	35.2783	1.3613	0.519542	2.62019	0.00878801	0.110491
ENSG00000286467.1	NA	ENSG00000286467	1.95806	4.45	1.69861	2.61979	0.00879828
ENSG00000261426.1	NA	ENSG00000261426	6.57177	2.99214	1.14225	2.61952	0.00880526	0.110606
ENSG00000250657.1	NA	ENSG00000250657	1.9809	4.40298	1.68125	2.61888	0.00882198
ENSG00000285792.1	NA	ENSG00000285792	8.00971	1.98103	0.756505	2.61866	0.00882763	0.110606
ENSG00000224074.3	152024	LINC00691	10.5902	1.70852	0.652487	2.61847	0.00883261	0.110606
ENSG00000257275.6	NA	ENSG00000257275	8.77965	2.24602	0.857788	2.61838	0.00883475	0.110606
ENSG00000286481.2	NA	ENSG00000286481	13.5779	1.84608	0.705061	2.61833	0.00883607	0.110606
ENSG00000262766.1	NA	ENSG00000262766	70.0692	-0.72614	0.277377	-2.61788	0.00884775	0.110655
ENSG00000286328.1	NA	ENSG00000286328	3.82177	3.90987	1.4938	2.6174	0.00886024
ENSG00000212743.2	NA	LINC02656	9.82919	1.89564	0.724521	2.61641	0.00888609	0.110948
ENSG00000272915.1	NA	ENSG00000272915	5.57824	2.4219	0.925725	2.61622	0.00889086	0.110948
ENSG00000287714.1	NA	ENSG00000287714	6.38387	2.16496	0.827559	2.61608	0.00889454	0.110948
ENSG00000290703.1	NA	ENSG00000290703	2.87907	3.94446	1.50795	2.61577	0.00890257
ENSG00000257407.1	NA	ENSG00000257407	3.17534	4.26519	1.63099	2.61508	0.00892053
ENSG00000286909.1	NA	ENSG00000286909	122.26	-0.616797	0.235894	-2.61472	0.0089301	0.111178
ENSG00000291129.1	728448	PPIEL	590.296	-0.461125	0.176384	-2.61432	0.00894045	0.111178
ENSG00000276509.1	NA	ENSG00000276509	7.44035	2.10094	0.803651	2.61425	0.00894239	0.111178
ENSG00000234593.3	105376762	KAZN-AS1	8.72198	2.20952	0.845207	2.61418	0.00894431	0.111178
ENSG00000226235.1	284576	LEMD1-AS1	7.29146	2.06018	0.788185	2.61383	0.00895334	0.111193
ENSG00000224832.2	101927869	LINC01689	3.01967	4.02429	1.54023	2.61279	0.00898071
ENSG00000288551.1	NA	ENSG00000288551	11.889	1.74487	0.668034	2.61194	0.00900289	0.111711
ENSG00000231814.3	100885798	LINC00210	3.59627	3.92672	1.50351	2.6117	0.00900945
ENSG00000225937.3	50652	PCA3	39.5254	0.984987	0.377189	2.61139	0.00901753	0.111711
ENSG00000231515.1	NA	ENSG00000231515	5.99352	3.24895	1.24443	2.6108	0.00903297	0.111711
ENSG00000280032.1	NA	ENSG00000280032	3.30578	4.15872	1.59298	2.61066	0.00903674
ENSG00000290454.1	107075108	ENSG00000290454	7.24921	2.23052	0.854417	2.61057	0.00903918	0.111711
ENSG00000248545.3	NA	ENSG00000248545	3.88425	3.80144	1.45625	2.61043	0.00904273	0.111711
ENSG00000259044.1	NA	ENSG00000259044	1.79384	4.66194	1.7859	2.61041	0.00904335
ENSG00000286300.1	NA	ENSG00000286300	5.38959	3.35195	1.28409	2.61036	0.00904466	0.111711
ENSG00000227438.1	NA	COL6A2-DT	8.53356	-1.55951	0.597519	-2.60997	0.0090551	0.111711
ENSG00000260492.3	NA	CISTR	7.05579	2.51349	0.963224	2.60946	0.00906856	0.111711
ENSG00000283422.1	NA	LINC02452	7.60014	2.21287	0.848035	2.60942	0.0090697	0.111711
ENSG00000233214.1	NA	ENSG00000233214	1.74638	4.50067	1.72478	2.60941	0.00906977
ENSG00000291176.1	NA	ENSG00000291176	176.663	-0.512387	0.196372	-2.60927	0.00907358	0.111711
ENSG00000257860.6	101929058	C12orf42-AS1	5.63397	2.46396	0.944748	2.60806	0.00910572	0.11201
ENSG00000290941.1	100133920	ENSG00000290941	6.1976	2.85662	1.09555	2.60747	0.0091215	0.112078
ENSG00000290795.1	56918	C2orf83	7.93937	2.51136	0.963217	2.60726	0.00912699	0.112078
ENSG00000231110.1	105373343	ENSG00000231110	2.73076	4.08196	1.56586	2.60685	0.00913781
ENSG00000284747.1	NA	ENSG00000284747	42.1515	0.803688	0.308352	2.60639	0.00915009	0.112111
ENSG00000226581.4	NA	LINC02848	145.718	-0.526833	0.202143	-2.60624	0.00915418	0.112111
ENSG00000260305.1	283738	NTRK3-AS1	7.3588	2.55844	0.981721	2.60607	0.00915867	0.112111
ENSG00000269893.10	100093630	SNHG8	2935.04	-0.417162	0.160079	-2.60598	0.00916123	0.112111
ENSG00000260798.1	NA	ENSG00000260798	2.62516	4.13449	1.58675	2.60563	0.0091705
ENSG00000232811.1	NA	ENSG00000232811	513.748	0.504985	0.193813	2.60552	0.00917344	0.112164
ENSG00000249429.1	NA	ENSG00000249429	2.21504	4.41132	1.69367	2.60459	0.0091983
ENSG00000258754.8	NA	LINC01579	17.1646	1.77711	0.682398	2.60422	0.00920835	0.112249
ENSG00000243349.2	NA	ENSG00000243349	8.39931	2.11312	0.811728	2.60323	0.00923492	0.112249
ENSG00000260440.4	NA	LINC01544	14.1893	1.46934	0.564442	2.60317	0.00923666	0.112249
ENSG00000237232.9	150142	ZNF295-AS1	59.088	0.691543	0.265657	2.60314	0.00923747	0.112249
ENSG00000255553.2	100507521	LINC02733	6.22605	3.07012	1.17948	2.60294	0.00924284	0.112249
ENSG00000269973.1	NA	ENSG00000269973	280.849	-0.508611	0.195455	-2.60219	0.009263	0.112249
ENSG00000250501.3	NA	ENSG00000250501	11.1915	1.65617	0.63649	2.60204	0.00926714	0.112249
ENSG00000214548.18	55384	MEG3	59.5287	1.60097	0.615308	2.6019	0.00927083	0.112249
ENSG00000267251.2	NA	ENSG00000267251	80.4178	0.818939	0.314747	2.60189	0.00927103	0.112249
ENSG00000287912.2	NA	ENSG00000287912	7.93228	2.37072	0.911278	2.60153	0.00928095	0.112249
ENSG00000231528.3	286333	FAM225A	13.1433	1.70266	0.654491	2.60151	0.0092815	0.112249
ENSG00000271011.1	NA	ENSG00000271011	46.9218	-0.858101	0.329858	-2.60143	0.00928371	0.112249
ENSG00000213373.7	388387	LINC00671	7.01307	2.20846	0.848973	2.60133	0.00928632	0.112249
ENSG00000240499.7	NA	ENSG00000240499	14.1963	1.64478	0.632325	2.60116	0.00929097	0.112249
ENSG00000224853.3	100874156	LINC00393	12.5213	1.75651	0.675382	2.60077	0.00930153	0.112282
ENSG00000289454.1	NA	ENSG00000289454	1.9134	4.32647	1.6642	2.59974	0.00932953
ENSG00000280109.3	191585	PLAC4	21.4666	1.64561	0.63315	2.59909	0.00934714	0.112691
ENSG00000285648.1	NA	ENSG00000285648	4.61389	2.95753	1.13798	2.59894	0.0093513	0.112691
ENSG00000282728.1	NA	PGR-AS1	5.49988	2.69063	1.03562	2.59808	0.00937453	0.112816
ENSG00000293555.1	NA	FAM169BP	12.2704	1.85884	0.715495	2.59798	0.0093775	0.112816
ENSG00000224655.7	101927801	LINC01823	11.9409	1.71849	0.661601	2.59747	0.00939141	0.112887
ENSG00000260976.2	NA	LINC01633	2.75641	4.08547	1.57388	2.59579	0.00943734
ENSG00000185847.9	100131138	LINC01405	16.1696	1.40879	0.542807	2.59538	0.00944853	0.113398
ENSG00000278890.1	NA	ENSG00000278890	15.8963	1.55281	0.598377	2.59504	0.00945806	0.113398
ENSG00000249781.7	285692	LINC02112	12.0145	1.66922	0.643264	2.59492	0.00946123	0.113398
ENSG00000167459.17	148231	LINC00905	14.3353	1.59739	0.615669	2.59455	0.00947141	0.113398
ENSG00000271122.1	101930085	HERPUD2-AS1	988.946	-0.501728	0.193384	-2.59447	0.00947378	0.113398
ENSG00000253608.2	101929268	ENSG00000253608	5.65537	2.25922	0.871587	2.59208	0.00953968	0.114021
ENSG00000287703.1	NA	ENSG00000287703	5.28841	2.32653	0.89758	2.592	0.00954187	0.114021
ENSG00000228274.5	NA	TOMM22-DT	267.822	-0.411359	0.158739	-2.59142	0.0095581	0.114119
ENSG00000290695.1	NA	ENSG00000290695	10.2728	2.06186	0.796011	2.59024	0.00959083	0.114366
ENSG00000286447.1	124909397	ENSG00000286447	5.22828	2.91203	1.12429	2.5901	0.00959484	0.114366
ENSG00000290784.1	NA	ENSG00000290784	17.8302	-1.17353	0.453263	-2.58907	0.00962357	0.114612
ENSG00000236723.2	NA	ENSG00000236723	354.546	-0.509918	0.196973	-2.58878	0.0096317	0.114613
ENSG00000233145.1	728660	ENSG00000233145	2.22892	4.18573	1.61751	2.58776	0.0096602
ENSG00000260672.1	NA	ENSG00000260672	23.1739	1.11462	0.43086	2.58697	0.00968251	0.115121
ENSG00000285210.1	NA	LINC02795	8.74801	2.18011	0.842826	2.58667	0.00969078	0.115123
ENSG00000248809.6	100505545	LINC01095	9.81179	2.05902	0.796155	2.58621	0.00970375	0.115181
ENSG00000227940.2	105372897	LINC01696	3.2428	3.93439	1.5213	2.5862	0.00970407
ENSG00000261432.1	106146149	LINC01613	4.59869	2.77214	1.07209	2.58574	0.00971715	0.115244
ENSG00000269984.1	NA	ENSG00000269984	322.949	-0.438941	0.169803	-2.585	0.00973803	0.115318
ENSG00000251637.6	NA	LINC02754	9.07547	2.00906	0.777218	2.58494	0.00973961	0.115318
ENSG00000279088.2	NA	ENSG00000279088	277.141	-0.488219	0.188892	-2.58465	0.00974782	0.11532
ENSG00000227809.2	101927358	ENSG00000227809	5.81279	2.62647	1.01659	2.5836	0.00977743	0.11548
ENSG00000290677.1	NA	ENSG00000290677	7.07328	2.29561	0.888737	2.58301	0.00979438	0.11548
ENSG00000290936.1	NA	ENSG00000290936	2.18039	4.21086	1.63027	2.58292	0.0097967
ENSG00000291192.1	348840	ANKRD18DP	7.86116	1.99597	0.772762	2.5829	0.00979731	0.11548
ENSG00000233985.2	105371609	LINC01681	9.32711	1.97736	0.765567	2.58286	0.00979837	0.11548
ENSG00000259235.2	NA	CTXN2-AS1	13.7828	1.63313	0.632327	2.58274	0.00980198	0.11548
ENSG00000235127.1	NA	ENSG00000235127	2.44447	4.08211	1.58071	2.58246	0.00981
ENSG00000254919.1	NA	ENSG00000254919	3.15002	3.80946	1.47534	2.58209	0.00982031
ENSG00000287624.1	NA	ENSG00000287624	357.277	-0.428151	0.165839	-2.58174	0.00983048	0.115628
ENSG00000244198.7	NA	ARHGEF35-AS1	36.5413	1.16523	0.451338	2.58173	0.00983078	0.115628
ENSG00000223930.9	NA	ENSG00000223930	166.413	-0.571841	0.221527	-2.58135	0.00984138	0.115657
ENSG00000237716.2	NA	ENSG00000237716	5.82992	2.59156	1.00407	2.58106	0.00984965	0.115658
ENSG00000253891.2	NA	ENSG00000253891	2.33421	3.98224	1.54301	2.58083	0.00985638
ENSG00000259793.1	NA	ENSG00000259793	8.78937	1.84408	0.714635	2.58045	0.00986711	0.115768
ENSG00000266602.2	NA	ENSG00000266602	15.1046	1.81193	0.702343	2.57984	0.00988461	0.115877
ENSG00000275232.1	NA	ENSG00000275232	3.24536	3.87128	1.50092	2.57927	0.00990094
ENSG00000234211.2	NA	ENSG00000234211	9.38761	1.82897	0.709257	2.57872	0.00991682	0.116159
ENSG00000260922.2	NA	ENSG00000260922	6.15015	2.50242	0.970691	2.57797	0.00993815	0.116313
ENSG00000287336.1	NA	ENSG00000287336	31.2107	1.19522	0.463834	2.57682	0.00997138	0.116569
ENSG00000178803.12	646023	ADORA2A-AS1	93.92	-0.529442	0.205477	-2.57665	0.00997638	0.116569
ENSG00000273507.7	NA	ENSG00000273507	32.2826	1.14995	0.446476	2.57562	0.010006	0.116819
ENSG00000174365.22	128439	SNHG11	264.543	-0.420474	0.163274	-2.57526	0.0100164	0.116844
ENSG00000248307.6	641365	LINC00616	11.542	1.93757	0.752726	2.57407	0.0100509	0.117075
ENSG00000260708.2	NA	TBC1D22A-DT	44.4578	-0.79305	0.308125	-2.57379	0.010059	0.117075
ENSG00000273723.2	116435302	SUGT1-DT	33.3918	-0.873628	0.33944	-2.57373	0.0100609	0.117075
ENSG00000280164.1	NA	ENSG00000280164	28.705	-0.864868	0.336179	-2.57264	0.0100925	0.117275
ENSG00000261606.5	NA	ENSG00000261606	24.6817	1.26696	0.492534	2.57234	0.0101014	0.117275
ENSG00000231013.2	107105282	SCTR-AS1	8.73348	1.9853	0.771802	2.57229	0.0101028	0.117275
ENSG00000253199.2	286114	LINC02153	5.52569	3.31353	1.28865	2.57132	0.0101312	0.117441
ENSG00000284543.1	NA	LINC01226	22.6612	1.27415	0.495539	2.57124	0.0101336	0.117441
ENSG00000233689.2	105375342	ENSG00000233689	2.22753	4.18211	1.62706	2.57035	0.0101595
ENSG00000263745.7	105371956	ENSG00000263745	17.5678	1.41474	0.550423	2.57027	0.0101618	0.117653
ENSG00000289444.1	NA	ENSG00000289444	145.3	-0.584337	0.227364	-2.57005	0.0101685	0.117653
ENSG00000290931.1	NA	ENSG00000290931	13.9762	1.74977	0.681174	2.56876	0.0102064	0.117923
ENSG00000243766.8	NA	HOTTIP	19.2629	2.43653	0.94855	2.56869	0.0102084	0.117923
ENSG00000259905.7	791114	PWRN1	53.6432	1.64207	0.639461	2.5679	0.0102315	0.118005
ENSG00000286295.1	NA	ENSG00000286295	4.71613	2.94809	1.14806	2.56789	0.0102321	0.118005
ENSG00000231418.2	105375224	ENSG00000231418	3.79528	3.85256	1.50034	2.5678	0.0102347
ENSG00000229967.1	NA	MAGEA4-AS1	6.1464	2.37816	0.926359	2.56722	0.0102519	0.118138
ENSG00000228824.8	642345	MIR4500HG	35.6236	0.987431	0.3847	2.56675	0.0102655	0.118199
ENSG00000258197.1	NA	NKX2-2-AS1	2.28634	4.2843	1.66935	2.56645	0.0102746
ENSG00000229613.3	340515	LINC01501	13.9077	1.90854	0.74374	2.56614	0.0102836	0.118244
ENSG00000278869.2	NA	ENSG00000278869	15.0418	1.31283	0.511672	2.56576	0.0102951	0.118244
ENSG00000290676.1	388007	SERPINA13P	5.08818	2.35145	0.91658	2.56546	0.010304	0.118244
ENSG00000256988.2	NA	ENSG00000256988	11.8089	1.7159	0.668941	2.5651	0.0103147	0.118244
ENSG00000260737.6	101928276	LINC01227	10.3886	1.87477	0.730888	2.56506	0.0103158	0.118244
ENSG00000257595.3	105369984	LINC02356	5.02495	2.57518	1.00399	2.56494	0.0103193	0.118244
ENSG00000257048.1	NA	LINC02417	1.69329	4.44147	1.73211	2.5642	0.0103414
ENSG00000251199.6	NA	ENSG00000251199	10.1742	2.10889	0.822626	2.56361	0.0103589	0.118448
ENSG00000288068.1	NA	ENSG00000288068	10.66	1.99285	0.777371	2.56358	0.01036	0.118448
ENSG00000253314.7	497634	LINC00293	16.0507	1.41888	0.553492	2.5635	0.0103621	0.118448
ENSG00000259563.1	NA	ENSG00000259563	23.7065	-1.11269	0.434166	-2.56283	0.0103822	0.118583
ENSG00000267134.3	284294	LINC01924	9.50477	2.02249	0.789411	2.56202	0.0104064	0.118764
ENSG00000258028.3	107984685	ENSG00000258028	14.1985	1.67163	0.652609	2.56146	0.0104234	0.118802
ENSG00000233029.3	100996318	ENSG00000233029	16.3795	1.23856	0.483556	2.56135	0.0104265	0.118802
ENSG00000267109.1	NA	ENSG00000267109	2.42046	3.88833	1.51838	2.56084	0.0104418
ENSG00000230325.1	NA	ENSG00000230325	253.03	-0.477491	0.186473	-2.56065	0.0104477	0.118948
ENSG00000253634.3	102724710	ENSG00000253634	8.74981	1.99326	0.778998	2.55874	0.0105051	0.119443
ENSG00000254775.2	105375861	ENSG00000254775	8.13881	2.14094	0.836835	2.55838	0.0105162	0.119443
ENSG00000256128.7	NA	LINC00944	9.09353	2.15274	0.841448	2.55837	0.0105164	0.119443
ENSG00000264985.4	101928251	ENSG00000264985	15.0314	1.52039	0.594376	2.55796	0.0105289	0.119488
ENSG00000278903.5	124905312	ENSG00000278903	98.1541	-0.508623	0.198871	-2.55755	0.0105411	0.119488
ENSG00000250092.2	105374516	ENSG00000250092	13.1929	-1.41057	0.551579	-2.55733	0.010548	0.119488
ENSG00000293427.1	NA	ENSG00000293427	916.067	-0.331061	0.12947	-2.55704	0.0105567	0.119488
ENSG00000260704.1	100132234	LINC00543	4.25047	2.92892	1.14558	2.55672	0.0105665	0.119488
ENSG00000280381.1	NA	ENSG00000280381	29.2542	0.968656	0.378888	2.55658	0.0105707	0.119488
ENSG00000289858.1	NA	ENSG00000289858	123.17	-0.519518	0.203252	-2.55603	0.0105873	0.119581
ENSG00000272729.1	NA	ENSG00000272729	47.7882	-0.805928	0.3154	-2.55526	0.0106109	0.119752
ENSG00000280274.1	NA	ENSG00000280274	7.26721	2.28735	0.8953	2.55485	0.0106235	0.119761
ENSG00000260264.1	105371142	LINC02194	4.10071	3.31413	1.29728	2.55468	0.0106286	0.119761
ENSG00000205325.4	NA	ENSG00000205325	8.32591	1.87122	0.732689	2.55391	0.0106519	0.119929
ENSG00000181908.5	100996455	LINC02724	8.86908	1.63058	0.638881	2.55224	0.0107032	0.120411
ENSG00000289189.2	105375170	ENSG00000289189	3.79106	3.22034	1.26195	2.55187	0.0107147
ENSG00000279043.1	NA	ENSG00000279043	9.98039	2.1477	0.842132	2.55032	0.0107625	0.120944
ENSG00000272940.1	NA	ENSG00000272940	16.056	1.23019	0.482403	2.55012	0.0107685	0.120944
ENSG00000291126.1	NA	ENSG00000291126	152.376	-0.495572	0.194351	-2.54988	0.0107761	0.120944
ENSG00000287034.1	105372980	ENSG00000287034	3.75937	3.34252	1.3112	2.54921	0.0107966
ENSG00000278668.1	NA	ENSG00000278668	10.9482	1.62967	0.63933	2.54903	0.0108023	0.121143
ENSG00000233108.1	NA	GLCCI1-DT	11.067	-1.54686	0.60697	-2.5485	0.0108187	0.121231
ENSG00000289856.1	105373432	ENSG00000289856	1.90306	4.38408	1.72026	2.54849	0.0108189
ENSG00000289525.2	NA	ENSG00000289525	2.89124	3.74364	1.46905	2.54833	0.0108239
ENSG00000272839.1	NA	ENSG00000272839	5.1299	2.74908	1.07884	2.54819	0.0108283	0.121242
ENSG00000287632.1	NA	ENSG00000287632	2.74414	4.08232	1.60245	2.54755	0.0108483
ENSG00000273098.3	NA	ENSG00000273098	2.88981	3.90235	1.53201	2.54721	0.0108589
ENSG00000290715.1	102724018	FRG2KP	2.0284	4.0448	1.58885	2.54574	0.0109048
ENSG00000254119.5	NA	LINC02842	8.29834	2.10858	0.828496	2.54507	0.0109256	0.122236
ENSG00000250007.8	101928174	GJD2-DT	7.12232	2.38879	0.938836	2.54442	0.0109461	0.122369
ENSG00000254034.2	NA	INTS9-AS1	58.2505	-0.732201	0.287843	-2.54375	0.0109668	0.122505
ENSG00000279676.1	NA	ENSG00000279676	4.14861	3.38132	1.32941	2.54346	0.010976	0.122511
ENSG00000264545.2	NA	ENSG00000264545	128.03	-0.597618	0.235053	-2.54248	0.0110069	0.12257
ENSG00000255794.11	196475	RMST	20.1738	1.48249	0.583121	2.54233	0.0110116	0.12257
ENSG00000259269.2	105370783	ENSG00000259269	6.71527	2.25985	0.888903	2.54229	0.0110129	0.12257
ENSG00000224116.7	285954	INHBA-AS1	27.7753	1.07549	0.423115	2.54184	0.0110269	0.12257
ENSG00000207751.4	NA	ENSG00000207751	178.115	-0.440381	0.173263	-2.54169	0.0110319	0.12257
ENSG00000225249.6	NA	LINC00378	9.75214	1.63678	0.643996	2.5416	0.0110346	0.12257
ENSG00000288091.1	NA	ENSG00000288091	9.09665	1.75631	0.691107	2.5413	0.0110441	0.12257
ENSG00000249022.2	NA	ENSG00000249022	4.46537	3.16601	1.24592	2.54111	0.0110502	0.12257
ENSG00000288819.2	NA	ENSG00000288819	6.82823	2.51095	0.988263	2.54077	0.0110609	0.122592
ENSG00000263345.1	NA	SGSM2-AS1	383.373	-0.409098	0.161061	-2.54001	0.0110848	0.122641
ENSG00000258231.5	100506869	ENSG00000258231	6.2531	2.32251	0.914459	2.53977	0.0110926	0.122641
ENSG00000289989.1	107984236	ENSG00000289989	4.15656	3.1525	1.24133	2.53961	0.0110976	0.122641
ENSG00000293180.1	NA	ENSG00000293180	5.48965	2.35689	0.928078	2.53954	0.0110998	0.122641
ENSG00000248539.1	NA	LINC02117	2.44888	3.7914	1.49296	2.53952	0.0111005
ENSG00000284428.1	NA	ENSG00000284428	298.014	-0.460091	0.181204	-2.53908	0.0111143	0.122706
ENSG00000278022.1	NA	ENSG00000278022	14.7025	-1.23239	0.48551	-2.53833	0.0111382	0.12282
ENSG00000287650.1	NA	ENSG00000287650	60.9894	-0.876849	0.345459	-2.53822	0.0111419	0.12282
ENSG00000251311.1	NA	LINC02214	1.81047	4.34769	1.71292	2.53818	0.011143
ENSG00000255428.1	100132078	ENSG00000255428	6.31801	2.24841	0.886007	2.53768	0.0111589	0.122854
ENSG00000177410.13	441951	ZFAS1	633.092	-0.372888	0.146946	-2.53758	0.0111622	0.122854
ENSG00000226791.9	101927070	LINC02611	15.613	1.46377	0.577033	2.53672	0.0111896	0.123021
ENSG00000258710.8	348120	LINC01193	11.6593	1.7815	0.702327	2.53656	0.0111947	0.123021
ENSG00000272657.1	NA	ENSG00000272657	295.765	0.508356	0.200472	2.53579	0.0112193	0.123132
ENSG00000289327.2	NA	ENSG00000289327	14.0283	1.70946	0.674156	2.5357	0.0112222	0.123132
ENSG00000260750.7	NA	ENSG00000260750	15.4075	1.69	0.666557	2.53541	0.0112316	0.12314
ENSG00000270956.1	NA	ENSG00000270956	55.7142	-0.681177	0.268725	-2.53485	0.0112495	0.123242
ENSG00000224141.6	101927797	MIR548XHG	5.65065	2.35786	0.930347	2.53439	0.0112642	0.12328
ENSG00000249584.1	101928539	LINC02225	8.01542	2.0241	0.798733	2.53414	0.0112725	0.12328
ENSG00000225458.1	NA	ENSG00000225458	2.01219	4.28925	1.69264	2.53406	0.0112748
ENSG00000286442.1	NA	ENSG00000286442	6.09024	-2.2775	0.898799	-2.53393	0.011279	0.12328
ENSG00000258586.1	100506498	LINC02274	3.74754	2.95683	1.16708	2.53352	0.0112922
ENSG00000225572.1	100506413	DOCK4-AS1	67.7386	-0.71875	0.283748	-2.53306	0.0113071	0.123315
ENSG00000286653.1	NA	ENSG00000286653	4.12196	2.88825	1.14037	2.53274	0.0113176	0.123315
ENSG00000267374.3	647946	MIR924HG	27.7537	1.26769	0.50054	2.53265	0.0113205	0.123315
ENSG00000293538.2	NA	DMBT1L1	16.6718	1.68795	0.666516	2.5325	0.0113251	0.123315
ENSG00000230525.6	101060019	LINC01799	6.90574	2.42604	0.957989	2.53243	0.0113275	0.123315
ENSG00000278952.1	NA	ENSG00000278952	188.822	0.450671	0.177974	2.53222	0.0113342	0.123315
ENSG00000285336.1	101928882	ENSG00000285336	6.0536	2.62251	1.03604	2.53128	0.0113646	0.123551
ENSG00000293390.1	NA	ENSG00000293390	11.9852	1.67254	0.660897	2.53071	0.0113833	0.123659
ENSG00000249346.8	100507584	LINC01016	8.70285	2.04317	0.80746	2.53036	0.0113944	0.123686
ENSG00000288808.1	NA	ENSG00000288808	110.51	-0.576028	0.22771	-2.52965	0.0114175	0.123757
ENSG00000285533.4	105369347	RELA-DT	116.678	-0.49305	0.194923	-2.52945	0.011424	0.123757
ENSG00000272642.2	NA	ENSG00000272642	5.86013	2.3504	0.929248	2.52936	0.0114271	0.123757
ENSG00000284309.1	NA	ENSG00000284309	1.95988	4.16986	1.64881	2.52901	0.0114384
ENSG00000255886.1	NA	ENSG00000255886	44.8043	-0.788103	0.311664	-2.5287	0.0114487	0.123897
ENSG00000289174.1	NA	ENSG00000289174	2.47898	4.09419	1.61969	2.52777	0.011479
ENSG00000224565.2	NA	LINC01754	3.5024	3.84233	1.52029	2.52737	0.011492
ENSG00000238121.7	100188949	LINC00426	34.777	0.919919	0.364013	2.52716	0.0114988	0.124282
ENSG00000229418.2	NA	ENSG00000229418	5.21777	2.85487	1.1298	2.52688	0.011508	0.124282
ENSG00000291148.1	646282	AZGP1P1	8.99907	1.92638	0.762379	2.5268	0.0115106	0.124282
ENSG00000280224.1	NA	ENSG00000280224	6.90996	2.12477	0.841085	2.52622	0.0115297	0.124305
ENSG00000287338.1	NA	ENSG00000287338	12.8032	1.7432	0.690047	2.52621	0.0115301	0.124305
ENSG00000289238.2	NA	ENSG00000289238	21.7797	-1.05449	0.417495	-2.52575	0.011545	0.124371
ENSG00000271192.1	NA	ENSG00000271192	3.31104	3.63042	1.4375	2.52551	0.011553
ENSG00000268580.1	NA	LINC01966	2.56902	4.03528	1.59782	2.52549	0.0115537
ENSG00000250497.1	NA	ENSG00000250497	9.50084	1.8112	0.717218	2.52532	0.0115594	0.124429
ENSG00000287677.2	NA	ENSG00000287677	19.0689	1.36274	0.539688	2.52506	0.0115678	0.124429
ENSG00000251125.1	NA	ENSG00000251125	19.0643	-1.14595	0.453922	-2.52455	0.0115846	0.124515
ENSG00000286782.1	NA	ENSG00000286782	24.7199	1.11747	0.443078	2.52207	0.0116666	0.125301
ENSG00000232490.6	100874206	OSBPL10-AS1	9.68502	1.98157	0.785885	2.52145	0.0116873	0.125334
ENSG00000229348.1	100873923	HYI-AS1	7.66135	-1.70887	0.677769	-2.52131	0.0116919	0.125334
ENSG00000176124.15	10301	DLEU1	257.821	-0.400825	0.158987	-2.52112	0.0116982	0.125334
ENSG00000177338.14	NA	LINC00469	8.64222	2.17115	0.861274	2.52086	0.011707	0.125334
ENSG00000234945.8	100505624	GTF3C2-AS1	814.345	-0.384591	0.152576	-2.52065	0.0117137	0.125334
ENSG00000287861.1	107984132	ENSG00000287861	3.22523	3.82701	1.51917	2.51915	0.0117638
ENSG00000286149.1	NA	ENSG00000286149	61.3018	1.59462	0.633065	2.51889	0.0117725	0.125868
ENSG00000249054.2	677784	FAM138D	3.18663	3.71643	1.47546	2.51882	0.0117748
ENSG00000291150.1	645166	LSP1P5	321.546	-0.375643	0.149177	-2.51811	0.0117987	0.126026
ENSG00000290818.1	NA	ENSG00000290818	12.7547	1.72194	0.683873	2.51792	0.011805	0.126026
ENSG00000279286.2	NA	ENSG00000279286	8.76276	2.12001	0.842397	2.51664	0.0118481	0.126311
ENSG00000279478.1	NA	ENSG00000279478	1.35478	4.34758	1.72763	2.5165	0.0118528
ENSG00000237927.1	NA	ENSG00000237927	7.3908	2.11318	0.839879	2.51605	0.0118677	0.126311
ENSG00000281769.1	NA	LINC01230	7.38366	2.57118	1.02193	2.516	0.0118696	0.126311
ENSG00000237940.3	102723927	LINC01238	202.698	-0.569855	0.226508	-2.51582	0.0118754	0.126311
ENSG00000287469.1	NA	ENSG00000287469	8.55589	1.93908	0.770758	2.5158	0.0118761	0.126311
ENSG00000255164.1	NA	ENSG00000255164	5.55945	-2.3611	0.938857	-2.51486	0.0119078	0.126554
ENSG00000224257.1	100885780	VWC2L-IT1	3.61498	3.68031	1.46381	2.51421	0.01193
ENSG00000228395.3	NA	ENSG00000228395	193.718	-0.403095	0.160327	-2.51421	0.01193	0.126695
ENSG00000250167.2	NA	ENSG00000250167	6.43642	2.57571	1.02478	2.51343	0.0119564	0.126842
ENSG00000266010.4	100128893	GATA6-AS1	10.4042	2.2177	0.882395	2.51327	0.0119617	0.126842
ENSG00000225914.5	414764	TSBP1-AS1	20.6118	1.34264	0.534296	2.51291	0.0119739	0.126877
ENSG00000286421.1	105372937	ENSG00000286421	3.58858	3.71399	1.47853	2.51196	0.0120064
ENSG00000231789.4	101929074	PIK3CD-AS2	117.399	-0.48013	0.191203	-2.5111	0.0120355	0.12739
ENSG00000286615.3	105379199	ENSG00000286615	17.6568	1.45255	0.578483	2.51096	0.0120402	0.12739
ENSG00000254162.1	NA	ENSG00000254162	169.448	0.578625	0.230628	2.50891	0.0121103	0.127934
ENSG00000242593.8	NA	ENSG00000242593	223.472	-0.426776	0.170118	-2.5087	0.0121175	0.127934
ENSG00000279558.1	NA	ENSG00000279558	1.40586	4.32503	1.72409	2.50859	0.0121213
ENSG00000231768.2	100506795	LINC01354	7.26587	2.21863	0.884463	2.50844	0.0121265	0.127934
ENSG00000229404.6	170425	LINC00858	9.72124	2.19187	0.873826	2.50836	0.0121294	0.127934
ENSG00000269983.1	NA	ENSG00000269983	68.079	-0.588506	0.234638	-2.50815	0.0121367	0.127934
ENSG00000250626.3	101930028	ENSG00000250626	6.43906	2.93154	1.16907	2.50757	0.0121564	0.128001
ENSG00000255571.10	254559	MIR9-3HG	202.134	-0.465584	0.185681	-2.50744	0.012161	0.128001
ENSG00000290359.1	100132979	GOLGA8DP	19.0845	1.43107	0.570843	2.50694	0.0121781	0.128051
ENSG00000286411.1	NA	ENSG00000286411	28.3343	-0.990227	0.39502	-2.50678	0.0121838	0.128051
ENSG00000291093.1	102724316	SVIL-AS1	2356.51	-0.361798	0.144349	-2.50642	0.0121961	0.128086
ENSG00000239265.5	NA	CLRN1-AS1	7.96031	2.02321	0.80752	2.50546	0.0122293	0.12833
ENSG00000236720.2	101928778	LINC01741	5.82611	2.964	1.18313	2.50522	0.0122374	0.12833
ENSG00000290555.1	106660612	LINC00680	274.107	-0.443609	0.177097	-2.5049	0.0122487	0.128354
ENSG00000181577.16	221416	LINC03040	13.2397	1.56902	0.626465	2.50456	0.0122603	0.128381
ENSG00000261707.1	NA	ENSG00000261707	67.98	-0.724545	0.2894	-2.50361	0.0122934	0.128633
ENSG00000287996.1	124903236	ENSG00000287996	13.7374	1.73497	0.693175	2.50294	0.0123168	0.128741
ENSG00000224711.2	NA	LINC01706	4.40453	3.45585	1.38093	2.50255	0.0123302	0.128741
ENSG00000287064.1	NA	ENSG00000287064	11.5775	1.49419	0.597116	2.50235	0.0123371	0.128741
ENSG00000248555.7	101929495	LINC01339	7.11209	2.45008	0.979163	2.50222	0.0123417	0.128741
ENSG00000282916.2	105369431	LINC02746	5.77891	2.66905	1.06676	2.50201	0.012349	0.128741
ENSG00000280018.4	105379499	ENSG00000280018	79.3035	-0.577136	0.230713	-2.50153	0.0123657	0.12882
ENSG00000291130.1	NA	ENSG00000291130	165.442	-0.481927	0.192699	-2.50093	0.0123866	0.128944
ENSG00000293272.1	NA	ENSG00000293272	28.4058	-1.08018	0.432002	-2.50041	0.0124049	0.129038
ENSG00000224661.1	NA	ENSG00000224661	8.03408	1.97407	0.789578	2.50016	0.0124138	0.129038
ENSG00000257878.3	NA	ENSG00000257878	82.2909	-0.694501	0.277828	-2.49975	0.0124281	0.129092
ENSG00000237119.1	100144597	LINC01056	5.16256	2.73593	1.09495	2.49869	0.0124654	0.129386
ENSG00000259786.7	NA	LINC02109	13.8136	1.5773	0.631396	2.49812	0.0124854	0.129411
ENSG00000287258.1	124901391	ENSG00000287258	7.47877	2.20271	0.881755	2.4981	0.0124861	0.129411
ENSG00000293398.1	NA	ENSG00000293398	10.1297	1.958	0.784012	2.49741	0.0125106	0.129571
ENSG00000290668.1	NA	ENSG00000290668	2.48988	4.16894	1.66935	2.49734	0.012513
ENSG00000224819.2	NA	ENSG00000224819	14.3426	1.70619	0.683551	2.49607	0.0125576	0.129888
ENSG00000293475.1	NA	ENSG00000293475	54.3912	0.674307	0.27017	2.49586	0.0125653	0.129888
ENSG00000180422.3	283860	LINC00304	26.9337	1.08515	0.434796	2.49576	0.0125686	0.129888
ENSG00000280334.1	NA	ENSG00000280334	92.4194	-0.654645	0.262471	-2.49416	0.0126255	0.130381
ENSG00000235172.9	257358	LINC01366	7.54074	2.08705	0.83691	2.49376	0.0126399	0.130412
ENSG00000287678.1	NA	ENSG00000287678	125.473	-0.542012	0.217364	-2.49356	0.0126468	0.130412
ENSG00000226308.2	NA	ENSG00000226308	7.79108	2.22383	0.891988	2.49312	0.0126625	0.130479
ENSG00000250754.6	101928877	LINC02436	18.858	1.53725	0.616706	2.49267	0.0126786	0.13055
ENSG00000262898.5	NA	ENSG00000262898	13.2015	1.80916	0.725867	2.49241	0.012688	0.130552
ENSG00000229262.1	NA	ENSG00000229262	1.61385	4.55492	1.82778	2.49205	0.0127009
ENSG00000259754.2	124900354	ENSG00000259754	5.10289	3.59162	1.44156	2.49149	0.012721	0.130797
ENSG00000267432.6	NA	DNAH17-AS1	35.2119	1.65633	0.664956	2.49089	0.0127424	0.130922
ENSG00000226706.1	101928525	ENSG00000226706	480.75	-0.443765	0.178236	-2.48976	0.012783	0.131245
ENSG00000234277.3	NA	LINC01641	8.41263	1.87705	0.75413	2.48902	0.0128094	0.131422
ENSG00000286837.1	NA	ENSG00000286837	80.4287	-0.529579	0.212792	-2.48872	0.0128204	0.131439
ENSG00000291052.1	150000	ABCC13	19.1542	1.5766	0.633785	2.48759	0.0128613	0.13158
ENSG00000260788.8	105371366	CEDORA	14.6122	1.55283	0.624241	2.48755	0.0128627	0.13158
ENSG00000290103.1	NA	ENSG00000290103	5.61239	2.34749	0.94375	2.4874	0.012868	0.13158
ENSG00000229847.9	196047	EMX2OS	21.2239	1.42832	0.574241	2.48731	0.0128711	0.13158
ENSG00000291342.1	NA	ENSG00000291342	28.3113	-0.895426	0.360044	-2.48699	0.0128828	0.131605
ENSG00000256008.3	NA	CABP1-DT	5.83026	2.29705	0.923786	2.48656	0.0128986	0.13165
ENSG00000228127.3	101928995	LINC01649	7.25012	1.89647	0.762751	2.48636	0.0129058	0.13165
ENSG00000283259.1	NA	ENSG00000283259	7.96089	2.25634	0.907673	2.48586	0.012924	0.131742
ENSG00000248677.2	100505625	LINC02102	28.5052	0.993422	0.399729	2.48524	0.0129465	0.131876
ENSG00000245164.10	100130231	LINC00861	52.8846	0.957614	0.385474	2.48425	0.0129824	0.132147
ENSG00000260910.2	NA	SWINGN	35.9622	0.844084	0.339864	2.48359	0.0130065	0.132254
ENSG00000250582.1	101927659	SMAD1-AS2	24.2265	-0.921067	0.370881	-2.48346	0.0130115	0.132254
ENSG00000286160.2	NA	ENSG00000286160	2.57335	3.79892	1.53056	2.48206	0.0130627
ENSG00000268231.1	NA	ENSG00000268231	52.7687	0.761593	0.306943	2.48121	0.0130936	0.132842
ENSG00000253300.2	NA	ENSG00000253300	5.19451	2.58536	1.04197	2.48121	0.0130937	0.132842
ENSG00000243613.1	NA	ENSG00000243613	106.469	-0.51134	0.206093	-2.48111	0.0130974	0.132842
ENSG00000287671.1	NA	ENSG00000287671	13.8282	1.36685	0.551149	2.48001	0.013138	0.133159
ENSG00000287689.1	NA	ENSG00000287689	6.46245	2.27601	0.918094	2.47906	0.0131728	0.133416
ENSG00000223392.1	100874194	CLDN10-AS1	2.56816	3.82206	1.54251	2.47783	0.0132185
ENSG00000287389.2	NA	ENSG00000287389	3.56749	3.70534	1.49576	2.47723	0.0132408
ENSG00000286827.1	105374069	ENSG00000286827	15.3812	1.61874	0.653535	2.47689	0.0132532	0.134136
ENSG00000291159.1	NA	ENSG00000291159	1307.49	-0.371543	0.150082	-2.47559	0.0133015	0.13445
ENSG00000260715.1	NA	ENSG00000260715	2.9009	3.37192	1.36206	2.47559	0.0133015
ENSG00000273760.1	NA	ENSG00000273760	7.07126	-1.71587	0.693128	-2.47555	0.0133032	0.13445
ENSG00000257603.1	NA	ENSG00000257603	1.26309	4.22834	1.70819	2.47534	0.013311
ENSG00000278932.6	105379428	ENSG00000278932	293.202	-0.401535	0.162247	-2.47484	0.0133296	0.134616
ENSG00000289904.1	NA	ENSG00000289904	101.929	-0.536717	0.216896	-2.47454	0.0133409	0.134616
ENSG00000247699.2	NA	FABP6-AS1	7.22438	2.28131	0.921983	2.47435	0.013348	0.134616
ENSG00000272347.1	NA	ENSG00000272347	4.66034	3.66872	1.48288	2.47406	0.0133588	0.13463
ENSG00000249695.6	574538	ENSG00000249695	53.3887	0.726538	0.293721	2.47356	0.0133773	0.134658
ENSG00000290831.1	260294	NSUN5P2	1020.07	-0.386647	0.156317	-2.47348	0.0133806	0.134658
ENSG00000286346.1	124901902	ENSG00000286346	6.24269	2.24853	0.90929	2.47284	0.0134043	0.1348
ENSG00000280091.1	NA	ENSG00000280091	6.5348	2.37212	0.959364	2.47259	0.0134137	0.1348
ENSG00000286378.1	NA	ENSG00000286378	11.1572	1.48336	0.600124	2.47175	0.0134454	0.134984
ENSG00000279818.1	NA	ENSG00000279818	4.93872	3.22925	1.30654	2.4716	0.0134509	0.134984
ENSG00000274441.1	NA	ENSG00000274441	3.53737	3.65041	1.47699	2.47152	0.0134542
ENSG00000287952.1	NA	ENSG00000287952	89.413	-0.557475	0.225588	-2.47121	0.0134658	0.135038
ENSG00000225670.4	NA	CADM3-AS1	265.43	0.433949	0.175679	2.47013	0.0135066	0.135224
ENSG00000205632.4	100128946	LINC01310	13.5435	1.88661	0.76382	2.46996	0.0135126	0.135224
ENSG00000203688.6	441178	LINC02487	7.21504	2.38381	0.96526	2.4696	0.0135264	0.135224
ENSG00000261218.6	NA	ENSG00000261218	12.3242	1.90642	0.771962	2.46958	0.0135272	0.135224
ENSG00000250421.5	NA	ENSG00000250421	2.76816	3.81411	1.54445	2.46955	0.0135284
ENSG00000287174.1	NA	ENSG00000287174	1.82431	4.09852	1.65966	2.46949	0.0135306
ENSG00000293221.1	NA	ENSG00000293221	4.81954	2.74716	1.11246	2.46946	0.0135319	0.135224
ENSG00000233077.2	101927586	LINC01271	25.6462	1.06326	0.430609	2.4692	0.0135417	0.135227
ENSG00000256733.2	NA	LINC02954	3.51978	3.28626	1.33123	2.46859	0.0135647
ENSG00000291325.1	NA	ENSG00000291325	4.23721	3.75389	1.52067	2.46858	0.0135651	0.135264
ENSG00000204802.3	102724238	FAM88C	51.6214	-0.654699	0.265262	-2.46812	0.0135823	0.135264
ENSG00000280850.3	NA	ENSG00000280850	5.87161	2.67617	1.08439	2.46791	0.0135904	0.135264
ENSG00000253819.3	NA	LINC01151	24.7433	1.27082	0.514945	2.46787	0.0135919	0.135264
ENSG00000289047.2	100294145	ENSG00000289047	333.098	-0.50181	0.20334	-2.46783	0.0135934	0.135264
ENSG00000237233.2	NA	TMEM26-AS1	23.487	-1.06021	0.429696	-2.46735	0.0136119	0.135264
ENSG00000224397.9	100506115	PELATON	71.4266	0.963103	0.39034	2.46734	0.013612	0.135264
ENSG00000177699.4	100129540	ENSG00000177699	4.58453	2.8085	1.13857	2.46668	0.0136372	0.135398
ENSG00000235862.2	NA	ENSG00000235862	7.40518	2.15843	0.87513	2.46641	0.0136475	0.135398
ENSG00000241772.2	NA	ENSG00000241772	207.912	-0.540984	0.219356	-2.46624	0.0136541	0.135398
ENSG00000293444.1	NA	ENSG00000293444	13.7445	1.44039	0.584349	2.46495	0.0137031	0.135614
ENSG00000251213.1	NA	ENSG00000251213	5.86438	-2.09927	0.851652	-2.46494	0.0137035	0.135614
ENSG00000285666.1	NA	ENSG00000285666	6.87553	2.07865	0.843295	2.46492	0.0137045	0.135614
ENSG00000272734.1	NA	ADIRF-AS1	13.1163	1.54428	0.626569	2.46467	0.013714	0.135614
ENSG00000285936.1	NA	ENSG00000285936	7.27789	1.70137	0.690495	2.46398	0.0137403	0.135665
ENSG00000219665.8	101928464	ZNF433-AS1	219.567	-0.384951	0.156248	-2.46372	0.0137505	0.135665
ENSG00000224272.2	124905349	ENSG00000224272	28.1865	0.893432	0.362641	2.46368	0.0137519	0.135665
ENSG00000288097.1	NA	ENSG00000288097	5.19475	3.21142	1.30366	2.46339	0.013763	0.135665
ENSG00000293320.1	NA	ENSG00000293320	1392.43	-0.417015	0.169292	-2.46329	0.0137668	0.135665
ENSG00000235597.3	150568	LINC01102	68.2545	-0.617001	0.250563	-2.46246	0.0137987	0.135777
ENSG00000231877.1	NA	ENSG00000231877	4.08765	3.20129	1.30005	2.46243	0.0137997	0.135777
ENSG00000270103.3	NA	ENSG00000270103	22.3899	-0.937787	0.380866	-2.46225	0.0138069	0.135777
ENSG00000226717.2	101929428	PTPRD-DT	5.72864	2.95543	1.20089	2.46104	0.0138535	0.135994
ENSG00000267259.1	NA	ERVE-1	5.67608	2.41414	0.98097	2.46098	0.0138559	0.135994
ENSG00000183535.9	378832	COL18A1-AS1	81.1201	0.722482	0.293581	2.46093	0.0138576	0.135994
ENSG00000256551.2	100996679	LINC02369	4.73699	2.39448	0.973258	2.46028	0.013883	0.136097
ENSG00000272381.2	NA	LINC02664	10.4042	1.71114	0.69554	2.46017	0.0138872	0.136097
ENSG00000232140.2	NA	ENSG00000232140	5.165	2.69843	1.09736	2.45903	0.0139312	0.136348
ENSG00000286961.2	NA	ENSG00000286961	8.30447	2.0958	0.852309	2.45897	0.0139338	0.136348
ENSG00000227155.7	124902108	DOCK8-AS2	19.6064	1.23457	0.502115	2.45874	0.0139426	0.136348
ENSG00000253164.5	NA	ENSG00000253164	4.80557	3.74143	1.52182	2.45852	0.0139512	0.136348
ENSG00000229443.2	NA	LINC00433	6.28246	2.03218	0.82673	2.45809	0.0139677	0.136416
ENSG00000257165.5	NA	ENSG00000257165	2.08748	4.20661	1.71136	2.45805	0.0139693
ENSG00000283064.1	NA	H2BC6-AS1	246.604	0.570619	0.232221	2.45723	0.0140014	0.136562
ENSG00000204661.9	285679	C5orf60	9.3677	1.84323	0.750131	2.45721	0.0140019	0.136562
ENSG00000224187.1	NA	LINC01991	2.42764	3.77828	1.53773	2.45705	0.0140083
ENSG00000197880.10	259283	MDS2	12.9953	1.5958	0.649635	2.45646	0.0140315	0.136715
ENSG00000269609.6	100505761	C10orf95-AS1	375.091	-0.375804	0.152995	-2.45632	0.0140368	0.136715
ENSG00000249679.3	NA	ENSG00000249679	23.9085	1.17876	0.480018	2.45567	0.0140623	0.13687
ENSG00000289355.2	101928334	ENSG00000289355	4.65224	2.64866	1.07873	2.45534	0.0140751	0.1369
ENSG00000260600.1	NA	ENSG00000260600	2.43764	3.82174	1.5566	2.45519	0.014081
ENSG00000243384.1	NA	ENSG00000243384	2.33685	3.73279	1.52052	2.45495	0.0140906
ENSG00000285866.1	105370985	LINC02852	2.25967	3.74308	1.52473	2.45492	0.0140916
ENSG00000286275.1	NA	ENSG00000286275	4.00368	3.61672	1.47343	2.45463	0.0141028	0.136987
ENSG00000235725.1	NA	LINC03050	8.07216	1.83428	0.747276	2.45462	0.0141033	0.136987
ENSG00000231090.2	109729135	MIR4422HG	5.52268	2.59267	1.05646	2.4541	0.0141237	0.137091
ENSG00000280162.1	NA	ENSG00000280162	18.4653	1.18254	0.482002	2.45338	0.014152	0.137191
ENSG00000270069.3	NA	MIR222HG	475.924	0.512653	0.20897	2.45324	0.0141577	0.137191
ENSG00000291003.1	400322	ENSG00000291003	2774.54	-0.353651	0.144179	-2.45285	0.0141728	0.137191
ENSG00000238058.2	NA	CAMSAP1-DT	100.891	-0.508337	0.207246	-2.45282	0.0141742	0.137191
ENSG00000287849.2	NA	ENSG00000287849	4.30153	2.8368	1.15664	2.45262	0.0141822	0.137191
ENSG00000225391.5	100294720	NHEG1	19.4697	-1.0913	0.445024	-2.45222	0.0141978	0.137212
ENSG00000258913.2	145195	LINC02691	58.207	-0.671348	0.273788	-2.45207	0.0142037	0.137212
ENSG00000262267.6	NA	ENSG00000262267	4.94526	2.97769	1.21458	2.45163	0.0142212	0.137288
ENSG00000286227.1	NA	ENSG00000286227	3.566	2.8127	1.14739	2.45138	0.014231
ENSG00000232401.2	54089	LINC00112	5.63268	2.30283	0.939895	2.45009	0.0142821	0.137695
ENSG00000286425.1	NA	ENSG00000286425	5.53804	2.31217	0.943715	2.45007	0.0142827	0.137695
ENSG00000231492.3	NA	ENSG00000231492	1.86889	3.88624	1.58653	2.44952	0.0143045
ENSG00000244041.7	401232	LINC01011	88.5246	-0.525093	0.214372	-2.44945	0.0143074	0.137828
ENSG00000179447.2	100130264	SLC24A3-AS1	6.73425	2.54241	1.0382	2.44885	0.0143312	0.137828
ENSG00000260135.7	NA	MMP2-AS1	7.86637	2.22731	0.909546	2.44881	0.0143328	0.137828
ENSG00000239268.5	NA	LINC03051	136.12	-0.663762	0.271061	-2.44875	0.0143353	0.137828
ENSG00000236828.1	NA	DMD-AS3	1.2859	4.53332	1.85143	2.44855	0.0143434
ENSG00000289728.1	NA	ENSG00000289728	30.479	1.14375	0.467172	2.44824	0.0143557	0.137931
ENSG00000257476.1	105369996	LINC02459	1.56695	4.30656	1.75919	2.44804	0.0143635
ENSG00000232991.5	104326057	GACAT1	3.09814	2.94213	1.20194	2.44782	0.0143723
ENSG00000228918.5	NA	LINC01344	25.7061	1.40291	0.573181	2.44758	0.014382	0.13809
ENSG00000251205.3	NA	ENSG00000251205	8.60427	1.96538	0.803086	2.44729	0.0143935	0.138107
ENSG00000290651.1	NA	ENSG00000290651	2.68214	3.85547	1.57581	2.44666	0.0144186
ENSG00000258260.1	NA	ENSG00000258260	71.0261	-0.592787	0.242336	-2.44614	0.0144395	0.138374
ENSG00000253187.2	100874323	HOXA10-AS	10.6539	1.87892	0.768231	2.44578	0.0144539	0.138374
ENSG00000242880.2	NA	ENSG00000242880	16.8034	1.31572	0.537968	2.44572	0.0144563	0.138374
ENSG00000231367.6	101929596	LINC02613	29.4776	1.32339	0.541181	2.44538	0.0144699	0.138374
ENSG00000260302.3	NA	LINC01882	7.52721	2.12366	0.868437	2.44538	0.0144699	0.138374
ENSG00000197934.8	100996571	CYYR1-AS1	9.24892	1.87065	0.765192	2.44468	0.0144981	0.13855
ENSG00000286546.1	613266	ENSG00000286546	6.69665	2.12335	0.868687	2.44432	0.0145124	0.138594
ENSG00000197989.15	85028	SNHG12	326.375	-0.394017	0.161233	-2.44377	0.0145345	0.138712
ENSG00000278908.1	NA	ENSG00000278908	5.54993	2.85249	1.16741	2.44344	0.0145481	0.138748
ENSG00000279648.1	NA	ENSG00000279648	3.15148	3.61404	1.47946	2.44281	0.0145736
ENSG00000290971.1	441425	ENSG00000290971	19.035	1.35397	0.55434	2.4425	0.014586	0.138858
ENSG00000228044.3	101927787	ENSG00000228044	9.05773	1.89321	0.775114	2.44249	0.0145864	0.138858
ENSG00000254605.1	NA	ENSG00000254605	3.97696	2.81978	1.1545	2.44243	0.0145889	0.138858
ENSG00000258038.6	102724917	LINC02327	8.30077	2.16671	0.887268	2.44201	0.0146059	0.138862
ENSG00000241743.4	NA	XACT	452.639	1.58483	0.649005	2.44193	0.0146088	0.138862
ENSG00000286731.1	NA	ENSG00000286731	4.87779	2.24075	0.917787	2.44147	0.0146275	0.13889
ENSG00000288803.1	NA	ENSG00000288803	7.09342	1.92404	0.788096	2.44138	0.0146313	0.13889
ENSG00000261241.8	102724940	LINC02128	15.3155	1.42466	0.583736	2.4406	0.014663	0.139051
ENSG00000286459.1	NA	ENSG00000286459	141.842	-0.526049	0.215552	-2.44048	0.0146678	0.139051
ENSG00000223960.9	101927027	CHROMR	1788.29	-0.361017	0.147948	-2.44016	0.0146808	0.139081
ENSG00000275944.1	NA	ENSG00000275944	4.72086	2.83116	1.16069	2.4392	0.0147196	0.139356
ENSG00000246889.3	NA	CTTN-DT	201.644	-0.449234	0.18421	-2.43871	0.0147399	0.139417
ENSG00000286786.1	NA	ENSG00000286786	153.417	-0.484376	0.198659	-2.43823	0.0147594	0.139417
ENSG00000285661.1	NA	ENSG00000285661	4.16278	2.70236	1.10834	2.43821	0.0147603	0.139417
ENSG00000235914.2	100379174	MACROD2-AS1	7.17412	2.43856	1.0002	2.43809	0.0147653	0.139417
ENSG00000259837.1	388456	LINC01904	1.99857	3.91414	1.60555	2.43788	0.0147737
ENSG00000239921.6	101927149	LINC01471	20.6915	1.18381	0.485709	2.43728	0.0147983	0.139561
ENSG00000237883.4	NA	DGUOK-AS1	316.391	-0.443201	0.181868	-2.43694	0.014812	0.139561
ENSG00000251301.8	NA	LINC02384	23.6654	1.15348	0.473364	2.43677	0.0148189	0.139561
ENSG00000235824.5	100507605	LINC00837	8.20516	1.6776	0.688455	2.43675	0.0148198	0.139561
ENSG00000257948.2	NA	ENSG00000257948	4.65906	3.60609	1.4801	2.43639	0.0148348	0.139611
ENSG00000285552.1	NA	ENSG00000285552	2.30301	3.79537	1.55805	2.43598	0.0148517
ENSG00000228016.1	91149	RAPGEF4-AS1	14.4396	1.60239	0.657804	2.43597	0.0148518	0.139662
ENSG00000285768.1	105375622	LINC02849	3.42112	3.20234	1.31468	2.43584	0.0148574
ENSG00000244649.5	NA	LINC02086	15.6768	1.69661	0.696537	2.43577	0.0148599	0.139662
ENSG00000250310.2	NA	ENSG00000250310	9.4929	1.87856	0.771409	2.43524	0.0148821	0.139778
ENSG00000293414.1	NA	TMEM277P	11.003	2.00056	0.821909	2.43404	0.0149315	0.140046
ENSG00000225807.2	NA	ENSG00000225807	7.90958	2.0549	0.844244	2.43402	0.0149323	0.140046
ENSG00000287883.1	NA	ENSG00000287883	5.40608	2.47285	1.01604	2.43382	0.0149403	0.140046
ENSG00000224020.3	100379345	MIR181A2HG	75.6641	-0.644219	0.264747	-2.43334	0.0149604	0.140143
ENSG00000290785.1	NA	ENSG00000290785	2.50608	4.05468	1.6664	2.4332	0.0149659
ENSG00000232537.2	NA	ENSG00000232537	10.8246	1.73343	0.71251	2.43285	0.0149807	0.140193
ENSG00000227248.1	NA	NALF1-IT1	34.6704	-0.926307	0.380774	-2.43269	0.0149869	0.140193
ENSG00000232685.5	348021	LINC00442	7.86627	2.11792	0.870752	2.43229	0.0150038	0.140193
ENSG00000234948.2	101927700	LINC01524	40.0695	1.07974	0.443926	2.43225	0.0150052	0.140193
ENSG00000279572.1	NA	ENSG00000279572	5.80721	2.47003	1.0158	2.4316	0.0150324	0.140355
ENSG00000236172.7	102800314	MIR7515HG	21.2071	1.54722	0.636475	2.43091	0.0150608	0.140441
ENSG00000240980.1	NA	ENSG00000240980	3.20906	3.71843	1.52972	2.43079	0.0150657
ENSG00000231119.2	101927377	ENSG00000231119	73.56	-0.621348	0.255642	-2.43054	0.0150762	0.140441
ENSG00000253238.3	NA	ENSG00000253238	17.9402	1.31265	0.540065	2.43053	0.0150766	0.140441
ENSG00000289201.1	NA	ENSG00000289201	9.23703	2.03525	0.837423	2.43037	0.0150832	0.140441
ENSG00000225718.2	NA	ENSG00000225718	17.1858	1.45149	0.597274	2.43019	0.015091	0.140441
ENSG00000249174.1	NA	ENSG00000249174	2.31922	3.85443	1.5863	2.42982	0.0151062
ENSG00000255082.1	100873989	GRM5-AS1	10.119	1.88192	0.774757	2.42904	0.0151387	0.140793
ENSG00000260902.1	152274	LINC02011	6.89819	2.16359	0.891587	2.42668	0.0152378	0.141622
ENSG00000136315.6	NA	RNASE2CP	3.92654	2.83396	1.16796	2.42642	0.0152485	0.141629
ENSG00000261460.1	NA	ENSG00000261460	906.081	-0.380591	0.156883	-2.42596	0.0152681	0.141719
ENSG00000237282.3	440757	LINC00851	2.32337	3.9562	1.63089	2.42579	0.0152752
ENSG00000233885.7	NA	YEATS2-AS1	452.827	-0.43273	0.178448	-2.42496	0.0153102	0.141886
ENSG00000270996.1	NA	ENSG00000270996	8.45539	-1.49877	0.618062	-2.42495	0.0153105	0.141886
ENSG00000253217.1	NA	ENSG00000253217	2.38096	4.08299	1.68375	2.42493	0.0153111
ENSG00000288545.1	NA	ENSG00000288545	4.14128	2.73491	1.12788	2.42482	0.0153161	0.141886
ENSG00000288583.1	NA	ENSG00000288583	6.02013	2.42486	1.00025	2.42426	0.0153396	0.141925
ENSG00000247903.1	NA	ENSG00000247903	201.086	-0.416069	0.171628	-2.42424	0.0153403	0.141925
ENSG00000286967.1	105377146	ENSG00000286967	2.17443	3.91424	1.61473	2.42409	0.0153467
ENSG00000287519.1	NA	ENSG00000287519	10.8925	1.6102	0.664442	2.42339	0.0153763	0.142165
ENSG00000229425.5	101927745	ENSG00000229425	40.8413	1.08173	0.446504	2.42266	0.0154075	0.142215
ENSG00000220575.8	100128264	HTR5A-AS1	12.8735	1.62347	0.670141	2.42258	0.0154108	0.142215
ENSG00000266268.5	NA	ENSG00000266268	2.20808	4.00246	1.65219	2.42252	0.0154133
ENSG00000286292.2	NA	ENSG00000286292	12.5831	1.58453	0.654148	2.42229	0.0154232	0.142215
ENSG00000291042.1	NA	ENSG00000291042	12.9056	1.46095	0.603151	2.4222	0.0154268	0.142215
ENSG00000253666.4	NA	ENSG00000253666	6.87754	1.99489	0.823626	2.42209	0.0154316	0.142215
ENSG00000250132.6	NA	ENSG00000250132	170.204	-0.489929	0.202331	-2.42142	0.0154598	0.142223
ENSG00000237870.6	102724434	ENSG00000237870	8.9714	1.99842	0.825327	2.42136	0.0154624	0.142223
ENSG00000290751.1	6953	TCP10L3	19.1222	1.40263	0.579275	2.42136	0.0154625	0.142223
ENSG00000284930.1	101928143	ENSG00000284930	4.96152	-2.05503	0.849011	-2.4205	0.0154994	0.14246
ENSG00000248799.1	NA	ENSG00000248799	1.9141	4.1516	1.71534	2.42028	0.0155086
ENSG00000223631.2	NA	LINC01120	7.87831	2.25708	0.932609	2.42018	0.015513	0.14246
ENSG00000223704.2	NA	LINC01422	61.7514	0.796007	0.328943	2.41989	0.0155252	0.14246
ENSG00000250320.7	NA	EDIL3-DT	429.174	-0.433789	0.179265	-2.41982	0.0155283	0.14246
ENSG00000290035.1	NA	ENSG00000290035	2.84684	4.03865	1.66906	2.41972	0.0155325
ENSG00000237057.3	NA	LINC02087	6.511	2.02283	0.836284	2.41883	0.0155705	0.142755
ENSG00000290560.1	653188	ENSG00000290560	240.535	-0.367508	0.151955	-2.41853	0.0155832	0.142779
ENSG00000288881.1	NA	ENSG00000288881	51.1079	0.879162	0.363623	2.41778	0.0156154	0.142982
ENSG00000275649.1	NA	ENSG00000275649	3.20791	3.69541	1.52855	2.41759	0.0156238
ENSG00000288540.1	NA	ENSG00000288540	5.96952	2.35576	0.974633	2.41707	0.0156459	0.143107
ENSG00000249201.2	101928857	TERLR1	5.22519	2.48027	1.02622	2.41691	0.0156531	0.143107
ENSG00000262979.1	NA	ENSG00000262979	16.6868	1.39174	0.575926	2.41653	0.0156692	0.143107
ENSG00000290886.1	NA	ENSG00000290886	35.2868	-0.746429	0.308921	-2.41625	0.0156813	0.143107
ENSG00000236780.7	644838	LINC01829	55.1887	-0.647007	0.267783	-2.41616	0.0156851	0.143107
ENSG00000225000.1	NA	ENSG00000225000	4.29959	2.89922	1.19998	2.41606	0.0156895	0.143107
ENSG00000267193.7	NA	ENSG00000267193	6.24593	2.39408	0.991027	2.41576	0.0157024	0.143133
ENSG00000231365.7	101929147	WARS2-AS1	332.192	-0.376614	0.155921	-2.41541	0.0157175	0.143179
ENSG00000265425.1	NA	ENSG00000265425	2.25675	3.86975	1.60211	2.41541	0.0157176
ENSG00000282041.1	NA	ENSG00000282041	2.97269	3.47915	1.44052	2.41521	0.0157262
ENSG00000279072.2	NA	ENSG00000279072	223.142	0.486609	0.201508	2.41483	0.0157425	0.143315
ENSG00000233587.2	102723362	LINC01884	7.18431	2.21566	0.917628	2.41455	0.0157545	0.143333
ENSG00000279106.1	NA	ENSG00000279106	3.45199	3.1772	1.31644	2.41348	0.015801
ENSG00000269635.1	NA	ENSG00000269635	2.71657	3.68958	1.52912	2.41288	0.0158272
ENSG00000231163.6	402779	CSMD2-AS1	11.2527	1.71388	0.710307	2.41288	0.0158272	0.143902
ENSG00000288067.1	NA	ENSG00000288067	9.74419	1.88861	0.782867	2.41243	0.0158468	0.143958
ENSG00000234323.10	100996590	LINC01505	28.7268	1.13668	0.471212	2.41225	0.0158543	0.143958
ENSG00000125514.9	NA	LINC00029	6.03453	2.77311	1.1497	2.41203	0.0158638	0.143958
ENSG00000286146.1	NA	ENSG00000286146	77.0913	1.48312	0.615154	2.41097	0.01591	0.144286
ENSG00000248694.1	NA	ENSG00000248694	200.192	-0.467272	0.193853	-2.41044	0.0159334	0.144296
ENSG00000260853.2	NA	NFATC2IP-AS1	527.123	-0.345716	0.143426	-2.41041	0.0159347	0.144296
ENSG00000286963.1	101929386	ENSG00000286963	38.5892	-0.772492	0.320503	-2.41025	0.0159416	0.144296
ENSG00000285752.1	NA	CDC42-AS1	38.6032	-0.785076	0.32579	-2.40976	0.0159631	0.144354
ENSG00000185332.8	284186	TMEM105	31.772	0.935264	0.388155	2.40951	0.0159739	0.144354
ENSG00000286270.2	NA	ENSG00000286270	3.51239	3.64896	1.51444	2.40945	0.0159768
ENSG00000222000.7	NA	ENSG00000222000	5.10802	2.50755	1.04073	2.40941	0.0159785	0.144354
ENSG00000290906.1	NA	ENSG00000290906	4.94573	3.258	1.35244	2.40898	0.0159973	0.144417
ENSG00000197595.4	400165	ATP11AUN	5.77828	2.02942	0.842507	2.40878	0.0160057	0.144417
ENSG00000258977.2	101928559	LINC01467	3.42457	3.53591	1.46827	2.40822	0.0160304
ENSG00000237836.6	NA	PHKA2-AS1	195.605	-0.450017	0.186891	-2.40791	0.0160441	0.14465
ENSG00000253207.3	NA	ENSG00000253207	2.35495	4.02968	1.67366	2.40771	0.016053
ENSG00000271576.2	NA	PRKACB-DT	66.5068	-0.684487	0.284338	-2.4073	0.016071	0.14465
ENSG00000265656.1	NA	ENSG00000265656	7.67002	1.87562	0.779143	2.40728	0.0160717	0.14465
ENSG00000293074.1	NA	ENSG00000293074	15.3904	1.2256	0.509208	2.40688	0.0160893	0.14465
ENSG00000248210.2	101927849	LINC02355	6.76803	2.36577	0.982926	2.40686	0.0160902	0.14465
ENSG00000257726.1	NA	ENSG00000257726	1.89252	4.0544	1.68494	2.40626	0.016117
ENSG00000225383.8	207107	SFTA1P	6.15702	2.09536	0.87085	2.40611	0.0161235	0.14465
ENSG00000289400.2	124902559	ENSG00000289400	3.13082	3.68237	1.53054	2.40593	0.0161312
ENSG00000280011.1	NA	ENSG00000280011	48.0897	1.71171	0.71146	2.40591	0.0161321	0.14465
ENSG00000232442.3	100505771	MHENCR	210.64	-0.421091	0.175041	-2.40568	0.0161426	0.14465
ENSG00000260763.1	124901168	ENSG00000260763	7.47795	1.96297	0.816071	2.40539	0.0161552	0.14465
ENSG00000293489.1	NA	ENSG00000293489	440.664	-0.387281	0.161012	-2.4053	0.0161591	0.14465
ENSG00000250348.1	NA	ENSG00000250348	35.7613	-0.826871	0.343798	-2.40511	0.0161677	0.14465
ENSG00000176515.1	NA	ENSG00000176515	6.23799	2.71143	1.12737	2.40511	0.0161678	0.14465
ENSG00000285892.1	NA	ENSG00000285892	5.94252	2.02065	0.840167	2.40505	0.0161701	0.14465
ENSG00000293407.1	NA	PRSS59P	7.28779	2.09528	0.871231	2.40497	0.016174	0.14465
ENSG00000227863.3	105375387	ENSG00000227863	6.30002	2.14878	0.893755	2.40422	0.016207	0.144743
ENSG00000231638.1	100506895	LUARIS	12.5549	1.37112	0.570363	2.40394	0.0162196	0.144743
ENSG00000242622.4	NA	GSK3B-DT	150.569	-0.458605	0.190782	-2.40382	0.0162249	0.144743
ENSG00000282591.1	641702	FAM138F	4.78593	2.67417	1.11247	2.40381	0.0162253	0.144743
ENSG00000289212.1	NA	ENSG00000289212	41.1916	-0.798226	0.332098	-2.40358	0.0162353	0.144743
ENSG00000264265.1	105376854	LINC01925	9.06638	1.7599	0.732359	2.40305	0.0162588	0.144749
ENSG00000227012.3	NA	LINC02527	3.5844	2.74515	1.14236	2.40305	0.016259
ENSG00000258017.3	NA	TUBA1B-AS1	8125.65	-0.437428	0.182043	-2.40289	0.0162662	0.144749
ENSG00000283215.2	285857	LINC02537	6.7389	1.95478	0.813592	2.40266	0.0162764	0.144749
ENSG00000225953.5	150538	SATB2-AS1	16.4336	1.36628	0.568654	2.40265	0.0162766	0.144749
ENSG00000264188.1	NA	ENSG00000264188	9.7114	1.83797	0.765053	2.40241	0.0162874	0.144754
ENSG00000251632.1	105377443	LINC02172	1.652	4.13899	1.72326	2.40185	0.0163126
ENSG00000285586.1	NA	ENSG00000285586	3.11326	3.23257	1.34587	2.40184	0.0163129
ENSG00000288557.1	NA	ENSG00000288557	5.96179	2.12301	0.883946	2.40174	0.0163173	0.144856
ENSG00000282390.1	NA	ENSG00000282390	458.346	-0.396768	0.165203	-2.4017	0.0163192	0.144856
ENSG00000286363.1	NA	ENSG00000286363	4.1157	2.74718	1.14411	2.40114	0.0163441	0.144986
ENSG00000250546.6	101928978	LINC02994	7.81878	2.47796	1.03253	2.39989	0.0164001	0.14535
ENSG00000228862.5	NA	ENSG00000228862	22.052	1.18457	0.493658	2.39958	0.016414	0.14535
ENSG00000233527.10	101927599	ZNF529-AS1	484.363	-0.365955	0.152511	-2.39954	0.0164157	0.14535
ENSG00000290757.1	392360	CTSL3P	2.90444	3.82984	1.59621	2.39934	0.0164247
ENSG00000254477.2	NA	ENSG00000254477	20.6892	1.11785	0.46591	2.39929	0.016427	0.145359
ENSG00000286617.1	NA	ENSG00000286617	3.2581	3.72984	1.55464	2.39916	0.0164327
ENSG00000235770.6	646324	LINC00607	19.8979	1.27919	0.533553	2.39749	0.0165079	0.145924
ENSG00000223561.8	646588	LINC03007	19.2187	1.3774	0.574535	2.39741	0.0165113	0.145924
ENSG00000273877.4	105373373	ENSG00000273877	3.8265	3.41988	1.42654	2.39733	0.0165149
ENSG00000226548.1	NA	ENSG00000226548	3.70417	3.5637	1.48681	2.39688	0.0165353
ENSG00000255028.5	NA	ENSG00000255028	4.3479	2.59237	1.08161	2.39675	0.016541	0.146076
ENSG00000255825.1	NA	ENSG00000255825	1.51119	4.40246	1.83691	2.39667	0.0165448
ENSG00000279715.1	NA	ENSG00000279715	5.45314	2.38576	0.995555	2.39641	0.0165564	0.146076
ENSG00000266521.1	NA	ENSG00000266521	2.02745	4.0135	1.6748	2.39641	0.0165567
ENSG00000229415.10	NA	SFTA3	6.94988	2.23407	0.932282	2.39635	0.0165594	0.146076
ENSG00000285969.1	NA	ENSG00000285969	2.59	3.91053	1.63213	2.39597	0.0165763
ENSG00000279142.1	NA	ENSG00000279142	5.1929	2.63057	1.09791	2.39597	0.0165763	0.146134
ENSG00000235931.2	283025	LINC01553	7.31163	2.19737	0.917354	2.39534	0.0166052	0.146211
ENSG00000287798.1	NA	ENSG00000287798	5.95788	2.33567	0.975095	2.39533	0.0166056	0.146211
ENSG00000242136.1	NA	ENSG00000242136	4.57493	3.29584	1.37608	2.39508	0.0166166	0.146218
ENSG00000226994.9	NA	ENSG00000226994	12.2421	1.68262	0.702708	2.39448	0.0166438	0.146295
ENSG00000267243.6	NA	ENSG00000267243	3.20802	3.61282	1.50886	2.3944	0.0166475
ENSG00000253660.1	NA	ENSG00000253660	2.87533	3.57846	1.49452	2.39438	0.0166484
ENSG00000286555.1	NA	ENSG00000286555	181.169	-0.488721	0.20412	-2.39429	0.0166527	0.146295
ENSG00000261467.2	NA	ENSG00000261467	11.4664	1.6316	0.681479	2.39421	0.0166563	0.146295
ENSG00000289093.1	NA	ENSG00000289093	1.9799	4.02573	1.68188	2.3936	0.0166841
ENSG00000223470.3	NA	LINC02629	3.94417	3.14979	1.31597	2.39352	0.0166878	0.146397
ENSG00000233536.2	NA	ENSG00000233536	1.88505	4.06687	1.69926	2.39332	0.0166966
ENSG00000260205.1	NA	ENSG00000260205	6.023	2.49724	1.04351	2.39312	0.0167057	0.146397
ENSG00000255856.2	NA	ENSG00000255856	43.9858	-0.779903	0.325937	-2.3928	0.0167204	0.146397
ENSG00000286525.3	NA	ENSG00000286525	10.8164	1.87342	0.782959	2.39274	0.0167232	0.146397
ENSG00000215244.4	399715	LINC02649	24.9169	0.962022	0.402099	2.3925	0.016734	0.146397
ENSG00000206344.8	253018	HCG27	36.7238	-0.896517	0.374732	-2.39242	0.0167377	0.146397
ENSG00000285219.4	100506207	HULC	124.361	1.11023	0.464072	2.39237	0.0167399	0.146397
ENSG00000286286.3	NA	ENSG00000286286	8.28429	2.013	0.842175	2.39024	0.0168373	0.147005
ENSG00000261872.1	NA	ENSG00000261872	296.025	-0.46114	0.192931	-2.39018	0.0168401	0.147005
ENSG00000266711.1	NA	ENSG00000266711	5.5727	2.66821	1.11642	2.38997	0.0168499	0.147005
ENSG00000266821.1	NA	ENSG00000266821	19.1161	1.15331	0.482567	2.38995	0.0168508	0.147005
ENSG00000285541.1	NA	ENSG00000285541	3.69285	2.82642	1.18292	2.38936	0.0168775
ENSG00000267779.7	100996665	LINC01533	9.67944	1.92573	0.806071	2.38903	0.016893	0.147283
ENSG00000226985.7	100133123	LINC01203	17.3579	1.42924	0.59833	2.38871	0.0169078	0.147321
ENSG00000226956.1	NA	ENSG00000226956	1.58659	4.07046	1.70445	2.38814	0.016934
ENSG00000237505.8	101927891	PKN2-AS1	57.4561	0.71444	0.299194	2.38788	0.0169458	0.147445
ENSG00000175779.5	400359	LINC02694	18.8269	1.33624	0.559627	2.38774	0.0169523	0.147445
ENSG00000236466.2	NA	RCAN2-DT	8.39344	2.14678	0.899164	2.38753	0.0169618	0.147445
ENSG00000232458.1	101928744	LINC01450	12.0236	1.43124	0.599521	2.3873	0.0169726	0.147445
ENSG00000270210.1	NA	ENSG00000270210	45.6009	0.978781	0.410017	2.38717	0.0169787	0.147445
ENSG00000231563.3	NA	ENSG00000231563	166.082	-0.503726	0.211028	-2.38701	0.0169862	0.147445
ENSG00000267642.1	NA	ASXL3-DT	4.4416	2.57937	1.08069	2.38679	0.0169963	0.147445
ENSG00000287375.1	NA	ENSG00000287375	2.31967	3.97094	1.66374	2.38676	0.0169974
ENSG00000286263.1	NA	ENSG00000286263	12.7247	1.49849	0.627877	2.3866	0.0170049	0.147445
ENSG00000287247.1	NA	ENSG00000287247	3.00891	3.19157	1.33788	2.38554	0.0170541
ENSG00000286267.1	NA	ENSG00000286267	57.3977	1.48529	0.622639	2.38548	0.0170568	0.147805
ENSG00000279485.1	NA	ENSG00000279485	5.53682	2.32288	0.973888	2.38516	0.0170718	0.147845
ENSG00000182776.4	401589	ENSG00000182776	6.84732	1.89762	0.795713	2.3848	0.0170884	0.147898
ENSG00000249699.1	101929199	LINC02261	6.48511	2.17671	0.913033	2.38405	0.0171235	0.148049
ENSG00000179840.5	644997	PIK3CD-AS1	5.39471	2.45657	1.0305	2.38386	0.0171322	0.148049
ENSG00000285939.2	NA	ENSG00000285939	6.2371	2.22883	0.93501	2.38376	0.017137	0.148049
ENSG00000230606.11	NA	APPAT	368.398	-0.436037	0.18301	-2.38259	0.0171913	0.148428
ENSG00000250244.5	124901067	ENSG00000250244	2.11874	3.68183	1.54533	2.38256	0.0171929
ENSG00000287863.1	NA	ENSG00000287863	1.77533	4.17817	1.75396	2.38213	0.0172128
ENSG00000224879.1	NA	ENSG00000224879	1.71872	4.32025	1.81419	2.38137	0.0172485
ENSG00000267144.2	NA	ZNF222-DT	4.94782	2.11509	0.888204	2.38132	0.0172509	0.148809
ENSG00000265749.6	NA	ENSG00000265749	200.273	-0.443499	0.18625	-2.3812	0.0172563	0.148809
ENSG00000251446.1	NA	ENSG00000251446	3.00487	3.68187	1.54635	2.381	0.0172657
ENSG00000271911.1	NA	ENSG00000271911	5.83038	2.1217	0.89115	2.38085	0.0172727	0.148859
ENSG00000248783.1	NA	ENSG00000248783	14.1606	-1.25136	0.525698	-2.38037	0.0172953	0.148963
ENSG00000272161.1	NA	ENSG00000272161	5.15311	2.71382	1.14048	2.37955	0.0173338	0.149205
ENSG00000267714.2	NA	ENSG00000267714	9.27089	1.63662	0.688003	2.3788	0.0173692	0.149304
ENSG00000228308.2	101928684	LINC01209	4.26504	2.55185	1.07278	2.37873	0.0173724	0.149304
ENSG00000254416.6	NA	LINC02732	4.59392	2.7381	1.15112	2.37864	0.0173768	0.149304
ENSG00000204706.14	100507244	MAMDC2-AS1	26.6011	1.03168	0.433827	2.3781	0.0174023	0.149432
ENSG00000286934.1	NA	ENSG00000286934	10.0629	1.85724	0.781167	2.37752	0.0174293	0.149462
ENSG00000236719.5	148756	OVAAL	6.26754	2.27929	0.958717	2.37743	0.0174336	0.149462
ENSG00000234199.3	440900	LINC01191	12.0074	1.57754	0.663573	2.37735	0.0174376	0.149462
ENSG00000227510.4	NA	LINC01442	4.46688	3.06096	1.28767	2.37713	0.0174477	0.149462
ENSG00000265400.1	NA	ENSG00000265400	3.43464	3.3099	1.3928	2.37643	0.0174809
ENSG00000271860.9	101927314	ENSG00000271860	34.6142	1.07685	0.453225	2.37598	0.0175023	0.149785
ENSG00000287054.1	NA	ENSG00000287054	29.4455	-0.90918	0.382669	-2.37589	0.0175065	0.149785
ENSG00000244332.1	NA	ENSG00000244332	65.6219	-0.619715	0.260888	-2.3754	0.0175297	0.149894
ENSG00000271434.3	NA	ENSG00000271434	5.31155	2.7454	1.15615	2.37462	0.0175672	0.150123
ENSG00000287251.1	NA	ENSG00000287251	3.59538	3.55677	1.49817	2.37408	0.0175928
ENSG00000253100.2	NA	ENSG00000253100	11.1392	1.78427	0.751585	2.37402	0.0175958	0.150278
ENSG00000253356.1	NA	ENSG00000253356	303.274	-0.467166	0.196812	-2.37367	0.0176124	0.150329
ENSG00000251532.1	NA	ENSG00000251532	3.21274	3.17245	1.3368	2.37317	0.0176359
ENSG00000230435.1	NA	ENSG00000230435	118.238	-0.47048	0.198272	-2.37291	0.0176488	0.150452
ENSG00000256995.8	NA	LINC02955	15.9163	1.4471	0.609901	2.37268	0.0176597	0.150452
ENSG00000256925.3	NA	ADGRA1-AS1	14.8117	1.65522	0.697625	2.37265	0.0176611	0.150452
ENSG00000225881.2	100506937	ENSG00000225881	2.55947	3.58528	1.51111	2.37261	0.0176631
ENSG00000253614.1	286177	ENSG00000253614	6.50505	2.15799	0.909593	2.37248	0.0176692	0.150452
ENSG00000279699.1	NA	ENSG00000279699	19.9618	1.29715	0.546883	2.37189	0.0176973	0.150532
ENSG00000264151.6	107985126	ENSG00000264151	8.82343	1.90052	0.801307	2.37177	0.017703	0.150532
ENSG00000293352.1	NA	RPLP0P2	13.3252	1.35236	0.570226	2.37162	0.0177102	0.150532
ENSG00000261368.1	NA	ENSG00000261368	1.92481	4.25158	1.79302	2.37119	0.0177311
ENSG00000260312.1	NA	ENSG00000260312	1.67849	4.12925	1.74167	2.37085	0.0177472
ENSG00000279555.1	NA	ENSG00000279555	79.7677	-0.700386	0.295454	-2.37054	0.0177622	0.150753
ENSG00000279839.1	NA	ENSG00000279839	5.01529	2.50267	1.05578	2.37044	0.0177671	0.150753
ENSG00000277631.7	101929127	PGM5P3-AS1	11.2366	1.4878	0.627652	2.37042	0.0177681	0.150753
ENSG00000228467.2	NA	ENSG00000228467	2.47646	3.69078	1.55716	2.37021	0.0177781
ENSG00000286938.1	NA	ENSG00000286938	13.1436	1.29569	0.546705	2.37001	0.0177878	0.150781
ENSG00000251676.2	101927305	SNHG27	22.3634	1.42124	0.599702	2.36991	0.0177926	0.150781
ENSG00000225362.10	196993	CT62	10.4545	1.56361	0.659897	2.36948	0.017813	0.150865
ENSG00000254530.2	NA	LINC02755	5.14493	2.65092	1.11906	2.36887	0.0178423	0.151022
ENSG00000255143.1	NA	ENSG00000255143	3.32508	2.62746	1.10963	2.36786	0.0178914
ENSG00000254943.1	NA	ENSG00000254943	5.90273	1.85614	0.783984	2.36758	0.017905	0.151383
ENSG00000250406.2	124900792	ENSG00000250406	7.79213	1.97521	0.834378	2.36728	0.0179192	0.151383
ENSG00000224404.2	NA	ENSG00000224404	11.7892	1.60091	0.676263	2.36728	0.0179193	0.151383
ENSG00000225561.2	NA	LINC01710	2.80058	3.59318	1.5181	2.3669	0.017938
ENSG00000255811.1	NA	ENSG00000255811	4.03608	3.05848	1.29233	2.36663	0.0179509	0.151383
ENSG00000234481.2	NA	ENSG00000234481	2.94625	3.50062	1.47919	2.36658	0.0179535
ENSG00000228730.2	105374272	LINC02013	2.30327	3.85206	1.62776	2.36649	0.0179578
ENSG00000233937.9	101928649	CTC-338M12.4	445.589	-0.408195	0.172498	-2.36638	0.0179631	0.151383
ENSG00000279176.1	NA	ENSG00000279176	8.93418	1.70008	0.718439	2.36635	0.0179642	0.151383
ENSG00000292246.1	NA	ENSG00000292246	10.2156	1.66608	0.704095	2.36627	0.0179682	0.151383
ENSG00000293446.1	NA	ENSG00000293446	10.1976	1.57617	0.66611	2.36623	0.0179701	0.151383
ENSG00000279595.1	NA	ENSG00000279595	11.4438	1.45079	0.613304	2.36553	0.0180044	0.151436
ENSG00000264026.2	146795	LINC02003	9.55094	1.85863	0.785762	2.36539	0.0180111	0.151436
ENSG00000236714.3	101926975	LINC01844	31.3429	0.946919	0.400414	2.36485	0.0180373	0.151436
ENSG00000286460.1	NA	ENSG00000286460	21.4987	1.11736	0.472517	2.3647	0.0180449	0.151436
ENSG00000261600.1	NA	ENSG00000261600	14.1493	-1.18417	0.50079	-2.36461	0.0180492	0.151436
ENSG00000168746.8	140834	LINC01620	8.19611	1.95012	0.824758	2.36448	0.0180553	0.151436
ENSG00000235728.1	NA	ENSG00000235728	2.83747	3.51691	1.48747	2.36435	0.0180616
ENSG00000233570.2	100996597	LINC00690	6.89124	2.18148	0.922663	2.36433	0.0180625	0.151436
ENSG00000245849.8	100505648	RAD51-AS1	320.589	-0.518817	0.219441	-2.36426	0.018066	0.151436
ENSG00000250579.3	101929176	ADAMTS16-DT	16.1621	1.36077	0.575629	2.36397	0.0180801	0.151436
ENSG00000261250.1	NA	ENSG00000261250	6.40968	2.01497	0.852465	2.3637	0.0180934	0.151436
ENSG00000251504.1	101928656	LINC01099	4.49619	2.46704	1.04379	2.36353	0.0181018	0.151436
ENSG00000261257.1	NA	ENSG00000261257	5.20705	2.47278	1.04628	2.36341	0.0181078	0.151436
ENSG00000236986.6	NA	ENSG00000236986	345.926	-0.403723	0.170864	-2.36283	0.0181359	0.151436
ENSG00000255216.2	NA	ENSG00000255216	10.7934	1.8895	0.799747	2.36262	0.0181463	0.151436
ENSG00000229981.8	103695365	LINC01435	22.1438	1.29315	0.547373	2.36247	0.0181538	0.151436
ENSG00000278254.4	NA	ENSG00000278254	10.9421	1.89788	0.80341	2.36228	0.0181629	0.151436
ENSG00000258979.3	105370646	LINC02299	6.0167	2.2368	0.946936	2.36215	0.0181695	0.151436
ENSG00000242798.1	NA	ENSG00000242798	63.1031	-0.583263	0.246929	-2.36207	0.0181733	0.151436
ENSG00000248685.6	NA	LINC02484	8.41981	1.93906	0.820953	2.36196	0.0181787	0.151436
ENSG00000232520.2	151484	GCSIR	12.3439	1.58708	0.672081	2.36144	0.0182043	0.151561
ENSG00000227398.6	NA	KIF9-AS1	281.44	0.415793	0.176103	2.36108	0.0182218	0.151564
ENSG00000247809.11	644192	NR2F2-AS1	23.998	1.93334	0.818868	2.36099	0.0182261	0.151564
ENSG00000286663.1	NA	ENSG00000286663	2.59664	4.09421	1.73429	2.36074	0.0182386
ENSG00000196696.14	283970	PDXDC2P-NPIPB14P	297.008	-0.409414	0.173474	-2.36009	0.0182704	0.151844
ENSG00000290031.1	NA	ENSG00000290031	1.54208	4.18443	1.77327	2.35973	0.0182883
ENSG00000236426.5	NA	ENSG00000236426	11.5434	-1.33185	0.564454	-2.35953	0.018298	0.151917
ENSG00000293027.1	NA	ENSG00000293027	4.65634	2.71724	1.15162	2.35948	0.0183005	0.151917
ENSG00000290041.1	NA	ENSG00000290041	30.2984	0.907891	0.385075	2.3577	0.0183888	0.15256
ENSG00000236013.8	100507477	LINC02941	6.16054	2.28816	0.970886	2.35677	0.0184344	0.152835
ENSG00000253505.4	124901880	LINC02949	5.17271	2.19953	0.933364	2.35656	0.0184449	0.152835
ENSG00000277728.1	NA	ENSG00000277728	173.995	-0.424729	0.180277	-2.35598	0.0184737	0.152835
ENSG00000290122.1	NA	ENSG00000290122	7.43254	2.28623	0.97042	2.35592	0.018477	0.152835
ENSG00000253749.1	NA	ENSG00000253749	1.67063	4.13729	1.75613	2.35592	0.018477
ENSG00000236990.1	NA	ENSG00000236990	5.3756	2.19283	0.930842	2.35575	0.0184853	0.152835
ENSG00000279069.2	NA	ENSG00000279069	628.199	-0.351068	0.149027	-2.35573	0.0184863	0.152835
ENSG00000267413.1	NA	LINC01901	2.78524	3.66311	1.55534	2.35518	0.018514
ENSG00000198358.4	101928372	ENSG00000198358	8.07788	1.7855	0.75813	2.35513	0.0185162	0.152993
ENSG00000288840.1	NA	ENSG00000288840	105.072	-0.551224	0.234147	-2.35418	0.0185636	0.153295
ENSG00000289263.1	NA	ENSG00000289263	3.58725	3.15388	1.33994	2.35375	0.0185851
ENSG00000259572.7	NA	LINC01491	5.57562	2.10211	0.893332	2.35311	0.0186171	0.153601
ENSG00000243819.4	106479524	RN7SL832P	71.2659	-0.620225	0.263588	-2.35301	0.0186223	0.153601
ENSG00000229437.2	NA	LINC00366	4.55513	2.80795	1.19346	2.35278	0.0186334	0.153604
ENSG00000292431.1	NA	ENSG00000292431	6.08006	3.11055	1.32225	2.35248	0.0186488	0.153642
ENSG00000260322.1	NA	ENSG00000260322	2.65349	3.73169	1.58638	2.35234	0.0186559
ENSG00000279905.1	NA	ENSG00000279905	153.347	-0.538565	0.229017	-2.35164	0.0186908	0.153899
ENSG00000261572.2	NA	ENSG00000261572	7.11493	1.87147	0.795895	2.3514	0.0187028	0.153909
ENSG00000268471.6	54553	MIR4453HG	213.424	-0.465458	0.197988	-2.35094	0.0187259	0.153958
ENSG00000234519.2	102724357	ENSG00000234519	2.19848	3.79313	1.61349	2.35088	0.0187292
ENSG00000262097.3	NA	LINC02185	10.6395	1.69185	0.719673	2.35085	0.0187305	0.153958
ENSG00000284848.2	101927464	LINC02359	18.3851	1.39854	0.595021	2.3504	0.0187531	0.154055
ENSG00000279223.1	NA	ENSG00000279223	2.72646	3.83409	1.63207	2.34922	0.018813
ENSG00000285587.1	107984273	ENSG00000285587	7.0305	2.24848	0.957188	2.34905	0.0188216	0.154453
ENSG00000261447.1	NA	ENSG00000261447	4.61505	2.48366	1.05732	2.34901	0.0188233	0.154453
ENSG00000261175.6	102724344	LINC02188	19.2705	1.08997	0.464107	2.34852	0.0188479	0.154488
ENSG00000273267.1	NA	ENSG00000273267	3.99275	2.69432	1.14725	2.3485	0.0188493	0.154488
ENSG00000254303.1	NA	ENSG00000254303	2.98595	3.19842	1.36195	2.34841	0.0188537
ENSG00000261821.2	NA	ENSG00000261821	12.4203	1.86481	0.794161	2.34816	0.0188666	0.154541
ENSG00000254299.3	105377728	LINC01944	6.21204	2.12551	0.905304	2.34784	0.0188827	0.154577
ENSG00000251148.1	NA	ENSG00000251148	6.21015	1.90435	0.811175	2.34764	0.0188927	0.154577
ENSG00000234864.2	NA	LINC02632	7.85765	1.86198	0.793325	2.34706	0.0189222	0.15468
ENSG00000276672.1	NA	ENSG00000276672	115.843	-0.488786	0.208263	-2.34696	0.0189271	0.15468
ENSG00000259616.2	NA	ENSG00000259616	4.05105	2.80384	1.19478	2.34673	0.018939	0.154688
ENSG00000289996.1	NA	ENSG00000289996	1.90936	3.85516	1.64289	2.34657	0.018947
ENSG00000271171.3	105372377	LINC00904	7.18459	2.07943	0.88632	2.34615	0.0189687	0.154813
ENSG00000230000.3	100287704	ENSG00000230000	12.7572	1.52132	0.648476	2.346	0.0189761	0.154813
ENSG00000214381.6	677779	LINC00488	5.53219	2.39219	1.01999	2.3453	0.0190118	0.154984
ENSG00000175611.14	100128782	ERCC6L2-AS1	312.405	-0.404202	0.172371	-2.34496	0.0190291	0.154984
ENSG00000260997.1	NA	ENSG00000260997	12.6141	1.52106	0.648692	2.34481	0.0190366	0.154984
ENSG00000245812.5	101927740	LINC02202	11.5659	1.52549	0.650677	2.34447	0.0190542	0.154984
ENSG00000279321.1	NA	ENSG00000279321	6.372	2.45267	1.04618	2.3444	0.0190575	0.154984
ENSG00000285543.1	NA	ENSG00000285543	3.44019	2.79366	1.19167	2.34432	0.0190618
ENSG00000234626.2	NA	ENSG00000234626	5.32039	2.4293	1.03627	2.34428	0.0190641	0.154984
ENSG00000279696.1	NA	ENSG00000279696	303.893	-0.436358	0.186152	-2.3441	0.0190733	0.154984
ENSG00000272397.1	NA	ENSG00000272397	5.13532	2.88193	1.22981	2.34339	0.0191093	0.155122
ENSG00000259007.1	NA	ENSG00000259007	902.989	-0.386001	0.164723	-2.34334	0.0191121	0.155122
ENSG00000259031.1	NA	ENSG00000259031	247.567	-0.382943	0.163461	-2.34272	0.0191438	0.15529
ENSG00000250098.1	NA	ENSG00000250098	1.90817	3.89763	1.66384	2.34255	0.0191525
[truncated: 18,054 more rows]

## Sheet: Significant genes
Table S1: Human reference genome based differential gene expression (S_50_3hr vs. C_3hr)
Ensembl ID	Entrez ID	Gene Symbol	baseMean	log2FoldChange	lfcSE	stat	pvalue	padj
ENSG00000273805.1	101927608	ENSG00000273805	2.28122	-3.19273	1.55465	-2.05367	0.0400075
ENSG00000249722.1	NA	ENSG00000249722	4.69394	-2.37616	1.09143	-2.17711	0.029472	0.185834
ENSG00000255164.1	NA	ENSG00000255164	5.55945	-2.3611	0.938857	-2.51486	0.0119078	0.126554
ENSG00000286442.1	NA	ENSG00000286442	6.09024	-2.2775	0.898799	-2.53393	0.011279	0.12328
ENSG00000234445.1	100874081	FGF14-AS1	57.6946	-2.19742	0.371313	-5.91798	3.2591e-09	1.65516e-06
ENSG00000286832.1	NA	ENSG00000286832	4.68041	-2.19497	1.10856	-1.98002	0.0477015	0.2323
ENSG00000257761.3	124902964	ENSG00000257761	41.5947	-2.11271	0.4182	-5.0519	4.37427e-07	0.000129588
ENSG00000251213.1	NA	ENSG00000251213	5.86438	-2.09927	0.851652	-2.46494	0.0137035	0.135614
ENSG00000277223.1	NA	ENSG00000277223	42.9717	-2.09305	0.408835	-5.11954	3.06275e-07	9.67828e-05
ENSG00000284930.1	101928143	ENSG00000284930	4.96152	-2.05503	0.849011	-2.4205	0.0154994	0.14246
ENSG00000250957.1	NA	ENSG00000250957	22.0202	-2.04422	0.421865	-4.84569	1.26175e-06	0.000332261
ENSG00000224733.1	NA	ENSG00000224733	5.84561	-2.01035	0.93788	-2.14351	0.0320724	0.19279
ENSG00000272143.2	283481	FGF14-AS2	194.035	-2.00587	0.388061	-5.16895	2.35413e-07	7.60811e-05
ENSG00000250708.3	101928478	LINC02269	78.5722	-1.97731	0.337312	-5.86197	4.57402e-09	2.16808e-06
ENSG00000289187.1	NA	ENSG00000289187	11.5109	-1.96917	0.592133	-3.32555	0.000882434	0.0407409
ENSG00000272239.1	NA	ENSG00000272239	5.44645	-1.95743	0.930717	-2.10315	0.035453	0.201737
ENSG00000287184.1	NA	ENSG00000287184	19.5774	-1.94159	0.471976	-4.11375	3.89291e-05	0.00559163
ENSG00000251216.2	NA	ENSG00000251216	303.606	-1.92607	0.267137	-7.21007	5.59215e-13	5.92235e-10
ENSG00000279099.1	NA	ENSG00000279099	20.9911	-1.8519	0.482485	-3.83826	0.000123911	0.0131494
ENSG00000287397.1	101927388	ENSG00000287397	11.3753	-1.7809	0.629311	-2.82992	0.00465603	0.0831875
ENSG00000279029.1	NA	ENSG00000279029	48.0652	-1.72492	0.395973	-4.35615	1.32369e-05	0.00241319
ENSG00000273760.1	NA	ENSG00000273760	7.07126	-1.71587	0.693128	-2.47555	0.0133032	0.13445
ENSG00000249122.1	NA	ENSG00000249122	12.0538	-1.7098	0.59425	-2.87724	0.00401173	0.0798976
ENSG00000229348.1	100873923	HYI-AS1	7.66135	-1.70887	0.677769	-2.52131	0.0116919	0.125334
ENSG00000248174.8	101928509	LINC02268	533.138	-1.67867	0.197299	-8.50826	1.76559e-17	5.02133e-14
ENSG00000271216.2	NA	LINC01050	27.1628	-1.6727	0.367282	-4.55427	5.25678e-06	0.0011326
ENSG00000243319.7	283480	FGF14-IT1	248.614	-1.66386	0.389058	-4.27664	1.89733e-05	0.00321192
ENSG00000288832.1	NA	ENSG00000288832	8.01218	-1.65456	0.723921	-2.28555	0.0222803	0.166663
ENSG00000258928.1	102723604	ENSG00000258928	12.1233	-1.63564	0.616617	-2.6526	0.00798745	0.105238
ENSG00000261618.2	NA	LINC02605	117.902	-1.63207	0.297803	-5.48037	4.24435e-08	1.50887e-05
ENSG00000272650.1	NA	ENSG00000272650	6.65142	-1.62316	0.802004	-2.02388	0.0429826	0.22063
ENSG00000234953.2	101927434	ENSG00000234953	8.489	-1.6141	0.69298	-2.32921	0.0198478	0.158115
ENSG00000259017.1	NA	ENSG00000259017	42.279	-1.59552	0.353331	-4.51567	6.31167e-06	0.00128217
ENSG00000279932.1	NA	ENSG00000279932	6.74894	-1.58815	0.700683	-2.26657	0.0234166	0.169544
ENSG00000286875.1	NA	ENSG00000286875	163.524	-1.58206	0.219447	-7.2093	5.62385e-13	5.92235e-10
ENSG00000236676.1	NA	ENSG00000236676	26.4605	-1.57092	0.44263	-3.54907	0.00038659	0.0267309
ENSG00000248127.1	NA	SV2C-AS1	11.4111	-1.56632	0.54335	-2.88271	0.00394276	0.0794138
ENSG00000286670.1	NA	ENSG00000286670	239.798	-1.56583	0.216519	-7.23185	4.76458e-13	5.92235e-10
ENSG00000290124.1	NA	ENSG00000290124	7.62011	-1.56439	0.777431	-2.01225	0.0441931	0.221654
ENSG00000227438.1	NA	COL6A2-DT	8.53356	-1.55951	0.597519	-2.60997	0.0090551	0.111711
ENSG00000227719.1	NA	ENSG00000227719	476.962	-1.55917	0.217728	-7.1611	8.00329e-13	7.58712e-10
ENSG00000267231.1	NA	ENSG00000267231	7.68261	-1.54846	0.779589	-1.98625	0.0470054	0.230092
ENSG00000233108.1	NA	GLCCI1-DT	11.067	-1.54686	0.60697	-2.5485	0.0108187	0.121231
ENSG00000255644.1	NA	ENSG00000255644	9.55671	-1.53728	0.573914	-2.67859	0.00739331	0.101501
ENSG00000286843.1	NA	ENSG00000286843	24.0932	-1.53441	0.436555	-3.51482	0.000440048	0.0279356
ENSG00000236340.6	101928333	GRM8-AS1	7.52601	-1.52219	0.710375	-2.1428	0.0321295	0.19279
ENSG00000230749.5	100873998	MEIS1-AS2	569.834	-1.52153	0.174992	-8.69482	3.47377e-18	1.23493e-14
ENSG00000251011.6	NA	TMEM108-AS1	122.032	-1.5139	0.28001	-5.40661	6.42301e-08	2.22769e-05
ENSG00000245870.5	101927074	LINC00682	432.299	-1.51032	0.197985	-7.62847	2.37563e-14	4.22269e-11
ENSG00000225479.1	100874337	PLCB1-IT1	26.0433	-1.50584	0.754105	-1.99686	0.0458406	0.226417
ENSG00000278900.1	NA	ENSG00000278900	7.28072	-1.50148	0.758497	-1.97954	0.047755	0.232401
ENSG00000270996.1	NA	ENSG00000270996	8.45539	-1.49877	0.618062	-2.42495	0.0153105	0.141886
ENSG00000287502.1	NA	ENSG00000287502	24.4707	-1.49215	0.394847	-3.77906	0.00015742	0.015438
ENSG00000289611.1	NA	ENSG00000289611	28.0549	-1.48723	0.355164	-4.18745	2.82109e-05	0.00431353
ENSG00000249669.12	NA	CARMN	430.581	-1.47692	0.218343	-6.7642	1.34046e-11	1.00323e-08
ENSG00000288965.1	NA	ENSG00000288965	13.4498	-1.47246	0.526415	-2.79715	0.00515555	0.0874199
ENSG00000264982.1	NA	ENSG00000264982	287.491	-1.47211	0.204335	-7.20438	5.83073e-13	5.92235e-10
ENSG00000229056.2	101927482	HECW2-AS1	38.0526	-1.46095	0.335962	-4.34854	1.37044e-05	0.0024668
ENSG00000281469.1	NA	ENSG00000281469	9.47442	-1.45833	0.681931	-2.13854	0.0324733	0.193503
ENSG00000279702.1	NA	ENSG00000279702	40.7888	-1.45123	0.442203	-3.28182	0.00103141	0.0440439
ENSG00000254048.1	NA	ENSG00000254048	11.2059	-1.4496	0.621238	-2.33341	0.0196267	0.157277
ENSG00000239677.6	NA	PDZRN3-AS1	10.522	-1.44195	0.525583	-2.74353	0.00607828	0.0933501
ENSG00000228485.1	NA	GRK5-IT1	15.1202	-1.43245	0.524595	-2.73059	0.00632218	0.0946331
ENSG00000286642.2	NA	ENSG00000286642	76.0889	-1.4237	0.305759	-4.65628	3.21971e-06	0.000750561
ENSG00000196668.4	100287569	LINC00173	72.313	-1.42181	0.281797	-5.04551	4.52322e-07	0.000131266
ENSG00000258793.1	NA	ENSG00000258793	9.3186	-1.41632	0.669687	-2.11491	0.034438	0.199086
ENSG00000250092.2	105374516	ENSG00000250092	13.1929	-1.41057	0.551579	-2.55733	0.010548	0.119488
ENSG00000274492.1	NA	ENSG00000274492	54.4644	-1.40449	0.271178	-5.17924	2.22787e-07	7.36753e-05
ENSG00000237954.7	NA	ENSG00000237954	9.44433	-1.39592	0.711637	-1.96156	0.0498138	0.237977
ENSG00000274765.1	NA	ENSG00000274765	9.60746	-1.3868	0.673912	-2.05783	0.0396065	0.212904
ENSG00000279949.1	NA	ENSG00000279949	10.1559	-1.38277	0.65391	-2.11462	0.0344626	0.199086
ENSG00000257910.1	NA	ENSG00000257910	27.4338	-1.3826	0.41732	-3.31304	0.000922888	0.0423338
ENSG00000264365.1	NA	ENSG00000264365	16.3059	-1.3818	0.451345	-3.06151	0.00220227	0.0612196
ENSG00000288530.1	NA	ENSG00000288530	818.773	-1.37995	0.175616	-7.85782	3.90891e-15	7.94066e-12
ENSG00000278928.1	NA	ENSG00000278928	960.976	-1.37199	0.157462	-8.71315	2.9555e-18	1.23493e-14
ENSG00000269189.1	NA	ENSG00000269189	8.20515	-1.36341	0.635089	-2.1468	0.0318088	0.192447
ENSG00000269191.1	NA	ENSG00000269191	9.07736	-1.35913	0.603191	-2.25323	0.0242446	0.171607
ENSG00000236502.3	100506108	SIX3-AS1	46.7394	-1.3449	0.297352	-4.52293	6.09904e-06	0.00127493
ENSG00000247925.2	NA	ENSG00000247925	40.8098	-1.34369	0.314442	-4.27324	1.92657e-05	0.00322304
ENSG00000241158.7	101929335	ADAMTS9-AS1	383.153	-1.3398	0.243521	-5.50178	3.75966e-08	1.40691e-05
ENSG00000236426.5	NA	ENSG00000236426	11.5434	-1.33185	0.564454	-2.35953	0.018298	0.151917
ENSG00000289702.1	NA	ENSG00000289702	59.032	-1.32756	0.276767	-4.79668	1.61316e-06	0.000417074
ENSG00000242816.2	101926953	ENSG00000242816	92.165	-1.29186	0.31216	-4.13846	3.49645e-05	0.00523363
ENSG00000278972.1	NA	ENSG00000278972	31.846	-1.28038	0.391146	-3.27341	0.00106257	0.0443659
ENSG00000237125.13	79804	HAND2-AS1	15890.3	-1.27544	0.15732	-8.10729	5.17607e-16	1.22673e-12
ENSG00000223749.11	NA	MIR503HG	380.443	-1.26696	0.19755	-6.41335	1.42359e-10	9.63973e-08
ENSG00000248783.1	NA	ENSG00000248783	14.1606	-1.25136	0.525698	-2.38037	0.0172953	0.148963
ENSG00000289612.1	NA	ENSG00000289612	15.4845	-1.23725	0.455016	-2.71914	0.00654526	0.0959519
ENSG00000283549.1	NA	ENSG00000283549	289.763	-1.23309	0.180974	-6.81364	9.51598e-12	7.95984e-09
ENSG00000278022.1	NA	ENSG00000278022	14.7025	-1.23239	0.48551	-2.53833	0.0111382	0.12282
ENSG00000258168.6	NA	ENSG00000258168	49.8815	-1.22603	0.273833	-4.47729	7.55953e-06	0.00147255
ENSG00000288776.1	NA	ENSG00000288776	339.761	-1.22223	0.199246	-6.13429	8.55387e-10	5.28853e-07
ENSG00000286302.1	NA	ENSG00000286302	29.7661	-1.2212	0.376523	-3.24335	0.00118132	0.0466623
ENSG00000257225.1	NA	ENSG00000257225	653.573	-1.2209	0.181401	-6.73039	1.69204e-11	1.20304e-08
ENSG00000281832.1	441177	LINC00602	154.765	-1.21324	0.205382	-5.90723	3.47904e-09	1.70593e-06
ENSG00000250467.1	NA	PHOX2B-AS1	427.09	-1.21309	0.193988	-6.25343	4.01524e-10	2.5953e-07
ENSG00000254563.1	NA	ENSG00000254563	17.6053	-1.21021	0.532982	-2.27063	0.0231692	0.168438
ENSG00000287209.2	NA	ENSG00000287209	13.6516	-1.20896	0.540779	-2.23559	0.0253789	0.174981
ENSG00000248918.2	NA	ENSG00000248918	10.7985	-1.19889	0.516187	-2.32259	0.0202014	0.159769
ENSG00000233355.7	100506915	CHRM3-AS2	104.912	-1.18708	0.262633	-4.51992	6.18639e-06	0.00127493
ENSG00000240766.1	NA	PLCXD2-AS1	8.78978	-1.18437	0.599994	-1.97396	0.048386	0.23422
ENSG00000261600.1	NA	ENSG00000261600	14.1493	-1.18417	0.50079	-2.36461	0.0180492	0.151436
ENSG00000268157.1	NA	ENSG00000268157	41.4301	-1.17965	0.335626	-3.51477	0.000440142	0.0279356
ENSG00000290784.1	NA	ENSG00000290784	17.8302	-1.17353	0.453263	-2.58907	0.00962357	0.114612
ENSG00000234884.2	100996404	GRK3-AS1	14.4955	-1.17295	0.510335	-2.2984	0.0215393	0.164142
ENSG00000279587.1	NA	ENSG00000279587	52.5818	-1.16953	0.299493	-3.90503	9.42136e-05	0.0108042
ENSG00000274204.1	NA	ENSG00000274204	22.7773	-1.1693	0.393896	-2.96855	0.00299207	0.0697704
ENSG00000288828.1	NA	ENSG00000288828	34.7011	-1.16838	0.319201	-3.66031	0.000251906	0.0202254
ENSG00000234185.2	NA	ENSG00000234185	28.9267	-1.1677	0.38813	-3.00853	0.00262512	0.0670686
ENSG00000285095.2	112268208	ENSG00000285095	54.8538	-1.16083	0.295408	-3.92959	8.50904e-05	0.0104896
ENSG00000265282.1	NA	ENSG00000265282	68.9986	-1.1556	0.274638	-4.20771	2.57967e-05	0.0040311
ENSG00000250328.7	153163	MGC32805	18.8393	-1.14724	0.509901	-2.24992	0.0244539	0.172314
ENSG00000251125.1	NA	ENSG00000251125	19.0643	-1.14595	0.453922	-2.52455	0.0115846	0.124515
ENSG00000254694.1	NA	ENSG00000254694	28.8186	-1.14568	0.370786	-3.08988	0.00200237	0.058588
ENSG00000250302.3	152578	LINC01618	128.519	-1.14344	0.196057	-5.83218	5.47077e-09	2.43107e-06
ENSG00000256973.1	NA	ENSG00000256973	33.7509	-1.14191	0.396553	-2.87958	0.00398206	0.079785
ENSG00000278971.1	NA	ENSG00000278971	36.4992	-1.13655	0.37522	-3.02903	0.00245344	0.0642485
ENSG00000267298.1	NA	ENSG00000267298	26.2268	-1.1326	0.396617	-2.85564	0.00429496	0.0816464
ENSG00000250981.3	107986407	MARCHF11-AS1	30.1541	-1.12695	0.405435	-2.77961	0.00544234	0.0894676
ENSG00000290731.1	440895	ENSG00000290731	42.3112	-1.1235	0.329472	-3.41001	0.000649597	0.0337127
ENSG00000259439.3	107985879	LINC01833	447.019	-1.11785	0.164592	-6.79167	1.10845e-11	8.75675e-09
ENSG00000289466.1	NA	ENSG00000289466	33.6957	-1.11609	0.344965	-3.23538	0.00121479	0.0472202
ENSG00000272217.1	NA	ENSG00000272217	26.9183	-1.11396	0.381717	-2.9183	0.0035195	0.0750335
ENSG00000234147.4	NA	ENSG00000234147	150.401	-1.11362	0.195648	-5.69193	1.2561e-08	5.10335e-06
ENSG00000254340.2	124901882	ENSG00000254340	91.4167	-1.11303	0.225729	-4.93083	8.18809e-07	0.000219688
ENSG00000267112.1	NA	ENSG00000267112	27.0029	-1.11282	0.386967	-2.87575	0.00403075	0.0799404
ENSG00000259563.1	NA	ENSG00000259563	23.7065	-1.11269	0.434166	-2.56283	0.0103822	0.118583
ENSG00000248343.1	NA	ENSG00000248343	14.3046	-1.11258	0.489858	-2.27124	0.0231325	0.168362
ENSG00000236404.12	401491	VLDLR-AS1	179.543	-1.10864	0.192071	-5.77203	7.83245e-09	3.37507e-06
ENSG00000288876.1	NA	ENSG00000288876	33.9666	-1.10673	0.415569	-2.66316	0.00774115	0.104242
ENSG00000237772.2	114515520	LINC02631	16.6432	-1.1026	0.510375	-2.16036	0.0307448	0.189139
ENSG00000205086.8	400950	LINC02898	61.7111	-1.09494	0.279738	-3.91416	9.0718e-05	0.0106825
ENSG00000225391.5	100294720	NHEG1	19.4697	-1.0913	0.445024	-2.45222	0.0141978	0.137212
ENSG00000286334.1	NA	ENSG00000286334	38.3806	-1.091	0.355846	-3.06593	0.00216993	0.0609811
ENSG00000289210.1	NA	ENSG00000289210	133.372	-1.08977	0.23927	-4.55456	5.24951e-06	0.0011326
ENSG00000255165.1	NA	ENSG00000255165	14.7974	-1.08813	0.48765	-2.23137	0.025657	0.175296
ENSG00000274021.1	NA	ENSG00000274021	318.899	-1.08408	0.194355	-5.57784	2.43528e-08	9.35939e-06
ENSG00000293272.1	NA	ENSG00000293272	28.4058	-1.08018	0.432002	-2.50041	0.0124049	0.129038
ENSG00000225156.2	NA	ENSG00000225156	204.374	-1.079	0.178098	-6.05843	1.37458e-09	7.8186e-07
ENSG00000228073.1	NA	ENSG00000228073	21.327	-1.07856	0.483571	-2.2304	0.025721	0.175392
ENSG00000253659.2	NA	ENSG00000253659	54.9938	-1.07537	0.284044	-3.78591	0.000153146	0.0151232
ENSG00000229970.3	NA	ENSG00000229970	28.5535	-1.0714	0.36588	-2.92828	0.00340847	0.0741628
ENSG00000293113.1	NA	GS1-279B7.1	14.0136	-1.06927	0.502624	-2.12738	0.0333889	0.196113
ENSG00000256250.1	NA	ENSG00000256250	15.4897	-1.06875	0.457584	-2.33565	0.0195097	0.157183
ENSG00000272732.1	NA	ENSG00000272732	14.0084	-1.06677	0.512109	-2.0831	0.0372423	0.206473
ENSG00000286365.1	NA	ENSG00000286365	38.8838	-1.06628	0.310765	-3.43115	0.000601017	0.0319931
ENSG00000237233.2	NA	TMEM26-AS1	23.487	-1.06021	0.429696	-2.46735	0.0136119	0.135264
ENSG00000253671.3	NA	ENSG00000253671	41.4651	-1.05654	0.304804	-3.4663	0.00052767	0.0302026
ENSG00000289238.2	NA	ENSG00000289238	21.7797	-1.05449	0.417495	-2.52575	0.011545	0.124371
ENSG00000266973.1	NA	ENSG00000266973	10.7619	-1.05092	0.535087	-1.96402	0.0495272	0.237404
ENSG00000227542.1	NA	MYO1B-AS1	39.7228	-1.04707	0.290096	-3.60939	0.000306923	0.0224972
ENSG00000280061.1	NA	ENSG00000280061	113.475	-1.04571	0.22152	-4.7206	2.35153e-06	0.000566338
ENSG00000259555.1	NA	ENSG00000259555	56.2696	-1.03937	0.349674	-2.9724	0.00295477	0.0694405
ENSG00000248458.2	NA	ENSG00000248458	142.156	-1.03642	0.216963	-4.77695	1.7797e-06	0.000451917
ENSG00000223492.1	NA	ENSG00000223492	16.896	-1.03551	0.522149	-1.98317	0.0473483	0.231134
ENSG00000253669.4	NA	GASAL1	42.6606	-1.03526	0.316755	-3.26832	0.00108189	0.0448525
ENSG00000289575.1	124905233	ENSG00000289575	27.9612	-1.03521	0.371396	-2.78735	0.00531406	0.0891108
ENSG00000278238.2	NA	CKAP2-DT	16.0915	-1.02836	0.481671	-2.13497	0.0327631	0.194121
ENSG00000256661.1	NA	A2ML1-AS1	115.403	-1.02633	0.229207	-4.47772	7.54447e-06	0.00147255
ENSG00000286039.3	NA	ENSG00000286039	3832.47	-1.02555	0.144595	-7.09259	1.31623e-12	1.1698e-09
ENSG00000230910.6	NA	ADGRB3-DT	303.389	-1.02307	0.192891	-5.30385	1.13384e-07	3.83887e-05
ENSG00000278601.1	NA	ENSG00000278601	51.5545	-1.01876	0.300108	-3.39463	0.000687208	0.0349978
ENSG00000227076.1	NA	ENSG00000227076	23.5546	-1.01534	0.435893	-2.32934	0.0198412	0.158115
ENSG00000254420.1	NA	ENSG00000254420	15.7872	-1.01094	0.486185	-2.07934	0.0375863	0.207242
ENSG00000290733.1	100288570	ENSG00000290733	41.0676	-1.00763	0.332284	-3.03245	0.00242581	0.064117
ENSG00000258711.2	NA	ENSG00000258711	48.3898	-1.00742	0.29915	-3.36761	0.000758224	0.0376335
ENSG00000279146.1	NA	ENSG00000279146	50.3501	-1.00677	0.307139	-3.27791	0.00104579	0.0443659
ENSG00000293197.1	NA	ENSG00000293197	13.8124	-1.00594	0.47896	-2.10025	0.0357068	0.202486
ENSG00000234779.1	111216284	BNC2-AS1	33.5977	-1.00283	0.336409	-2.98098	0.00287328	0.0686157
ENSG00000232079.7	284825	LINC01697	32.2158	-1.00063	0.347683	-2.878	0.004002	0.0798156
ENSG00000293189.1	NA	ENSG00000293189	36.4305	-0.999429	0.307885	-3.24611	0.00116993	0.0464704
ENSG00000273306.1	NA	ENSG00000273306	42.7929	-0.991658	0.299642	-3.30948	0.000934699	0.0426592
ENSG00000286411.1	NA	ENSG00000286411	28.3343	-0.990227	0.39502	-2.50678	0.0121838	0.128051
ENSG00000277840.1	NA	ENSG00000277840	22.3335	-0.988946	0.441885	-2.23802	0.0252199	0.174345
ENSG00000241213.2	105374057	LINC02024	81.2039	-0.988374	0.329602	-2.99869	0.00271141	0.067641
ENSG00000249304.1	NA	ENSG00000249304	23.7473	-0.987733	0.458066	-2.15631	0.0310594	0.190291
ENSG00000271888.1	NA	JARID2-DT	15.086	-0.983993	0.485924	-2.02499	0.042868	0.220225
ENSG00000236305.3	105375430	SLC12A9-AS1	20.7569	-0.983076	0.444385	-2.21222	0.0269518	0.179426
ENSG00000289505.1	NA	ENSG00000289505	75.3854	-0.982654	0.357928	-2.74539	0.00604382	0.0933501
ENSG00000287190.1	NA	ENSG00000287190	18.4874	-0.982366	0.425717	-2.30756	0.0210238	0.163009
ENSG00000250850.3	NA	ENSG00000250850	20.608	-0.980013	0.431898	-2.26908	0.0232633	0.168778
ENSG00000259954.1	283888	IL21R-AS1	20.9409	-0.979283	0.452204	-2.16558	0.0303435	0.187847
ENSG00000251393.5	NA	ENSG00000251393	44.9893	-0.971955	0.330028	-2.94507	0.00322887	0.0728801
ENSG00000290464.1	283507	SUGT1P3	68.0235	-0.966221	0.274555	-3.51923	0.000432807	0.0279356
ENSG00000289961.1	NA	ENSG00000289961	15.7072	-0.964436	0.438347	-2.20016	0.0277952	0.180974
ENSG00000271947.1	NA	ENSG00000271947	17.7887	-0.959798	0.451513	-2.12574	0.0335249	0.196425
ENSG00000249870.1	NA	ENSG00000249870	21.782	-0.957923	0.469289	-2.04122	0.0412287	0.216116
ENSG00000279227.2	NA	ENSG00000279227	57.2633	-0.955824	0.267897	-3.56787	0.00035989	0.0254608
ENSG00000261251.1	NA	EFCAB6-DT	20.4138	-0.954658	0.415615	-2.29697	0.0216203	0.164319
ENSG00000260932.1	NA	ENSG00000260932	14.8183	-0.952821	0.474087	-2.0098	0.0444522	0.222417
ENSG00000257027.1	NA	ENSG00000257027	138.986	-0.949614	0.200683	-4.7319	2.22425e-06	0.000545324
ENSG00000276261.1	NA	ENSG00000276261	17.5698	-0.948726	0.430906	-2.2017	0.0276865	0.180926
ENSG00000286742.1	NA	ENSG00000286742	140.978	-0.947745	0.25519	-3.71388	0.000204102	0.0181396
ENSG00000242094.1	NA	FOXP1-IT1	56.1312	-0.946485	0.344145	-2.75025	0.0059549	0.0930535
ENSG00000222007.6	NA	ENSG00000222007	14.5449	-0.94636	0.472874	-2.00129	0.0453608	0.225063
ENSG00000271474.1	NA	UNC5C-AS1	256.493	-0.94447	0.159329	-5.92781	3.06994e-09	1.61684e-06
ENSG00000215533.8	193629	LINC00189	64.762	-0.944166	0.25378	-3.72041	0.000198903	0.0180153
ENSG00000258399.8	NA	MIR493HG	188.501	-0.941931	0.236659	-3.98013	6.8879e-05	0.00906907
ENSG00000237718.2	NA	ENSG00000237718	17.0743	-0.939524	0.428898	-2.19055	0.0284841	0.18299
ENSG00000270103.3	NA	ENSG00000270103	22.3899	-0.937787	0.380866	-2.46225	0.0138069	0.135777
ENSG00000236437.2	NA	LINC02151	61.4332	-0.936169	0.280771	-3.33428	0.000855195	0.0400029
ENSG00000273568.1	NA	ENSG00000273568	20.8178	-0.934735	0.411731	-2.27026	0.0231919	0.168517
ENSG00000227248.1	NA	NALF1-IT1	34.6704	-0.926307	0.380774	-2.43269	0.0149869	0.140193
ENSG00000288908.1	NA	ENSG00000288908	44.6036	-0.926169	0.298391	-3.10388	0.00191003	0.0573009
ENSG00000272656.1	NA	ENSG00000272656	22.6172	-0.923768	0.405433	-2.27847	0.0226984	0.167572
ENSG00000285294.1	643650	LINC00842	52.8991	-0.923155	0.283106	-3.26081	0.00111094	0.0454354
ENSG00000279693.1	NA	ENSG00000279693	84.9387	-0.922683	0.248323	-3.71566	0.000202673	0.0181259
ENSG00000223770.5	101927356	CACNA2D1-AS1	82.6345	-0.922085	0.335618	-2.74743	0.00600648	0.0933501
ENSG00000279356.1	NA	ENSG00000279356	26.0598	-0.921757	0.420775	-2.19062	0.0284794	0.18299
ENSG00000274578.1	NA	ENSG00000274578	29.4785	-0.921418	0.399585	-2.30594	0.0211141	0.163089
ENSG00000250582.1	101927659	SMAD1-AS2	24.2265	-0.921067	0.370881	-2.48346	0.0130115	0.132254
ENSG00000284966.3	NA	ENSG00000284966	878.173	-0.919527	0.151019	-6.08883	1.13737e-09	6.73892e-07
ENSG00000231999.8	400761	LRRC8C-DT	947.853	-0.911977	0.165991	-5.49412	3.92661e-08	1.4317e-05
ENSG00000289511.1	NA	ENSG00000289511	47.7195	-0.911037	0.277372	-3.28454	0.0010215	0.0440174
ENSG00000267356.1	NA	ENSG00000267356	21.5121	-0.91083	0.406767	-2.23919	0.0251435	0.174155
ENSG00000287054.1	NA	ENSG00000287054	29.4455	-0.90918	0.382669	-2.37589	0.0175065	0.149785
ENSG00000265205.1	NA	ENSG00000265205	57.2107	-0.908499	0.294799	-3.08176	0.0020578	0.0594753
ENSG00000279166.1	NA	ENSG00000279166	33.4184	-0.906645	0.331528	-2.73475	0.0062428	0.0943797
ENSG00000235593.1	100873977	RBMS3-AS1	21.2799	-0.901382	0.42881	-2.10205	0.0355486	0.20212
ENSG00000248719.2	NA	PRDM8-AS1	93.9426	-0.900661	0.222065	-4.05584	4.99539e-05	0.00689654
ENSG00000250043.1	NA	ENSG00000250043	44.0041	-0.897554	0.308276	-2.91153	0.00359662	0.0757687
ENSG00000255866.2	NA	ENSG00000255866	105.351	-0.897168	0.293778	-3.0539	0.00225888	0.0616625
ENSG00000206344.8	253018	HCG27	36.7238	-0.896517	0.374732	-2.39242	0.0167377	0.146397
ENSG00000254192.1	NA	ENSG00000254192	917.673	-0.895939	0.153085	-5.85255	4.84104e-09	2.22063e-06
ENSG00000291342.1	NA	ENSG00000291342	28.3113	-0.895426	0.360044	-2.48699	0.0128828	0.131605
ENSG00000233661.1	NA	SPIN4-AS1	55.131	-0.894996	0.314917	-2.842	0.00448311	0.0822579
ENSG00000275532.2	NA	ENSG00000275532	22.9196	-0.89174	0.416618	-2.14043	0.0323204	0.192946
ENSG00000261468.1	NA	ENSG00000261468	32.9	-0.89161	0.336939	-2.64621	0.00814001	0.106045
ENSG00000268810.1	NA	ENSG00000268810	80.1638	-0.88962	0.276212	-3.22079	0.00127838	0.048134
ENSG00000251194.2	NA	ENSG00000251194	19.8251	-0.889479	0.446994	-1.98991	0.0466006	0.22874
ENSG00000254042.2	NA	SLIT3-AS2	2215.5	-0.889391	0.155707	-5.71195	1.11691e-08	4.67131e-06
ENSG00000283662.1	NA	ENSG00000283662	64.8619	-0.885822	0.257646	-3.43814	0.000585731	0.0317348
ENSG00000273058.2	NA	ENSG00000273058	31.9204	-0.883953	0.315729	-2.79972	0.00511471	0.086907
ENSG00000228421.2	NA	ENSG00000228421	103.651	-0.883366	0.240279	-3.67642	0.000236529	0.0195531
ENSG00000254165.1	NA	ENSG00000254165	24.3154	-0.877025	0.427023	-2.05381	0.0399942	0.213483
ENSG00000287650.1	NA	ENSG00000287650	60.9894	-0.876849	0.345459	-2.53822	0.0111419	0.12282
ENSG00000288810.1	NA	ENSG00000288810	28.649	-0.874099	0.383662	-2.27831	0.0227083	0.167572
ENSG00000273723.2	116435302	SUGT1-DT	33.3918	-0.873628	0.33944	-2.57373	0.0100609	0.117075
ENSG00000232821.1	NA	ENSG00000232821	922.323	-0.872526	0.201761	-4.32456	1.52837e-05	0.00268314
ENSG00000203506.5	100873978	RBMS3-AS2	140.072	-0.871076	0.265342	-3.28284	0.00102767	0.0440439
ENSG00000245067.8	255130	IGFBP7-AS1	71.5019	-0.870335	0.25134	-3.46277	0.000534638	0.0302026
ENSG00000262791.1	NA	ENSG00000262791	49.3517	-0.870034	0.283724	-3.06648	0.00216596	0.0609811
ENSG00000289073.1	NA	ENSG00000289073	22.2068	-0.868789	0.402166	-2.16027	0.0307516	0.189139
ENSG00000250360.1	NA	ENSG00000250360	61.5396	-0.867281	0.28027	-3.09445	0.00197178	0.0581715
ENSG00000280164.1	NA	ENSG00000280164	28.705	-0.864868	0.336179	-2.57264	0.0100925	0.117275
ENSG00000279465.1	NA	ENSG00000279465	26.4798	-0.863596	0.392402	-2.20079	0.0277506	0.180947
ENSG00000289151.2	NA	ENSG00000289151	20.8272	-0.863457	0.423376	-2.03945	0.0414047	0.216466
ENSG00000267006.1	NA	ENSG00000267006	28.1726	-0.863102	0.425488	-2.0285	0.0425092	0.219108
ENSG00000235280.2	NA	MCF2L-AS1	62.0305	-0.86145	0.291414	-2.9561	0.00311556	0.0714122
ENSG00000251370.1	101929338	SEMA5A-AS1	50.9208	-0.860527	0.370725	-2.3212	0.0202759	0.160091
ENSG00000236977.1	101927547	ANKRD44-IT1	47.1952	-0.859631	0.311879	-2.7563	0.00584597	0.0922638
ENSG00000271011.1	NA	ENSG00000271011	46.9218	-0.858101	0.329858	-2.60143	0.00928371	0.112249
ENSG00000264630.5	NA	PRKCA-AS1	98.2533	-0.856038	0.316373	-2.70578	0.00681433	0.0973427
ENSG00000264513.1	NA	ENSG00000264513	29.8969	-0.851784	0.38727	-2.19946	0.0278453	0.181047
ENSG00000167912.8	100505501	TOX-DT	280.176	-0.850641	0.191434	-4.44352	8.84982e-06	0.00167793
ENSG00000224893.7	105378065	LINC02840	2626.71	-0.847414	0.19858	-4.26736	1.97796e-05	0.00323295
ENSG00000250988.7	100505616	SNHG21	24.6085	-0.845056	0.395577	-2.13626	0.032658	0.193903
ENSG00000260095.1	NA	ENSG00000260095	26.8364	-0.842666	0.386333	-2.18119	0.0291694	0.185339
ENSG00000257839.1	NA	PHLDA1-DT	25.2931	-0.839129	0.400443	-2.0955	0.0361265	0.203373
ENSG00000232259.1	NA	ENSG00000232259	34.8717	-0.836681	0.386634	-2.16401	0.0304635	0.188262
ENSG00000271270.8	100507032	TMCC1-DT	216.929	-0.836666	0.17736	-4.71733	2.38961e-06	0.000566338
ENSG00000278934.1	NA	ENSG00000278934	43.244	-0.835993	0.312171	-2.678	0.0074063	0.101501
ENSG00000231419.6	154822	LINC00689	749.54	-0.83441	0.176139	-4.73722	2.16672e-06	0.000540539
ENSG00000277767.1	NA	ENSG00000277767	32.5425	-0.832493	0.36873	-2.25773	0.0239626	0.17063
ENSG00000283480.1	NA	ENSG00000283480	414.973	-0.831756	0.203938	-4.07848	4.53312e-05	0.00644609
ENSG00000270574.1	NA	ENSG00000270574	101.442	-0.831504	0.234725	-3.54246	0.000396407	0.0267309
ENSG00000265625.1	NA	ENSG00000265625	44.9867	-0.829728	0.306912	-2.70347	0.00686194	0.097382
ENSG00000285732.1	NA	ENSG00000285732	39.9125	-0.829386	0.308963	-2.68442	0.00726567	0.100412
ENSG00000235885.8	101927661	LINC01828	58.7237	-0.82869	0.283542	-2.92264	0.0034708	0.0744096
ENSG00000250348.1	NA	ENSG00000250348	35.7613	-0.826871	0.343798	-2.40511	0.0161677	0.14465
ENSG00000285744.1	NA	MITA1	350.283	-0.823029	0.185113	-4.44609	8.74473e-06	0.00167793
ENSG00000163364.12	375295	LINC01116	1163.68	-0.821721	0.164032	-5.00952	5.45651e-07	0.00015214
ENSG00000248254.1	NA	ENSG00000248254	97.9698	-0.817063	0.221935	-3.68154	0.000231831	0.01955
ENSG00000255817.1	NA	ENSG00000255817	103.255	-0.816343	0.248998	-3.27852	0.00104353	0.0443659
ENSG00000289154.2	NA	ENSG00000289154	23.0515	-0.816307	0.392184	-2.08144	0.037394	0.206735
ENSG00000257551.1	100873924	HLX-AS1	149.334	-0.816043	0.215049	-3.79469	0.000147827	0.0148737
ENSG00000257298.1	NA	ENSG00000257298	62.0877	-0.815261	0.308139	-2.64575	0.00815089	0.106045
ENSG00000289019.1	124900711	ENSG00000289019	32.0424	-0.814043	0.368453	-2.20935	0.0271501	0.179737
ENSG00000289109.1	NA	ENSG00000289109	23.005	-0.813907	0.380115	-2.14121	0.032257	0.192946
ENSG00000188365.3	NA	ENSG00000188365	28.6579	-0.810705	0.368459	-2.20026	0.0277886	0.180974
ENSG00000281706.5	100507173	LINC01012	108.165	-0.80939	0.209998	-3.85428	0.000116071	0.012504
ENSG00000279342.2	NA	ENSG00000279342	231.48	-0.807942	0.221844	-3.64194	0.000270592	0.0206065
ENSG00000213057.5	400798	C1orf220	46.7237	-0.806074	0.28081	-2.87053	0.00409789	0.0804774
ENSG00000272729.1	NA	ENSG00000272729	47.7882	-0.805928	0.3154	-2.55526	0.0106109	0.119752
ENSG00000291061.1	NA	ENSG00000291061	56.6069	-0.805343	0.268492	-2.99951	0.00270415	0.0676237
ENSG00000272800.3	NA	ENSG00000272800	29.1936	-0.803223	0.380427	-2.11138	0.0347401	0.199195
ENSG00000225756.1	138948	DBH-AS1	840.335	-0.801554	0.157519	-5.08863	3.60668e-07	0.000111493
ENSG00000287335.2	NA	ENSG00000287335	54.346	-0.80148	0.280279	-2.85958	0.00424209	0.0816464
ENSG00000270605.1	NA	ENSG00000270605	151.575	-0.801452	0.20413	-3.92618	8.63066e-05	0.0104896
ENSG00000275038.2	NA	ENSG00000275038	98.108	-0.799051	0.222082	-3.598	0.000320677	0.0231473
ENSG00000205885.8	283314	C1RL-AS1	326.906	-0.798293	0.1873	-4.26211	2.02507e-05	0.00327233
ENSG00000289212.1	NA	ENSG00000289212	41.1916	-0.798226	0.332098	-2.40358	0.0162353	0.144743
ENSG00000277247.1	NA	ENSG00000277247	24.0502	-0.79765	0.396022	-2.01416	0.0439932	0.22129
ENSG00000267546.2	NA	ENSG00000267546	106.295	-0.794648	0.248532	-3.19736	0.00138691	0.0499746
ENSG00000267280.6	103689912	TBX2-AS1	346.202	-0.794577	0.157139	-5.05653	4.26951e-07	0.000129175
ENSG00000260708.2	NA	TBC1D22A-DT	44.4578	-0.79305	0.308125	-2.57379	0.010059	0.117075
ENSG00000274718.1	NA	ENSG00000274718	51.2753	-0.792738	0.268292	-2.95476	0.00312909	0.0714498
ENSG00000291069.1	399761	BMS1P1	400.055	-0.792727	0.200455	-3.95464	7.66497e-05	0.00986003
ENSG00000274444.1	NA	ENSG00000274444	107.56	-0.790412	0.264186	-2.99188	0.00277268	0.0682138
ENSG00000272871.1	NA	ENSG00000272871	50.547	-0.789718	0.369137	-2.13936	0.0324064	0.193215
ENSG00000255886.1	NA	ENSG00000255886	44.8043	-0.788103	0.311664	-2.5287	0.0114487	0.123897
ENSG00000249375.8	100270680	CASC11	197.455	-0.785401	0.217835	-3.60549	0.00031157	0.0227206
ENSG00000287069.1	NA	ENSG00000287069	81.5416	-0.78533	0.255796	-3.07014	0.00213957	0.0608308
ENSG00000285752.1	NA	CDC42-AS1	38.6032	-0.785076	0.32579	-2.40976	0.0159631	0.144354
ENSG00000288985.2	NA	ENSG00000288985	26.9352	-0.783243	0.376918	-2.07802	0.0377075	0.207422
ENSG00000244879.10	NA	GABPB1-AS1	2336.49	-0.782822	0.190033	-4.11939	3.79871e-05	0.00556883
ENSG00000291107.1	374443	ENSG00000291107	40.315	-0.781319	0.295466	-2.64436	0.00818455	0.106252
ENSG00000273055.1	NA	ENSG00000273055	87.6384	-0.780175	0.255472	-3.05385	0.00225922	0.0616625
ENSG00000287705.1	NA	ENSG00000287705	44.9514	-0.780031	0.288616	-2.70266	0.00687866	0.0974031
ENSG00000255856.2	NA	ENSG00000255856	43.9858	-0.779903	0.325937	-2.3928	0.0167204	0.146397
ENSG00000281453.1	103611157	TGFB2-OT1	50.4632	-0.77963	0.280235	-2.78206	0.00540145	0.089394
ENSG00000233695.2	NA	GAS6-AS1	1242.75	-0.778118	0.21523	-3.61529	0.000300014	0.0222265
ENSG00000259705.1	105370809	FBN1-DT	28.8572	-0.776968	0.340297	-2.28321	0.0224182	0.167079
ENSG00000286963.1	101929386	ENSG00000286963	38.5892	-0.772492	0.320503	-2.41025	0.0159416	0.144296
ENSG00000291163.1	NA	ENSG00000291163	20.6693	-0.772469	0.391289	-1.97416	0.0483631	0.23422
ENSG00000280042.1	NA	ENSG00000280042	27.4127	-0.771356	0.370046	-2.08448	0.0371162	0.206473
ENSG00000286648.1	NA	ENSG00000286648	59.7539	-0.769776	0.381005	-2.02038	0.0433436	0.220782
ENSG00000290100.1	NA	ENSG00000290100	56.9136	-0.768121	0.282789	-2.71624	0.00660287	0.0962446
ENSG00000251867.4	NA	ENSG00000251867	77.1098	-0.765966	0.2495	-3.07	0.00214057	0.0608308
ENSG00000270589.1	NA	ENSG00000270589	115.015	-0.764939	0.245709	-3.11319	0.00185075	0.0570383
ENSG00000246465.1	124903670	ENSG00000246465	43.8661	-0.764328	0.289693	-2.63841	0.00832961	0.107087
ENSG00000271659.1	NA	ENSG00000271659	24.4349	-0.763773	0.371299	-2.05703	0.0396833	0.212961
ENSG00000268743.1	NA	ENSG00000268743	28.3162	-0.763551	0.337299	-2.26372	0.0235914	0.169866
ENSG00000259663.2	642366	ISL1-DT	1797.73	-0.762351	0.135646	-5.62017	1.90772e-08	7.53548e-06
ENSG00000271327.1	NA	ENSG00000271327	57.6467	-0.761172	0.331793	-2.29412	0.0217837	0.164631
ENSG00000258952.2	NA	SALRNA1	88.0376	-0.760507	0.269398	-2.82299	0.00475788	0.0836927
ENSG00000272140.2	NA	ENSG00000272140	47.0877	-0.757847	0.269036	-2.8169	0.00484892	0.084442
ENSG00000250902.1	104326058	SMAD1-AS1	354.906	-0.757674	0.192363	-3.93876	8.19029e-05	0.0102163
ENSG00000279041.1	NA	ENSG00000279041	68.3584	-0.757264	0.258373	-2.9309	0.00337982	0.0739401
ENSG00000234944.1	101929445	LINC02623	31.6719	-0.75544	0.324792	-2.32592	0.0200227	0.158975
ENSG00000231691.2	NA	ENSG00000231691	87.542	-0.750396	0.230681	-3.25296	0.0011421	0.0460981
ENSG00000267277.2	NA	ENSG00000267277	24.6188	-0.749652	0.353116	-2.12296	0.0337573	0.196975
ENSG00000241111.1	100652759	PRICKLE2-AS1	54.2408	-0.748828	0.274979	-2.72322	0.00646494	0.0958925
ENSG00000263786.1	NA	ENSG00000263786	117.626	-0.748539	0.220241	-3.39872	0.000677012	0.0347549
ENSG00000230699.2	NA	ENSG00000230699	75.1514	-0.748376	0.250784	-2.98415	0.00284371	0.0686157
ENSG00000277324.1	NA	ENSG00000277324	32.2701	-0.746877	0.327404	-2.28121	0.022536	0.167572
ENSG00000246898.2	NA	LINC00920	27.0041	-0.746516	0.34408	-2.1696	0.030037	0.186913
ENSG00000290886.1	NA	ENSG00000290886	35.2868	-0.746429	0.308921	-2.41625	0.0156813	0.143107
ENSG00000272167.2	NA	ENSG00000272167	33.7087	-0.741009	0.361577	-2.04938	0.0404249	0.214174
ENSG00000260455.2	NA	NBAT1	120.323	-0.740525	0.259244	-2.85648	0.00428372	0.0816464
ENSG00000236213.4	NA	CDC42EP3-AS1	1126.58	-0.739624	0.182131	-4.06094	4.88747e-05	0.00681371
ENSG00000260244.1	NA	ENSG00000260244	293.836	-0.737672	0.195317	-3.77679	0.000158864	0.015473
ENSG00000252690.3	NA	ENSG00000252690	135.683	-0.737042	0.203221	-3.62681	0.000286949	0.0215895
ENSG00000253263.1	NA	ENSG00000253263	32.9314	-0.736266	0.352442	-2.08904	0.036704	0.205081
ENSG00000245614.6	100506660	DDX11-AS1	40.5765	-0.735301	0.318058	-2.31185	0.0207861	0.162228
ENSG00000223969.7	124906608	ENSG00000223969	101.689	-0.735002	0.224504	-3.2739	0.00106076	0.0443659
ENSG00000259498.1	NA	TPM1-AS	271.065	-0.734441	0.210011	-3.49715	0.000470257	0.0286998
ENSG00000286675.1	NA	ENSG00000286675	40.1958	-0.734151	0.316418	-2.3202	0.0203302	0.160337
ENSG00000254034.2	NA	INTS9-AS1	58.2505	-0.732201	0.287843	-2.54375	0.0109668	0.122505
ENSG00000289929.1	NA	ENSG00000289929	90.6145	-0.732137	0.267378	-2.73821	0.00617751	0.0937505
ENSG00000286753.3	101929200	ENSG00000286753	36.3134	-0.727455	0.338105	-2.15157	0.0314316	0.191498
ENSG00000288823.1	NA	ENSG00000288823	91.9661	-0.726461	0.218352	-3.32701	0.000877819	0.0406599
ENSG00000262766.1	NA	ENSG00000262766	70.0692	-0.72614	0.277377	-2.61788	0.00884775	0.110655
ENSG00000261707.1	NA	ENSG00000261707	67.98	-0.724545	0.2894	-2.50361	0.0122934	0.128633
ENSG00000267414.1	101927943	SETBP1-DT	30.6581	-0.723217	0.355122	-2.03653	0.041697	0.217097
ENSG00000259807.2	NA	ENSG00000259807	26.72	-0.721018	0.352559	-2.0451	0.0408453	0.215438
ENSG00000259408.2	NA	ENSG00000259408	28.6172	-0.719713	0.350169	-2.05533	0.0398471	0.213258
ENSG00000288727.2	NA	ENSG00000288727	85.3523	-0.719646	0.228165	-3.15405	0.00161019	0.0536686
ENSG00000272168.10	NA	CASC15	1542.87	-0.71962	0.144319	-4.98631	6.15442e-07	0.0001683
ENSG00000267649.1	NA	ENSG00000267649	34.3067	-0.719547	0.343441	-2.09511	0.036161	0.203455
ENSG00000253553.9	NA	ENSG00000253553	217.62	-0.719174	0.15789	-4.55489	5.24119e-06	0.0011326
ENSG00000225572.1	100506413	DOCK4-AS1	67.7386	-0.71875	0.283748	-2.53306	0.0113071	0.123315
ENSG00000229921.7	100505879	KIF25-AS1	29.8954	-0.717698	0.358162	-2.00383	0.0450878	0.224319
ENSG00000256268.3	NA	LINC02454	166.174	-0.715556	0.270108	-2.64915	0.00806948	0.105437
ENSG00000273702.1	NA	ENSG00000273702	35.7973	-0.713272	0.346712	-2.05725	0.0396626	0.212961
ENSG00000264860.1	NA	ENSG00000264860	220.05	-0.712526	0.181676	-3.92197	8.78296e-05	0.0105124
ENSG00000286964.1	NA	ENSG00000286964	161.457	-0.711839	0.193961	-3.67001	0.00024254	0.0197081
ENSG00000270049.4	101927837	ATP6V0D1-DT	167.46	-0.71122	0.187025	-3.80281	0.000143063	0.0145311
ENSG00000233396.9	NA	LINC01719	307.937	-0.710275	0.16635	-4.26976	1.95685e-05	0.00323295
ENSG00000289138.1	NA	ENSG00000289138	91.2449	-0.710138	0.251521	-2.82337	0.00475217	0.0836927
ENSG00000259865.1	NA	ENSG00000259865	94.9997	-0.708522	0.236744	-2.99278	0.00276449	0.0682138
ENSG00000255629.1	NA	ENSG00000255629	154.498	-0.705093	0.211066	-3.34063	0.000835883	0.0394588
ENSG00000263050.1	NA	DPH1-AS1	72.883	-0.703478	0.243504	-2.88898	0.00386499	0.0785151
ENSG00000290590.1	NA	ENSG00000290590	167.696	-0.702225	0.190985	-3.67686	0.000236119	0.0195531
ENSG00000293353.1	NA	ENSG00000293353	177.349	-0.70218	0.223945	-3.1355	0.00171559	0.0554171
ENSG00000203441.2	106478991	LINC00449	32.8082	-0.701637	0.325834	-2.15335	0.0312909	0.191132
ENSG00000279555.1	NA	ENSG00000279555	79.7677	-0.700386	0.295454	-2.37054	0.0177622	0.150753
ENSG00000289926.1	NA	ENSG00000289926	263.789	-0.696705	0.18509	-3.76415	0.000167119	0.0159492
ENSG00000293138.1	NA	ENSG00000293138	243.4	-0.696182	0.237511	-2.93115	0.00337706	0.0739401
ENSG00000293477.1	NA	CRYZL2P	303.015	-0.696059	0.190527	-3.65333	0.000258862	0.0202254
ENSG00000257878.3	NA	ENSG00000257878	82.2909	-0.694501	0.277828	-2.49975	0.0124281	0.129092
ENSG00000288542.1	NA	ENSG00000288542	243.363	-0.693687	0.212098	-3.2706	0.0010732	0.0446227
ENSG00000290048.1	NA	ENSG00000290048	45.6265	-0.690512	0.321374	-2.14862	0.0316643	0.191929
ENSG00000238113.7	103352539	LINC01410	511.8	-0.689075	0.190604	-3.61521	0.000300104	0.0222265
ENSG00000258682.1	NA	ENSG00000258682	38.5236	-0.688425	0.313511	-2.19585	0.0281023	0.181726
ENSG00000170161.7	728673	FAM88B	110.968	-0.688283	0.204928	-3.35866	0.000783217	0.0384046
ENSG00000226645.1	NA	BUD13-DT	33.0254	-0.687919	0.321297	-2.14107	0.0322687	0.192946
ENSG00000229109.2	NA	FRMD3-AS1	33.2406	-0.687538	0.329109	-2.08909	0.0367	0.205081
ENSG00000293258.1	NA	ENSG00000293258	78.5528	-0.685578	0.250437	-2.73753	0.0061903	0.0938444
ENSG00000261584.1	NA	ENSG00000261584	27.4437	-0.685152	0.349013	-1.96311	0.0496332	0.237404
ENSG00000271576.2	NA	PRKACB-DT	66.5068	-0.684487	0.284338	-2.4073	0.016071	0.14465
ENSG00000188185.13	NA	LINC00265	616.726	-0.683266	0.135556	-5.04049	4.64352e-07	0.000132062
ENSG00000279405.1	NA	ENSG00000279405	30.8529	-0.682349	0.347699	-1.96247	0.0497081	0.237596
ENSG00000284830.1	101928718	ENSG00000284830	50.0397	-0.682087	0.29173	-2.33808	0.0193831	0.156518
ENSG00000274949.1	NA	ENSG00000274949	41.6899	-0.681851	0.294299	-2.31687	0.020511	0.16141
ENSG00000270956.1	NA	ENSG00000270956	55.7142	-0.681177	0.268725	-2.53485	0.0112495	0.123242
ENSG00000261159.1	NA	ENSG00000261159	41.4967	-0.6787	0.305172	-2.22399	0.0261491	0.17673
ENSG00000236255.2	NA	ENSG00000236255	198.852	-0.67787	0.201886	-3.35768	0.000785987	0.038408
ENSG00000235560.4	107984875	ZNF747-DT	85.8738	-0.677462	0.221124	-3.06373	0.00218599	0.0611817
ENSG00000285571.1	NA	ENSG00000285571	33.4244	-0.677141	0.31875	-2.12436	0.0336398	0.196669
ENSG00000223764.2	100130417	LINC02593	228.033	-0.676054	0.183355	-3.68714	0.000226789	0.0193983
ENSG00000279636.2	55451	LINC00216	44.6629	-0.674748	0.342074	-1.97252	0.04855	0.234744
ENSG00000287735.1	NA	ENSG00000287735	36.9299	-0.67245	0.298378	-2.25369	0.0242159	0.171607
ENSG00000258913.2	145195	LINC02691	58.207	-0.671348	0.273788	-2.45207	0.0142037	0.137212
ENSG00000285979.1	NA	ENSG00000285979	252.32	-0.669913	0.200651	-3.3387	0.000841718	0.0395024
ENSG00000282057.1	NA	ENSG00000282057	111.419	-0.669468	0.248921	-2.68948	0.00715635	0.0996551
ENSG00000287737.3	NA	ENSG00000287737	147.485	-0.668434	0.192872	-3.46569	0.000528878	0.0302026
ENSG00000254682.2	NA	DHCR7-DT	54.1881	-0.668059	0.305822	-2.18447	0.0289278	0.184216
ENSG00000274554.1	NA	ENSG00000274554	92.1666	-0.667087	0.251806	-2.64922	0.0080679	0.105437
ENSG00000267100.2	147727	ILF3-DT	183.943	-0.665558	0.170762	-3.89757	9.71626e-05	0.0110532
ENSG00000239268.5	NA	LINC03051	136.12	-0.663762	0.271061	-2.44875	0.0143353	0.137828
ENSG00000267543.1	NA	ENSG00000267543	56.2429	-0.662495	0.302289	-2.1916	0.0284084	0.182791
ENSG00000245311.2	101928646	BMAL2-AS1	70.3092	-0.662039	0.249176	-2.65691	0.00788594	0.104606
ENSG00000231770.8	NA	TMEM44-AS1	77.2197	-0.660982	0.240732	-2.74571	0.00603793	0.0933501
ENSG00000289378.1	NA	ENSG00000289378	117.472	-0.659991	0.211904	-3.11457	0.00184212	0.0570383
ENSG00000265800.1	NA	ENSG00000265800	47.0803	-0.658286	0.296412	-2.22085	0.0263614	0.177599
ENSG00000236532.6	101927973	LINC01695	59.1994	-0.657989	0.294741	-2.23243	0.0255866	0.175296
ENSG00000243701.8	344595	DUBR	498.148	-0.657352	0.145033	-4.53244	5.83073e-06	0.00123751
ENSG00000204802.3	102724238	FAM88C	51.6214	-0.654699	0.265262	-2.46812	0.0135823	0.135264
ENSG00000280334.1	NA	ENSG00000280334	92.4194	-0.654645	0.262471	-2.49416	0.0126255	0.130381
ENSG00000226797.2	NA	ENSG00000226797	61.6514	-0.653833	0.310443	-2.10613	0.0351932	0.201016
ENSG00000234740.1	NA	ENSG00000234740	63.8803	-0.651072	0.278376	-2.33882	0.0193445	0.156384
ENSG00000226310.2	NA	ENSG00000226310	83.3848	-0.650688	0.297112	-2.19004	0.0285212	0.18299
ENSG00000262728.6	NA	ARHGAP11A-DT	87.6212	-0.650166	0.216124	-3.00831	0.00262709	0.0670686
ENSG00000272692.2	NA	ENSG00000272692	83.2353	-0.649556	0.284873	-2.28016	0.0225984	0.167572
ENSG00000270277.1	NA	ENSG00000270277	150.224	-0.649021	0.20811	-3.11865	0.00181682	0.0567807
ENSG00000225216.6	NA	ENSG00000225216	141.432	-0.647437	0.209654	-3.08812	0.00201428	0.0587063
ENSG00000236780.7	644838	LINC01829	55.1887	-0.647007	0.267783	-2.41616	0.0156851	0.143107
ENSG00000253744.1	NA	ENSG00000253744	69.6759	-0.645557	0.233571	-2.76385	0.00571237	0.0912695
ENSG00000293490.1	NA	SLC66A1L	41.4254	-0.644593	0.316434	-2.03705	0.0416448	0.21707
ENSG00000224020.3	100379345	MIR181A2HG	75.6641	-0.644219	0.264747	-2.43334	0.0149604	0.140143
ENSG00000259460.1	NA	ENSG00000259460	492.447	-0.644157	0.153287	-4.2023	2.64216e-05	0.00408385
ENSG00000235066.7	NA	ENSG00000235066	352.086	-0.643922	0.162867	-3.95365	7.69665e-05	0.00986003
ENSG00000261188.3	100507599	TFIP11-DT	99.621	-0.64159	0.218649	-2.93433	0.00334265	0.073665
ENSG00000280079.1	NA	ENSG00000280079	144.595	-0.64106	0.184087	-3.48239	0.000496968	0.0293522
ENSG00000270100.1	NA	ENSG00000270100	40.4848	-0.641019	0.326401	-1.9639	0.0495417	0.237404
ENSG00000288538.1	NA	ENSG00000288538	201.319	-0.640533	0.184825	-3.46561	0.000529026	0.0302026
ENSG00000254900.1	NA	ENSG00000254900	37.4002	-0.640336	0.320587	-1.99739	0.0457834	0.226219
ENSG00000270959.2	339929	LPP-AS2	101.841	-0.639781	0.216538	-2.9546	0.00313079	0.0714498
ENSG00000260949.1	NA	ENSG00000260949	40.2092	-0.639418	0.314147	-2.03541	0.0418093	0.217284
ENSG00000265519.1	NA	ENSG00000265519	52.4572	-0.639415	0.288194	-2.2187	0.0265073	0.178145
ENSG00000276115.1	NA	ENSG00000276115	82.4716	-0.639394	0.242029	-2.64181	0.0082465	0.106704
ENSG00000235501.8	NA	CNN3-DT	191.719	-0.638396	0.188471	-3.38723	0.000706014	0.0357201
ENSG00000266402.5	105376843	SNHG25	101.907	-0.638353	0.235403	-2.71174	0.00669313	0.0965302
ENSG00000226122.1	100129427	DDC-AS1	182.395	-0.637191	0.180494	-3.53027	0.00041514	0.0274751
ENSG00000261207.1	NA	ENSG00000261207	79.7829	-0.636719	0.293492	-2.16946	0.030048	0.186913
ENSG00000250448.1	NA	MARCHF11-DT	47.2049	-0.636222	0.305588	-2.08196	0.0373464	0.206641
ENSG00000259943.2	NA	ZMPSTE24-DT	105.776	-0.636145	0.217034	-2.93108	0.0033779	0.0739401
ENSG00000256040.2	493913	PAPPA-AS1	567.103	-0.635741	0.235117	-2.70394	0.00685228	0.097382
ENSG00000285859.1	NA	ENSG00000285859	45.0254	-0.634419	0.293163	-2.16405	0.0304604	0.188262
ENSG00000236671.9	NA	PRKG1-AS1	161.274	-0.632339	0.192656	-3.28221	0.00102996	0.0440439
ENSG00000259366.3	NA	ENSG00000259366	385.391	-0.630845	0.194833	-3.23788	0.00120421	0.0472202
ENSG00000288947.2	NA	ENSG00000288947	232.398	-0.630407	0.225021	-2.80155	0.00508578	0.0866817
ENSG00000226950.8	57291	DANCR	753.799	-0.627137	0.155872	-4.0234	5.73636e-05	0.00776867	F
ENSG00000240291.1	NA	ENSG00000240291	124.148	-0.624892	0.217994	-2.86656	0.00414964	0.0808328
ENSG00000204387.14	50854	SNHG32	162.189	-0.624722	0.219693	-2.84362	0.00446043	0.0819474
ENSG00000248690.8	124906789	HAS2-AS1	118.443	-0.623496	0.198333	-3.14368	0.0016684	0.0546652
ENSG00000279495.1	NA	ENSG00000279495	110.939	-0.622764	0.21863	-2.84849	0.00439277	0.0816464
ENSG00000232892.1	101928404	RGS5-AS1	43.6644	-0.622534	0.300263	-2.0733	0.0381445	0.208593
ENSG00000253661.3	100192378	ZFHX4-AS1	228.383	-0.621584	0.168634	-3.68599	0.000227815	0.0193983
ENSG00000231119.2	101927377	ENSG00000231119	73.56	-0.621348	0.255642	-2.43054	0.0150762	0.140441
ENSG00000243819.4	106479524	RN7SL832P	71.2659	-0.620225	0.263588	-2.35301	0.0186223	0.153601
ENSG00000244332.1	NA	ENSG00000244332	65.6219	-0.619715	0.260888	-2.3754	0.0175297	0.149894
ENSG00000261136.1	105370941	ENSG00000261136	169.254	-0.619441	0.204347	-3.03132	0.00243488	0.064117
ENSG00000293402.1	NA	ENSG00000293402	1650.9	-0.619208	0.160434	-3.85959	0.000113578	0.0123289
ENSG00000286689.1	NA	ENSG00000286689	43.8076	-0.617367	0.297623	-2.07432	0.0380493	0.208501
ENSG00000235597.3	150568	LINC01102	68.2545	-0.617001	0.250563	-2.46246	0.0137987	0.135777
ENSG00000286909.1	NA	ENSG00000286909	122.26	-0.616797	0.235894	-2.61472	0.0089301	0.111178
ENSG00000246339.6	101929402	EXTL3-AS1	206.731	-0.616656	0.167138	-3.6895	0.000224695	0.0193646
ENSG00000236529.2	84214	ENSG00000236529	175.891	-0.614828	0.197539	-3.11244	0.00185549	0.0570383
ENSG00000285612.1	NA	ENSG00000285612	1273.09	-0.613713	0.155666	-3.94251	8.06349e-05	0.0101847
ENSG00000228857.3	NA	ACTR3-AS1	51.9153	-0.611419	0.288704	-2.11781	0.0341916	0.198389
ENSG00000290796.1	91355	ENSG00000290796	145.816	-0.611343	0.210398	-2.90565	0.0036649	0.0765193
ENSG00000231806.4	NA	PCAT7	53.0811	-0.610626	0.300545	-2.03173	0.042181	0.218114
ENSG00000290762.1	NA	ENSG00000290762	349.03	-0.61059	0.200607	-3.04371	0.00233681	0.0629346
ENSG00000177337.10	NA	DLGAP1-AS1	311.551	-0.609278	0.163689	-3.72216	0.000197528	0.0180054
ENSG00000291139.1	349152	DPY19L2P2	428.609	-0.60596	0.131959	-4.59204	4.38924e-06	0.000990714
ENSG00000263657.1	NA	ENSG00000263657	124.608	-0.604596	0.197698	-3.05818	0.00222687	0.0612196
ENSG00000272638.1	NA	ENSG00000272638	101.139	-0.603418	0.22303	-2.70554	0.0068193	0.0973427
ENSG00000245571.7	101927204	FAM111A-DT	111.951	-0.602398	0.221313	-2.72193	0.00649028	0.0959519
ENSG00000249167.2	105379132	SEMA6A-AS2	54.9423	-0.601625	0.265466	-2.2663	0.0234331	0.169572
ENSG00000265096.3	NA	C1QTNF1-AS1	153.088	-0.601365	0.172701	-3.48212	0.000497459	0.0293522
ENSG00000290548.1	NA	ENSG00000290548	328.024	-0.600837	0.179668	-3.34414	0.000825368	0.0391417
ENSG00000253230.11	157627	MIR124-1HG	278.576	-0.600505	0.171074	-3.51021	0.000447745	0.0280482
ENSG00000205913.7	100128788	SRRM2-AS1	82.9794	-0.597802	0.226527	-2.63898	0.00831556	0.107087
ENSG00000264545.2	NA	ENSG00000264545	128.03	-0.597618	0.235053	-2.54248	0.0110069	0.12257
ENSG00000291151.1	155400	NSUN5P1	2298.97	-0.59731	0.151539	-3.94162	8.09334e-05	0.0101847
ENSG00000204850.4	NA	ENSG00000204850	50.3346	-0.59616	0.269203	-2.21454	0.0267919	0.178977
ENSG00000289494.2	NA	ENSG00000289494	89.3558	-0.59499	0.220018	-2.70428	0.00684526	0.097382
ENSG00000234405.2	NA	ENSG00000234405	47.6941	-0.594541	0.28597	-2.07903	0.0376145	0.207317
ENSG00000228470.1	NA	ENSG00000228470	289.938	-0.594219	0.208156	-2.85468	0.00430805	0.0816464
ENSG00000288596.2	56260	C8orf44	217.63	-0.594029	0.196778	-3.01878	0.00253794	0.0658182
ENSG00000258260.1	NA	ENSG00000258260	71.0261	-0.592787	0.242336	-2.44614	0.0144395	0.138374
ENSG00000227227.1	NA	ENSG00000227227	174.465	-0.592144	0.193635	-3.05804	0.00222793	0.0612196
ENSG00000260924.3	NA	LINC01311	49.1613	-0.591591	0.267636	-2.21043	0.0270751	0.179491
ENSG00000265287.2	NA	ENSG00000265287	48.6343	-0.591517	0.292525	-2.0221	0.0431657	0.220718
ENSG00000234936.1	NA	ENSG00000234936	54.9007	-0.590867	0.264055	-2.23767	0.0252428	0.174418
ENSG00000225206.12	400765	MIR137HG	833.726	-0.588748	0.185623	-3.17174	0.00151527	0.0519485
ENSG00000269983.1	NA	ENSG00000269983	68.079	-0.588506	0.234638	-2.50815	0.0121367	0.127934
ENSG00000253645.1	NA	ENSG00000253645	388.115	-0.58846	0.192108	-3.06318	0.00218998	0.0611817
ENSG00000233849.1	NA	ENSG00000233849	55.6213	-0.586792	0.291665	-2.01187	0.0442334	0.221654
ENSG00000258701.1	196872	LINC00638	124.707	-0.585373	0.197881	-2.9582	0.00309437	0.0712004
ENSG00000289444.1	NA	ENSG00000289444	145.3	-0.584337	0.227364	-2.57005	0.0101685	0.117653
ENSG00000228203.8	386597	GRASLND	761.41	-0.583489	0.173874	-3.35582	0.000791306	0.0385355
ENSG00000242798.1	NA	ENSG00000242798	63.1031	-0.583263	0.246929	-2.36207	0.0181733	0.151436
ENSG00000242474.3	NA	LINC03015	127.306	-0.581398	0.17174	-3.38535	0.000710885	0.0357201
ENSG00000223812.8	NA	PYDC2-AS1	312.149	-0.581278	0.197737	-2.93965	0.00328585	0.073189
ENSG00000145075.13	NA	ENSG00000145075	281.395	-0.579595	0.163221	-3.55099	0.000383786	0.0267309
ENSG00000280018.4	105379499	ENSG00000280018	79.3035	-0.577136	0.230713	-2.50153	0.0123657	0.12882
ENSG00000257042.1	NA	ENSG00000257042	89.2696	-0.576762	0.255615	-2.25638	0.0240471	0.170804
ENSG00000249207.2	NA	ENSG00000249207	266.028	-0.576271	0.194138	-2.96836	0.00299392	0.0697704
ENSG00000288808.1	NA	ENSG00000288808	110.51	-0.576028	0.22771	-2.52965	0.0114175	0.123757
ENSG00000279333.1	NA	ENSG00000279333	246.787	-0.575943	0.183058	-3.14622	0.00165394	0.0545685
ENSG00000273373.1	NA	SLC16A4-AS1	120.681	-0.575094	0.253507	-2.26855	0.0232957	0.168926
ENSG00000285518.1	124903342	ENSG00000285518	180.513	-0.574651	0.171577	-3.34924	0.000810349	0.0390616
ENSG00000255843.1	NA	ENSG00000255843	119.169	-0.574559	0.190741	-3.01225	0.00259321	0.0665765
ENSG00000290474.1	387036	GUSBP2	143.41	-0.574357	0.186857	-3.07377	0.0021137	0.0605407
ENSG00000230333.6	NA	ENSG00000230333	201.675	-0.573112	0.173549	-3.3023	0.000958938	0.0431522
ENSG00000228506.4	NA	PNISR-AS1	329.028	-0.572906	0.181695	-3.15312	0.00161534	0.0536686
ENSG00000164621.5	9597	SMAD5-AS1	83.1449	-0.572372	0.244372	-2.34222	0.0191693	0.155409
ENSG00000278893.1	NA	ENSG00000278893	486.033	-0.572148	0.2019	-2.83382	0.00459956	0.0827921
ENSG00000223930.9	NA	ENSG00000223930	166.413	-0.571841	0.221527	-2.58135	0.00984138	0.115657
ENSG00000253716.8	100507316	MINCR	201.722	-0.571006	0.174456	-3.27306	0.00106391	0.0443659
ENSG00000237940.3	102723927	LINC01238	202.698	-0.569855	0.226508	-2.51582	0.0118754	0.126311
ENSG00000262772.2	NA	LINC01977	80.8485	-0.56449	0.251634	-2.2433	0.0248775	0.173837
ENSG00000272936.1	NA	ENSG00000272936	66.3033	-0.564411	0.250734	-2.25104	0.0243831	0.172159
ENSG00000290782.1	142913	CFL1P1	45.3933	-0.563227	0.270701	-2.08063	0.0374681	0.206831
ENSG00000232082.1	100874353	RPS6KA2-IT1	48.3654	-0.562689	0.286633	-1.9631	0.0496344	0.237404
ENSG00000236841.8	101929532	ENSG00000236841	608.614	-0.561714	0.155544	-3.61128	0.000304687	0.022449
ENSG00000237380.7	NA	HOXD-AS2	384.958	-0.561139	0.146627	-3.82697	0.000129729	0.0135643
ENSG00000232545.1	NA	ENSG00000232545	46.8485	-0.560349	0.285828	-1.96044	0.0499443	0.238277
ENSG00000279700.1	NA	ENSG00000279700	81.0055	-0.55956	0.263456	-2.12392	0.0336768	0.196669
ENSG00000261105.6	101927155	LMO7-AS1	105.865	-0.558772	0.203427	-2.74679	0.00601813	0.0933501
ENSG00000223745.8	NA	CCDC18-AS1	713.602	-0.558674	0.14455	-3.86491	0.000111128	0.0121557
ENSG00000271858.5	11068	ENSG00000271858	997.805	-0.558262	0.177744	-3.14082	0.00168477	0.0549482
ENSG00000198468.11	642946	FLVCR1-DT	140.289	-0.557762	0.195852	-2.84788	0.00440116	0.0816464
ENSG00000287952.1	NA	ENSG00000287952	89.413	-0.557475	0.225588	-2.47121	0.0134658	0.135038
ENSG00000278986.1	NA	ENSG00000278986	149.705	-0.556317	0.17358	-3.20497	0.00135079	0.0493885
ENSG00000277991.4	NA	ENSG00000277991	216.013	-0.556156	0.172063	-3.23228	0.00122809	0.0473822
ENSG00000286004.1	NA	ENSG00000286004	96.9793	-0.555894	0.262345	-2.11894	0.0340954	0.198054
ENSG00000286596.1	NA	ENSG00000286596	312.252	-0.555437	0.177252	-3.1336	0.00172678	0.0554171
ENSG00000287038.3	NA	ENSG00000287038	137.368	-0.555291	0.201066	-2.76174	0.00574941	0.091557
ENSG00000261997.1	NA	ENSG00000261997	76.0306	-0.554722	0.243335	-2.27966	0.0226276	0.167572
ENSG00000280219.1	NA	ENSG00000280219	142.665	-0.553987	0.196444	-2.82008	0.00480117	0.0841399
ENSG00000224934.6	NA	GOT1-DT	322.786	-0.552425	0.16015	-3.44942	0.000561797	0.0308136
ENSG00000286634.1	NA	ENSG00000286634	69.2139	-0.552024	0.277682	-1.98797	0.046815	0.229519
ENSG00000272913.2	NA	LINC03052	81.4435	-0.55153	0.241129	-2.28728	0.0221797	0.166257
ENSG00000291099.1	NA	ENSG00000291099	202.679	-0.551488	0.160374	-3.43877	0.000584365	0.0317348
ENSG00000288840.1	NA	ENSG00000288840	105.072	-0.551224	0.234147	-2.35418	0.0185636	0.153295
ENSG00000248540.3	283731	ENSG00000248540	94.1101	-0.550718	0.239886	-2.29575	0.0216903	0.164587
ENSG00000255348.1	NA	ENSG00000255348	86.7267	-0.550361	0.242816	-2.26658	0.0234162	0.169544
ENSG00000285725.1	NA	ENSG00000285725	492.695	-0.549606	0.170431	-3.22481	0.00126057	0.0477146
ENSG00000236869.3	112840933	ZKSCAN7-AS1	162.537	-0.548389	0.184801	-2.96745	0.00300278	0.0697704
ENSG00000259518.2	101929690	LINC01583	63.8272	-0.548239	0.255952	-2.14196	0.0321967	0.192946
ENSG00000291043.1	2749	GLUD1P3	174.129	-0.547905	0.204901	-2.674	0.00749531	0.102383
ENSG00000291185.1	NA	ENSG00000291185	910.33	-0.547151	0.158537	-3.45126	0.000557983	0.0308136
ENSG00000235016.1	100129060	SEMA3F-AS1	284.586	-0.546992	0.156585	-3.49327	0.000477149	0.028764
ENSG00000278175.6	389741	GLIDR	379.273	-0.546284	0.152696	-3.5776	0.00034677	0.0246553
ENSG00000233860.2	NA	SHROOM3-AS1	294.105	-0.546271	0.178522	-3.05996	0.00221366	0.0612196
ENSG00000233184.9	102606465	DPH5-DT	394.512	-0.545845	0.1639	-3.33035	0.000867362	0.040439
ENSG00000245534.7	101928784	RORA-AS1	69.432	-0.545279	0.266891	-2.04308	0.041045	0.215783
ENSG00000272686.1	116435299	WASL-DT	237.088	-0.545079	0.188519	-2.89137	0.00383565	0.078433
ENSG00000277067.4	102724843	ENSG00000277067	162.379	-0.543047	0.182414	-2.977	0.00291082	0.0689865
ENSG00000285864.1	NA	ENSG00000285864	387.134	-0.542694	0.178441	-3.04131	0.00235553	0.0633188
ENSG00000287678.1	NA	ENSG00000287678	125.473	-0.542012	0.217364	-2.49356	0.0126468	0.130412
ENSG00000241772.2	NA	ENSG00000241772	207.912	-0.540984	0.219356	-2.46624	0.0136541	0.135398
ENSG00000269867.1	NA	ENSG00000269867	79.5623	-0.540345	0.236179	-2.28786	0.0221454	0.166257
ENSG00000233237.9	79940	LINC00472	773.336	-0.540304	0.143362	-3.76881	0.000164025	0.0157597
ENSG00000232677.11	100506930	LINC00665	1923.54	-0.539847	0.143572	-3.7601	0.000169842	0.016101
ENSG00000234494.8	100506325	SP2-AS1	182.449	-0.539715	0.184718	-2.92183	0.00347977	0.0744096
ENSG00000272927.1	NA	ENSG00000272927	147.469	-0.539454	0.273363	-1.9734	0.0484501	0.234398
ENSG00000279905.1	NA	ENSG00000279905	153.347	-0.538565	0.229017	-2.35164	0.0186908	0.153899
ENSG00000205181.8	149837	LINC00654	471.936	-0.538222	0.187567	-2.8695	0.00411128	0.0804774
ENSG00000292982.1	NA	WASH5P	665.88	-0.537942	0.155964	-3.44914	0.00056238	0.0308136
ENSG00000269939.1	NA	PCF11-AS1	151.056	-0.537808	0.234667	-2.29179	0.0219177	0.165041
ENSG00000267325.2	NA	LINC01415	78.2256	-0.537764	0.251232	-2.14051	0.0323139	0.192946
ENSG00000242282.6	NA	ENSG00000242282	103.344	-0.53776	0.203629	-2.64088	0.00826922	0.106704
ENSG00000290600.1	155060	ENSG00000290600	310.101	-0.536907	0.175486	-3.05954	0.00221677	0.0612196
ENSG00000289904.1	NA	ENSG00000289904	101.929	-0.536717	0.216896	-2.47454	0.0133409	0.134616
ENSG00000231880.2	NA	ENSG00000231880	73.0605	-0.536507	0.269135	-1.99345	0.0462122	0.227462
ENSG00000274333.4	102724219	ENSG00000274333	235.458	-0.536392	0.172151	-3.11581	0.00183438	0.0570383
ENSG00000286051.1	NA	MAGEA6-DT	84.6128	-0.535556	0.236377	-2.26568	0.0234708	0.169591
ENSG00000268362.6	NA	ENSG00000268362	1195.77	-0.535446	0.181507	-2.95001	0.00317768	0.0718388
ENSG00000284602.1	NA	ENSG00000284602	108.965	-0.535372	0.233397	-2.29382	0.0218007	0.164631
ENSG00000293296.1	NA	PFN1P2	89.4454	-0.534143	0.245038	-2.17983	0.0292698	0.18548
ENSG00000249395.4	101805492	CASC9	240.278	-0.532896	0.171147	-3.11368	0.00184771	0.0570383
ENSG00000279068.1	NA	ENSG00000279068	100.355	-0.531687	0.233457	-2.27745	0.0227594	0.167689
ENSG00000274383.1	NA	ENSG00000274383	55.5254	-0.531107	0.270804	-1.96122	0.0498532	0.237977
ENSG00000270110.2	NA	ENSG00000270110	124.427	-0.530511	0.261542	-2.0284	0.0425198	0.219108
ENSG00000279561.3	100132249	ENSG00000279561	162.784	-0.530329	0.19552	-2.7124	0.00667981	0.0965302
ENSG00000288984.1	NA	ENSG00000288984	66.5303	-0.529843	0.265614	-1.99478	0.0460666	0.226902
ENSG00000291137.1	2630	GBAP1	948.654	-0.529832	0.138555	-3.82397	0.000131318	0.0136302
ENSG00000286837.1	NA	ENSG00000286837	80.4287	-0.529579	0.212792	-2.48872	0.0128204	0.131439
ENSG00000178803.12	646023	ADORA2A-AS1	93.92	-0.529442	0.205477	-2.57665	0.00997638	0.116569
ENSG00000224789.1	NA	ENSG00000224789	203.542	-0.52891	0.197506	-2.67795	0.00740741	0.101501
ENSG00000247137.9	100506282	ANKRD42-DT	539.981	-0.528826	0.140178	-3.77253	0.0001616	0.0156323
ENSG00000232044.8	NA	SILC1	170.144	-0.526854	0.196846	-2.67647	0.00744013	0.101827
ENSG00000226581.4	NA	LINC02848	145.718	-0.526833	0.202143	-2.60624	0.00915418	0.112111
ENSG00000238057.10	100303491	ZEB2-AS1	82.7166	-0.526385	0.227847	-2.31026	0.0208737	0.162554
ENSG00000273891.1	NA	ENSG00000273891	166.727	-0.526268	0.181843	-2.89408	0.00380272	0.0782586
ENSG00000286459.1	NA	ENSG00000286459	141.842	-0.526049	0.215552	-2.44048	0.0146678	0.139051
ENSG00000253722.1	NA	ENSG00000253722	202.763	-0.525854	0.195458	-2.69037	0.00713738	0.0995035
ENSG00000248445.5	101927233	SEMA6A-AS1	115.693	-0.525847	0.235444	-2.23343	0.0255208	0.175296
ENSG00000261326.5	NA	LINC01355	346.11	-0.52528	0.226685	-2.31722	0.0204918	0.161348
ENSG00000244041.7	401232	LINC01011	88.5246	-0.525093	0.214372	-2.44945	0.0143074	0.137828
ENSG00000276077.4	102724951	ENSG00000276077	176.177	-0.524991	0.180128	-2.91454	0.00356211	0.0756832
ENSG00000290921.1	NA	ENSG00000290921	529.533	-0.524365	0.160584	-3.26537	0.00109319	0.0450835
ENSG00000279089.1	NA	ENSG00000279089	214.724	-0.523036	0.183173	-2.85543	0.00429789	0.0816464
ENSG00000229989.6	NA	MIR181A1HG	193.361	-0.522313	0.194941	-2.67933	0.00737692	0.101501
ENSG00000228703.1	NA	ENSG00000228703	347.181	-0.522026	0.184731	-2.82588	0.00471511	0.083307
ENSG00000235381.1	NA	ENSG00000235381	437.411	-0.521925	0.182036	-2.86715	0.00414185	0.0808328
ENSG00000224848.4	NA	ENSG00000224848	72.6983	-0.520262	0.254907	-2.04099	0.041252	0.216116
ENSG00000275496.4	102723360	ENSG00000275496	165.421	-0.520198	0.184288	-2.82275	0.00476142	0.0836927
ENSG00000257279.1	100506551	ENSG00000257279	127.232	-0.520008	0.197467	-2.6334	0.00845359	0.108005
ENSG00000272163.2	NA	ENSG00000272163	364.422	-0.520002	0.176686	-2.94309	0.00324957	0.0729997
ENSG00000276232.1	NA	ENSG00000276232	523.915	-0.519788	0.228258	-2.27719	0.0227746	0.167714
ENSG00000289858.1	NA	ENSG00000289858	123.17	-0.519518	0.203252	-2.55603	0.0105873	0.119581
ENSG00000258471.2	101929718	ENSG00000258471	296.679	-0.519473	0.15932	-3.26056	0.00111192	0.0454354
ENSG00000263843.1	100287042	MIF4GD-DT	147.669	-0.519179	0.179036	-2.89986	0.00373332	0.0773875
ENSG00000245849.8	100505648	RAD51-AS1	320.589	-0.518817	0.219441	-2.36426	0.018066	0.151436
ENSG00000249572.3	NA	TARS1-DT	87.6645	-0.517812	0.241404	-2.145	0.0319527	0.192447
ENSG00000275441.2	NA	ENSG00000275441	76.2555	-0.517686	0.239043	-2.16566	0.0303372	0.187847
ENSG00000230185.7	NA	HSDL2-AS1	146.706	-0.517381	0.189739	-2.7268	0.00639515	0.0952241
ENSG00000231074.11	414777	HCG18	2100.84	-0.516317	0.152513	-3.38539	0.000710778	0.0357201
ENSG00000254337.2	107986951	ENSG00000254337	404.789	-0.515311	0.182363	-2.82574	0.00471716	0.083307
ENSG00000256073.4	84996	URB1-AS1	110.188	-0.514676	0.249187	-2.06542	0.0388836	0.210478
ENSG00000260206.1	NA	ENSG00000260206	245.922	-0.514658	0.223691	-2.30075	0.0214057	0.16365
ENSG00000228113.7	NA	ENSG00000228113	110.43	-0.514219	0.22213	-2.31494	0.0206162	0.161818
ENSG00000257545.5	100287944	ENSG00000257545	75.4818	-0.513823	0.251432	-2.04359	0.0409941	0.215742
ENSG00000228065.13	NA	LINC01515	557.092	-0.513573	0.158928	-3.23148	0.00123151	0.0473822
ENSG00000291176.1	NA	ENSG00000291176	176.663	-0.512387	0.196372	-2.60927	0.00907358	0.111711
ENSG00000231104.8	NA	ENSG00000231104	265.613	-0.511706	0.174386	-2.93432	0.00334275	0.073665
ENSG00000280780.4	153469	JAKMIP2-AS1	119.802	-0.511416	0.222345	-2.3001	0.0214426	0.163844
ENSG00000243613.1	NA	ENSG00000243613	106.469	-0.51134	0.206093	-2.48111	0.0130974	0.132842
ENSG00000293331.1	NA	ENSG00000293331	6637.19	-0.510299	0.178695	-2.8557	0.00429417	0.0816464
ENSG00000247728.2	NA	ARHGAP11B-DT	50.6109	-0.510181	0.255115	-1.99981	0.0455207	0.225306
ENSG00000236723.2	NA	ENSG00000236723	354.546	-0.509918	0.196973	-2.58878	0.0096317	0.114613
ENSG00000267523.1	NA	ENSG00000267523	248.238	-0.509826	0.219032	-2.32763	0.0199319	0.158518
ENSG00000233175.2	NA	FMNL1-AS1	258.729	-0.509604	0.166248	-3.06532	0.00217436	0.060985
ENSG00000278903.5	124905312	ENSG00000278903	98.1541	-0.508623	0.198871	-2.55755	0.0105411	0.119488
ENSG00000269973.1	NA	ENSG00000269973	280.849	-0.508611	0.195455	-2.60219	0.009263	0.112249
ENSG00000238058.2	NA	CAMSAP1-DT	100.891	-0.508337	0.207246	-2.45282	0.0141742	0.137191
ENSG00000272872.1	NA	ENSG00000272872	105.208	-0.507824	0.23002	-2.20774	0.0272626	0.179938
ENSG00000223949.8	101927034	ROR1-AS1	303.942	-0.50742	0.191145	-2.65464	0.00793939	0.10494
ENSG00000287110.3	NA	ACAD9-DT	139.559	-0.506962	0.227145	-2.23189	0.0256224	0.175296
ENSG00000276855.1	NA	ENSG00000276855	182.485	-0.506906	0.218353	-2.32149	0.0202602	0.160056
ENSG00000231856.4	NA	ENSG00000231856	66.9169	-0.504864	0.240317	-2.10082	0.0356566	0.202329
ENSG00000231563.3	NA	ENSG00000231563	166.082	-0.503726	0.211028	-2.38701	0.0169862	0.147445
ENSG00000245281.9	101929066	ASAH1-AS1	163.131	-0.502074	0.184049	-2.72793	0.00637336	0.0950988
ENSG00000289047.2	100294145	ENSG00000289047	333.098	-0.50181	0.20334	-2.46783	0.0135934	0.135264
ENSG00000271122.1	101930085	HERPUD2-AS1	988.946	-0.501728	0.193384	-2.59447	0.00947378	0.113398
ENSG00000234072.1	NA	GTF3C2-AS2	922.004	-0.501638	0.137777	-3.64093	0.000271655	0.0206065
ENSG00000278467.1	NA	ENSG00000278467	75.5445	-0.501514	0.244452	-2.05158	0.0402103	0.214016
ENSG00000279722.1	NA	ENSG00000279722	97.622	-0.500583	0.234302	-2.13648	0.0326402	0.193878
ENSG00000198496.12	10230	NBR2	298.57	-0.499821	0.169995	-2.9402	0.00327997	0.073189
ENSG00000288904.2	NA	ENSG00000288904	94.7966	-0.499775	0.236653	-2.11185	0.0346993	0.199195
ENSG00000246859.3	100505678	STARD4-AS1	7372.72	-0.498306	0.144493	-3.44865	0.000563399	0.0308136
ENSG00000258646.1	NA	ENSG00000258646	85.7224	-0.497699	0.238366	-2.08796	0.0368013	0.205544
ENSG00000275097.1	NA	ENSG00000275097	294.977	-0.497123	0.217493	-2.2857	0.022272	0.166663
ENSG00000248019.3	285512	FAM13A-AS1	141.04	-0.497	0.182759	-2.71942	0.00653961	0.0959519
ENSG00000263072.10	NA	ZNF213-AS1	869.445	-0.496727	0.158338	-3.13713	0.00170609	0.0553895
ENSG00000291126.1	NA	ENSG00000291126	152.376	-0.495572	0.194351	-2.54988	0.0107761	0.120944
ENSG00000290993.1	132241	ENSG00000290993	589.113	-0.493969	0.188215	-2.6245	0.0086776	0.10949
ENSG00000290683.1	NA	ENSG00000290683	142.62	-0.493731	0.210975	-2.34023	0.0192719	0.155885
ENSG00000203999.10	284751	LINC01270	185.281	-0.493366	0.165841	-2.97493	0.00293055	0.0690408
ENSG00000285533.4	105369347	RELA-DT	116.678	-0.49305	0.194923	-2.52945	0.011424	0.123757
ENSG00000244300.3	NA	GATA2-AS1	188.953	-0.491773	0.169063	-2.90882	0.00362798	0.0762036
ENSG00000288606.1	NA	ENSG00000288606	404.389	-0.491466	0.167405	-2.93579	0.00332702	0.073665
ENSG00000268573.1	NA	ENSG00000268573	91.2648	-0.490961	0.21209	-2.31487	0.0206199	0.161818
ENSG00000229766.7	NA	TMX4-AS1	392.419	-0.490813	0.18469	-2.6575	0.00787233	0.104606
ENSG00000261393.1	NA	ENSG00000261393	98.0996	-0.490001	0.237129	-2.06639	0.0387918	0.210332
ENSG00000250132.6	NA	ENSG00000250132	170.204	-0.489929	0.202331	-2.42142	0.0154598	0.142223
ENSG00000235904.3	NA	RBMS3-AS3	104.565	-0.489647	0.21266	-2.30249	0.0213075	0.16365
ENSG00000235590.9	149775	GNAS-AS1	275.498	-0.489354	0.178408	-2.74289	0.00609018	0.0933501
ENSG00000285926.1	NA	ENSG00000285926	427.412	-0.489013	0.16705	-2.92735	0.00341869	0.0741628
ENSG00000276672.1	NA	ENSG00000276672	115.843	-0.488786	0.208263	-2.34696	0.0189271	0.15468
ENSG00000266313.2	NA	ENSG00000266313	89.4217	-0.488733	0.231468	-2.11145	0.0347335	0.199195
ENSG00000286555.1	NA	ENSG00000286555	181.169	-0.488721	0.20412	-2.39429	0.0166527	0.146295
ENSG00000236144.9	100506469	TMEM147-AS1	596.447	-0.488719	0.148447	-3.29222	0.000994013	0.0433585
ENSG00000254860.7	493900	TMEM9B-AS1	556.459	-0.488703	0.183605	-2.66171	0.00777441	0.104294
ENSG00000279088.2	NA	ENSG00000279088	277.141	-0.488219	0.188892	-2.58465	0.00974782	0.11532
ENSG00000286599.1	NA	ENSG00000286599	334.97	-0.487665	0.173995	-2.80275	0.00506689	0.0866718
ENSG00000286786.1	NA	ENSG00000286786	153.417	-0.484376	0.198659	-2.43823	0.0147594	0.139417
ENSG00000292986.1	NA	DUXAP10	2888.19	-0.483706	0.147071	-3.28892	0.00100574	0.0437357
ENSG00000245556.5	728769	SCAMP1-AS1	339.027	-0.482963	0.155006	-3.11577	0.00183465	0.0570383
ENSG00000291130.1	NA	ENSG00000291130	165.442	-0.481927	0.192699	-2.50093	0.0123866	0.128944
ENSG00000279432.1	NA	ENSG00000279432	184.131	-0.481613	0.233012	-2.0669	0.0387432	0.210331
ENSG00000236088.12	100874058	COX10-DT	868.339	-0.480719	0.152444	-3.15342	0.0016137	0.0536686
ENSG00000247416.5	101928847	ENSG00000247416	104.222	-0.48041	0.237877	-2.01957	0.0434277	0.220782
ENSG00000291067.1	NA	ENSG00000291067	344.767	-0.480391	0.152803	-3.14386	0.00166737	0.0546652
ENSG00000231789.4	101929074	PIK3CD-AS2	117.399	-0.48013	0.191203	-2.5111	0.0120355	0.12739
ENSG00000225792.3	105375304	SNX10-AS1	163.652	-0.479952	0.210718	-2.2777	0.0227443	0.167689
ENSG00000234690.7	101927043	EPCAM-DT	219.42	-0.47994	0.172796	-2.77751	0.0054778	0.0895336
ENSG00000238197.8	100506215	PAXBP1-AS1	572.279	-0.479145	0.160924	-2.97746	0.00290643	0.0689865
ENSG00000242125.3	8420	SNHG3	2544.96	-0.478948	0.150775	-3.17657	0.00149029	0.0515621
ENSG00000203706.9	NA	SERTAD4-AS1	80.4545	-0.478805	0.232417	-2.06011	0.039388	0.212239
ENSG00000230325.1	NA	ENSG00000230325	253.03	-0.477491	0.186473	-2.56065	0.0104477	0.118948
ENSG00000267575.9	101927151	LINC02987	505.043	-0.477393	0.146206	-3.26522	0.0010938	0.0450835
ENSG00000184441.4	NA	ENSG00000184441	222.359	-0.47638	0.167219	-2.84885	0.00438781	0.0816464
ENSG00000290839.1	NA	ENSG00000290839	200.645	-0.476031	0.166201	-2.86419	0.00418075	0.0809993
ENSG00000249532.6	109864269	MIR302CHG	598.6	-0.475564	0.181465	-2.62069	0.00877511	0.110427
ENSG00000272807.1	NA	ENSG00000272807	108.938	-0.474899	0.23393	-2.03009	0.0423471	0.218568
ENSG00000267131.1	101927855	ENSG00000267131	117.073	-0.473116	0.224499	-2.10743	0.0350805	0.2005
ENSG00000280128.1	NA	ENSG00000280128	503.328	-0.472997	0.171776	-2.75358	0.00589479	0.0925958
ENSG00000229111.1	100873965	MED4-AS1	405.761	-0.472796	0.180265	-2.62278	0.00872154	0.10985
ENSG00000255717.9	23642	SNHG1	1239.85	-0.472198	0.161202	-2.92923	0.00339799	0.0741628
ENSG00000248092.8	NA	NNT-AS1	647.25	-0.471406	0.159611	-2.95346	0.00314231	0.0714498
ENSG00000226200.7	NA	SGMS1-AS1	500.14	-0.471391	0.161817	-2.91311	0.00357854	0.0757244
ENSG00000291066.1	NA	ENSG00000291066	394.539	-0.471358	0.169383	-2.78279	0.00538937	0.089394
ENSG00000259352.1	NA	ENSG00000259352	139.659	-0.471344	0.210167	-2.24272	0.0249151	0.173852
ENSG00000286688.1	NA	ENSG00000286688	268.612	-0.471263	0.157361	-2.99478	0.0027464	0.0680381
ENSG00000285696.1	NA	ENSG00000285696	144.909	-0.471046	0.204532	-2.30305	0.0212762	0.16365
ENSG00000291081.1	729375	ENSG00000291081	182.202	-0.470978	0.17812	-2.64416	0.0081893	0.106252
ENSG00000229852.4	122539212	KHDC1-AS1	370.315	-0.470786	0.142704	-3.29904	0.000970177	0.0433184
ENSG00000230435.1	NA	ENSG00000230435	118.238	-0.47048	0.198272	-2.37291	0.0176488	0.150452
ENSG00000214188.9	338069	ST7-OT4	79.121	-0.46922	0.238243	-1.9695	0.0488958	0.235694
ENSG00000260808.1	NA	ENSG00000260808	177.548	-0.46882	0.215234	-2.17819	0.0293919	0.185761
ENSG00000279059.1	NA	ENSG00000279059	546.736	-0.46866	0.151643	-3.09054	0.00199793	0.0585784
ENSG00000286456.3	NA	ENSG00000286456	97.6559	-0.468374	0.215214	-2.17632	0.0295311	0.185834
ENSG00000293192.1	NA	ENSG00000293192	92.6267	-0.468093	0.238167	-1.96539	0.0493688	0.237206
ENSG00000289744.1	NA	ENSG00000289744	339.331	-0.467878	0.203957	-2.29401	0.02179	0.164631
ENSG00000266969.1	NA	CEP192-DT	261.321	-0.467499	0.170513	-2.74173	0.00611166	0.0933501
ENSG00000248694.1	NA	ENSG00000248694	200.192	-0.467272	0.193853	-2.41044	0.0159334	0.144296
ENSG00000253356.1	NA	ENSG00000253356	303.274	-0.467166	0.196812	-2.37367	0.0176124	0.150329
ENSG00000266962.3	108783654	HSD17B1-AS1	817.965	-0.466933	0.160585	-2.90769	0.00364105	0.0762529
ENSG00000255571.10	254559	MIR9-3HG	202.134	-0.465584	0.185681	-2.50744	0.012161	0.128001
ENSG00000268471.6	54553	MIR4453HG	213.424	-0.465458	0.197988	-2.35094	0.0187259	0.153958
ENSG00000260563.3	NA	ENSG00000260563	140.731	-0.464873	0.217845	-2.13396	0.0328459	0.194362
ENSG00000235872.2	NA	ENSG00000235872	338.942	-0.464469	0.207802	-2.23515	0.0254074	0.174981
ENSG00000226530.4	NA	ENSG00000226530	80.3145	-0.462581	0.229612	-2.01462	0.0439445	0.22129
ENSG00000263327.6	202020	TAPT1-AS1	171.186	-0.462126	0.211947	-2.18039	0.0292285	0.185466
ENSG00000232533.3	NA	FAM131B-AS2	259.399	-0.461897	0.209499	-2.20477	0.0274703	0.180428
ENSG00000290846.1	107985911	ENSG00000290846	240.998	-0.461682	0.154439	-2.98941	0.00279515	0.0685294
ENSG00000261872.1	NA	ENSG00000261872	296.025	-0.46114	0.192931	-2.39018	0.0168401	0.147005
ENSG00000291129.1	728448	PPIEL	590.296	-0.461125	0.176384	-2.61432	0.00894045	0.111178
ENSG00000245148.2	100506020	ARAP1-AS2	122.3	-0.460164	0.222439	-2.06872	0.0385727	0.209673
ENSG00000284428.1	NA	ENSG00000284428	298.014	-0.460091	0.181204	-2.53908	0.0111143	0.122706
ENSG00000250748.6	105369187	MSRB3-AS1	630.899	-0.460011	0.164214	-2.80128	0.00508996	0.0866817
ENSG00000248049.8	550112	UBA6-DT	637.036	-0.459793	0.157776	-2.91421	0.00356595	0.0756832
ENSG00000290920.1	150244	ENSG00000290920	347.003	-0.458821	0.163195	-2.81148	0.00493136	0.0852022
ENSG00000242622.4	NA	GSK3B-DT	150.569	-0.458605	0.190782	-2.40382	0.0162249	0.144743
ENSG00000245694.12	643911	CRNDE	859.479	-0.458591	0.141001	-3.2524	0.00114435	0.0460981
ENSG00000267765.1	NA	ENSG00000267765	209.24	-0.458115	0.205625	-2.22792	0.0258861	0.175674
ENSG00000270953.1	NA	ENSG00000270953	251.756	-0.457879	0.197869	-2.31405	0.020665	0.162025
ENSG00000228933.8	NA	ENSG00000228933	114.919	-0.457526	0.224681	-2.03634	0.0417166	0.217097
ENSG00000293329.1	NA	DUXAP9	1527.49	-0.457364	0.156529	-2.92191	0.00347891	0.0744096
ENSG00000237298.11	100506866	TTN-AS1	1476.31	-0.457243	0.15936	-2.86925	0.00411442	0.0804774
ENSG00000290988.1	163115	ZNF781	121.081	-0.456068	0.210325	-2.16839	0.0301289	0.187252
ENSG00000267040.8	100505549	ATP8B1-AS1	90.8332	-0.455808	0.216154	-2.10872	0.0349685	0.199941
ENSG00000223442.1	101927761	TH2LCRR	188.319	-0.455184	0.20516	-2.21868	0.0265088	0.178145
ENSG00000223901.2	NA	ENSG00000223901	219.615	-0.455039	0.171069	-2.65997	0.00781477	0.104517
ENSG00000196756.15	388796	SNHG17	1004.64	-0.45393	0.150342	-3.01932	0.00253342	0.0658182
ENSG00000287377.1	NA	ENSG00000287377	115.192	-0.453881	0.206678	-2.19608	0.0280864	0.181706
ENSG00000241769.7	100131434	EOLA1-DT	262.562	-0.45172	0.156211	-2.89173	0.00383123	0.078433
ENSG00000237836.6	NA	PHKA2-AS1	195.605	-0.450017	0.186891	-2.40791	0.0160441	0.14465
ENSG00000246889.3	NA	CTTN-DT	201.644	-0.449234	0.18421	-2.43871	0.0147399	0.139417
ENSG00000290927.1	100132341	ENSG00000290927	499.991	-0.44921	0.157532	-2.85155	0.00435073	0.0816464
ENSG00000249835.2	105379054	VCAN-AS1	1558.14	-0.448658	0.165348	-2.71341	0.00665947	0.0965302
ENSG00000273329.2	NA	ENSG00000273329	793.608	-0.448467	0.197423	-2.2716	0.0231107	0.168362
ENSG00000234912.12	654434	SNHG20	629.171	-0.448296	0.140027	-3.2015	0.00136716	0.0498486
ENSG00000237187.9	441094	NR2F1-AS1	838.179	-0.448142	0.138474	-3.23629	0.00121093	0.0472202
ENSG00000197308.9	399717	GATA3-AS1	150.719	-0.447944	0.194645	-2.30133	0.0213728	0.16365
ENSG00000278600.1	NA	ENSG00000278600	295.407	-0.447455	0.205197	-2.18061	0.0292123	0.185466
ENSG00000228302.2	NA	ENSG00000228302	599.225	-0.446785	0.15946	-2.80186	0.00508081	0.0866817
ENSG00000246695.9	NA	RASSF8-AS1	382.004	-0.446234	0.157186	-2.83889	0.00452713	0.0825083
ENSG00000233138.1	NA	ENSG00000233138	161.03	-0.445432	0.202297	-2.20187	0.0276746	0.180926
ENSG00000291221.1	NA	ENSG00000291221	75.8026	-0.445193	0.222889	-1.99737	0.0457847	0.226219
ENSG00000205622.13	NA	ETS2-AS1	117.628	-0.444647	0.206052	-2.15793	0.0309333	0.189927
ENSG00000247121.8	NA	ENSG00000247121	231.967	-0.443873	0.164077	-2.70527	0.00682494	0.0973427
ENSG00000226706.1	101928525	ENSG00000226706	480.75	-0.443765	0.178236	-2.48976	0.012783	0.131245
ENSG00000290555.1	106660612	LINC00680	274.107	-0.443609	0.177097	-2.5049	0.0122487	0.128354
ENSG00000265749.6	NA	ENSG00000265749	200.273	-0.443499	0.18625	-2.3812	0.0172563	0.148809
ENSG00000215068.10	153684	ANXA2R-AS1	161.005	-0.443474	0.194784	-2.27675	0.0228014	0.167737
ENSG00000237883.4	NA	DGUOK-AS1	316.391	-0.443201	0.181868	-2.43694	0.014812	0.139561
ENSG00000234741.10	60674	GAS5	2149.55	-0.443058	0.154604	-2.86576	0.00416006	0.0809248
ENSG00000293316.1	NA	PLEKHA8P1	111.266	-0.442986	0.21034	-2.10604	0.0352007	0.201016
ENSG00000236519.2	NA	LINC01424	95.7634	-0.441913	0.206555	-2.13945	0.0323992	0.193215
ENSG00000207751.4	NA	ENSG00000207751	178.115	-0.440381	0.173263	-2.54169	0.0110319	0.12257
ENSG00000229407.5	NA	ENSG00000229407	241.647	-0.438972	0.167137	-2.62642	0.00862871	0.109164
ENSG00000269984.1	NA	ENSG00000269984	322.949	-0.438941	0.169803	-2.585	0.00973803	0.115318
ENSG00000285410.1	55056	GABPB1-IT1	659.431	-0.438688	0.14711	-2.98205	0.00286328	0.0686157
ENSG00000258017.3	NA	TUBA1B-AS1	8125.65	-0.437428	0.182043	-2.40289	0.0162662	0.144749
ENSG00000279696.1	NA	ENSG00000279696	303.893	-0.436358	0.186152	-2.3441	0.0190733	0.154984
ENSG00000230606.11	NA	APPAT	368.398	-0.436037	0.18301	-2.38259	0.0171913	0.148428
ENSG00000239445.6	NA	ST3GAL6-AS1	162.714	-0.435571	0.190026	-2.29216	0.0218962	0.165004
ENSG00000278133.1	NA	ENSG00000278133	163.159	-0.435331	0.189808	-2.29354	0.021817	0.164631
ENSG00000259248.7	100130855	USP3-AS1	578.785	-0.435013	0.153688	-2.8305	0.00464757	0.0831875
ENSG00000291205.1	101101776	ENSG00000291205	191.273	-0.434969	0.196454	-2.21411	0.0268214	0.178977
ENSG00000286207.1	NA	ENSG00000286207	431.482	-0.434427	0.158506	-2.74077	0.00612962	0.0934681
ENSG00000236266.1	NA	ENSG00000236266	120.88	-0.433935	0.213437	-2.03308	0.0420444	0.217725
ENSG00000250320.7	NA	EDIL3-DT	429.174	-0.433789	0.179265	-2.41982	0.0155283	0.14246
ENSG00000270823.1	NA	ENSG00000270823	1685.84	-0.433303	0.209204	-2.0712	0.0383404	0.209049
ENSG00000257831.1	NA	ENSG00000257831	169.532	-0.432948	0.191635	-2.25924	0.0238686	0.170386
ENSG00000233885.7	NA	YEATS2-AS1	452.827	-0.43273	0.178448	-2.42496	0.0153102	0.141886
ENSG00000293315.1	NA	ENSG00000293315	76.7181	-0.432676	0.21963	-1.97003	0.0488354	0.235638
ENSG00000253875.2	NA	ENSG00000253875	195.803	-0.432166	0.200346	-2.1571	0.0309979	0.19022
ENSG00000237149.5	100131213	ZNF503-AS2	176.796	-0.428914	0.209812	-2.04428	0.040926	0.215657
ENSG00000287431.1	NA	RENO1	507.672	-0.428853	0.154117	-2.78265	0.00539178	0.089394
ENSG00000259583.4	101927751	ALDH1A3-AS1	384.396	-0.428469	0.14801	-2.89487	0.00379311	0.0782586
ENSG00000287624.1	NA	ENSG00000287624	357.277	-0.428151	0.165839	-2.58174	0.00983048	0.115628
ENSG00000278918.1	NA	ENSG00000278918	176.919	-0.426967	0.186312	-2.29168	0.0219242	0.165041
ENSG00000263272.1	NA	ENSG00000263272	456.229	-0.426925	0.136362	-3.13082	0.00174321	0.0554171
ENSG00000242593.8	NA	ENSG00000242593	223.472	-0.426776	0.170118	-2.5087	0.0121175	0.127934
ENSG00000272540.1	NA	ENSG00000272540	5679.35	-0.426189	0.190986	-2.23152	0.0256464	0.175296
ENSG00000247950.9	100533182	SEC24B-AS1	98.0599	-0.426187	0.205223	-2.0767	0.0378289	0.207694
ENSG00000228775.8	285962	WEE2-AS1	134.563	-0.426083	0.184691	-2.307	0.0210546	0.16307
ENSG00000177335.13	286122	LINC02904	178.232	-0.425611	0.183668	-2.31729	0.0204881	0.161348
ENSG00000277728.1	NA	ENSG00000277728	173.995	-0.424729	0.180277	-2.35598	0.0184737	0.152835
ENSG00000258232.2	NA	ENSG00000258232	1568.69	-0.423629	0.191117	-2.2166	0.0266508	0.178677
ENSG00000236326.1	NA	ENSG00000236326	144.228	-0.422462	0.214336	-1.97103	0.0487206	0.235328
ENSG00000260545.1	NA	ENSG00000260545	197.649	-0.421827	0.196826	-2.14315	0.0321014	0.19279
ENSG00000206195.11	503637	DUXAP8	2410.55	-0.421735	0.142549	-2.95853	0.00309111	0.0712004
ENSG00000232442.3	100505771	MHENCR	210.64	-0.421091	0.175041	-2.40568	0.0161426	0.14465
ENSG00000246263.4	NA	UBR5-DT	326.64	-0.420979	0.158145	-2.66198	0.00776817	0.104294
ENSG00000250615.1	NA	ENSG00000250615	422.19	-0.420874	0.185001	-2.27498	0.0229069	0.168165
ENSG00000234456.10	100505881	MAGI2-AS3	3992.67	-0.420694	0.144719	-2.90698	0.0036494	0.0763154
ENSG00000174365.22	128439	SNHG11	264.543	-0.420474	0.163274	-2.57526	0.0100164	0.116844
ENSG00000293508.1	NA	POLR1HASP	643.424	-0.419842	0.155167	-2.70575	0.00681511	0.0973427
ENSG00000272599.2	NA	ENSG00000272599	107.876	-0.419299	0.208337	-2.0126	0.0441562	0.22156
ENSG00000232995.7	8490	ENSG00000232995	142.491	-0.417451	0.192198	-2.17198	0.0298569	0.18654
ENSG00000275857.1	NA	ENSG00000275857	124.182	-0.417338	0.189551	-2.20172	0.0276849	0.180926
ENSG00000269893.10	100093630	SNHG8	2935.04	-0.417162	0.160079	-2.60598	0.00916123	0.112111
ENSG00000293320.1	NA	ENSG00000293320	1392.43	-0.417015	0.169292	-2.46329	0.0137668	0.135665
ENSG00000267571.1	NA	ENSG00000267571	128.728	-0.416932	0.206768	-2.01642	0.0437562	0.22129
ENSG00000293491.1	NA	TMEM198B	2256.39	-0.416111	0.150077	-2.77265	0.00556015	0.0900516
ENSG00000247903.1	NA	ENSG00000247903	201.086	-0.416069	0.171628	-2.42424	0.0153403	0.141925
ENSG00000243960.1	NA	ENSG00000243960	447.701	-0.415537	0.190935	-2.17632	0.0295312	0.185834
ENSG00000233223.5	100996842	MPDU1-AS1	152.962	-0.41529	0.209867	-1.97883	0.0478352	0.232553
ENSG00000251136.11	101929709	RIPK2-DT	596.948	-0.415088	0.1787	-2.32282	0.0201889	0.159769
ENSG00000293022.1	NA	ENSG00000293022	243.821	-0.413396	0.201687	-2.04969	0.0403946	0.2141
ENSG00000235837.1	NA	ENSG00000235837	194.976	-0.413267	0.204299	-2.02285	0.0430881	0.220713
ENSG00000236618.3	100306951	PITPNA-AS1	144.617	-0.412266	0.208735	-1.97507	0.04826	0.234055
ENSG00000236107.10	101929680	SCN1A-AS1	2397.57	-0.411769	0.148324	-2.77614	0.00550081	0.0897619
ENSG00000233251.8	100129434	ENSG00000233251	399.876	-0.411405	0.179588	-2.29083	0.0219734	0.165324
ENSG00000228274.5	NA	TOMM22-DT	267.822	-0.411359	0.158739	-2.59142	0.0095581	0.114119
ENSG00000267216.1	108903150	ZNF8-ERVK3-1	481.677	-0.410546	0.179005	-2.29349	0.0218199	0.164631
ENSG00000196696.14	283970	PDXDC2P-NPIPB14P	297.008	-0.409414	0.173474	-2.36009	0.0182704	0.151844
ENSG00000263345.1	NA	SGSM2-AS1	383.373	-0.409098	0.161061	-2.54001	0.0110848	0.122641
ENSG00000240137.8	101928085	ERICH6-AS1	106.177	-0.408669	0.203993	-2.00335	0.0451398	0.224359
ENSG00000233937.9	101928649	CTC-338M12.4	445.589	-0.408195	0.172498	-2.36638	0.0179631	0.151383
ENSG00000290571.1	55592	GOLGA2P5	396.273	-0.408131	0.18335	-2.22597	0.0260162	0.176167
ENSG00000268149.1	NA	ENSG00000268149	191.785	-0.408078	0.202303	-2.01716	0.0436784	0.221109
ENSG00000285804.2	NA	ENSG00000285804	203.113	-0.407827	0.180703	-2.25689	0.0240148	0.170745
ENSG00000290682.1	101735302	STAG3L5P	144.159	-0.407531	0.201319	-2.02431	0.0429384	0.220507
ENSG00000240758.2	NA	HILPDA-AS1	154.565	-0.406316	0.189683	-2.14207	0.0321877	0.192946
ENSG00000204792.2	102724515	LINC01291	164.55	-0.406263	0.195668	-2.07628	0.0378677	0.207827
ENSG00000245060.8	729678	LINC00847	114.836	-0.406235	0.201018	-2.02089	0.0432911	0.220782
ENSG00000237234.7	NA	ENSG00000237234	173.012	-0.406021	0.190719	-2.12889	0.0332632	0.195708
ENSG00000226167.1	100287722	AP4B1-AS1	144.368	-0.40567	0.197784	-2.05107	0.0402596	0.214016
ENSG00000256690.1	105369332	STX5-DT	292.332	-0.405039	0.177098	-2.28708	0.0221909	0.166257
ENSG00000278206.1	NA	ENSG00000278206	177.738	-0.404542	0.195208	-2.07236	0.0382315	0.208728
ENSG00000175611.14	100128782	ERCC6L2-AS1	312.405	-0.404202	0.172371	-2.34496	0.0190291	0.154984
ENSG00000257621.9	379025	PSMA3-AS1	1017.53	-0.403982	0.145789	-2.771	0.00558852	0.0903054
ENSG00000263986.1	NA	ENSG00000263986	1270.11	-0.403862	0.192617	-2.09671	0.0360196	0.203173
ENSG00000236986.6	NA	ENSG00000236986	345.926	-0.403723	0.170864	-2.36283	0.0181359	0.151436
ENSG00000250056.8	255167	LINC01018	151.896	-0.403554	0.198942	-2.0285	0.0425088	0.219108
ENSG00000228395.3	NA	ENSG00000228395	193.718	-0.403095	0.160327	-2.51421	0.01193	0.126695
ENSG00000278932.6	105379428	ENSG00000278932	293.202	-0.401535	0.162247	-2.47484	0.0133296	0.134616
ENSG00000176124.15	10301	DLEU1	257.821	-0.400825	0.158987	-2.52112	0.0116982	0.125334
ENSG00000279382.1	NA	ENSG00000279382	442.599	-0.39862	0.173091	-2.30294	0.0212819	0.16365
ENSG00000232682.2	NA	ENSG00000232682	212.304	-0.398131	0.186513	-2.1346	0.0327939	0.194142
ENSG00000261312.1	NA	ENSG00000261312	456.341	-0.397854	0.192285	-2.06909	0.0385379	0.209673
ENSG00000248774.1	NA	ENSG00000248774	390.129	-0.39734	0.186038	-2.1358	0.0326956	0.193951
ENSG00000282390.1	NA	ENSG00000282390	458.346	-0.396768	0.165203	-2.4017	0.0163192	0.144856
ENSG00000254109.6	100128750	RBPMS-AS1	289.461	-0.396044	0.189921	-2.0853	0.0370416	0.206473
ENSG00000248881.1	NA	ENSG00000248881	174.802	-0.395346	0.20137	-1.96329	0.0496127	0.237404
ENSG00000247092.9	283596	SNHG10	622.191	-0.395041	0.170809	-2.31277	0.0207353	0.162095
ENSG00000197989.15	85028	SNHG12	326.375	-0.394017	0.161233	-2.44377	0.0145345	0.138712
ENSG00000228315.12	91316	GUSBP11	392.022	-0.39382	0.147417	-2.67146	0.00755211	0.102767
ENSG00000280486.2	NA	ENSG00000280486	274.606	-0.393441	0.171351	-2.29612	0.021669	0.164514
ENSG00000291220.1	NA	ENSG00000291220	508.84	-0.393119	0.138691	-2.8345	0.00458974	0.0827921
ENSG00000182912.6	NA	TSPEAR-AS2	305.192	-0.391966	0.145605	-2.69199	0.00710267	0.0992141
ENSG00000290415.1	106480334	ENSG00000290415	217.152	-0.390579	0.192154	-2.03263	0.0420898	0.217737
ENSG00000244055.2	NA	ENSG00000244055	708.932	-0.390539	0.146247	-2.67041	0.00757581	0.10299
ENSG00000281691.1	100775107	RBM5-AS1	402.579	-0.388038	0.179006	-2.16774	0.0301786	0.187314
ENSG00000255438.2	NA	ENSG00000255438	417.901	-0.387627	0.189458	-2.04598	0.0407588	0.215381
ENSG00000293489.1	NA	ENSG00000293489	440.664	-0.387281	0.161012	-2.4053	0.0161591	0.14465
ENSG00000290831.1	260294	NSUN5P2	1020.07	-0.386647	0.156317	-2.47348	0.0133806	0.134658
ENSG00000259007.1	NA	ENSG00000259007	902.989	-0.386001	0.164723	-2.34334	0.0191121	0.155122
ENSG00000280347.1	NA	ENSG00000280347	926.421	-0.385245	0.195357	-1.972	0.0486091	0.23495
ENSG00000219665.8	101928464	ZNF433-AS1	219.567	-0.384951	0.156248	-2.46372	0.0137505	0.135665
ENSG00000234945.8	100505624	GTF3C2-AS1	814.345	-0.384591	0.152576	-2.52065	0.0117137	0.125334
ENSG00000224281.6	100303728	SLC25A5-AS1	441.747	-0.383929	0.178666	-2.14887	0.0316449	0.191894
ENSG00000259031.1	NA	ENSG00000259031	247.567	-0.382943	0.163461	-2.34272	0.0191438	0.15529
ENSG00000288806.2	NA	ENSG00000288806	149.424	-0.382624	0.19454	-1.96682	0.0492041	0.236779
ENSG00000261460.1	NA	ENSG00000261460	906.081	-0.380591	0.156883	-2.42596	0.0152681	0.141719
ENSG00000251279.3	NA	SMIM15-AS1	174.007	-0.380016	0.185056	-2.05352	0.0400224	0.213553
ENSG00000287202.1	NA	ENSG00000287202	471.155	-0.379169	0.166833	-2.27274	0.023042	0.168362
ENSG00000233461.6	122526782	ENSG00000233461	177.242	-0.378945	0.185193	-2.04621	0.0407352	0.215336
ENSG00000267493.4	148046	CIRBP-AS1	148.318	-0.377081	0.176427	-2.13732	0.0325721	0.193635
ENSG00000247271.9	729013	ZBED5-AS1	291.944	-0.376828	0.179612	-2.09801	0.0359042	0.203005
ENSG00000227906.10	100131208	SNAP25-AS1	177.975	-0.376737	0.171656	-2.19472	0.0281838	0.182087
ENSG00000231365.7	101929147	WARS2-AS1	332.192	-0.376614	0.155921	-2.41541	0.0157175	0.143179
ENSG00000269148.1	NA	ENSG00000269148	184.726	-0.375907	0.188444	-1.9948	0.0460645	0.226902
ENSG00000269609.6	100505761	C10orf95-AS1	375.091	-0.375804	0.152995	-2.45632	0.0140368	0.136715
ENSG00000290439.1	158160	HSD17B7P2	151.46	-0.37573	0.187484	-2.00406	0.0450632	0.224304
ENSG00000291150.1	645166	LSP1P5	321.546	-0.375643	0.149177	-2.51811	0.0117987	0.126026
ENSG00000250159.7	NA	PKD2L2-DT	212.331	-0.374679	0.169456	-2.21107	0.0270312	0.179451
ENSG00000267724.1	NA	ENSG00000267724	287.133	-0.374652	0.17091	-2.19211	0.0283719	0.182639
ENSG00000284697.1	NA	ENSG00000284697	170.527	-0.373691	0.184802	-2.02211	0.0431649	0.220718
ENSG00000268230.5	NA	ENSG00000268230	229.052	-0.373121	0.173404	-2.15174	0.0314177	0.191496
ENSG00000267002.4	NA	ENSG00000267002	910.846	-0.372931	0.15996	-2.33141	0.0197318	0.157755
ENSG00000235079.1	NA	ZRANB2-AS1	519.785	-0.372899	0.161968	-2.30231	0.0213179	0.16365
ENSG00000177410.13	441951	ZFAS1	633.092	-0.372888	0.146946	-2.53758	0.0111622	0.122854
ENSG00000261553.5	NA	ENSG00000261553	404.419	-0.372172	0.185927	-2.00171	0.0453158	0.225007
ENSG00000269044.2	NA	ENSG00000269044	212.741	-0.371874	0.164543	-2.26005	0.0238182	0.170199
ENSG00000291159.1	NA	ENSG00000291159	1307.49	-0.371543	0.150082	-2.47559	0.0133015	0.13445
ENSG00000228956.9	NA	SATB1-AS1	280.821	-0.370513	0.170646	-2.17124	0.0299129	0.186584
ENSG00000257167.3	100128191	TMPO-AS1	406.829	-0.368332	0.165963	-2.21937	0.0264618	0.177997
ENSG00000290560.1	653188	ENSG00000290560	240.535	-0.367508	0.151955	-2.41853	0.0155832	0.142779
ENSG00000290968.1	NA	ENSG00000290968	148.062	-0.366752	0.178095	-2.0593	0.0394655	0.212495
ENSG00000226686.10	101927667	LINC01535	376.736	-0.366057	0.178968	-2.04537	0.0408181	0.215438
ENSG00000233527.10	101927599	ZNF529-AS1	484.363	-0.365955	0.152511	-2.39954	0.0164157	0.14535
ENSG00000272831.2	NA	ENSG00000272831	229.626	-0.365915	0.167743	-2.18141	0.0291533	0.18532
ENSG00000254433.1	NA	ENSG00000254433	148.531	-0.364428	0.172813	-2.1088	0.0349617	0.199941
ENSG00000291153.1	64940	STAG3L4	594.988	-0.362318	0.159137	-2.27677	0.0228	0.167737
ENSG00000291093.1	102724316	SVIL-AS1	2356.51	-0.361798	0.144349	-2.50642	0.0121961	0.128086
ENSG00000223960.9	101927027	CHROMR	1788.29	-0.361017	0.147948	-2.44016	0.0146808	0.139081
ENSG00000293115.1	NA	CENPBD2P	438.694	-0.360526	0.178568	-2.01899	0.0434885	0.220782
ENSG00000247228.3	400541	ENSG00000247228	1427.63	-0.360076	0.173618	-2.07396	0.0380835	0.208522
ENSG00000176593.8	100128398	ZNF606-AS1	227.045	-0.36002	0.17033	-2.11367	0.0345436	0.199086
ENSG00000245937.10	644873	SLC12A2-DT	627.979	-0.359815	0.159177	-2.26048	0.0237917	0.170199
ENSG00000290860.1	643180	CCT6P3	341.013	-0.358889	0.172725	-2.07781	0.0377272	0.207422
ENSG00000257176.3	100506606	ENSG00000257176	147.923	-0.35884	0.176181	-2.03676	0.0416737	0.21707
ENSG00000290763.1	255812	SDHAP1	360.428	-0.357378	0.160903	-2.22108	0.0263453	0.177599
ENSG00000224086.6	NA	PPM1F-AS1	1453.68	-0.356484	0.119005	-2.99554	0.0027396	0.067988
ENSG00000285230.3	101926888	RALY-AS1	179.685	-0.356314	0.178987	-1.99073	0.0465104	0.228455
ENSG00000268516.4	NA	ZNF8-DT	232.552	-0.355733	0.174319	-2.0407	0.0412806	0.216116
ENSG00000244701.1	NA	ENSG00000244701	225.808	-0.355443	0.17063	-2.08312	0.0372404	0.206473
ENSG00000282917.4	101927179	ENSG00000282917	185.756	-0.355231	0.166528	-2.13316	0.0329119	0.194527
ENSG00000287151.1	29798	C2orf27A	234.247	-0.354038	0.164857	-2.14754	0.0317501	0.192367
ENSG00000241684.8	100507098	ADAMTS9-AS2	305.804	-0.353802	0.159379	-2.21988	0.026427	0.177847
ENSG00000291003.1	400322	ENSG00000291003	2774.54	-0.353651	0.144179	-2.45285	0.0141728	0.137191
ENSG00000265479.7	441263	DTX2P1-UPK3BP1-PMS2P11	562.45	-0.3536	0.13434	-2.63214	0.00848499	0.108115
ENSG00000290833.1	NA	ENSG00000290833	640.034	-0.353243	0.158852	-2.22372	0.0261672	0.176768
ENSG00000291063.1	107984974	ENSG00000291063	2434.31	-0.353004	0.167045	-2.11323	0.0345814	0.199088
ENSG00000279030.1	NA	ENSG00000279030	2431.92	-0.352132	0.173645	-2.02789	0.0425719	0.219219
ENSG00000179406.10	285908	LINC00174	1064.3	-0.351508	0.150368	-2.33766	0.0194048	0.156604
ENSG00000263798.2	NA	ENSG00000263798	1552.45	-0.351481	0.153552	-2.289	0.0220791	0.165944
ENSG00000279069.2	NA	ENSG00000279069	628.199	-0.351068	0.149027	-2.35573	0.0184863	0.152835
ENSG00000293510.1	NA	AFG3L1P	509.983	-0.349261	0.159033	-2.19615	0.0280811	0.181706
ENSG00000228606.4	100287049	DCAF8-DT	318.781	-0.349092	0.168383	-2.0732	0.038154	0.208593
ENSG00000287959.1	NA	ENSG00000287959	380.579	-0.348008	0.164146	-2.12011	0.0339964	0.197802
ENSG00000203993.7	85026	ARRDC1-AS1	600.502	-0.346434	0.157079	-2.20548	0.0274205	0.180386
ENSG00000225975.8	101927621	ZNF567-DT	256.979	-0.345943	0.163114	-2.12087	0.033933	0.197535
ENSG00000260853.2	NA	NFATC2IP-AS1	527.123	-0.345716	0.143426	-2.41041	0.0159347	0.144296
ENSG00000291079.1	NA	ENSG00000291079	408.909	-0.345518	0.15107	-2.28714	0.0221878	0.166257
ENSG00000236467.8	101929328	KCNMA1-AS1	359.507	-0.343732	0.173763	-1.97816	0.0479103	0.232807
ENSG00000225439.4	100507171	BOLA3-DT	363.943	-0.343293	0.173838	-1.97479	0.0482923	0.234055
ENSG00000285728.3	NA	ENSG00000285728	177.888	-0.343192	0.167239	-2.0521	0.0401598	0.213965
ENSG00000290823.1	NA	ENSG00000290823	508.919	-0.342864	0.163417	-2.09809	0.0358968	0.203005
ENSG00000196295.13	NA	GARS1-DT	2170.03	-0.342107	0.150525	-2.27275	0.0230412	0.168362
ENSG00000275888.1	NA	ENSG00000275888	679.58	-0.341709	0.169726	-2.01329	0.0440842	0.22129
ENSG00000253194.2	NA	ENSG00000253194	632.398	-0.34163	0.164761	-2.0735	0.0381262	0.208593
ENSG00000268119.8	105372321	ENSG00000268119	284.283	-0.339345	0.162835	-2.08398	0.037162	0.206473
ENSG00000273142.1	NA	LINC02604	635.469	-0.339051	0.152568	-2.2223	0.0262634	0.177166
ENSG00000262533.1	NA	ENSG00000262533	724.449	-0.337742	0.170559	-1.9802	0.0476813	0.2323
ENSG00000267348.3	105372419	GEMIN7-AS1	295.639	-0.33677	0.170326	-1.97721	0.0480176	0.2332
ENSG00000293188.1	NA	ENSG00000293188	770.078	-0.336109	0.1494	-2.24973	0.0244662	0.172314
ENSG00000288838.1	NA	ENSG00000288838	233.857	-0.335763	0.164773	-2.03773	0.0415767	0.21707
ENSG00000228509.7	NA	ENSG00000228509	330.32	-0.335416	0.165219	-2.03013	0.0423437	0.218568
ENSG00000285677.2	105371729	ENSG00000285677	3571.55	-0.334619	0.165671	-2.01978	0.0434066	0.220782
ENSG00000247373.3	NA	TMED2-DT	362.861	-0.334443	0.155093	-2.1564	0.0310521	0.190291
ENSG00000235437.10	92249	LINC01278	1362.36	-0.332334	0.124387	-2.67178	0.00754509	0.102767
ENSG00000234171.5	100506054	RNASEH1-DT	415.503	-0.332187	0.156109	-2.12793	0.0333432	0.195926
ENSG00000230487.9	114796	PSMG3-AS1	596.419	-0.331572	0.15838	-2.09352	0.0363028	0.203801
ENSG00000245213.7	101930370	GALNT7-DT	203.388	-0.331184	0.161079	-2.05603	0.0397794	0.213128
ENSG00000293427.1	NA	ENSG00000293427	916.067	-0.331061	0.12947	-2.55704	0.0105567	0.119488
ENSG00000245970.2	NA	RPL30-AS1	2972.61	-0.330607	0.157831	-2.09469	0.0361986	0.203496
ENSG00000258504.2	NA	ENSG00000258504	320.086	-0.330207	0.157974	-2.09025	0.0365949	0.204955
ENSG00000272918.1	NA	ENSG00000272918	618.136	-0.329396	0.161258	-2.04266	0.0410861	0.215907
ENSG00000291201.1	NA	ENSG00000291201	1216.67	-0.328165	0.146499	-2.24005	0.0250875	0.173852
ENSG00000288473.1	NA	ENSG00000288473	1398.12	-0.327497	0.141749	-2.3104	0.020866	0.162554
ENSG00000204422.7	NA	ENSG00000204422	620.648	-0.327426	0.1649	-1.9856	0.0470776	0.230366
ENSG00000290832.1	NA	ENSG00000290832	843.816	-0.325909	0.155999	-2.08917	0.0366922	0.205081
ENSG00000291094.2	NA	ENSG00000291094	348.521	-0.324477	0.15935	-2.03626	0.0417247	0.217097
ENSG00000231310.3	100874217	TBL1XR1-AS1	453.54	-0.324435	0.153678	-2.11113	0.0347608	0.199234
ENSG00000258725.2	100507118	PRC1-AS1	1169.23	-0.323825	0.161586	-2.00404	0.0450659	0.224304
ENSG00000290425.1	728233	PI4KAP1	623.226	-0.322708	0.151926	-2.12411	0.0336608	0.196669
ENSG00000257303.4	NA	CNPY2-AS1	1039.99	-0.321191	0.152646	-2.10416	0.0353642	0.201635
ENSG00000260005.6	NA	ENSG00000260005	504.799	-0.314448	0.148478	-2.11782	0.0341907	0.198389
ENSG00000249899.6	NA	ITGA2-AS1	298.108	-0.313793	0.155805	-2.01401	0.0440087	0.22129
ENSG00000248508.10	100131089	SRP14-DT	366.223	-0.311428	0.15856	-1.9641	0.0495188	0.237404
ENSG00000259972.3	NA	ENSG00000259972	1087.07	-0.310063	0.137605	-2.25328	0.0242416	0.171607
ENSG00000291091.1	220729	SDHAP4	1013.55	-0.309363	0.14538	-2.12796	0.03334	0.195926
ENSG00000267080.8	339201	ASB16-AS1	475.104	-0.3092	0.150317	-2.05699	0.0396868	0.212961
ENSG00000290445.1	414194	CCNYL2	737.478	-0.307272	0.147578	-2.0821	0.0373336	0.206641
ENSG00000232940.8	414765	HCG25	840.759	-0.30638	0.150847	-2.03106	0.0422485	0.218304
ENSG00000231064.9	105371450	THBS3-AS1	2155.51	-0.303253	0.135698	-2.23477	0.0254325	0.174981
ENSG00000261971.9	NA	MMP25-AS1	768.977	-0.303021	0.139576	-2.17102	0.0299296	0.186584
ENSG00000293514.1	NA	CUTALP	902.493	-0.300534	0.14768	-2.03503	0.0418477	0.217284
ENSG00000259495.3	NA	ARNT2-DT	343.492	-0.299942	0.145151	-2.06642	0.038789	0.210332
ENSG00000291134.1	375260	WASH2P	456.162	-0.299246	0.145956	-2.05025	0.04034	0.2141
ENSG00000157306.14	NA	ZFHX2-AS1	999.467	-0.299182	0.137128	-2.18177	0.0291265	0.185232
ENSG00000285756.2	389906	ENSG00000285756	4877.95	-0.297661	0.136621	-2.17873	0.0293516	0.185761
ENSG00000290928.1	NA	ENSG00000290928	558.682	-0.294828	0.145837	-2.02163	0.0432144	0.220729
ENSG00000291178.1	NA	ENSG00000291178	1170.42	-0.292398	0.144357	-2.02552	0.0428138	0.220106
ENSG00000215424.10	114044	MCM3AP-AS1	997.253	-0.290035	0.131298	-2.20899	0.0271756	0.179738
ENSG00000291202.1	101926918	ENSG00000291202	919.882	-0.289045	0.142021	-2.03522	0.0418285	0.217284
ENSG00000258727.1	102724814	AP1G2-AS1	1531.07	-0.286282	0.141354	-2.02529	0.0428379	0.22015
ENSG00000248008.5	100506668	NRAV	364.143	-0.283792	0.135298	-2.09754	0.0359458	0.203005
ENSG00000290376.1	283755	HERC2P3	2085.13	-0.275591	0.130448	-2.11265	0.0346308	0.19915
ENSG00000272589.1	100507331	ZSWIM8-AS1	1153.8	-0.271315	0.135627	-2.00046	0.0454512	0.225306
ENSG00000261578.1	NA	ENSG00000261578	207.848	0.359378	0.180914	1.98645	0.0469828	0.230092
ENSG00000227398.6	NA	KIF9-AS1	281.44	0.415793	0.176103	2.36108	0.0182218	0.151564
ENSG00000223646.2	101928012	LINC03076	141.984	0.419765	0.210089	1.99803	0.0457131	0.226022
ENSG00000225670.4	NA	CADM3-AS1	265.43	0.433949	0.175679	2.47013	0.0135066	0.135224
ENSG00000231881.2	NA	ENSG00000231881	132.5	0.434417	0.194253	2.23635	0.025329	0.174919
ENSG00000240498.9	100048912	CDKN2B-AS1	106.485	0.436809	0.205043	2.13033	0.0331447	0.195243
ENSG00000234546.5	102724571	LNCTAM34A	116.21	0.438687	0.211855	2.07069	0.0383876	0.209146
ENSG00000257817.2	NA	TBX3-AS1	125.409	0.447217	0.202302	2.21064	0.0270605	0.179478
ENSG00000278952.1	NA	ENSG00000278952	188.822	0.450671	0.177974	2.53222	0.0113342	0.123315
ENSG00000291194.1	NA	ENSG00000291194	99.2516	0.474288	0.216693	2.18876	0.0286144	0.183287
ENSG00000279072.2	NA	ENSG00000279072	223.142	0.486609	0.201508	2.41483	0.0157425	0.143315
ENSG00000244953.1	NA	ENSG00000244953	195.435	0.48959	0.215165	2.27542	0.022881	0.168062
ENSG00000228061.7	NA	ENSG00000228061	75.1535	0.493156	0.229879	2.14529	0.0319299	0.192447
ENSG00000275527.1	NA	ENSG00000275527	100.038	0.495016	0.240118	2.06156	0.0392501	0.21173
ENSG00000232811.1	NA	ENSG00000232811	513.748	0.504985	0.193813	2.60552	0.00917344	0.112164
ENSG00000272657.1	NA	ENSG00000272657	295.765	0.508356	0.200472	2.53579	0.0112193	0.123132
ENSG00000224897.9	401398	POT1-AS1	115.269	0.508646	0.22395	2.27125	0.0231317	0.168362
ENSG00000257069.6	106780802	KCNK4-CATSPERZ	89.6535	0.512254	0.226622	2.26039	0.0237969	0.170199
ENSG00000270069.3	NA	MIR222HG	475.924	0.512653	0.20897	2.45324	0.0141577	0.137191
ENSG00000291158.1	57234	LINC00869	127.755	0.520008	0.197877	2.62794	0.00859045	0.108777
ENSG00000274827.4	NA	LINC01297	61.4822	0.528363	0.269215	1.96261	0.0496916	0.237596
ENSG00000275549.1	100129722	STPG3-AS1	59.9611	0.540875	0.260231	2.07844	0.0376689	0.207422
ENSG00000234899.11	400618	SOX9-AS1	82.7481	0.544877	0.252865	2.15481	0.0311764	0.190679
ENSG00000267705.1	NA	ENSG00000267705	54.4624	0.547033	0.270563	2.02183	0.0431941	0.220729
ENSG00000204241.9	100128239	LINC02731	76.0837	0.551546	0.256863	2.14723	0.0317747	0.192434
ENSG00000293237.1	NA	HTR7P1	278.172	0.555423	0.210288	2.64125	0.00826013	0.106704
ENSG00000261087.1	115830329	ZNNT1	137.227	0.555933	0.244714	2.27176	0.0231008	0.168362
ENSG00000262454.4	100129781	MIR193BHG	64.1928	0.562951	0.281083	2.0028	0.0451993	0.224575
ENSG00000116652.6	NA	DLEU2L	74.7989	0.568667	0.253315	2.2449	0.0247745	0.173543
ENSG00000283064.1	NA	H2BC6-AS1	246.604	0.570619	0.232221	2.45723	0.0140014	0.136562
ENSG00000231721.8	378805	LINC-PINT	2155.55	0.572921	0.212576	2.69513	0.00703606	0.0986714
ENSG00000254162.1	NA	ENSG00000254162	169.448	0.578625	0.230628	2.50891	0.0121103	0.127934
ENSG00000232973.14	285154	CYP1B1-AS1	87.1639	0.58457	0.262106	2.23028	0.0257291	0.175392
ENSG00000259409.1	NA	BMF-AS1	48.8644	0.587028	0.285993	2.05259	0.040112	0.21395
ENSG00000228495.3	100507254	LINC01013	93.017	0.588863	0.257863	2.28363	0.0223932	0.166981
ENSG00000290691.1	554225	STRCP1	61.1453	0.598682	0.257269	2.32707	0.0199616	0.158666
ENSG00000286990.1	NA	ENSG00000286990	46.7275	0.602568	0.302479	1.9921	0.04636	0.227952
ENSG00000237356.7	NA	ENSG00000237356	57.5253	0.605376	0.291082	2.07975	0.0375489	0.207116
ENSG00000257410.1	NA	ENSG00000257410	84.1717	0.607525	0.268876	2.2595	0.0238524	0.170357
ENSG00000249096.7	NA	LINC02362	50.2136	0.609584	0.301671	2.02069	0.0433117	0.220782
ENSG00000266456.1	NA	ENSG00000266456	39.5249	0.610993	0.302683	2.01859	0.0435298	0.220833
ENSG00000273485.1	NA	ENSG00000273485	43.308	0.61515	0.283127	2.1727	0.0298029	0.186448
ENSG00000285051.2	101928583	SLC7A14-AS1	45.3195	0.630685	0.296514	2.127	0.0334201	0.196216
ENSG00000220161.4	400579	LINC02076	41.953	0.638666	0.320087	1.99529	0.0460117	0.226801
ENSG00000218416.4	100130449	GPC1-AS1	60.9325	0.644972	0.289086	2.23107	0.0256763	0.175296
ENSG00000293557.1	NA	ENSG00000293557	60.1869	0.648215	0.291972	2.22013	0.0264099	0.177817
ENSG00000258526.8	NA	ENSG00000258526	37.42	0.655989	0.314686	2.08458	0.0371071	0.206473
ENSG00000226777.9	9834	FAM30A	1428.63	0.658162	0.18684	3.5226	0.000427331	0.0278745
ENSG00000281189.1	102723099	GHET1	38.5353	0.67209	0.329134	2.04199	0.0411524	0.216058
ENSG00000293541.1	NA	ENSG00000293541	38.3028	0.672155	0.333863	2.01326	0.0440868	0.22129
ENSG00000232021.9	641518	LEF1-AS1	35.6772	0.672435	0.336936	1.99573	0.0459632	0.22676
ENSG00000262312.2	NA	ENSG00000262312	40.7821	0.673759	0.303726	2.21831	0.0265336	0.178228
ENSG00000293475.1	NA	ENSG00000293475	54.3912	0.674307	0.27017	2.49586	0.0125653	0.129888
ENSG00000293423.1	NA	ABCA17P	54.7421	0.679927	0.310166	2.19213	0.0283698	0.182639
ENSG00000237232.9	150142	ZNF295-AS1	59.088	0.691543	0.265657	2.60314	0.00923747	0.112249
ENSG00000261668.1	NA	ENSG00000261668	72.7702	0.708553	0.261424	2.71036	0.00672098	0.0965377
ENSG00000246379.8	283856	GNAO1-DT	50.0816	0.708597	0.323571	2.18992	0.0285297	0.18299
ENSG00000246130.1	286059	ENSG00000246130	30.8125	0.711244	0.346136	2.05481	0.0398974	0.213298
ENSG00000272114.1	NA	ENSG00000272114	86.0071	0.712437	0.260563	2.73422	0.00625282	0.0943897
ENSG00000258092.1	NA	ENSG00000258092	602.658	0.713249	0.240437	2.96647	0.00301237	0.0698791
ENSG00000237505.8	101927891	PKN2-AS1	57.4561	0.71444	0.299194	2.38788	0.0169458	0.147445
ENSG00000290705.1	NA	ENSG00000290705	84.629	0.716234	0.260423	2.75027	0.00595464	0.0930535
ENSG00000225889.10	NA	ENSG00000225889	60.9795	0.716621	0.329535	2.17464	0.0296567	0.186189
ENSG00000260317.1	NA	LINC02986	93.8122	0.717204	0.263222	2.72471	0.00643585	0.0956298
ENSG00000258325.2	283440	ITFG2-AS1	25.6032	0.717457	0.349772	2.05121	0.0402461	0.214016
ENSG00000236924.3	NA	ENSG00000236924	39.3414	0.721904	0.308895	2.33705	0.0194365	0.156682
ENSG00000183535.9	378832	COL18A1-AS1	81.1201	0.722482	0.293581	2.46093	0.0138576	0.135994
ENSG00000261054.1	NA	SYNM-AS2	401.292	0.722874	0.203905	3.54515	0.000392394	0.0267309
ENSG00000232648.4	NA	ING2-DT	29.9267	0.725033	0.348075	2.08298	0.0372532	0.206473
ENSG00000249695.6	574538	ENSG00000249695	53.3887	0.726538	0.293721	2.47356	0.0133773	0.134658
ENSG00000253394.7	NA	LINC00534	40.9404	0.728155	0.370676	1.9644	0.0494841	0.237404
ENSG00000223935.3	NA	LGALSL-DT	29.4665	0.7283	0.368186	1.97807	0.0479204	0.232807
ENSG00000267586.7	284260	LINC00907	40.9341	0.737903	0.364893	2.02224	0.0431512	0.220718
ENSG00000250410.1	NA	LRP2BP-AS1	31.3802	0.745952	0.351728	2.12082	0.0339366	0.197535
ENSG00000125804.14	284800	FAM182A	46.9964	0.748079	0.333917	2.24032	0.0250705	0.173852
ENSG00000232732.11	101927687	ENSG00000232732	30.9702	0.749007	0.376283	1.99054	0.0465315	0.22848
ENSG00000291084.1	245	ALOX12P2	73.7838	0.749668	0.282416	2.65448	0.00794298	0.10494
ENSG00000293142.1	NA	ENSG00000293142	34.5916	0.752927	0.334702	2.24954	0.0244778	0.172314
ENSG00000291127.1	645784	ANKRD36BP2	44.524	0.758459	0.364958	2.07821	0.0376901	0.207422
ENSG00000204929.13	124906016	LINC02934	54.5674	0.758762	0.347254	2.18503	0.0288866	0.184164
ENSG00000268231.1	NA	ENSG00000268231	52.7687	0.761593	0.306943	2.48121	0.0130936	0.132842
ENSG00000179082.4	NA	LINC02913	72.1449	0.776736	0.286053	2.71535	0.00662052	0.0963601
ENSG00000233901.8	100506119	LINC01503	58.6542	0.778754	0.288131	2.70277	0.00687634	0.0974031
ENSG00000255026.1	NA	ENSG00000255026	52.2659	0.78014	0.353013	2.20995	0.0271088	0.17963
ENSG00000279608.1	NA	ENSG00000279608	136.966	0.793622	0.225152	3.52483	0.00042375	0.0277832
ENSG00000290241.1	NA	ENSG00000290241	23.0093	0.795448	0.386474	2.05822	0.0395694	0.212893
ENSG00000223704.2	NA	LINC01422	61.7514	0.796007	0.328943	2.41989	0.0155252	0.14246
ENSG00000184608.9	83656	FAM167A-AS1	20.6986	0.797087	0.403812	1.97391	0.0483924	0.23422
ENSG00000264589.5	NA	MAPT-AS1	41.7773	0.801157	0.348746	2.29725	0.0216046	0.164287
ENSG00000284747.1	NA	ENSG00000284747	42.1515	0.803688	0.308352	2.60639	0.00915009	0.112111
ENSG00000285847.2	NA	ENSG00000285847	52.4977	0.806039	0.297365	2.71061	0.00671596	0.0965377
ENSG00000281344.1	NA	HELLPAR	460.051	0.807966	0.252912	3.19466	0.00139997	0.0500615
ENSG00000223855.4	441307	PDGFA-DT	56.1301	0.809962	0.287114	2.82104	0.00478681	0.0840351
ENSG00000224376.3	NA	ENSG00000224376	25.4287	0.818272	0.387161	2.11352	0.0345566	0.199086
ENSG00000267251.2	NA	ENSG00000267251	80.4178	0.818939	0.314747	2.60189	0.00927103	0.112249
ENSG00000186594.16	84981	MIR22HG	615.388	0.821674	0.209181	3.92805	8.5637e-05	0.0104896
ENSG00000273361.1	NA	ENSG00000273361	24.2113	0.824539	0.392387	2.10134	0.035611	0.202273
ENSG00000258583.7	102723742	LINC01500	38.9482	0.829981	0.360743	2.30075	0.0214055	0.16365
ENSG00000291044.1	400892	ENSG00000291044	22.4731	0.831563	0.392016	2.12125	0.033901	0.19749
ENSG00000288612.1	NA	ENSG00000288612	34.9994	0.832375	0.367858	2.26276	0.0236506	0.16994
ENSG00000230825.3	101927354	LINC03016	26.3213	0.833716	0.413679	2.01537	0.043866	0.22129
ENSG00000230303.6	NA	ENSG00000230303	50.5393	0.834681	0.280125	2.97968	0.00288553	0.0686157
ENSG00000244620.1	NA	ENSG00000244620	39.6753	0.834775	0.396818	2.10367	0.0354069	0.201737
ENSG00000260910.2	NA	SWINGN	35.9622	0.844084	0.339864	2.48359	0.0130065	0.132254
ENSG00000225746.13	NA	MEG8	50.5259	0.845091	0.430903	1.96121	0.0498547	0.237977
ENSG00000267090.1	NA	ENSG00000267090	26.2955	0.855139	0.386645	2.21169	0.0269879	0.179451
ENSG00000291090.1	284047	CCDC144BP	38.213	0.855557	0.375938	2.27579	0.0228585	0.167984
ENSG00000226476.7	105378763	LINC01748	51.7709	0.860042	0.30401	2.82899	0.00466952	0.0831875
ENSG00000261654.1	NA	ENSG00000261654	155.3	0.861234	0.226271	3.80621	0.000141113	0.0144361
ENSG00000236199.1	NA	SMARCA2-AS1	63.1752	0.863935	0.298657	2.89273	0.00381903	0.078433
ENSG00000283031.2	NA	ENSG00000283031	38.9078	0.867691	0.373669	2.32208	0.0202284	0.159893
ENSG00000184274.3	NA	LINC00315	26.2309	0.869706	0.399578	2.17656	0.0295132	0.185834
ENSG00000284959.3	NA	ENSG00000284959	28.0204	0.870872	0.379759	2.29322	0.0218351	0.164631
ENSG00000260698.1	NA	ENSG00000260698	44.0893	0.87098	0.329086	2.64667	0.00812896	0.106045
ENSG00000288881.1	NA	ENSG00000288881	51.1079	0.879162	0.363623	2.41778	0.0156154	0.142982
ENSG00000293035.1	NA	LINC01667	43.4112	0.879353	0.388078	2.26592	0.0234563	0.169572
ENSG00000280184.2	NA	ENSG00000280184	62.0552	0.883602	0.271562	3.25378	0.00113882	0.0460981
ENSG00000272468.1	NA	ENSG00000272468	60.5511	0.886	0.284095	3.11867	0.00181667	0.0567807
ENSG00000225329.3	723809	LHFPL3-AS2	45.7977	0.886754	0.413824	2.14283	0.0321268	0.19279
ENSG00000285955.1	NA	ENSG00000285955	20.3423	0.890233	0.442683	2.011	0.0443258	0.222019
ENSG00000224272.2	124905349	ENSG00000224272	28.1865	0.893432	0.362641	2.46368	0.0137519	0.135665
ENSG00000279667.1	NA	ENSG00000279667	31.9762	0.90438	0.417701	2.16514	0.0303772	0.187966
ENSG00000275383.1	NA	ENSG00000275383	22.9872	0.904413	0.458164	1.97399	0.0483825	0.23422
ENSG00000251396.9	NA	LINC01301	58.9993	0.907773	0.31636	2.86943	0.00411208	0.0804774
ENSG00000290041.1	NA	ENSG00000290041	30.2984	0.907891	0.385075	2.3577	0.0183888	0.15256
ENSG00000285904.1	NA	ENSG00000285904	26.5587	0.908846	0.394818	2.30194	0.0213386	0.16365
ENSG00000225689.2	NA	ENSG00000225689	24.3007	0.910052	0.409183	2.22407	0.0261438	0.17673
ENSG00000226808.3	414260	LINC00840	25.0778	0.910876	0.442694	2.05757	0.0396312	0.212904
ENSG00000238121.7	100188949	LINC00426	34.777	0.919919	0.364013	2.52716	0.0114988	0.124282
ENSG00000260876.6	101928248	LINC01229	27.9154	0.923186	0.423376	2.18054	0.0292177	0.185466
ENSG00000261602.1	NA	ENSG00000261602	574.645	0.929333	0.228253	4.0715	4.67113e-05	0.00657659
ENSG00000288056.1	NA	ENSG00000288056	37.3245	0.934333	0.351289	2.65973	0.00782043	0.104517
ENSG00000185332.8	284186	TMEM105	31.772	0.935264	0.388155	2.40951	0.0159739	0.144354
ENSG00000267270.8	100130522	PARD6G-AS1	278.743	0.93539	0.208139	4.49407	6.98754e-06	0.00139948
ENSG00000287001.3	105372436	ENSG00000287001	20.1555	0.936307	0.468936	1.99666	0.0458619	0.226443
ENSG00000237978.6	NA	KCNMB2-AS1	23.3833	0.93829	0.416877	2.25076	0.0244006	0.172197
ENSG00000228784.9	400946	LINC00954	51.0748	0.940664	0.313047	3.00486	0.00265702	0.0676237
ENSG00000266903.3	NA	CEACAM16-AS1	17.0768	0.941337	0.4679	2.01183	0.0442374	0.221654
ENSG00000236714.3	101926975	LINC01844	31.3429	0.946919	0.400414	2.36485	0.0180373	0.151436
ENSG00000272274.4	283483	LINC00551	21.6626	0.948543	0.424507	2.23446	0.0254529	0.175019
ENSG00000287265.1	NA	ENSG00000287265	17.6738	0.950703	0.46119	2.06141	0.0392639	0.21173
ENSG00000261441.1	NA	POLG-DT	25.6873	0.951098	0.433075	2.19615	0.0280813	0.181706
ENSG00000247774.9	100233209	PCED1B-AS1	47.9086	0.951956	0.424159	2.24434	0.0248105	0.17371
ENSG00000249906.1	100288866	NGFR-AS1	25.6765	0.952216	0.361316	2.63541	0.00840356	0.10756
ENSG00000293284.1	NA	ENSG00000293284	21.7597	0.953102	0.439979	2.16624	0.0302926	0.187717
ENSG00000256262.3	NA	USP30-AS1	20.7714	0.954177	0.435693	2.19002	0.0285226	0.18299
ENSG00000245080.7	105375650	MIR3150BHG	19.1994	0.954902	0.465498	2.05136	0.0402323	0.214016
ENSG00000279633.1	NA	ENSG00000279633	23.4786	0.956327	0.426816	2.24061	0.0250514	0.173852
ENSG00000245164.10	100130231	LINC00861	52.8846	0.957614	0.385474	2.48425	0.0129824	0.132147
ENSG00000293160.1	NA	ENSG00000293160	19.613	0.960634	0.431325	2.22717	0.0259358	0.175859
ENSG00000290706.1	387644	FAM238C	20.193	0.961119	0.474934	2.02369	0.0430021	0.22063
ENSG00000249464.8	285419	LINC01091	32.3732	0.961465	0.459019	2.09461	0.0362056	0.203496
ENSG00000215244.4	399715	LINC02649	24.9169	0.962022	0.402099	2.3925	0.016734	0.146397
ENSG00000224397.9	100506115	PELATON	71.4266	0.963103	0.39034	2.46734	0.013612	0.135264
ENSG00000285833.1	NA	ENSG00000285833	103.99	0.966966	0.210552	4.59252	4.37921e-06	0.000990714
ENSG00000280381.1	NA	ENSG00000280381	29.2542	0.968656	0.378888	2.55658	0.0105707	0.119488
ENSG00000203635.2	NA	ENSG00000203635	14.6535	0.968973	0.482082	2.00997	0.0444339	0.222404
ENSG00000229951.6	403150	FOSL2-AS1	17.1686	0.969031	0.482518	2.00828	0.0446135	0.223067
ENSG00000280047.1	NA	ENSG00000280047	59.9656	0.970011	0.296144	3.27547	0.00105485	0.0443659
ENSG00000227467.3	101928555	LINC01537	16.3649	0.975669	0.497693	1.96038	0.049951	0.238277
ENSG00000270210.1	NA	ENSG00000270210	45.6009	0.978781	0.410017	2.38717	0.0169787	0.147445
ENSG00000248323.8	100505994	LUCAT1	155.693	0.979047	0.249657	3.92157	8.79727e-05	0.0105124
ENSG00000234810.4	NA	ENSG00000234810	23.0285	0.980489	0.474309	2.0672	0.0387156	0.210289
ENSG00000253973.3	105376541	NRIP3-DT	24.1692	0.984948	0.441387	2.23149	0.0256489	0.175296
ENSG00000225937.3	50652	PCA3	39.5254	0.984987	0.377189	2.61139	0.00901753	0.111711
ENSG00000228824.8	642345	MIR4500HG	35.6236	0.987431	0.3847	2.56675	0.0102655	0.118199
ENSG00000248677.2	100505625	LINC02102	28.5052	0.993422	0.399729	2.48524	0.0129465	0.131876
ENSG00000285940.4	124904288	ENSG00000285940	43.2671	0.997213	0.314536	3.17043	0.00152214	0.0519485
ENSG00000287766.1	NA	ENSG00000287766	23.6101	0.998035	0.459349	2.17271	0.0298018	0.186448
ENSG00000244040.7	101928376	IL12A-AS1	38.504	1.00501	0.365573	2.74913	0.00597537	0.0932708
ENSG00000248115.1	NA	ENSG00000248115	19.0399	1.00849	0.471749	2.13776	0.0325358	0.193602
ENSG00000285280.2	NA	ENSG00000285280	65.3589	1.01011	0.29036	3.4788	0.000503669	0.0295958
ENSG00000255970.1	101927901	LINC02421	14.965	1.01103	0.510676	1.9798	0.0477262	0.232341
ENSG00000249738.10	285626	ENSG00000249738	34.7606	1.01486	0.486997	2.08391	0.0371686	0.206473
ENSG00000264769.1	NA	MAFG-AS1	100.632	1.0163	0.287278	3.5377	0.00040363	0.0269466
ENSG00000241163.10	285286	LINC00877	63.1337	1.01659	0.276747	3.67334	0.000239399	0.0195647
ENSG00000267905.5	NA	VSIG10L-AS1	16.0614	1.01877	0.496406	2.05229	0.040142	0.21395
ENSG00000258498.10	64150	DIO3OS	26.747	1.0251	0.476346	2.152	0.0313973	0.191496
ENSG00000289829.1	NA	ENSG00000289829	18.7846	1.02973	0.478656	2.1513	0.0314522	0.191542
ENSG00000204706.14	100507244	MAMDC2-AS1	26.6011	1.03168	0.433827	2.3781	0.0174023	0.149432
ENSG00000285564.2	401282	ENSG00000285564	16.8517	1.03325	0.504032	2.04997	0.0403677	0.2141
ENSG00000250493.2	101929227	ENSG00000250493	20.6214	1.03519	0.523811	1.97627	0.0481242	0.233479
ENSG00000224017.2	101928773	LINC01449	16.815	1.03654	0.506831	2.04513	0.0408419	0.215438
ENSG00000290870.1	NA	ENSG00000290870	20.6813	1.0379	0.449989	2.30649	0.021083	0.163089
ENSG00000205853.12	10737	RFPL3S	28.9095	1.03969	0.386962	2.6868	0.00721401	0.0999836
ENSG00000279317.4	NA	ENSG00000279317	32.9069	1.04221	0.383945	2.71448	0.00663805	0.0965165
ENSG00000284735.1	NA	ENSG00000284735	62.3994	1.04231	0.283276	3.67947	0.00023372	0.01955
ENSG00000227036.10	400619	LINC00511	182.135	1.04337	0.257953	4.04481	5.23664e-05	0.00716009
ENSG00000228340.8	284757	MIR646HG	77.4981	1.04989	0.367484	2.85696	0.00427718	0.0816464
ENSG00000260792.1	101929634	LINC02280	20.6072	1.05583	0.499892	2.11212	0.0346757	0.199195
ENSG00000290711.1	NA	ENSG00000290711	14.251	1.06067	0.533584	1.98782	0.0468314	0.229519
ENSG00000233077.2	101927586	LINC01271	25.6462	1.06326	0.430609	2.4692	0.0135417	0.135227
ENSG00000230490.4	NA	ENSG00000230490	21.634	1.06346	0.502842	2.11489	0.0344389	0.199086
ENSG00000255020.1	100129129	TDH-AS1	19.8686	1.06709	0.46276	2.30593	0.0211144	0.163089
ENSG00000291041.1	NA	ENSG00000291041	17.8447	1.06727	0.488384	2.18531	0.0288662	0.184164
ENSG00000259687.4	NA	LINC01220	19.061	1.07241	0.468279	2.29011	0.0220147	0.165547
ENSG00000253736.5	NA	ENSG00000253736	15.4806	1.07252	0.476916	2.24887	0.0245208	0.172361
ENSG00000224116.7	285954	INHBA-AS1	27.7753	1.07549	0.423115	2.54184	0.0110269	0.12257
ENSG00000230417.12	414243	LINC00595	36.4648	1.07604	0.368073	2.92345	0.00346179	0.0744096
ENSG00000271860.9	101927314	ENSG00000271860	34.6142	1.07685	0.453225	2.37598	0.0175023	0.149785
ENSG00000232633.4	NA	ENSG00000232633	12.7586	1.07711	0.532575	2.02245	0.04313	0.220718
ENSG00000214719.13	NA	ENSG00000214719	43.5686	1.07859	0.339433	3.17762	0.00148492	0.0515621
ENSG00000234948.2	101927700	LINC01524	40.0695	1.07974	0.443926	2.43225	0.0150052	0.140193
ENSG00000289399.2	NA	ENSG00000289399	17.1809	1.08075	0.525969	2.05478	0.0399005	0.213298
ENSG00000229425.5	101927745	ENSG00000229425	40.8413	1.08173	0.446504	2.42266	0.0154075	0.142215
ENSG00000274414.1	NA	ENSG00000274414	13.8031	1.08194	0.519954	2.08084	0.0374486	0.206831
ENSG00000293252.1	NA	ENSG00000293252	17.4977	1.08484	0.49119	2.20859	0.0272032	0.179829
ENSG00000180422.3	283860	LINC00304	26.9337	1.08515	0.434796	2.49576	0.0125686	0.129888
ENSG00000261175.6	102724344	LINC02188	19.2705	1.08997	0.464107	2.34852	0.0188479	0.154488
ENSG00000226251.8	101929541	LINC02608	19.2002	1.0916	0.518381	2.10579	0.0352227	0.201016
ENSG00000279685.2	100130148	MAPT-IT1	18.901	1.09207	0.49795	2.19312	0.0282984	0.182519
ENSG00000236304.3	NA	ENSG00000236304	25.1187	1.09753	0.470344	2.33345	0.0196243	0.157277
ENSG00000205488.9	NA	CALML3-AS1	29.3538	1.09878	0.527278	2.08388	0.0371714	0.206473
ENSG00000197099.8	NA	HRG-AS1	55.6719	1.10172	0.312573	3.52469	0.000423977	0.0277832
ENSG00000248576.1	NA	ENSG00000248576	18.2294	1.1076	0.516736	2.14346	0.0320764	0.19279
ENSG00000273018.7	80039	FAM106A	16.8265	1.10801	0.491439	2.25462	0.024157	0.171413
ENSG00000259345.7	NA	ENSG00000259345	20.8617	1.10998	0.495398	2.24059	0.0250528	0.173852
ENSG00000285219.4	100506207	HULC	124.361	1.11023	0.464072	2.39237	0.0167399	0.146397
ENSG00000259341.2	NA	LINC03080	28.2108	1.11405	0.498493	2.23484	0.0254279	0.174981
ENSG00000260672.1	NA	ENSG00000260672	23.1739	1.11462	0.43086	2.58697	0.00968251	0.115121
ENSG00000233420.2	NA	ENSG00000233420	13.4417	1.11561	0.556011	2.00645	0.0448082	0.223805
ENSG00000284237.1	NA	LINC02767	30.3628	1.11659	0.415212	2.6892	0.00716227	0.0996551
ENSG00000286460.1	NA	ENSG00000286460	21.4987	1.11736	0.472517	2.3647	0.0180449	0.151436
ENSG00000286782.1	NA	ENSG00000286782	24.7199	1.11747	0.443078	2.52207	0.0116666	0.125301
ENSG00000254477.2	NA	ENSG00000254477	20.6892	1.11785	0.46591	2.39929	0.016427	0.145359
ENSG00000275210.1	NA	ENSG00000275210	15.4939	1.12111	0.560734	1.99937	0.0455684	0.225385
ENSG00000235026.8	389023	DPP10-AS1	16.8472	1.1271	0.554218	2.03368	0.0419838	0.217676
ENSG00000268460.2	93429	ENSG00000268460	18.6074	1.12856	0.560483	2.01354	0.0440577	0.22129
ENSG00000260896.6	100996425	ARLNC1	22.4488	1.12998	0.559481	2.01969	0.0434156	0.220782
ENSG00000286021.3	NA	LINC02822	25.5586	1.13147	0.526316	2.1498	0.0315711	0.191691
ENSG00000249635.1	101929577	ENSG00000249635	14.2252	1.13191	0.513922	2.20249	0.0276307	0.180888
ENSG00000222005.9	388948	LINC01118	27.0995	1.1324	0.413345	2.73961	0.00615112	0.0935497
ENSG00000234323.10	100996590	LINC01505	28.7268	1.13668	0.471212	2.41225	0.0158543	0.143958
ENSG00000286975.1	NA	ENSG00000286975	11.8845	1.13753	0.548523	2.07381	0.0380971	0.208522
ENSG00000232034.1	NA	ENSG00000232034	17.0303	1.14005	0.493357	2.31079	0.0208442	0.162503
ENSG00000231951.1	NA	ENSG00000231951	13.4391	1.142	0.526857	2.16757	0.0301916	0.187314
ENSG00000232354.8	NA	VIPR1-AS1	26.1003	1.1426	0.512061	2.23138	0.0256559	0.175296
ENSG00000250590.6	100506272	LINC02492	12.9478	1.14301	0.558802	2.04547	0.0408087	0.215438
ENSG00000289728.1	NA	ENSG00000289728	30.479	1.14375	0.467172	2.44824	0.0143557	0.137931
ENSG00000289307.2	NA	ENSG00000289307	15.7656	1.14469	0.501838	2.28099	0.0225488	0.167572
ENSG00000273507.7	NA	ENSG00000273507	32.2826	1.14995	0.446476	2.57562	0.010006	0.116819
ENSG00000266821.1	NA	ENSG00000266821	19.1161	1.15331	0.482567	2.38995	0.0168508	0.147005
ENSG00000251301.8	NA	LINC02384	23.6654	1.15348	0.473364	2.43677	0.0148189	0.139561
ENSG00000237720.2	105373390	ENSG00000237720	42.7787	1.15404	0.350338	3.29407	0.00098748	0.0433394
ENSG00000234389.1	NA	ENSG00000234389	24.141	1.15408	0.506429	2.27886	0.0226756	0.167572
ENSG00000261222.4	NA	ENSG00000261222	17.6334	1.15489	0.529278	2.18201	0.0291085	0.185201
ENSG00000287055.1	NA	ENSG00000287055	14.3066	1.15886	0.557703	2.07792	0.0377171	0.207422
ENSG00000289058.2	NA	ENSG00000289058	13.1282	1.16194	0.521749	2.22702	0.025946	0.175859
ENSG00000279249.4	102724859	ENSG00000279249	72.7925	1.16378	0.363999	3.19722	0.00138759	0.0499746
ENSG00000244198.7	NA	ARHGEF35-AS1	36.5413	1.16523	0.451338	2.58173	0.00983078	0.115628
ENSG00000227463.3	101927575	ENSG00000227463	11.3533	1.16616	0.592789	1.96724	0.049156	0.236708
ENSG00000242268.3	100507661	LINC02082	11.1832	1.16663	0.536785	2.17336	0.0297533	0.186381
ENSG00000228414.8	400957	REL-DT	17.6316	1.16673	0.536199	2.17592	0.0295609	0.185834
ENSG00000267892.1	NA	ENSG00000267892	13.2234	1.16711	0.52791	2.21081	0.0270489	0.179478
ENSG00000267296.2	80054	CEBPA-DT	12.9037	1.16943	0.536388	2.18019	0.0292434	0.185474
ENSG00000278000.1	NA	ENSG00000278000	67.3749	1.16983	0.299415	3.90704	9.3433e-05	0.0108018
ENSG00000288886.2	NA	ENSG00000288886	23.9921	1.17122	0.397831	2.94401	0.00323986	0.0729997
ENSG00000183822.3	107985578	NCF4-AS1	18.3197	1.17161	0.57981	2.02068	0.0433127	0.220782
ENSG00000287424.1	NA	ENSG00000287424	16.7227	1.17177	0.564938	2.07415	0.0380653	0.208509
ENSG00000290983.1	NA	ENSG00000290983	17.4271	1.17738	0.547594	2.15009	0.0315478	0.191657
ENSG00000249679.3	NA	ENSG00000249679	23.9085	1.17876	0.480018	2.45567	0.0140623	0.13687
ENSG00000234997.3	NA	LINC02966	14.6531	1.17916	0.534357	2.20669	0.027336	0.180129
ENSG00000287279.1	NA	ENSG00000287279	13.9223	1.17921	0.548417	2.15021	0.0315389	0.191657
ENSG00000229563.7	101927528	LINC01204	16.2587	1.17976	0.598988	1.96958	0.0488861	0.235694
ENSG00000280162.1	NA	ENSG00000280162	18.4653	1.18254	0.482002	2.45338	0.014152	0.137191
ENSG00000293559.1	NA	ENSG00000293559	16.9277	1.18293	0.520786	2.27143	0.0231208	0.168362
ENSG00000239921.6	101927149	LINC01471	20.6915	1.18381	0.485709	2.43728	0.0147983	0.139561
ENSG00000228862.5	NA	ENSG00000228862	22.052	1.18457	0.493658	2.39958	0.016414	0.14535
ENSG00000258454.1	NA	ENSG00000258454	11.3673	1.19004	0.556731	2.13755	0.0325529	0.193602
ENSG00000261003.1	NA	ENSG00000261003	13.2918	1.19013	0.588384	2.02271	0.0431026	0.220713
ENSG00000291173.1	643733	CASP4LP	15.6401	1.19112	0.55576	2.14323	0.0320945	0.19279
ENSG00000237803.6	101929559	PIRAT1	17.6768	1.19278	0.58053	2.05463	0.0399146	0.213298
ENSG00000287336.1	NA	ENSG00000287336	31.2107	1.19522	0.463834	2.57682	0.00997138	0.116569
ENSG00000238164.6	NA	TNFRSF14-AS1	40.4726	1.19801	0.415759	2.8815	0.00395787	0.0796052
ENSG00000249306.7	101928176	LINC01411	20.2618	1.19861	0.453033	2.64575	0.00815102	0.106045
ENSG00000249335.5	NA	ENSG00000249335	15.9361	1.19862	0.550772	2.17624	0.029537	0.185834
ENSG00000226091.7	389634	LINC00937	30.3361	1.20068	0.452358	2.65427	0.00794799	0.10494
ENSG00000289153.2	124909412	ENSG00000289153	9.93057	1.20119	0.588698	2.04042	0.0413083	0.216116
ENSG00000278996.1	NA	ENSG00000278996	401.455	1.20219	0.437794	2.74602	0.0060323	0.0933501
ENSG00000291135.1	2210	FCGR1BP	28.1989	1.2024	0.416457	2.88721	0.00388673	0.0786229
ENSG00000280425.2	NA	ENSG00000280425	14.267	1.20276	0.556342	2.1619	0.0306257	0.188929
ENSG00000288533.1	NA	ENSG00000288533	22.0824	1.20415	0.440897	2.73114	0.00631149	0.0946025
ENSG00000273257.2	NA	LINC02928	11.9876	1.20653	0.604588	1.99563	0.045974	0.22676
ENSG00000254319.6	101927815	LINC03021	19.2893	1.20667	0.592977	2.03494	0.0418573	0.217284
ENSG00000228793.3	100507336	ENSG00000228793	40.2378	1.2082	0.41847	2.8872	0.00388691	0.0786229
ENSG00000250334.8	100506035	LINC00989	18.9615	1.21186	0.531233	2.28123	0.0225349	0.167572
ENSG00000256150.2	283440	ITFG2-AS1	56.5272	1.21257	0.313526	3.86753	0.000109941	0.0121211
ENSG00000279489.1	NA	ENSG00000279489	25.1364	1.21383	0.446386	2.71924	0.00654324	0.0959519
ENSG00000204283.4	400624	LINC01973	21.2562	1.21521	0.521302	2.33111	0.0197477	0.15776
ENSG00000228126.1	100874054	FALEC	9.76395	1.21731	0.587593	2.07169	0.0382941	0.208912
ENSG00000282304.1	NA	ENSG00000282304	22.5995	1.22419	0.584794	2.09337	0.0363157	0.203801
ENSG00000280418.1	NA	ENSG00000280418	19.6728	1.22438	0.546541	2.24022	0.0250763	0.173852
ENSG00000235166.8	NA	LINC01440	18.0979	1.22438	0.560024	2.1863	0.0287937	0.184073
ENSG00000293074.1	NA	ENSG00000293074	15.3904	1.2256	0.509208	2.40688	0.0160893	0.14465
ENSG00000272940.1	NA	ENSG00000272940	16.056	1.23019	0.482403	2.55012	0.0107685	0.120944
ENSG00000228697.6	101928565	ENSG00000228697	17.7089	1.23106	0.543981	2.26305	0.0236326	0.169923
ENSG00000289814.1	NA	ENSG00000289814	14.435	1.23277	0.55975	2.20236	0.02764	0.180888
ENSG00000227155.7	124902108	DOCK8-AS2	19.6064	1.23457	0.502115	2.45874	0.0139426	0.136348
ENSG00000233029.3	100996318	ENSG00000233029	16.3795	1.23856	0.483556	2.56135	0.0104265	0.118802
ENSG00000290427.1	NA	ENSG00000290427	15.2951	1.24029	0.562459	2.20512	0.0274459	0.180428
ENSG00000286380.3	105375501	ENSG00000286380	19.3004	1.24695	0.564817	2.20771	0.0272643	0.179938
ENSG00000228484.3	101927692	ENSG00000228484	15.2932	1.25	0.555058	2.25202	0.024321	0.171891
ENSG00000260271.4	NA	ENSG00000260271	43.77	1.2509	0.378018	3.30909	0.000935983	0.0426592
ENSG00000277020.4	NA	ENSG00000277020	17.4704	1.2514	0.471672	2.65311	0.00797542	0.105205
ENSG00000253955.2	285593	LINC02995	31.6452	1.25184	0.36046	3.47291	0.000514854	0.0298825
ENSG00000287220.1	NA	ENSG00000287220	12.6861	1.25259	0.632943	1.979	0.047816	0.232539
ENSG00000226919.4	NA	ENSG00000226919	14.6935	1.25423	0.546422	2.29535	0.0217133	0.164631
ENSG00000247624.6	441009	CPEB2-DT	40.0501	1.25502	0.365267	3.43589	0.000590619	0.0317348
ENSG00000263096.1	NA	ENSG00000263096	10.9957	1.25516	0.594724	2.1105	0.0348155	0.199393
ENSG00000267252.6	101927433	LINC01255	17.6502	1.2566	0.567419	2.21459	0.0267881	0.178977
ENSG00000278935.1	NA	ENSG00000278935	17.7335	1.25777	0.53905	2.33331	0.019632	0.157277
ENSG00000233928.7	NA	ENSG00000233928	20.257	1.25956	0.538051	2.34096	0.0192341	0.155754
ENSG00000257588.1	101927318	AQP5-AS1	8.48502	1.26019	0.628617	2.0047	0.0449953	0.224188
ENSG00000285644.1	NA	ENSG00000285644	11.4479	1.26381	0.596376	2.11914	0.0340784	0.198036
ENSG00000238217.7	101927641	LINC01877	16.4867	1.26412	0.613071	2.06194	0.039213	0.21173
ENSG00000261606.5	NA	ENSG00000261606	24.6817	1.26696	0.492534	2.57234	0.0101014	0.117275
ENSG00000267374.3	647946	MIR924HG	27.7537	1.26769	0.50054	2.53265	0.0113205	0.123315
ENSG00000286608.1	NA	ENSG00000286608	18.941	1.26856	0.478403	2.65166	0.00800981	0.105238
ENSG00000249309.1	NA	ENSG00000249309	11.3567	1.2688	0.619025	2.04968	0.0403959	0.2141
ENSG00000242512.9	100996490	LINC01206	48.5644	1.26941	0.637283	1.99191	0.0463805	0.227974
ENSG00000253819.3	NA	LINC01151	24.7433	1.27082	0.514945	2.46787	0.0135919	0.135264
ENSG00000230131.6	NA	LINC02641	33.9779	1.27289	0.428681	2.9693	0.00298474	0.0697704
ENSG00000286288.2	NA	ENSG00000286288	36.3384	1.27325	0.446934	2.84886	0.00438763	0.0816464
ENSG00000284543.1	NA	LINC01226	22.6612	1.27415	0.495539	2.57124	0.0101336	0.117441
ENSG00000250198.5	NA	LINC02199	18.652	1.27445	0.582007	2.18975	0.0285423	0.18299
ENSG00000236882.9	202299	LINC01554	15.1612	1.27456	0.602312	2.11611	0.0343358	0.198974
ENSG00000258867.8	283587	HISLA	18.1901	1.27678	0.632897	2.01737	0.0436572	0.221085
ENSG00000235770.6	646324	LINC00607	19.8979	1.27919	0.533553	2.39749	0.0165079	0.145924
ENSG00000230731.3	NA	LINC02938	16.1796	1.27924	0.592477	2.15914	0.0308391	0.189513
ENSG00000260616.6	105371251	ENSG00000260616	12.2016	1.28001	0.577309	2.21721	0.0266088	0.178564
ENSG00000274020.4	388685	LINC01138	25.4896	1.28081	0.439147	2.91658	0.00353892	0.0753346
ENSG00000285769.4	NA	ENSG00000285769	11.2564	1.28127	0.639267	2.00429	0.0450395	0.224304
ENSG00000286796.1	NA	ENSG00000286796	11.1196	1.28226	0.649286	1.97488	0.0482817	0.234055
ENSG00000253452.6	124902062	ENSG00000253452	21.3837	1.28387	0.566822	2.26503	0.0235109	0.169795
ENSG00000291038.1	NA	ENSG00000291038	13.0052	1.28727	0.577125	2.23048	0.0257154	0.175392
ENSG00000238260.3	NA	ENSG00000238260	19.8241	1.28855	0.486439	2.64893	0.00807462	0.105437
ENSG00000248738.6	101929237	ENSG00000248738	9.82097	1.2888	0.650067	1.98256	0.0474163	0.231307
ENSG00000290357.1	NA	ENSG00000290357	8.7348	1.29013	0.645066	1.99999	0.0455012	0.225306
ENSG00000274317.2	NA	LINC02334	18.1299	1.29034	0.621895	2.07485	0.038	0.208311
ENSG00000229981.8	103695365	LINC01435	22.1438	1.29315	0.547373	2.36247	0.0181538	0.151436
ENSG00000293506.1	NA	ENSG00000293506	10.2577	1.29466	0.641659	2.01767	0.0436254	0.221085
ENSG00000267784.1	NA	ENSG00000267784	26.5334	1.29468	0.406538	3.18465	0.00144929	0.0510121
ENSG00000223843.5	NA	EFCAB6-AS1	9.50231	1.29514	0.609675	2.12431	0.0336445	0.196669
ENSG00000286938.1	NA	ENSG00000286938	13.1436	1.29569	0.546705	2.37001	0.0177878	0.150781
ENSG00000237001.7	NA	WASF3-AS1	25.9313	1.2958	0.393309	3.29462	0.000985544	0.0433394
ENSG00000232265.8	100505824	LINC02805	13.5764	1.29618	0.607805	2.13255	0.0329613	0.194647
ENSG00000279699.1	NA	ENSG00000279699	19.9618	1.29715	0.546883	2.37189	0.0176973	0.150532
ENSG00000228590.4	106660609	MIR4432HG	24.7872	1.2977	0.491373	2.64097	0.00826692	0.106704
ENSG00000227733.12	101927468	ENSG00000227733	36.4868	1.30035	0.476811	2.72718	0.00638785	0.0952151
ENSG00000235292.2	NA	ENSG00000235292	9.78987	1.30338	0.658596	1.97902	0.0478135	0.232539
ENSG00000290933.1	90011	ENSG00000290933	15.4891	1.30516	0.618894	2.10886	0.0349568	0.199941
ENSG00000203711.16	100130967	LINC02901	11.5637	1.30819	0.628122	2.0827	0.0372787	0.206507
ENSG00000254101.8	107986980	LINC02055	52.1426	1.30828	0.623895	2.09695	0.0359983	0.203133
ENSG00000291170.1	NA	ENSG00000291170	15.0158	1.30899	0.577975	2.26479	0.0235253	0.169812
ENSG00000287879.1	NA	ENSG00000287879	22.4748	1.30957	0.4332	3.02301	0.00250273	0.0653007
ENSG00000233705.9	NA	SLC26A4-AS1	30.2333	1.30992	0.491111	2.66725	0.0076475	0.103569
ENSG00000293558.1	NA	ENSG00000293558	17.7696	1.31159	0.455296	2.88074	0.00396748	0.0796858
ENSG00000253238.3	NA	ENSG00000253238	17.9402	1.31265	0.540065	2.43053	0.0150766	0.140441
ENSG00000278869.2	NA	ENSG00000278869	15.0418	1.31283	0.511672	2.56576	0.0102951	0.118244
ENSG00000277837.1	NA	ENSG00000277837	13.3041	1.31497	0.596248	2.2054	0.0274258	0.180386
ENSG00000242880.2	NA	ENSG00000242880	16.8034	1.31572	0.537968	2.44572	0.0144563	0.138374
ENSG00000293110.1	NA	ENSG00000293110	78.6974	1.31595	0.380921	3.45466	0.000550981	0.0307253
ENSG00000267777.2	107985312	LINC01791	12.5903	1.31668	0.606824	2.16979	0.0300228	0.186913
ENSG00000263711.6	400655	LINC02864	17.1373	1.31871	0.606642	2.17378	0.0297217	0.186362
ENSG00000232667.12	NA	ENSG00000232667	14.5959	1.32076	0.608774	2.16954	0.0300416	0.186913
ENSG00000273372.1	NA	SFTPD-AS1	10.2936	1.32287	0.661557	1.99963	0.0455407	0.225327
ENSG00000231367.6	101929596	LINC02613	29.4776	1.32339	0.541181	2.44538	0.0144699	0.138374
ENSG00000255240.6	283194	ENSG00000255240	15.7157	1.32363	0.587433	2.25325	0.0242432	0.171607
ENSG00000286496.1	124904601	ENSG00000286496	18.9969	1.33181	0.600635	2.21733	0.0266004	0.178564
ENSG00000205231.1	100506376	TTLL10-AS1	9.86481	1.33354	0.655841	2.03332	0.0420198	0.217676
ENSG00000280266.1	NA	ENSG00000280266	10.316	1.33467	0.657485	2.02996	0.042361	0.218568
ENSG00000175779.5	400359	LINC02694	18.8269	1.33624	0.559627	2.38774	0.0169523	0.147445
ENSG00000236911.6	NA	ENSG00000236911	14.3813	1.33894	0.674506	1.98507	0.0471372	0.230464
ENSG00000280441.3	NA	ENSG00000280441	762.909	1.34138	0.482399	2.78064	0.00542524	0.089394
ENSG00000225914.5	414764	TSBP1-AS1	20.6118	1.34264	0.534296	2.51291	0.0119739	0.126877
ENSG00000250723.7	NA	ENSG00000250723	10.6134	1.34481	0.636187	2.11385	0.0345278	0.199086
ENSG00000187621.16	124903372	TCL6	22.0287	1.34608	0.636071	2.11624	0.0343246	0.198974
ENSG00000291231.1	NA	ENSG00000291231	9.27696	1.34692	0.650175	2.07162	0.0383005	0.208912
ENSG00000171889.7	554202	MIR31HG	30.8637	1.34802	0.508766	2.64959	0.00805897	0.105437
ENSG00000285980.2	NA	ENSG00000285980	11.9811	1.34833	0.659074	2.0458	0.0407763	0.215393
ENSG00000293165.1	NA	FABP5P3	19.3021	1.3503	0.434659	3.10657	0.00189272	0.0570803
ENSG00000224153.3	105374250	LINC02054	12.8698	1.35175	0.667261	2.02582	0.0427836	0.22003
ENSG00000293352.1	NA	RPLP0P2	13.3252	1.35236	0.570226	2.37162	0.0177102	0.150532
ENSG00000290971.1	441425	ENSG00000290971	19.035	1.35397	0.55434	2.4425	0.014586	0.138858
ENSG00000227954.7	100507308	TARID	14.7615	1.35505	0.635399	2.1326	0.0329576	0.194647
ENSG00000290523.1	NA	ENSG00000290523	32.9341	1.35509	0.418126	3.24086	0.00119169	0.0469415
ENSG00000229618.3	NA	ENSG00000229618	33.6838	1.35575	0.511242	2.65188	0.00800447	0.105238
ENSG00000279091.1	NA	ENSG00000279091	11.808	1.35651	0.663585	2.04421	0.0409324	0.215657
ENSG00000249816.8	157381	LINC00964	24.2727	1.35957	0.590889	2.30089	0.0213976	0.16365
ENSG00000267719.1	100652929	LINC02078	19.5465	1.35967	0.632144	2.15088	0.0314857	0.191657
ENSG00000245008.4	101929538	ENSG00000245008	10.9804	1.36011	0.666149	2.04176	0.0411758	0.216059
ENSG00000250579.3	101929176	ADAMTS16-DT	16.1621	1.36077	0.575629	2.36397	0.0180801	0.151436
ENSG00000230773.9	NA	ENSG00000230773	35.2783	1.3613	0.519542	2.62019	0.00878801	0.110491
ENSG00000262619.4	NA	LINC00621	17.422	1.36189	0.583503	2.334	0.019596	0.157277
ENSG00000286707.1	NA	ENSG00000286707	17.8953	1.3623	0.473335	2.87809	0.00400094	0.0798156
ENSG00000237339.5	100130954	LINC01502	11.3176	1.36234	0.606827	2.24502	0.024767	0.173543
ENSG00000287677.2	NA	ENSG00000287677	19.0689	1.36274	0.539688	2.52506	0.0115678	0.124429
ENSG00000286035.1	NA	ENSG00000286035	11.7249	1.36286	0.58578	2.32657	0.0199882	0.158789
ENSG00000234394.8	440896	LINC03025	12.8169	1.36463	0.668311	2.04191	0.0411603	0.216058
ENSG00000184224.3	100505621	NDUFV1-DT	9.85978	1.36541	0.657024	2.07818	0.0376932	0.207422
ENSG00000225953.5	150538	SATB2-AS1	16.4336	1.36628	0.568654	2.40265	0.0162766	0.144749
ENSG00000279778.1	NA	ENSG00000279778	8.19662	1.36675	0.676409	2.0206	0.0433209	0.220782
ENSG00000287671.1	NA	ENSG00000287671	13.8282	1.36685	0.551149	2.48001	0.013138	0.133159
ENSG00000230223.8	NA	ATXN8OS	13.2214	1.36952	0.669043	2.04698	0.0406596	0.215096
ENSG00000280222.1	NA	ENSG00000280222	15.7139	1.37061	0.638967	2.14504	0.0319497	0.192447
ENSG00000231638.1	100506895	LUARIS	12.5549	1.37112	0.570363	2.40394	0.0162196	0.144743
ENSG00000271538.7	NA	LINC02427	26.2032	1.37139	0.442161	3.10156	0.00192502	0.057629
ENSG00000231407.6	NA	GORAB-AS1	21.4296	1.37183	0.478536	2.86673	0.00414734	0.0808328
ENSG00000261334.1	NA	ENSG00000261334	16.319	1.37193	0.482077	2.84587	0.00442909	0.0816464
ENSG00000229258.6	102723727	LPGAT1-AS1	11.5827	1.37584	0.633099	2.17319	0.029766	0.186381
ENSG00000223561.8	646588	LINC03007	19.2187	1.3774	0.574535	2.39741	0.0165113	0.145924
ENSG00000235731.3	NA	LINC02250	31.4598	1.37764	0.403896	3.41087	0.000647561	0.0337127
ENSG00000286100.1	NA	ENSG00000286100	13.3295	1.37846	0.628773	2.1923	0.028358	0.182639
ENSG00000232855.7	NA	ENSG00000232855	25.065	1.38436	0.455829	3.03702	0.0023893	0.0636253
ENSG00000241449.6	NA	ENSG00000241449	31.484	1.38504	0.469012	2.9531	0.00314595	0.0714498
ENSG00000231482.3	NA	ENSG00000231482	11.5846	1.3878	0.631441	2.19782	0.0279618	0.181229
ENSG00000279669.1	NA	ENSG00000279669	11.8253	1.38783	0.673309	2.06121	0.0392834	0.211755
ENSG00000203801.8	387111	LINC00222	13.0339	1.38903	0.614156	2.26168	0.0237169	0.170073
ENSG00000228742.11	111216280	LINC02577	19.3905	1.3891	0.595742	2.33171	0.0197161	0.157755
ENSG00000229855.9	NA	ENSG00000229855	11.9051	1.38952	0.679822	2.04394	0.0409596	0.215721
ENSG00000287578.1	107986626	ENSG00000287578	14.2149	1.38963	0.62358	2.22847	0.025849	0.175674
ENSG00000280070.1	NA	ENSG00000280070	12.1239	1.38975	0.632791	2.19622	0.0280765	0.181706
ENSG00000099869.8	51214	IGF2-AS	12.0905	1.39087	0.677942	2.05161	0.0402073	0.214016
ENSG00000289429.1	NA	ENSG00000289429	20.0563	1.39096	0.463938	2.99817	0.00271611	0.067641
ENSG00000262979.1	NA	ENSG00000262979	16.6868	1.39174	0.575926	2.41653	0.0156692	0.143107
ENSG00000292434.1	NA	KCNJ6-AS1	12.6372	1.39226	0.695834	2.00085	0.0454091	0.225224
ENSG00000286091.1	NA	ENSG00000286091	38.2158	1.39304	0.664933	2.09501	0.0361698	0.203455
ENSG00000262681.2	NA	ENSG00000262681	10.87	1.39408	0.643316	2.16702	0.0302336	0.187493
ENSG00000238099.3	645434	LINC01625	13.3979	1.39475	0.624707	2.23265	0.0255718	0.175296
ENSG00000293000.1	NA	ENSG00000293000	71.7865	1.39602	0.64265	2.17228	0.0298343	0.18654
ENSG00000257495.5	100127967	KRT73-AS1	8.9041	1.39802	0.687507	2.03347	0.0420054	0.217676
ENSG00000289005.2	NA	ENSG00000289005	7.41359	1.39826	0.687069	2.0351	0.0418405	0.217284
ENSG00000284848.2	101927464	LINC02359	18.3851	1.39854	0.595021	2.3504	0.0187531	0.154055
ENSG00000290751.1	6953	TCP10L3	19.1222	1.40263	0.579275	2.42136	0.0154625	0.142223
ENSG00000228918.5	NA	LINC01344	25.7061	1.40291	0.573181	2.44758	0.014382	0.13809
ENSG00000253311.3	101927766	LINC01847	18.1443	1.40335	0.639903	2.19307	0.028302	0.182519
ENSG00000260401.1	NA	ENSG00000260401	13.0719	1.40361	0.533613	2.63039	0.00852861	0.108477
ENSG00000242048.3	644090	PRKAG2-AS2	13.235	1.40406	0.608093	2.30895	0.0209464	0.162853
ENSG00000286218.2	NA	ENSG00000286218	11.4217	1.40412	0.69995	2.00603	0.0448535	0.22386
ENSG00000291242.1	NA	ENSG00000291242	14.7301	1.40513	0.608886	2.30771	0.0210153	0.163009
ENSG00000277047.5	124903233	ENSG00000277047	13.8478	1.40523	0.61452	2.28671	0.022213	0.166334
ENSG00000216863.11	285780	LY86-AS1	28.1429	1.40664	0.498837	2.81985	0.00480462	0.0841399
ENSG00000279936.1	NA	ENSG00000279936	11.0719	1.40837	0.647377	2.17551	0.0295921	0.185874
ENSG00000185847.9	100131138	LINC01405	16.1696	1.40879	0.542807	2.59538	0.00944853	0.113398
ENSG00000287778.2	NA	ENSG00000287778	14.3374	1.40939	0.631466	2.23194	0.0256192	0.175296
ENSG00000178722.16	285668	C5orf64	42.1792	1.41023	0.467056	3.0194	0.00253274	0.0658182
ENSG00000189238.6	100507206	LINC00943	15.001	1.41189	0.718732	1.96442	0.0494814	0.237404
ENSG00000236963.9	NA	LINC01141	19.942	1.41294	0.624696	2.2618	0.0237096	0.170073
ENSG00000286178.1	NA	ENSG00000286178	34.0605	1.41365	0.442942	3.19151	0.00141532	0.0503146
ENSG00000286148.1	NA	ENSG00000286148	33.9711	1.41368	0.442547	3.19441	0.00140116	0.0500615
ENSG00000286012.1	NA	ENSG00000286012	33.9276	1.41377	0.441125	3.20491	0.00135106	0.0493885
ENSG00000266290.1	101927666	DYNLL2-DT	19.1902	1.41408	0.503666	2.80758	0.00499154	0.0857242
ENSG00000263745.7	105371956	ENSG00000263745	17.5678	1.41474	0.550423	2.57027	0.0101618	0.117653
ENSG00000239828.9	NA	CCDC54-AS1	39.7109	1.41781	0.364836	3.88615	0.000101846	0.0114941
ENSG00000204055.5	NA	IER5L-AS1	263.262	1.41834	0.1908	7.43362	1.05662e-13	1.66946e-10
ENSG00000293448.1	NA	ENSG00000293448	20.9745	1.4184	0.453439	3.12809	0.00175944	0.055722
ENSG00000253314.7	497634	LINC00293	16.0507	1.41888	0.553492	2.5635	0.0103621	0.118448
ENSG00000290977.1	NA	ENSG00000290977	10.7234	1.41896	0.706921	2.00724	0.0447237	0.22354
ENSG00000251676.2	101927305	SNHG27	22.3634	1.42124	0.599702	2.36991	0.0177926	0.150781
ENSG00000279578.1	NA	ENSG00000279578	9.41131	1.42148	0.705528	2.01478	0.0439277	0.22129
ENSG00000261742.6	283867	LINC00922	8.65327	1.42149	0.677213	2.09903	0.0358146	0.202902
ENSG00000286155.1	NA	ENSG00000286155	62.8973	1.42171	0.610569	2.3285	0.0198855	0.158239
ENSG00000283117.1	79150	MGC4859	55.5926	1.4222	0.363833	3.90893	9.27047e-05	0.0108018
ENSG00000234663.7	NA	LINC01934	36.554	1.42231	0.656593	2.1662	0.0302961	0.187717
ENSG00000284977.3	105376244	ENSG00000284977	52.0985	1.4232	0.662238	2.14907	0.0316288	0.191894
ENSG00000177133.14	440556	PRDM16-DT	13.724	1.42366	0.674216	2.11157	0.0347233	0.199195
ENSG00000261241.8	102724940	LINC02128	15.3155	1.42466	0.583736	2.4406	0.014663	0.139051
ENSG00000293511.1	NA	LRRC77P	15.1878	1.42562	0.63137	2.25797	0.0239476	0.170612
ENSG00000248491.6	NA	ENSG00000248491	8.95074	1.42587	0.673878	2.11592	0.0343516	0.198974
ENSG00000261200.1	NA	ENSG00000261200	13.1658	1.42626	0.632355	2.25547	0.0241037	0.17112
ENSG00000226239.2	NA	ENSG00000226239	28.7649	1.42779	0.381615	3.74144	0.000182972	0.0171175
ENSG00000229847.9	196047	EMX2OS	21.2239	1.42832	0.574241	2.48731	0.0128711	0.13158
ENSG00000234722.5	103724390	LINC01287	38.4115	1.42862	0.459417	3.10963	0.0018732	0.0570383
ENSG00000255491.4	105375743	ENSG00000255491	13.8619	1.42877	0.706148	2.02332	0.0430399	0.22063
ENSG00000249917.3	100859921	LINC00536	10.1286	1.4288	0.656012	2.17801	0.0294056	0.185761
ENSG00000257310.1	NA	ENSG00000257310	8.51893	1.42916	0.687892	2.0776	0.0377466	0.207422
ENSG00000226985.7	100133123	LINC01203	17.3579	1.42924	0.59833	2.38871	0.0169078	0.147321
ENSG00000263278.2	NA	ENSG00000263278	11.9382	1.42934	0.64629	2.2116	0.0269944	0.179451
ENSG00000228705.4	100652730	LINC00659	8.23786	1.43075	0.657378	2.17645	0.0295214	0.185834
ENSG00000290359.1	100132979	GOLGA8DP	19.0845	1.43107	0.570843	2.50694	0.0121781	0.128051
ENSG00000232458.1	101928744	LINC01450	12.0236	1.43124	0.599521	2.3873	0.0169726	0.147445
ENSG00000287558.1	NA	ENSG00000287558	11.7071	1.43204	0.71115	2.01369	0.0440419	0.22129
ENSG00000293017.1	NA	ENSG00000293017	6.55175	1.43211	0.710295	2.01621	0.0437777	0.22129
ENSG00000286057.1	NA	ENSG00000286057	49.3791	1.43333	0.671934	2.13314	0.0329136	0.194527
ENSG00000238207.2	124907878	ENSG00000238207	11.322	1.43425	0.623713	2.29954	0.0214743	0.163998
ENSG00000204110.7	NA	LINC02520	7.45579	1.43656	0.730232	1.96727	0.0491525	0.236708
ENSG00000251002.10	105370401	TRD-AS1	41.1648	1.43794	0.411837	3.49153	0.000480254	0.028764
ENSG00000256751.6	101928290	PLBD1-AS1	17.8801	1.43842	0.54635	2.63279	0.00846875	0.108005
ENSG00000293444.1	NA	ENSG00000293444	13.7445	1.44039	0.584349	2.46495	0.0137031	0.135614
ENSG00000289854.1	NA	ENSG00000289854	10.1427	1.44243	0.643363	2.24201	0.0249606	0.173852
ENSG00000287823.1	NA	ENSG00000287823	41.9763	1.44265	0.37682	3.82849	0.000128934	0.0135643
ENSG00000280131.1	NA	ENSG00000280131	9.82153	1.44366	0.64422	2.24095	0.0250293	0.173852
ENSG00000260785.2	101928165	CASC17	10.225	1.4462	0.71002	2.03684	0.0416661	0.21707
ENSG00000256995.8	NA	LINC02955	15.9163	1.4471	0.609901	2.37268	0.0176597	0.150452
ENSG00000230628.1	NA	ENSG00000230628	9.51408	1.44931	0.717894	2.01884	0.0435043	0.220782
ENSG00000254254.7	101929415	PENK-AS1	15.7256	1.45012	0.638509	2.27111	0.0231406	0.168362
ENSG00000225579.2	NA	EDNRB-AS1	10.354	1.45053	0.651964	2.22487	0.0260899	0.176582
ENSG00000279595.1	NA	ENSG00000279595	11.4438	1.45079	0.613304	2.36553	0.0180044	0.151436
ENSG00000225718.2	NA	ENSG00000225718	17.1858	1.45149	0.597274	2.43019	0.015091	0.140441
ENSG00000286615.3	105379199	ENSG00000286615	17.6568	1.45255	0.578483	2.51096	0.0120402	0.12739
ENSG00000224184.7	100506457	MIR3681HG	38.2396	1.45359	0.453157	3.2077	0.00133803	0.0493885
ENSG00000180066.11	NA	LINC02870	11.8431	1.45445	0.659467	2.2055	0.027419	0.180386
ENSG00000241570.8	101927832	PAQR9-AS1	14.6024	1.45753	0.63207	2.30597	0.0211124	0.163089
ENSG00000255693.3	400046	LINC02389	13.457	1.45785	0.728944	1.99994	0.0455064	0.225306
ENSG00000287119.1	NA	ENSG00000287119	10.4735	1.45937	0.682451	2.13843	0.0324818	0.193503
ENSG00000291042.1	NA	ENSG00000291042	12.9056	1.46095	0.603151	2.4222	0.0154268	0.142215
ENSG00000237773.8	101927609	ENSG00000237773	29.037	1.46181	0.527319	2.77215	0.0055687	0.0900875
ENSG00000279352.1	NA	ENSG00000279352	12.7116	1.46228	0.530637	2.75571	0.0058565	0.0923275
ENSG00000259692.6	NA	LINC01418	20.9825	1.46246	0.533246	2.74257	0.00609602	0.0933501
ENSG00000278873.1	100133319	PRO1804	9.56367	1.4625	0.721765	2.02628	0.0427361	0.219945
ENSG00000226791.9	101927070	LINC02611	15.613	1.46377	0.577033	2.53672	0.0111896	0.123021
ENSG00000290869.1	101927429	KMT2CP1	7.58669	1.46642	0.741851	1.9767	0.0480751	0.2334
ENSG00000260440.4	NA	LINC01544	14.1893	1.46934	0.564442	2.60317	0.00923666	0.112249
ENSG00000286252.1	NA	ENSG00000286252	34.4215	1.47004	0.508845	2.88897	0.00386502	0.0785151
ENSG00000284196.3	NA	ENSG00000284196	17.2618	1.4706	0.653855	2.24912	0.0245048	0.172333
ENSG00000290698.1	NA	ENSG00000290698	18.134	1.47135	0.502961	2.92537	0.00344048	0.074351
ENSG00000224812.4	220980	TMEM72-AS1	26.5725	1.47227	0.534803	2.75291	0.00590674	0.0925958
ENSG00000234665.9	NA	LERFS	29.0698	1.47293	0.468711	3.14252	0.001675	0.0547553
ENSG00000290837.1	652972	LRRC37A5P	13.7188	1.47573	0.527612	2.797	0.0051579	0.0874199
ENSG00000279143.1	NA	ENSG00000279143	9.46122	1.47598	0.71337	2.06902	0.0385439	0.209673
ENSG00000179136.8	284034	LINC00670	14.3463	1.47641	0.667697	2.2112	0.0270217	0.179451
ENSG00000179066.8	NA	ENSG00000179066	13.4268	1.4821	0.638827	2.32003	0.0203393	0.160337
ENSG00000255794.11	196475	RMST	20.1738	1.48249	0.583121	2.54233	0.0110116	0.12257
ENSG00000236754.5	101929372	ENSG00000236754	13.9153	1.48269	0.549666	2.69744	0.00698747	0.0982878
ENSG00000286863.2	NA	ENSG00000286863	23.819	1.48288	0.477689	3.10428	0.00190742	0.0573009
ENSG00000286146.1	NA	ENSG00000286146	77.0913	1.48312	0.615154	2.41097	0.01591	0.144286
ENSG00000286378.1	NA	ENSG00000286378	11.1572	1.48336	0.600124	2.47175	0.0134454	0.134984
ENSG00000258609.3	100885779	LINC-ROR	12.1378	1.48361	0.741767	2.0001	0.04549	0.225306
ENSG00000285569.4	105373429	ENSG00000285569	37.1686	1.48418	0.441734	3.3599	0.000779698	0.0383644
ENSG00000286267.1	NA	ENSG00000286267	57.3977	1.48529	0.622639	2.38548	0.0170568	0.147805
ENSG00000290101.1	NA	ENSG00000290101	9.84062	1.48656	0.662144	2.24506	0.024764	0.173543
ENSG00000234210.1	101927914	ENSG00000234210	19.456	1.48691	0.524008	2.83757	0.00454585	0.0825083
ENSG00000277631.7	101929127	PGM5P3-AS1	11.2366	1.4878	0.627652	2.37042	0.0177681	0.150753
ENSG00000286641.1	124900881	ENSG00000286641	9.62883	1.48872	0.723899	2.05653	0.0397318	0.213122
ENSG00000274993.1	NA	ENSG00000274993	28.724	1.4888	0.535623	2.77956	0.00544333	0.0894676
ENSG00000228021.7	283038	ENSG00000228021	17.5341	1.49181	0.498257	2.99405	0.00275303	0.0680836
ENSG00000230448.5	100499171	LINC00276	11.9292	1.49191	0.658977	2.26399	0.023575	0.169866
ENSG00000287881.1	NA	ENSG00000287881	8.59846	1.49369	0.739849	2.01891	0.0434969	0.220782
ENSG00000287064.1	NA	ENSG00000287064	11.5775	1.49419	0.597116	2.50235	0.0123371	0.128741
ENSG00000179028.4	NA	ENSG00000179028	7.88146	1.49566	0.705572	2.11978	0.0340244	0.197803
ENSG00000232721.3	NA	ENSG00000232721	8.13612	1.49735	0.740018	2.0234	0.0430321	0.22063
ENSG00000234426.3	NA	ENSG00000234426	9.38289	1.49829	0.754293	1.98634	0.0469951	0.230092
ENSG00000286263.1	NA	ENSG00000286263	12.7247	1.49849	0.627877	2.3866	0.0170049	0.147445
ENSG00000249388.3	NA	ENSG00000249388	9.20824	1.49858	0.725323	2.06608	0.0388206	0.210332
ENSG00000290418.1	387590	TPTEP1	20.0614	1.49907	0.541579	2.76796	0.00564078	0.0906349
ENSG00000227101.2	107984195	ENSG00000227101	9.66028	1.50093	0.747874	2.00693	0.0447575	0.22363
ENSG00000268181.3	101929050	ENSG00000268181	9.77857	1.50288	0.720321	2.08641	0.0369418	0.206005
ENSG00000205890.3	100128770	ENSG00000205890	12.823	1.5035	0.681876	2.20494	0.0274582	0.180428
ENSG00000241369.6	647107	LINC01192	18.4782	1.50399	0.664579	2.26307	0.0236311	0.169923
ENSG00000105501.13	NA	SIGLEC5	9.45308	1.50422	0.762287	1.97329	0.048462	0.234398
ENSG00000287868.1	NA	ENSG00000287868	42.8777	1.50691	0.366289	4.11398	3.88889e-05	0.00559163
ENSG00000234929.3	NA	ENSG00000234929	18.9269	1.50703	0.517741	2.91078	0.00360523	0.0758379
ENSG00000286720.1	NA	ENSG00000286720	11.855	1.5128	0.662294	2.28418	0.022361	0.166981
ENSG00000235888.5	NA	LINC02940	25.2521	1.51341	0.477525	3.16927	0.00152822	0.0519485
ENSG00000228262.11	104355287	LINC01320	33.5064	1.51519	0.476194	3.18186	0.00146331	0.0510962
ENSG00000286661.1	NA	ENSG00000286661	10.0736	1.51659	0.659658	2.29906	0.0215017	0.164079
ENSG00000230368.2	284593	FAM41C	9.7651	1.51923	0.650608	2.33509	0.0195388	0.157277
ENSG00000264985.4	101928251	ENSG00000264985	15.0314	1.52039	0.594376	2.55796	0.0105289	0.119488
ENSG00000260997.1	NA	ENSG00000260997	12.6141	1.52106	0.648692	2.34481	0.0190366	0.154984
ENSG00000230000.3	100287704	ENSG00000230000	12.7572	1.52132	0.648476	2.346	0.0189761	0.154813
ENSG00000291002.1	NA	ENSG00000291002	12.9204	1.5216	0.67764	2.24543	0.0247403	0.173543
ENSG00000286600.1	NA	ENSG00000286600	16.5074	1.52229	0.675951	2.25208	0.0243174	0.171891
ENSG00000245812.5	101927740	LINC02202	11.5659	1.52549	0.650677	2.34447	0.0190542	0.154984
ENSG00000226759.8	101926890	DAB1-AS1	14.7911	1.52634	0.558667	2.73211	0.00629298	0.0946025
ENSG00000215196.5	285696	BASP1-AS1	25.3433	1.52662	0.555542	2.74799	0.00599618	0.0933501
ENSG00000232596.3	105376679	LINC01646	7.41736	1.52797	0.762018	2.00516	0.0449462	0.2241
ENSG00000275465.8	158434	ENSG00000275465	10.4572	1.52804	0.708476	2.1568	0.0310211	0.19022
ENSG00000286054.1	NA	ENSG00000286054	32.2922	1.52817	0.521968	2.92771	0.00341463	0.0741628
ENSG00000287495.1	NA	ENSG00000287495	7.609	1.52836	0.694425	2.2009	0.0277432	0.180947
ENSG00000265313.8	NA	LINC01476	27.2527	1.52866	0.557495	2.74201	0.00610642	0.0933501
ENSG00000253279.6	286135	LINC02209	9.25128	1.52938	0.705377	2.16817	0.0301456	0.187274
ENSG00000234380.3	100506385	LINC01426	12.8433	1.53117	0.693844	2.2068	0.0273283	0.180129
ENSG00000215483.12	400123	LINC00598	56.9843	1.532	0.396122	3.8675	0.000109959	0.0121211
ENSG00000293415.1	NA	ENSG00000293415	17.037	1.53413	0.54294	2.82561	0.0047191	0.083307
ENSG00000257060.9	NA	ENSG00000257060	27.3934	1.53539	0.488356	3.144	0.00166657	0.0546652
ENSG00000250754.6	101928877	LINC02436	18.858	1.53725	0.616706	2.49267	0.0126786	0.13055
ENSG00000279494.1	NA	ENSG00000279494	7.36239	1.53779	0.752479	2.04363	0.0409896	0.215742
ENSG00000233191.2	NA	ENSG00000233191	9.93531	1.54006	0.747686	2.05976	0.0394212	0.212337
ENSG00000215808.4	339535	LINC01139	8.84994	1.54007	0.764466	2.01457	0.0439495	0.22129
ENSG00000286310.1	NA	ENSG00000286310	15.9421	1.54142	0.572546	2.69221	0.00709794	0.0992141
ENSG00000289608.2	NA	ENSG00000289608	10.2519	1.54332	0.778631	1.98209	0.0474693	0.231407
ENSG00000272734.1	NA	ADIRF-AS1	13.1163	1.54428	0.626569	2.46467	0.013714	0.135614
ENSG00000245832.7	101928989	MIR4300HG	10.9184	1.54473	0.73039	2.11495	0.0344345	0.199086
ENSG00000290596.1	NA	ENSG00000290596	9.85914	1.54492	0.70715	2.18472	0.0289096	0.184182
ENSG00000240687.4	NA	ENSG00000240687	12.1051	1.54537	0.749526	2.06179	0.0392277	0.21173
ENSG00000236172.7	102800314	MIR7515HG	21.2071	1.54722	0.636475	2.43091	0.0150608	0.140441
ENSG00000258791.9	645687	LINC00520	12.8971	1.5475	0.718339	2.15428	0.0312183	0.190845
ENSG00000253807.6	NA	LINC01170	11.0539	1.54808	0.767248	2.01771	0.0436216	0.221085
ENSG00000259881.1	101927793	ENSG00000259881	17.5965	1.54882	0.546827	2.83237	0.00462045	0.0830629
ENSG00000287925.1	NA	ENSG00000287925	10.6899	1.54888	0.69124	2.24073	0.0250436	0.173852
ENSG00000234139.6	NA	ENSG00000234139	22.8023	1.55224	0.51225	3.03023	0.00244364	0.064117
ENSG00000278890.1	NA	ENSG00000278890	15.8963	1.55281	0.598377	2.59504	0.00945806	0.113398
ENSG00000260788.8	105371366	CEDORA	14.6122	1.55283	0.624241	2.48755	0.0128627	0.13158
ENSG00000248973.3	107986400	ENSG00000248973	11.4719	1.55314	0.762029	2.03816	0.0415338	0.217056
ENSG00000277268.2	102723471	LHX1-DT	12.3087	1.55389	0.783528	1.98319	0.0473461	0.231134
ENSG00000286966.1	NA	ENSG00000286966	7.32094	1.55554	0.744556	2.08922	0.036688	0.205081
ENSG00000290665.1	NA	ENSG00000290665	8.21678	1.55724	0.777318	2.00335	0.04514	0.224359
ENSG00000286679.1	107985953	ENSG00000286679	27.9643	1.55758	0.552601	2.81863	0.00482294	0.084357
ENSG00000253762.2	NA	ENSG00000253762	7.43468	1.5581	0.764545	2.03794	0.0415561	0.21707
ENSG00000263724.2	201477	DLGAP1-AS3	11.2912	1.55887	0.748993	2.08129	0.037407	0.206735
ENSG00000249631.7	107986178	ENSG00000249631	13.8291	1.55944	0.703957	2.21524	0.0267435	0.178877
ENSG00000293466.1	NA	MGAT4EP	11.6933	1.56025	0.723361	2.15694	0.0310102	0.19022
ENSG00000287771.1	NA	ENSG00000287771	7.14634	1.5603	0.784244	1.98956	0.0466397	0.228853
ENSG00000266256.3	284276	LINC00683	30.7141	1.56089	0.795075	1.9632	0.0496234	0.237404
ENSG00000267665.3	400622	ENSG00000267665	27.9762	1.56276	0.486068	3.21511	0.00130395	0.0483067
ENSG00000225362.10	196993	CT62	10.4545	1.56361	0.659897	2.36948	0.017813	0.150865
ENSG00000176659.11	284756	LINC02910	10.5021	1.56428	0.760775	2.05616	0.0397671	0.213128
ENSG00000287342.1	105375118	ENSG00000287342	9.67198	1.56533	0.763377	2.05053	0.040313	0.2141
ENSG00000287720.1	NA	ENSG00000287720	14.1399	1.56556	0.564349	2.7741	0.00553542	0.0897619
ENSG00000260469.3	NA	INSYN1-AS1	12.2232	1.56611	0.590961	2.6501	0.00804676	0.105437
ENSG00000285734.1	NA	ENSG00000285734	11.5494	1.56671	0.732791	2.138	0.0325167	0.193602
ENSG00000181577.16	221416	LINC03040	13.2397	1.56902	0.626465	2.50456	0.0122603	0.128381
ENSG00000245750.11	145837	DRAIC	81.4383	1.57003	0.523424	2.99954	0.00270385	0.0676237
ENSG00000235050.6	NA	MLIP-AS1	11.6111	1.57172	0.751219	2.09223	0.0364178	0.204204
ENSG00000231648.2	NA	LINC01698	10.8797	1.57455	0.675677	2.33033	0.0197886	0.15792
ENSG00000226622.7	NA	ENSG00000226622	18.1861	1.57587	0.584329	2.69688	0.00699915	0.0983477
ENSG00000293446.1	NA	ENSG00000293446	10.1976	1.57617	0.66611	2.36623	0.0179701	0.151383
ENSG00000285783.1	NA	ENSG00000285783	8.01289	1.57629	0.732539	2.15182	0.0314118	0.191496
ENSG00000291052.1	150000	ABCC13	19.1542	1.5766	0.633785	2.48759	0.0128613	0.13158
ENSG00000259786.7	NA	LINC02109	13.8136	1.5773	0.631396	2.49812	0.0124854	0.129411
ENSG00000234199.3	440900	LINC01191	12.0074	1.57754	0.663573	2.37735	0.0174376	0.149462
ENSG00000233002.2	NA	TBC1D26-AS1	6.04995	1.57772	0.759692	2.07679	0.0378212	0.207694
ENSG00000256654.4	NA	ENSG00000256654	26.851	1.57782	0.581684	2.7125	0.00667774	0.0965302
ENSG00000259234.8	729911	ANKRD34C-AS1	36.6765	1.5806	0.454833	3.47511	0.000510636	0.0297592
ENSG00000215498.9	642633	FAM230B	22.8496	1.58184	0.593606	2.6648	0.00770339	0.104101
ENSG00000262585.1	101928766	LINC01979	28.0974	1.58227	0.479322	3.30106	0.000963199	0.0432072
ENSG00000227764.2	105748977	NTRAS	8.74475	1.5832	0.779298	2.03157	0.0421971	0.218118
ENSG00000259974.5	140828	LINC00261	11.5457	1.5839	0.729398	2.17152	0.0298921	0.186584
ENSG00000286292.2	NA	ENSG00000286292	12.5831	1.58453	0.654148	2.42229	0.0154232	0.142215
ENSG00000241743.4	NA	XACT	452.639	1.58483	0.649005	2.44193	0.0146088	0.138862
ENSG00000255314.4	101928894	ENSG00000255314	16.1431	1.5855	0.517078	3.06626	0.00216752	0.0609811
ENSG00000257259.3	101927653	LINC02388	11.8749	1.58687	0.701006	2.2637	0.0235925	0.169866
ENSG00000232520.2	151484	GCSIR	12.3439	1.58708	0.672081	2.36144	0.0182043	0.151561
ENSG00000229140.12	137196	CCDC26	95.1581	1.58836	0.695858	2.28259	0.0224545	0.167175
ENSG00000263146.3	NA	LINC01896	8.14522	1.59067	0.712765	2.23168	0.0256359	0.175296
ENSG00000226252.1	NA	ENSG00000226252	10.32	1.59316	0.759336	2.0981	0.0358965	0.203005
ENSG00000286896.2	105377451	ENSG00000286896	8.95693	1.59361	0.791317	2.01387	0.0440231	0.22129
ENSG00000286887.1	NA	ENSG00000286887	7.86367	1.59449	0.732166	2.17778	0.0294225	0.185785
ENSG00000286149.1	NA	ENSG00000286149	61.3018	1.59462	0.633065	2.51889	0.0117725	0.125868
ENSG00000279881.1	NA	ENSG00000279881	7.68886	1.5956	0.804307	1.98382	0.0472759	0.230939
ENSG00000197880.10	259283	MDS2	12.9953	1.5958	0.649635	2.45646	0.0140315	0.136715
ENSG00000167459.17	148231	LINC00905	14.3353	1.59739	0.615669	2.59455	0.00947141	0.113398
ENSG00000254928.1	NA	ENSG00000254928	10.3498	1.60054	0.74615	2.14507	0.0319472	0.192447
ENSG00000224404.2	NA	ENSG00000224404	11.7892	1.60091	0.676263	2.36728	0.0179193	0.151383
ENSG00000214548.18	55384	MEG3	59.5287	1.60097	0.615308	2.6019	0.00927083	0.112249
ENSG00000267014.6	NA	LINC01532	11.0008	1.60191	0.767473	2.08725	0.0368653	0.205821
ENSG00000228016.1	91149	RAPGEF4-AS1	14.4396	1.60239	0.657804	2.43597	0.0148518	0.139662
ENSG00000224613.7	101928436	RNPC3-DT	11.9379	1.60239	0.594047	2.69742	0.00698797	0.0982878
ENSG00000253521.2	93668	HPYR1	11.1147	1.60351	0.705226	2.27375	0.0229808	0.168362
ENSG00000287158.3	105377188	ENSG00000287158	10.3336	1.60361	0.722092	2.22079	0.0263651	0.177599
ENSG00000290609.1	NA	ENSG00000290609	6.12754	1.60374	0.799508	2.0059	0.0448664	0.22386
ENSG00000258975.2	NA	ENSG00000258975	7.12303	1.60374	0.80123	2.0016	0.0453276	0.225007
ENSG00000215231.8	340094	LINC01020	10.429	1.60563	0.704689	2.2785	0.0226968	0.167572
ENSG00000185433.11	54072	LINC00158	13.4484	1.60981	0.690045	2.33291	0.0196529	0.157356
ENSG00000287519.1	NA	ENSG00000287519	10.8925	1.6102	0.664442	2.42339	0.0153763	0.142165
ENSG00000227640.5	100507533	SOX21-AS1	11.627	1.61077	0.808833	1.99148	0.0464286	0.228132
ENSG00000218672.1	NA	LINC03010	8.90843	1.61109	0.819758	1.96533	0.0493762	0.237206
ENSG00000286551.1	NA	ENSG00000286551	10.524	1.61191	0.715988	2.25131	0.0243661	0.172124
ENSG00000260477.8	101929701	LINC01584	8.9807	1.61293	0.735219	2.19381	0.0282488	0.182424
ENSG00000286109.1	NA	ENSG00000286109	5.17518	1.61302	0.804319	2.00545	0.0449149	0.224023
ENSG00000264515.7	284395	VSTM2B-DT	11.5761	1.6133	0.789187	2.04426	0.0409277	0.215657
ENSG00000287292.1	NA	ENSG00000287292	9.69978	1.61373	0.731078	2.20733	0.0272909	0.179999
ENSG00000225684.4	100128385	FAM225B	16.8769	1.61401	0.564384	2.85977	0.00423946	0.0816464
ENSG00000226762.5	105376354	LINC02668	10.8673	1.61424	0.734189	2.19867	0.0279012	0.181167
ENSG00000230387.5	100505664	ENSG00000230387	16.9341	1.61434	0.596254	2.70746	0.00677999	0.0971374
ENSG00000205628.5	401337	LINC01446	22.5504	1.61524	0.60788	2.65716	0.00788013	0.104606
ENSG00000250974.4	NA	LINC02196	9.55042	1.6159	0.744267	2.17113	0.0299214	0.186584
ENSG00000258018.2	NA	LINC02457	10.7193	1.61616	0.710846	2.27357	0.0229917	0.168362
ENSG00000286827.1	105374069	ENSG00000286827	15.3812	1.61874	0.653535	2.47689	0.0132532	0.134136
ENSG00000253796.4	NA	ENSG00000253796	12.0915	1.61955	0.606025	2.67241	0.00753088	0.102674
ENSG00000231817.9	101929344	LINC01198	14.4395	1.62054	0.560526	2.8911	0.00383892	0.078433
ENSG00000230641.1	NA	USP12-DT	10.3672	1.62183	0.723293	2.24229	0.0249428	0.173852
ENSG00000220575.8	100128264	HTR5A-AS1	12.8735	1.62347	0.670141	2.42258	0.0154108	0.142215
ENSG00000259920.1	NA	ENSG00000259920	7.50622	1.62371	0.805003	2.01702	0.0436931	0.221109
ENSG00000205396.11	126536	LINC00661	11.6484	1.62423	0.756896	2.14591	0.0318799	0.192447
ENSG00000248118.2	285577	LINC01019	9.57511	1.62883	0.755552	2.15581	0.0310986	0.190367
ENSG00000228140.2	NA	EFHD2-AS1	17.0819	1.62924	0.566996	2.87347	0.00405996	0.0800729
ENSG00000280385.1	NA	ENSG00000280385	1131.71	1.62967	0.160127	10.1774	2.50261e-24	1.77936e-20
ENSG00000278668.1	NA	ENSG00000278668	10.9482	1.62967	0.63933	2.54903	0.0108023	0.121143
ENSG00000293412.1	NA	GUCY1B2	13.6018	1.63	0.582212	2.79967	0.00511541	0.086907
ENSG00000181908.5	100996455	LINC02724	8.86908	1.63058	0.638881	2.55224	0.0107032	0.120411
ENSG00000261467.2	NA	ENSG00000261467	11.4664	1.6316	0.681479	2.39421	0.0166563	0.146295
ENSG00000230257.7	58160	NFE4	13.7117	1.63218	0.587582	2.7778	0.00547288	0.0895336
ENSG00000259235.2	NA	CTXN2-AS1	13.7828	1.63313	0.632327	2.58274	0.00980198	0.11548
ENSG00000267714.2	NA	ENSG00000267714	9.27089	1.63662	0.688003	2.3788	0.0173692	0.149304
ENSG00000290686.1	280659	ENSG00000290686	7.06444	1.63677	0.750803	2.18002	0.0292559	0.185474
ENSG00000225249.6	NA	LINC00378	9.75214	1.63678	0.643996	2.5416	0.0110346	0.12257
ENSG00000287958.2	102724104	ENSG00000287958	9.26154	1.6394	0.800575	2.04778	0.0405818	0.214765
ENSG00000236922.10	NA	LINC01378	11.1965	1.63962	0.764104	2.14581	0.0318884	0.192447
ENSG00000230990.2	NA	ENSG00000230990	7.8615	1.64049	0.776969	2.1114	0.0347384	0.199195
ENSG00000251138.7	100507377	LINC02882	15.7962	1.64081	0.612519	2.6788	0.00738869	0.101501
ENSG00000279440.1	NA	ENSG00000279440	12.6729	1.64105	0.718493	2.28401	0.0223707	0.166981
ENSG00000259905.7	791114	PWRN1	53.6432	1.64207	0.639461	2.5679	0.0102315	0.118005
ENSG00000254661.3	105376570	LINC02682	11.1411	1.6425	0.72293	2.272	0.0230864	0.168362
ENSG00000281383.1	NA	ENSG00000281383	1090.67	1.6428	0.760456	2.16029	0.0307504	0.189139
ENSG00000279973.2	NA	ENSG00000279973	5.75545	1.6443	0.81435	2.01916	0.0434703	0.220782
ENSG00000227007.1	101929390	LINC01247	9.8624	1.64444	0.81854	2.00899	0.0445382	0.222769
ENSG00000240499.7	NA	ENSG00000240499	14.1963	1.64478	0.632325	2.60116	0.00929097	0.112249
ENSG00000122548.5	9808	KIAA0087	10.4268	1.64479	0.760609	2.16247	0.0305821	0.188831
ENSG00000251273.4	NA	LINC02228	7.51307	1.64558	0.786099	2.09336	0.0363173	0.203801
ENSG00000280109.3	191585	PLAC4	21.4666	1.64561	0.63315	2.59909	0.00934714	0.112691
ENSG00000236790.7	339789	LINC00299	81.5187	1.64665	0.61939	2.6585	0.00784882	0.104606
ENSG00000261261.3	NA	ENSG00000261261	8.63579	1.6468	0.80272	2.05153	0.0402158	0.214016
ENSG00000274198.1	NA	ENSG00000274198	5.75763	1.64696	0.812188	2.02781	0.0425797	0.219219
ENSG00000226674.11	401014	TEX41	52.4066	1.64748	0.728779	2.2606	0.0237839	0.170199
ENSG00000234076.2	NA	TPRG1-AS1	7.37859	1.64875	0.802582	2.05431	0.039946	0.213369
ENSG00000278920.1	NA	ENSG00000278920	31.8338	1.64895	0.744187	2.21578	0.0267066	0.178862
ENSG00000282897.1	NA	ENSG00000282897	6.57982	1.64928	0.837063	1.97032	0.0488019	0.235612
ENSG00000266489.3	NA	ENSG00000266489	9.89611	1.65097	0.785865	2.10084	0.0356554	0.202329
ENSG00000241696.2	100505609	LINC02053	9.5762	1.65317	0.772119	2.14108	0.0322673	0.192946
ENSG00000261402.1	NA	ENSG00000261402	7.76797	1.65346	0.719224	2.29895	0.021508	0.164079
ENSG00000254186.3	NA	ENSG00000254186	29.1298	1.65367	0.435919	3.79352	0.000148528	0.0148737
ENSG00000256925.3	NA	ADGRA1-AS1	14.8117	1.65522	0.697625	2.37265	0.0176611	0.150452
ENSG00000250501.3	NA	ENSG00000250501	11.1915	1.65617	0.63649	2.60204	0.00926714	0.112249
ENSG00000267432.6	NA	DNAH17-AS1	35.2119	1.65633	0.664956	2.49089	0.0127424	0.130922
ENSG00000286040.1	NA	ENSG00000286040	8.00578	1.65748	0.776772	2.13381	0.0328583	0.194362
ENSG00000253298.2	285627	LINC01845	7.81873	1.65824	0.824772	2.01054	0.0443737	0.222181
ENSG00000285091.1	NA	ENSG00000285091	13.3645	1.65941	0.591347	2.80615	0.00501369	0.0860008
ENSG00000250280.2	NA	ENSG00000250280	7.39663	1.66007	0.801076	2.0723	0.0382374	0.208728
ENSG00000286063.1	NA	ENSG00000286063	10.1518	1.6604	0.797149	2.08293	0.037258	0.206473
ENSG00000226954.1	NA	ENSG00000226954	9.28323	1.66098	0.749269	2.2168	0.0266367	0.178667
ENSG00000287899.1	NA	ENSG00000287899	9.56994	1.66131	0.745155	2.22949	0.0257814	0.175412
ENSG00000260711.2	NA	ENSG00000260711	11.5187	1.66355	0.722197	2.30346	0.0212528	0.16365
ENSG00000292246.1	NA	ENSG00000292246	10.2156	1.66608	0.704095	2.36627	0.0179682	0.151383
ENSG00000272622.2	NA	ENSG00000272622	16.4098	1.66765	0.543851	3.06638	0.00216671	0.0609811
ENSG00000249781.7	285692	LINC02112	12.0145	1.66922	0.643264	2.59492	0.00946123	0.113398
ENSG00000183470.9	286023	FLJ40288	10.7251	1.67041	0.737188	2.26592	0.0234562	0.169572
ENSG00000258028.3	107984685	ENSG00000258028	14.1985	1.67163	0.652609	2.56146	0.0104234	0.118802
ENSG00000258476.8	101927153	LINC02207	23.0093	1.67185	0.587604	2.8452	0.0044383	0.0816464
ENSG00000293390.1	NA	ENSG00000293390	11.9852	1.67254	0.660897	2.53071	0.0113833	0.123659
ENSG00000290654.1	440910	ENSG00000290654	11.792	1.67526	0.733568	2.28371	0.0223886	0.166981
ENSG00000254092.4	NA	ENSG00000254092	29.871	1.67582	0.726143	2.30783	0.0210083	0.163009
ENSG00000235824.5	100507605	LINC00837	8.20516	1.6776	0.688455	2.43675	0.0148198	0.139561
ENSG00000279907.1	NA	ENSG00000279907	6.34786	1.67762	0.8327	2.01467	0.0439394	0.22129
ENSG00000235049.1	100271702	LINC00940	10.7022	1.67866	0.633219	2.651	0.00802529	0.105276
ENSG00000268621.6	645553	IGFL2-AS1	8.02848	1.68022	0.790085	2.12663	0.0334508	0.196314
ENSG00000187979.4	NA	FAM230D	8.00205	1.68069	0.834774	2.01335	0.0440779	0.22129
ENSG00000203900.2	100130587	ENSG00000203900	11.8885	1.68111	0.749962	2.24159	0.0249878	0.173852
ENSG00000174680.10	NA	GRIK1-AS1	10.6331	1.68162	0.738052	2.27845	0.0226997	0.167572
ENSG00000226994.9	NA	ENSG00000226994	12.2421	1.68262	0.702708	2.39448	0.0166438	0.146295
ENSG00000291007.1	NA	ENSG00000291007	19.224	1.68344	0.537644	3.13114	0.0017413	0.0554171
ENSG00000261738.8	645355	MIR3976HG	32.3593	1.68393	0.753362	2.23522	0.0254032	0.174981
ENSG00000240405.7	101927152	SAMMSON	33.4103	1.68511	0.525763	3.20508	0.00135023	0.0493885
ENSG00000258819.2	102724190	LINC02289	13.5156	1.68574	0.614616	2.74275	0.00609266	0.0933501
ENSG00000226277.2	NA	ENSG00000226277	6.47482	1.68756	0.798281	2.11399	0.034516	0.199086
ENSG00000293538.2	NA	DMBT1L1	16.6718	1.68795	0.666516	2.5325	0.0113251	0.123315
ENSG00000251665.1	NA	ENSG00000251665	7.53083	1.68835	0.81161	2.08025	0.0375025	0.206941
ENSG00000261683.2	100505583	LINC00838	8.17049	1.68902	0.834991	2.0228	0.0430939	0.220713
ENSG00000260750.7	NA	ENSG00000260750	15.4075	1.69	0.666557	2.53541	0.0112316	0.12314
ENSG00000248942.3	NA	LINC01335	7.42886	1.6904	0.804234	2.10188	0.0355637	0.202124
ENSG00000263878.2	NA	DLGAP1-AS4	6.81882	1.69043	0.828865	2.03945	0.0414055	0.216466
ENSG00000290551.1	NA	ENSG00000290551	16.4445	1.69049	0.556616	3.03709	0.00238876	0.0636253
ENSG00000279668.4	NA	ENSG00000279668	15.7862	1.69086	0.632407	2.67368	0.0075023	0.102383
ENSG00000288582.2	NA	ENSG00000288582	10.2583	1.6918	0.742157	2.27957	0.0226334	0.167572
ENSG00000262097.3	NA	LINC02185	10.6395	1.69185	0.719673	2.35085	0.0187305	0.153958
ENSG00000289839.1	NA	ENSG00000289839	6.94597	1.69482	0.812257	2.08656	0.0369281	0.206005
ENSG00000255367.4	101927708	ENSG00000255367	5.9825	1.69606	0.855451	1.98265	0.0474062	0.231307
ENSG00000285829.1	NA	ENSG00000285829	8.1543	1.69642	0.776088	2.18586	0.0288261	0.184139
ENSG00000244649.5	NA	LINC02086	15.6768	1.69661	0.696537	2.43577	0.0148599	0.139662
ENSG00000287920.1	NA	ENSG00000287920	13.9376	1.69676	0.608829	2.78692	0.00532121	0.0891256
ENSG00000288895.2	NA	ENSG00000288895	8.08991	1.69831	0.820119	2.07081	0.038377	0.209146
ENSG00000224259.9	100505633	LINC01133	9.42642	1.69944	0.7505	2.2644	0.0235493	0.169866
ENSG00000279176.1	NA	ENSG00000279176	8.93418	1.70008	0.718439	2.36635	0.0179642	0.151383
ENSG00000285936.1	NA	ENSG00000285936	7.27789	1.70137	0.690495	2.46398	0.0137403	0.135665
ENSG00000226869.6	645591	LHFPL3-AS1	13.4142	1.70222	0.774344	2.19827	0.0279299	0.181229
ENSG00000237286.1	NA	CARD11-AS1	11.2763	1.70245	0.781604	2.17815	0.029395	0.185761
ENSG00000231528.3	286333	FAM225A	13.1433	1.70266	0.654491	2.60151	0.0092815	0.112249
ENSG00000293102.1	NA	ENSG00000293102	8.18934	1.70288	0.836718	2.03518	0.0418323	0.217284
ENSG00000225493.1	151171	LINC01107	8.3677	1.70347	0.730042	2.33338	0.0196281	0.157277
ENSG00000286032.1	NA	ENSG00000286032	58.45	1.70552	0.603257	2.82719	0.0046958	0.083277
ENSG00000224819.2	NA	ENSG00000224819	14.3426	1.70619	0.683551	2.49607	0.0125576	0.129888
ENSG00000233639.9	100506421	PANTR1	19.2765	1.70639	0.5884	2.90004	0.00373111	0.0773875
ENSG00000266278.1	101060542	LINC01910	8.54674	1.70666	0.766425	2.22678	0.0259619	0.175883
ENSG00000224973.6	100506195	LARGE-AS1	17.8626	1.70796	0.538848	3.16964	0.00152627	0.0519485
ENSG00000224074.3	152024	LINC00691	10.5902	1.70852	0.652487	2.61847	0.00883261	0.110606
ENSG00000233290.4	NA	ENSG00000233290	15.5425	1.70906	0.614505	2.7812	0.00541583	0.089394
ENSG00000250634.6	101929071	LINC01182	18.0171	1.7091	0.588452	2.9044	0.00367954	0.0766077
ENSG00000289327.2	NA	ENSG00000289327	14.0283	1.70946	0.674156	2.5357	0.0112222	0.123132
ENSG00000272381.2	NA	LINC02664	10.4042	1.71114	0.69554	2.46017	0.0138872	0.136097
ENSG00000231131.10	101928687	LNCAROD	9.95637	1.71142	0.787247	2.17393	0.0297105	0.186362
ENSG00000280011.1	NA	ENSG00000280011	48.0897	1.71171	0.71146	2.40591	0.0161321	0.14465
ENSG00000231163.6	402779	CSMD2-AS1	11.2527	1.71388	0.710307	2.41288	0.0158272	0.143902
ENSG00000234308.3	102725079	LINC01878	5.91128	1.71437	0.846224	2.02591	0.0427745	0.22003
ENSG00000286829.1	NA	ENSG00000286829	9.7128	1.71449	0.807829	2.12235	0.0338087	0.197033
ENSG00000224318.6	101927174	CHL1-AS2	7.80227	1.71475	0.829037	2.06836	0.0386059	0.209773
ENSG00000293535.2	NA	ENSG00000293535	17.972	1.71503	0.577074	2.97194	0.00295928	0.0694405
ENSG00000256988.2	NA	ENSG00000256988	11.8089	1.7159	0.668941	2.5651	0.0103147	0.118244
ENSG00000224478.3	NA	ENSG00000224478	8.12759	1.7168	0.765664	2.24224	0.0249462	0.173852
ENSG00000292309.1	NA	ENSG00000292309	7.81439	1.71731	0.776407	2.21187	0.0269758	0.179451
ENSG00000224655.7	101927801	LINC01823	11.9409	1.71849	0.661601	2.59747	0.00939141	0.112887
ENSG00000291025.1	442028	ENSG00000291025	16.2325	1.71866	0.543572	3.16179	0.00156802	0.0528372
ENSG00000279082.5	NA	LINC01727	12.9721	1.71895	0.742433	2.31529	0.0205972	0.161818
ENSG00000259203.4	101928499	ENSG00000259203	8.42865	1.72016	0.836006	2.05759	0.0396291	0.212904
ENSG00000179676.7	221241	LINC00305	8.19218	1.7204	0.875569	1.96489	0.0494271	0.237371
ENSG00000290522.1	644669	ENSG00000290522	7.39149	1.72146	0.785644	2.19114	0.0284415	0.182921
ENSG00000250033.5	641364	SLC7A11-AS1	283.459	1.72182	0.287795	5.98279	2.1935e-09	1.19968e-06
ENSG00000290818.1	NA	ENSG00000290818	12.7547	1.72194	0.683873	2.51792	0.011805	0.126026
ENSG00000249484.9	101927134	LINC01470	11.3666	1.72314	0.620873	2.77535	0.00551422	0.0897619
ENSG00000293097.1	NA	ENSG00000293097	28.2074	1.72648	0.474282	3.64019	0.000272435	0.0206065
ENSG00000286885.3	NA	ENSG00000286885	14.9475	1.72836	0.614692	2.81175	0.00492728	0.0852022
ENSG00000229240.9	254312	LINC00710	15.3208	1.72836	0.621458	2.78114	0.00541689	0.089394
ENSG00000291070.1	90586	AOC4P	10.4117	1.7305	0.812871	2.12887	0.0332649	0.195708
ENSG00000290592.1	107985211	ENSG00000290592	19.621	1.73211	0.561991	3.08209	0.00205554	0.0594753
ENSG00000232537.2	NA	ENSG00000232537	10.8246	1.73343	0.71251	2.43285	0.0149807	0.140193
ENSG00000280078.1	NA	ENSG00000280078	13.2707	1.73447	0.559888	3.09788	0.0019491	0.0578012
ENSG00000258779.8	100506172	LINC01568	20.9299	1.73489	0.613247	2.82902	0.00466914	0.0831875
ENSG00000287996.1	124903236	ENSG00000287996	13.7374	1.73497	0.693175	2.50294	0.0123168	0.128741
ENSG00000227456.9	114036	LINC00310	46.3272	1.73684	0.396622	4.37908	1.19181e-05	0.00222994
ENSG00000173862.3	55025	ENSG00000173862	8.05562	1.73933	0.834861	2.08338	0.0372169	0.206473
ENSG00000287867.1	NA	ENSG00000287867	9.68421	1.74035	0.829638	2.09772	0.0359295	0.203005
ENSG00000280414.1	NA	ENSG00000280414	7.44366	1.74062	0.847093	2.05481	0.0398974	0.213298
ENSG00000255117.6	105376606	LINC02546	5.50366	1.74319	0.854148	2.04085	0.0412658	0.216116
ENSG00000287338.1	NA	ENSG00000287338	12.8032	1.7432	0.690047	2.52621	0.0115301	0.124305
ENSG00000288551.1	NA	ENSG00000288551	11.889	1.74487	0.668034	2.61194	0.00900289	0.111711
ENSG00000236299.8	NA	ENSG00000236299	10.9941	1.74533	0.647551	2.69528	0.00703305	0.0986714
ENSG00000255087.6	101929473	ENSG00000255087	33.5197	1.74749	0.505676	3.45576	0.000548742	0.0307209
ENSG00000258676.5	NA	ENSG00000258676	10.7536	1.74764	0.65221	2.67956	0.00737183	0.101501
ENSG00000231943.11	103344932	PGM5P4-AS1	9.0721	1.74774	0.835989	2.09063	0.0365617	0.204849
ENSG00000253968.2	NA	ENSG00000253968	6.1912	1.74783	0.867758	2.01419	0.0439895	0.22129
ENSG00000265552.1	NA	ENSG00000265552	5.62627	1.74819	0.865734	2.01931	0.0434551	0.220782
ENSG00000281880.2	440034	PAUPAR	19.5111	1.74943	0.616535	2.83752	0.00454655	0.0825083
ENSG00000285412.2	1124	ENSG00000285412	8.54789	1.74967	0.7799	2.24346	0.0248673	0.173837
ENSG00000290931.1	NA	ENSG00000290931	13.9762	1.74977	0.681174	2.56876	0.0102064	0.117923
ENSG00000267123.7	101928710	SCAT1	23.2742	1.74977	0.519283	3.36959	0.000752803	0.0375609
ENSG00000231749.3	104355297	ABCA9-AS1	9.61172	1.75006	0.805289	2.1732	0.029765	0.186381
ENSG00000279359.1	NA	ENSG00000279359	8.63536	1.7501	0.857666	2.04054	0.041297	0.216116
ENSG00000291172.1	347127	SPATA31D5P	13.6199	1.75064	0.658738	2.65756	0.00787089	0.104606
ENSG00000279526.2	NA	ENSG00000279526	7.48067	1.75171	0.81275	2.15528	0.0311399	0.190538
ENSG00000289731.2	202134	ENSG00000289731	77.7332	1.75318	0.534967	3.27718	0.0010485	0.0443659
ENSG00000269155.2	441179	ENSG00000269155	7.38236	1.75369	0.832875	2.10559	0.0352399	0.201016
ENSG00000230316.8	154860	FEZF1-AS1	18.8726	1.75389	0.630069	2.78365	0.00537513	0.089394
ENSG00000260840.2	100996478	LINC01964	10.8618	1.75443	0.616465	2.84595	0.00442787	0.0816464
ENSG00000249803.6	124901076	ENSG00000249803	7.20871	1.75472	0.755422	2.32284	0.0201877	0.159769
ENSG00000275431.1	NA	ENSG00000275431	9.37498	1.75579	0.763863	2.29857	0.0215295	0.164142
ENSG00000288091.1	NA	ENSG00000288091	9.09665	1.75631	0.691107	2.5413	0.0110441	0.12257
ENSG00000285712.1	NA	ENSG00000285712	5.56745	1.75631	0.797333	2.20273	0.0276136	0.180888
ENSG00000224853.3	100874156	LINC00393	12.5213	1.75651	0.675382	2.60077	0.00930153	0.112282
ENSG00000279217.1	NA	ENSG00000279217	25.6663	1.7569	0.855277	2.05418	0.0399579	0.213369
ENSG00000228999.4	124908056	ENSG00000228999	18.1913	1.75772	0.561158	3.13231	0.00173438	0.0554171
ENSG00000264659.2	NA	ENSG00000264659	9.56116	1.75845	0.759326	2.3158	0.0205691	0.161777
ENSG00000235537.3	NA	ENSG00000235537	9.90715	1.75944	0.753761	2.33421	0.0195845	0.157277
ENSG00000264265.1	105376854	LINC01925	9.06638	1.7599	0.732359	2.40305	0.0162588	0.144749
ENSG00000290666.1	NA	ENSG00000290666	5.67223	1.76076	0.820265	2.14658	0.0318268	0.192447
ENSG00000228392.3	NA	ENSG00000228392	8.89959	1.76567	0.839488	2.10327	0.035442	0.201737
ENSG00000232624.8	283080	LINC01517	24.0997	1.7666	0.611152	2.89061	0.00384497	0.0784439
ENSG00000283183.4	105374338	ENSG00000283183	9.54324	1.76671	0.84166	2.09908	0.0358098	0.202902
ENSG00000284623.1	NA	LINC02786	6.21324	1.76793	0.826074	2.14016	0.0323422	0.192994
ENSG00000224924.9	387486	LINC00320	28.1746	1.76863	0.874079	2.02342	0.0430298	0.22063
ENSG00000267284.2	NA	ENSG00000267284	12.0916	1.76883	0.630699	2.80456	0.00503849	0.0863221
ENSG00000276266.1	NA	ENSG00000276266	5.54095	1.76992	0.883318	2.00372	0.0451004	0.224319
ENSG00000229491.5	NA	ENSG00000229491	7.17529	1.77137	0.791427	2.2382	0.0252082	0.174345
ENSG00000241231.2	NA	ENSG00000241231	9.9569	1.77709	0.64755	2.74433	0.00606343	0.0933501
ENSG00000258754.8	NA	LINC01579	17.1646	1.77711	0.682398	2.60422	0.00920835	0.112249
ENSG00000287346.1	105370689	ENSG00000287346	6.65162	1.77735	0.839941	2.11604	0.0343417	0.198974
ENSG00000290764.1	149620	CHIAP2	6.83064	1.77952	0.875402	2.0328	0.0420729	0.217737
ENSG00000258710.8	348120	LINC01193	11.6593	1.7815	0.702327	2.53656	0.0111947	0.123021
ENSG00000236008.5	101929567	LINC01814	58.3823	1.78166	0.576952	3.08806	0.00201467	0.0587063
ENSG00000250102.6	NA	LINC02377	5.63306	1.78184	0.896411	1.98774	0.0468399	0.229519
ENSG00000290862.1	344887	NMRAL2P	16.3593	1.78417	0.676303	2.63813	0.00833654	0.107087
ENSG00000253100.2	NA	ENSG00000253100	11.1392	1.78427	0.751585	2.37402	0.0175958	0.150278
ENSG00000288563.1	NA	ENSG00000288563	8.53762	1.78458	0.909025	1.96318	0.0496248	0.237404
ENSG00000198358.4	101928372	ENSG00000198358	8.07788	1.7855	0.75813	2.35513	0.0185162	0.152993
ENSG00000225316.3	100874136	TPTE2-AS1	12.8451	1.78607	0.616667	2.89634	0.00377547	0.0781473
ENSG00000280025.1	NA	ENSG00000280025	8.92278	1.78708	0.838315	2.13175	0.0330273	0.194956
ENSG00000280118.3	NA	ENSG00000280118	9.04787	1.78744	0.908948	1.96649	0.0492416	0.236879
ENSG00000287933.1	NA	ENSG00000287933	12.7579	1.78788	0.666873	2.68099	0.00734043	0.101242
ENSG00000186960.14	387978	LINC01551	18.9151	1.78948	0.622222	2.87594	0.0040282	0.0799404
ENSG00000289811.1	90499	FAM95A	9.34714	1.79003	0.780412	2.2937	0.021808	0.164631
ENSG00000236212.2	NA	ENSG00000236212	8.3679	1.79033	0.779668	2.29627	0.0216604	0.164514
ENSG00000286710.1	116435278	ENSG00000286710	24.3075	1.79072	0.564697	3.17113	0.0015185	0.0519485
ENSG00000225279.2	NA	ENSG00000225279	7.1725	1.79333	0.792772	2.26211	0.0236908	0.170073
ENSG00000189223.15	654433	PAX8-AS1	57.319	1.79494	0.579078	3.09965	0.00193749	0.0576751
ENSG00000287474.1	NA	ENSG00000287474	7.12431	1.79579	0.86056	2.08676	0.0369095	0.205986
ENSG00000230817.6	103283057	LINC01362	6.10591	1.79855	0.917009	1.96132	0.0498411	0.237977
ENSG00000279446.1	NA	ENSG00000279446	6.88856	1.79911	0.814425	2.20905	0.027171	0.179738
ENSG00000293147.1	NA	SLC9A7P1	10.2705	1.79917	0.660969	2.72202	0.00648846	0.0959519
ENSG00000260807.8	115804232	CEROX1	20.142	1.80062	0.579568	3.10683	0.00189102	0.0570803
ENSG00000227373.6	102724601	RABGAP1L-DT	25.6857	1.80314	0.460727	3.91368	9.08989e-05	0.0106825
ENSG00000286539.1	NA	ENSG00000286539	5.18684	1.80419	0.885586	2.03728	0.0416219	0.21707
ENSG00000237401.8	100505964	LINC01304	18.0712	1.80715	0.567968	3.18179	0.0014637	0.0510962
ENSG00000256596.1	NA	ENSG00000256596	6.02321	1.80864	0.911456	1.98434	0.0472178	0.230734
ENSG00000267659.5	101928104	LINC01482	16.4442	1.80894	0.643497	2.8111	0.00493718	0.0852022
ENSG00000262898.5	NA	ENSG00000262898	13.2015	1.80916	0.725867	2.49241	0.012688	0.130552
ENSG00000287243.2	100129223	THCAT155	14.5456	1.81086	0.605166	2.99233	0.00276856	0.0682138
ENSG00000250497.1	NA	ENSG00000250497	9.50084	1.8112	0.717218	2.52532	0.0115594	0.124429
ENSG00000266602.2	NA	ENSG00000266602	15.1046	1.81193	0.702343	2.57984	0.00988461	0.115877
ENSG00000285773.1	NA	ENSG00000285773	8.51719	1.81409	0.865604	2.09575	0.0361044	0.203329
ENSG00000286069.2	NA	ENSG00000286069	7.55023	1.81419	0.900593	2.01444	0.0439638	0.22129
ENSG00000226083.5	100129213	SLC39A12-AS1	6.75687	1.8158	0.924906	1.96323	0.0496199	0.237404
ENSG00000227508.6	401289	LINC01624	7.64467	1.8166	0.836821	2.17084	0.0299436	0.18659
ENSG00000233508.4	121853075	PTPRT-DT	7.46629	1.81676	0.866588	2.09645	0.0360427	0.203223
ENSG00000251381.8	100506305	LINC00958	15.4584	1.81759	0.682697	2.66237	0.00775929	0.104288
ENSG00000286404.1	NA	ENSG00000286404	8.07603	1.81913	0.693056	2.6248	0.00867007	0.10949
ENSG00000287860.3	NA	ENSG00000287860	20.5404	1.82019	0.590997	3.07986	0.00207101	0.0597359
ENSG00000227579.6	NA	ENSG00000227579	13.3125	1.82071	0.693866	2.62401	0.00869018	0.109552
ENSG00000227619.3	NA	ENSG00000227619	9.85743	1.82239	0.667288	2.73104	0.00631348	0.0946025
ENSG00000219445.2	101928254	ENSG00000219445	7.62049	1.82376	0.78299	2.32923	0.0198471	0.158115
ENSG00000204684.4	284788	ENSG00000204684	12.9516	1.82438	0.661534	2.7578	0.00581913	0.0920445
ENSG00000287514.2	105376030	ENSG00000287514	13.6369	1.82493	0.693746	2.63054	0.00852483	0.108477
ENSG00000293061.1	NA	ENSG00000293061	5.71441	1.82585	0.848056	2.15298	0.0313204	0.19123
ENSG00000293480.1	NA	TCAM1P	14.2535	1.82689	0.574016	3.18265	0.00145932	0.0510962
ENSG00000236130.2	101928337	PTCSC2	10.0942	1.82743	0.668603	2.7332	0.00627224	0.0945825
ENSG00000248455.8	101929544	LINC02217	17.7802	1.8276	0.689221	2.65169	0.00800901	0.105238
ENSG00000234211.2	NA	ENSG00000234211	9.38761	1.82897	0.709257	2.57872	0.00991682	0.116159
ENSG00000237424.1	84793	FOXD2-AS1	11.1905	1.83048	0.662941	2.76116	0.0057597	0.091557
ENSG00000283445.1	NA	ENSG00000283445	11.9319	1.83065	0.682119	2.68377	0.00727964	0.100501
ENSG00000250685.7	654780	ENSG00000250685	7.0252	1.831	0.870805	2.10265	0.0354965	0.201904
ENSG00000245526.13	645323	LINC00461	33.0287	1.83285	0.902652	2.03052	0.0423042	0.218513
ENSG00000290805.1	NA	ENSG00000290805	12.7166	1.83288	0.61428	2.98379	0.00284703	0.0686157
ENSG00000260710.4	NA	ENSG00000260710	15.2046	1.83423	0.593215	3.09202	0.00198801	0.0584428
ENSG00000235725.1	NA	LINC03050	8.07216	1.83428	0.747276	2.45462	0.0141033	0.136987
ENSG00000235881.2	NA	ENSG00000235881	6.28506	1.83609	0.87534	2.09758	0.0359425	0.203005
ENSG00000287245.1	NA	ENSG00000287245	8.17223	1.83624	0.813789	2.25641	0.0240451	0.170804
ENSG00000293132.1	NA	ENSG00000293132	6.85138	1.83659	0.809365	2.26917	0.0232578	0.168778
ENSG00000264188.1	NA	ENSG00000264188	9.7114	1.83797	0.765053	2.40241	0.0162874	0.144754
ENSG00000287611.3	NA	ENSG00000287611	8.71094	1.83843	0.824474	2.22982	0.0257591	0.175412
ENSG00000287998.1	NA	ENSG00000287998	6.48451	1.83897	0.890495	2.0651	0.0389131	0.210557
ENSG00000236548.3	7955	RNF217-AS1	21.6143	1.84093	0.650716	2.82908	0.00466816	0.0831875
ENSG00000272763.1	NA	LINC03057	6.64206	1.84266	0.912308	2.01977	0.0434069	0.220782
ENSG00000204661.9	285679	C5orf60	9.3677	1.84323	0.750131	2.45721	0.0140019	0.136562
ENSG00000259793.1	NA	ENSG00000259793	8.78937	1.84408	0.714635	2.58045	0.00986711	0.115768
ENSG00000285572.2	124903183	ENSG00000285572	12.8864	1.84444	0.617875	2.98514	0.00283451	0.0686157
ENSG00000257522.7	102724934	ENSG00000257522	19.7438	1.84455	0.652182	2.82827	0.00468003	0.0831875
ENSG00000286497.1	NA	ENSG00000286497	5.79329	1.84501	0.879589	2.09759	0.0359418	0.203005
ENSG00000286481.2	NA	ENSG00000286481	13.5779	1.84608	0.705061	2.61833	0.00883607	0.110606
ENSG00000239589.7	255025	LINC00879	13.4531	1.84827	0.666005	2.77515	0.00551759	0.0897619
ENSG00000280225.1	NA	ENSG00000280225	6.26217	1.85	0.902453	2.04996	0.0403681	0.2141
ENSG00000227082.3	107985194	LINC02798	15.4872	1.85481	0.581755	3.1883	0.00143111	0.050623
ENSG00000254943.1	NA	ENSG00000254943	5.90273	1.85614	0.783984	2.36758	0.017905	0.151383
ENSG00000254879.1	NA	PTPRJ-AS1	5.84561	1.85659	0.89568	2.07283	0.0381883	0.2087
ENSG00000286934.1	NA	ENSG00000286934	10.0629	1.85724	0.781167	2.37752	0.0174293	0.149462
ENSG00000264026.2	146795	LINC02003	9.55094	1.85863	0.785762	2.36539	0.0180111	0.151436
ENSG00000293555.1	NA	FAM169BP	12.2704	1.85884	0.715495	2.59798	0.0093775	0.112816
ENSG00000281566.4	NA	LINC03077	7.72481	1.85888	0.798277	2.32862	0.0198793	0.158239
ENSG00000230317.2	101926971	LINC01284	17.6047	1.85934	0.655122	2.83816	0.00453739	0.0825083
ENSG00000228334.3	105375130	ENSG00000228334	19.2928	1.86009	0.650779	2.85825	0.00425989	0.0816464
ENSG00000249574.1	442497	ENSG00000249574	10.8904	1.86098	0.680448	2.73494	0.00623915	0.0943797
ENSG00000291009.1	NA	ENSG00000291009	5.92029	1.86103	0.837127	2.22312	0.0262078	0.176958
ENSG00000235779.8	105373346	ENSG00000235779	25.7394	1.86122	0.504145	3.69183	0.000222646	0.0193646
ENSG00000234864.2	NA	LINC02632	7.85765	1.86198	0.793325	2.34706	0.0189222	0.15468
ENSG00000232194.1	NA	ENSG00000232194	5.93648	1.86355	0.894532	2.08327	0.0372267	0.206473
ENSG00000261821.2	NA	ENSG00000261821	12.4203	1.86481	0.794161	2.34816	0.0188666	0.154541
ENSG00000287161.1	NA	ENSG00000287161	8.33984	1.86681	0.831933	2.24394	0.0248363	0.173805
ENSG00000233842.2	NA	ENSG00000233842	5.94323	1.86787	0.891184	2.09594	0.0360872	0.203312
ENSG00000235665.6	339788	LINC00298	10.9499	1.86812	0.625717	2.98556	0.00283056	0.0686157
ENSG00000254339.6	NA	ENSG00000254339	5.85062	1.86849	0.901555	2.07252	0.0382172	0.208728
ENSG00000288909.2	NA	ENSG00000288909	7.03376	1.86923	0.882645	2.11777	0.0341949	0.198389
ENSG00000197934.8	100996571	CYYR1-AS1	9.24892	1.87065	0.765192	2.44468	0.0144981	0.13855
ENSG00000205325.4	NA	ENSG00000205325	8.32591	1.87122	0.732689	2.55391	0.0106519	0.119929
ENSG00000261572.2	NA	ENSG00000261572	7.11493	1.87147	0.795895	2.3514	0.0187028	0.153909
ENSG00000286696.1	NA	ENSG00000286696	6.55248	1.87328	0.845481	2.21564	0.0267161	0.178862
ENSG00000286525.3	NA	ENSG00000286525	10.8164	1.87342	0.782959	2.39274	0.0167232	0.146397
ENSG00000236511.2	101929247	LINC01231	12.1954	1.87463	0.628648	2.982	0.00286367	0.0686157
ENSG00000260737.6	101928276	LINC01227	10.3886	1.87477	0.730888	2.56506	0.0103158	0.118244
ENSG00000265656.1	NA	ENSG00000265656	7.67002	1.87562	0.779143	2.40728	0.0160717	0.14465
ENSG00000234277.3	NA	LINC01641	8.41263	1.87705	0.75413	2.48902	0.0128094	0.131422
ENSG00000279036.1	NA	ENSG00000279036	28.7202	1.87714	0.433278	4.33241	1.47484e-05	0.00262153
ENSG00000284612.2	NA	ENSG00000284612	7.7141	1.8776	0.831547	2.25796	0.023948	0.170612
ENSG00000258661.1	NA	ENSG00000258661	5.95602	1.87794	0.892762	2.10351	0.0354209	0.201737
ENSG00000250310.2	NA	ENSG00000250310	9.4929	1.87856	0.771409	2.43524	0.0148821	0.139778
ENSG00000253187.2	100874323	HOXA10-AS	10.6539	1.87892	0.768231	2.44578	0.0144539	0.138374
ENSG00000260653.6	100653233	MIR3147HG	11.2382	1.88114	0.664566	2.83063	0.00464564	0.0831875
ENSG00000246430.9	100507632	LINC00968	8.06898	1.88168	0.889701	2.11495	0.0344338	0.199086
ENSG00000255082.1	100873989	GRM5-AS1	10.119	1.88192	0.774757	2.42904	0.0151387	0.140793
ENSG00000260850.4	102723323	ENSG00000260850	17.2309	1.88197	0.588335	3.19881	0.00137994	0.0499746
ENSG00000261558.2	101929164	LINC01859	6.96068	1.88211	0.864081	2.17816	0.0293942	0.185761
ENSG00000228876.4	NA	ENSG00000228876	15.8962	1.88215	0.713425	2.63818	0.00833511	0.107087
ENSG00000250891.3	NA	LINC02208	15.8698	1.88461	0.608413	3.09758	0.0019511	0.0578012
ENSG00000249330.3	NA	ENSG00000249330	8.55601	1.88505	0.860816	2.18984	0.028536	0.18299
ENSG00000205632.4	100128946	LINC01310	13.5435	1.88661	0.76382	2.46996	0.0135126	0.135224
ENSG00000240707.3	399829	LINC01168	25.0782	1.88813	0.457705	4.12521	3.70389e-05	0.00548639
ENSG00000288067.1	NA	ENSG00000288067	9.74419	1.88861	0.782867	2.41243	0.0158468	0.143958
ENSG00000255216.2	NA	ENSG00000255216	10.7934	1.8895	0.799747	2.36262	0.0181463	0.151436
ENSG00000204832.10	100128098	ST8SIA6-AS1	7.02046	1.89026	0.83339	2.26816	0.0233193	0.169011
ENSG00000253734.2	286184	LINC01289	9.75928	1.89156	0.697548	2.71173	0.00669331	0.0965302
ENSG00000236651.1	104326193	DLX2-DT	5.18968	1.89308	0.912329	2.07499	0.0379873	0.208311
ENSG00000228044.3	101927787	ENSG00000228044	9.05773	1.89321	0.775114	2.44249	0.0145864	0.138858
ENSG00000275016.5	NA	ENSG00000275016	13.4359	1.89433	0.604433	3.13406	0.00172405	0.0554171
ENSG00000279935.1	NA	ENSG00000279935	6.44608	1.89528	0.919292	2.06167	0.0392391	0.21173
ENSG00000212743.2	NA	LINC02656	9.82919	1.89564	0.724521	2.61641	0.00888609	0.110948
ENSG00000279437.1	NA	ENSG00000279437	6.49241	1.89571	0.902177	2.10126	0.0356182	0.202273
ENSG00000228127.3	101928995	LINC01649	7.25012	1.89647	0.762751	2.48636	0.0129058	0.13165
ENSG00000182776.4	401589	ENSG00000182776	6.84732	1.89762	0.795713	2.3848	0.0170884	0.147898
ENSG00000278254.4	NA	ENSG00000278254	10.9421	1.89788	0.80341	2.36228	0.0181629	0.151436
ENSG00000204949.11	100131726	FAM83A-AS1	10.2149	1.89789	0.634756	2.98995	0.00279026	0.0685276
ENSG00000255146.1	NA	ENSG00000255146	6.57821	1.8995	0.942624	2.01512	0.0438922	0.22129
ENSG00000235142.12	100422737	LINC02532	30.4235	1.89998	0.544269	3.49088	0.000481423	0.028764
ENSG00000286933.1	NA	ENSG00000286933	6.24353	1.90006	0.909086	2.09008	0.0366105	0.204961
ENSG00000264151.6	107985126	ENSG00000264151	8.82343	1.90052	0.801307	2.37177	0.017703	0.150532
ENSG00000288932.2	NA	ENSG00000288932	9.06139	1.90087	0.831791	2.28527	0.022297	0.1667
ENSG00000287272.1	NA	ENSG00000287272	10.6955	1.90319	0.70814	2.6876	0.00719686	0.0999513
ENSG00000264177.1	NA	ENSG00000264177	14.0158	1.90331	0.682603	2.78831	0.00529835	0.0889522
ENSG00000289287.1	NA	ENSG00000289287	5.55004	1.90359	0.938505	2.02832	0.0425273	0.219108
ENSG00000230492.2	NA	ENSG00000230492	8.9043	1.90418	0.819794	2.32276	0.0201922	0.159769
ENSG00000251148.1	NA	ENSG00000251148	6.21015	1.90435	0.811175	2.34764	0.0188927	0.154577
[truncated: 1,604 more rows]

## Sheet: Upregulated genes
Table S1: Human reference genome based differential gene expression (S_50_3hr vs. C_3hr)
Ensembl ID	Entrez ID	Gene Symbol	baseMean	log2FoldChange	lfcSE	stat	pvalue	padj
ENSG00000290761.1	NA	ENSG00000290761	3.97806	5.49539	1.47147	3.73463	0.000187991	0.0174721
ENSG00000279222.1	NA	ENSG00000279222	3.82879	5.33088	1.42994	3.72805	0.00019297
ENSG00000254573.1	NA	ENSG00000254573	3.71858	5.31302	1.42902	3.71795	0.000200847
ENSG00000256022.6	101927637	LINC02411	4.65279	5.29204	1.44003	3.67496	0.000237883	0.0195531
ENSG00000189295.13	NA	ANKRD62P1-PARP4P3	3.48616	5.24974	1.51481	3.46561	0.000529022
ENSG00000287301.3	NA	ENSG00000287301	4.37864	5.22711	1.47562	3.54231	0.00039664	0.0267309
ENSG00000283994.1	NA	ENSG00000283994	5.16016	5.1373	1.40587	3.65417	0.000258019	0.0202254
ENSG00000258312.1	NA	ENSG00000258312	2.54033	5.12855	1.51144	3.39316	0.000690924
ENSG00000242407.1	NA	ENSG00000242407	4.31618	5.11702	1.57385	3.25128	0.00114887	0.0461494
ENSG00000287614.1	NA	ENSG00000287614	2.92001	5.1107	1.49987	3.40744	0.000655752
ENSG00000285784.1	NA	ENSG00000285784	4.19385	5.09057	1.43461	3.54839	0.000387595	0.0267309
ENSG00000279127.1	NA	ENSG00000279127	3.13472	5.07229	1.45634	3.48292	0.000495983
ENSG00000293019.1	NA	CIBAR1P2	3.17523	5.06859	1.47674	3.43228	0.000598532
ENSG00000258909.1	NA	ENSG00000258909	3.7795	5.04678	1.49728	3.37063	0.000749958
ENSG00000259110.1	105370648	LINC02304	2.63295	5.02552	1.63346	3.07661	0.00209372
ENSG00000234714.1	NA	ENSG00000234714	2.6943	5.01614	1.52123	3.29742	0.000975761
ENSG00000228539.1	NA	ENSG00000228539	3.36807	4.99339	1.50962	3.30771	0.000940637
ENSG00000286052.1	NA	ENSG00000286052	3.41307	4.97852	1.43745	3.46344	0.00053331
ENSG00000225775.1	NA	ENSG00000225775	1.71172	4.96495	1.81262	2.73911	0.00616064
ENSG00000260450.2	NA	LINC02134	2.98606	4.95892	1.60906	3.08188	0.00205701
ENSG00000256577.2	101929384	SLC6A12-AS1	4.30175	4.9206	1.41802	3.47005	0.000520356	0.0300791
ENSG00000290530.1	5369	ENSG00000290530	3.16421	4.89742	1.46295	3.34763	0.000815063
ENSG00000285882.1	NA	ENSG00000285882	3.14799	4.88954	1.57485	3.10476	0.00190436
ENSG00000254141.1	NA	ENSG00000254141	2.64982	4.88658	1.58094	3.09092	0.00199535
ENSG00000257904.1	NA	ENSG00000257904	3.04627	4.88096	1.49009	3.27561	0.00105433
ENSG00000248300.1	105374484	LINC02360	1.94934	4.85318	1.65943	2.9246	0.00344897
ENSG00000261129.1	NA	ENSG00000261129	2.9712	4.8518	1.56856	3.09316	0.00198039
ENSG00000286780.1	NA	ENSG00000286780	6.57823	4.83228	1.34715	3.58706	0.000334433	0.0240184
ENSG00000282952.1	NA	ENSG00000282952	2.27407	4.8292	1.68543	2.86526	0.00416664
ENSG00000257732.1	124903002	ENSG00000257732	2.9582	4.81672	1.56152	3.08463	0.00203804
ENSG00000259082.1	100507277	LINC02314	2.1094	4.81415	1.8338	2.62524	0.00865887
ENSG00000235122.4	101927020	ENSG00000235122	6.07862	4.80855	1.40852	3.41391	0.000640378	0.0334786
ENSG00000232359.1	NA	ENSG00000232359	1.84468	4.80102	1.69665	2.8297	0.00465913
ENSG00000273409.3	101929497	LINC02712	4.1234	4.80064	1.42202	3.37592	0.000735686	0.0368361
ENSG00000248551.1	NA	ENSG00000248551	3.14482	4.78652	1.52312	3.14258	0.00167468
ENSG00000267650.1	NA	ENSG00000267650	6.14131	4.75704	1.34211	3.54445	0.000393436	0.0267309
ENSG00000257883.1	124903027	LINC03088	2.80414	4.73749	1.47174	3.21898	0.00128646
ENSG00000286477.1	102723684	ENSG00000286477	2.00056	4.73484	1.68693	2.80677	0.00500407
ENSG00000285724.2	NA	ENSG00000285724	5.74998	4.73235	1.45749	3.24692	0.00116659	0.0464677
ENSG00000286845.1	NA	ENSG00000286845	2.16431	4.72433	1.66993	2.82905	0.00466864
ENSG00000261642.1	NA	ENSG00000261642	4.56163	4.71064	1.42846	3.2977	0.000974815	0.0433184
ENSG00000235564.2	NA	ENSG00000235564	3.18932	4.70749	1.58572	2.96867	0.00299094
ENSG00000240596.1	100874083	KCNAB1-AS2	2.30476	4.70734	1.50483	3.12816	0.00175905
ENSG00000237013.1	101927701	LINC01812	3.44343	4.69205	1.53149	3.06371	0.00218612
ENSG00000286117.2	NA	ENSG00000286117	6.47822	4.68031	1.33173	3.51447	0.000440637	0.0279356
ENSG00000251670.1	NA	ENSG00000251670	2.37462	4.67215	1.55318	3.00811	0.00262876
ENSG00000233068.3	NA	ENSG00000233068	2.02945	4.66442	1.56932	2.97226	0.00295619
ENSG00000259044.1	NA	ENSG00000259044	1.79384	4.66194	1.7859	2.61041	0.00904335
ENSG00000285565.1	NA	ENSG00000285565	14016	4.65212	0.430439	10.8079	3.15949e-27	4.49279e-23
ENSG00000290684.1	441932	OR2W5P	4.51636	4.64646	1.43198	3.24478	0.00117542	0.0465584
ENSG00000289374.1	NA	ENSG00000289374	1.89397	4.63845	1.70284	2.72395	0.00645065
ENSG00000260970.1	NA	ENSG00000260970	2.28123	4.61308	1.55981	2.95746	0.00310188
ENSG00000288028.1	NA	ENSG00000288028	1.88577	4.60686	1.67306	2.75355	0.00589527
ENSG00000291001.1	NA	ENSG00000291001	2.93484	4.60435	1.48864	3.09299	0.00198154
ENSG00000204398.5	NA	ENSG00000204398	5.52544	4.60134	1.47492	3.11973	0.00181019	0.0567807
ENSG00000224190.2	728327	LINC02667	4.75294	4.58877	1.40818	3.25865	0.00111942	0.0454806
ENSG00000290775.1	NA	ENSG00000290775	2.73441	4.58012	1.49344	3.06683	0.00216339
ENSG00000289590.1	NA	ENSG00000289590	2.27831	4.58005	1.66516	2.75052	0.00595002
ENSG00000280412.1	NA	ENSG00000280412	2.47953	4.57223	1.58411	2.8863	0.00389797
ENSG00000261475.3	NA	LINC02190	2.34421	4.5658	1.51967	3.00447	0.00266041
ENSG00000229262.1	NA	ENSG00000229262	1.61385	4.55492	1.82778	2.49205	0.0127009
ENSG00000267378.1	NA	ENSG00000267378	1.81095	4.54906	1.64626	2.76327	0.00572248
ENSG00000278975.1	NA	ENSG00000278975	3.6695	4.53697	1.53212	2.96124	0.00306408
ENSG00000253740.5	105375671	ENSG00000253740	2.13738	4.53478	1.69936	2.66852	0.00761862
ENSG00000236828.1	NA	DMD-AS3	1.2859	4.53332	1.85143	2.44855	0.0143434
ENSG00000290900.1	NA	ENSG00000290900	3.01508	4.52148	1.53006	2.95509	0.00312578
ENSG00000290109.1	NA	ENSG00000290109	3.39883	4.52136	1.49569	3.02293	0.0025034
ENSG00000277763.1	NA	ENSG00000277763	1.78002	4.51253	1.67401	2.69563	0.0070255
ENSG00000233214.1	NA	ENSG00000233214	1.74638	4.50067	1.72478	2.60941	0.00906977
ENSG00000283053.1	NA	ENSG00000283053	1.54377	4.49964	1.66503	2.70243	0.00688346
ENSG00000289925.1	NA	ENSG00000289925	1.92925	4.49715	1.70545	2.63693	0.00836591
ENSG00000229345.2	NA	ENSG00000229345	3.14019	4.48961	1.51831	2.95697	0.00310674
ENSG00000290909.1	NA	ENSG00000290909	1.59054	4.48954	1.64807	2.72412	0.00644723
ENSG00000260944.3	NA	FOXC2-AS1	2.36447	4.47743	1.5808	2.83237	0.00462038
ENSG00000287472.1	NA	ENSG00000287472	2.95389	4.47001	1.49874	2.98251	0.00285898
ENSG00000279136.1	NA	ENSG00000279136	2.27492	4.46508	1.58838	2.81109	0.00493737
ENSG00000286858.1	NA	ENSG00000286858	3.31347	4.45823	1.5132	2.94622	0.00321687
ENSG00000287940.1	NA	ENSG00000287940	2.39923	4.4503	1.49965	2.96755	0.00300183
ENSG00000286467.1	NA	ENSG00000286467	1.95806	4.45	1.69861	2.61979	0.00879828
ENSG00000260721.1	NA	ENSG00000260721	2.57915	4.44652	1.574	2.82498	0.00472828
ENSG00000293251.2	NA	ENSG00000293251	2.40805	4.44371	1.57565	2.82024	0.00479878
ENSG00000257048.1	NA	LINC02417	1.69329	4.44147	1.73211	2.5642	0.0103414
ENSG00000279701.1	NA	ENSG00000279701	2.38512	4.4408	1.65415	2.68464	0.00726087
ENSG00000226497.1	101928280	LINC02549	2.07472	4.42141	1.60463	2.75541	0.00586179
ENSG00000233417.2	NA	ENSG00000233417	1.95736	4.41895	1.62659	2.7167	0.00659358
ENSG00000250377.2	NA	ENSG00000250377	6.51801	4.41724	1.42088	3.10881	0.0018784	0.0570745
ENSG00000285012.1	NA	ENSG00000285012	3.73259	4.41256	1.4376	3.06939	0.00214495
ENSG00000249429.1	NA	ENSG00000249429	2.21504	4.41132	1.69367	2.60459	0.0091983
ENSG00000286927.1	NA	ENSG00000286927	2.31789	4.4106	1.60105	2.75482	0.00587253
ENSG00000290116.1	NA	ENSG00000290116	2.95949	4.40447	1.52883	2.88095	0.00396482
ENSG00000250657.1	NA	ENSG00000250657	1.9809	4.40298	1.68125	2.61888	0.00882198
ENSG00000255825.1	NA	ENSG00000255825	1.51119	4.40246	1.83691	2.39667	0.0165448
ENSG00000248740.8	NA	LINC02428	5.97152	4.39374	1.39622	3.14688	0.00165024	0.0545685
ENSG00000223742.1	NA	ENSG00000223742	4.0839	4.39292	1.47675	2.97472	0.00293253	0.0690408
ENSG00000269353.1	NA	ENSG00000269353	5.11435	4.38737	1.37456	3.19185	0.00141367	0.0503146
ENSG00000286612.1	NA	ENSG00000286612	3.45602	4.3843	1.5572	2.8155	0.00487021
ENSG00000289856.1	105373432	ENSG00000289856	1.90306	4.38408	1.72026	2.54849	0.0108189
ENSG00000286126.1	112577592	ENSG00000286126	2.56235	4.38285	1.63251	2.68474	0.00725866
ENSG00000260362.1	NA	ENSG00000260362	3.00912	4.37954	1.51323	2.89417	0.00380165
ENSG00000282602.1	NA	ENSG00000282602	3.24428	4.35905	1.60028	2.72394	0.00645092
ENSG00000234191.1	NA	LINC01283	1.98088	4.35434	1.63754	2.65908	0.00783551
ENSG00000251311.1	NA	LINC02214	1.81047	4.34769	1.71292	2.53818	0.011143
ENSG00000279478.1	NA	ENSG00000279478	1.35478	4.34758	1.72763	2.5165	0.0118528
ENSG00000253510.1	NA	ENSG00000253510	4.74729	4.3434	1.42673	3.04431	0.00233216	0.0629286
ENSG00000228173.2	NA	ENSG00000228173	2.94086	4.33477	1.50758	2.87532	0.00403624
ENSG00000281365.1	NA	ENSG00000281365	4.96202	4.3335	1.39131	3.1147	0.0018413	0.0570383
ENSG00000278097.1	NA	ENSG00000278097	1.32869	4.33137	1.88805	2.2941	0.021785
ENSG00000289454.1	NA	ENSG00000289454	1.9134	4.32647	1.6642	2.59974	0.00932953
ENSG00000279558.1	NA	ENSG00000279558	1.40586	4.32503	1.72409	2.50859	0.0121213
ENSG00000289095.2	NA	ENSG00000289095	3.09566	4.32072	1.54886	2.7896	0.00527728
ENSG00000224879.1	NA	ENSG00000224879	1.71872	4.32025	1.81419	2.38137	0.0172485
ENSG00000290335.1	NA	ENSG00000290335	2.60611	4.31508	1.6022	2.69322	0.00707646
ENSG00000233529.1	NA	HCG21	2.63439	4.31228	1.59839	2.69788	0.00697823
ENSG00000257476.1	105369996	LINC02459	1.56695	4.30656	1.75919	2.44804	0.0143635
ENSG00000254587.2	NA	ENSG00000254587	5.29389	4.29883	1.38392	3.10627	0.00189465	0.0570803
ENSG00000225458.1	NA	ENSG00000225458	2.01219	4.28925	1.69264	2.53406	0.0112748
ENSG00000258763.5	NA	ENSG00000258763	3.09194	4.28837	1.60347	2.67443	0.00748566
ENSG00000250402.2	NA	ENSG00000250402	2.09172	4.28674	1.62792	2.63326	0.00845688
ENSG00000258197.1	NA	NKX2-2-AS1	2.28634	4.2843	1.66935	2.56645	0.0102746
ENSG00000290753.1	NA	ENSG00000290753	5.20845	4.28301	1.511	2.83455	0.00458898	0.0827921
ENSG00000260364.1	NA	ENSG00000260364	1.8767	4.27915	1.87903	2.27732	0.022767
ENSG00000286708.1	NA	ENSG00000286708	7.36645	4.26715	1.21319	3.51729	0.00043597	0.0279356
ENSG00000257407.1	NA	ENSG00000257407	3.17534	4.26519	1.63099	2.61508	0.00892053
ENSG00000291020.1	NA	ENSG00000291020	5.68858	4.2612	1.25556	3.39387	0.000689127	0.0349978
ENSG00000248474.1	NA	LINC02122	1.2275	4.25161	2.01016	2.11506	0.034425
ENSG00000261368.1	NA	ENSG00000261368	1.92481	4.25158	1.79302	2.37119	0.0177311
ENSG00000258487.2	NA	LINC02277	1.20836	4.24405	1.98712	2.13579	0.0326969
ENSG00000254516.1	105376633	LINC02760	1.35889	4.24142	1.97468	2.1479	0.0317219
ENSG00000229625.3	NA	ENSG00000229625	2.57689	4.23856	1.56898	2.70147	0.00690341
ENSG00000287379.1	NA	ENSG00000287379	1.5635	4.23441	1.85916	2.2776	0.0227504
ENSG00000197176.7	100129345	LINC02291	4.32803	4.23146	1.38423	3.0569	0.00223642	0.0612753
ENSG00000257603.1	NA	ENSG00000257603	1.26309	4.22834	1.70819	2.47534	0.013311
ENSG00000228365.1	NA	ENSG00000228365	2.54281	4.22549	1.5303	2.76122	0.00575854
ENSG00000254861.2	NA	ENSG00000254861	3.25662	4.22229	1.55972	2.70709	0.00678764
ENSG00000287178.1	NA	ENSG00000287178	3.1761	4.21337	1.50355	2.80228	0.00507425
ENSG00000290936.1	NA	ENSG00000290936	2.18039	4.21086	1.63027	2.58292	0.0097967
ENSG00000257165.5	NA	ENSG00000257165	2.08748	4.20661	1.71136	2.45805	0.0139693
ENSG00000286499.1	NA	ENSG00000286499	2.23648	4.20509	1.89958	2.2137	0.0268496
ENSG00000292435.1	NA	ENSG00000292435	3.80777	4.19904	1.45198	2.89193	0.00382879
ENSG00000289061.1	NA	ENSG00000289061	4.48424	4.18862	1.36284	3.07346	0.00211594	0.0605407
ENSG00000233145.1	728660	ENSG00000233145	2.22892	4.18573	1.61751	2.58776	0.0096602
ENSG00000290031.1	NA	ENSG00000290031	1.54208	4.18443	1.77327	2.35973	0.0182883
ENSG00000233689.2	105375342	ENSG00000233689	2.22753	4.18211	1.62706	2.57035	0.0101595
ENSG00000287863.1	NA	ENSG00000287863	1.77533	4.17817	1.75396	2.38213	0.0172128
ENSG00000284309.1	NA	ENSG00000284309	1.95988	4.16986	1.64881	2.52901	0.0114384
ENSG00000290668.1	NA	ENSG00000290668	2.48988	4.16894	1.66935	2.49734	0.012513
ENSG00000251061.2	NA	LINC02512	3.35002	4.16021	1.57954	2.63382	0.00844313
ENSG00000280032.1	NA	ENSG00000280032	3.30578	4.15872	1.59298	2.61066	0.00903674
ENSG00000248799.1	NA	ENSG00000248799	1.9141	4.1516	1.71534	2.42028	0.0155086
ENSG00000226364.1	105371831	LINC02089	3.31693	4.1505	1.46209	2.83875	0.00452903
ENSG00000280323.1	NA	ENSG00000280323	6.56923	4.14356	1.26497	3.27561	0.00105434	0.0443659
ENSG00000290478.1	NA	ENSG00000290478	4.36987	4.14087	2.08888	1.98234	0.0474416	0.231351
ENSG00000251632.1	105377443	LINC02172	1.652	4.13899	1.72326	2.40185	0.0163126
ENSG00000253749.1	NA	ENSG00000253749	1.67063	4.13729	1.75613	2.35592	0.018477
ENSG00000264598.1	NA	ENSG00000264598	1.43292	4.13545	1.83835	2.24955	0.0244776
ENSG00000260798.1	NA	ENSG00000260798	2.62516	4.13449	1.58675	2.60563	0.0091705
ENSG00000260312.1	NA	ENSG00000260312	1.67849	4.12925	1.74167	2.37085	0.0177472
ENSG00000280362.1	NA	ENSG00000280362	4.73847	4.12862	1.46036	2.82713	0.00469677	0.083277
ENSG00000259968.3	NA	ENSG00000259968	2.4004	4.12221	1.55857	2.64486	0.0081724
ENSG00000287993.1	NA	ENSG00000287993	3.82829	4.1212	1.45305	2.83623	0.00456494
ENSG00000228361.2	NA	ENSG00000228361	2.00645	4.11863	1.80496	2.28185	0.0224984
ENSG00000251093.1	NA	ENSG00000251093	1.32036	4.11754	1.79369	2.29557	0.0217004
ENSG00000256560.1	101928138	LINC01486	3.25825	4.10736	1.50333	2.73218	0.00629174
ENSG00000287174.1	NA	ENSG00000287174	1.82431	4.09852	1.65966	2.46949	0.0135306
ENSG00000279001.1	NA	ENSG00000279001	1.22655	4.09549	2.00666	2.04096	0.0412553
ENSG00000236634.1	NA	ENSG00000236634	1.1141	4.09485	2.05717	1.99053	0.0465326
ENSG00000286663.1	NA	ENSG00000286663	2.59664	4.09421	1.73429	2.36074	0.0182386
ENSG00000289174.1	NA	ENSG00000289174	2.47898	4.09419	1.61969	2.52777	0.011479
ENSG00000286908.1	NA	ENSG00000286908	3.49311	4.09212	1.53784	2.66096	0.00779192
ENSG00000233987.2	NA	ENSG00000233987	5.86025	4.09165	1.2543	3.2621	0.00110589	0.0454354
ENSG00000260976.2	NA	LINC01633	2.75641	4.08547	1.57388	2.59579	0.00943734
ENSG00000286359.1	124902473	ENSG00000286359	3.74487	4.08308	1.48869	2.74273	0.00609309
ENSG00000253217.1	NA	ENSG00000253217	2.38096	4.08299	1.68375	2.42493	0.0153111
ENSG00000287632.1	NA	ENSG00000287632	2.74414	4.08232	1.60245	2.54755	0.0108483
ENSG00000235127.1	NA	ENSG00000235127	2.44447	4.08211	1.58071	2.58246	0.00981
ENSG00000257677.2	NA	LINC02464	3.46741	4.0821	1.54043	2.64998	0.00804967
ENSG00000231110.1	105373343	ENSG00000231110	2.73076	4.08196	1.56586	2.60685	0.00913781
ENSG00000256810.2	NA	ENSG00000256810	4.39926	4.07409	1.41888	2.87135	0.00408727	0.0803886
ENSG00000280711.1	NA	JADRR	3.22402	4.07328	1.54055	2.64405	0.00819201
ENSG00000226956.1	NA	ENSG00000226956	1.58659	4.07046	1.70445	2.38814	0.016934
ENSG00000246541.2	101929210	SMARCAD1-DT	4.28579	4.06691	1.52395	2.66866	0.00761552	0.103234
ENSG00000233536.2	NA	ENSG00000233536	1.88505	4.06687	1.69926	2.39332	0.0166966
ENSG00000287880.1	NA	ENSG00000287880	1.89139	4.0667	1.7495	2.32449	0.0200991
ENSG00000224517.6	100874082	HTR2A-AS1	1.56915	4.06664	1.76774	2.30048	0.0214211
ENSG00000278305.1	NA	ENSG00000278305	1.55855	4.06653	1.81227	2.24389	0.0248394
ENSG00000231557.1	NA	ENSG00000231557	1.24015	4.0662	1.98865	2.0447	0.0408842
ENSG00000293467.1	NA	ENSG00000293467	6.45462	4.06458	1.21323	3.35021	0.000807516	0.0390574
ENSG00000226655.1	NA	ENSG00000226655	1.28561	4.05679	1.7871	2.27005	0.0232046
ENSG00000290785.1	NA	ENSG00000290785	2.50608	4.05468	1.6664	2.4332	0.0149659
ENSG00000257726.1	NA	ENSG00000257726	1.89252	4.0544	1.68494	2.40626	0.016117
ENSG00000230381.2	NA	ENSG00000230381	1.61403	4.05371	1.7355	2.33577	0.0195034
ENSG00000267204.1	101927411	LINC01782	1.53928	4.05304	1.79475	2.25827	0.0239286
ENSG00000249988.1	NA	ENSG00000249988	1.58006	4.05266	1.83388	2.20988	0.0271136
ENSG00000238131.2	107986739	LINC02854	4.07809	4.05226	1.44595	2.80248	0.00507109	0.0866718
ENSG00000255169.1	NA	LINC02722	2.05676	4.04797	1.73511	2.33297	0.0196496
ENSG00000290715.1	102724018	FRG2KP	2.0284	4.0448	1.58885	2.54574	0.0109048
ENSG00000289107.1	NA	ENSG00000289107	3.52089	4.03979	1.46814	2.75164	0.00592973
ENSG00000290035.1	NA	ENSG00000290035	2.84684	4.03865	1.66906	2.41972	0.0155325
ENSG00000237389.1	NA	ENSG00000237389	3.45274	4.03702	1.48136	2.72522	0.00642596
ENSG00000268580.1	NA	LINC01966	2.56902	4.03528	1.59782	2.52549	0.0115537
ENSG00000253207.3	NA	ENSG00000253207	2.35495	4.02968	1.67366	2.40771	0.016053
ENSG00000289093.1	NA	ENSG00000289093	1.9799	4.02573	1.68188	2.3936	0.0166841
ENSG00000224832.2	101927869	LINC01689	3.01967	4.02429	1.54023	2.61279	0.00898071
ENSG00000254365.1	NA	ENSG00000254365	1.26258	4.02367	1.88709	2.13221	0.0329895
ENSG00000291254.1	NA	ENSG00000291254	7.531	4.02001	1.33456	3.01224	0.00259329	0.0665765
ENSG00000229011.1	102724076	LINC01038	0.929435	4.0193	1.91714	2.09651	0.0360368
ENSG00000279264.1	NA	ENSG00000279264	1.00229	4.01718	2.04463	1.96474	0.049444
ENSG00000233534.3	105378013	LINC02524	3.26539	4.01361	1.45722	2.7543	0.00588182
ENSG00000266521.1	NA	ENSG00000266521	2.02745	4.0135	1.6748	2.39641	0.0165567
ENSG00000266268.5	NA	ENSG00000266268	2.20808	4.00246	1.65219	2.42252	0.0154133
ENSG00000273214.1	NA	ENSG00000273214	1.42757	4.00202	1.87614	2.13312	0.0329153
ENSG00000237377.2	NA	ENSG00000237377	1.81595	3.9959	1.76706	2.26133	0.0237387
ENSG00000237797.3	101929951	MACORIS	1.69935	3.99486	1.78972	2.23211	0.0256075
ENSG00000290338.1	100132526	FGD5P1	10.7593	3.99467	1.17305	3.40536	0.000660779	0.0340445
ENSG00000275852.1	105376992	LINC01742	1.61231	3.99409	1.80728	2.21001	0.0271045
ENSG00000225424.1	NA	ENSG00000225424	2.09752	3.99163	1.72108	2.31926	0.0203809
ENSG00000225563.2	NA	ENSG00000225563	3.07586	3.99132	1.49244	2.67435	0.00748737
ENSG00000253891.2	NA	ENSG00000253891	2.33421	3.98224	1.54301	2.58083	0.00985638
ENSG00000279847.3	389676	LINC02906	3.89664	3.98155	1.43435	2.77586	0.00550554	0.0897619
ENSG00000286581.1	NA	ENSG00000286581	1.92569	3.9781	1.71484	2.31981	0.0203514
ENSG00000287375.1	NA	ENSG00000287375	2.31967	3.97094	1.66374	2.38676	0.0169974
ENSG00000282408.1	105377924	ENSG00000282408	1.77115	3.96944	1.87178	2.12067	0.0339492
ENSG00000253656.1	NA	ENSG00000253656	3.92139	3.96579	1.50627	2.63285	0.00846712	0.108005
ENSG00000254239.1	NA	ENSG00000254239	1.40855	3.96568	1.88564	2.10309	0.0354579
ENSG00000285513.1	NA	ENSG00000285513	3.051	3.96219	1.4706	2.69426	0.00705447
ENSG00000254896.1	100874333	OPCML-IT1	6.33636	3.96212	1.27379	3.1105	0.00186769	0.0570383
ENSG00000287628.1	NA	ENSG00000287628	1.72431	3.95672	1.83827	2.15241	0.0313651
ENSG00000237282.3	440757	LINC00851	2.32337	3.9562	1.63089	2.42579	0.0152752
ENSG00000285861.1	NA	ENSG00000285861	2.72016	3.95021	1.69328	2.33288	0.0196546
ENSG00000256256.1	NA	ENSG00000256256	1.4144	3.94983	1.84631	2.13932	0.0324101
ENSG00000255272.1	NA	ENSG00000255272	1.42308	3.94892	1.80465	2.1882	0.0286552
ENSG00000258694.1	NA	LINC02319	1.32243	3.94737	1.93083	2.04439	0.0409151
ENSG00000237987.1	105378137	ENSG00000237987	1.9266	3.94653	1.88282	2.09607	0.036076
ENSG00000261435.1	NA	ENSG00000261435	4.03954	3.94627	1.42076	2.77758	0.00547658	0.0895336
ENSG00000290097.1	NA	ENSG00000290097	3.12191	3.94581	1.49326	2.64241	0.00823185
ENSG00000290703.1	NA	ENSG00000290703	2.87907	3.94446	1.50795	2.61577	0.00890257
ENSG00000287752.1	NA	ENSG00000287752	3.27191	3.93962	1.46261	2.69355	0.00706956
ENSG00000227940.2	105372897	LINC01696	3.2428	3.93439	1.5213	2.5862	0.00970407
ENSG00000257683.1	NA	LINC02463	1.69903	3.93235	1.94574	2.021	0.0432795
ENSG00000231814.3	100885798	LINC00210	3.59627	3.92672	1.50351	2.6117	0.00900945
ENSG00000286967.1	105377146	ENSG00000286967	2.17443	3.91424	1.61473	2.42409	0.0153467
ENSG00000259837.1	388456	LINC01904	1.99857	3.91414	1.60555	2.43788	0.0147737
ENSG00000258115.1	NA	ENSG00000258115	2.19379	3.91155	1.78212	2.19489	0.0281716
ENSG00000239628.1	NA	ENSG00000239628	1.64327	3.91129	1.73752	2.25107	0.024381
ENSG00000285969.1	NA	ENSG00000285969	2.59	3.91053	1.63213	2.39597	0.0165763
ENSG00000286328.1	NA	ENSG00000286328	3.82177	3.90987	1.4938	2.6174	0.00886024
ENSG00000273098.3	NA	ENSG00000273098	2.88981	3.90235	1.53201	2.54721	0.0108589
ENSG00000251506.1	NA	ENSG00000251506	1.38515	3.90112	1.77952	2.19224	0.0283623
ENSG00000273258.1	NA	ENSG00000273258	2.76804	3.89933	1.47458	2.64436	0.00818451
ENSG00000250098.1	NA	ENSG00000250098	1.90817	3.89763	1.66384	2.34255	0.0191525
ENSG00000286660.1	105374058	ENSG00000286660	1.74823	3.89742	1.70075	2.29159	0.0219291
ENSG00000289632.1	NA	ENSG00000289632	3.95669	3.89125	1.43082	2.7196	0.00653614	0.0959519
ENSG00000287776.2	NA	ENSG00000287776	6.54098	3.88864	1.30336	2.98356	0.00284919	0.0686157
ENSG00000267109.1	NA	ENSG00000267109	2.42046	3.88833	1.51838	2.56084	0.0104418
ENSG00000282944.1	NA	ENSG00000282944	3.12707	3.88701	1.48296	2.62112	0.00876414
ENSG00000231492.3	NA	ENSG00000231492	1.86889	3.88624	1.58653	2.44952	0.0143045
ENSG00000267409.1	NA	ENSG00000267409	2.18801	3.88406	1.68408	2.30634	0.0210915
ENSG00000289977.1	NA	ENSG00000289977	4.55857	3.8805	1.42807	2.7173	0.00658162	0.0961877
ENSG00000288769.2	NA	ENSG00000288769	5.48886	3.88027	1.30418	2.97527	0.00292735	0.0690408
ENSG00000237321.1	NA	ENSG00000237321	1.67487	3.8787	1.76144	2.202	0.027665
ENSG00000254592.1	NA	ENSG00000254592	2.63025	3.87772	1.47109	2.63594	0.00839039
ENSG00000236827.2	NA	LINC00529	4.69646	3.87516	1.41282	2.74285	0.00609085	0.0933501
ENSG00000275232.1	NA	ENSG00000275232	3.24536	3.87128	1.50092	2.57927	0.00990094
ENSG00000265425.1	NA	ENSG00000265425	2.25675	3.86975	1.60211	2.41541	0.0157176
ENSG00000235242.1	NA	ENSG00000235242	1.85358	3.86924	1.7296	2.23707	0.0252817
ENSG00000250968.1	100506107	LINC02382	1.42297	3.86604	1.87009	2.06731	0.0387053
ENSG00000259048.1	NA	ENSG00000259048	1.27858	3.86173	1.87712	2.05726	0.0396614
ENSG00000290651.1	NA	ENSG00000290651	2.68214	3.85547	1.57581	2.44666	0.0144186
ENSG00000289996.1	NA	ENSG00000289996	1.90936	3.85516	1.64289	2.34657	0.018947
ENSG00000249174.1	NA	ENSG00000249174	2.31922	3.85443	1.5863	2.42982	0.0151062
ENSG00000231418.2	105375224	ENSG00000231418	3.79528	3.85256	1.50034	2.5678	0.0102347
ENSG00000228730.2	105374272	LINC02013	2.30327	3.85206	1.62776	2.36649	0.0179578
ENSG00000286507.1	NA	ENSG00000286507	2.18028	3.8507	1.6517	2.33135	0.0197348
ENSG00000262213.1	NA	ENSG00000262213	2.04159	3.85011	1.66286	2.31535	0.0205939
ENSG00000232971.2	NA	ENSG00000232971	1.40592	3.84921	1.77923	2.16341	0.0305098
ENSG00000256357.1	NA	ENSG00000256357	2.233	3.84741	1.71955	2.23745	0.0252567
ENSG00000253960.1	NA	ENSG00000253960	1.88613	3.84736	1.72067	2.23597	0.0253538
ENSG00000259647.1	NA	ENSG00000259647	3.25498	3.84523	1.43522	2.6792	0.00737994
ENSG00000224565.2	NA	LINC01754	3.5024	3.84233	1.52029	2.52737	0.011492
ENSG00000263635.1	NA	ENSG00000263635	1.37081	3.8422	1.86846	2.05634	0.0397494
ENSG00000261307.1	NA	ENSG00000261307	1.54212	3.84139	1.89841	2.02348	0.043024
ENSG00000223430.1	NA	ENSG00000223430	2.25059	3.83974	1.68117	2.28398	0.022373
ENSG00000226134.1	NA	ENSG00000226134	1.50764	3.83808	1.70933	2.24538	0.024744
ENSG00000279223.1	NA	ENSG00000279223	2.72646	3.83409	1.63207	2.34922	0.018813
ENSG00000204971.3	NA	ENSG00000204971	1.60216	3.83096	1.7664	2.1688	0.0300981
ENSG00000290757.1	392360	CTSL3P	2.90444	3.82984	1.59621	2.39934	0.0164247
ENSG00000287861.1	107984132	ENSG00000287861	3.22523	3.82701	1.51917	2.51915	0.0117638
ENSG00000286232.1	NA	ENSG00000286232	5.02519	3.82515	1.22969	3.11068	0.0018666	0.0570383
ENSG00000223392.1	100874194	CLDN10-AS1	2.56816	3.82206	1.54251	2.47783	0.0132185
ENSG00000260600.1	NA	ENSG00000260600	2.43764	3.82174	1.5566	2.45519	0.014081
ENSG00000232058.1	101928475	ENSG00000232058	2.39731	3.81928	1.66687	2.2913	0.0219463
ENSG00000249392.1	NA	ENSG00000249392	2.45348	3.81738	1.69059	2.25801	0.0239449
ENSG00000250421.5	NA	ENSG00000250421	2.76816	3.81411	1.54445	2.46955	0.0135284
ENSG00000224814.1	NA	ENSG00000224814	1.52355	3.81221	1.76564	2.15911	0.0308413
ENSG00000254919.1	NA	ENSG00000254919	3.15002	3.80946	1.47534	2.58209	0.00982031
ENSG00000229155.2	NA	LINC02038	4.14859	3.80729	1.41362	2.69329	0.0070751	0.099119
ENSG00000275024.1	NA	ENSG00000275024	1.69894	3.80325	1.69573	2.24284	0.0249073
ENSG00000289976.1	NA	ENSG00000289976	2.58361	3.80231	1.70629	2.2284	0.0258536
ENSG00000248545.3	NA	ENSG00000248545	3.88425	3.80144	1.45625	2.61043	0.00904273	0.111711
ENSG00000286160.2	NA	ENSG00000286160	2.57335	3.79892	1.53056	2.48206	0.0130627
ENSG00000285552.1	NA	ENSG00000285552	2.30301	3.79537	1.55805	2.43598	0.0148517
ENSG00000234519.2	102724357	ENSG00000234519	2.19848	3.79313	1.61349	2.35088	0.0187292
ENSG00000289075.2	NA	ENSG00000289075	5.48502	3.7924	1.23324	3.07516	0.00210389	0.060439
ENSG00000248539.1	NA	LINC02117	2.44888	3.7914	1.49296	2.53952	0.0111005
ENSG00000283240.1	NA	ENSG00000283240	4.92363	3.78717	1.31826	2.87286	0.00406773	0.0801151
ENSG00000253858.1	NA	ENSG00000253858	2.68866	3.78675	1.76257	2.14842	0.0316804
ENSG00000287818.1	NA	ENSG00000287818	1.90163	3.7843	1.62197	2.33315	0.0196405
ENSG00000224187.1	NA	LINC01991	2.42764	3.77828	1.53773	2.45705	0.0140083
ENSG00000289624.1	NA	ENSG00000289624	1.88934	3.77439	1.83428	2.0577	0.0396194
ENSG00000288083.1	NA	ENSG00000288083	3.23013	3.77027	1.64179	2.29644	0.0216506
ENSG00000282996.1	NA	MPP7-DT	2.73859	3.76192	1.6347	2.3013	0.0213748
ENSG00000250024.1	NA	ENSG00000250024	1.35702	3.75737	1.80226	2.0848	0.0370871
ENSG00000291325.1	NA	ENSG00000291325	4.23721	3.75389	1.52067	2.46858	0.0135651	0.135264
ENSG00000289525.2	NA	ENSG00000289525	2.89124	3.74364	1.46905	2.54833	0.0108239
ENSG00000285866.1	105370985	LINC02852	2.25967	3.74308	1.52473	2.45492	0.0140916
ENSG00000253164.5	NA	ENSG00000253164	4.80557	3.74143	1.52182	2.45852	0.0139512	0.136348
ENSG00000278058.1	NA	ENSG00000278058	1.07498	3.73811	1.87983	1.98853	0.0467529
ENSG00000286558.1	NA	ENSG00000286558	1.80044	3.73733	1.68936	2.21227	0.0269478
ENSG00000257748.2	105370423	LINC02281	1.35572	3.73686	1.79892	2.07728	0.0377754
ENSG00000259923.1	NA	ENSG00000259923	1.34806	3.73677	1.79371	2.08326	0.0372277
ENSG00000243384.1	NA	ENSG00000243384	2.33685	3.73279	1.52052	2.45495	0.0140906
ENSG00000260322.1	NA	ENSG00000260322	2.65349	3.73169	1.58638	2.35234	0.0186559
ENSG00000286617.1	NA	ENSG00000286617	3.2581	3.72984	1.55464	2.39916	0.0164327
ENSG00000236116.1	NA	ENSG00000236116	2.13157	3.72813	1.68845	2.20802	0.0272427
ENSG00000290991.1	NA	ENSG00000290991	3.68121	3.72655	1.32034	2.82243	0.00476617
ENSG00000255132.1	NA	ENSG00000255132	1.27382	3.72084	1.78832	2.08063	0.0374677
ENSG00000272243.6	NA	ENSG00000272243	4.22269	3.72067	1.30467	2.85182	0.00434701	0.0816464
ENSG00000203498.3	NA	ENSG00000203498	1.62575	3.72033	1.71511	2.16915	0.0300714
ENSG00000287027.1	NA	ENSG00000287027	2.07815	3.7197	1.64109	2.2666	0.0234145
ENSG00000240980.1	NA	ENSG00000240980	3.20906	3.71843	1.52972	2.43079	0.0150657
ENSG00000249054.2	677784	FAM138D	3.18663	3.71643	1.47546	2.51882	0.0117748
ENSG00000236268.6	101927498	LINC01361	8.16526	3.71538	1.00694	3.68976	0.000224464	0.0193646
ENSG00000286421.1	105372937	ENSG00000286421	3.58858	3.71399	1.47853	2.51196	0.0120064
ENSG00000224481.4	124904403	ENSG00000224481	5.78831	3.71316	1.34383	2.76311	0.00572534	0.0913741
ENSG00000288771.2	NA	ENSG00000288771	2.68684	3.71045	1.62181	2.28784	0.0221467
ENSG00000267780.2	NA	ENSG00000267780	2.44047	3.70583	1.5851	2.33792	0.0193914
ENSG00000232252.1	NA	ENSG00000232252	1.55444	3.7054	1.71539	2.1601	0.0307651
ENSG00000287389.2	NA	ENSG00000287389	3.56749	3.70534	1.49576	2.47723	0.0132408
ENSG00000258534.1	NA	ENSG00000258534	1.78611	3.70499	1.78447	2.07624	0.037872
ENSG00000234712.1	NA	ENSG00000234712	1.40141	3.70495	1.79123	2.06839	0.0386035
ENSG00000289139.1	NA	ENSG00000289139	2.09056	3.70333	1.66516	2.22401	0.0261475
ENSG00000289127.1	124905177	ENSG00000289127	1.1781	3.69996	1.85918	1.9901	0.0465799
ENSG00000275649.1	NA	ENSG00000275649	3.20791	3.69541	1.52855	2.41759	0.0156238
ENSG00000228467.2	NA	ENSG00000228467	2.47646	3.69078	1.55716	2.37021	0.0177781
ENSG00000269635.1	NA	ENSG00000269635	2.71657	3.68958	1.52912	2.41288	0.0158272
ENSG00000248434.1	NA	ENSG00000248434	1.9347	3.68627	1.70066	2.16755	0.0301928
ENSG00000280444.1	NA	ENSG00000280444	1.66128	3.68595	1.71437	2.15004	0.0315523
ENSG00000235434.1	NA	RNF186-AS1	1.48774	3.68544	1.73729	2.12137	0.0338908
ENSG00000253836.1	NA	ENSG00000253836	2.14937	3.68456	1.63021	2.26018	0.0238101
ENSG00000286926.1	NA	ENSG00000286926	1.34264	3.68374	1.82728	2.01597	0.0438033
ENSG00000289400.2	124902559	ENSG00000289400	3.13082	3.68237	1.53054	2.40593	0.0161312
ENSG00000226927.1	NA	ENSG00000226927	2.4077	3.68209	1.61788	2.27587	0.022854
ENSG00000251446.1	NA	ENSG00000251446	3.00487	3.68187	1.54635	2.381	0.0172657
ENSG00000250244.5	124901067	ENSG00000250244	2.11874	3.68183	1.54533	2.38256	0.0171929
ENSG00000224257.1	100885780	VWC2L-IT1	3.61498	3.68031	1.46381	2.51421	0.01193
ENSG00000287241.1	NA	ENSG00000287241	3.93444	3.67826	1.30578	2.8169	0.00484894	0.084442
ENSG00000250706.1	NA	ENSG00000250706	1.883	3.67289	1.72766	2.12593	0.0335087
ENSG00000256672.1	NA	LINC02455	1.74281	3.67201	1.82669	2.0102	0.0444103
ENSG00000286306.1	NA	ENSG00000286306	2.40659	3.67101	1.57299	2.33378	0.0196072
ENSG00000286603.1	NA	ENSG00000286603	2.00115	3.6701	1.63417	2.24585	0.0247135
ENSG00000272347.1	NA	ENSG00000272347	4.66034	3.66872	1.48288	2.47406	0.0133588	0.13463
ENSG00000286628.1	NA	ENSG00000286628	1.5354	3.66785	1.80761	2.02912	0.042446
ENSG00000289362.1	105378355	ENSG00000289362	1.7087	3.66378	1.64218	2.23105	0.0256778
ENSG00000267413.1	NA	LINC01901	2.78524	3.66311	1.55534	2.35518	0.018514
ENSG00000278990.1	NA	ENSG00000278990	1.45192	3.66187	1.85292	1.97627	0.0481243
ENSG00000290388.1	164380	CST13P	2.0138	3.65631	1.63706	2.23346	0.0255186
ENSG00000274441.1	NA	ENSG00000274441	3.53737	3.65041	1.47699	2.47152	0.0134542
ENSG00000286270.2	NA	ENSG00000286270	3.51239	3.64896	1.51444	2.40945	0.0159768
ENSG00000266106.1	NA	ENSG00000266106	1.70521	3.64773	1.7882	2.03989	0.041361
ENSG00000279848.1	NA	ENSG00000279848	4.01445	3.64691	1.29469	2.81683	0.00484997	0.084442
ENSG00000234921.1	NA	ENSG00000234921	1.97863	3.63999	1.76589	2.06128	0.0392765
ENSG00000289497.2	105379130	ENSG00000289497	3.50473	3.63152	1.58292	2.29419	0.0217795
ENSG00000286526.1	NA	ENSG00000286526	3.89984	3.63149	1.27281	2.85314	0.004329	0.0816464
ENSG00000233643.2	NA	LINC02625	4.79437	3.63126	1.31922	2.75259	0.00591258	0.0925958
ENSG00000271192.1	NA	ENSG00000271192	3.31104	3.63042	1.4375	2.52551	0.011553
ENSG00000233970.1	NA	ENSG00000233970	1.71686	3.62954	1.74675	2.07788	0.0377202
ENSG00000255178.1	101928944	LINC02720	1.78512	3.62745	1.77942	2.03856	0.0414941
ENSG00000231682.1	105373934	LINC01891	3.0382	3.62555	1.66905	2.17222	0.0298389
ENSG00000286598.1	105370728	ENSG00000286598	1.42443	3.62473	1.82707	1.9839	0.0472671
ENSG00000290942.1	317716	BPIFA4P	7.57779	3.6227	1.02623	3.53009	0.000415411	0.0274751
ENSG00000286275.1	NA	ENSG00000286275	4.00368	3.61672	1.47343	2.45463	0.0141028	0.136987
ENSG00000277757.4	NA	ENSG00000277757	1.91144	3.61664	1.71604	2.10755	0.0350697
ENSG00000279648.1	NA	ENSG00000279648	3.15148	3.61404	1.47946	2.44281	0.0145736
ENSG00000248730.1	100852408	EGFLAM-AS4	5.25009	3.61391	1.25511	2.87935	0.00398496	0.079785
ENSG00000267243.6	NA	ENSG00000267243	3.20802	3.61282	1.50886	2.3944	0.0166475
ENSG00000257948.2	NA	ENSG00000257948	4.65906	3.60609	1.4801	2.43639	0.0148348	0.139611
ENSG00000279790.1	NA	ENSG00000279790	2.76333	3.60083	1.68207	2.14071	0.0322971
ENSG00000250385.2	NA	ENSG00000250385	3.57404	3.59995	1.34958	2.66747	0.00764241
ENSG00000290401.1	440040	GRM5P1	5.05561	3.59916	1.27965	2.81261	0.00491411	0.085114
ENSG00000289002.2	NA	ENSG00000289002	2.56311	3.5935	1.55818	2.30622	0.0210984
ENSG00000225561.2	NA	LINC01710	2.80058	3.59318	1.5181	2.3669	0.017938
ENSG00000286838.1	NA	ENSG00000286838	5.05673	3.5922	1.24991	2.87398	0.00405337	0.0800541
ENSG00000259754.2	124900354	ENSG00000259754	5.10289	3.59162	1.44156	2.49149	0.012721	0.130797
ENSG00000253449.1	NA	ENSG00000253449	2.60207	3.59093	1.61313	2.22607	0.0260098
ENSG00000234034.1	NA	ENSG00000234034	2.45321	3.58949	1.5895	2.25825	0.0239298
ENSG00000244550.1	NA	ENSG00000244550	2.53161	3.58607	1.53532	2.33571	0.0195061
ENSG00000225881.2	100506937	ENSG00000225881	2.55947	3.58528	1.51111	2.37261	0.0176631
ENSG00000286541.1	NA	ENSG00000286541	2.79144	3.57994	1.59691	2.24179	0.024975
ENSG00000253660.1	NA	ENSG00000253660	2.87533	3.57846	1.49452	2.39438	0.0166484
ENSG00000264464.1	101928144	LINC02837	4.41559	3.57628	1.30439	2.74173	0.00611174	0.0933501
ENSG00000235263.1	NA	ENSG00000235263	2.30547	3.57088	1.5871	2.24995	0.0244523
ENSG00000285910.1	101928866	ENSG00000285910	3.71439	3.56955	1.3534	2.63746	0.00835283
ENSG00000288902.2	NA	ENSG00000288902	2.41081	3.56919	1.57982	2.25924	0.0238683
ENSG00000225637.1	NA	ENSG00000225637	6.67781	3.56791	1.2253	2.91186	0.00359283	0.0757687
ENSG00000250597.5	NA	ENSG00000250597	2.49416	3.56394	1.67699	2.1252	0.03357
ENSG00000259123.1	NA	ENSG00000259123	1.60842	3.56385	1.74629	2.04082	0.041269
ENSG00000226548.1	NA	ENSG00000226548	3.70417	3.5637	1.48681	2.39688	0.0165353
ENSG00000223765.3	NA	LINC01626	2.22986	3.56302	1.69843	2.09783	0.0359206
ENSG00000229912.1	NA	ENSG00000229912	2.5637	3.56126	1.5645	2.27629	0.0228289
ENSG00000229066.2	NA	ENSG00000229066	2.90427	3.56105	1.5671	2.27238	0.0230637
ENSG00000230960.3	154449	ENSG00000230960	10.248	3.56094	0.955671	3.72611	0.000194456	0.0178397
ENSG00000229950.1	NA	TFAP2A-AS1	6.08495	3.55967	1.1368	3.1313	0.00174034	0.0554171
ENSG00000231078.1	NA	ENSG00000231078	1.5396	3.55937	1.74774	2.03656	0.0416944
ENSG00000248029.2	NA	ENSG00000248029	2.19579	3.55906	1.59378	2.2331	0.0255424
ENSG00000290701.1	NA	ENSG00000290701	2.31985	3.5585	1.57535	2.25887	0.0238916
ENSG00000287251.1	NA	ENSG00000287251	3.59538	3.55677	1.49817	2.37408	0.0175928
ENSG00000286097.1	NA	ENSG00000286097	2.30776	3.55266	1.70526	2.08336	0.0372183
ENSG00000260090.1	NA	ENSG00000260090	4.47776	3.54869	1.30827	2.71251	0.00667762	0.0965302
ENSG00000286082.1	NA	ENSG00000286082	2.53289	3.54255	1.65909	2.13523	0.0327424
ENSG00000258977.2	101928559	LINC01467	3.42457	3.53591	1.46827	2.40822	0.0160304
ENSG00000260913.1	101927350	LINC01254	8.2819	3.53565	1.09586	3.22636	0.00125374	0.047669
ENSG00000228160.2	NA	ENSG00000228160	2.79065	3.53468	1.60175	2.20676	0.0273307
ENSG00000267095.1	NA	ENSG00000267095	1.75061	3.53451	1.75907	2.00931	0.0445043
ENSG00000285716.1	NA	ENSG00000285716	6.05594	3.53299	1.22167	2.89193	0.00382883	0.078433
ENSG00000286422.2	NA	ENSG00000286422	1.83896	3.53294	1.72133	2.05244	0.0401267
ENSG00000257400.1	NA	LNCHR1	1.92923	3.53056	1.67123	2.11255	0.0346395
ENSG00000288008.1	NA	ENSG00000288008	2.41578	3.53044	1.52882	2.30926	0.0209294
ENSG00000259862.1	NA	ENSG00000259862	2.12368	3.52991	1.70211	2.07384	0.0380939
ENSG00000230352.1	NA	ENSG00000230352	1.49557	3.52773	1.71087	2.06196	0.039212
ENSG00000289974.1	NA	ENSG00000289974	2.92413	3.52502	1.64026	2.14906	0.0316293
ENSG00000230403.1	NA	LINC01066	1.30431	3.51789	1.77075	1.98667	0.0469595
ENSG00000236028.1	NA	EYA2-AS1	1.3645	3.5178	1.76691	1.99094	0.0464876
ENSG00000235728.1	NA	ENSG00000235728	2.83747	3.51691	1.48747	2.36435	0.0180616
ENSG00000248322.1	NA	ENSG00000248322	2.37428	3.51617	1.53611	2.28901	0.0220786
ENSG00000267327.2	NA	LINC03092	5.64969	3.51287	1.23285	2.84939	0.00438035	0.0816464
ENSG00000264790.1	105372040	ENSG00000264790	2.54166	3.5125	1.62064	2.16735	0.0302081
ENSG00000219159.4	NA	ENSG00000219159	6.7015	3.51194	1.26599	2.77407	0.00553595	0.0897619
ENSG00000287923.1	NA	ENSG00000287923	5.31783	3.50895	1.2944	2.71087	0.00671068	0.0965377
ENSG00000248647.2	NA	ENSG00000248647	2.80945	3.50806	1.50389	2.33265	0.0196663
ENSG00000286371.1	NA	ENSG00000286371	5.9599	3.50722	1.28077	2.73837	0.00617446	0.0937505
ENSG00000226041.1	NA	ENSG00000226041	3.08875	3.50457	1.69601	2.06637	0.0387935
ENSG00000292423.1	NA	ENSG00000292423	2.83672	3.5035	1.57839	2.21966	0.0264419
ENSG00000226859.1	NA	LINC02051	1.85639	3.50178	1.67489	2.09076	0.0365497
ENSG00000288978.3	105374625	ENSG00000288978	5.89176	3.50063	1.27459	2.74649	0.00602376	0.0933501
ENSG00000234481.2	NA	ENSG00000234481	2.94625	3.50062	1.47919	2.36658	0.0179535
ENSG00000288980.1	NA	ENSG00000288980	2.12637	3.49837	1.61777	2.16247	0.0305821
ENSG00000232806.1	NA	ENSG00000232806	2.00128	3.49506	1.69645	2.06022	0.0393775
ENSG00000285739.1	NA	ENSG00000285739	2.03396	3.4947	1.6507	2.1171	0.0342512
ENSG00000261347.1	NA	ENSG00000261347	2.20055	3.49421	1.59659	2.18854	0.0286303
ENSG00000261376.1	NA	ENSG00000261376	1.47862	3.49357	1.71018	2.04281	0.0410708
ENSG00000228505.5	NA	ENSG00000228505	3.33973	3.48405	1.32426	2.63093	0.00851519
ENSG00000258481.1	NA	ENSG00000258481	1.88664	3.47954	1.67038	2.08308	0.0372435
ENSG00000282041.1	NA	ENSG00000282041	2.97269	3.47915	1.44052	2.41521	0.0157262
ENSG00000251599.1	105379030	ENSG00000251599	1.61814	3.47911	1.70534	2.04013	0.0413377
ENSG00000288793.1	NA	ENSG00000288793	1.79521	3.47909	1.70742	2.03763	0.041587
ENSG00000250905.1	NA	ENSG00000250905	1.61078	3.4789	1.72416	2.01773	0.0436191
ENSG00000230668.2	NA	ENSG00000230668	1.8152	3.47853	1.76068	1.97568	0.0481915
ENSG00000279904.1	NA	ENSG00000279904	1.52426	3.47844	1.77044	1.96472	0.0494461
ENSG00000214970.8	NA	ENSG00000214970	3.34384	3.47835	1.27876	2.72009	0.00652645
ENSG00000290905.1	107126360	ENSG00000290905	4.4239	3.47751	1.28274	2.71099	0.00670818	0.0965377
ENSG00000286049.1	NA	ENSG00000286049	3.00252	3.47658	1.50966	2.30289	0.0212851
[truncated: 1,025 more rows]

## Sheet: Downregulated genes
Table S1: Human reference genome based differential gene expression (S_50_3hr vs. C_3hr)
[truncated: 14 more rows]
