# Supplementary material for: RNA sequencing of the lncRNA regulome modulated by Withania somnifera in human neuroblastoma SK-N-SH cells
Source: Mol Biol Rep. 2025 Sep 10;52(1):890. doi: 10.1007/s11033-025-10981-7 (PMC12423270; doi:10.1007/s11033-025-10981-7)
Supplement: Supplementary file 9 — Supplementary material 9 (XLSX 2616.2 kb) [file 11033_2025_10981_MOESM9_ESM.xlsx]

## Sheet: ReadMe
	Theracues Innovations Private Limited
	#1436, 2nd Floor
	B-Block, Sahakarnagar
	Bangalore-560092
www.theracues.com	Contact : gk@theracues.com
Date	14-02-2024
Client Details
Project Id	T149_S203
Client Name	Dr. Sujit Nair
Institution	Viridis Biopharma Pvt. Ltd.
Pages
ReadMe	Current Page
Fold Change Data	Fold Change Data for comparison: 50ug/mL 9hr vs Control 9hr exported from Deseq2 R Package
Significant genes	Only significant genes with pvalue <= 0.05
Upregulated genes	Only significant genes with pvalue <= 0.05 and folchange cutoff=2
Downregulated genes	Only significant genes with pvalue <= 0.05 and folchange cutoff= -2

## Sheet: Fold Change Data
Table S2: Human reference genome based differential gene expression (S_50_9hr vs. C_9hr).
Ensembl ID	Entrez ID	Gene Symbol	baseMean	log2FoldChange	lfcSE	stat	pvalue	padj
ENSG00000288530.1	NA	ENSG00000288530	818.773	-3.158	0.207548	-15.2158	2.77898e-52	2.43939e-48
ENSG00000225756.1	138948	DBH-AS1	840.335	-2.46512	0.18299	-13.4714	2.30586e-41	1.01204e-37
ENSG00000231419.6	154822	LINC00689	749.54	-2.42977	0.203851	-11.9193	9.38477e-33	2.74598e-29
ENSG00000283480.1	NA	ENSG00000283480	414.973	-2.65729	0.241652	-10.9963	3.97961e-28	8.73326e-25
ENSG00000258399.8	NA	MIR493HG	188.501	-3.13219	0.285371	-10.9759	4.99304e-28	8.76578e-25
ENSG00000254192.1	NA	ENSG00000254192	917.673	-1.91263	0.174788	-10.9426	7.21333e-28	1.05531e-24
ENSG00000259031.1	NA	ENSG00000259031	247.567	-1.98466	0.20658	-9.60721	7.45405e-22	9.34738e-19
ENSG00000254042.2	NA	SLIT3-AS2	2215.5	-1.68009	0.175302	-9.58396	9.33971e-22	1.0248e-18
ENSG00000271858.5	11068	ENSG00000271858	997.805	-1.85411	0.202025	-9.17759	4.40848e-20	4.29974e-17
ENSG00000289447.2	NA	ENSG00000289447	190.622	-2.72361	0.300814	-9.05413	1.37656e-19	1.20835e-16
ENSG00000206417.8	NA	H1-10-AS1	453.05	-2.01052	0.222641	-9.03032	1.71167e-19	1.36591e-16
ENSG00000261602.1	NA	ENSG00000261602	574.645	2.26168	0.252557	8.95515	3.39289e-19	2.4819e-16
ENSG00000249406.3	NA	ENSG00000249406	2492.86	-2.06124	0.234469	-8.79109	1.48114e-18	1.00011e-15
ENSG00000286898.1	NA	ENSG00000286898	394.512	-2.12291	0.241863	-8.77729	1.67454e-18	1.04994e-15
ENSG00000276012.1	NA	ENSG00000276012	327.795	-1.87028	0.214541	-8.71759	2.84186e-18	1.66306e-15
ENSG00000278893.1	NA	ENSG00000278893	486.033	-2.01557	0.232948	-8.65247	5.03955e-18	2.76482e-15
ENSG00000269371.1	NA	ENSG00000269371	187.984	-2.21343	0.257371	-8.60017	7.95979e-18	4.11006e-15
ENSG00000250033.5	641364	SLC7A11-AS1	283.459	2.61015	0.317544	8.21979	2.0386e-16	9.94156e-14
ENSG00000273189.1	NA	ENSG00000273189	1818.82	-1.78335	0.217217	-8.20997	2.21237e-16	1.02212e-13
ENSG00000203876.10	100505933	ADD3-AS1	196.416	-1.74201	0.217767	-7.9994	1.25029e-15	5.48753e-13
ENSG00000271380.1	NA	ENSG00000271380	337.343	-1.93601	0.242464	-7.98474	1.40824e-15	5.88643e-13
ENSG00000223764.2	100130417	LINC02593	228.033	-1.71521	0.217589	-7.88282	3.20086e-15	1.27714e-12
ENSG00000255438.2	NA	ENSG00000255438	417.901	-1.67275	0.215646	-7.75693	8.70132e-15	3.29553e-12
ENSG00000267283.1	NA	ENSG00000267283	299.628	-1.43688	0.185344	-7.7525	9.01032e-15	3.29553e-12
ENSG00000257270.1	NA	ENSG00000257270	239.444	-1.78113	0.233396	-7.63137	2.32278e-14	8.15574e-12
ENSG00000281832.1	441177	LINC00602	154.765	-1.72777	0.227782	-7.58517	3.32041e-14	1.10081e-11
ENSG00000283549.1	NA	ENSG00000283549	289.763	-1.58437	0.208947	-7.58264	3.38595e-14	1.10081e-11
ENSG00000262528.2	NA	ENSG00000262528	216.087	-1.47916	0.197152	-7.50267	6.25296e-14	1.9603e-11
ENSG00000288538.1	NA	ENSG00000288538	201.319	-1.64202	0.223443	-7.34874	2.00083e-13	6.0563e-11
ENSG00000248254.1	NA	ENSG00000248254	97.9698	-2.03749	0.277984	-7.32951	2.31e-13	6.59325e-11
ENSG00000289738.1	NA	ENSG00000289738	269.258	-1.74713	0.238404	-7.32844	2.32844e-13	6.59325e-11
ENSG00000247853.2	NA	ENSG00000247853	926.348	-1.38765	0.189682	-7.31564	2.56156e-13	7.02668e-11
ENSG00000270066.3	NA	ENSG00000270066	1562.39	-1.46729	0.201649	-7.27648	3.42652e-13	9.11455e-11
ENSG00000279009.1	NA	ENSG00000279009	160.577	-1.91611	0.266624	-7.18658	6.64351e-13	1.71412e-10
ENSG00000240449.1	NA	REPIN1-AS1	311.632	-1.56627	0.218061	-7.1827	6.8346e-13	1.71412e-10
ENSG00000286039.3	NA	ENSG00000286039	3832.47	-1.16138	0.162002	-7.16894	7.55796e-13	1.84288e-10
ENSG00000225407.3	NA	ENSG00000225407	68.6592	-2.64774	0.370561	-7.14522	8.98488e-13	2.1316e-10
ENSG00000279713.1	NA	ENSG00000279713	886.568	-1.50932	0.213383	-7.07331	1.51277e-12	3.49449e-10
ENSG00000287168.3	NA	ENSG00000287168	213.359	-1.43894	0.206302	-6.97493	3.06031e-12	6.88805e-10
ENSG00000279069.2	NA	ENSG00000279069	628.199	-1.18999	0.171389	-6.94322	3.83265e-12	8.41075e-10
ENSG00000250467.1	NA	PHOX2B-AS1	427.09	-1.52339	0.221309	-6.88356	5.83744e-12	1.24978e-09
ENSG00000173077.16	50514	DELEC1	427.668	-1.61594	0.23507	-6.87429	6.22982e-12	1.30203e-09
ENSG00000251556.1	NA	ENSG00000251556	187.157	-1.71374	0.249597	-6.866	6.60291e-12	1.34792e-09
ENSG00000223374.1	NA	ENSG00000223374	267.773	-1.85619	0.271071	-6.84761	7.50939e-12	1.49812e-09
ENSG00000261240.1	NA	ENSG00000261240	222.488	-1.61412	0.237454	-6.79759	1.06381e-11	2.07514e-09
ENSG00000267769.1	NA	ENSG00000267769	120.292	-2.13208	0.314244	-6.78479	1.16256e-11	2.21847e-09
ENSG00000251143.1	100128494	ENSG00000251143	3439.89	-1.17932	0.175587	-6.71643	1.86231e-11	3.4597e-09
ENSG00000257809.1	NA	MYL6B-AS1	100.412	-1.87511	0.279279	-6.71414	1.89184e-11	3.4597e-09
ENSG00000280195.2	NA	ENSG00000280195	1510.86	-1.5787	0.235265	-6.7103	1.94225e-11	3.4794e-09
ENSG00000236404.12	401491	VLDLR-AS1	179.543	-1.49222	0.222842	-6.69631	2.13744e-11	3.75249e-09
ENSG00000276232.1	NA	ENSG00000276232	523.915	-1.75135	0.261776	-6.69029	2.22727e-11	3.83353e-09
ENSG00000233143.4	NA	DIRC3-AS1	376.739	-1.38235	0.207446	-6.66369	2.67045e-11	4.50792e-09
ENSG00000227719.1	NA	ENSG00000227719	476.962	-1.62775	0.245147	-6.63987	3.1396e-11	5.19988e-09
ENSG00000228060.3	NA	PABPC4-AS1	855.67	-1.43332	0.216568	-6.61835	3.63236e-11	5.9046e-09
ENSG00000259125.1	105751187	LRP1-AS	154.267	-1.75206	0.265251	-6.60529	3.96735e-11	6.33189e-09
ENSG00000259583.4	101927751	ALDH1A3-AS1	384.396	-1.10858	0.16877	-6.5686	5.07917e-11	7.9616e-09
ENSG00000204934.10	401431	ATP6V0E2-AS1	459.499	-1.26599	0.193283	-6.54993	5.75638e-11	8.86482e-09
ENSG00000253200.1	NA	ENSG00000253200	837.618	-1.30512	0.200662	-6.50409	7.81653e-11	1.18299e-08
ENSG00000278928.1	NA	ENSG00000278928	960.976	-1.15151	0.177339	-6.49329	8.39828e-11	1.24949e-08
ENSG00000267048.1	NA	ENSG00000267048	230.857	-1.32829	0.205208	-6.47287	9.61594e-11	1.40681e-08
ENSG00000265664.1	NA	ENSG00000265664	1097.1	-1.18408	0.183027	-6.46939	9.84008e-11	1.416e-08
ENSG00000254662.1	NA	ENSG00000254662	350.442	-1.69275	0.263032	-6.43552	1.23052e-10	1.74218e-08
ENSG00000224729.6	100129845	PCOLCE-AS1	5864.54	-1.22891	0.191844	-6.40577	1.49613e-10	2.08461e-08
ENSG00000279827.1	NA	ENSG00000279827	144.041	-1.90008	0.296975	-6.39814	1.57286e-10	2.15727e-08
ENSG00000231064.9	105371450	THBS3-AS1	2155.51	-0.97628	0.15277	-6.39054	1.653e-10	2.23231e-08
ENSG00000287978.1	NA	ENSG00000287978	156.892	1.54099	0.243309	6.33344	2.3976e-10	3.18881e-08
ENSG00000225156.2	NA	ENSG00000225156	204.374	-1.28766	0.204915	-6.28386	3.30259e-10	4.32688e-08
ENSG00000257530.1	NA	BICD1-AS1	66.7207	-2.0067	0.320452	-6.26208	3.79864e-10	4.88931e-08
ENSG00000291093.1	102724316	SVIL-AS1	2356.51	-1.01557	0.162224	-6.26026	3.84327e-10	4.88931e-08
ENSG00000277597.2	NA	ENSG00000277597	202.903	-1.6935	0.273051	-6.20213	5.57027e-10	6.98512e-08
ENSG00000176912.7	NA	TYMSOS	199.942	-1.31435	0.212599	-6.18231	6.31695e-10	7.80989e-08
ENSG00000263873.1	NA	THY1-AS1	1185.95	-1.33935	0.216781	-6.17835	6.47733e-10	7.89695e-08
ENSG00000243613.1	NA	ENSG00000243613	106.469	-1.55522	0.253779	-6.12823	8.88608e-10	1.06852e-07
ENSG00000257342.1	NA	ENSG00000257342	582.18	-1.30972	0.213887	-6.12341	9.15952e-10	1.08652e-07
ENSG00000291336.1	NA	ENSG00000291336	1062.61	-1.22071	0.199497	-6.11896	9.41876e-10	1.10237e-07
ENSG00000290831.1	260294	NSUN5P2	1020.07	-1.07854	0.177218	-6.08596	1.15795e-09	1.33744e-07
ENSG00000285599.1	NA	ENSG00000285599	177.862	-1.24068	0.205452	-6.03877	1.55292e-09	1.77033e-07
ENSG00000286670.1	NA	ENSG00000286670	239.798	-1.46709	0.243681	-6.02054	1.73835e-09	1.95632e-07
ENSG00000223528.7	NA	ENSG00000223528	313.143	-1.17931	0.196032	-6.01591	1.78875e-09	1.98756e-07
ENSG00000239775.1	NA	ENSG00000239775	253.947	-1.39874	0.233431	-5.99208	2.07176e-09	2.27324e-07
ENSG00000225951.1	107080620	ODF2-AS1	163.188	-1.5286	0.255384	-5.9855	2.15724e-09	2.32035e-07
ENSG00000245870.5	101927074	LINC00682	432.299	-1.32807	0.221911	-5.98472	2.16756e-09	2.32035e-07
ENSG00000262202.4	NA	ENSG00000262202	314.298	-1.69663	0.284045	-5.9731	2.32788e-09	2.46195e-07
ENSG00000253553.9	NA	ENSG00000253553	217.62	-1.09244	0.183329	-5.95892	2.53912e-09	2.65338e-07
ENSG00000233554.6	NA	B4GALT1-AS1	116.456	-1.81454	0.306156	-5.92686	3.08778e-09	3.18877e-07
ENSG00000249035.7	101927096	CLMAT3	140.948	-1.47426	0.248837	-5.92461	3.13045e-09	3.19525e-07
ENSG00000263986.1	NA	ENSG00000263986	1270.11	-1.28676	0.217559	-5.91455	3.32778e-09	3.35762e-07
ENSG00000259952.1	NA	ENSG00000259952	762.149	-1.54229	0.261112	-5.90663	3.49184e-09	3.48311e-07
ENSG00000224821.5	100129836	COL4A2-AS2	98.2041	-1.8771	0.318814	-5.88775	3.91493e-09	3.86127e-07
ENSG00000279504.1	NA	ENSG00000279504	329.734	-1.33135	0.226466	-5.87882	4.1321e-09	4.03018e-07
ENSG00000238280.2	NA	ENSG00000238280	74.4909	-1.99749	0.340068	-5.87381	4.25903e-09	4.10833e-07
ENSG00000226122.1	100129427	DDC-AS1	182.395	-1.2327	0.210842	-5.84657	5.01804e-09	4.78786e-07
ENSG00000204049.1	NA	ENSG00000204049	161.263	-1.45497	0.248991	-5.84346	5.11284e-09	4.82586e-07
ENSG00000260219.4	101928707	CD2BP2-DT	275.62	-1.15866	0.198748	-5.82979	5.54968e-09	5.18246e-07
ENSG00000235501.8	NA	CNN3-DT	191.719	-1.28245	0.220219	-5.82355	5.76092e-09	5.32309e-07
ENSG00000287377.1	NA	ENSG00000287377	115.192	-1.41985	0.244452	-5.80832	6.31033e-09	5.75444e-07
ENSG00000273784.5	NA	ENSG00000273784	348.078	-1.29949	0.223778	-5.80704	6.35886e-09	5.75444e-07
ENSG00000279196.1	NA	ENSG00000279196	273.796	-1.11895	0.192755	-5.80505	6.43459e-09	5.76356e-07
ENSG00000279369.1	NA	ENSG00000279369	195.235	-1.2599	0.217423	-5.79472	6.84367e-09	6.06806e-07
ENSG00000272056.1	NA	ENSG00000272056	315.71	-1.38343	0.239205	-5.78343	7.31922e-09	6.42481e-07
ENSG00000285577.1	NA	ENSG00000285577	362.647	-1.3585	0.235103	-5.7783	7.5457e-09	6.55804e-07
ENSG00000272933.1	NA	TRIM8-DT	137.582	-1.68772	0.292561	-5.7688	7.98396e-09	6.8709e-07
ENSG00000273262.1	NA	ENSG00000273262	146.012	-1.35016	0.234151	-5.7662	8.10766e-09	6.90961e-07
ENSG00000250877.1	NA	ENSG00000250877	42.7513	-2.63031	0.459031	-5.73013	1.00356e-08	8.46971e-07
ENSG00000267469.1	NA	ENSG00000267469	2384.53	-1.12932	0.19714	-5.72852	1.01312e-08	8.46971e-07
ENSG00000278177.1	NA	ENSG00000278177	235.986	-1.2748	0.223474	-5.7045	1.16687e-08	9.66301e-07
ENSG00000245112.2	100128055	SMARCA5-AS1	461.358	-1.32682	0.233276	-5.68778	1.287e-08	1.05582e-06
ENSG00000235191.1	100874085	NUCB1-AS1	294.949	-1.20404	0.213372	-5.64291	1.67204e-08	1.359e-06
ENSG00000272157.2	NA	ENSG00000272157	164.327	-1.35574	0.240746	-5.6314	1.78756e-08	1.43956e-06
ENSG00000254340.2	124901882	ENSG00000254340	91.4167	-1.46887	0.260993	-5.62803	1.82281e-08	1.4546e-06
ENSG00000230435.1	NA	ENSG00000230435	118.238	-1.3542	0.240807	-5.6236	1.87013e-08	1.47104e-06
ENSG00000248174.8	101928509	LINC02268	533.138	-1.23981	0.220525	-5.6221	1.8865e-08	1.47104e-06
ENSG00000213888.3	NA	LINC01521	160.573	-1.3924	0.247694	-5.62144	1.89369e-08	1.47104e-06
ENSG00000265519.1	NA	ENSG00000265519	52.4572	-2.10193	0.374641	-5.61051	2.01731e-08	1.55333e-06
ENSG00000258425.1	NA	ENSG00000258425	368.64	-1.31074	0.233815	-5.6059	2.07172e-08	1.58135e-06
ENSG00000227279.2	NA	ENSG00000227279	1192.23	-1.19549	0.21345	-5.60079	2.13382e-08	1.6048e-06
ENSG00000231970.1	NA	ENSG00000231970	160.775	-1.33867	0.239033	-5.60037	2.139e-08	1.6048e-06
ENSG00000233635.2	NA	ENSG00000233635	183.792	-1.30706	0.233599	-5.59532	2.2022e-08	1.63821e-06
ENSG00000261604.1	NA	ENSG00000261604	197.174	-1.35767	0.242843	-5.59073	2.26112e-08	1.66791e-06
ENSG00000286596.1	NA	ENSG00000286596	312.252	-1.12247	0.201852	-5.56085	2.68467e-08	1.96384e-06
ENSG00000228677.1	100874006	TTC3-AS1	136.328	-1.60829	0.289445	-5.55645	2.75317e-08	1.9973e-06
ENSG00000288924.1	NA	ENSG00000288924	915.105	1.06732	0.192397	5.54749	2.89805e-08	2.08517e-06
ENSG00000272153.1	NA	ENSG00000272153	163.482	-1.42953	0.258311	-5.53416	3.12719e-08	2.23175e-06
ENSG00000248719.2	NA	PRDM8-AS1	93.9426	-1.46159	0.26453	-5.52525	3.29023e-08	2.32916e-06
ENSG00000266680.1	NA	ENSG00000266680	86.0475	-1.53486	0.277932	-5.52242	3.3437e-08	2.34808e-06
ENSG00000286502.1	124902301	ENSG00000286502	139.64	-1.28185	0.232522	-5.51282	3.53139e-08	2.4602e-06
ENSG00000235237.1	NA	ENSG00000235237	156.645	-1.48697	0.27099	-5.48719	4.08384e-08	2.82267e-06
ENSG00000276334.1	NA	ENSG00000276334	304.693	1.06743	0.194614	5.48483	4.13859e-08	2.83817e-06
ENSG00000232729.8	101926943	GTF2I-AS1	1581.02	-0.933058	0.170391	-5.47597	4.35129e-08	2.95301e-06
ENSG00000256458.1	NA	ENSG00000256458	51.2004	-2.26114	0.412988	-5.47507	4.37333e-08	2.95301e-06
ENSG00000264107.1	NA	MIR4733HG	110.267	-1.52129	0.278078	-5.47073	4.4819e-08	3.00321e-06
ENSG00000272762.5	NA	ENSG00000272762	307.251	-1.03366	0.189065	-5.46725	4.57071e-08	3.02909e-06
ENSG00000278133.1	NA	ENSG00000278133	163.159	-1.2483	0.228363	-5.46631	4.59496e-08	3.02909e-06
ENSG00000243368.2	NA	MCCC1-AS1	51.6719	-2.01003	0.367788	-5.46519	4.62404e-08	3.02909e-06
ENSG00000236869.3	112840933	ZKSCAN7-AS1	162.537	-1.18648	0.217544	-5.45397	4.92576e-08	3.1976e-06
ENSG00000230532.1	NA	ENSG00000230532	227.686	-1.19573	0.219282	-5.45295	4.95413e-08	3.1976e-06
ENSG00000262211.1	NA	ENSG00000262211	677.456	-1.19553	0.219394	-5.44923	5.05889e-08	3.24138e-06
ENSG00000270141.3	NA	TERC	514.115	-1.25343	0.23024	-5.444	5.20981e-08	3.29534e-06
ENSG00000248323.8	100505994	LUCAT1	155.693	1.41393	0.259736	5.44371	5.21819e-08	3.29534e-06
ENSG00000256028.2	NA	ENSG00000256028	918.675	-0.967107	0.178525	-5.4172	6.05386e-08	3.79577e-06
ENSG00000224875.2	NA	EML4-AS1	183.96	-1.18331	0.219697	-5.38609	7.20069e-08	4.48281e-06
ENSG00000247092.9	283596	SNHG10	622.191	-1.04756	0.194687	-5.38073	7.41842e-08	4.58584e-06
ENSG00000255680.1	NA	ENSG00000255680	204.365	-1.38984	0.258932	-5.36758	7.98009e-08	4.89826e-06
ENSG00000280927.1	285463	CTBP1-AS	1036.11	-1.00791	0.187821	-5.36633	8.03543e-08	4.89826e-06
ENSG00000242396.2	NA	ENSG00000242396	85.4625	-1.52411	0.284491	-5.35734	8.44579e-08	5.11291e-06
ENSG00000288873.2	NA	ENSG00000288873	233.179	-1.15036	0.21501	-5.35025	8.78338e-08	5.28086e-06
ENSG00000280758.1	NA	ENSG00000280758	469.618	-1.13996	0.21322	-5.3464	8.97219e-08	5.34314e-06
ENSG00000269386.6	100507567	RAB11B-AS1	205.714	-1.33388	0.249526	-5.34566	9.0087e-08	5.34314e-06
ENSG00000253659.2	NA	ENSG00000253659	54.9938	-1.83985	0.345928	-5.31858	1.04581e-07	6.16114e-06
ENSG00000224281.6	100303728	SLC25A5-AS1	441.747	-1.09402	0.206758	-5.29133	1.21429e-07	7.10601e-06
ENSG00000242590.1	NA	ENSG00000242590	305.448	-1.17028	0.221443	-5.28482	1.25831e-07	7.31489e-06
ENSG00000290846.1	107985911	ENSG00000290846	240.998	-0.946564	0.179346	-5.27786	1.30704e-07	7.54815e-06
ENSG00000273175.2	NA	ENSG00000273175	298.084	-1.27465	0.242124	-5.26444	1.40615e-07	7.98878e-06
ENSG00000226777.9	9834	FAM30A	1428.63	1.09225	0.207483	5.26428	1.4074e-07	7.98878e-06
ENSG00000261460.1	NA	ENSG00000261460	906.081	-0.933616	0.177364	-5.26383	1.41088e-07	7.98878e-06
ENSG00000287967.1	NA	ENSG00000287967	298.246	-1.22481	0.232735	-5.26268	1.41974e-07	7.98878e-06
ENSG00000259933.6	105371049	PKD1-AS1	152.211	-1.16896	0.223256	-5.23598	1.64114e-07	9.17577e-06
ENSG00000263798.2	NA	ENSG00000263798	1552.45	-0.903765	0.172846	-5.22874	1.70666e-07	9.48171e-06
ENSG00000293060.1	NA	ENSG00000293060	167.502	1.34322	0.2575	5.2164	1.82434e-07	1.00717e-05
ENSG00000227227.1	NA	ENSG00000227227	174.465	-1.20138	0.231387	-5.19205	2.0799e-07	1.14108e-05
ENSG00000269583.1	NA	ENSG00000269583	83.1079	-1.57759	0.303974	-5.18989	2.1042e-07	1.14724e-05
ENSG00000285744.1	NA	MITA1	350.283	-1.08343	0.209087	-5.18171	2.19865e-07	1.19134e-05
ENSG00000266978.1	NA	LIMASI	97.4969	-1.50588	0.291113	-5.17285	2.30554e-07	1.23723e-05
ENSG00000293050.1	NA	ENSG00000293050	211.645	-1.39659	0.27001	-5.17236	2.31153e-07	1.23723e-05
ENSG00000267765.1	NA	ENSG00000267765	209.24	-1.24428	0.240759	-5.16817	2.36403e-07	1.25766e-05
ENSG00000258504.2	NA	ENSG00000258504	320.086	-0.944449	0.182929	-5.16294	2.43098e-07	1.27972e-05
ENSG00000267601.1	NA	ENSG00000267601	3338.44	-1.1724	0.227092	-5.16266	2.43464e-07	1.27972e-05
ENSG00000232581.1	NA	ENSG00000232581	284.634	-1.09154	0.211687	-5.15638	2.51772e-07	1.31294e-05
ENSG00000263345.1	NA	SGSM2-AS1	383.373	-0.94917	0.184141	-5.15458	2.54206e-07	1.31294e-05
ENSG00000267007.1	NA	ENSG00000267007	156.354	-1.35857	0.26361	-5.15373	2.55356e-07	1.31294e-05
ENSG00000245067.8	255130	IGFBP7-AS1	71.5019	-1.49095	0.289313	-5.15343	2.55767e-07	1.31294e-05
ENSG00000269604.1	NA	ENSG00000269604	1109.18	-1.13543	0.220477	-5.14987	2.60663e-07	1.33029e-05
ENSG00000253327.2	644660	RAD21-AS1	128.62	-1.41621	0.275739	-5.13604	2.80582e-07	1.42367e-05
ENSG00000279119.1	NA	ENSG00000279119	487.491	-1.03679	0.202452	-5.12118	3.03636e-07	1.53179e-05
ENSG00000267139.1	NA	ENSG00000267139	249.955	-1.23302	0.241057	-5.11506	3.13647e-07	1.57325e-05
ENSG00000227230.1	NA	ENSG00000227230	346.881	-1.12283	0.220489	-5.09245	3.53464e-07	1.75696e-05
ENSG00000274751.2	NA	ENSG00000274751	119.632	1.54177	0.302782	5.09202	3.54274e-07	1.75696e-05
ENSG00000204387.14	50854	SNHG32	162.189	-1.30843	0.257943	-5.07254	3.92531e-07	1.93575e-05
ENSG00000277476.1	NA	ENSG00000277476	273.043	-0.939996	0.185559	-5.06574	4.06812e-07	1.99497e-05
ENSG00000272173.2	NA	ENSG00000272173	416.465	-0.918359	0.181477	-5.06047	4.1823e-07	2.03957e-05
ENSG00000286883.1	NA	ENSG00000286883	354.917	-1.00037	0.19783	-5.05675	4.26473e-07	2.06827e-05
ENSG00000262831.1	NA	ENSG00000262831	2646.6	-1.24973	0.247219	-5.05514	4.30078e-07	2.0743e-05
ENSG00000256116.1	NA	ENSG00000256116	243.236	-1.06763	0.211268	-5.05347	4.33864e-07	2.08113e-05
ENSG00000255949.1	NA	RPS6KB2-AS1	109.278	-1.37282	0.272641	-5.03527	4.77177e-07	2.27645e-05
ENSG00000267532.5	100506755	MIR497HG	300.59	-0.985264	0.195881	-5.02992	4.90696e-07	2.32829e-05
ENSG00000282885.3	NA	ENSG00000282885	72578.7	-1.68418	0.336294	-5.00807	5.49783e-07	2.59462e-05
ENSG00000235016.1	100129060	SEMA3F-AS1	284.586	-0.900973	0.180055	-5.00389	5.61853e-07	2.6374e-05
ENSG00000289913.1	NA	ENSG00000289913	81.1454	-1.58865	0.317651	-5.00125	5.69608e-07	2.65959e-05
ENSG00000255843.1	NA	ENSG00000255843	119.169	-1.1655	0.233645	-4.98834	6.09002e-07	2.82847e-05
ENSG00000291099.1	NA	ENSG00000291099	202.679	-0.908834	0.182341	-4.98426	6.21993e-07	2.87361e-05
ENSG00000260345.1	NA	ENSG00000260345	200.147	-1.16266	0.233604	-4.97704	6.45636e-07	2.95861e-05
ENSG00000267131.1	101927855	ENSG00000267131	117.073	-1.30475	0.262177	-4.97659	6.47132e-07	2.95861e-05
ENSG00000287724.1	NA	ENSG00000287724	444.4	-1.39376	0.280167	-4.97474	6.53361e-07	2.97161e-05
ENSG00000224893.7	105378065	LINC02840	2626.71	-1.10613	0.222659	-4.96781	6.77138e-07	3.06388e-05
ENSG00000290839.1	NA	ENSG00000290839	200.645	-0.9455	0.190672	-4.95878	7.09363e-07	3.19322e-05
ENSG00000261067.7	NA	ENSG00000261067	1047.99	-0.922391	0.186224	-4.95314	7.3027e-07	3.26927e-05
ENSG00000285565.1	NA	ENSG00000285565	14016	2.37953	0.480497	4.95222	7.33705e-07	3.26927e-05
ENSG00000285600.2	NA	ENSG00000285600	248.672	-1.14945	0.232522	-4.94339	7.67776e-07	3.40381e-05
ENSG00000257553.1	NA	ENSG00000257553	232.21	-1.18391	0.239662	-4.93993	7.81516e-07	3.44731e-05
ENSG00000248694.1	NA	ENSG00000248694	200.192	-1.12895	0.228774	-4.9348	8.02331e-07	3.52143e-05
ENSG00000250043.1	NA	ENSG00000250043	44.0041	-1.86194	0.377732	-4.92926	8.25415e-07	3.60472e-05
ENSG00000235027.1	NA	PRADX	1022.62	-1.1026	0.223735	-4.92814	8.30168e-07	3.60475e-05
ENSG00000269902.1	NA	ENSG00000269902	187.886	1.41099	0.286361	4.92732	8.33635e-07	3.60475e-05
ENSG00000257167.3	100128191	TMPO-AS1	406.829	-0.952714	0.193522	-4.92303	8.52162e-07	3.6668e-05
ENSG00000225721.5	NA	ENSG00000225721	186.967	-1.16767	0.237444	-4.91765	8.75889e-07	3.75052e-05
ENSG00000274769.1	NA	ENSG00000274769	145.687	-1.3474	0.274332	-4.91157	9.03498e-07	3.84995e-05
ENSG00000259180.1	NA	ENSG00000259180	73.5712	-1.43057	0.291565	-4.90652	9.27057e-07	3.93126e-05
ENSG00000227195.11	284801	MIR663AHG	119.477	-1.38142	0.281789	-4.90232	9.47111e-07	3.99256e-05
ENSG00000279694.1	NA	ENSG00000279694	95.9124	-1.37741	0.281012	-4.9016	9.50609e-07	3.99256e-05
ENSG00000225792.3	105375304	SNX10-AS1	163.652	-1.1855	0.241953	-4.89973	9.59669e-07	4.01142e-05
ENSG00000264044.1	NA	ENSG00000264044	1266.4	-0.97898	0.19989	-4.89759	9.70198e-07	4.03621e-05
ENSG00000263756.1	NA	ENSG00000263756	644.844	-1.03813	0.212098	-4.89457	9.85217e-07	4.07935e-05
ENSG00000288871.2	NA	ENSG00000288871	697.414	-0.815078	0.166575	-4.89317	9.9225e-07	4.08919e-05
ENSG00000265096.3	NA	C1QTNF1-AS1	153.088	-1.00603	0.206343	-4.87554	1.08509e-06	4.4406e-05
ENSG00000285646.2	NA	ENSG00000285646	108.265	-1.53273	0.314402	-4.87508	1.08764e-06	4.4406e-05
ENSG00000272182.1	NA	ENSG00000272182	126.142	-1.24038	0.25504	-4.86349	1.15335e-06	4.68535e-05
ENSG00000225216.6	NA	ENSG00000225216	141.432	-1.20972	0.248778	-4.86265	1.15826e-06	4.68535e-05
ENSG00000257225.1	NA	ENSG00000257225	653.573	-0.990052	0.203776	-4.85854	1.18254e-06	4.76163e-05
ENSG00000272909.1	NA	ENSG00000272909	239.786	-1.01274	0.208509	-4.85706	1.19139e-06	4.77534e-05
ENSG00000272004.1	NA	ENSG00000272004	238.467	-1.1823	0.243517	-4.85509	1.20334e-06	4.80134e-05
ENSG00000227543.5	NA	SPAG5-AS1	585.487	-0.966907	0.199456	-4.84772	1.2489e-06	4.96057e-05
ENSG00000290738.1	100130015	URAHP	216.356	-1.07449	0.221807	-4.84427	1.27078e-06	5.02474e-05
ENSG00000266341.1	NA	ENSG00000266341	491.485	-1.01988	0.210584	-4.84307	1.27846e-06	5.03243e-05
ENSG00000290123.1	NA	ENSG00000290123	242.609	-1.28416	0.26522	-4.84185	1.28635e-06	5.04087e-05
ENSG00000261427.6	NA	ENSG00000261427	72.8145	-1.35755	0.280827	-4.83412	1.33735e-06	5.21746e-05
ENSG00000290531.1	NA	TSPAN11-AS1	150.353	-1.14931	0.237824	-4.83263	1.34743e-06	5.23351e-05
ENSG00000290735.1	NA	ENSG00000290735	395.546	-0.908427	0.188031	-4.83127	1.35668e-06	5.24621e-05
ENSG00000268636.1	NA	ENSG00000268636	111.59	-1.33973	0.277358	-4.83032	1.36312e-06	5.24799e-05
ENSG00000262877.5	NA	ENSG00000262877	64.4804	-1.74055	0.360676	-4.8258	1.39443e-06	5.34512e-05
ENSG00000258471.2	101929718	ENSG00000258471	296.679	-0.886864	0.184073	-4.81799	1.4501e-06	5.53433e-05
ENSG00000244300.3	NA	GATA2-AS1	188.953	-0.976325	0.202906	-4.8117	1.4965e-06	5.67451e-05
ENSG00000261266.2	NA	ENSG00000261266	70.5111	-1.63849	0.340553	-4.81127	1.49976e-06	5.67451e-05
ENSG00000229851.1	100506356	ARSD-AS1	208.539	-1.19943	0.249828	-4.80104	1.57842e-06	5.92593e-05
ENSG00000290792.1	NA	ENSG00000290792	912.164	-0.751631	0.156561	-4.80088	1.57971e-06	5.92593e-05
ENSG00000228812.9	101928158	LAMA5-AS1	237.833	-1.07363	0.224065	-4.79159	1.65464e-06	6.18062e-05
ENSG00000288061.3	NA	ENSG00000288061	308.797	-1.05264	0.219845	-4.78808	1.68383e-06	6.252e-05
ENSG00000226137.5	440465	BAIAP2-DT	833.645	-0.954014	0.199268	-4.78759	1.688e-06	6.252e-05
ENSG00000227751.1	114515514	RCC2-AS1	446.708	-1.08955	0.228069	-4.77726	1.77703e-06	6.53551e-05
ENSG00000272540.1	NA	ENSG00000272540	5679.35	-1.02213	0.213971	-4.77698	1.77943e-06	6.53551e-05
ENSG00000279198.2	NA	ENSG00000279198	130.793	-1.11627	0.233915	-4.77213	1.82284e-06	6.64737e-05
ENSG00000163364.12	375295	LINC01116	1163.68	-0.880743	0.184569	-4.77189	1.82503e-06	6.64737e-05
ENSG00000237836.6	NA	PHKA2-AS1	195.605	-1.05086	0.220384	-4.76831	1.85774e-06	6.73852e-05
ENSG00000267698.2	NA	ENSG00000267698	281.835	-1.13384	0.237919	-4.76566	1.88234e-06	6.79967e-05
ENSG00000267322.4	677769	SNHG22	150.624	-1.1926	0.250595	-4.75907	1.94486e-06	6.9967e-05
ENSG00000288905.2	645166	LSP1P5	113.283	-1.16242	0.244754	-4.74932	2.04106e-06	7.31282e-05
ENSG00000236467.8	101929328	KCNMA1-AS1	359.507	-0.9457	0.199194	-4.74764	2.05802e-06	7.3436e-05
ENSG00000261641.2	NA	ENSG00000261641	298.31	-1.16346	0.245189	-4.74516	2.08339e-06	7.40403e-05
ENSG00000259352.1	NA	ENSG00000259352	139.659	-1.19687	0.252283	-4.74416	2.09378e-06	7.41098e-05
ENSG00000245156.1	NA	ENSG00000245156	658.687	-0.981969	0.207358	-4.73562	2.18389e-06	7.66014e-05
ENSG00000254230.1	NA	ENSG00000254230	369.057	-1.19296	0.251926	-4.73534	2.18686e-06	7.66014e-05
ENSG00000290873.1	100133091	LINC03009	499.003	-0.992973	0.209708	-4.73502	2.19036e-06	7.66014e-05
ENSG00000224328.1	106478956	MDC1-AS1	106.909	-1.23833	0.261921	-4.72786	2.26894e-06	7.90349e-05
ENSG00000267009.6	NA	ENSG00000267009	1049.36	-1.12931	0.239087	-4.72343	2.31903e-06	8.04604e-05
ENSG00000290425.1	728233	PI4KAP1	623.226	-0.814315	0.172514	-4.72028	2.35524e-06	8.1395e-05
ENSG00000266677.1	NA	ENSG00000266677	221.849	-1.24567	0.263987	-4.71868	2.37385e-06	8.17163e-05
ENSG00000258384.1	NA	RCCD1-AS1	133.598	-1.2006	0.254539	-4.71679	2.39594e-06	8.21546e-05
ENSG00000288917.1	NA	ENSG00000288917	194.93	-1.21888	0.258747	-4.7107	2.46861e-06	8.43171e-05
ENSG00000293427.1	NA	ENSG00000293427	916.067	-0.689804	0.146479	-4.70923	2.4866e-06	8.46024e-05
ENSG00000278175.6	389741	GLIDR	379.273	-0.824283	0.175237	-4.70383	2.55322e-06	8.65336e-05
ENSG00000262049.2	NA	ENSG00000262049	758.193	-0.891444	0.18956	-4.70269	2.56753e-06	8.66839e-05
ENSG00000238184.1	101927682	CD81-AS1	534.557	-1.0948	0.232937	-4.69996	2.60211e-06	8.75148e-05
ENSG00000223930.9	NA	ENSG00000223930	166.413	-1.1796	0.251278	-4.69441	2.67382e-06	8.95833e-05
ENSG00000268047.1	NA	ENSG00000268047	477.392	-0.893242	0.190527	-4.68828	2.75507e-06	9.19543e-05
ENSG00000288838.1	NA	ENSG00000288838	233.857	-0.890022	0.189878	-4.68733	2.76792e-06	9.20332e-05
ENSG00000272990.1	NA	ENSG00000272990	132.232	-1.208	0.258203	-4.67847	2.89021e-06	9.57367e-05
ENSG00000262313.1	NA	ENSG00000262313	26.0867	-2.48676	0.533086	-4.66484	3.08858e-06	0.000101923
ENSG00000274177.1	NA	ENSG00000274177	510.143	-1.05024	0.225313	-4.66124	3.14311e-06	0.000103334
ENSG00000265126.1	NA	ENSG00000265126	41.1992	-1.8332	0.394437	-4.64764	3.35759e-06	0.000109974
ENSG00000256824.1	NA	ENSG00000256824	36.334	-1.72342	0.371343	-4.64106	3.4663e-06	0.000113112
ENSG00000267512.1	NA	ENSG00000267512	209.114	-1.02635	0.22211	-4.62091	3.82054e-06	0.00012421
ENSG00000279753.1	NA	ENSG00000279753	538.627	-1.11898	0.242269	-4.61873	3.86095e-06	0.000125061
ENSG00000253102.1	NA	ENSG00000253102	302.648	-1.23002	0.266865	-4.60915	4.04328e-06	0.000130485
ENSG00000256013.1	NA	ENSG00000256013	223.223	-1.19695	0.259992	-4.60381	4.14828e-06	0.000133383
ENSG00000286901.1	NA	ENSG00000286901	101.183	-1.28025	0.2782	-4.60189	4.18678e-06	0.00013413
ENSG00000260879.1	NA	ENSG00000260879	79.2033	-1.37826	0.300809	-4.58184	4.60896e-06	0.000146668
ENSG00000241728.5	NA	ENSG00000241728	114.261	-1.13167	0.246997	-4.58172	4.61158e-06	0.000146668
ENSG00000253230.11	157627	MIR124-1HG	278.576	-0.892258	0.194813	-4.58007	4.64819e-06	0.000147299
ENSG00000286875.1	NA	ENSG00000286875	163.524	-1.12973	0.247312	-4.56803	4.92339e-06	0.000155459
ENSG00000261971.9	NA	MMP25-AS1	768.977	0.692813	0.151955	4.55935	5.13133e-06	0.000160984
ENSG00000223442.1	101927761	TH2LCRR	188.319	-1.1014	0.241578	-4.55919	5.13504e-06	0.000160984
ENSG00000220925.2	NA	IGBP1-AS2	98.0231	-1.45578	0.319382	-4.55812	5.16129e-06	0.000161231
ENSG00000243230.1	NA	ENSG00000243230	241.405	0.984671	0.2164	4.55022	5.35886e-06	0.000166809
ENSG00000282304.1	NA	ENSG00000282304	22.5995	2.9905	0.657543	4.548	5.41588e-06	0.000167988
ENSG00000257715.1	NA	ENSG00000257715	203.534	-1.32784	0.292177	-4.54464	5.50292e-06	0.000170087
ENSG00000265401.1	NA	ENSG00000265401	5008.53	-1.14626	0.252515	-4.53937	5.64215e-06	0.000173778
ENSG00000261762.1	NA	ENSG00000261762	870.06	-0.859399	0.189391	-4.5377	5.68708e-06	0.00017455
ENSG00000254501.1	NA	ENSG00000254501	143.084	-1.15688	0.255253	-4.53228	5.83503e-06	0.000178466
ENSG00000228606.4	100287049	DCAF8-DT	318.781	-0.875409	0.193246	-4.53002	5.89784e-06	0.000179761
ENSG00000264578.1	NA	ENSG00000264578	252.14	-1.07048	0.236566	-4.52508	6.03726e-06	0.000183374
ENSG00000258646.1	NA	ENSG00000258646	85.7224	-1.26056	0.278887	-4.51996	6.18516e-06	0.000186268
ENSG00000267924.1	NA	ENSG00000267924	225.304	-1.04794	0.231855	-4.51979	6.19004e-06	0.000186268
ENSG00000259118.5	100506321	ENSG00000259118	253.336	-0.964201	0.213338	-4.51958	6.19619e-06	0.000186268
ENSG00000250302.3	152578	LINC01618	128.519	-1.01204	0.224026	-4.51751	6.25698e-06	0.000187453
ENSG00000226053.1	729987	LINC01776	74.25	-1.40407	0.310865	-4.51665	6.28269e-06	0.000187583
ENSG00000251224.1	NA	CNOT10-AS1	56.5179	-1.65196	0.366332	-4.50945	6.49961e-06	0.000193402
ENSG00000237234.7	NA	ENSG00000237234	173.012	-0.976339	0.216811	-4.50319	6.69418e-06	0.000198519
ENSG00000259488.2	NA	DUT-AS1	223.578	-0.882951	0.196218	-4.49985	6.80001e-06	0.000200978
ENSG00000230749.5	100873998	MEIS1-AS2	569.834	-0.870762	0.193622	-4.49723	6.88448e-06	0.000202792
ENSG00000260293.2	NA	ENSG00000260293	671.834	-0.823385	0.183257	-4.49307	7.02035e-06	0.000206102
ENSG00000287126.1	124907726	ENSG00000287126	172.421	-0.976188	0.217986	-4.47821	7.52705e-06	0.000219929
ENSG00000267395.5	109729182	DM1-AS	304.091	-0.851048	0.190059	-4.47781	7.54144e-06	0.000219929
ENSG00000287184.1	NA	ENSG00000287184	19.5774	-2.61665	0.586811	-4.45911	8.23011e-06	0.000238826
ENSG00000254911.3	619383	SCARNA9	319.018	-0.956565	0.214561	-4.45824	8.26355e-06	0.000238826
ENSG00000259887.1	105369971	FIGNL2-DT	56.3723	-1.47963	0.3319	-4.45805	8.27102e-06	0.000238826
ENSG00000240666.2	NA	MME-AS1	153.031	-1.2077	0.271003	-4.45643	8.33369e-06	0.000239846
ENSG00000234789.1	NA	ENSG00000234789	71.6803	-1.3114	0.294511	-4.45281	8.47526e-06	0.000243123
ENSG00000266962.3	108783654	HSD17B1-AS1	817.965	-0.803917	0.180664	-4.4498	8.59504e-06	0.000245756
ENSG00000271551.2	115308161	ENSG00000271551	233.176	-0.972007	0.218519	-4.44816	8.6611e-06	0.000246639
ENSG00000290386.1	NA	ENSG00000290386	118.616	-1.12159	0.252176	-4.44764	8.68209e-06	0.000246639
ENSG00000250917.1	NA	ENSG00000250917	144.366	-1.2604	0.283731	-4.44225	8.90237e-06	0.000252081
ENSG00000251216.2	NA	ENSG00000251216	303.606	-1.3121	0.295623	-4.43842	9.06202e-06	0.000255776
ENSG00000293472.1	NA	ENSG00000293472	899.18	-0.806461	0.181807	-4.43581	9.17268e-06	0.00025807
ENSG00000250906.1	NA	ENSG00000250906	88.9903	-1.3937	0.31444	-4.43231	9.32272e-06	0.00026126
ENSG00000255410.2	NA	ENSG00000255410	103.343	-1.25757	0.283762	-4.43179	9.34559e-06	0.00026126
ENSG00000258813.2	NA	RBM25-AS1	181.262	-0.978265	0.220934	-4.42787	9.51699e-06	0.000265207
ENSG00000254003.1	102723885	SRI-AS1	123.701	-1.20159	0.271819	-4.42056	9.84461e-06	0.000273468
ENSG00000285889.1	NA	ENSG00000285889	66.0727	-1.53486	0.347512	-4.41671	1.00215e-05	0.000277504
ENSG00000230910.6	NA	ADGRB3-DT	303.389	-0.951605	0.215509	-4.41562	1.00722e-05	0.000278031
ENSG00000246273.9	283104	SBF2-AS1	566.067	-0.835975	0.1895	-4.41148	1.02667e-05	0.000282512
ENSG00000287315.1	101927401	ENSG00000287315	208.233	-0.854819	0.193875	-4.40912	1.03793e-05	0.000284387
ENSG00000257337.9	283335	TNS2-AS1	3472.5	-0.868774	0.197059	-4.40869	1.03997e-05	0.000284387
ENSG00000267216.1	108903150	ZNF8-ERVK3-1	481.677	-0.894941	0.203145	-4.40542	1.05579e-05	0.000287816
ENSG00000223901.2	NA	ENSG00000223901	219.615	-0.873112	0.19831	-4.40276	1.0688e-05	0.000290463
ENSG00000177410.13	441951	ZFAS1	633.092	-0.737829	0.167879	-4.39501	1.10769e-05	0.000300103
ENSG00000225855.7	284618	RUSC1-AS1	1427.69	-0.71391	0.162547	-4.39203	1.123e-05	0.000303313
ENSG00000255108.1	NA	ENSG00000255108	658.722	-0.98944	0.225479	-4.38817	1.14306e-05	0.000307785
ENSG00000197099.8	NA	HRG-AS1	55.6719	1.45812	0.332637	4.38351	1.1678e-05	0.000313486
ENSG00000203865.13	84852	ATP1A1-AS1	5414.17	-0.892931	0.203848	-4.38037	1.18476e-05	0.000317067
ENSG00000259827.1	NA	ENSG00000259827	68.3479	-1.35991	0.310642	-4.37774	1.19918e-05	0.000319952
ENSG00000293115.1	NA	CENPBD2P	438.694	-0.888136	0.20362	-4.36174	1.29032e-05	0.000343226
ENSG00000274021.1	NA	ENSG00000274021	318.899	-0.952356	0.218537	-4.35787	1.31337e-05	0.000347801
ENSG00000260260.3	100507303	SNHG19	147.011	-1.10451	0.253472	-4.35752	1.31545e-05	0.000347801
ENSG00000254064.1	100507071	PIWIL2-DT	41.5596	-1.53829	0.353602	-4.35034	1.35928e-05	0.000358311
ENSG00000273149.1	NA	ENSG00000273149	7351.28	-0.934172	0.216027	-4.32433	1.52993e-05	0.000402088
ENSG00000256747.1	NA	ENSG00000256747	120.777	-1.20606	0.27929	-4.3183	1.57238e-05	0.000412009
ENSG00000260083.3	101928736	MIR762HG	309.886	-1.03694	0.240467	-4.31219	1.61646e-05	0.000422299
ENSG00000232586.1	103344928	KIAA1614-AS1	142.122	-0.984266	0.228364	-4.31007	1.63202e-05	0.0004251
ENSG00000228421.2	NA	ENSG00000228421	103.651	-1.17766	0.273417	-4.30718	1.65347e-05	0.000429413
ENSG00000254337.2	107986951	ENSG00000254337	404.789	-0.891117	0.207224	-4.30027	1.70592e-05	0.000441727
ENSG00000290590.1	NA	ENSG00000290590	167.696	-0.947706	0.220596	-4.29612	1.73811e-05	0.000447531
ENSG00000287431.1	NA	RENO1	507.672	-0.751077	0.174829	-4.29607	1.73853e-05	0.000447531
ENSG00000269139.2	NA	ENSG00000269139	179.192	-1.10867	0.258211	-4.29367	1.75743e-05	0.000451073
ENSG00000287990.1	NA	ENSG00000287990	46.288	-1.43914	0.335852	-4.28505	1.827e-05	0.000467562
ENSG00000248690.8	124906789	HAS2-AS1	118.443	-0.980137	0.228882	-4.28228	1.84987e-05	0.000472039
ENSG00000254224.2	101927039	UQCRB-AS1	129.595	-1.01976	0.238188	-4.28133	1.8578e-05	0.000472689
ENSG00000224713.4	NA	ENSG00000224713	438.864	-0.785156	0.183472	-4.27944	1.87364e-05	0.00047534
ENSG00000259185.1	NA	ENSG00000259185	245.056	-1.06122	0.248211	-4.2755	1.90711e-05	0.000482437
ENSG00000273619.2	NA	RPS21-DT	78.6572	-1.17287	0.274383	-4.27458	1.91498e-05	0.000483038
ENSG00000174365.22	128439	SNHG11	264.543	-0.792911	0.185749	-4.26873	1.96591e-05	0.000494463
ENSG00000264443.1	NA	NCMAP-DT	201.225	-0.927711	0.217663	-4.26215	2.02472e-05	0.0005078
ENSG00000260005.6	NA	ENSG00000260005	504.799	-0.716452	0.168255	-4.25812	2.0615e-05	0.000515552
ENSG00000259017.1	NA	ENSG00000259017	42.279	-1.76727	0.415137	-4.25707	2.07121e-05	0.000516509
ENSG00000288473.1	NA	ENSG00000288473	1398.12	-0.678845	0.159553	-4.25468	2.09346e-05	0.000520578
ENSG00000272638.1	NA	ENSG00000272638	101.139	-1.11289	0.26166	-4.25318	2.10756e-05	0.000521831
ENSG00000261777.6	100506083	DDX19A-DT	93.6998	-1.10127	0.258946	-4.25288	2.11039e-05	0.000521831
ENSG00000228275.1	NA	ARMCX3-AS1	58.2692	-1.50329	0.353572	-4.25172	2.12136e-05	0.000523071
ENSG00000273420.1	NA	ENSG00000273420	299.563	-0.998354	0.234966	-4.24893	2.1479e-05	0.000528131
ENSG00000274259.2	112390310	SYNGAP1-AS1	106.894	-1.02459	0.241267	-4.2467	2.16942e-05	0.000531931
ENSG00000266208.1	NA	GJD3-AS1	84.4573	-1.09268	0.257673	-4.24056	2.22968e-05	0.000545184
ENSG00000257386.1	NA	ENSG00000257386	587.603	-0.99399	0.234587	-4.2372	2.26324e-05	0.000551853
ENSG00000258177.1	NA	ENSG00000258177	110.627	-1.1693	0.276075	-4.23543	2.28119e-05	0.00055469
ENSG00000232814.2	100874203	COL4A2-AS1	191.492	-1.19319	0.281765	-4.23471	2.28851e-05	0.000554932
ENSG00000259564.2	NA	ENSG00000259564	120.508	-1.09896	0.25956	-4.23395	2.29619e-05	0.000555261
ENSG00000291151.1	155400	NSUN5P1	2298.97	-0.717974	0.169746	-4.2297	2.34003e-05	0.000563086
ENSG00000235351.1	NA	ENSG00000235351	92.5048	-0.995412	0.235346	-4.22957	2.34138e-05	0.000563086
ENSG00000236377.2	102724715	MYO1D-DT	52.5016	-1.37628	0.325885	-4.22321	2.40852e-05	0.000577651
ENSG00000229867.2	100874111	STEAP3-AS1	108.285	-1.14957	0.272958	-4.21152	2.53663e-05	0.000606718
ENSG00000285314.1	NA	ENSG00000285314	1525.99	-0.720763	0.171397	-4.20523	2.60817e-05	0.000622133
ENSG00000256034.1	NA	ENSG00000256034	315.721	-1.08815	0.258884	-4.20325	2.63111e-05	0.000625905
ENSG00000233021.2	NA	ENSG00000233021	52.2245	-1.73477	0.412837	-4.20207	2.64487e-05	0.000627479
ENSG00000290920.1	150244	ENSG00000290920	347.003	-0.78193	0.186329	-4.1965	2.71067e-05	0.000641074
ENSG00000287959.1	NA	ENSG00000287959	380.579	-0.795463	0.189577	-4.19599	2.71679e-05	0.000641074
ENSG00000279041.1	NA	ENSG00000279041	68.3584	-1.27155	0.303289	-4.19253	2.75856e-05	0.000649185
ENSG00000272768.1	NA	ENSG00000272768	73.4601	-1.39991	0.334724	-4.18229	2.8859e-05	0.000677337
ENSG00000231194.1	NA	FARP1-AS1	95.5908	-1.19225	0.285253	-4.17962	2.91996e-05	0.000682288
ENSG00000180139.11	100132116	ACTA2-AS1	400.194	-1.00171	0.239676	-4.17942	2.92254e-05	0.000682288
ENSG00000236144.9	100506469	TMEM147-AS1	596.447	-0.703856	0.168442	-4.17862	2.93286e-05	0.000682883
ENSG00000231721.8	378805	LINC-PINT	2155.55	0.991552	0.237465	4.17558	2.97228e-05	0.00069023
ENSG00000281691.1	100775107	RBM5-AS1	402.579	-0.855185	0.205075	-4.17011	3.04458e-05	0.000705154
ENSG00000235590.9	149775	GNAS-AS1	275.498	-0.843947	0.202442	-4.16883	3.06163e-05	0.000707237
ENSG00000247363.3	100507250	NUP107-DT	74.11	-1.177	0.282647	-4.16419	3.12455e-05	0.000719876
ENSG00000255252.3	NA	ENSG00000255252	250.733	-1.09097	0.262603	-4.15445	3.26074e-05	0.000749288
ENSG00000203706.9	NA	SERTAD4-AS1	80.4545	-1.15578	0.27842	-4.15121	3.30727e-05	0.000757996
ENSG00000234945.8	100505624	GTF3C2-AS1	814.345	-0.716885	0.173121	-4.14094	3.45879e-05	0.000790658
ENSG00000270504.1	NA	ENSG00000270504	135.56	-1.11469	0.269417	-4.13742	3.51232e-05	0.000798468
ENSG00000289689.1	NA	ENSG00000289689	105.368	-0.975083	0.235685	-4.13723	3.51527e-05	0.000798468
ENSG00000237017.1	NA	PRPF31-AS1	422.948	-0.772607	0.18676	-4.1369	3.52025e-05	0.000798468
ENSG00000272115.1	NA	ENSG00000272115	13.5835	-3.27163	0.79114	-4.13534	3.5443e-05	0.000801852
ENSG00000204850.4	NA	ENSG00000204850	50.3346	-1.27411	0.308233	-4.13358	3.5715e-05	0.000805929
ENSG00000182586.9	114042	LINC00334	88.3945	-1.18185	0.285998	-4.13237	3.59047e-05	0.000808133
ENSG00000259081.1	NA	ENSG00000259081	53.0654	-1.35774	0.329062	-4.12609	3.68977e-05	0.000828357
ENSG00000207751.4	NA	ENSG00000207751	178.115	-0.839152	0.203447	-4.12466	3.71285e-05	0.000831413
ENSG00000263388.1	NA	ENSG00000263388	66.2742	-1.5218	0.369205	-4.12182	3.75892e-05	0.000839587
ENSG00000228919.5	389199	ENSG00000228919	33.5593	-1.78432	0.433522	-4.11587	3.85722e-05	0.000859357
ENSG00000228170.1	NA	ENSG00000228170	162.495	-0.965893	0.234717	-4.11514	3.86943e-05	0.000859894
ENSG00000232692.1	NA	ENSG00000232692	10.4542	3.16701	0.769951	4.11326	3.90108e-05
ENSG00000246695.9	NA	RASSF8-AS1	382.004	-0.742416	0.180738	-4.10768	3.99649e-05	0.000885889
ENSG00000290890.1	283922	ENSG00000290890	341.978	-0.850806	0.207187	-4.10646	4.01772e-05	0.000888352
ENSG00000234961.1	NA	ENSG00000234961	10250.9	-1.35599	0.330382	-4.10431	4.05526e-05	0.000894398
ENSG00000268983.1	NA	KXD1-AS1	446.118	-1.03431	0.252078	-4.10314	4.07582e-05	0.00089668
ENSG00000261691.1	NA	ENSG00000261691	194.461	-1.01564	0.247569	-4.10245	4.08797e-05	0.000897105
ENSG00000282390.1	NA	ENSG00000282390	458.346	-0.760478	0.185421	-4.10135	4.10745e-05	0.000899133
ENSG00000257000.1	NA	ENSG00000257000	244.141	-0.91592	0.22359	-4.09642	4.19585e-05	0.000916197
ENSG00000266929.1	NA	ENSG00000266929	110.682	-1.01128	0.247144	-4.09187	4.27901e-05	0.000932038
ENSG00000242282.6	NA	ENSG00000242282	103.344	-0.964519	0.236129	-4.08472	4.41298e-05	0.000958839
ENSG00000270194.2	152048	GOLGA4-AS1	135.547	-1.06727	0.261449	-4.08213	4.46244e-05	0.000965617
ENSG00000229862.5	NA	EEF1A1-AS1	76.3765	-1.27893	0.313314	-4.08194	4.46617e-05	0.000965617
ENSG00000236199.1	NA	SMARCA2-AS1	63.1752	1.34113	0.328823	4.07857	4.53131e-05	0.000977294
ENSG00000233806.9	101927289	LINC01237	156.222	-1.08574	0.266272	-4.07755	4.55134e-05	0.000979207
ENSG00000285952.1	NA	ENSG00000285952	791.694	-0.680044	0.16703	-4.0714	4.6731e-05	0.00100295
ENSG00000256879.1	NA	PDE3A-AS1	37.7474	-1.85567	0.455902	-4.07031	4.69497e-05	0.00100518
ENSG00000258749.1	NA	ENSG00000258749	169.181	-0.973065	0.239373	-4.06505	4.80221e-05	0.00102564
ENSG00000253837.1	100507156	LOXL2-AS1	253.259	-1.043	0.256834	-4.06099	4.88653e-05	0.00104112
ENSG00000259439.3	107985879	LINC01833	447.019	-0.748331	0.184307	-4.06024	4.90227e-05	0.00104194
ENSG00000233860.2	NA	SHROOM3-AS1	294.105	-0.822596	0.202706	-4.05807	4.94797e-05	0.00104911
ENSG00000254109.6	100128750	RBPMS-AS1	289.461	-0.865388	0.213318	-4.0568	4.97506e-05	0.00105031
ENSG00000279348.1	NA	ENSG00000279348	504.471	-0.739696	0.18234	-4.05668	4.97756e-05	0.00105031
ENSG00000257038.1	100287837	ARHGEF17-AS1	120.627	-1.06767	0.263312	-4.05477	5.01844e-05	0.0010564
ENSG00000259539.1	NA	ENSG00000259539	87.4337	-1.07224	0.264685	-4.05099	5.10021e-05	0.00106929
ENSG00000261020.1	NA	ENSG00000261020	12.4826	2.65132	0.654516	4.05081	5.10405e-05	0.00106929
ENSG00000237399.7	100507034	PITRM1-AS1	376.598	-0.758127	0.187181	-4.05024	5.11658e-05	0.00106937
ENSG00000274565.1	NA	ENSG00000274565	101.707	-1.06569	0.263324	-4.04706	5.18639e-05	0.00108138
ENSG00000224945.1	NA	ENSG00000224945	98.4106	1.08539	0.268418	4.04367	5.26209e-05	0.00109457
ENSG00000249669.12	NA	CARMN	430.581	-0.97881	0.242136	-4.0424	5.29079e-05	0.00109793
ENSG00000273084.2	NA	LINC03073	69.6073	-1.23684	0.306077	-4.04094	5.32372e-05	0.00110216
ENSG00000224086.6	NA	PPM1F-AS1	1453.68	-0.540975	0.134074	-4.03489	5.46273e-05	0.00112676
ENSG00000269176.2	NA	ENSG00000269176	122.615	-1.05407	0.261254	-4.03466	5.46822e-05	0.00112676
ENSG00000254433.1	NA	ENSG00000254433	148.531	-0.849736	0.210659	-4.0337	5.49059e-05	0.00112872
ENSG00000275180.2	NA	ENSG00000275180	35.0258	-1.72837	0.428567	-4.0329	5.5092e-05	0.0011299
ENSG00000290383.1	NA	ENSG00000290383	171.134	-0.909644	0.225617	-4.03181	5.53493e-05	0.00113253
ENSG00000247903.1	NA	ENSG00000247903	201.086	-0.803396	0.199311	-4.03087	5.55704e-05	0.00113441
ENSG00000237233.2	NA	TMEM26-AS1	23.487	-2.2681	0.563072	-4.02808	5.62345e-05	0.00114508
ENSG00000259080.1	NA	ENSG00000259080	1462.8	-0.739577	0.183628	-4.02758	5.63541e-05	0.00114508
ENSG00000233360.4	101927051	PDXP-DT	257.657	-0.869861	0.216218	-4.02307	5.74434e-05	0.00116452
ENSG00000267257.1	NA	ENSG00000267257	106.362	-1.15219	0.286502	-4.02156	5.78134e-05	0.00116932
ENSG00000223949.8	101927034	ROR1-AS1	303.942	-0.872355	0.21713	-4.01766	5.87795e-05	0.00118613
ENSG00000231113.2	NA	LINC02976	168.394	-0.772915	0.192595	-4.01316	5.99118e-05	0.00120621
ENSG00000258610.1	NA	ENSG00000258610	62.9906	-1.37006	0.341704	-4.00951	6.08458e-05	0.00122221
ENSG00000271933.1	NA	ENSG00000271933	190.139	-0.925918	0.231117	-4.00627	6.16844e-05	0.00123622
ENSG00000264860.1	NA	ENSG00000264860	220.05	-0.824684	0.206126	-4.00088	6.31086e-05	0.00126189
ENSG00000275038.2	NA	ENSG00000275038	98.108	-1.03349	0.258455	-3.99874	6.36814e-05	0.00127044
ENSG00000293447.1	NA	TEX56P	255.251	-0.928805	0.232325	-3.99787	6.39139e-05	0.00127219
ENSG00000235426.2	NA	ENSG00000235426	120.312	-1.14286	0.285976	-3.99634	6.43302e-05	0.00127758
ENSG00000250909.1	NA	ENSG00000250909	256.97	-0.907706	0.227236	-3.99455	6.4817e-05	0.00128434
ENSG00000286459.1	NA	ENSG00000286459	141.842	-0.985697	0.246928	-3.99184	6.55639e-05	0.00129622
ENSG00000254898.1	NA	ENSG00000254898	187.024	-1.01589	0.254547	-3.99096	6.58053e-05	0.00129807
ENSG00000272906.1	NA	ENSG00000272906	65.3254	-1.29268	0.324159	-3.98779	6.6692e-05	0.00131261
ENSG00000255173.1	NA	ENSG00000255173	43.5401	-1.4746	0.369976	-3.98565	6.72943e-05	0.00132054
ENSG00000236671.9	NA	PRKG1-AS1	161.274	-0.890511	0.223449	-3.9853	6.7396e-05	0.00132054
ENSG00000255959.1	NA	ENSG00000255959	84.8977	-1.25539	0.315176	-3.98314	6.80097e-05	0.0013296
ENSG00000235875.3	100874238	ARHGEF7-AS2	81.7117	-1.11254	0.279373	-3.98227	6.82602e-05	0.00133153
ENSG00000272770.1	NA	ENSG00000272770	627.552	-0.826739	0.207755	-3.97939	6.90936e-05	0.0013448
ENSG00000262454.4	100129781	MIR193BHG	64.1928	1.26452	0.317827	3.97865	6.93087e-05	0.001346
ENSG00000291053.1	440278	CATSPER2P1	1028.08	-0.955921	0.240377	-3.97675	6.98629e-05	0.00135377
ENSG00000254571.1	NA	ENSG00000254571	59.0385	-1.32118	0.332326	-3.97555	7.02169e-05	0.0013557
ENSG00000227484.1	NA	ENSG00000227484	27.9997	-1.86075	0.46807	-3.97536	7.02717e-05	0.0013557
ENSG00000258554.1	NA	ENSG00000258554	56.2122	-1.47187	0.370876	-3.96862	7.22911e-05	0.0013916
ENSG00000280233.1	NA	ENSG00000280233	27.5486	-1.74605	0.440167	-3.96679	7.2848e-05	0.00139926
ENSG00000286790.1	124903658	ENSG00000286790	17.9692	-2.48699	0.627413	-3.96388	7.3742e-05	0.00141333
ENSG00000197308.9	399717	GATA3-AS1	150.719	-0.897061	0.226437	-3.96164	7.44354e-05	0.00142217
ENSG00000226824.8	100996437	ENSG00000226824	370.318	0.858963	0.216836	3.96135	7.45272e-05	0.00142217
ENSG00000275854.1	NA	ENSG00000275854	146.031	-0.977628	0.246945	-3.95888	7.53006e-05	0.00143381
ENSG00000227409.1	100861513	ZMYM4-AS1	65.5695	-1.34377	0.33952	-3.95786	7.56238e-05	0.00143685
ENSG00000256482.1	NA	ENSG00000256482	46.261	-1.59843	0.404036	-3.95617	7.61616e-05	0.00144394
ENSG00000205086.8	400950	LINC02898	61.7111	-1.28169	0.324309	-3.95205	7.7484e-05	0.00146585
ENSG00000204422.7	NA	ENSG00000204422	620.648	-0.735479	0.186217	-3.94957	7.82901e-05	0.00147792
ENSG00000249996.1	NA	PPIC-AS1	35.205	-1.8344	0.464539	-3.94886	7.85227e-05	0.00147912
ENSG00000286444.1	NA	ENSG00000286444	141.968	-1.11348	0.282051	-3.9478	7.88729e-05	0.00148254
ENSG00000238121.7	100188949	LINC00426	34.777	1.54239	0.391265	3.94205	8.07883e-05	0.0015153
ENSG00000233251.8	100129434	ENSG00000233251	399.876	-0.81097	0.20593	-3.93808	8.2137e-05	0.00153731
ENSG00000273565.2	NA	ENSG00000273565	272.417	-0.984841	0.250172	-3.93665	8.26259e-05	0.00154317
ENSG00000262884.1	101927911	ENSG00000262884	203.535	-0.866379	0.22021	-3.93433	8.34278e-05	0.00155484
ENSG00000260447.1	NA	ENSG00000260447	61.4425	-1.25099	0.318228	-3.93113	8.45471e-05	0.00157236
ENSG00000272084.1	NA	ENSG00000272084	438.879	-0.821647	0.209308	-3.92553	8.65377e-05	0.00160598
ENSG00000259992.1	NA	ENSG00000259992	181.187	-0.906275	0.230913	-3.92474	8.68224e-05	0.00160786
ENSG00000290199.1	NA	ENSG00000290199	297.209	-0.736563	0.187849	-3.92104	8.81674e-05	0.00162933
ENSG00000293311.1	NA	SMPD4BP	550.663	-0.655963	0.167462	-3.91709	8.96228e-05	0.00165275
ENSG00000248008.5	100506668	NRAV	364.143	-0.603672	0.154492	-3.90747	9.32659e-05	0.00171633
ENSG00000270362.2	100288198	HMGN3-AS1	155.962	-0.98677	0.252835	-3.90283	9.50763e-05	0.00174374
ENSG00000265496.5	NA	ENSG00000265496	65.0097	-1.33187	0.341274	-3.90263	9.51526e-05	0.00174374
ENSG00000205885.8	283314	C1RL-AS1	326.906	-0.823184	0.211	-3.90135	9.56563e-05	0.00174931
ENSG00000286430.1	NA	ENSG00000286430	80.8435	-1.19727	0.307079	-3.89889	9.66334e-05	0.00176351
ENSG00000270751.1	102191832	FBXW7-AS1	73.2077	-1.2628	0.323964	-3.89796	9.70067e-05	0.00176665
ENSG00000215533.8	193629	LINC00189	64.762	-1.15737	0.297194	-3.89432	9.84739e-05	0.00178966
ENSG00000289378.1	NA	ENSG00000289378	117.472	-0.944102	0.242797	-3.88843	0.000100893	0.00182402
ENSG00000263826.1	NA	ENSG00000263826	125.443	-1.00804	0.259244	-3.88839	0.000100912	0.00182402
ENSG00000267280.6	103689912	TBX2-AS1	346.202	-0.692218	0.17803	-3.88821	0.000100988	0.00182402
ENSG00000272049.1	NA	ENSG00000272049	17.852	2.05181	0.528513	3.88223	0.000103501	0.00186557
ENSG00000272168.10	NA	CASC15	1542.87	-0.627444	0.161681	-3.88074	0.000104138	0.0018732
ENSG00000259589.2	NA	ENSG00000259589	122.492	-0.920351	0.237378	-3.87715	0.000105687	0.00189717
ENSG00000286318.1	NA	ENSG00000286318	19.0707	-2.34969	0.606837	-3.87203	0.000107933	0.0019298
ENSG00000289744.1	NA	ENSG00000289744	339.331	-0.900391	0.232544	-3.87192	0.000107981	0.0019298
ENSG00000250056.8	255167	LINC01018	151.896	-0.883605	0.228233	-3.87151	0.000108164	0.0019298
ENSG00000279227.2	NA	ENSG00000279227	57.2633	-1.26354	0.326472	-3.87028	0.00010871	0.00193561
ENSG00000256341.1	NA	ENSG00000256341	35.6521	-1.63256	0.422139	-3.86735	0.000110026	0.00195508
ENSG00000273637.1	NA	ENSG00000273637	669.992	-0.781517	0.202148	-3.86607	0.000110602	0.00196134
ENSG00000283959.2	101927245	ENSG00000283959	71.9345	-0.995585	0.257598	-3.86488	0.000111144	0.00196698
ENSG00000230550.2	101929441	ERLNC1	72.5342	-1.33861	0.346867	-3.85915	0.000113783	0.00200963
ENSG00000274874.2	NA	ENSG00000274874	361.428	-0.838448	0.217409	-3.85655	0.000114997	0.002027
ENSG00000234793.1	NA	ENSG00000234793	81.4943	-1.15227	0.298903	-3.85499	0.000115735	0.00203147
ENSG00000266975.1	106144598	FARSA-AS1	29.4683	-1.63247	0.42348	-3.85491	0.000115774	0.00203147
ENSG00000236986.6	NA	ENSG00000236986	345.926	-0.748506	0.194188	-3.85454	0.000115945	0.00203147
ENSG00000226706.1	101928525	ENSG00000226706	480.75	-0.772933	0.201305	-3.8396	0.000123233	0.00215486
ENSG00000244701.1	NA	ENSG00000244701	225.808	-0.75523	0.196892	-3.83575	0.000125179	0.00218454
ENSG00000260285.1	NA	TRMT61A-DT	151.075	-0.830159	0.216616	-3.8324	0.000126898	0.00221014
ENSG00000223768.4	642852	LINC00205	1625.59	-0.718712	0.187643	-3.83021	0.000128033	0.0022255
ENSG00000262905.1	NA	ENSG00000262905	108.221	-1.01596	0.265297	-3.82951	0.000128398	0.00222743
ENSG00000270069.3	NA	MIR222HG	475.924	0.905147	0.236584	3.8259	0.000130295	0.00225587
ENSG00000293402.1	NA	ENSG00000293402	1650.9	-0.688226	0.179922	-3.82514	0.000130698	0.00225839
ENSG00000254400.1	NA	ENSG00000254400	163.996	-0.965381	0.252489	-3.82346	0.000131594	0.00226941
ENSG00000259495.3	NA	ARNT2-DT	343.492	-0.625886	0.163718	-3.82295	0.000131862	0.00226958
ENSG00000260244.1	NA	ENSG00000260244	293.836	-0.838307	0.219466	-3.81976	0.00013358	0.00229465
ENSG00000260899.1	NA	ENSG00000260899	168.11	-0.849069	0.22237	-3.81826	0.000134394	0.00229974
ENSG00000255443.1	NA	CD44-AS1	615.979	-0.999707	0.261823	-3.81825	0.000134401	0.00229974
ENSG00000260412.1	NA	ENSG00000260412	900.261	-0.745548	0.195395	-3.81559	0.000135855	0.00232012
ENSG00000272679.1	NA	ENSG00000272679	437.552	-0.839462	0.220058	-3.81472	0.000136336	0.00232379
ENSG00000248927.1	NA	ENSG00000248927	60.791	-1.35467	0.355192	-3.81391	0.000136786	0.00232695
ENSG00000255390.1	NA	DCHS1-AS1	777.574	-0.752567	0.197351	-3.81334	0.000137104	0.00232785
ENSG00000270919.1	NA	ENSG00000270919	117.324	-0.990675	0.260247	-3.80668	0.000140845	0.00238676
ENSG00000203709.14	NA	MIR29B2CHG	547.495	-0.618433	0.162583	-3.80379	0.000142498	0.00240775
ENSG00000261019.1	NA	ENSG00000261019	78.2808	1.12165	0.294894	3.80356	0.000142633	0.00240775
ENSG00000244332.1	NA	ENSG00000244332	65.6219	-1.25643	0.330513	-3.80147	0.000143842	0.00242351
ENSG00000245648.2	101928100	KLRK1-AS1	69.375	1.10509	0.291269	3.79404	0.000148215	0.00249239
ENSG00000264577.1	NA	ENSG00000264577	5859.97	-0.75866	0.200032	-3.7927	0.000149019	0.00250113
ENSG00000280407.3	NA	ENSG00000280407	1271.71	-0.719489	0.189743	-3.79192	0.000149487	0.0025042
ENSG00000259709.1	NA	ENSG00000259709	82.0424	-1.17764	0.310669	-3.79065	0.000150256	0.00251229
ENSG00000273080.2	NA	ENSG00000273080	79.7624	-1.04041	0.274521	-3.78991	0.000150703	0.00251261
ENSG00000258757.1	NA	ENSG00000258757	999.985	0.803387	0.211994	3.78967	0.000150848	0.00251261
ENSG00000235522.6	NA	ENSG00000235522	112.903	-1.05888	0.279474	-3.78883	0.00015136	0.00251637
ENSG00000234147.4	NA	ENSG00000234147	150.401	-0.843085	0.222547	-3.78835	0.000151653	0.00251647
ENSG00000279861.1	NA	ENSG00000279861	574.402	-0.782283	0.206566	-3.78708	0.00015243	0.00252458
ENSG00000224870.9	148413	MRPL20-AS1	500.247	-0.732981	0.193587	-3.78632	0.000152897	0.00252755
ENSG00000275807.1	NA	ENSG00000275807	329.445	-0.863806	0.228213	-3.78508	0.000153657	0.00253534
ENSG00000204685.9	NA	STARD7-AS1	308.006	-0.675073	0.178382	-3.78442	0.000154065	0.00253663
ENSG00000232220.2	NA	MYADM-AS2	1808.37	0.824527	0.217897	3.78402	0.000154313	0.00253663
ENSG00000275552.1	NA	ENSG00000275552	83.6785	1.11879	0.295738	3.78304	0.000154924	0.00254191
ENSG00000248343.1	NA	ENSG00000248343	14.3046	-2.64571	0.699504	-3.78227	0.000155405	0.002543
ENSG00000254452.1	NA	ENSG00000254452	1293.07	-0.835636	0.22095	-3.78201	0.00015557	0.002543
ENSG00000261423.3	105370888	TMEM202-AS1	198.955	-0.816538	0.216129	-3.77801	0.000158087	0.00257472
ENSG00000284738.2	101928059	ENSG00000284738	99.4744	-0.907461	0.240197	-3.77799	0.000158097	0.00257472
ENSG00000275665.1	NA	ENSG00000275665	689.998	-0.736417	0.195031	-3.77589	0.000159437	0.00259173
ENSG00000269952.1	NA	ENSG00000269952	17.5054	2.3659	0.62666	3.77541	0.000159746	0.00259197
ENSG00000268729.1	NA	ENSG00000268729	64.1749	-1.24955	0.331111	-3.7738	0.000160779	0.0026039
ENSG00000259033.2	NA	ENSG00000259033	102.739	-0.976658	0.258839	-3.77322	0.000161154	0.00260518
ENSG00000255139.2	NA	ENSG00000255139	205.701	-1.04285	0.276425	-3.77264	0.00016153	0.00260646
ENSG00000268635.2	NA	ENSG00000268635	126.826	-0.975625	0.258847	-3.76911	0.000163828	0.00263869
ENSG00000245261.1	NA	ENSG00000245261	94.4228	-1.01914	0.270538	-3.76709	0.000165162	0.00265329
ENSG00000245164.10	100130231	LINC00861	52.8846	1.47395	0.391299	3.76682	0.000165339	0.00265329
ENSG00000262732.1	NA	ENSG00000262732	228.5	-0.686356	0.18271	-3.75652	0.00017229	0.00275666
ENSG00000225602.5	100873935	MTOR-AS1	74.6404	-1.15771	0.308199	-3.75635	0.000172409	0.00275666
ENSG00000234149.1	NA	ENSG00000234149	26.1258	-1.93252	0.514571	-3.75561	0.000172923	0.00275985
ENSG00000275888.1	NA	ENSG00000275888	679.58	-0.721457	0.192229	-3.75311	0.000174656	0.00278245
ENSG00000281376.1	103021294	ABALON	286.651	-0.873002	0.232743	-3.75093	0.000176178	0.00280161
ENSG00000269954.2	NA	ENSG00000269954	138.934	-0.829034	0.221191	-3.74805	0.000178213	0.00282885
ENSG00000234389.1	NA	ENSG00000234389	24.141	1.80525	0.48171	3.74758	0.000178547	0.00282903
ENSG00000278918.1	NA	ENSG00000278918	176.919	-0.796781	0.212823	-3.74386	0.000181215	0.00286613
ENSG00000276570.1	NA	ENSG00000276570	334.031	-0.768008	0.205297	-3.74097	0.000183313	0.00289285
ENSG00000293476.1	NA	ENSG00000293476	474.854	-0.669442	0.178986	-3.74018	0.000183885	0.00289285
ENSG00000289702.1	NA	ENSG00000289702	59.032	-1.10637	0.295827	-3.73993	0.000184072	0.00289285
ENSG00000249593.6	NA	ENSG00000249593	162.676	-0.886191	0.236967	-3.73972	0.000184222	0.00289285
ENSG00000282907.1	NA	ENSG00000282907	351.447	-0.848047	0.22684	-3.73853	0.000185103	0.00290148
ENSG00000241111.1	100652759	PRICKLE2-AS1	54.2408	-1.15586	0.309451	-3.7352	0.000187567	0.00293451
ENSG00000233016.9	84973	SNHG7	1235.21	-0.68094	0.182324	-3.73478	0.000187878	0.00293451
ENSG00000232527.8	100996732	LINC02802	73.2441	-0.968856	0.25954	-3.73298	0.00018923	0.00295037
ENSG00000279035.1	NA	ENSG00000279035	224.426	-0.875966	0.23472	-3.73196	0.000189994	0.00295704
ENSG00000188185.13	NA	LINC00265	616.726	-0.568941	0.152491	-3.73099	0.000190732	0.00295961
ENSG00000270953.1	NA	ENSG00000270953	251.756	-0.842621	0.225852	-3.73085	0.000190834	0.00295961
ENSG00000273138.1	NA	ENSG00000273138	68.8636	-1.0947	0.29364	-3.72803	0.000192985	0.00298703
ENSG00000289733.1	NA	ENSG00000289733	112.035	1.09781	0.294527	3.72736	0.000193499	0.00298703
ENSG00000258168.6	NA	ENSG00000258168	49.8815	-1.16904	0.313674	-3.72692	0.000193837	0.00298703
ENSG00000280385.1	NA	ENSG00000280385	1131.71	0.681281	0.182808	3.72675	0.000193963	0.00298703
ENSG00000256100.1	NA	ENSG00000256100	872.277	-0.789924	0.212005	-3.72598	0.00019456	0.00299098
ENSG00000237027.1	NA	ENSG00000237027	21.361	-1.90852	0.512292	-3.72545	0.000194968	0.00299202
ENSG00000280213.1	100113386	UCKL1-AS1	206.287	-0.802543	0.21549	-3.72427	0.000195884	0.00300082
ENSG00000270959.2	339929	LPP-AS2	101.841	-0.90866	0.244375	-3.7183	0.000200569	0.00306724
ENSG00000245768.7	NA	ENSG00000245768	86.1999	-1.22084	0.328385	-3.71771	0.000201035	0.00306901
ENSG00000256632.3	NA	ENSG00000256632	158.476	-0.862807	0.232255	-3.71491	0.000203275	0.00309783
ENSG00000230699.2	NA	ENSG00000230699	75.1514	-1.1304	0.30441	-3.71341	0.000204488	0.00311091
ENSG00000260669.2	NA	ENSG00000260669	323.176	-0.640124	0.172451	-3.71193	0.000205686	0.00312372
ENSG00000254873.1	NA	ENSG00000254873	1145.66	-0.755694	0.203692	-3.70998	0.000207273	0.0031385
ENSG00000286207.1	NA	ENSG00000286207	431.482	-0.665863	0.179485	-3.70986	0.000207374	0.0031385
ENSG00000275454.1	NA	ENSG00000275454	173.467	-0.798694	0.215383	-3.70825	0.000208693	0.00315303
ENSG00000264772.6	NA	ENSG00000264772	15556.6	-0.782142	0.21106	-3.70578	0.000210742	0.00317851
ENSG00000267288.2	105371795	ENSG00000267288	55.6193	-1.30644	0.353551	-3.69519	0.000219726	0.00330833
ENSG00000259460.1	NA	ENSG00000259460	492.447	-0.634293	0.171715	-3.69386	0.000220872	0.00331988
ENSG00000275016.5	NA	ENSG00000275016	13.4359	2.31697	0.627396	3.69298	0.000221638	0.0033257
ENSG00000256064.1	NA	ENSG00000256064	19.9391	-2.23381	0.605595	-3.68862	0.000225472	0.00337492
ENSG00000279488.1	NA	ENSG00000279488	234.738	-0.805511	0.218391	-3.68838	0.000225687	0.00337492
ENSG00000244586.1	NA	WNT5A-AS1	98.575	-0.926245	0.251288	-3.68599	0.000227818	0.003401
ENSG00000257303.4	NA	CNPY2-AS1	1039.99	-0.634278	0.172123	-3.68503	0.000228679	0.00340314
ENSG00000271936.1	NA	ENSG00000271936	191.099	-0.734708	0.19938	-3.68496	0.000228737	0.00340314
ENSG00000249207.2	NA	ENSG00000249207	266.028	-0.829933	0.225673	-3.67758	0.000235453	0.00349714
ENSG00000228109.2	100507057	MELTF-AS1	195.383	-0.839472	0.228388	-3.67564	0.000237254	0.00351793
ENSG00000257622.1	NA	ENSG00000257622	26.2526	-1.75026	0.476452	-3.67353	0.000239223	0.00354115
ENSG00000291061.1	NA	ENSG00000291061	56.6069	-1.14163	0.311239	-3.66801	0.000244446	0.00361236
ENSG00000293478.1	NA	TP73-AS1	1389.95	-0.587222	0.160229	-3.66489	0.00024744	0.00365047
ENSG00000288663.1	NA	ENSG00000288663	1519.18	-0.655436	0.178899	-3.66371	0.000248586	0.00366122
ENSG00000290387.1	653381	SORD2P	117.404	-0.824937	0.225203	-3.66308	0.000249204	0.00366417
ENSG00000256967.1	NA	ENSG00000256967	48.2027	-1.15328	0.315331	-3.65738	0.000254807	0.00374029
ENSG00000255182.2	NA	ENSG00000255182	776.637	-0.633966	0.173414	-3.65581	0.000256376	0.00375704
ENSG00000230424.3	101927895	EMC1-AS1	251.118	-0.920725	0.251934	-3.65462	0.000257562	0.00376814
ENSG00000196668.4	100287569	LINC00173	72.313	-1.12399	0.307594	-3.65412	0.000258063	0.00376918
ENSG00000272170.1	NA	KLC4-AS1	38.8173	-1.46325	0.4005	-3.65356	0.000258629	0.00377117
ENSG00000267062.1	NA	ENSG00000267062	1545.82	-0.675108	0.184874	-3.65172	0.000260489	0.00379199
ENSG00000287011.1	NA	ENSG00000287011	191.592	-0.700374	0.191816	-3.65127	0.000260944	0.00379233
ENSG00000255886.1	NA	ENSG00000255886	44.8043	-1.36326	0.373464	-3.65032	0.00026191	0.00380007
ENSG00000235314.1	NA	LINC00957	190.729	-0.646791	0.17744	-3.64513	0.000267254	0.00387121
ENSG00000231074.11	414777	HCG18	2100.84	-0.621777	0.171063	-3.63479	0.000278206	0.00402321
ENSG00000280486.2	NA	ENSG00000280486	274.606	-0.710327	0.195451	-3.6343	0.000278735	0.00402423
ENSG00000280061.1	NA	ENSG00000280061	113.475	-0.920086	0.253306	-3.63231	0.000280897	0.0040488
ENSG00000233593.12	105378853	LINC02609	127.622	0.724031	0.199602	3.62738	0.000286311	0.00412007
ENSG00000256007.1	NA	ARAP1-AS1	107.524	-1.02303	0.28213	-3.62609	0.000287749	0.00413397
ENSG00000280780.4	153469	JAKMIP2-AS1	119.802	-0.943865	0.260427	-3.6243	0.000289749	0.00415591
ENSG00000233728.1	NA	ENSG00000233728	366.592	-0.749923	0.207152	-3.62017	0.000294414	0.00421593
ENSG00000259407.1	NA	ENSG00000259407	113.311	-0.904847	0.250111	-3.61778	0.000297143	0.00424808
ENSG00000261065.1	NA	ENSG00000261065	335.096	-0.790211	0.218472	-3.617	0.000298038	0.00425395
ENSG00000251279.3	NA	SMIM15-AS1	174.007	-0.772121	0.214136	-3.60576	0.000311243	0.00443522
ENSG00000291150.1	645166	LSP1P5	321.546	-0.614196	0.170467	-3.60302	0.000314539	0.00447491
ENSG00000279382.1	NA	ENSG00000279382	442.599	-0.70751	0.196411	-3.60218	0.000315554	0.00448209
ENSG00000229750.1	NA	ENSG00000229750	42.5382	-1.4081	0.391005	-3.60123	0.000316714	0.00449131
ENSG00000290600.1	155060	ENSG00000290600	310.101	-0.709331	0.197033	-3.60006	0.000318142	0.00450428
ENSG00000287624.1	NA	ENSG00000287624	357.277	-0.683159	0.189984	-3.59589	0.000323287	0.00456975
ENSG00000269148.1	NA	ENSG00000269148	184.726	-0.776714	0.216094	-3.59433	0.000325224	0.00458809
ENSG00000290854.1	NA	ENSG00000290854	730.523	-0.655075	0.182269	-3.59401	0.00032563	0.00458809
ENSG00000273046.1	3222	ENSG00000273046	102.765	-1.05577	0.293915	-3.59209	0.000328036	0.00461458
ENSG00000293301.1	NA	ENSG00000293301	85.1325	0.974739	0.27155	3.58954	0.000331264	0.00465253
ENSG00000279792.1	NA	ENSG00000279792	65.5311	-1.18437	0.330315	-3.58557	0.000336341	0.00471629
ENSG00000278876.1	NA	ENSG00000278876	147.076	0.7982	0.222787	3.58279	0.000339949	0.00475582
ENSG00000287765.1	NA	ENSG00000287765	753.358	-0.758133	0.211623	-3.58247	0.000340356	0.00475582
ENSG00000237080.3	107986588	EHMT2-AS1	939.313	-0.607905	0.169704	-3.58214	0.000340785	0.00475582
ENSG00000184441.4	NA	ENSG00000184441	222.359	-0.680658	0.1901	-3.58053	0.000342901	0.00477775
ENSG00000230487.9	114796	PSMG3-AS1	596.419	-0.634005	0.17714	-3.57913	0.000344742	0.00479579
ENSG00000259001.3	NA	ENSG00000259001	53722.7	-0.799934	0.223824	-3.57394	0.000351651	0.00488416
ENSG00000236772.1	NA	ENSG00000236772	292.253	-0.703334	0.196847	-3.57299	0.000352925	0.00489412
ENSG00000272342.1	339822	LINC01115	59.51	-1.10038	0.308082	-3.57172	0.000354641	0.00491015
ENSG00000267100.2	147727	ILF3-DT	183.943	-0.704533	0.197452	-3.56812	0.000359552	0.00497031
ENSG00000225578.1	100874001	NCBP2-AS1	133.055	-0.990174	0.277688	-3.56578	0.000362773	0.00500371
ENSG00000229124.8	100507347	VIM-AS1	7148.66	-1.18606	0.332646	-3.56554	0.000363108	0.00500371
ENSG00000236618.3	100306951	PITPNA-AS1	144.617	-0.858565	0.241011	-3.56235	0.000367546	0.00505693
ENSG00000285928.1	NA	ENSG00000285928	133.583	1.31844	0.370252	3.56093	0.000369542	0.00507644
ENSG00000232759.1	100506178	STEAP1B-AS1	11.3643	2.61853	0.736968	3.55311	0.0003807	0.00522155
ENSG00000272927.1	NA	ENSG00000272927	147.469	1.04604	0.294526	3.55162	0.000382866	0.00524306
ENSG00000227946.3	NA	INO80D-AS1	114.868	-1.02688	0.289965	-3.54141	0.000398002	0.00544184
ENSG00000239801.1	NA	DENND6A-AS1	106.174	-0.922406	0.260563	-3.54004	0.000400061	0.00546148
ENSG00000273066.5	NA	ENSG00000273066	235.468	-0.746579	0.211017	-3.53801	0.000403162	0.00549527
ENSG00000293237.1	NA	HTR7P1	278.172	0.824526	0.233287	3.53438	0.000408734	0.00556258
ENSG00000248898.4	NA	PELO-AS1	58.535	-1.17542	0.332665	-3.53335	0.000410332	0.00557569
ENSG00000175611.14	100128782	ERCC6L2-AS1	312.405	-0.694524	0.196625	-3.53223	0.000412065	0.00558217
ENSG00000239718.1	100873945	HLTF-AS1	49.0074	-1.41422	0.400376	-3.53222	0.000412081	0.00558217
ENSG00000226803.9	NA	ZNF451-AS1	569.513	0.622494	0.176481	3.52725	0.000419898	0.0056793
ENSG00000289961.1	NA	ENSG00000289961	15.7072	-2.01289	0.571283	-3.52345	0.000425973	0.00574943
ENSG00000229407.5	NA	ENSG00000229407	241.647	-0.65677	0.186414	-3.52319	0.000426393	0.00574943
ENSG00000283411.1	NA	ENSG00000283411	91.5955	-0.969594	0.275312	-3.5218	0.000428634	0.00577077
ENSG00000236268.6	101927498	LINC01361	8.16526	2.86363	0.813201	3.52143	0.000429218
ENSG00000279812.1	NA	ENSG00000279812	60.9941	-1.17555	0.333872	-3.52097	0.000429964	0.00577982
ENSG00000225434.5	100507540	LINC01504	258.302	-0.751872	0.213574	-3.52043	0.000430853	0.00578291
ENSG00000257379.1	NA	ENSG00000257379	14092.9	-0.713097	0.202657	-3.51874	0.000433602	0.00581093
ENSG00000268745.1	NA	ENSG00000268745	22.728	-1.96248	0.558015	-3.51689	0.000436627	0.00584063
ENSG00000249825.6	101929215	THBS4-AS1	203.531	-0.752286	0.213926	-3.51658	0.000437149	0.00584063
ENSG00000279608.1	NA	ENSG00000279608	136.966	0.887379	0.252842	3.50962	0.00044874	0.00598639
ENSG00000256092.4	112268105	SBNO1-AS1	99.0497	-0.909411	0.259166	-3.50898	0.000449825	0.00599175
ENSG00000225032.5	102723566	ENSG00000225032	363.416	-0.774934	0.220969	-3.50698	0.000453228	0.00602793
ENSG00000237125.13	79804	HAND2-AS1	15890.3	-0.616274	0.175857	-3.5044	0.000457634	0.00607733
ENSG00000259113.1	NA	ENSG00000259113	216.457	-0.875177	0.249956	-3.50133	0.000462944	0.00613856
ENSG00000239415.1	NA	ENSG00000239415	95.1073	-0.95877	0.27388	-3.50069	0.000464049	0.00614392
ENSG00000238018.2	NA	SPTBN1-AS2	626.945	-0.666064	0.190314	-3.49982	0.000465571	0.00615479
ENSG00000233928.7	NA	ENSG00000233928	20.257	2.06396	0.589961	3.49847	0.000467928	0.00617665
ENSG00000260032.2	647979	NORAD	11163.2	-0.726787	0.207943	-3.49512	0.000473841	0.00624531
ENSG00000285280.2	NA	ENSG00000285280	65.3589	1.01733	0.291224	3.49329	0.000477101	0.00627885
ENSG00000279168.3	NA	ENSG00000279168	90.4162	-0.869582	0.249363	-3.48721	0.000488081	0.00641373
ENSG00000226622.7	NA	ENSG00000226622	18.1861	2.03505	0.584216	3.48339	0.000495115	0.00649645
ENSG00000250910.8	102724776	MAP9-AS1	498.361	-0.707497	0.203131	-3.48295	0.000495918	0.00649727
ENSG00000275232.1	NA	ENSG00000275232	3.24536	5.44728	1.56698	3.4763	0.000508381
ENSG00000262115.1	NA	ENSG00000262115	35.7221	-1.44743	0.416612	-3.4743	0.000512196	0.00670053
ENSG00000271984.1	NA	ENSG00000271984	613.289	-0.735215	0.211875	-3.47003	0.000520391	0.00679761
ENSG00000254473.2	105376114	UBQLN1-AS1	239.546	-0.844836	0.243508	-3.46943	0.00052156	0.00680276
ENSG00000279283.1	NA	ENSG00000279283	109.256	-0.948605	0.273474	-3.46872	0.000522951	0.00681078
ENSG00000223923.2	105373878	TNS1-AS1	268.043	-0.714617	0.206282	-3.46428	0.000531658	0.00690905
ENSG00000284803.1	NA	ENSG00000284803	6891.07	-0.731137	0.211063	-3.46407	0.000532071	0.00690905
ENSG00000250379.1	NA	ENSG00000250379	253.362	-0.695173	0.201006	-3.45847	0.00054326	0.00704392
ENSG00000285728.3	NA	ENSG00000285728	177.888	-0.680744	0.196859	-3.45804	0.000544129	0.00704479
ENSG00000293021.1	NA	ENSG00000293021	14.2394	2.31461	0.669829	3.45553	0.000549218	0.0071002
ENSG00000248980.1	NA	SPCS3-AS1	140.809	-0.985322	0.285262	-3.45409	0.000552156	0.00712363
ENSG00000253358.1	NA	ENSG00000253358	52.2496	-1.34213	0.38859	-3.45385	0.000552653	0.00712363
ENSG00000263069.6	100294362	RNF213-AS1	901.027	-0.615747	0.1784	-3.45149	0.000557498	0.00717554
ENSG00000279605.1	NA	ENSG00000279605	608.403	-0.619421	0.179498	-3.45085	0.000558821	0.00718204
ENSG00000179082.4	NA	LINC02913	72.1449	1.04236	0.302118	3.45018	0.000560217	0.00718945
ENSG00000273270.1	NA	LINC03072	527.874	-0.544339	0.157968	-3.44589	0.000569189	0.00729392
ENSG00000227487.4	NA	NCAM1-AS1	119.519	-0.782959	0.227495	-3.44166	0.000578158	0.00739806
ENSG00000230186.3	NA	ENSG00000230186	85.0222	-1.00028	0.290816	-3.43956	0.000582656	0.00744476
ENSG00000281344.1	NA	HELLPAR	460.051	0.967114	0.281748	3.43256	0.00059792	0.00762869
ENSG00000196756.15	388796	SNHG17	1004.64	-0.578843	0.168815	-3.42886	0.000606122	0.00771245
ENSG00000244953.1	NA	ENSG00000244953	195.435	-0.877935	0.256047	-3.42881	0.000606242	0.00771245
ENSG00000254907.1	NA	ENSG00000254907	434.454	-0.745459	0.217668	-3.42475	0.00061536	0.00781712
ENSG00000280128.1	NA	ENSG00000280128	503.328	-0.664601	0.194119	-3.42367	0.000617812	0.00783463
ENSG00000268061.6	NA	NAPA-AS1	236.18	-0.765806	0.223706	-3.42327	0.00061873	0.00783463
ENSG00000175772.11	NA	LINC01106	54.3841	0.957354	0.279685	3.42297	0.000619416	0.00783463
ENSG00000285864.1	NA	ENSG00000285864	387.134	-0.694331	0.20312	-3.41832	0.000630084	0.00795809
ENSG00000236213.4	NA	CDC42EP3-AS1	1126.58	-0.696987	0.204	-3.4166	0.000634088	0.00799273
ENSG00000279569.1	NA	ENSG00000279569	1722.48	-0.687286	0.201175	-3.41636	0.000634647	0.00799273
ENSG00000228274.5	NA	TOMM22-DT	267.822	-0.621354	0.181904	-3.41583	0.000635889	0.0079969
ENSG00000253390.1	NA	ENTPD4-DT	20.9271	-1.71523	0.502298	-3.41477	0.000638361	0.00801649
ENSG00000259116.2	102723809	HSPA2-AS1	144.143	0.722774	0.211739	3.41352	0.000641298	0.00804188
ENSG00000260367.2	NA	ENSG00000260367	140.152	0.859941	0.251984	3.41269	0.000643261	0.00805499
ENSG00000233427.1	NA	ENSG00000233427	67.4714	-0.984061	0.288605	-3.40971	0.000650309	0.00812381
ENSG00000272163.2	NA	ENSG00000272163	364.422	-0.684557	0.200774	-3.40959	0.000650608	0.00812381
ENSG00000276166.1	NA	ENSG00000276166	37.5012	-1.3602	0.399449	-3.4052	0.000661165	0.0082439
ENSG00000285870.1	NA	ENSG00000285870	23.3101	1.61591	0.474759	3.40364	0.000664935	0.00827915
ENSG00000290121.1	NA	ENSG00000290121	42.0557	1.15038	0.338086	3.40262	0.000667434	0.00829849
ENSG00000287394.1	NA	MAGEA3-DT	59.4685	-1.07612	0.316381	-3.40135	0.000670534	0.00832525
ENSG00000237705.1	NA	ENSG00000237705	249.721	-0.749944	0.220666	-3.39855	0.00067743	0.00839899
ENSG00000279044.1	NA	ENSG00000279044	16.5509	-1.9978	0.588227	-3.3963	0.000683032	0.0084565
ENSG00000285294.1	643650	LINC00842	52.8991	-1.15721	0.34081	-3.39546	0.000685124	0.00847045
ENSG00000249395.4	101805492	CASC9	240.278	-0.660617	0.194712	-3.3928	0.000691833	0.00854137
ENSG00000268603.2	NA	ENSG00000268603	28.6632	-1.4145	0.417124	-3.39108	0.000696166	0.00858279
ENSG00000253194.2	NA	ENSG00000253194	632.398	-0.632134	0.186468	-3.39005	0.000698806	0.00860326
ENSG00000289210.1	NA	ENSG00000289210	133.372	-0.930002	0.274489	-3.38812	0.000703732	0.00865176
ENSG00000286999.1	NA	ENSG00000286999	152.388	-0.849521	0.25078	-3.38751	0.000705296	0.00865886
ENSG00000233862.8	NA	ENSG00000233862	58.8576	1.0335	0.305175	3.38658	0.00070769	0.00867612
ENSG00000248540.3	283731	ENSG00000248540	94.1101	-0.955958	0.28253	-3.38356	0.000715518	0.00875986
ENSG00000280543.1	100507117	ASAP1-IT2	73.1663	0.986699	0.291878	3.38052	0.000723486	0.00884507
ENSG00000290763.1	255812	SDHAP1	360.428	-0.622912	0.184306	-3.37977	0.000725459	0.00885686
ENSG00000286069.2	NA	ENSG00000286069	7.55023	2.88319	0.853989	3.37614	0.000735095
ENSG00000261061.1	NA	ENSG00000261061	163.449	0.853876	0.253113	3.3735	0.000742181	0.00903793
ENSG00000245662.4	NA	LINC02211	332.338	-0.748959	0.222016	-3.37344	0.00074235	0.00903793
ENSG00000254485.5	NA	ENSG00000254485	80.8739	-0.945051	0.280258	-3.37208	0.000746036	0.00906019
ENSG00000279030.1	NA	ENSG00000279030	2431.92	-0.655515	0.194399	-3.372	0.000746243	0.00906019
ENSG00000244161.1	105377105	FLNB-AS1	537.689	-0.644253	0.191128	-3.37079	0.000749526	0.00908748
ENSG00000262979.1	NA	ENSG00000262979	16.6868	2.15265	0.638993	3.36882	0.000754903	0.00914005
ENSG00000278768.4	NA	BACE1-AS	2611.8	-0.65594	0.194748	-3.36816	0.00075673	0.00914464
ENSG00000285696.1	NA	ENSG00000285696	144.909	-0.809994	0.240502	-3.36792	0.000757365	0.00914464
ENSG00000205054.9	400952	LINC01121	43.1387	1.36675	0.40616	3.36505	0.000765297	0.00922772
ENSG00000275910.1	NA	ENSG00000275910	156.753	-0.861985	0.256222	-3.36421	0.000767621	0.00923944
ENSG00000234936.1	NA	ENSG00000234936	54.9007	-1.06188	0.315665	-3.36394	0.000768374	0.00923944
ENSG00000196566.2	NA	ENSG00000196566	30.7562	-1.34628	0.400371	-3.36258	0.000772168	0.00927235
ENSG00000228506.4	NA	PNISR-AS1	329.028	-0.696725	0.20727	-3.36144	0.000775364	0.00929801
ENSG00000279246.1	NA	ENSG00000279246	413.306	-0.72553	0.216089	-3.35756	0.000786343	0.00941254
ENSG00000244036.3	NA	UBE2H-DT	88.2996	-0.928187	0.276468	-3.35731	0.000787059	0.00941254
ENSG00000233735.5	NA	ENSG00000233735	48.1343	-1.22019	0.363515	-3.35663	0.000788972	0.00942258
ENSG00000287372.1	NA	ENSG00000287372	7.25807	2.91307	0.868054	3.35587	0.000791171
ENSG00000260398.1	NA	ENSG00000260398	181.103	0.753089	0.224677	3.35188	0.000802656	0.00957298
ENSG00000226950.8	57291	DANCR	753.799	-0.588794	0.175774	-3.34972	0.000808946	0.00963491
ENSG00000188511.14	348645	MIR3667HG	26.2041	1.54855	0.462499	3.34823	0.000813298	0.00967362
ENSG00000290823.1	NA	ENSG00000290823	508.919	-0.621948	0.185801	-3.34738	0.000815788	0.0096901
ENSG00000260271.4	NA	ENSG00000260271	43.77	1.28409	0.38374	3.34626	0.000819106	0.00971636
ENSG00000240211.1	NA	PPP1R35-AS1	38.0961	-1.28145	0.383123	-3.34475	0.000823571	0.00975615
ENSG00000233296.2	NA	TMEM18-DT	92.9068	-0.897061	0.268436	-3.34181	0.000832331	0.00983837
ENSG00000215424.10	114044	MCM3AP-AS1	997.253	-0.494656	0.148026	-3.34167	0.000832754	0.00983837
ENSG00000223993.2	101929646	LINC02647	5.05515	4.89319	1.46496	3.34015	0.000837319
ENSG00000267735.1	NA	ENSG00000267735	103.896	-0.944275	0.282733	-3.33982	0.000838341	0.00989107
ENSG00000251259.1	NA	ENSG00000251259	41.113	-1.22105	0.366392	-3.33262	0.000860311	0.0101367
ENSG00000269807.1	NA	ENSG00000269807	32.5671	-1.52517	0.457825	-3.33134	0.00086429	0.0101699
ENSG00000289904.1	NA	ENSG00000289904	101.929	-0.86612	0.260309	-3.32727	0.000877015	0.0103058
ENSG00000234136.1	NA	ENSG00000234136	51.1709	-1.12649	0.338809	-3.32485	0.000884667	0.0103818
ENSG00000255435.7	101929089	TTC36-AS1	417.623	-0.676715	0.20366	-3.32277	0.000891271	0.010428
ENSG00000248468.2	105374114	ENSG00000248468	50.6519	-1.39768	0.420668	-3.32252	0.000892083	0.010428
ENSG00000285865.1	NA	ENSG00000285865	168.018	-0.847739	0.255151	-3.3225	0.000892162	0.010428
ENSG00000287330.1	NA	ENSG00000287330	16.3521	1.87945	0.566283	3.31892	0.000903672	0.0105324
ENSG00000224138.1	NA	ENSG00000224138	27.9099	-1.66155	0.500655	-3.31875	0.000904229	0.0105324
ENSG00000283155.1	NA	ENSG00000283155	79.7952	-0.896232	0.270063	-3.3186	0.000904697	0.0105324
ENSG00000257551.1	100873924	HLX-AS1	149.334	-0.785547	0.236898	-3.31598	0.000913238	0.0106178
ENSG00000272324.5	NA	DAP-DT	181.16	-1.04754	0.316047	-3.31449	0.0009181	0.0106602
ENSG00000259115.1	NA	ENSG00000259115	207.879	-0.862656	0.26035	-3.31344	0.000921546	0.010686
ENSG00000272434.1	NA	ENSG00000272434	428.925	-0.768399	0.231954	-3.31273	0.000923905	0.0106993
ENSG00000231999.8	400761	LRRC8C-DT	947.853	-0.615479	0.185939	-3.31011	0.000932583	0.0107811
ENSG00000255276.1	NA	RRM1-AS1	52.0894	-1.12065	0.338581	-3.30986	0.000933426	0.0107811
ENSG00000293471.1	NA	ENSG00000293471	20.6172	1.49286	0.45115	3.30902	0.00093624	0.0107994
ENSG00000286615.3	105379199	ENSG00000286615	17.6568	1.95673	0.591607	3.30749	0.00094137	0.0108443
ENSG00000276663.1	NA	ENSG00000276663	214.247	-0.912419	0.275896	-3.30712	0.000942612	0.0108444
ENSG00000232131.1	104355145	NCOA7-AS1	20.0328	-1.98542	0.600468	-3.30644	0.000944882	0.0108562
ENSG00000251365.6	109729133	LINC02236	63.234	-0.943896	0.285611	-3.30483	0.00095034	0.0109047
ENSG00000278206.1	NA	ENSG00000278206	177.738	-0.749816	0.226932	-3.30415	0.000952654	0.0109052
ENSG00000224459.2	110806303	SLC25A34-AS1	25.6728	1.41312	0.42769	3.30409	0.000952869	0.0109052
ENSG00000237149.5	100131213	ZNF503-AS2	176.796	-0.785407	0.237764	-3.30331	0.000955509	0.0109212
ENSG00000225335.3	NA	ENSG00000225335	103.211	-0.888444	0.269015	-3.30258	0.000957981	0.0109352
ENSG00000234998.1	NA	ENSG00000234998	22.945	-1.75369	0.531254	-3.30103	0.000963296	0.0109816
ENSG00000259368.1	NA	ENSG00000259368	34.8518	-1.31277	0.398146	-3.29721	0.000976513	0.0111178
ENSG00000260350.1	NA	ENSG00000260350	194.454	-0.713146	0.216381	-3.29579	0.000981465	0.0111597
ENSG00000287336.1	NA	ENSG00000287336	31.2107	1.49568	0.454048	3.29409	0.000987412	0.0112125
ENSG00000228830.1	NA	ENSG00000228830	2093.2	-0.743633	0.225795	-3.29339	0.000989861	0.0112125
ENSG00000272620.2	84740	AFAP1-AS1	2543.73	-0.697897	0.21191	-3.29337	0.000989941	0.0112125
ENSG00000254665.1	NA	ENSG00000254665	400.038	-0.71901	0.218706	-3.28757	0.00101057	0.0114314
ENSG00000253394.7	NA	LINC00534	40.9404	1.32619	0.40349	3.2868	0.00101334	0.0114481
ENSG00000259006.1	NA	ENSG00000259006	105.377	-0.799547	0.243294	-3.28635	0.00101496	0.0114516
ENSG00000288947.2	NA	ENSG00000288947	232.398	-0.845522	0.257336	-3.28567	0.00101741	0.0114606
ENSG00000267575.9	101927151	LINC02987	505.043	-0.540361	0.164473	-3.2854	0.00101837	0.0114606
ENSG00000278959.1	NA	ENSG00000278959	65.3756	1.03115	0.314163	3.28223	0.00102989	0.0115753
ENSG00000224855.5	100873941	OPA1-AS1	71.9396	-0.992222	0.302755	-3.27731	0.00104802	0.0117641
ENSG00000289100.1	NA	ENSG00000289100	1881.11	-0.729639	0.222787	-3.27505	0.00105645	0.0118435
ENSG00000232934.8	NA	ENSG00000232934	21.6088	1.37047	0.418595	3.27398	0.00106043	0.0118648
ENSG00000117242.7	100861548	PINK1-AS	1652.44	-0.633855	0.193613	-3.27382	0.00106104	0.0118648
ENSG00000287968.1	NA	ENSG00000287968	1.97542	5.47904	1.67673	3.26769	0.00108429
ENSG00000260267.1	NA	ENSG00000260267	353.187	-0.654173	0.200205	-3.26751	0.00108498	0.012117
ENSG00000233875.1	NA	ENSG00000233875	114.341	-0.740411	0.226633	-3.267	0.00108692	0.0121232
ENSG00000269300.1	NA	ENSG00000269300	35.0439	-1.18979	0.364689	-3.26249	0.0011044	0.0123026
ENSG00000274561.1	NA	ENSG00000274561	118.13	-0.817476	0.250647	-3.26146	0.0011084	0.0123314
ENSG00000228748.2	NA	ENSG00000228748	1175.33	-0.607913	0.186545	-3.2588	0.00111884	0.0124319
ENSG00000268565.1	NA	ENSG00000268565	87.6839	-0.888801	0.273053	-3.25505	0.00113372	0.0125813
ENSG00000152931.9	25859	PART1	78.3767	-0.82462	0.253783	-3.24931	0.00115686	0.0128219
ENSG00000293258.1	NA	ENSG00000293258	78.5528	-0.948935	0.292101	-3.24866	0.00115952	0.0128351
ENSG00000290037.1	NA	ENSG00000290037	47.5689	-1.23127	0.379118	-3.24771	0.00116337	0.0128615
ENSG00000177335.13	286122	LINC02904	178.232	-0.678352	0.208964	-3.24627	0.00116928	0.0129107
ENSG00000251562.11	378938	MALAT1	1323.59	-0.764902	0.235672	-3.24562	0.00117196	0.0129239
ENSG00000266994.1	NA	ENSG00000266994	56.3191	-1.0564	0.325601	-3.24447	0.0011767	0.0129599
ENSG00000259211.1	NA	ENSG00000259211	183.51	-0.747737	0.230499	-3.24399	0.00117869	0.0129656
ENSG00000287535.1	NA	ENSG00000287535	11.5	2.0966	0.646612	3.24243	0.00118513	0.0130202
ENSG00000254635.6	NA	WAC-AS1	683.191	-0.592547	0.182886	-3.23998	0.00119536	0.0131161
ENSG00000279520.1	NA	ENSG00000279520	154.945	0.733944	0.226892	3.23478	0.00121738	0.013341
ENSG00000270055.1	NA	ENSG00000270055	120.427	0.725668	0.224461	3.23294	0.00122524	0.0134104
ENSG00000279317.4	NA	ENSG00000279317	32.9069	1.34701	0.41687	3.23126	0.00123248	0.0134728
ENSG00000225106.1	NA	ENSG00000225106	5.65187	3.14766	0.974131	3.23124	0.00123252
ENSG00000235852.1	NA	ENSG00000235852	189.719	-0.887927	0.274975	-3.22912	0.00124172	0.013557
ENSG00000228863.8	NA	ENSG00000228863	72.2852	0.992043	0.307327	3.22797	0.00124671	0.0135946
ENSG00000228703.1	NA	ENSG00000228703	347.181	-0.669886	0.20761	-3.22665	0.00125247	0.0136404
ENSG00000289750.1	NA	ENSG00000289750	1107.09	-0.57031	0.17681	-3.22556	0.00125727	0.0136757
ENSG00000233547.1	NA	ENSG00000233547	91.7892	-0.939099	0.291256	-3.22431	0.00126276	0.0137184
ENSG00000287223.1	NA	ENSG00000287223	7.20905	3.08732	0.957622	3.22394	0.0012644
ENSG00000228315.12	91316	GUSBP11	392.022	-0.536799	0.166511	-3.22381	0.00126499	0.0137257
ENSG00000290862.1	344887	NMRAL2P	16.3593	2.14674	0.66636	3.2216	0.00127479	0.0138149
ENSG00000226605.1	NA	ENSG00000226605	76.9642	-1.03128	0.320151	-3.22123	0.00127642	0.0138155
ENSG00000260834.2	NA	ENSG00000260834	7.57931	2.58741	0.803814	3.21892	0.00128674
ENSG00000273230.1	NA	ENSG00000273230	154.551	-0.713488	0.221755	-3.21745	0.00129334	0.0139673
ENSG00000250708.3	101928478	LINC02269	78.5722	-1.18647	0.368767	-3.21739	0.00129363	0.0139673
ENSG00000227248.1	NA	NALF1-IT1	34.6704	-1.43638	0.44663	-3.21605	0.0012997	0.0140157
ENSG00000260894.1	NA	ENSG00000260894	462.181	0.656563	0.204334	3.21319	0.0013127	0.0141315
ENSG00000258745.1	NA	ENSG00000258745	153.935	-0.837469	0.260652	-3.21298	0.00131366	0.0141315
ENSG00000248730.1	100852408	EGFLAM-AS4	5.25009	3.15996	0.985368	3.20688	0.00134183
ENSG00000286908.1	NA	ENSG00000286908	3.49311	5.00254	1.55995	3.20687	0.00134188
ENSG00000280160.1	NA	ENSG00000280160	321.321	-0.75522	0.235531	-3.20646	0.0013438	0.0144381
ENSG00000279149.1	NA	ENSG00000279149	18.3953	1.60939	0.502247	3.20438	0.00135355	0.014525
ENSG00000255737.2	100130776	AGAP2-AS1	748.769	-0.643116	0.200737	-3.20378	0.00135638	0.0145376
ENSG00000248668.3	100874002	OXCT1-AS1	44.9703	-1.15467	0.360536	-3.20264	0.00136173	0.0145771
ENSG00000228509.7	NA	ENSG00000228509	330.32	-0.602489	0.188177	-3.20171	0.00136616	0.0146068
ENSG00000262429.1	NA	ENSG00000262429	188.049	-0.780609	0.243851	-3.20117	0.00136871	0.0146162
ENSG00000263278.2	NA	ENSG00000263278	11.9382	2.15848	0.674548	3.19989	0.00137481	0.0146635
ENSG00000280214.1	NA	ENSG00000280214	75.9699	1.04488	0.326631	3.19898	0.00137916	0.0146921
ENSG00000273729.1	NA	ENSG00000273729	188.846	-0.773716	0.241896	-3.19855	0.0013812	0.014696
ENSG00000290415.1	106480334	ENSG00000290415	217.152	-0.711656	0.222708	-3.19547	0.00139605	0.0148251
ENSG00000266872.1	NA	ENSG00000266872	68.7783	-0.955675	0.299085	-3.19533	0.00139671	0.0148251
ENSG00000227373.6	102724601	RABGAP1L-DT	25.6857	1.35798	0.425052	3.19485	0.00139903	0.0148318
ENSG00000239911.4	NA	PRKAG2-AS1	50.6635	-1.09637	0.34352	-3.19159	0.00141491	0.014982
ENSG00000293429.1	NA	ENSG00000293429	1296.95	0.566062	0.177405	3.19078	0.00141888	0.0150059
ENSG00000290908.1	NA	ENSG00000290908	107.5	-0.87662	0.274801	-3.19002	0.00142263	0.0150275
ENSG00000293022.1	NA	ENSG00000293022	243.821	-0.735765	0.230939	-3.18597	0.00144268	0.0152209
ENSG00000258843.1	105370489	ENSG00000258843	76.3504	-1.00565	0.315799	-3.18447	0.0014502	0.015282
ENSG00000287952.1	NA	ENSG00000287952	89.413	-0.837286	0.263008	-3.1835	0.00145504	0.0153146
ENSG00000290032.1	NA	ENSG00000290032	1354.94	0.722554	0.227046	3.18241	0.00146055	0.0153542
ENSG00000240591.2	NA	ENSG00000240591	185.955	-0.681646	0.214388	-3.1795	0.0014753	0.0154907
ENSG00000236536.2	NA	ENSG00000236536	87.596	-0.843165	0.265227	-3.17903	0.00147768	0.0154971
ENSG00000287896.1	NA	ENSG00000287896	49.7028	-1.14947	0.361675	-3.17818	0.00148204	0.0155242
ENSG00000278621.1	NA	THBS1-AS1	433.539	-0.776601	0.244537	-3.1758	0.00149423	0.0156333
ENSG00000269972.1	NA	ENSG00000269972	871.887	-0.571595	0.180161	-3.1727	0.00151029	0.015777
ENSG00000228925.1	NA	ENSG00000228925	142.156	-0.728819	0.229757	-3.17213	0.00151323	0.015777
ENSG00000270175.2	NA	ENSG00000270175	100.926	-0.851045	0.26829	-3.17211	0.00151335	0.015777
ENSG00000236266.1	NA	ENSG00000236266	120.88	-0.794353	0.250527	-3.17073	0.00152057	0.0158334
ENSG00000256448.5	NA	ENSG00000256448	145.287	-0.880623	0.277996	-3.16775	0.00153624	0.0159776
ENSG00000231028.11	100131814	AHI1-DT	183.992	0.617775	0.195278	3.16357	0.00155845	0.0161836
ENSG00000272269.2	105374952	NUP153-AS1	113.572	-0.80266	0.253743	-3.16328	0.00156	0.0161836
ENSG00000234255.9	105374780	ENSG00000234255	29.5217	1.33846	0.423162	3.16299	0.00156157	0.0161836
ENSG00000260698.1	NA	ENSG00000260698	44.0893	1.16845	0.369555	3.16178	0.00156808	0.0162318
ENSG00000261396.1	NA	ENSG00000261396	107.538	-0.831271	0.262951	-3.16132	0.00157057	0.0162343
ENSG00000249180.1	NA	ENSG00000249180	296.594	-0.770288	0.243681	-3.16105	0.00157202	0.0162343
ENSG00000261002.5	NA	VPS39-DT	88.2575	-0.863538	0.273328	-3.15935	0.00158123	0.0163103
ENSG00000293505.1	NA	GNRHR2	290.555	-0.686638	0.217443	-3.15778	0.00158977	0.0163792
ENSG00000232807.2	NA	ENSG00000232807	321.038	-0.62188	0.197	-3.15676	0.00159535	0.0164173
ENSG00000176868.3	NA	ENSG00000176868	2813.53	-0.595788	0.188763	-3.15628	0.00159793	0.0164247
ENSG00000248092.8	NA	NNT-AS1	647.25	-0.566105	0.179383	-3.15584	0.00160036	0.0164304
ENSG00000287553.1	NA	ENSG00000287553	82.5894	-0.819319	0.259676	-3.15516	0.00160411	0.0164496
ENSG00000205181.8	149837	LINC00654	471.936	-0.66516	0.211102	-3.15089	0.00162774	0.0166725
ENSG00000291230.1	256236	NAPSB	72.2051	0.810416	0.257266	3.15011	0.0016321	0.0166977
ENSG00000288748.1	NA	ENSG00000288748	54.6674	-1.01503	0.322269	-3.14964	0.00163469	0.0167047
ENSG00000288086.1	NA	ENSG00000288086	3.87807	4.69293	1.49088	3.14777	0.00164524
ENSG00000170161.7	728673	FAM88B	110.968	-0.749282	0.238494	-3.14172	0.0016796	0.0171436
ENSG00000215483.12	400123	LINC00598	56.9843	1.32146	0.420715	3.14098	0.00168386	0.0171671
ENSG00000269534.5	NA	ENSG00000269534	45.3703	-1.22797	0.391079	-3.13995	0.00168979	0.0172076
ENSG00000272211.1	NA	ENSG00000272211	90.7778	0.953879	0.303903	3.13876	0.00169662	0.0172571
ENSG00000255672.1	NA	ENSG00000255672	29.047	-1.34327	0.42867	-3.13357	0.00172694	0.0175452
ENSG00000288828.1	NA	ENSG00000288828	34.7011	-1.21325	0.387396	-3.13182	0.00173728	0.0176298
ENSG00000263271.1	NA	ENSG00000263271	95.2686	-0.804523	0.257056	-3.12975	0.00174953	0.0177141
ENSG00000258430.1	NA	ENSG00000258430	1173.94	-0.660656	0.21109	-3.12974	0.00174962	0.0177141
ENSG00000292993.1	NA	ENSG00000292993	126.044	-0.773021	0.247052	-3.12898	0.00175412	0.0177392
ENSG00000245748.1	100129931	ENSG00000245748	1011.15	-0.665672	0.212855	-3.12735	0.00176387	0.0178173
ENSG00000244380.1	NA	ENSG00000244380	674.265	-0.792538	0.253493	-3.12647	0.00176921	0.0178507
ENSG00000226696.8	104355426	LENG8-AS1	215.62	-0.597699	0.191282	-3.1247	0.00177988	0.0179378
ENSG00000258634.3	NA	ENSG00000258634	877.469	-0.444055	0.142246	-3.12173	0.0017979	0.0180986
ENSG00000287837.1	NA	ENSG00000287837	64.4507	-1.00898	0.323528	-3.11869	0.00181659	0.0182657
ENSG00000279689.1	NA	ENSG00000279689	1565.04	-0.635856	0.204018	-3.11667	0.00182908	0.0183704
ENSG00000286485.1	NA	ENSG00000286485	87.4158	-0.965434	0.309826	-3.11605	0.00183293	0.018388
ENSG00000268309.1	NA	ENSG00000268309	205.276	-0.84086	0.269953	-3.11484	0.00184048	0.0184426
ENSG00000234336.7	NA	JAZF1-AS1	67.6226	-0.878181	0.281979	-3.11435	0.00184354	0.0184522
ENSG00000281207.1	100507178	SLFNL1-AS1	224.179	-0.627261	0.201506	-3.11286	0.00185283	0.0185241
ENSG00000288806.2	NA	ENSG00000288806	149.424	-0.706518	0.226994	-3.1125	0.00185509	0.0185255
ENSG00000280198.1	NA	ENSG00000280198	69.1481	-0.846927	0.272205	-3.11136	0.00186226	0.0185761
ENSG00000291273.1	NA	ENSG00000291273	62.4963	-1.05943	0.340611	-3.11037	0.00186851	0.0185984
ENSG00000289810.1	NA	ENSG00000289810	139.675	0.73403	0.235997	3.11034	0.00186874	0.0185984
ENSG00000257958.1	NA	ENSG00000257958	3.9117	4.57298	1.47039	3.11004	0.00187064
ENSG00000277728.1	NA	ENSG00000277728	173.995	-0.641199	0.206178	-3.10992	0.00187136	0.0186034
ENSG00000255202.1	NA	ENSG00000255202	24.4602	-1.51962	0.488939	-3.10799	0.00188365	0.0187044
ENSG00000285571.1	NA	ENSG00000285571	33.4244	-1.19715	0.385272	-3.10729	0.00188814	0.0187277
ENSG00000270084.2	NA	GAS5-AS1	97.1284	-0.886737	0.285606	-3.10476	0.00190433	0.0188572
ENSG00000258301.3	100506603	VASH1-AS1	277.251	-0.711932	0.229324	-3.10448	0.00190614	0.0188572
ENSG00000230074.5	NA	ENSG00000230074	170.112	0.665448	0.214367	3.10425	0.00190763	0.0188572
ENSG00000234710.3	NA	ENSG00000234710	7.95374	2.73886	0.882457	3.10367	0.00191134
ENSG00000278722.1	NA	ENSG00000278722	98.2269	-0.936432	0.30227	-3.098	0.00194829	0.0192375
ENSG00000227906.10	100131208	SNAP25-AS1	177.975	-0.60021	0.193791	-3.09721	0.00195351	0.0192673
ENSG00000196951.13	100129858	SCOC-AS1	90.5336	0.794563	0.256635	3.09608	0.00196097	0.0193192
ENSG00000290947.1	NA	ENSG00000290947	414.768	-0.580983	0.187774	-3.09405	0.00197443	0.01943
ENSG00000254578.1	NA	ENSG00000254578	159.502	-0.798235	0.258035	-3.09352	0.00197797	0.0194431
ENSG00000255344.2	105369584	LINC02706	7.28076	2.44661	0.79092	3.09338	0.00197894
ENSG00000226849.1	NA	ENSG00000226849	403.137	-0.561962	0.181712	-3.0926	0.00198414	0.0194818
ENSG00000239791.2	NA	ENSG00000239791	350.948	-0.560369	0.181271	-3.09133	0.00199263	0.0195308
ENSG00000271155.1	NA	ENSG00000271155	65.7572	-0.899732	0.291103	-3.09076	0.00199642	0.0195308
ENSG00000253445.1	NA	ENSG00000253445	36.6221	-1.26381	0.408912	-3.09066	0.00199714	0.0195308
ENSG00000232907.9	101926987	DLGAP4-AS1	605.813	-0.631524	0.204342	-3.09053	0.00199802	0.0195308
ENSG00000291110.1	147166	TRIM16L	727.136	0.691033	0.223741	3.08854	0.00201145	0.0196402
ENSG00000214353.8	100130894	VAC14-AS1	263.24	-0.634838	0.205584	-3.08798	0.00201523	0.0196443
ENSG00000255539.1	105369373	ENSG00000255539	68.624	-1.00762	0.326322	-3.08781	0.00201635	0.0196443
ENSG00000291152.1	155370	SBDSP1	316.814	-0.776197	0.25141	-3.08738	0.0020193	0.01965
ENSG00000266983.3	100128568	RANBP3-DT	39.611	1.14628	0.371316	3.08707	0.00202141	0.01965
ENSG00000289283.1	NA	ENSG00000289283	80.0393	1.02996	0.33377	3.08585	0.00202974	0.0197056
ENSG00000288985.2	NA	ENSG00000288985	26.9352	-1.32583	0.429688	-3.08557	0.00203162	0.0197056
ENSG00000230729.1	NA	ENSG00000230729	37.4003	-1.15458	0.374333	-3.08435	0.00203994	0.0197645
ENSG00000259201.1	NA	ENSG00000259201	69.4222	-0.949313	0.307943	-3.08276	0.00205094	0.01984
ENSG00000266993.3	NA	ENSG00000266993	540.604	-0.592887	0.192336	-3.08256	0.00205225	0.01984
ENSG00000279133.1	NA	ENSG00000279133	251.076	0.663466	0.215333	3.08111	0.00206227	0.0199149
ENSG00000276855.1	NA	ENSG00000276855	182.485	-0.762758	0.2479	-3.07688	0.0020918	0.0201778
ENSG00000232545.1	NA	ENSG00000232545	46.8485	-1.11275	0.361777	-3.07579	0.00209947	0.020208
ENSG00000293473.1	NA	CENPBD1P	201.024	-0.7387	0.240167	-3.07578	0.00209953	0.020208
ENSG00000232812.2	105372893	LINC01717	6.72073	2.76635	0.899854	3.07422	0.00211051
ENSG00000248636.7	105370027	ENSG00000248636	46.4771	-1.1757	0.382724	-3.07192	0.00212684	0.0204364
ENSG00000274949.1	NA	ENSG00000274949	41.6899	-1.1015	0.358587	-3.07177	0.00212791	0.0204364
ENSG00000272851.1	NA	ENSG00000272851	187.622	0.805406	0.262267	3.07094	0.00213386	0.020471
ENSG00000287064.1	NA	ENSG00000287064	11.5775	2.02681	0.660593	3.06818	0.0021537	0.0206291
ENSG00000251513.2	NA	LIX1-AS1	35.8373	-1.18444	0.386094	-3.06776	0.00215673	0.0206291
ENSG00000244479.7	NA	OR2A1-AS1	14.1849	2.04742	0.667419	3.06767	0.00215738	0.0206291
ENSG00000258317.1	NA	ENSG00000258317	220.089	-0.698017	0.227578	-3.06716	0.00216101	0.0206413
ENSG00000257893.3	105369900	LINC02404	3.48385	4.60719	1.50213	3.06711	0.00216136
ENSG00000226091.7	389634	LINC00937	30.3361	1.38256	0.451253	3.06383	0.00218526	0.0208502
ENSG00000278934.1	NA	ENSG00000278934	43.244	-1.08006	0.352873	-3.06075	0.00220782	0.0210426
ENSG00000289303.2	NA	ENSG00000289303	63.5696	0.857759	0.280307	3.06006	0.00221289	0.0210658
ENSG00000259943.2	NA	ZMPSTE24-DT	105.776	-0.771848	0.252257	-3.05977	0.00221505	0.0210658
ENSG00000265750.1	NA	ENSG00000265750	426.065	0.657924	0.215047	3.05945	0.00221746	0.0210658
ENSG00000227953.7	NA	LINC01341	74.6934	-0.870768	0.284847	-3.05697	0.00223588	0.0212179
ENSG00000268069.2	NA	ENSG00000268069	172.367	-0.661907	0.21659	-3.05603	0.00224286	0.0212612
ENSG00000254422.1	NA	ENSG00000254422	302.427	-0.740234	0.242333	-3.05461	0.00225353	0.0213037
ENSG00000224407.1	NA	ENSG00000224407	1566.83	-0.629173	0.205996	-3.0543	0.0022559	0.0213037
ENSG00000293227.1	NA	ENSG00000293227	215.309	-0.727909	0.238335	-3.05415	0.00225703	0.0213037
ENSG00000260997.1	NA	ENSG00000260997	12.6141	1.94186	0.635811	3.05414	0.00225705	0.0213037
ENSG00000246526.3	339988	LINC02481	22.3715	1.51264	0.495711	3.05145	0.00227741	0.0214497
ENSG00000254966.1	NA	IGSF22-AS1	63.5143	-0.955379	0.313091	-3.05145	0.00227742	0.0214497
ENSG00000290758.1	NA	ENSG00000290758	174.977	-0.630755	0.206762	-3.05064	0.00228356	0.0214846
ENSG00000290948.1	NA	ENSG00000290948	187.142	-0.614704	0.201556	-3.04979	0.00229001	0.0215017
ENSG00000288542.1	NA	ENSG00000288542	243.363	-0.724591	0.23759	-3.04975	0.00229028	0.0215017
ENSG00000264659.2	NA	ENSG00000264659	9.56116	2.3372	0.76658	3.04887	0.00229706
ENSG00000253734.2	286184	LINC01289	9.75928	2.26913	0.744374	3.04838	0.0023008
ENSG00000286044.1	NA	ENSG00000286044	15.3188	1.92496	0.631676	3.04739	0.00230842	0.0216488
ENSG00000249803.6	124901076	ENSG00000249803	7.20871	2.39249	0.785514	3.04576	0.00232092
ENSG00000231856.4	NA	ENSG00000231856	66.9169	-0.847336	0.278289	-3.0448	0.00232831	0.0218121
ENSG00000279933.1	NA	ENSG00000279933	66.1847	0.948406	0.31167	3.04298	0.00234249	0.0219215
ENSG00000230325.1	NA	ENSG00000230325	253.03	-0.652928	0.214625	-3.04218	0.00234871	0.0219563
ENSG00000276131.1	NA	ENSG00000276131	48.2526	-1.07424	0.353183	-3.04159	0.00235332	0.021976
ENSG00000246477.3	NA	ENSG00000246477	294.43	-0.619341	0.203805	-3.0389	0.00237447	0.0221499
ENSG00000272149.1	NA	ENSG00000272149	70.7591	-1.0875	0.358022	-3.03754	0.0023852	0.0222264
ENSG00000286913.1	NA	ENSG00000286913	4.78265	3.32212	1.09379	3.03726	0.00238736
ENSG00000290560.1	653188	ENSG00000290560	240.535	-0.526552	0.173404	-3.03656	0.00239297	0.0222752
ENSG00000267984.1	NA	ENSG00000267984	55.2377	-1.15981	0.382047	-3.03577	0.00239926	0.0222903
ENSG00000285518.1	124903342	ENSG00000285518	180.513	-0.5922	0.195078	-3.03571	0.00239967	0.0222903
ENSG00000268530.6	105372430	ENSG00000268530	68.9447	-0.950272	0.313164	-3.03442	0.00240995	0.0223621
ENSG00000227549.2	NA	ENSG00000227549	2.83748	5.1252	1.68914	3.0342	0.00241171
ENSG00000244620.1	NA	ENSG00000244620	39.6753	1.27496	0.420467	3.03224	0.0024275	0.0225011
ENSG00000233967.7	NA	ENSG00000233967	149.17	0.81536	0.269097	3.02999	0.00244565	0.0226455
ENSG00000205622.13	NA	ETS2-AS1	117.628	-0.70569	0.232976	-3.02903	0.00245344	0.0226936
ENSG00000284954.1	100507547	ENSG00000284954	109.149	-0.73059	0.24123	-3.02861	0.00245683	0.0226999
ENSG00000260236.2	NA	PTPN23-DT	77.7504	-0.848118	0.280064	-3.02831	0.00245928	0.0226999
ENSG00000285867.1	NA	ENSG00000285867	82.2928	0.851925	0.281515	3.02621	0.00247637	0.0228336
ENSG00000290577.1	NA	ENSG00000290577	14.1238	1.6559	0.547621	3.02381	0.00249613	0.0229916
ENSG00000291298.1	NA	ENSG00000291298	21.4256	-1.40634	0.465287	-3.02252	0.00250682	0.0230428
ENSG00000276704.1	NA	ENSG00000276704	11.9868	-2.57703	0.85269	-3.02224	0.00250915	0.0230428
ENSG00000289741.1	NA	ENSG00000289741	65.6901	-0.89181	0.295088	-3.02219	0.00250955	0.0230428
ENSG00000271265.1	NA	ENSG00000271265	46.8573	1.00652	0.333118	3.02152	0.0025151	0.0230695
ENSG00000279847.3	389676	LINC02906	3.89664	3.42757	1.13457	3.02104	0.00251907
ENSG00000286018.1	NA	ENSG00000286018	259.78	-0.596364	0.197501	-3.01955	0.00253148	0.0231716
ENSG00000288700.2	80254	ENSG00000288700	223.01	-0.666578	0.220754	-3.01955	0.00253151	0.0231716
ENSG00000283503.4	105372079	LINC01902	28.5606	1.56324	0.517814	3.01893	0.0025367	0.0231949
ENSG00000254963.1	NA	ENSG00000254963	64.4436	-0.880633	0.291775	-3.01819	0.00254286	0.0232031
ENSG00000258667.3	105370526	HIF1A-AS3	1049.09	-0.551829	0.182834	-3.01819	0.00254288	0.0232031
ENSG00000182165.20	11257	TP53TG1	313.068	-0.544057	0.180315	-3.01726	0.00255074	0.0232305
ENSG00000188242.4	25845	SLC9A3-OT1	401.332	-0.634619	0.210333	-3.0172	0.00255118	0.0232305
ENSG00000274492.1	NA	ENSG00000274492	54.4644	-0.922903	0.305984	-3.01618	0.00255979	0.0232848
ENSG00000229422.2	NA	ENSG00000229422	77.0692	-0.849569	0.281946	-3.01324	0.00258476	0.0234876
ENSG00000233230.3	100506235	ENSG00000233230	297.048	-0.712037	0.236338	-3.0128	0.00258852	0.0234975
ENSG00000231652.2	101928489	CD109-AS1	46.5207	-0.978479	0.324887	-3.01175	0.00259748	0.0235545
ENSG00000235919.5	645676	ASH1L-AS1	83.8372	-0.818683	0.272196	-3.00769	0.00263237	0.0238248
ENSG00000289612.1	NA	ENSG00000289612	15.4845	-1.69887	0.564848	-3.00765	0.00263273	0.0238248
ENSG00000235731.3	NA	LINC02250	31.4598	1.30572	0.434491	3.00517	0.00265434	0.0239957
ENSG00000293456.1	NA	C3orf86P	81.507	-0.825566	0.275046	-3.00155	0.00268607	0.0242575
ENSG00000289194.1	NA	ENSG00000289194	124.831	-0.797967	0.265941	-3.00054	0.00269501	0.0243133
ENSG00000258891.1	NA	ENSG00000258891	288.524	-0.6628	0.220934	-2.99999	0.00269991	0.0243324
ENSG00000218537.1	NA	MIF-AS1	2803.72	-0.646024	0.215591	-2.99653	0.00273069	0.0245846
ENSG00000261553.5	NA	ENSG00000261553	404.419	-0.633163	0.211444	-2.99447	0.00274924	0.0247262
ENSG00000254846.1	NA	ENSG00000254846	28.162	-1.30693	0.436537	-2.99386	0.00275476	0.0247506
ENSG00000226925.1	112577460	IL1R1-AS1	78.9978	-0.768228	0.256807	-2.99146	0.00277649	0.0249203
ENSG00000254733.1	NA	ENSG00000254733	4.92869	3.50283	1.17148	2.99009	0.002789
ENSG00000229491.5	NA	ENSG00000229491	7.17529	2.80106	0.937043	2.98925	0.00279664
ENSG00000262712.1	NA	ENSG00000262712	421.305	-0.624722	0.209073	-2.98806	0.00280756	0.0251734
ENSG00000286899.1	NA	ENSG00000286899	42.3953	1.15431	0.386598	2.98582	0.0028282	0.0253326
ENSG00000224116.7	285954	INHBA-AS1	27.7753	1.30827	0.43847	2.98372	0.0028477	0.0254812
ENSG00000284829.1	NA	ENSG00000284829	481.296	-0.567301	0.19022	-2.98234	0.00286055	0.0255701
ENSG00000224660.2	100505696	SH3BP5-AS1	1461.9	-0.441291	0.148024	-2.98122	0.00287106	0.025638
ENSG00000233452.9	729178	STXBP5-AS1	117.137	-0.671858	0.225499	-2.97942	0.0028879	0.0257622
ENSG00000283341.4	NA	ENSG00000283341	271.318	-0.652158	0.218929	-2.97885	0.00289333	0.0257844
ENSG00000260874.5	NA	ENSG00000260874	104.022	-0.852809	0.286485	-2.9768	0.00291274	0.025931
ENSG00000291174.1	NA	ENSG00000291174	55.5266	-1.03279	0.34705	-2.9759	0.00292131	0.0259617
ENSG00000280287.1	NA	ENSG00000280287	114.846	-0.769082	0.258444	-2.97582	0.00292209	0.0259617
ENSG00000272788.1	NA	ENSG00000272788	16.4019	-2.01795	0.679271	-2.97076	0.00297062	0.0263472
ENSG00000290885.1	NA	ENSG00000290885	42.892	-1.09435	0.368386	-2.97067	0.00297148	0.0263472
ENSG00000285824.1	NA	ENSG00000285824	95.6613	-0.793325	0.267122	-2.9699	0.00297896	0.0263868
ENSG00000226409.3	102723341	ENSG00000226409	10.3645	2.61957	0.882405	2.96867	0.00299095
ENSG00000257808.1	NA	ENSG00000257808	26.7054	-1.38433	0.466609	-2.96679	0.0030093	0.0266286
ENSG00000258017.3	NA	TUBA1B-AS1	8125.65	-0.604599	0.203844	-2.96599	0.00301712	0.0266678
ENSG00000280809.5	101929052	LINC00836	19.5779	1.71249	0.577427	2.96572	0.0030198	0.0266678
ENSG00000231880.2	NA	ENSG00000231880	73.0605	-0.919997	0.310473	-2.96321	0.00304447	0.0268586
ENSG00000280273.2	NA	ENSG00000280273	113.952	-0.712377	0.240502	-2.96205	0.00305602	0.0269334
ENSG00000179743.4	729614	SPEN-AS1	150.83	-0.703604	0.237643	-2.96077	0.00306875	0.0270185
ENSG00000233144.1	NA	ENSG00000233144	72.4454	-0.953563	0.322113	-2.96033	0.00307308	0.0270296
ENSG00000291205.1	101101776	ENSG00000291205	191.273	-0.668445	0.225915	-2.95884	0.00308804	0.0271339
ENSG00000232849.2	NA	LINC00363	2.49075	5.33482	1.80336	2.95827	0.00309369
ENSG00000269749.1	NA	ENSG00000269749	93.7257	-0.808642	0.273438	-2.95731	0.00310337	0.0272325
ENSG00000261063.1	NA	ENSG00000261063	45.4437	-1.1658	0.394285	-2.95673	0.00310921	0.0272325
ENSG00000260876.6	101928248	LINC01229	27.9154	1.37228	0.464143	2.95659	0.00311066	0.0272325
ENSG00000235481.4	101929688	UBE2R2-AS1	146.577	-0.631663	0.213653	-2.95649	0.00311167	0.0272325
ENSG00000236130.2	101928337	PTCSC2	10.0942	2.21469	0.749356	2.95545	0.00312211
ENSG00000293376.1	NA	ENSG00000293376	7.34267	3.025	1.0237	2.95496	0.00312708
ENSG00000253722.1	NA	ENSG00000253722	202.763	-0.65958	0.223417	-2.95223	0.00315484	0.0275829
ENSG00000279592.1	NA	ENSG00000279592	84.8624	-0.764508	0.259157	-2.94998	0.00317797	0.0277575
ENSG00000238142.4	105376805	ENSG00000238142	11.8871	2.26392	0.767569	2.94947	0.00318324	0.0277758
ENSG00000260304.1	NA	ENSG00000260304	1255.89	-0.516543	0.175223	-2.94791	0.00319925	0.0278878
ENSG00000235499.1	NA	ENSG00000235499	105.667	-0.714336	0.242816	-2.94188	0.00326228	0.0283853
ENSG00000279786.1	NA	ENSG00000279786	66.6581	0.94036	0.319652	2.94183	0.00326279	0.0283853
ENSG00000229970.3	NA	ENSG00000229970	28.5535	-1.30565	0.443896	-2.94135	0.00326786	0.0284013
ENSG00000287898.1	124902641	ENSG00000287898	10.4223	-2.05552	0.699298	-2.93941	0.00328838
ENSG00000267755.1	NA	ENSG00000267755	86.5002	-0.900418	0.306368	-2.93901	0.00329265	0.0285884
ENSG00000279155.1	NA	ENSG00000279155	49.594	-1.06591	0.362869	-2.93746	0.00330914	0.0287032
ENSG00000253982.3	101927752	CLN8-AS1	263.79	-0.619593	0.211152	-2.93434	0.0033426	0.0289648
ENSG00000249678.1	NA	ENSG00000249678	6.3867	2.60511	0.888346	2.93255	0.00336195
ENSG00000203930.13	286411	LINC00632	1981.31	0.480755	0.163984	2.93171	0.00337102	0.0291822
ENSG00000290999.1	NA	ENSG00000290999	322.482	-0.561777	0.191709	-2.93037	0.00338562	0.0292798
ENSG00000261758.1	NA	STAG1-DT	62.0452	0.858686	0.293063	2.93004	0.00338915	0.0292815
ENSG00000273184.1	NA	ENSG00000273184	475.644	-0.607883	0.207549	-2.92887	0.00340202	0.0293637
ENSG00000293491.1	NA	TMEM198B	2256.39	-0.491839	0.168043	-2.92686	0.00342398	0.0295242
ENSG00000286332.1	NA	ENSG00000286332	6.88234	2.28229	0.779809	2.92674	0.00342539
ENSG00000226526.1	NA	ENSG00000226526	87.402	-0.954805	0.326344	-2.92576	0.00343612	0.0295999
ENSG00000275902.1	NA	ENSG00000275902	73.7628	-0.858364	0.293833	-2.92127	0.00348611	0.0299829
ENSG00000288852.1	NA	ENSG00000288852	126.924	0.68778	0.235448	2.92115	0.00348742	0.0299829
ENSG00000269892.1	NA	ENSG00000269892	25.9849	1.47874	0.506353	2.92038	0.00349607	0.0299996
ENSG00000232998.3	NA	VPS13A-AS1	67.4262	-0.952187	0.32605	-2.92037	0.00349619	0.0299996
ENSG00000267607.1	NA	ICAM4-AS1	162.707	-0.778686	0.266741	-2.91926	0.00350864	0.030077
ENSG00000235078.1	NA	ENSG00000235078	193.177	-0.69909	0.239524	-2.91866	0.00351538	0.0301053
ENSG00000264734.1	124903955	ENSG00000264734	72.7036	-0.873492	0.299326	-2.9182	0.00352064	0.030121
ENSG00000239407.5	NA	ENSG00000239407	174.896	-0.699485	0.239895	-2.91579	0.00354785	0.0303237
ENSG00000283117.1	79150	MGC4859	55.5926	1.09211	0.374589	2.9155	0.00355124	0.0303237
ENSG00000269482.1	NA	ENSG00000269482	39.8529	1.03196	0.354009	2.91508	0.00355595	0.0303345
ENSG00000286950.1	NA	ENSG00000286950	23.0751	-1.53748	0.527551	-2.91438	0.00356396	0.0303732
ENSG00000273090.1	NA	ENSG00000273090	207.401	-0.736235	0.252809	-2.91221	0.00358878	0.0305551
ENSG00000227375.6	100507086	DLG1-AS1	21.1098	-1.46083	0.502077	-2.90958	0.00361917	0.030784
ENSG00000273360.1	NA	ENSG00000273360	2.36999	5.13976	1.7687	2.90595	0.00366144
ENSG00000267339.8	148145	LINC00906	16.8953	2.08725	0.718332	2.90569	0.00366441	0.0311386
ENSG00000293493.1	NA	VNN3P	54.5213	1.12834	0.38841	2.90502	0.00367225	0.031175
ENSG00000255248.11	399959	MIR100HG	1671.48	0.56548	0.194933	2.9009	0.00372097	0.0315582
ENSG00000249971.1	NA	ENSG00000249971	364.085	0.641086	0.221123	2.89923	0.00374081	0.0316958
ENSG00000293512.1	NA	ENSG00000293512	962.692	-0.618468	0.213417	-2.89794	0.00375624	0.0317959
ENSG00000289152.2	NA	ENSG00000289152	12.4185	2.3774	0.820481	2.89756	0.00376075	0.0318033
ENSG00000232732.11	101927687	ENSG00000232732	30.9702	1.21093	0.418075	2.89645	0.00377407	0.0318853
ENSG00000232193.1	NA	ENSG00000232193	3.2616	4.16999	1.44025	2.89532	0.00378773
ENSG00000291137.1	2630	GBAP1	948.654	-0.447449	0.154668	-2.89296	0.00381631	0.0322111
ENSG00000284825.1	NA	ENSG00000284825	6.23653	2.48653	0.859555	2.89281	0.00381817
ENSG00000234944.1	101929445	LINC02623	31.6719	-1.0979	0.379732	-2.89125	0.00383712	0.0323556
ENSG00000255571.10	254559	MIR9-3HG	202.134	-0.618739	0.214234	-2.88814	0.00387526	0.0326459
ENSG00000272642.2	NA	ENSG00000272642	5.86013	3.26787	1.13188	2.88713	0.00388776
ENSG00000248103.1	NA	ENSG00000248103	44.7977	-1.12211	0.388763	-2.88637	0.00389717	0.0327742
ENSG00000293241.1	NA	GTF2IP4	8598.52	-0.520858	0.180459	-2.8863	0.00389796	0.0327742
ENSG00000250874.1	NA	ENSG00000250874	34.2233	-1.05583	0.365874	-2.88579	0.00390438	0.0327968
ENSG00000269680.1	NA	ENSG00000269680	43.6129	-1.06937	0.370973	-2.88262	0.00394382	0.0330964
ENSG00000250167.2	NA	ENSG00000250167	6.43642	2.8572	0.991348	2.88213	0.00394995
ENSG00000271978.2	NA	ENSG00000271978	92.0282	0.7221	0.250646	2.88096	0.00396467	0.0332396
ENSG00000235298.1	NA	HNRNPK-AS1	2357.66	-0.535638	0.185951	-2.88053	0.00397003	0.0332528
ENSG00000237990.3	NA	CNTN4-AS1	30.8983	-1.30148	0.452161	-2.87836	0.00399749	0.0334434
ENSG00000269918.1	NA	ENSG00000269918	125.436	-0.752771	0.261549	-2.87813	0.00400044	0.0334434
ENSG00000233818.1	NA	CLDN14-AS1	15.4476	1.53547	0.533553	2.87783	0.00400422	0.0334434
ENSG00000260657.2	NA	ENSG00000260657	17.7508	-1.73368	0.602498	-2.87748	0.00400865	0.0334486
ENSG00000271122.1	101930085	HERPUD2-AS1	988.946	-0.623309	0.216708	-2.87626	0.00402415	0.0335461
ENSG00000248859.2	102577424	LINC01574	3.99198	3.4871	1.21365	2.87322	0.00406306
ENSG00000269110.1	NA	ENSG00000269110	98.722	-0.761331	0.265002	-2.87292	0.00406695	0.033841
ENSG00000268230.5	NA	ENSG00000268230	229.052	-0.571054	0.198773	-2.8729	0.00406725	0.033841
ENSG00000178722.16	285668	C5orf64	42.1792	1.42324	0.495499	2.87233	0.00407457	0.0338699
ENSG00000275709.1	NA	ENSG00000275709	15.4585	1.51986	0.529225	2.87185	0.00408073	0.0338781
ENSG00000279141.4	401561	LINC01451	31.258	-1.18342	0.412105	-2.87166	0.00408327	0.0338781
ENSG00000227240.2	NA	ENSG00000227240	5.40014	2.77359	0.966224	2.87055	0.00409763
ENSG00000279770.1	100130386	LINC00552	16.9324	1.46113	0.509104	2.87001	0.00410461	0.0340035
ENSG00000259940.2	NA	ENSG00000259940	37.1703	-1.04509	0.364158	-2.86989	0.00410614	0.0340035
ENSG00000257522.7	102724934	ENSG00000257522	19.7438	1.90356	0.663598	2.86855	0.00412361	0.0341159
ENSG00000188365.3	NA	ENSG00000188365	28.6579	-1.28996	0.449967	-2.86679	0.00414656	0.0342735
ENSG00000226031.5	100129662	FGF13-AS1	3.81792	4.03156	1.40756	2.86422	0.00418041
ENSG00000271065.1	NA	SLC4A8-AS1	3.66998	-4.93988	1.7254	-2.86304	0.00419599
ENSG00000287789.1	NA	ENSG00000287789	40.0399	1.19598	0.417935	2.86165	0.00421448	0.0348022
ENSG00000286367.1	NA	ENSG00000286367	37.0099	-1.20609	0.421571	-2.86094	0.00422392	0.0348473
ENSG00000259198.1	NA	ENSG00000259198	76.3411	-0.833163	0.291282	-2.86033	0.00423203	0.0348815
ENSG00000291172.1	347127	SPATA31D5P	13.6199	1.7582	0.614878	2.85942	0.00424412	0.0349483
ENSG00000256469.1	NA	ENSG00000256469	204.186	-0.785419	0.274888	-2.85723	0.00427361	0.0351581
ENSG00000255487.1	NA	ENSG00000255487	75.8852	-0.842298	0.294844	-2.85676	0.00427996	0.0351774
ENSG00000284697.1	NA	ENSG00000284697	170.527	-0.602134	0.210971	-2.85411	0.00431581	0.0354389
ENSG00000233621.3	728431	ZC3H12A-DT	65.5979	-0.858492	0.301236	-2.8499	0.00437329	0.0358773
ENSG00000282904.2	107986277	ENSG00000282904	16.185	-1.63581	0.574349	-2.84812	0.00439787	0.0360453
ENSG00000254641.1	NA	ENSG00000254641	390.788	-0.614739	0.21588	-2.8476	0.00440508	0.0360639
ENSG00000234445.1	100874081	FGF14-AS1	57.6946	-1.13513	0.398661	-2.84736	0.00440836	0.0360639
ENSG00000287876.1	NA	ENSG00000287876	3.46077	3.97443	1.39587	2.84729	0.00440934
ENSG00000290530.1	5369	ENSG00000290530	3.16421	3.96782	1.39418	2.84598	0.0044275
ENSG00000286034.1	NA	ENSG00000286034	6.23876	2.94811	1.03632	2.84478	0.00444414
ENSG00000287406.1	NA	ENSG00000287406	2.32301	4.66222	1.63906	2.84446	0.00444874
ENSG00000291062.1	NA	ENSG00000291062	62.4084	-0.849393	0.298829	-2.8424	0.00447753	0.0365956
ENSG00000290845.1	NA	ENSG00000290845	135.343	-0.635875	0.223775	-2.84158	0.004489	0.0366553
ENSG00000263126.1	NA	ENSG00000263126	660.539	-0.519921	0.183	-2.8411	0.00449586	0.0366772
ENSG00000234818.1	NA	ENSG00000234818	161.904	-0.785867	0.276646	-2.8407	0.00450153	0.0366893
ENSG00000238221.1	NA	ENSG00000238221	141.394	-0.808621	0.284697	-2.84028	0.00450733	0.0367025
ENSG00000257761.3	124902964	ENSG00000257761	41.5947	-1.31028	0.461746	-2.83767	0.00454445	0.0369705
ENSG00000287391.1	NA	ENSG00000287391	2.85425	4.37044	1.54059	2.83687	0.00455585
ENSG00000269487.1	NA	ENSG00000269487	111.774	-0.794402	0.280042	-2.83672	0.0045579	0.0370456
ENSG00000262533.1	NA	ENSG00000262533	724.449	-0.543198	0.191561	-2.83564	0.00457334	0.0371367
ENSG00000259166.1	NA	ENSG00000259166	2.85671	4.52128	1.59488	2.83487	0.00458444
ENSG00000241472.8	100506994	PTPRG-AS1	562.038	-0.541517	0.191031	-2.8347	0.00458685	0.037212
ENSG00000237798.1	NA	ENSG00000237798	155.318	-0.614417	0.216837	-2.83355	0.0046034	0.0373118
ENSG00000231290.7	149773	APCDD1L-DT	49.215	-0.873495	0.308334	-2.83295	0.00461207	0.0373475
ENSG00000231760.5	NA	ENSG00000231760	199.243	-0.722923	0.255276	-2.83193	0.00462675	0.0374319
ENSG00000260743.1	NA	ENSG00000260743	71.9039	0.783048	0.27656	2.83138	0.00463475	0.0374621
ENSG00000287678.1	NA	ENSG00000287678	125.473	-0.709431	0.250654	-2.83032	0.00465021	0.0375525
ENSG00000287242.1	NA	ENSG00000287242	294.075	-0.685605	0.242471	-2.82757	0.00469022	0.0378407
ENSG00000272654.2	NA	JTB-DT	108.079	-0.782814	0.277066	-2.82537	0.00472258	0.0379894
ENSG00000258735.1	145216	PPP1R13B-DT	13.4348	1.69459	0.59979	2.8253	0.00472367	0.0379894
ENSG00000261404.7	101928035	PSMD7-DT	39.4446	1.23826	0.438291	2.82521	0.0047249	0.0379894
ENSG00000264666.3	NA	ENSG00000264666	113.868	-0.706926	0.250226	-2.82514	0.00472595	0.0379894
ENSG00000245385.2	NA	ENSG00000245385	274.895	-0.642139	0.227568	-2.82175	0.00477621	0.0383582
ENSG00000259370.2	NA	ENSG00000259370	402.346	-0.583044	0.206669	-2.82114	0.00478529	0.038396
ENSG00000290782.1	142913	CFL1P1	45.3933	-0.888589	0.315074	-2.82026	0.00479853	0.0384671
ENSG00000285623.1	NA	ENSG00000285623	4.82362	2.75063	0.975371	2.82009	0.00480107
ENSG00000291127.1	645784	ANKRD36BP2	44.524	1.01031	0.358299	2.81973	0.00480641	0.0384952
ENSG00000234678.2	NA	ELF3-AS1	1010.57	-0.495624	0.175839	-2.81863	0.00482292	0.0385921
ENSG00000286468.1	NA	ENSG00000286468	5.84351	2.89185	1.02642	2.81742	0.00484113
ENSG00000279233.1	NA	ENSG00000279233	81.1069	-0.821819	0.291933	-2.81509	0.00487637	0.0389816
ENSG00000232667.12	NA	ENSG00000232667	14.5959	1.73561	0.616598	2.81482	0.00488047	0.0389816
ENSG00000236017.8	NA	ASMTL-AS1	47.0568	-0.954386	0.339143	-2.81411	0.00489121	0.0389926
ENSG00000292331.1	NA	ASMTL-AS1	47.0568	-0.954386	0.339143	-2.81411	0.00489121	0.0389926
ENSG00000258651.1	105370458	SEC23A-AS1	12.7197	-2.03267	0.722378	-2.81385	0.00489518	0.0389926
ENSG00000254319.6	101927815	LINC03021	19.2893	1.74363	0.619787	2.81327	0.0049041	0.0389981
ENSG00000267049.1	NA	ENSG00000267049	95.2522	-0.766226	0.272366	-2.81322	0.00490475	0.0389981
ENSG00000291074.1	339184	CCDC144NL	194.079	-0.79	0.280858	-2.81281	0.00491112	0.0390134
ENSG00000256690.1	105369332	STX5-DT	292.332	-0.56456	0.200862	-2.81069	0.00494357	0.0392357
ENSG00000235236.1	NA	ENSG00000235236	129.88	-0.839047	0.298593	-2.81	0.0049542	0.0392845
ENSG00000268854.1	NA	ENSG00000268854	1113.2	-0.561499	0.19986	-2.80946	0.00496241	0.0393141
ENSG00000257183.1	NA	ENSG00000257183	2.19229	4.62017	1.64471	2.8091	0.00496796
ENSG00000206337.12	10866	HCP5	112.764	0.85332	0.303863	2.80824	0.00498129	0.0394281
ENSG00000267065.2	101928514	LINC02080	20.3969	1.68888	0.601539	2.8076	0.0049912	0.0394643
ENSG00000234350.7	101926913	ERICH2-DT	18.9099	1.59219	0.567147	2.80737	0.00499485	0.0394643
ENSG00000248925.3	NA	PDCD6-DT	41.5869	1.03026	0.367032	2.807	0.00500051	0.0394735
ENSG00000285935.1	NA	ENSG00000285935	355.84	-0.62913	0.224178	-2.80639	0.00501002	0.039506
ENSG00000234478.1	107985353	ACBD3-AS1	179.272	-0.690874	0.246199	-2.80616	0.00501364	0.039506
ENSG00000269068.1	NA	ENSG00000269068	101.187	-0.737291	0.262815	-2.80536	0.00502611	0.0395604
ENSG00000258964.1	NA	ENSG00000258964	591.197	-0.613832	0.218824	-2.80513	0.00502956	0.0395604
ENSG00000288942.1	NA	ENSG00000288942	17.651	-1.65081	0.588816	-2.80362	0.00505332	0.0397118
ENSG00000271670.1	NA	ENSG00000271670	25.8783	-1.30984	0.467309	-2.80294	0.00506387	0.0397591
ENSG00000268996.3	100289341	MAN1B1-DT	50.4153	-0.912276	0.325552	-2.80224	0.0050749	0.039782
ENSG00000293426.1	NA	SEC1P	61.3818	-0.929992	0.331911	-2.80193	0.00507977	0.039782
ENSG00000204283.4	400624	LINC01973	21.2562	1.52748	0.54516	2.80189	0.00508039	0.039782
ENSG00000276007.1	NA	ENSG00000276007	38.0321	-1.04627	0.373455	-2.80158	0.00508524	0.0397846
ENSG00000272853.2	NA	SUV39H2-DT	37.3849	-1.05332	0.376015	-2.80126	0.00509036	0.0397891
ENSG00000279674.1	NA	ENSG00000279674	11.4259	2.28482	0.816361	2.79879	0.00512941	0.0400587
ENSG00000254233.1	105377586	LINC02365	7.38014	2.5573	0.914621	2.79602	0.00517367
ENSG00000264808.2	NA	ENSG00000264808	65.3917	-0.852541	0.305217	-2.79323	0.0052185	0.0406901
ENSG00000273419.1	NA	ENSG00000273419	395.874	-0.537658	0.192491	-2.79316	0.00521954	0.0406901
ENSG00000242474.3	NA	LINC03015	127.306	-0.546142	0.195618	-2.79188	0.00524029	0.0408157
ENSG00000175147.13	200197	TMEM51-AS1	368.969	-0.431643	0.154661	-2.7909	0.0052562	0.0409033
ENSG00000289466.1	NA	ENSG00000289466	33.6957	-1.14138	0.409272	-2.78881	0.00529023	0.0411317
ENSG00000274922.3	NA	ENSG00000274922	39.7214	1.0127	0.36325	2.78789	0.00530524	0.0412118
ENSG00000273013.1	NA	ENSG00000273013	121.748	-0.830149	0.297836	-2.78727	0.00531547	0.0412548
ENSG00000224935.2	105375976	ENSG00000224935	1.63837	4.85753	1.74283	2.78715	0.00531733
ENSG00000291122.1	352954	CASTOR3P	1451.28	-0.455836	0.163591	-2.78643	0.00532919	0.0413248
ENSG00000253927.1	NA	ENSG00000253927	3.57328	3.71369	1.33293	2.7861	0.00533465
ENSG00000224322.2	NA	ENSG00000224322	7.15814	2.34602	0.842097	2.78593	0.00533741
ENSG00000230333.6	NA	ENSG00000230333	201.675	-0.548466	0.196881	-2.78577	0.00534008	0.0413727
ENSG00000287296.1	NA	ENSG00000287296	90.1437	-0.880955	0.316411	-2.78421	0.00536584	0.0415355
ENSG00000234432.4	100129484	LINC02983	73.7766	-0.770979	0.276952	-2.7838	0.00537256	0.041551
ENSG00000279070.2	NA	ENSG00000279070	5.08665	3.27302	1.17619	2.78274	0.0053902
ENSG00000258378.1	NA	ENSG00000258378	55.0837	-1.07726	0.387287	-2.78157	0.0054097	0.0418014
ENSG00000250320.7	NA	EDIL3-DT	429.174	-0.562841	0.202455	-2.78008	0.0054345	0.0419342
ENSG00000240731.1	NA	ENSG00000240731	134.553	-0.700884	0.252137	-2.77977	0.00543967	0.0419342
ENSG00000287823.1	NA	ENSG00000287823	41.9763	1.06738	0.383995	2.77968	0.00544122	0.0419342
ENSG00000273415.3	NA	LINC02725	6.59273	2.94304	1.05912	2.77875	0.00545688
ENSG00000289273.1	NA	ENSG00000289273	101.083	0.924244	0.332617	2.77871	0.00545757	0.0420204
ENSG00000234977.1	NA	ENSG00000234977	3.25985	4.50299	1.62065	2.77851	0.00546084
ENSG00000233739.1	NA	ENSG00000233739	31.9836	-1.20049	0.432081	-2.77839	0.00546283	0.0420204
ENSG00000279399.1	NA	ENSG00000279399	61.884	-0.836489	0.301111	-2.77801	0.00546938	0.0420204
ENSG00000241409.1	NA	ENSG00000241409	51.0013	-0.88897	0.320049	-2.77761	0.00547606	0.0420204
ENSG00000289293.1	NA	ENSG00000289293	165.002	-0.755818	0.272113	-2.77759	0.00547634	0.0420204
ENSG00000260269.5	NA	ENSG00000260269	251.805	-0.618364	0.222738	-2.77619	0.00549994	0.0421646
ENSG00000261707.1	NA	ENSG00000261707	67.98	-0.918109	0.330744	-2.77589	0.00550505	0.042167
ENSG00000183250.13	84536	LINC01547	195.282	-0.674199	0.243169	-2.77255	0.00556191	0.0425653
ENSG00000291006.1	730101	ENSG00000291006	411.528	-0.483751	0.174518	-2.77193	0.00557254	0.0426095
ENSG00000290498.1	101928535	ENSG00000290498	6.92369	2.3737	0.857109	2.76943	0.00561552
ENSG00000280088.1	NA	ENSG00000280088	219.683	0.603195	0.218144	2.76512	0.0056902	0.0434713
ENSG00000233799.1	NA	ENSG00000233799	117.415	-0.699769	0.253157	-2.76417	0.00570683	0.0435605
ENSG00000279296.1	NA	PRAL	42.7031	1.16817	0.422705	2.76355	0.00571761	0.0436049
ENSG00000257453.1	NA	PHLDA1-AS1	296.878	-0.692642	0.250679	-2.76306	0.00572622	0.0436326
ENSG00000272729.1	NA	ENSG00000272729	47.7882	-1.01594	0.367778	-2.76236	0.00573843	0.0436751
ENSG00000267576.1	NA	ENSG00000267576	507.706	-0.618861	0.224048	-2.76218	0.00574174	0.0436751
ENSG00000269621.1	NA	ENSG00000269621	157.559	-0.725506	0.263005	-2.75852	0.00580631	0.0441279
ENSG00000272086.2	NA	GOLPH3-DT	121.245	-0.74975	0.271865	-2.7578	0.00581917	0.0441875
ENSG00000225350.1	NA	FREM2-AS1	1.62545	4.83636	1.7539	2.7575	0.0058246
ENSG00000285517.1	NA	ENSG00000285517	245.78	0.589206	0.213747	2.75655	0.00584139	0.0442352
ENSG00000272103.2	NA	ENSG00000272103	50.7223	0.896574	0.325254	2.75653	0.0058418	0.0442352
ENSG00000268509.2	NA	ENSG00000268509	127.01	-0.745822	0.270584	-2.75634	0.00584521	0.0442352
ENSG00000228242.6	NA	XPC-AS1	644.982	-0.465087	0.168735	-2.75632	0.00584562	0.0442352
ENSG00000261845.2	NA	ENSG00000261845	511.997	-0.602466	0.218724	-2.75446	0.00587886	0.0444484
ENSG00000293188.1	NA	ENSG00000293188	770.078	-0.461665	0.167666	-2.75349	0.00589644	0.044543
ENSG00000289037.2	NA	LINC01530	29.3618	1.04031	0.377952	2.7525	0.00591427	0.0446267
ENSG00000286040.1	NA	ENSG00000286040	8.00578	2.45167	0.890754	2.75235	0.00591688
ENSG00000289926.1	NA	ENSG00000289926	263.789	-0.57169	0.207713	-2.75231	0.0059177	0.0446267
ENSG00000253505.4	124901880	LINC02949	5.17271	2.60478	0.946506	2.75199	0.00592336
ENSG00000239828.9	NA	CCDC54-AS1	39.7109	1.05573	0.38381	2.75066	0.0059475	0.044813
ENSG00000291143.1	NA	ENSG00000291143	82.9318	0.893564	0.325009	2.74935	0.00597132	0.0449539
ENSG00000215162.2	100996279	LINC00269	6.59242	2.17124	0.789751	2.74928	0.00597268
ENSG00000177369.11	124871	FLJ40194	559.406	-0.563015	0.204805	-2.74903	0.00597728	0.0449602
ENSG00000260455.2	NA	NBAT1	120.323	-0.81163	0.295273	-2.74874	0.00598241	0.0449603
ENSG00000272668.2	107985216	ENSG00000272668	330.902	-0.576367	0.209771	-2.7476	0.00600324	0.0450783
ENSG00000273747.1	NA	ENSG00000273747	197.582	-0.659017	0.239963	-2.74633	0.00602662	0.0451971
ENSG00000206142.9	100996335	FAM230H	20.5481	1.57303	0.572807	2.74618	0.00602937	0.0451971
ENSG00000259955.1	NA	ENSG00000259955	104.736	-0.692471	0.252204	-2.74568	0.00603855	0.0452273
ENSG00000260711.2	NA	ENSG00000260711	11.5187	1.87888	0.685232	2.74197	0.00610726	0.0457029
ENSG00000291090.1	284047	CCDC144BP	38.213	1.05018	0.383051	2.74162	0.00611366	0.0457119
ENSG00000264066.7	NA	ENSG00000264066	26.8383	-1.32661	0.484187	-2.73987	0.00614626	0.0458928
ENSG00000177337.10	NA	DLGAP1-AS1	311.551	0.484256	0.176751	2.73977	0.00614831	0.0458928
ENSG00000251580.3	105374366	LINC02482	118.914	-0.646501	0.23605	-2.73883	0.00616582	0.0459843
ENSG00000287868.1	NA	ENSG00000287868	42.8777	1.04893	0.383045	2.73841	0.00617372	0.0460042
ENSG00000286720.1	NA	ENSG00000286720	11.855	1.83239	0.669306	2.73775	0.00618613	0.0460576
ENSG00000267282.1	NA	ENSG00000267282	78.2538	-0.822019	0.300349	-2.73688	0.00620243	0.0461398
ENSG00000289106.2	NA	ENSG00000289106	337.642	0.513332	0.187589	2.73647	0.00621026	0.0461475
ENSG00000293382.1	NA	GPR199P	162.133	0.590109	0.21567	2.73617	0.00621598	0.0461475
ENSG00000225285.1	NA	LINC01770	15.2361	-1.52699	0.558111	-2.73599	0.00621924	0.0461475
ENSG00000284966.3	NA	ENSG00000284966	878.173	-0.461918	0.168963	-2.73385	0.0062599	0.0464099
ENSG00000291024.1	NA	ENSG00000291024	9.97085	2.25007	0.82308	2.73372	0.00626234
ENSG00000267341.1	NA	ENSG00000267341	2.65566	4.51802	1.65277	2.73361	0.00626442
ENSG00000245322.8	NA	H2AZ1-DT	516.924	-0.690862	0.252781	-2.73304	0.00627521	0.0464842
ENSG00000285998.1	NA	ENSG00000285998	2.67427	4.25905	1.5588	2.73227	0.00629001
ENSG00000268006.1	100506033	PTOV1-AS1	595.286	-0.427938	0.156627	-2.73221	0.00629106	0.0465623
ENSG00000289139.1	NA	ENSG00000289139	2.09056	4.85962	1.77888	2.73184	0.0062982
ENSG00000265168.1	NA	ENSG00000265168	75.9708	-0.89718	0.328433	-2.7317	0.00630083	0.0465841
ENSG00000291159.1	NA	ENSG00000291159	1307.49	-0.461271	0.168871	-2.7315	0.00630461	0.0465841
ENSG00000241313.3	100128025	WWTR1-AS1	201.427	-0.767074	0.280989	-2.72991	0.00633524	0.046771
ENSG00000279699.1	NA	ENSG00000279699	19.9618	1.55453	0.56971	2.72863	0.00635983	0.0469131
ENSG00000279249.4	102724859	ENSG00000279249	72.7925	1.06259	0.389564	2.72764	0.00637897	0.0469715
ENSG00000254560.6	103695435	BBOX1-AS1	52.2563	-0.868873	0.318571	-2.72741	0.00638339	0.0469715
ENSG00000255087.6	101929473	ENSG00000255087	33.5197	1.43834	0.527371	2.72739	0.0063838	0.0469715
ENSG00000260808.1	NA	ENSG00000260808	177.548	-0.678619	0.248893	-2.72655	0.00640007	0.0470518
ENSG00000247624.6	441009	CPEB2-DT	40.0501	1.01581	0.372638	2.72599	0.00641088	0.0470918
ENSG00000287782.1	NA	ENSG00000287782	336.326	-0.59327	0.217683	-2.72539	0.00642258	0.0471383
ENSG00000255366.1	NA	ENSG00000255366	6.92509	2.37334	0.871142	2.7244	0.00644184
ENSG00000285612.1	NA	ENSG00000285612	1273.09	-0.474007	0.174044	-2.72348	0.00645972	0.0473713
ENSG00000290555.1	106660612	LINC00680	274.107	-0.545919	0.200504	-2.72273	0.00647456	0.0474405
ENSG00000250240.6	NA	ENSG00000250240	323.157	-0.581217	0.213538	-2.72184	0.00649192	0.047528
ENSG00000293242.1	NA	ENSG00000293242	62.7822	-0.99104	0.364286	-2.7205	0.00651828	0.0476812
ENSG00000258913.2	145195	LINC02691	58.207	-0.853972	0.313992	-2.71972	0.00653365	0.0477538
ENSG00000267252.6	101927433	LINC01255	17.6502	1.71617	0.631155	2.71909	0.00654612	0.0478052
ENSG00000223969.7	124906608	ENSG00000223969	101.689	-0.688791	0.253534	-2.71675	0.00659256	0.0481043
ENSG00000253857.2	105375844	ENSG00000253857	2.55623	4.78151	1.76036	2.7162	0.00660353
ENSG00000260441.5	NA	ENSG00000260441	74.3652	-0.824194	0.303472	-2.71588	0.00661002	0.0481598
ENSG00000254905.1	NA	ENSG00000254905	96.1248	-0.666058	0.245251	-2.71582	0.00661114	0.0481598
ENSG00000290418.1	387590	TPTEP1	20.0614	1.5075	0.555247	2.715	0.0066275	0.048239
ENSG00000268895.6	503538	A1BG-AS1	424.696	-0.522477	0.192492	-2.71428	0.006642	0.0483045
ENSG00000269886.1	NA	ENSG00000269886	78.0253	-0.869583	0.320456	-2.71358	0.00665598	0.0483382
ENSG00000230185.7	NA	HSDL2-AS1	146.706	-0.593284	0.218643	-2.71348	0.00665807	0.0483382
ENSG00000271857.1	NA	ENSG00000271857	29.8727	-1.11255	0.410083	-2.71298	0.00666805	0.0483382
ENSG00000293518.1	NA	GGNBP1	76.52	-0.864173	0.318536	-2.71295	0.00666867	0.0483382
ENSG00000267791.1	NA	ENSG00000267791	14.9034	-1.60854	0.592977	-2.71265	0.00667479	0.0483426
ENSG00000237460.3	NA	LINC01661	5.86856	2.91814	1.07597	2.7121	0.00668574
ENSG00000236723.2	NA	ENSG00000236723	354.546	-0.604706	0.222975	-2.71199	0.00668796	0.0483735
ENSG00000253334.1	NA	ENSG00000253334	37.9404	-1.01421	0.373985	-2.71189	0.00669008	0.0483735
ENSG00000256150.2	283440	ITFG2-AS1	56.5272	-1.04668	0.386026	-2.71143	0.00669927	0.0484002
ENSG00000254835.1	NA	RNF185-AS1	246.15	-0.610875	0.225321	-2.71113	0.00670548	0.0484052
ENSG00000261292.2	NA	ENSG00000261292	10.3224	1.86759	0.688971	2.71069	0.00671424
ENSG00000214783.9	84820	POLR2J4	467.098	-0.485414	0.179268	-2.70776	0.00677397	0.0488594
ENSG00000278922.1	NA	ENSG00000278922	100.025	-0.730546	0.269884	-2.70689	0.00679161	0.0489464
ENSG00000260186.5	NA	LINC02137	36.7025	-1.03402	0.382069	-2.70637	0.00680229	0.0489499
ENSG00000255433.5	101927120	LINC02735	12.7373	1.61028	0.595007	2.70632	0.00680331	0.0489499
ENSG00000257769.1	NA	ENSG00000257769	83.6986	-0.816688	0.3018	-2.70605	0.00680882	0.0489499
ENSG00000286823.1	NA	ENSG00000286823	3.36054	3.86376	1.42805	2.70562	0.00681778
ENSG00000231817.9	101929344	LINC01198	14.4395	1.51386	0.55967	2.70492	0.00683218	0.0490776
ENSG00000271996.1	NA	ENSG00000271996	9.08682	-2.51397	0.929447	-2.7048	0.00683456
ENSG00000224914.4	439994	LINC00863	345.857	-0.422458	0.156246	-2.7038	0.00685507	0.0491366
ENSG00000258260.1	NA	ENSG00000258260	71.0261	-0.764988	0.282937	-2.70374	0.00685635	0.0491366
ENSG00000291121.1	NA	ENSG00000291121	130.315	-0.622081	0.230097	-2.70356	0.00686009	0.0491366
ENSG00000262265.2	NA	ENSG00000262265	87.0036	0.698909	0.258527	2.70343	0.00686278	0.0491366
ENSG00000266237.1	NA	ENSG00000266237	5.21664	2.47759	0.917927	2.69911	0.00695251
ENSG00000291214.1	NA	ENSG00000291214	1367.57	-0.549848	0.203777	-2.69828	0.00696979	0.0498621
ENSG00000232903.2	101927590	LINC01166	10.2907	2.04955	0.759845	2.69732	0.00698997
ENSG00000251410.2	NA	ENSG00000251410	6.76957	2.50048	0.927034	2.69729	0.00699062
ENSG00000268941.2	79160	LINC01711	8.63148	-2.19146	0.813537	-2.69374	0.00706551
ENSG00000197734.10	283579	C14orf178	77.7118	-0.762587	0.283155	-2.69318	0.00707738	0.0505906
ENSG00000289268.1	NA	ENSG00000289268	280.219	0.550022	0.204336	2.69176	0.0071077	0.050766
ENSG00000224883.1	NA	ENSG00000224883	15.4327	-1.86125	0.691552	-2.69141	0.00711501	0.0507764
ENSG00000239523.8	100506826	MYLK-AS1	750.265	-0.517472	0.192287	-2.69114	0.00712073	0.0507764
ENSG00000251018.2	NA	HMMR-AS1	67.6389	-0.965764	0.358948	-2.69054	0.00713358	0.0508268
ENSG00000293331.1	NA	ENSG00000293331	6637.19	0.536853	0.199592	2.68975	0.00715046	0.0508617
ENSG00000270641.2	9383	TSIX	203.711	0.596777	0.221873	2.68972	0.00715118	0.0508617
ENSG00000269293.5	100129195	ZSCAN16-AS1	381.71	0.450663	0.167564	2.6895	0.00715586	0.0508617
ENSG00000223749.11	NA	MIR503HG	380.443	-0.586893	0.218299	-2.68848	0.0071779	0.0509544
ENSG00000231170.7	NA	PDK4-AS1	25.4041	1.20053	0.446568	2.68834	0.00718086	0.0509544
ENSG00000229618.3	NA	ENSG00000229618	33.6838	1.49876	0.557557	2.68808	0.00718633	0.0509544
ENSG00000283828.1	102724474	ENSG00000283828	46.8107	-0.856961	0.318941	-2.68689	0.00721198	0.0510951
ENSG00000293316.1	NA	PLEKHA8P1	111.266	-0.661577	0.246272	-2.68636	0.00722342	0.0511348
ENSG00000249421.2	103689846	ADAMTS19-AS1	8.10782	2.10977	0.785491	2.68592	0.00723294
ENSG00000246339.6	101929402	EXTL3-AS1	206.731	0.48436	0.180407	2.68482	0.00725695	0.0512963
ENSG00000223393.2	NA	ENSG00000223393	48.1035	-0.889909	0.331465	-2.68477	0.00725792	0.0512963
ENSG00000269439.7	100507551	PGLS-DT	336.838	-0.48916	0.182221	-2.68443	0.00726543	0.051308
ENSG00000267414.1	101927943	SETBP1-DT	30.6581	-1.10269	0.410885	-2.68369	0.00728137	0.0513793
ENSG00000254829.1	NA	ENSG00000254829	24.2024	1.299	0.484733	2.67983	0.00736598	0.0519346
ENSG00000225811.1	NA	ENSG00000225811	2.8523	3.99684	1.4917	2.67939	0.00737567
ENSG00000232811.1	NA	ENSG00000232811	513.748	0.577256	0.215548	2.67808	0.00740447	0.0521441
ENSG00000260107.1	NA	ENSG00000260107	316.425	-0.655039	0.244605	-2.67794	0.00740758	0.0521441
ENSG00000277459.1	NA	ENSG00000277459	6.153	-3.39178	1.26668	-2.67769	0.0074132
ENSG00000260570.1	NA	ENSG00000260570	370.358	-0.578575	0.216093	-2.67744	0.00741879	0.0521812
ENSG00000267277.2	NA	ENSG00000267277	24.6188	-1.14129	0.426345	-2.67691	0.00743036	0.0522207
ENSG00000240571.1	NA	ENSG00000240571	437.988	0.585674	0.218853	2.67611	0.00744818	0.0523041
ENSG00000261586.2	NA	ENSG00000261586	125.526	-0.717862	0.268295	-2.67565	0.00745849	0.0523346
ENSG00000229044.1	NA	ENSG00000229044	121.451	-0.708082	0.264679	-2.67525	0.0074674	0.0523553
ENSG00000235497.5	NA	LINC02923	6.08616	3.05186	1.14082	2.67514	0.00746973
ENSG00000291270.1	NA	ENSG00000291270	72.8052	-0.698565	0.261332	-2.67309	0.00751555	0.0526304
ENSG00000275197.1	NA	ENSG00000275197	77.0016	-0.923836	0.345623	-2.67296	0.00751863	0.0526304
ENSG00000259617.1	105376713	ENSG00000259617	10.4234	1.73228	0.648281	2.67211	0.00753757
ENSG00000232347.1	NA	ENSG00000232347	2.56518	4.23224	1.58418	2.67157	0.0075497
ENSG00000275465.8	158434	ENSG00000275465	10.4572	2.11906	0.793377	2.67094	0.00756392
ENSG00000267074.1	NA	ENSG00000267074	8.0159	1.95452	0.731774	2.67093	0.00756407
ENSG00000242628.6	NA	ENSG00000242628	153.446	-0.605846	0.226906	-2.67003	0.00758445	0.0530488
ENSG00000279578.1	NA	ENSG00000279578	9.41131	2.17493	0.81527	2.66774	0.00763629
ENSG00000267436.1	NA	MFSD12-AS1	169.425	-0.628803	0.235864	-2.66596	0.00767693	0.0536529
ENSG00000288685.1	NA	ENSG00000288685	8.56299	1.83939	0.690221	2.66494	0.00770029
ENSG00000244513.7	NA	EOGT-DT	699.076	-0.499698	0.187614	-2.66343	0.0077348	0.0539795
ENSG00000260772.1	NA	ENSG00000260772	1082.12	0.477505	0.179301	2.66314	0.00774142	0.0539795
ENSG00000267198.1	NA	ENSG00000267198	119.787	-0.597673	0.224426	-2.66311	0.00774211	0.0539795
ENSG00000270823.1	NA	ENSG00000270823	1685.84	-0.623235	0.234146	-2.66174	0.00777388	0.054158
ENSG00000198358.4	101928372	ENSG00000198358	8.07788	2.22701	0.836885	2.66107	0.00778926
ENSG00000293437.1	NA	IQCF4P	2.9563	4.13792	1.55617	2.65904	0.00783627
ENSG00000260378.1	105371090	ENSG00000260378	13.2533	1.72191	0.648121	2.65678	0.0078892	0.0549178
ENSG00000236387.2	NA	ENSG00000236387	4.21613	3.73031	1.4042	2.65654	0.00789477
ENSG00000231933.7	NA	MYO18B-AS1	14.8037	1.61636	0.608576	2.65596	0.00790822	0.0549792
ENSG00000261386.2	NA	ENSG00000261386	47.7723	0.895112	0.337032	2.65586	0.00791053	0.0549792
ENSG00000234949.2	NA	RAB17-DT	7.05364	2.34158	0.881789	2.65549	0.00791939
ENSG00000253288.2	NA	ENSG00000253288	9.92309	1.77924	0.670327	2.65429	0.00794766
ENSG00000280105.1	NA	ENSG00000280105	5.57222	2.78593	1.04973	2.65395	0.00795563
ENSG00000282564.3	NA	ENSG00000282564	15.7104	1.60403	0.604415	2.65386	0.00795764	0.0552628
ENSG00000267615.1	NA	ENSG00000267615	228.386	-0.565279	0.21317	-2.65178	0.00800683	0.0555605
ENSG00000235092.7	NA	ID2-AS1	395.475	0.500368	0.188766	2.65073	0.00803178	0.0556639
ENSG00000279502.1	NA	ENSG00000279502	10.1005	1.78639	0.673936	2.65068	0.0080329
ENSG00000265073.1	NA	ENSG00000265073	49.662	-0.843401	0.31819	-2.65062	0.00803443	0.0556639
ENSG00000246430.9	100507632	LINC00968	8.06898	2.5098	0.946885	2.65058	0.00803532
ENSG00000245213.7	101930370	GALNT7-DT	203.388	-0.485563	0.183228	-2.65004	0.00804815	0.055708
ENSG00000278456.1	NA	ENSG00000278456	13.5052	-1.66557	0.628591	-2.64968	0.0080567	0.055708
ENSG00000232825.3	100129620	PLPPR5-AS1	88.3963	-0.760689	0.287101	-2.64955	0.00805983	0.055708
ENSG00000264982.1	NA	ENSG00000264982	287.491	-0.598001	0.225742	-2.64904	0.008072	0.0557191
ENSG00000280248.1	NA	ENSG00000280248	417.044	-0.56429	0.213024	-2.64895	0.00807413	0.0557191
ENSG00000290084.1	NA	ENSG00000290084	4.84825	2.63234	0.993934	2.6484	0.0080873
ENSG00000289860.1	NA	ENSG00000289860	2.4982	4.30286	1.62487	2.64813	0.00809391
ENSG00000286974.1	NA	ENSG00000286974	163.442	0.704557	0.266483	2.64391	0.00819544	0.0564836
ENSG00000229257.2	NA	ENSG00000229257	54.0293	-1.05876	0.400468	-2.6438	0.00819821	0.0564836
ENSG00000280623.1	NA	PCAT14	33.1459	-1.05981	0.400903	-2.64355	0.00820421	0.0564836
ENSG00000231628.1	NA	ENSG00000231628	183.752	-0.631229	0.238825	-2.64306	0.00821597	0.0565202
ENSG00000248844.6	101928443	LINC02753	4.78288	2.61139	0.988769	2.64105	0.00826488
ENSG00000269194.1	105372435	ENSG00000269194	85.2885	-0.648866	0.245807	-2.63973	0.00829709	0.0570336
ENSG00000279712.1	NA	ENSG00000279712	47.787	0.828087	0.313818	2.63875	0.00832115	0.0571542
ENSG00000280381.1	NA	ENSG00000280381	29.2542	1.12099	0.425001	2.63761	0.00834918	0.0573019
ENSG00000279846.1	NA	ENSG00000279846	2.25894	4.71017	1.78616	2.63703	0.00836351
ENSG00000261398.1	112268173	ENSG00000261398	2.97342	4.03478	1.53015	2.63686	0.00836786
ENSG00000224592.5	NA	MIR3659HG	7.13311	2.02133	0.766659	2.63654	0.00837554
ENSG00000249150.2	NA	ENSG00000249150	5.98976	2.56186	0.97191	2.6359	0.00839135
ENSG00000272588.1	NA	ENSG00000272588	95.866	0.730908	0.277372	2.63512	0.00841076	0.0576794
ENSG00000258777.2	NA	HIF1A-AS1	177.972	-0.614151	0.233128	-2.6344	0.00842871	0.0577574
ENSG00000279386.1	NA	ENSG00000279386	33.6047	1.03428	0.392718	2.63364	0.00844761	0.0578418
ENSG00000231221.1	107178918	LINC01593	5.72428	-2.67864	1.01836	-2.63034	0.00852999
ENSG00000290988.1	163115	ZNF781	121.081	-0.641052	0.243877	-2.62858	0.00857412	0.0586622
ENSG00000224888.4	NA	ENSG00000224888	264.94	-0.65482	0.249144	-2.62827	0.00858196	0.0586701
ENSG00000236617.2	101928530	CHFR-DT	8.85325	1.85507	0.705841	2.62817	0.00858466
ENSG00000261872.1	NA	ENSG00000261872	296.025	-0.585136	0.222687	-2.62761	0.00859863	0.0587383
ENSG00000277579.1	NA	ENSG00000277579	13.7283	1.51432	0.576766	2.62554	0.00865127	0.059052
ENSG00000285210.1	NA	LINC02795	8.74801	1.9573	0.745494	2.62551	0.00865193
ENSG00000257663.1	NA	ENSG00000257663	302.324	-0.593529	0.226132	-2.6247	0.00867244	0.0591505
ENSG00000229401.1	106660610	MIR5689HG	2.02239	4.51371	1.72003	2.6242	0.0086852
ENSG00000272701.3	317751	MESTIT1	29.6798	1.08753	0.41448	2.62385	0.00869427	0.0592213
ENSG00000290925.1	342666	LRRC37A11P	13.7319	1.90074	0.72443	2.62377	0.00869631	0.0592213
ENSG00000268388.6	400550	FENDRR	16.1279	1.76232	0.671765	2.62342	0.00870522	0.059236
ENSG00000263612.1	NA	ENSG00000263612	8.24057	1.89673	0.723139	2.62291	0.00871829
ENSG00000280870.3	101928469	MIR325HG	9.94679	2.16871	0.827787	2.61989	0.00879583
ENSG00000264514.1	NA	ENSG00000264514	9.41348	-1.8004	0.68726	-2.61968	0.00880132
ENSG00000288923.1	NA	ENSG00000288923	26.0092	1.08505	0.414442	2.61811	0.00884188	0.0601193
ENSG00000232682.2	NA	ENSG00000232682	212.304	-0.549462	0.210029	-2.61613	0.00889333	0.0604223
ENSG00000231971.6	101928231	CT69	13.2092	1.60043	0.61209	2.61469	0.00893089	0.0606265
ENSG00000291009.1	NA	ENSG00000291009	5.92029	2.35585	0.901076	2.61448	0.00893628
ENSG00000237036.7	220930	ZEB1-AS1	300.391	0.474805	0.181608	2.61445	0.00893719	0.0606265
ENSG00000246089.5	100287015	MCPH1-DT	124.851	-0.726183	0.2778	-2.61405	0.00894768	0.0606508
ENSG00000237938.5	NA	ENSG00000237938	322.358	-0.496239	0.190083	-2.61064	0.00903728	0.0611785
ENSG00000231851.6	101927492	MRPS9-AS1	102.128	-0.739403	0.283239	-2.61053	0.0090402	0.0611785
ENSG00000245910.9	NA	SNHG6	357.045	-0.497408	0.190556	-2.61029	0.00904645	0.0611785
ENSG00000223842.1	NA	ENSG00000223842	39.3557	0.948542	0.363444	2.60987	0.00905772	0.0612076
ENSG00000288922.2	NA	ENSG00000288922	4.56473	2.7648	1.05969	2.60906	0.00907904
ENSG00000260978.2	NA	ENSG00000260978	118.55	-0.596848	0.228858	-2.60794	0.00910884	0.0614903
ENSG00000287229.1	NA	ENSG00000287229	12.501	1.60765	0.616487	2.60776	0.00911357	0.0614903
ENSG00000281453.1	103611157	TGFB2-OT1	50.4632	-0.880677	0.337816	-2.60697	0.00913475	0.0615658
ENSG00000250961.2	NA	RMEL3	49.7114	-0.867119	0.332635	-2.60682	0.00913878	0.0615658
ENSG00000225793.5	100506804	TMEM30A-DT	102.545	-0.668698	0.256621	-2.60578	0.0091665	0.0617051
ENSG00000215039.9	678655	CD27-AS1	186.544	-0.483681	0.185701	-2.60461	0.0091978	0.0618684
ENSG00000187013.4	388407	LINC02875	43.7807	-0.836909	0.321397	-2.60398	0.00921492	0.0619197
ENSG00000236263.1	NA	ENSG00000236263	189.425	-0.555715	0.213424	-2.6038	0.00921953	0.0619197
ENSG00000288547.3	80111	C3orf36	7.57687	1.97046	0.756787	2.60371	0.00922199
ENSG00000288578.1	105369292	ENSG00000288578	2.01257	4.60203	1.76803	2.60291	0.0092435
ENSG00000272438.1	NA	ENSG00000272438	16.5771	-1.42381	0.547104	-2.60245	0.00925615	0.0621181
ENSG00000260995.3	101927450	ENSG00000260995	9.03277	2.14661	0.825011	2.60191	0.00927052
ENSG00000266289.1	NA	LINC02933	29.8175	1.18653	0.456135	2.60128	0.00928774	0.0622825
ENSG00000274630.1	NA	ENSG00000274630	786.732	-0.583162	0.22423	-2.60073	0.00930264	0.0623348
ENSG00000233705.9	NA	SLC26A4-AS1	30.2333	1.37084	0.527209	2.60018	0.00931746	0.0623865
ENSG00000256315.1	105369507	CADM1-AS1	60.3074	0.940847	0.361954	2.59936	0.00933986	0.0624888
ENSG00000267732.2	105372132	ENSG00000267732	5.5913	2.67628	1.02961	2.5993	0.00934141
ENSG00000289505.1	NA	ENSG00000289505	75.3854	0.99983	0.384785	2.59841	0.00936553	0.0626128
ENSG00000279331.1	55472	RBM12B-AS1	65.922	-0.789968	0.304096	-2.59776	0.00938348	0.062685
ENSG00000270820.8	NA	USP34-DT	1339.43	-0.499303	0.192252	-2.59712	0.0094009	0.0627233
ENSG00000231920.1	100128511	NEBL-AS1	18.5819	-1.35571	0.522098	-2.59666	0.00941344	0.0627233
ENSG00000269145.2	NA	MAST3-AS1	131.242	-0.680671	0.262147	-2.59652	0.00941731	0.0627233
ENSG00000237742.8	105377986	HEY2-AS1	5.37966	3.35581	1.29248	2.59641	0.00942046
ENSG00000262413.1	NA	ENSG00000262413	3546.76	-0.537045	0.206848	-2.59632	0.00942278	0.0627233
ENSG00000259544.1	NA	ENSG00000259544	70.0111	-0.728017	0.280429	-2.59608	0.00942928	0.0627233
ENSG00000291079.1	NA	ENSG00000291079	408.909	-0.441909	0.170232	-2.59593	0.00943365	0.0627233
ENSG00000254568.1	NA	ENSG00000254568	16.3159	1.53926	0.592998	2.59572	0.00943922	0.0627233
ENSG00000257910.1	NA	ENSG00000257910	27.4338	-1.14525	0.441401	-2.59457	0.0094709	0.062875
ENSG00000274441.1	NA	ENSG00000274441	3.53737	3.09926	1.19459	2.5944	0.00947548
ENSG00000275223.1	NA	ENSG00000275223	61.7647	0.785753	0.302868	2.59437	0.00947638	0.062875
ENSG00000247708.8	100507266	STX18-AS1	311.337	-0.46611	0.179696	-2.59388	0.00949007	0.0629183
ENSG00000253490.5	101929450	LINC02099	17.3004	1.35702	0.523245	2.59346	0.00950149	0.0629465
ENSG00000290838.1	654816	NCF1B	108.684	0.82051	0.316568	2.5919	0.00954486	0.0631861
ENSG00000268573.1	NA	ENSG00000268573	91.2648	-0.645457	0.249077	-2.5914	0.00955875	0.0632304
ENSG00000225431.2	101928233	LINC01671	2.84698	3.72296	1.43675	2.59124	0.00956295
ENSG00000259519.1	NA	ENSG00000259519	26.0471	-1.19349	0.460667	-2.59079	0.0095757	0.0632948
ENSG00000293110.1	NA	ENSG00000293110	78.6974	1.07661	0.415716	2.58977	0.00960399	0.063434
ENSG00000253875.2	NA	ENSG00000253875	195.803	-0.595938	0.230167	-2.58915	0.00962129	0.0635005
ENSG00000203721.8	554279	LINC00862	36.8899	0.970122	0.374729	2.58886	0.00962931	0.0635036
ENSG00000287516.1	NA	ENSG00000287516	28.1385	1.41495	0.546644	2.58843	0.00964153	0.0635036
ENSG00000254180.2	NA	ENSG00000254180	36.8019	0.866374	0.334719	2.58836	0.00964346	0.0635036
ENSG00000287038.3	NA	ENSG00000287038	137.368	-0.594163	0.229616	-2.58764	0.00966356	0.0635883
ENSG00000259053.1	NA	ENSG00000259053	287.291	-0.536522	0.20739	-2.58702	0.00968101	0.0636554
ENSG00000289070.2	107985074	ENSG00000289070	3.48269	3.55719	1.37517	2.58673	0.00968914
ENSG00000291232.1	100132057	ENSG00000291232	12.8673	1.59717	0.617468	2.58664	0.00969173	0.0636781
ENSG00000280604.1	NA	ENSG00000280604	299.81	-0.480295	0.185707	-2.5863	0.00970111	0.0636921
ENSG00000248872.2	100506122	LINC02431	3.97472	3.51832	1.36048	2.58609	0.00970713
ENSG00000230082.1	100874032	PRRT3-AS1	67.7593	-0.717764	0.277598	-2.58563	0.00972025	0.0637701
ENSG00000224810.1	NA	ENSG00000224810	5.18299	2.7788	1.07473	2.58558	0.0097214
ENSG00000249602.1	NA	ENSG00000249602	36.3511	-1.00711	0.389584	-2.5851	0.00973514	0.06382
ENSG00000290474.1	387036	GUSBP2	143.41	-0.549213	0.212603	-2.58327	0.00978675	0.0641105
ENSG00000179447.2	100130264	SLC24A3-AS1	6.73425	2.62629	1.01684	2.5828	0.00980008
ENSG00000289622.2	NA	ENSG00000289622	1.94716	4.47294	1.7319	2.58267	0.00980377
ENSG00000293210.1	NA	SSR4P1	70.1377	-0.731595	0.283502	-2.58057	0.00986384	0.06445
ENSG00000261570.2	NA	AGK-DT	29.9001	0.984641	0.381562	2.58055	0.00986428	0.06445
ENSG00000225611.3	729083	CCDC13-AS2	17.0931	1.35162	0.523788	2.58046	0.00986684	0.06445
ENSG00000228022.6	105375013	HCG20	43.4109	-0.896479	0.347415	-2.58042	0.00986795	0.06445
ENSG00000233529.1	NA	HCG21	2.63439	4.3026	1.66742	2.58039	0.00986885
ENSG00000226679.1	NA	ENSG00000226679	2.75765	4.25602	1.64943	2.5803	0.00987138
ENSG00000234055.1	NA	ENSG00000234055	142.97	-0.624999	0.242283	-2.57963	0.00989071	0.0645507
ENSG00000227627.5	NA	ENSG00000227627	494.961	-0.522242	0.202531	-2.57857	0.00992095	0.0646999
ENSG00000274220.1	NA	ENSG00000274220	28.868	-1.13164	0.439108	-2.57714	0.0099622	0.0649207
ENSG00000290676.1	388007	SERPINA13P	5.08818	2.91546	1.13133	2.57703	0.00996547
ENSG00000260761.1	NA	ENSG00000260761	1.88484	4.59533	1.78379	2.57616	0.00999031
ENSG00000279152.1	NA	ENSG00000279152	49.7639	-0.831337	0.322987	-2.5739	0.010056	0.0654831
ENSG00000258924.4	NA	ENSG00000258924	297.434	-0.567233	0.220424	-2.57337	0.0100712	0.0655339
ENSG00000288746.2	NA	ENSG00000288746	111.939	-0.642436	0.249679	-2.57305	0.0100807	0.0655468
ENSG00000288724.1	NA	ENSG00000288724	1.83772	4.86483	1.89078	2.57292	0.0100845
ENSG00000231185.9	101926941	SPRY4-AS1	124.647	0.573698	0.223188	2.57047	0.0101562	0.0659887
ENSG00000231173.1	NA	ENSG00000231173	3.15386	3.84597	1.4969	2.5693	0.0101905
ENSG00000290010.1	NA	ENSG00000290010	60.6653	0.930821	0.362303	2.56918	0.0101939	0.0661851
ENSG00000260850.4	102723323	ENSG00000260850	17.2309	1.58534	0.617398	2.56779	0.010235	0.0663961
ENSG00000290733.1	100288570	ENSG00000290733	41.0676	-0.930653	0.362465	-2.56757	0.0102415	0.0663961
ENSG00000285971.1	NA	ENSG00000285971	5.3394	2.48175	0.966769	2.56706	0.0102565
ENSG00000266602.2	NA	ENSG00000266602	15.1046	1.85641	0.723194	2.56695	0.0102596	0.0664641
ENSG00000235837.1	NA	ENSG00000235837	194.976	-0.599259	0.23365	-2.56478	0.0103242	0.0668332
ENSG00000279807.1	NA	ENSG00000279807	13.6747	-1.58539	0.618258	-2.56429	0.0103388	0.0668781
ENSG00000259810.2	NA	ENSG00000259810	9.75761	1.99719	0.778945	2.56397	0.0103483
ENSG00000285622.2	NA	ENSG00000285622	41.6603	-0.861597	0.336048	-2.56391	0.0103501	0.0669023
ENSG00000261146.1	NA	ENSG00000261146	7.38186	2.41805	0.943213	2.56363	0.0103583
ENSG00000271806.1	NA	ENSG00000271806	108.725	-0.695353	0.271418	-2.56193	0.0104094	0.0672359
ENSG00000291176.1	NA	ENSG00000291176	176.663	-0.565514	0.221016	-2.5587	0.0105065	0.0678131
ENSG00000289518.1	NA	ENSG00000289518	2.71482	3.78573	1.48034	2.55735	0.0105474
ENSG00000266708.1	NA	ENSG00000266708	142.856	-0.659221	0.257781	-2.55729	0.0105491	0.0679892
ENSG00000257817.2	NA	TBX3-AS1	125.409	-0.64149	0.250848	-2.55729	0.0105492	0.0679892
ENSG00000271980.1	NA	ENSG00000271980	744.222	-0.583344	0.22827	-2.5555	0.0106035	0.0682739
ENSG00000214708.4	105371730	ENSG00000214708	88.7486	-0.666359	0.260773	-2.55532	0.010609	0.0682739
ENSG00000290610.1	646743	PRSS40B	5.7303	2.71311	1.06189	2.55499	0.010619
ENSG00000285562.1	NA	ENSG00000285562	5.5457	2.38718	0.934472	2.55458	0.0106315
ENSG00000237283.2	NA	ENSG00000237283	18.7565	-1.2895	0.504952	-2.55372	0.0106579	0.0685387
ENSG00000257831.1	NA	ENSG00000257831	169.532	-0.5492	0.215088	-2.55338	0.0106683	0.0685553
ENSG00000248399.1	NA	ENSG00000248399	16.0635	1.36857	0.536124	2.5527	0.010689	0.0685888
ENSG00000235244.6	642776	DANT2	192.041	-0.634373	0.248511	-2.5527	0.0106892	0.0685888
ENSG00000288597.1	NA	ENSG00000288597	109.762	0.6347	0.248746	2.5516	0.0107229	0.0687551
ENSG00000257398.8	NA	ENSG00000257398	12.2191	1.76604	0.692793	2.54916	0.0107982	0.0691872
ENSG00000275741.1	NA	ENSG00000275741	40.8572	-1.07854	0.423199	-2.54854	0.0108176	0.0692609
ENSG00000272696.1	NA	ENSG00000272696	25.3577	-1.24803	0.489948	-2.54726	0.0108572	0.0694638
ENSG00000228192.10	NA	ZNF691-DT	152.451	-0.511127	0.200802	-2.54543	0.0109144	0.0697793
ENSG00000289477.2	NA	ENSG00000289477	6.19354	2.19891	0.864074	2.54482	0.0109333
ENSG00000228794.12	643837	LINC01128	498.905	-0.449789	0.176793	-2.54416	0.010954	0.0699812
ENSG00000273333.2	NA	ENSG00000273333	477.133	-0.499787	0.196534	-2.543	0.0109904	0.0701629
ENSG00000272622.2	NA	ENSG00000272622	16.4098	1.33793	0.526249	2.5424	0.0110095	0.0702336
ENSG00000261790.2	NA	ENSG00000261790	221.396	-0.717605	0.282408	-2.54102	0.0110528	0.0704588
ENSG00000230866.2	NA	LINC02558	6.57706	2.09629	0.825064	2.54076	0.0110612
ENSG00000287520.1	NA	ENSG00000287520	9.60944	-2.01172	0.791885	-2.54042	0.011072
ENSG00000267383.9	NA	ENSG00000267383	207.654	-0.504423	0.19857	-2.54028	0.0110764	0.0705577
ENSG00000249815.2	NA	LINC02945	7.56317	1.91746	0.755064	2.53946	0.0111023
ENSG00000229536.3	105373615	LINC02572	14.3401	1.50255	0.591704	2.53936	0.0111057	0.070693
ENSG00000274964.1	NA	ENSG00000274964	159.183	0.682944	0.268983	2.53899	0.0111173	0.070716
ENSG00000273455.1	NA	ENSG00000273455	14.9587	-1.72321	0.678976	-2.53796	0.0111501	0.0708731
ENSG00000289707.1	105377225	ENSG00000289707	7.39359	1.90588	0.751143	2.5373	0.0111711
ENSG00000227617.9	100861402	CERS6-AS1	3184.44	0.502559	0.198091	2.53702	0.0111802	0.0709744
ENSG00000231858.5	105373805	STAT4-AS1	14.9876	1.35211	0.532967	2.53695	0.0111822	0.0709744
ENSG00000224957.7	101927215	LINC01266	74.712	0.684161	0.269748	2.5363	0.0112032	0.0710418
ENSG00000218416.4	100130449	GPC1-AS1	60.9325	-0.881156	0.347444	-2.53611	0.011209	0.0710418
ENSG00000253452.6	124902062	ENSG00000253452	21.3837	1.57884	0.62272	2.53539	0.0112323	0.0711377
ENSG00000252690.3	NA	ENSG00000252690	135.683	-0.596926	0.235519	-2.53452	0.0112603	0.0712217
ENSG00000241570.8	101927832	PAQR9-AS1	14.6024	1.63242	0.644087	2.53447	0.0112618	0.0712217
ENSG00000235464.1	NA	ENSG00000235464	2.62717	3.9436	1.55661	2.53346	0.0112944
ENSG00000203497.3	NA	PDCD4-AS1	117.443	-0.59573	0.235176	-2.53312	0.0113052	0.0714452
ENSG00000167459.17	148231	LINC00905	14.3353	1.52955	0.603909	2.53274	0.0113174	0.0714707
ENSG00000286712.1	NA	ENSG00000286712	3.89853	2.99019	1.18064	2.53268	0.0113196
ENSG00000255142.1	NA	ENSG00000255142	34.4095	-1.08837	0.42983	-2.53209	0.0113385	0.0715288
ENSG00000293444.1	NA	ENSG00000293444	13.7445	1.65433	0.653379	2.53195	0.0113429	0.0715288
ENSG00000258912.2	102724380	LINC02316	9.30671	1.86545	0.736821	2.53175	0.0113494
ENSG00000259203.4	101928499	ENSG00000259203	8.42865	2.10457	0.831371	2.53145	0.0113593
ENSG00000259712.1	NA	ENSG00000259712	38.9485	0.919253	0.363197	2.531	0.0113738	0.0716411
ENSG00000259867.6	NA	DYNLRB2-AS1	16.8688	1.65371	0.653445	2.53076	0.0113814	0.0716411
ENSG00000283648.2	NA	ENSG00000283648	4.18038	3.62461	1.43237	2.5305	0.0113899
ENSG00000257096.1	NA	ENSG00000257096	273.715	-0.566755	0.223987	-2.5303	0.0113964	0.0716411
ENSG00000232959.1	NA	KIFAP3-AS1	64.208	-0.891522	0.352358	-2.53016	0.011401	0.0716411
ENSG00000267659.5	101928104	LINC01482	16.4442	1.74755	0.690693	2.53015	0.0114015	0.0716411
ENSG00000236051.7	100874212	MYCBP2-AS1	858.613	-0.446363	0.176447	-2.52973	0.0114151	0.0716752
ENSG00000262112.1	NA	ENSG00000262112	215.235	-0.59044	0.233518	-2.52846	0.0114564	0.0718832
ENSG00000288087.1	NA	ENSG00000288087	2.58963	4.29704	1.69984	2.52792	0.0114741
ENSG00000256286.2	105370061	ENSG00000256286	3.55206	3.24458	1.28396	2.52701	0.0115037
ENSG00000226476.7	105378763	LINC01748	51.7709	0.833632	0.329914	2.52681	0.0115103	0.0721696
ENSG00000279775.1	NA	ENSG00000279775	3.66013	2.67315	1.05837	2.52572	0.0115463
ENSG00000261335.1	105274304	ENSG00000261335	102.074	-0.609473	0.241439	-2.52433	0.0115919	0.0726294
ENSG00000230153.5	NA	LINC02927	2.11938	4.37791	1.73442	2.52414	0.0115983
ENSG00000228343.1	NA	ENSG00000228343	182.48	0.528664	0.209498	2.52348	0.0116199	0.0727104
ENSG00000222032.2	NA	ENSG00000222032	171.047	-0.757929	0.300381	-2.52322	0.0116284	0.0727104
ENSG00000289865.1	NA	ENSG00000289865	7.06755	1.86126	0.737658	2.5232	0.0116292
ENSG00000225783.9	440823	MIAT	1480.33	-0.474845	0.188193	-2.52319	0.0116297	0.0727104
ENSG00000254649.1	NA	ENSG00000254649	17.8101	-1.46594	0.581067	-2.52284	0.0116412	0.0727302
ENSG00000275582.1	NA	ENSG00000275582	175.405	0.518726	0.205632	2.52259	0.0116494	0.0727302
ENSG00000282478.1	NA	ENSG00000282478	1.45569	5.08504	2.01719	2.52085	0.011707
ENSG00000249551.1	NA	LINC02216	1.77361	4.62659	1.83585	2.52013	0.011731
ENSG00000286031.1	NA	ENSG00000286031	45.0133	-0.828371	0.328764	-2.51965	0.011747	0.0732873
ENSG00000257222.1	NA	ENSG00000257222	55.5835	-0.794278	0.315292	-2.51918	0.0117627	0.0733331
ENSG00000259663.2	642366	ISL1-DT	1797.73	-0.380802	0.151205	-2.51846	0.0117871	0.073405
ENSG00000283684.1	NA	ENSG00000283684	11.1031	-1.5127	0.600691	-2.51827	0.0117933	0.073405
ENSG00000261924.1	400627	ENSG00000261924	158.387	-0.535013	0.212468	-2.51809	0.0117993	0.073405
ENSG00000290398.1	389652	ASNSP1	25.6302	1.61609	0.641994	2.5173	0.011826	0.0734982
ENSG00000289757.1	NA	ENSG00000289757	377.238	0.50486	0.200578	2.51703	0.011835	0.0734982
ENSG00000290871.1	2970	GTF2IP1	9192.44	-0.421769	0.167575	-2.51689	0.0118394	0.0734982
ENSG00000285825.2	105369547	CCDC15-DT	44.7153	0.911995	0.362492	2.5159	0.0118728	0.0735378
ENSG00000226985.7	100133123	LINC01203	17.3579	1.57537	0.626227	2.51565	0.0118812	0.0735378
ENSG00000231473.5	100862704	RB1-DT	21.8275	1.23253	0.489944	2.51565	0.0118815	0.0735378
ENSG00000291029.1	360132	FKBP9P1	136.577	-0.624836	0.248387	-2.51557	0.0118839	0.0735378
ENSG00000226806.1	100507600	LCT-AS1	5.59723	2.48172	0.986583	2.51547	0.0118875
ENSG00000233009.1	100885778	NALCN-AS1	22.1366	-1.21646	0.483594	-2.51546	0.0118877	0.0735378
ENSG00000290464.1	283507	SUGT1P3	68.0235	-0.801581	0.31884	-2.51405	0.0119353	0.0737805
ENSG00000262879.7	NA	ENSG00000262879	3148.02	-0.40821	0.162391	-2.51375	0.0119457	0.0737924
ENSG00000229240.9	254312	LINC00710	15.3208	1.72466	0.686233	2.51322	0.0119633	0.0738497
ENSG00000286552.1	NA	ENSG00000286552	2.06392	4.47622	1.783	2.5105	0.0120561
ENSG00000251600.9	101927636	GUSBP5	81.2812	0.733259	0.292081	2.51046	0.0120574	0.074378
ENSG00000293360.1	NA	ABCA11P	161.306	-0.55313	0.22047	-2.50887	0.012112	0.0746621
ENSG00000280683.1	NA	LINC01242	4.24651	3.10819	1.23915	2.50833	0.0121302
ENSG00000260957.1	NA	ENSG00000260957	1.79017	4.35417	1.7362	2.50787	0.012146
ENSG00000291104.1	54718	BTN2A3P	204.939	-0.557384	0.222255	-2.50785	0.0121467	0.0747909
ENSG00000260022.1	NA	ENSG00000260022	27.3246	1.09624	0.437141	2.50776	0.0121499	0.0747909
ENSG00000285100.1	NA	ENSG00000285100	5.2155	2.32259	0.926435	2.50702	0.0121754
ENSG00000265282.1	NA	ENSG00000265282	68.9986	-0.762509	0.30427	-2.50603	0.0122096	0.0750908
ENSG00000182912.6	NA	TSPEAR-AS2	305.192	-0.407107	0.162463	-2.50585	0.0122157	0.0750908
ENSG00000276278.1	NA	ENSG00000276278	99.3432	-0.67249	0.268409	-2.50547	0.0122289	0.0751193
ENSG00000261742.6	283867	LINC00922	8.65327	1.69368	0.675994	2.50546	0.0122291
ENSG00000223617.2	105370357	LINC00370	3.58628	3.11179	1.2421	2.50527	0.0122359
ENSG00000255020.1	100129129	TDH-AS1	19.8686	1.25008	0.4991	2.50467	0.0122565	0.0752362
ENSG00000253782.2	105375814	ENSG00000253782	3.99159	3.35591	1.33995	2.50451	0.0122621
ENSG00000251138.7	100507377	LINC02882	15.7962	1.46582	0.585346	2.5042	0.0122729	0.07527
ENSG00000278935.1	NA	ENSG00000278935	17.7335	1.36575	0.545424	2.50402	0.0122792	0.07527
ENSG00000259670.1	NA	ENSG00000259670	17.3636	-1.48175	0.592072	-2.50265	0.0123266	0.0755079
ENSG00000272154.5	NA	ENSG00000272154	81.7357	-0.655347	0.261935	-2.50195	0.0123512	0.0756061
ENSG00000285680.2	NA	ENSG00000285680	6.23248	2.73624	1.09372	2.50177	0.0123575
ENSG00000267105.1	NA	ENSG00000267105	113.492	-0.682832	0.273087	-2.50041	0.0124048	0.0758808
ENSG00000251396.9	NA	LINC01301	58.9993	0.806925	0.322769	2.50001	0.0124189	0.0758808
ENSG00000215068.10	153684	ANXA2R-AS1	161.005	-0.547289	0.218922	-2.49992	0.012422	0.0758808
ENSG00000257653.1	NA	ENSG00000257653	211.994	-0.607107	0.242903	-2.49938	0.0124409	0.0759434
ENSG00000266934.1	NA	ENSG00000266934	69.7483	-0.929753	0.372232	-2.49778	0.0124975	0.0761957
ENSG00000269968.1	NA	ENSG00000269968	29493.3	-0.535728	0.214487	-2.49772	0.0124996	0.0761957
ENSG00000261206.1	100861545	LINC00561	3.60982	3.26737	1.30877	2.49652	0.0125417
ENSG00000250048.2	NA	LINC00603	2.74764	4.00339	1.60412	2.49569	0.0125713
ENSG00000250754.6	101928877	LINC02436	18.858	1.52241	0.610204	2.49491	0.0125988	0.0767468
ENSG00000182352.8	146723	CD300LD-AS1	10.0628	2.08356	0.835354	2.49423	0.0126232
ENSG00000258647.6	NA	LINC00930	9.21831	1.90808	0.765056	2.49404	0.0126299
ENSG00000279756.1	NA	ENSG00000279756	7.58614	2.59232	1.04031	2.49188	0.0127069
ENSG00000289450.2	101927995	ENSG00000289450	6.59399	1.8454	0.740807	2.49107	0.0127361
ENSG00000289040.1	NA	ENSG00000289040	5.11853	2.44634	0.982111	2.4909	0.0127421
ENSG00000271780.2	NA	ENSG00000271780	16.5062	-1.33843	0.537368	-2.49071	0.0127489	0.0776071
ENSG00000255644.1	NA	ENSG00000255644	9.55671	-1.95461	0.784774	-2.49066	0.0127506
ENSG00000284602.1	NA	ENSG00000284602	108.965	-0.663564	0.266565	-2.48931	0.012799	0.0778587
ENSG00000275532.2	NA	ENSG00000275532	22.9196	-1.31969	0.530204	-2.48903	0.0128093	0.0778668
ENSG00000290394.1	NA	ENSG00000290394	132.993	-0.613993	0.246709	-2.48874	0.0128198	0.077877
ENSG00000280117.1	NA	ENSG00000280117	10.0942	1.83827	0.738724	2.48844	0.0128305
ENSG00000234617.2	NA	SNRK-AS1	381.912	-0.552304	0.221966	-2.48823	0.0128379	0.0779332
ENSG00000291286.1	NA	ENSG00000291286	16.5461	1.69452	0.681112	2.48788	0.0128508	0.0779575
ENSG00000230408.3	101927795	BZW1-AS1	269.708	-0.605954	0.243602	-2.48748	0.0128653	0.0779916
ENSG00000231073.1	NA	ENSG00000231073	18.1458	-1.43188	0.57574	-2.48703	0.0128815	0.0780355
ENSG00000257042.1	NA	ENSG00000257042	89.2696	-0.74247	0.29909	-2.48243	0.0130491	0.0789964
ENSG00000255026.1	NA	ENSG00000255026	52.2659	0.848744	0.341947	2.4821	0.0130612	0.0790154
ENSG00000250057.1	NA	ENSG00000250057	4.27744	3.00807	1.21253	2.48082	0.0131079
ENSG00000287429.1	NA	ENSG00000287429	2.93175	4.00401	1.61399	2.48081	0.0131086
ENSG00000237940.3	102723927	LINC01238	202.698	-0.634805	0.25589	-2.48077	0.0131099	0.079255
ENSG00000250334.8	100506035	LINC00989	18.9615	1.30425	0.525887	2.48009	0.013135	0.079322
ENSG00000256733.2	NA	LINC02954	3.51978	3.83959	1.54822	2.48	0.0131382
ENSG00000289472.1	NA	ENSG00000289472	20.5879	1.09578	0.441878	2.47983	0.0131445	0.079322
ENSG00000273132.1	124901427	ENSG00000273132	106.044	-0.740733	0.298722	-2.47968	0.0131501	0.079322
ENSG00000228010.6	NA	ENSG00000228010	105.631	0.571072	0.230318	2.47949	0.0131571	0.079322
ENSG00000237773.8	101927609	ENSG00000237773	29.037	1.35658	0.54759	2.47736	0.0132358	0.0796887
ENSG00000293223.1	NA	ENSG00000293223	19.8938	1.13358	0.457575	2.47735	0.0132361	0.0796887
ENSG00000290076.1	NA	ENSG00000290076	43.7689	0.902503	0.364368	2.4769	0.0132531	0.0797364
ENSG00000274227.1	NA	ENSG00000274227	41.6589	-0.948965	0.383251	-2.47609	0.013283	0.0797735
ENSG00000275964.2	NA	ENSG00000275964	109.118	-0.600513	0.242532	-2.47601	0.0132859	0.0797735
ENSG00000226741.2	100507657	LINC02554	14.1932	1.74624	0.705317	2.47582	0.0132932	0.0797735
ENSG00000229330.2	NA	ENSG00000229330	12.5291	-1.65512	0.668558	-2.47566	0.0132991	0.0797735
ENSG00000253871.2	101929488	ENSG00000253871	8.65986	2.05776	0.831227	2.47557	0.0133023
ENSG00000261393.1	NA	ENSG00000261393	98.0996	-0.668638	0.270101	-2.47551	0.0133047	0.0797735
ENSG00000255814.2	105370016	LINC02439	2.50632	3.91907	1.58327	2.4753	0.0133123
ENSG00000267325.2	NA	LINC01415	78.2256	-0.699829	0.282786	-2.47476	0.0133324	0.0798853
ENSG00000274248.1	NA	ENSG00000274248	12.828	-1.58766	0.64171	-2.47411	0.013357	0.0799779
ENSG00000293488.1	NA	CLECL1P	9.84522	1.56383	0.632079	2.47411	0.013357
ENSG00000228577.1	NA	ENSG00000228577	7.87559	2.07462	0.838812	2.47328	0.0133879
ENSG00000287252.3	NA	ENSG00000287252	9.36662	2.07813	0.84051	2.47246	0.0134187
ENSG00000231532.6	727982	LINC01249	6.96218	2.45964	0.995001	2.472	0.0134361
ENSG00000268592.3	100652739	RAET1E-AS1	62.5699	-1.0123	0.409628	-2.47128	0.0134631	0.0805542
ENSG00000224027.1	NA	ENSG00000224027	2.8576	3.8866	1.57276	2.4712	0.0134659
ENSG00000293271.1	NA	SLC44A3-AS1	148.176	-0.553413	0.223959	-2.47105	0.0134716	0.0805542
ENSG00000226562.5	106478958	CYP4F26P	110.38	0.593354	0.240301	2.46921	0.0135412	0.0809151
ENSG00000224307.4	NA	LINC02975	15.8212	1.31606	0.533097	2.46871	0.0135601	0.0809733
ENSG00000274718.1	NA	ENSG00000274718	51.2753	-0.751824	0.304619	-2.46808	0.0135842	0.0810618
ENSG00000223478.2	100506100	ZDHHC12-DT	28.2072	-1.07388	0.435224	-2.46742	0.0136092	0.0811561
ENSG00000267055.1	NA	ENSG00000267055	3.43485	3.3829	1.3714	2.46675	0.0136345
ENSG00000272941.1	NA	ENSG00000272941	380.337	-0.605111	0.245389	-2.46593	0.0136659	0.0814389
ENSG00000242611.2	NA	ENSG00000242611	5.58964	2.19706	0.891068	2.46564	0.0136767
ENSG00000286752.1	NA	ENSG00000286752	3.72405	3.73545	1.51507	2.46553	0.0136812
ENSG00000253474.2	NA	ENSG00000253474	4.02451	2.59207	1.05143	2.46529	0.0136904
ENSG00000233480.2	105372746	LINC01683	2.98733	4.1642	1.68916	2.46525	0.0136917
ENSG00000266261.1	NA	ENSG00000266261	42.3234	-1.06641	0.432619	-2.46501	0.0137009	0.0815578
ENSG00000264985.4	101928251	ENSG00000264985	15.0314	1.6027	0.650204	2.46492	0.0137045	0.0815578
ENSG00000261231.6	101927132	LINC02133	14.8166	1.54504	0.626892	2.4646	0.0137168	0.0815758
ENSG00000268181.3	101929050	ENSG00000268181	9.77857	1.81063	0.734749	2.46428	0.0137289
ENSG00000245904.6	NA	BTG1-DT	519.927	-0.604779	0.245435	-2.46411	0.0137352	0.0816263
ENSG00000261996.1	NA	ENSG00000261996	14.1585	-1.38348	0.561504	-2.46389	0.0137439	0.0816263
ENSG00000291272.1	NA	ENSG00000291272	52.0646	-0.816382	0.331573	-2.46215	0.0138107	0.0819675
ENSG00000255197.7	NA	SLC39A13-AS1	89.3453	0.675267	0.27444	2.46052	0.0138734	0.0822333
ENSG00000236528.3	NA	ENSG00000236528	182.694	-0.608916	0.247476	-2.4605	0.0138742	0.0822333
ENSG00000259409.1	NA	BMF-AS1	48.8644	-0.831808	0.33813	-2.46003	0.0138927	0.0822877
ENSG00000271848.2	NA	SYNPO2L-AS1	39.0836	0.915183	0.372186	2.45894	0.0139348	0.082481
ENSG00000234238.2	NA	ENSG00000234238	3.9767	2.66999	1.08611	2.4583	0.0139596
ENSG00000268756.1	NA	ENSG00000268756	15.0813	-1.63168	0.663916	-2.45767	0.0139843	0.0827024
ENSG00000282393.1	NA	ENSG00000282393	51.5542	-0.822965	0.33488	-2.45749	0.013991	0.0827024
ENSG00000271344.1	NA	ENSG00000271344	15.9482	-1.4048	0.571876	-2.45647	0.014031	0.0828828
ENSG00000287141.1	NA	ENSG00000287141	43.5593	0.816696	0.332566	2.45574	0.0140594	0.0829949
ENSG00000287488.1	NA	ENSG00000287488	4.38648	3.38545	1.37886	2.45526	0.0140783
ENSG00000277270.2	NA	ENSG00000277270	7.69727	2.02218	0.823721	2.45494	0.0140908
ENSG00000228417.1	NA	ENSG00000228417	148.645	-0.596722	0.243079	-2.45485	0.0140943	0.0831453
ENSG00000255169.1	NA	LINC02722	2.05676	4.53689	1.8487	2.45409	0.014124
ENSG00000267028.1	105372127	TCF4-AS1	13.208	-1.49091	0.607547	-2.45398	0.0141283	0.0832896
ENSG00000278769.1	NA	ENSG00000278769	142.177	-0.516298	0.210449	-2.45332	0.0141543	0.0833869
ENSG00000291101.1	NA	ENSG00000291101	48.8622	-0.802314	0.327096	-2.45284	0.0141735	0.083444
ENSG00000281721.1	NA	LINC01080	3.83914	2.69361	1.09827	2.45261	0.0141825
ENSG00000236081.1	101927125	ELFN1-AS1	9.38749	1.75394	0.715195	2.4524	0.0141908
ENSG00000279021.1	NA	ENSG00000279021	50.4314	0.932282	0.380275	2.4516	0.0142223	0.0836754
ENSG00000215244.4	399715	LINC02649	24.9169	1.03848	0.423697	2.451	0.0142462	0.0837068
ENSG00000231566.4	NA	LINC02595	25.6112	1.10585	0.451198	2.45092	0.0142493	0.0837068
ENSG00000234484.1	NA	ENSG00000234484	33.6416	0.924502	0.377244	2.45067	0.014259	0.0837068
ENSG00000259366.3	NA	ENSG00000259366	385.391	-0.535548	0.218546	-2.4505	0.0142658	0.0837068
ENSG00000268049.1	NA	ENSG00000268049	127.101	-0.598424	0.244431	-2.44823	0.0143559	0.084179
ENSG00000287658.1	NA	ENSG00000287658	5.16992	2.39027	0.976488	2.44782	0.0143724
ENSG00000236364.4	NA	ENSG00000236364	296.033	-0.54322	0.221946	-2.44753	0.014384	0.0842875
ENSG00000254236.1	NA	ENSG00000254236	52.2729	-0.995824	0.40701	-2.44668	0.0144179	0.0844298
ENSG00000213742.8	102724826	ZNF337-AS1	798.443	-0.411731	0.168307	-2.44631	0.0144326	0.0844593
ENSG00000261251.1	NA	EFCAB6-DT	20.4138	-1.1563	0.472788	-2.44571	0.0144568	0.0845446
ENSG00000237768.2	NA	ENSG00000237768	100.733	-0.912931	0.373364	-2.44515	0.0144793	0.0846202
ENSG00000261780.3	100505817	LINC02582	6.99526	1.95035	0.798038	2.44393	0.0145283
ENSG00000290047.1	NA	ENSG00000290047	53.3843	0.712612	0.291592	2.44387	0.0145308	0.0848373
ENSG00000285884.3	105378268	ENSG00000285884	55.191	-0.848385	0.34719	-2.44358	0.0145425	0.0848373
ENSG00000291003.1	400322	ENSG00000291003	2774.54	-0.394041	0.161261	-2.4435	0.0145455	0.0848373
ENSG00000228226.1	NA	ENSG00000228226	1.49653	4.77193	1.95338	2.44291	0.0145695
ENSG00000287218.1	NA	ENSG00000287218	20.2614	1.13157	0.463585	2.44091	0.0146504	0.0853926
ENSG00000261243.1	NA	ENSG00000261243	56.2574	-0.875845	0.358953	-2.44	0.0146871	0.0855498
ENSG00000289884.1	105374191	ENSG00000289884	2.68862	4.42682	1.81438	2.43986	0.014693
ENSG00000279134.1	NA	ENSG00000279134	5.28446	2.51872	1.03239	2.4397	0.0146995
ENSG00000259134.7	145820	LINC00924	7.65794	2.23448	0.915922	2.43959	0.0147038
ENSG00000253174.2	NA	ENSG00000253174	78.2241	-0.747669	0.306476	-2.43957	0.0147048	0.0855962
ENSG00000234210.1	101927914	ENSG00000234210	19.456	1.36607	0.560527	2.43712	0.0148046	0.0861197
ENSG00000271862.1	NA	ENSG00000271862	102.692	0.605281	0.248398	2.43673	0.0148206	0.0861556
ENSG00000277855.1	NA	ENSG00000277855	20.2191	-1.22213	0.501633	-2.4363	0.0148382	0.0862011
ENSG00000274833.1	NA	ENSG00000274833	6.49771	-2.35217	0.965531	-2.43614	0.0148448
ENSG00000251170.6	NA	ENSG00000251170	5.52863	2.38498	0.979092	2.43591	0.0148543
ENSG00000230000.3	100287704	ENSG00000230000	12.7572	1.66421	0.683323	2.43547	0.0148725	0.086313
ENSG00000232259.1	NA	ENSG00000232259	34.8717	-1.09112	0.448033	-2.43536	0.0148771	0.086313
ENSG00000253806.1	NA	ENSG00000253806	27.2429	-1.07215	0.440297	-2.43505	0.0148896	0.0863283
ENSG00000254705.1	NA	ENSG00000254705	2.67008	3.01744	1.23922	2.43494	0.0148941
ENSG00000256712.1	NA	ENSG00000256712	97.7559	-0.649366	0.266753	-2.43433	0.0149194	0.0864437
ENSG00000268743.1	NA	ENSG00000268743	28.3162	-1.01553	0.417262	-2.4338	0.0149412	0.0865129
ENSG00000289151.2	NA	ENSG00000289151	20.8272	-1.19286	0.490189	-2.43347	0.0149551	0.0865362
ENSG00000243701.8	344595	DUBR	498.148	-0.395459	0.162558	-2.43272	0.0149858	0.0866291
ENSG00000226819.1	NA	MEIS1-AS3	16.7684	-1.42053	0.583956	-2.4326	0.0149908	0.0866291
ENSG00000205853.12	10737	RFPL3S	28.9095	1.01518	0.417423	2.43201	0.0150153	0.0866549
ENSG00000263015.1	NA	ENSG00000263015	28.452	-0.996394	0.4097	-2.43201	0.0150153	0.0866549
ENSG00000235079.1	NA	ZRANB2-AS1	519.785	-0.447523	0.184031	-2.43178	0.0150249	0.0866549
ENSG00000259153.4	100506411	MAP3K9-DT	156.337	-0.523638	0.215381	-2.43122	0.015048	0.0866975
ENSG00000226251.8	101929541	LINC02608	19.2002	1.3367	0.549874	2.43092	0.0150607	0.0866975
ENSG00000286021.3	NA	LINC02822	25.5586	1.38836	0.571143	2.43084	0.0150638	0.0866975
ENSG00000291102.1	728411	GUSBP1	440.428	-0.398407	0.163926	-2.43042	0.0150815	0.0866975
ENSG00000272140.2	NA	ENSG00000272140	47.0877	-0.766858	0.315526	-2.43041	0.0150817	0.0866975
ENSG00000233975.2	111216282	LINC02574	272.832	-0.587427	0.241799	-2.4294	0.015124	0.0868051
ENSG00000244239.1	NA	ICA1-AS1	3.73156	-3.80608	1.56668	-2.42938	0.0151246
ENSG00000248724.6	348808	NPHP3-AS1	47.5583	-0.867181	0.356996	-2.4291	0.0151362	0.0868051
ENSG00000255247.1	105369525	NECTIN1-AS1	12.4164	-1.89592	0.780508	-2.42909	0.0151369	0.0868051
ENSG00000279692.1	NA	ENSG00000279692	54.4322	-0.745001	0.306709	-2.42901	0.01514	0.0868051
ENSG00000243069.9	100507524	ARHGEF26-AS1	35.1382	1.00967	0.415851	2.42797	0.0151837	0.0869572
ENSG00000289146.2	NA	ENSG00000289146	4.72352	2.57641	1.06116	2.42792	0.0151857
ENSG00000237484.7	105372751	LINC01684	18.0869	1.53699	0.633053	2.42791	0.0151863	0.0869572
ENSG00000233937.9	101928649	CTC-338M12.4	445.589	-0.473191	0.194982	-2.42685	0.0152306	0.0870583
ENSG00000247993.2	NA	FOXD1-AS1	45.6605	-0.921775	0.379833	-2.42679	0.0152331	0.0870583
ENSG00000249328.3	101927040	ENSG00000249328	31.2566	0.915265	0.377153	2.42677	0.0152337	0.0870583
ENSG00000289271.2	NA	ENSG00000289271	2.06484	4.35296	1.794	2.4264	0.0152495
ENSG00000288177.1	NA	ENSG00000288177	7.25639	2.40443	0.990967	2.42635	0.0152516
ENSG00000258927.2	NA	ENSG00000258927	6.7589	2.01839	0.831886	2.42629	0.0152541
ENSG00000235865.2	57000	GSN-AS1	268.109	-0.473538	0.195272	-2.42501	0.0153078	0.0874248
ENSG00000288172.1	NA	ENSG00000288172	3.09906	2.99057	1.23329	2.42487	0.015314
ENSG00000293297.1	NA	ENSG00000293297	23.3905	1.11222	0.458696	2.42475	0.015319	0.0874289
ENSG00000246283.2	NA	TTBK2-AS1	598.472	-0.491927	0.202896	-2.42452	0.0153284	0.0874289
ENSG00000229649.1	101927419	LINC02681	4.73095	2.67134	1.10185	2.42442	0.0153328
ENSG00000260542.1	NA	ENSG00000260542	5.83348	2.54452	1.04957	2.42436	0.0153354
ENSG00000273203.1	NA	ENSG00000273203	5.22259	2.41208	0.995064	2.42405	0.0153486
ENSG00000226800.5	404665	CACTIN-AS1	262.033	-0.451666	0.186406	-2.42303	0.0153917	0.0877272
ENSG00000263165.1	NA	ENSG00000263165	277.359	-0.530307	0.21888	-2.42282	0.0154007	0.0877272
ENSG00000230472.5	NA	ENSG00000230472	2.99545	3.49341	1.44221	2.42226	0.0154243
ENSG00000254566.1	NA	ENSG00000254566	2.24663	4.47981	1.84969	2.42192	0.0154387
ENSG00000285165.1	NA	ENSG00000285165	17.3996	1.19316	0.492799	2.42119	0.0154697	0.0880379
ENSG00000293434.1	NA	AHSA2P	3122.86	-0.386984	0.159841	-2.42106	0.0154753	0.0880379
ENSG00000257698.3	100506844	GIHCG	76.4943	-0.681894	0.281706	-2.42059	0.0154954	0.0880949
ENSG00000239381.7	NA	ENSG00000239381	6.39428	2.2152	0.915202	2.42045	0.0155015
ENSG00000258869.1	100132612	LINC02312	7.92915	2.09136	0.864112	2.42024	0.0155102
ENSG00000287888.1	NA	ENSG00000287888	2.12688	4.75919	1.96699	2.41953	0.0155406
ENSG00000288051.1	NA	ENSG00000288051	5.3386	2.3836	0.985249	2.41929	0.0155508
ENSG00000267205.1	NA	ENSG00000267205	52.9882	-0.783617	0.324008	-2.41851	0.0155841	0.0885421
ENSG00000254659.3	NA	LINC02715	2.94433	3.63709	1.50417	2.41801	0.0156056
ENSG00000287387.1	NA	ENSG00000287387	684.317	-0.464751	0.192231	-2.41767	0.0156203	0.0886901
ENSG00000250915.3	101928532	ENSG00000250915	2.65508	4.11428	1.70188	2.41749	0.0156279
ENSG00000243433.1	NA	ENSG00000243433	27.1855	-1.18856	0.49181	-2.41671	0.0156616	0.088867
ENSG00000274536.9	115891964	MIR223HG	36.1432	0.959658	0.397217	2.41595	0.015694	0.0889937
ENSG00000286425.1	NA	ENSG00000286425	5.53804	2.21657	0.917912	2.41479	0.0157441
ENSG00000286417.1	NA	ENSG00000286417	28.1502	-1.02871	0.426067	-2.41443	0.0157599	0.0893095
ENSG00000258779.8	100506172	LINC01568	20.9299	1.56181	0.646996	2.41394	0.0157809	0.0893706
ENSG00000268316.1	NA	ENSG00000268316	3.95285	3.17082	1.31355	2.41394	0.0157812
ENSG00000242686.4	NA	PDE6B-AS1	85.155	-0.739453	0.306395	-2.4134	0.0158045	0.089436
ENSG00000248015.7	NA	ENSG00000248015	353.009	-0.420136	0.174099	-2.41321	0.0158128	0.089436
ENSG00000233479.1	NA	ENSG00000233479	2.71258	3.84516	1.59496	2.41082	0.0159168
ENSG00000262823.1	NA	ENSG00000262823	6.18221	1.83032	0.75932	2.41047	0.0159318
ENSG00000257925.1	NA	ENSG00000257925	1.88998	4.30668	1.78666	2.41046	0.0159325
ENSG00000280262.1	NA	ENSG00000280262	5.39255	2.33221	0.968025	2.40924	0.0159856
ENSG00000261505.1	NA	ENSG00000261505	1167.33	-0.443474	0.184095	-2.40895	0.0159986	0.0903883
ENSG00000231105.2	100506801	ECE1-AS1	33.4594	-0.998459	0.414526	-2.40867	0.0160106	0.0903883
ENSG00000277873.1	NA	ENSG00000277873	86.8633	-0.725475	0.301197	-2.40864	0.016012	0.0903883
ENSG00000235663.1	NA	SAPCD1-AS1	31.7181	-0.966563	0.401564	-2.407	0.0160844	0.0906848
ENSG00000286061.1	100750325	RCAN3AS	61.3237	-0.783795	0.325635	-2.40698	0.0160852	0.0906848
ENSG00000234608.9	51275	MAPKAPK5-AS1	218.418	-0.537714	0.223433	-2.4066	0.0161019	0.0907203
ENSG00000288048.1	NA	ENSG00000288048	4.68639	2.42784	1.00899	2.4062	0.0161192
ENSG00000286378.1	NA	ENSG00000286378	11.1572	1.57156	0.653249	2.40576	0.0161389	0.0908709
ENSG00000233061.1	100874314	TTLL7-IT1	37.1963	0.874311	0.363518	2.40514	0.0161663	0.0909667
ENSG00000246528.4	121233925	SLCO5A1-AS1	6.55402	2.14104	0.89023	2.40504	0.0161708
ENSG00000212694.8	338799	LINC01089	448.298	-0.489428	0.203565	-2.40429	0.016204	0.0911202
ENSG00000249959.6	NA	ENSG00000249959	2.4599	3.71859	1.54682	2.40403	0.0162156
ENSG00000289056.2	NA	ENSG00000289056	86.4641	-0.612651	0.254919	-2.40332	0.0162471	0.0913039
ENSG00000280040.1	NA	ENSG00000280040	13.7056	1.30467	0.543052	2.40248	0.0162845	0.091456
ENSG00000260790.1	440346	CDR2-DT	12.1789	1.55224	0.646203	2.40209	0.0163019	0.0914948
ENSG00000239661.1	NA	ENSG00000239661	2.12903	4.13013	1.71948	2.40197	0.0163069
ENSG00000226332.2	NA	ENSG00000226332	134.517	-0.671102	0.279508	-2.40101	0.0163498	0.0917051
ENSG00000272100.1	NA	ENSG00000272100	58.6512	-0.772895	0.321971	-2.40051	0.0163721	0.0917714
ENSG00000289935.1	NA	ENSG00000289935	25.7734	-1.0595	0.441407	-2.40027	0.0163828	0.0917732
ENSG00000249856.1	NA	ENSG00000249856	3.47602	3.94789	1.6449	2.40008	0.0163913
ENSG00000278915.1	NA	ENSG00000278915	31.2802	-0.925786	0.385864	-2.39926	0.0164284	0.0919696
ENSG00000270179.1	NA	ENSG00000270179	15.2088	-1.52573	0.636153	-2.39837	0.0164682	0.0921335
ENSG00000293116.1	NA	ENSG00000293116	7.14764	1.9965	0.832562	2.39802	0.0164842
ENSG00000235138.1	100130548	ENSG00000235138	68.4504	-0.806721	0.336434	-2.39786	0.0164912	0.0922038
ENSG00000238131.2	107986739	LINC02854	4.07809	2.53838	1.05863	2.39778	0.0164946
ENSG00000232519.2	NA	ENSG00000232519	22.15	-1.13351	0.472846	-2.39722	0.0165202	0.0923071
ENSG00000279935.1	NA	ENSG00000279935	6.44608	2.23809	0.933648	2.39714	0.0165235
ENSG00000286225.1	NA	ENSG00000286225	3.69479	3.19376	1.33234	2.39711	0.0165249
ENSG00000260670.1	NA	ENSG00000260670	5.59119	2.4679	1.02981	2.39646	0.0165542
ENSG00000228237.5	100130197	EFCAB14-AS1	164.649	-0.549623	0.229435	-2.39555	0.0165954	0.092668
ENSG00000291169.1	NA	ENSG00000291169	6.51856	2.07881	0.868293	2.39413	0.0166599
ENSG00000237187.9	441094	NR2F1-AS1	838.179	-0.3694	0.154297	-2.39408	0.0166622	0.0929823
ENSG00000203999.10	284751	LINC01270	185.281	-0.447143	0.186864	-2.39288	0.0167167	0.0932269
ENSG00000287562.1	NA	ENSG00000287562	260.58	0.458422	0.191697	2.39139	0.0167848	0.0935475
ENSG00000290399.1	NA	ENSG00000290399	52.8307	0.708667	0.296397	2.39093	0.0168056	0.0936037
ENSG00000259213.1	NA	ENSG00000259213	3.46892	2.81131	1.17591	2.39075	0.0168141
ENSG00000249667.2	106144599	LINC01259	4.24195	3.64139	1.52335	2.39039	0.0168307
ENSG00000280078.1	NA	ENSG00000280078	13.2707	1.65735	0.693549	2.38967	0.0168637	0.0938679
ENSG00000254115.1	NA	ENSG00000254115	4.54829	2.47269	1.03498	2.38913	0.0168884
ENSG00000258573.6	254028	RNASE11-AS1	6.06	2.35625	0.98661	2.38823	0.0169299
ENSG00000286433.1	NA	ENSG00000286433	74.5666	-0.792397	0.331911	-2.38738	0.0169691	0.0943946
ENSG00000229591.1	NA	ENSG00000229591	73.7929	-0.652393	0.273338	-2.38677	0.0169973	0.0944914
ENSG00000291135.1	2210	FCGR1BP	28.1989	0.961698	0.403052	2.38604	0.0170309	0.0946187
ENSG00000234690.7	101927043	EPCAM-DT	219.42	-0.469484	0.19682	-2.38535	0.0170631	0.0946932
ENSG00000267246.1	NA	ENSG00000267246	58.6688	-0.743831	0.311847	-2.38524	0.017068	0.0946932
ENSG00000213904.11	100996307	LIPE-AS1	169.733	-0.47698	0.199987	-2.38505	0.0170767	0.0946932
ENSG00000225138.8	NA	SLC9A3-AS1	318.813	-0.423875	0.177779	-2.38429	0.0171122	0.0947946
ENSG00000226237.4	100506834	GAS1RR	58.1401	-0.707446	0.296729	-2.38415	0.0171188	0.0947946
ENSG00000120664.11	100507135	SPART-AS1	24.9587	1.01516	0.425831	2.38394	0.0171282	0.0947946
ENSG00000256271.1	100874235	CACNA1C-AS2	11.491	-1.57681	0.661489	-2.38373	0.0171382	0.0947946
ENSG00000235246.1	NA	TMEM184B-AS1	31.8914	-1.09446	0.459338	-2.3827	0.0171862	0.0950004
ENSG00000287775.1	124900818	ENSG00000287775	2.87556	3.0073	1.26242	2.38216	0.0172113
ENSG00000289595.2	NA	ENSG00000289595	5.63377	2.22677	0.935233	2.38097	0.0172669
ENSG00000287513.1	NA	ENSG00000287513	9.36802	1.64373	0.690429	2.38073	0.0172782
ENSG00000278977.1	NA	ENSG00000278977	92.7076	-0.687069	0.288602	-2.38068	0.0172806	0.0954477
ENSG00000233639.9	100506421	PANTR1	19.2765	1.45589	0.611589	2.3805	0.0172892	0.0954477
ENSG00000280190.1	NA	ENSG00000280190	16.0208	1.37607	0.578112	2.38027	0.0172998	0.0954477
ENSG00000279848.1	NA	ENSG00000279848	4.01445	3.63134	1.52596	2.3797	0.0173265
ENSG00000254602.2	NA	MIR130AHG	163.305	0.54832	0.230494	2.3789	0.0173646	0.0957259
ENSG00000275516.1	NA	ENSG00000275516	315.451	-0.582181	0.244744	-2.37874	0.017372	0.0957259
ENSG00000235903.11	100509894	CPB2-AS1	221.809	0.553897	0.232947	2.37778	0.0174173	0.095911
ENSG00000293428.1	NA	C22orf46P	220.314	-0.515328	0.216746	-2.37756	0.0174274	0.095911
ENSG00000249831.2	NA	ENSG00000249831	2.33475	4.02872	1.69452	2.3775	0.0174304
ENSG00000279741.1	NA	ENSG00000279741	3.25338	3.01583	1.26926	2.37605	0.0174991
ENSG00000248677.2	100505625	LINC02102	28.5052	0.988453	0.416009	2.37604	0.0174997	0.0962484
ENSG00000249509.1	NA	NEUROG2-AS1	10.8143	-1.56161	0.657365	-2.37556	0.0175223	0.0963125
ENSG00000225930.4	26082	LINC02249	64.4544	-0.721439	0.303751	-2.3751	0.0175442	0.0963725
ENSG00000286737.1	105373508	ENSG00000286737	3.50317	2.91751	1.22892	2.37404	0.0175945
ENSG00000285877.1	NA	ENSG00000285877	48.3558	0.793984	0.33446	2.37393	0.0176001	0.0966109
ENSG00000230461.10	100505832	PROX1-AS1	252.672	-0.412025	0.173578	-2.37373	0.0176096	0.0966109
ENSG00000272320.1	NA	ENSG00000272320	7.93628	1.85487	0.781452	2.37362	0.0176148
ENSG00000259669.6	NA	ENSG00000259669	9.22413	1.81325	0.763965	2.37348	0.0176215
ENSG00000212930.3	NA	ENSG00000212930	1.39895	4.85512	2.04638	2.37254	0.0176662
ENSG00000259170.1	104613533	ENSG00000259170	4.37289	2.44296	1.02974	2.37241	0.0176727
ENSG00000271969.1	NA	ENSG00000271969	137.182	-0.667331	0.281327	-2.37209	0.017688	0.09698
ENSG00000273018.7	80039	FAM106A	16.8265	1.25148	0.52799	2.37027	0.0177753	0.0973356
ENSG00000236651.1	104326193	DLX2-DT	5.18968	2.31952	0.978605	2.37023	0.0177768
ENSG00000260898.6	100287559	ADPGK-AS1	100.399	0.583732	0.246283	2.37017	0.0177799	0.0973356
ENSG00000233006.8	553103	MIR3936HG	208.666	-0.473234	0.199673	-2.37004	0.0177861	0.0973356
ENSG00000289019.1	124900711	ENSG00000289019	32.0424	-0.977903	0.412754	-2.36921	0.0178259	0.0974558
ENSG00000269480.1	NA	ENSG00000269480	93.7384	-0.655103	0.276517	-2.36912	0.0178303	0.0974558
ENSG00000286183.1	NA	ENSG00000286183	5.15855	2.60394	1.09917	2.369	0.0178362
ENSG00000278964.1	NA	ENSG00000278964	5.16635	2.60716	1.10064	2.36876	0.0178476
ENSG00000261453.2	NA	LINC01735	7.46019	2.23458	0.943951	2.36726	0.0179203
ENSG00000282798.1	NA	ENSG00000282798	55.843	-0.711401	0.300569	-2.36685	0.0179402	0.0979958
ENSG00000288955.1	NA	ENSG00000288955	26.8468	0.966206	0.408395	2.36586	0.0179882	0.0981969
ENSG00000280119.1	285097	ENSG00000280119	36.0509	-0.913965	0.386445	-2.36506	0.0180274	0.0983494
ENSG00000236049.1	101929260	LINC01920	5.88165	2.34037	0.989736	2.36465	0.0180473
ENSG00000227704.3	NA	ENSG00000227704	89.9346	0.595235	0.251747	2.36442	0.0180585	0.0984581
ENSG00000270937.1	NA	ENSG00000270937	2.13835	3.79462	1.60497	2.36429	0.0180645
ENSG00000279404.1	NA	ENSG00000279404	38.2962	0.841382	0.355983	2.36354	0.0181012	0.0986297
ENSG00000286503.1	NA	ENSG00000286503	27.9188	-1.02186	0.432389	-2.36329	0.0181136	0.0986362
ENSG00000224574.1	100874236	COL18A1-AS2	23.4922	-1.31888	0.558342	-2.36213	0.0181701	0.0988824
ENSG00000272910.1	NA	ENSG00000272910	67.3811	-0.710094	0.300667	-2.36173	0.0181901	0.0989296
ENSG00000257262.1	NA	ENSG00000257262	2.29037	4.31044	1.82528	2.36152	0.0182002
ENSG00000228495.3	100507254	LINC01013	93.017	0.669464	0.283505	2.36138	0.018207	0.0989605
ENSG00000228763.1	106182118	LIMS1-AS1	36.2294	0.892181	0.377914	2.3608	0.0182355	0.0989893
ENSG00000272821.1	NA	ENSG00000272821	154.055	-0.516392	0.21874	-2.36075	0.0182379	0.0989893
ENSG00000226648.2	101927117	PLCG1-AS1	904.528	-0.500118	0.211862	-2.36058	0.0182461	0.0989893
ENSG00000235840.1	NA	ENSG00000235840	3.20343	3.05723	1.29514	2.36055	0.018248
ENSG00000206552.4	100506275	KRBOX1-AS1	5.21297	2.68168	1.13617	2.36028	0.0182611
ENSG00000260613.2	105377205	ENSG00000260613	10.9607	1.63387	0.692242	2.36025	0.0182626	0.0990175
ENSG00000291269.1	NA	ENSG00000291269	137.475	-0.55017	0.233191	-2.35931	0.0183089	0.0992074
ENSG00000258018.2	NA	LINC02457	10.7193	1.80659	0.765805	2.35907	0.0183206	0.0992094
ENSG00000227455.3	NA	ENSG00000227455	5.99722	2.37744	1.00793	2.35873	0.0183374
ENSG00000272844.1	NA	ENSG00000272844	115.123	0.587418	0.249056	2.35858	0.018345	0.0992802
ENSG00000274918.1	NA	ENSG00000274918	18.905	1.25339	0.531481	2.3583	0.0183588	0.0992935
ENSG00000293209.1	NA	GAS2L1P2	8.44464	1.88312	0.798512	2.35828	0.0183597
ENSG00000177133.14	440556	PRDM16-DT	13.724	1.57327	0.667218	2.35795	0.0183761	0.0993261
ENSG00000240291.1	NA	ENSG00000240291	124.148	-0.575717	0.24419	-2.35766	0.0183906	0.0993431
ENSG00000233191.2	NA	ENSG00000233191	9.93531	1.70717	0.724267	2.3571	0.0184181
ENSG00000287383.1	NA	ENSG00000287383	5.45029	2.58128	1.09511	2.35709	0.0184187
ENSG00000237992.3	105373460	LINC01808	8.96725	1.96427	0.833686	2.35613	0.0184666
ENSG00000249382.3	105377245	LINC02619	1.30253	4.61158	1.9573	2.35609	0.0184684
ENSG00000248954.1	NA	ENSG00000248954	11.0833	1.88881	0.801762	2.35583	0.0184816	0.0997397
ENSG00000279662.1	NA	ENSG00000279662	27.8106	1.01552	0.431088	2.35572	0.0184867	0.0997397
ENSG00000262691.1	NA	ENSG00000262691	266.104	0.435071	0.184707	2.35547	0.0184994	0.0997452
ENSG00000285684.1	NA	ENSG00000285684	7.68542	2.21362	0.939864	2.35525	0.0185102
ENSG00000267783.3	NA	ENSG00000267783	14.5082	-1.56442	0.664227	-2.35525	0.0185105	0.0997452
ENSG00000269938.1	NA	ENSG00000269938	36.7219	-0.991601	0.42115	-2.35451	0.0185474	0.0998826
ENSG00000251022.6	100499177	THAP9-AS1	787.056	-0.457433	0.19436	-2.35353	0.0185961	0.100063
ENSG00000290018.1	NA	ENSG00000290018	1596.69	-0.497271	0.21131	-2.35328	0.0186087	0.100063
ENSG00000267125.2	NA	ENSG00000267125	149.834	-0.635462	0.270047	-2.35315	0.018615	0.100063
ENSG00000284452.1	NA	ENSG00000284452	2.29954	3.69679	1.57116	2.35291	0.0186274
ENSG00000243062.6	148753	ENSG00000243062	6.36722	1.9375	0.823626	2.35241	0.0186524
ENSG00000276502.1	NA	ENSG00000276502	1.80059	4.1153	1.74941	2.3524	0.0186529
ENSG00000250934.3	NA	ENSG00000250934	9.64415	1.85723	0.789833	2.35142	0.0187017
ENSG00000274383.1	NA	ENSG00000274383	55.5254	-0.741819	0.31548	-2.3514	0.0187029	0.100474
ENSG00000225539.9	101927406	LINC01821	14.1964	1.82198	0.774939	2.35112	0.0187169	0.100488
ENSG00000291007.1	NA	ENSG00000291007	19.224	1.26349	0.537558	2.35042	0.0187522	0.100615
ENSG00000290927.1	100132341	ENSG00000290927	499.991	-0.415255	0.176698	-2.35008	0.0187694	0.100646
ENSG00000286012.1	NA	ENSG00000286012	33.9276	1.09786	0.467324	2.34926	0.0188109	0.100807
ENSG00000225113.1	NA	ENSG00000225113	68.9933	-0.68855	0.293203	-2.34837	0.0188556	0.100985
ENSG00000234308.3	102725079	LINC01878	5.91128	2.13881	0.910883	2.34806	0.0188715
ENSG00000255367.4	101927708	ENSG00000255367	5.9825	2.12311	0.904429	2.34746	0.0189021
ENSG00000230133.2	400839	LINC01721	15.8686	1.47653	0.629039	2.34728	0.018911	0.10122
ENSG00000259380.6	NA	LINC02895	15.4369	1.54736	0.659388	2.34666	0.0189425	0.101327
ENSG00000263823.2	NA	ENSG00000263823	79.0211	-0.7139	0.304286	-2.34615	0.0189684	0.101404
ENSG00000266213.1	NA	ENSG00000266213	5.93379	2.40033	1.0237	2.34476	0.0190394
ENSG00000257435.1	NA	ENSG00000257435	1.17418	4.74903	2.02548	2.34465	0.0190452
ENSG00000286656.2	NA	ENSG00000286656	8.23125	1.58525	0.676197	2.34437	0.0190594
ENSG00000270022.3	NA	ENSG00000270022	22.9652	-1.16152	0.495694	-2.34322	0.0191181	0.102141
ENSG00000293095.1	NA	ENSG00000293095	3.59968	2.51301	1.07277	2.34253	0.0191534
ENSG00000263004.3	NA	AKAP1-DT	23.6528	-1.09531	0.467612	-2.34235	0.019163	0.102319
ENSG00000267858.8	100131691	MZF1-AS1	464.7	-0.449209	0.191885	-2.34103	0.0192306	0.102618
ENSG00000232079.7	284825	LINC01697	32.2158	-0.920376	0.393194	-2.34077	0.0192441	0.102627
ENSG00000231768.2	100506795	LINC01354	7.26587	1.89447	0.809371	2.34067	0.0192491
ENSG00000245148.2	100506020	ARAP1-AS2	122.3	-0.591229	0.252632	-2.34028	0.0192695	0.1027
ENSG00000263098.1	NA	ENSG00000263098	4.91826	2.20136	0.940919	2.33959	0.0193049
ENSG00000248464.1	101927075	FGF10-AS1	3.08645	2.91547	1.24622	2.33945	0.0193122
ENSG00000257947.1	NA	ENSG00000257947	5.10939	2.54649	1.08853	2.33938	0.0193159
ENSG00000293535.2	NA	ENSG00000293535	17.972	1.31304	0.561358	2.33903	0.0193338	0.102954
ENSG00000254614.2	728975	CAPN1-AS1	63.4127	-0.774087	0.330978	-2.33878	0.0193467	0.102954
ENSG00000204581.3	400997	ACOXL-AS1	56.1114	-0.665806	0.284694	-2.33868	0.0193522	0.102954
ENSG00000266654.1	NA	ENSG00000266654	16.7076	1.19998	0.513183	2.3383	0.0193716	0.102994
ENSG00000198685.4	23434	LINC01565	7.33667	1.92483	0.823292	2.33797	0.0193887
ENSG00000226281.6	NA	ENSG00000226281	14.0062	1.63832	0.700939	2.33732	0.0194227	0.103198
ENSG00000286388.1	NA	ENSG00000286388	432.238	-0.533092	0.228099	-2.33711	0.0194333	0.103198
ENSG00000236747.3	101927449	LINC01282	2.45218	3.82927	1.63852	2.33703	0.0194378
ENSG00000249613.2	105377355	LINC02173	3.57279	2.70947	1.15956	2.33665	0.0194575
ENSG00000261312.1	NA	ENSG00000261312	456.341	-0.508642	0.217721	-2.3362	0.0194806	0.103386
ENSG00000228452.1	NA	C1orf50-AS1	24.4581	-1.04526	0.447617	-2.33517	0.0195344	0.103609
ENSG00000226725.2	101928345	PABPC1L2B-AS1	6.41524	2.21026	0.946562	2.33504	0.0195411
ENSG00000237473.2	NA	ENSG00000237473	4.16107	2.67468	1.14592	2.3341	0.0195905
ENSG00000293179.1	NA	RNF126P1	9.9477	1.60264	0.686723	2.33376	0.0196085
ENSG00000233200.1	NA	LINC02634	2.99713	2.91805	1.25079	2.33297	0.0196499
ENSG00000268845.1	NA	ENSG00000268845	1.70292	4.67111	2.00232	2.33285	0.019656
ENSG00000261759.1	NA	ENSG00000261759	344.831	-0.563645	0.241612	-2.33285	0.0196561	0.104191
ENSG00000231358.4	NA	ENSG00000231358	3.49783	2.88129	1.23528	2.3325	0.0196742
ENSG00000286324.2	NA	ENSG00000286324	5.61701	2.29004	0.981938	2.33216	0.0196922
ENSG00000283518.1	NA	LINC02775	8.52677	1.63867	0.702684	2.33202	0.0196997
ENSG00000226921.7	100874178	LINC00454	5.55781	2.38537	1.02291	2.33194	0.0197038
ENSG00000235743.2	NA	ENSG00000235743	7.10125	-2.10649	0.903418	-2.3317	0.0197167
ENSG00000290427.1	NA	ENSG00000290427	15.2951	1.22791	0.526661	2.3315	0.0197271	0.104505
ENSG00000235158.1	NA	ENSG00000235158	4.74814	2.76068	1.18422	2.33122	0.0197416
ENSG00000285347.1	149684	ENSG00000285347	6.50176	2.15161	0.923177	2.33065	0.0197717
ENSG00000253205.6	NA	ENSG00000253205	7.38077	1.84517	0.792021	2.3297	0.019822
ENSG00000264558.1	NA	ENSG00000264558	2047.77	-0.474619	0.203802	-2.32882	0.0198685	0.105191
ENSG00000247728.2	NA	ARHGAP11B-DT	50.6109	-0.699497	0.300458	-2.32811	0.0199065	0.105328
ENSG00000229955.1	NA	ENSG00000229955	9.3989	1.63605	0.702818	2.32784	0.0199208
ENSG00000232490.6	100874206	OSBPL10-AS1	9.68502	1.816	0.78014	2.32779	0.0199234
ENSG00000270562.1	NA	FOXP1-DT	101.333	0.585514	0.251558	2.32756	0.0199357	0.105419
ENSG00000234653.1	101927907	LRRTM4-AS1	7.85004	1.70692	0.733391	2.32743	0.0199423
ENSG00000242125.3	8420	SNHG3	2544.96	-0.392388	0.168698	-2.32598	0.0200198	0.1058
ENSG00000289877.1	NA	ENSG00000289877	62.4261	-0.804123	0.345937	-2.32447	0.0201001	0.10616
ENSG00000236635.3	105377860	LINC02540	4.59445	2.59413	1.11668	2.32307	0.0201756
ENSG00000279825.1	NA	ENSG00000279825	11.6431	1.34334	0.578304	2.3229	0.0201845	0.106542
ENSG00000253744.1	NA	ENSG00000253744	69.6759	-0.653605	0.281462	-2.32218	0.0202234	0.106683
ENSG00000231840.2	NA	TMEM139-AS1	32.1103	0.8903	0.383429	2.32194	0.020236	0.106686
ENSG00000233420.2	NA	ENSG00000233420	13.4417	1.42826	0.615369	2.32097	0.0202882	0.10689
ENSG00000287510.1	NA	ENSG00000287510	217.08	0.983163	0.423636	2.32077	0.020299	0.10689
ENSG00000248939.1	NA	ENSG00000248939	1.67489	4.26448	1.83846	2.31959	0.0203631
ENSG00000279209.1	NA	ENSG00000279209	3.74516	3.47721	1.49924	2.31931	0.0203784
ENSG00000254099.1	NA	ENSG00000254099	61.9447	-0.767611	0.331085	-2.31847	0.0204237	0.107481
ENSG00000250012.2	105374085	SLC41A3-AS1	24.5272	1.00929	0.435463	2.31773	0.0204637	0.107628
ENSG00000272381.2	NA	LINC02664	10.4042	1.50645	0.650025	2.31753	0.0204747
ENSG00000289382.2	105375713	ENSG00000289382	38.2297	0.891692	0.384796	2.31731	0.0204866	0.107683
ENSG00000290421.1	NA	ENSG00000290421	92.6786	-0.672078	0.290053	-2.31709	0.0204989	0.107683
ENSG00000227741.1	729867	ENSG00000227741	310.478	-0.561592	0.242409	-2.31671	0.0205196	0.10769
ENSG00000231010.1	NA	ENSG00000231010	60.7472	-0.754862	0.325863	-2.3165	0.0205311	0.10769
ENSG00000232767.2	NA	HSPA12A-AS1	149.22	-0.567335	0.244922	-2.31639	0.0205368	0.10769
ENSG00000278989.1	NA	ENSG00000278989	40.6418	0.776429	0.335338	2.31536	0.0205931	0.10792
ENSG00000255760.4	105369723	LINC02422	25.9808	1.01964	0.440624	2.31407	0.0206637	0.108167
ENSG00000290461.1	NA	ENSG00000290461	12.1891	1.36954	0.591838	2.31405	0.0206648	0.108167
ENSG00000237390.1	NA	ENSG00000237390	21.0811	1.28709	0.556351	2.31344	0.0206983	0.108227
ENSG00000287258.1	124901391	ENSG00000287258	7.47877	2.05784	0.889517	2.31343	0.0206988
ENSG00000270165.1	NA	ENSG00000270165	11.5199	-1.64163	0.709619	-2.3134	0.0207009	0.108227
ENSG00000286976.1	NA	ENSG00000286976	8.42977	1.78046	0.769834	2.31278	0.0207348
ENSG00000228775.8	285962	WEE2-AS1	134.563	-0.48432	0.209488	-2.31192	0.0207823	0.108573
ENSG00000250697.2	NA	ENSG00000250697	16.0003	1.19432	0.516632	2.31174	0.0207918	0.108573
ENSG00000179818.17	400960	PCBP1-AS1	3735.88	-0.446626	0.193305	-2.31048	0.0208617	0.108873
ENSG00000225942.1	101927362	LINC01875	3.46723	2.87313	1.24359	2.31034	0.0208693
ENSG00000206187.4	100128714	LINC02346	17.2487	1.55584	0.673978	2.30844	0.0209748	0.109398
ENSG00000286623.1	NA	ENSG00000286623	100.632	-0.572155	0.247893	-2.30808	0.0209948	0.109414
ENSG00000258844.2	NA	ENSG00000258844	4.14064	2.56839	1.1128	2.30805	0.0209965
ENSG00000228302.2	NA	ENSG00000228302	599.225	-0.415376	0.179977	-2.30793	0.0210028	0.109414
ENSG00000280028.1	NA	ENSG00000280028	18.9175	-1.17326	0.508499	-2.30729	0.0210385	0.109535
ENSG00000241231.2	NA	ENSG00000241231	9.9569	1.51871	0.658412	2.30663	0.0210756
ENSG00000234948.2	101927700	LINC01524	40.0695	1.12587	0.488231	2.30602	0.0211095	0.109839
ENSG00000287299.1	NA	ENSG00000287299	553.114	-0.473585	0.205409	-2.30557	0.0211344	0.109904
ENSG00000279628.1	NA	ENSG00000279628	12.8377	1.79884	0.780342	2.30519	0.021156	0.109951
ENSG00000289062.2	NA	ENSG00000289062	3.83534	2.7658	1.20028	2.30429	0.0212064
[truncated: 18,054 more rows]

## Sheet: Significant genes
Table S2: Human reference genome based differential gene expression (S_50_9hr vs. C_9hr).
Ensembl ID	Entrez ID	Gene Symbol	baseMean	log2FoldChange	lfcSE	stat	pvalue	padj
ENSG00000271065.1	NA	SLC4A8-AS1	3.66998	-4.93988	1.7254	-2.86304	0.00419599
ENSG00000265697.1	NA	ENSG00000265697	1.36547	-4.32629	2.10507	-2.05518	0.0398618
ENSG00000258922.1	NA	ENSG00000258922	2.16783	-4.08503	1.7769	-2.29896	0.0215073
ENSG00000235886.1	NA	ENSG00000235886	2.95835	-4.07743	1.82685	-2.23195	0.0256184
ENSG00000287635.1	NA	ENSG00000287635	1.66346	-3.93971	1.97511	-1.99468	0.0460775
ENSG00000244239.1	NA	ICA1-AS1	3.73156	-3.80608	1.56668	-2.42938	0.0151246
ENSG00000230020.1	100873920	NHS-AS1	1.7908	-3.79061	1.84239	-2.05744	0.0396435
ENSG00000259579.1	NA	ENSG00000259579	3.30961	-3.78971	1.85298	-2.04519	0.0408357
ENSG00000279466.1	NA	ENSG00000279466	2.38294	-3.78721	1.93149	-1.96077	0.0499056
ENSG00000290594.1	NA	ENSG00000290594	4.71407	-3.50282	1.53582	-2.28075	0.0225632
ENSG00000277459.1	NA	ENSG00000277459	6.153	-3.39178	1.26668	-2.67769	0.0074132
ENSG00000257264.5	NA	ENSG00000257264	3.25111	-3.34301	1.6432	-2.03445	0.0419061
ENSG00000272115.1	NA	ENSG00000272115	13.5835	-3.27163	0.79114	-4.13534	3.5443e-05	0.000801852
ENSG00000256955.2	NA	ENSG00000256955	4.42387	-3.24796	1.54493	-2.10233	0.0355244
ENSG00000288530.1	NA	ENSG00000288530	818.773	-3.158	0.207548	-15.2158	2.77898e-52	2.43939e-48
ENSG00000258399.8	NA	MIR493HG	188.501	-3.13219	0.285371	-10.9759	4.99304e-28	8.76578e-25
ENSG00000259037.1	NA	ENSG00000259037	5.09147	-2.82919	1.27894	-2.21214	0.0269573
ENSG00000289610.2	NA	ENSG00000289610	5.18726	-2.75649	1.32346	-2.08279	0.0372705
ENSG00000289447.2	NA	ENSG00000289447	190.622	-2.72361	0.300814	-9.05413	1.37656e-19	1.20835e-16
ENSG00000279691.1	NA	ENSG00000279691	6.85488	-2.71119	1.20658	-2.24701	0.0246393
ENSG00000231221.1	107178918	LINC01593	5.72428	-2.67864	1.01836	-2.63034	0.00852999
ENSG00000283480.1	NA	ENSG00000283480	414.973	-2.65729	0.241652	-10.9963	3.97961e-28	8.73326e-25
ENSG00000225407.3	NA	ENSG00000225407	68.6592	-2.64774	0.370561	-7.14522	8.98488e-13	2.1316e-10
ENSG00000248343.1	NA	ENSG00000248343	14.3046	-2.64571	0.699504	-3.78227	0.000155405	0.002543
ENSG00000250877.1	NA	ENSG00000250877	42.7513	-2.63031	0.459031	-5.73013	1.00356e-08	8.46971e-07
ENSG00000287184.1	NA	ENSG00000287184	19.5774	-2.61665	0.586811	-4.45911	8.23011e-06	0.000238826
ENSG00000276704.1	NA	ENSG00000276704	11.9868	-2.57703	0.85269	-3.02224	0.00250915	0.0230428
ENSG00000271996.1	NA	ENSG00000271996	9.08682	-2.51397	0.929447	-2.7048	0.00683456
ENSG00000286790.1	124903658	ENSG00000286790	17.9692	-2.48699	0.627413	-3.96388	7.3742e-05	0.00141333
ENSG00000262313.1	NA	ENSG00000262313	26.0867	-2.48676	0.533086	-4.66484	3.08858e-06	0.000101923
ENSG00000225756.1	138948	DBH-AS1	840.335	-2.46512	0.18299	-13.4714	2.30586e-41	1.01204e-37
ENSG00000231419.6	154822	LINC00689	749.54	-2.42977	0.203851	-11.9193	9.38477e-33	2.74598e-29
ENSG00000229348.1	100873923	HYI-AS1	7.66135	-2.39413	1.04022	-2.30157	0.0213592
ENSG00000274833.1	NA	ENSG00000274833	6.49771	-2.35217	0.965531	-2.43614	0.0148448
ENSG00000286318.1	NA	ENSG00000286318	19.0707	-2.34969	0.606837	-3.87203	0.000107933	0.0019298
ENSG00000237233.2	NA	TMEM26-AS1	23.487	-2.2681	0.563072	-4.02808	5.62345e-05	0.00114508
ENSG00000256458.1	NA	ENSG00000256458	51.2004	-2.26114	0.412988	-5.47507	4.37333e-08	2.95301e-06
ENSG00000256064.1	NA	ENSG00000256064	19.9391	-2.23381	0.605595	-3.68862	0.000225472	0.00337492
ENSG00000269371.1	NA	ENSG00000269371	187.984	-2.21343	0.257371	-8.60017	7.95979e-18	4.11006e-15
ENSG00000268941.2	79160	LINC01711	8.63148	-2.19146	0.813537	-2.69374	0.00706551
ENSG00000267334.1	NA	KIF18B-DT	4.56074	-2.17393	1.08256	-2.00814	0.0446289
ENSG00000285701.1	NA	ENSG00000285701	7.22244	-2.1526	1.06934	-2.01302	0.0441124
ENSG00000262412.1	NA	ENSG00000262412	5.92543	-2.15083	1.02894	-2.09034	0.0365872
ENSG00000267769.1	NA	ENSG00000267769	120.292	-2.13208	0.314244	-6.78479	1.16256e-11	2.21847e-09
ENSG00000286898.1	NA	ENSG00000286898	394.512	-2.12291	0.241863	-8.77729	1.67454e-18	1.04994e-15
ENSG00000256944.1	NA	TMEM109-DT	5.80978	-2.11355	1.02497	-2.06206	0.0392019
ENSG00000235743.2	NA	ENSG00000235743	7.10125	-2.10649	0.903418	-2.3317	0.0197167
ENSG00000265519.1	NA	ENSG00000265519	52.4572	-2.10193	0.374641	-5.61051	2.01731e-08	1.55333e-06
ENSG00000273196.1	NA	ENSG00000273196	8.54646	-2.09999	0.939694	-2.23476	0.0254331
ENSG00000249406.3	NA	ENSG00000249406	2492.86	-2.06124	0.234469	-8.79109	1.48114e-18	1.00011e-15
ENSG00000287898.1	124902641	ENSG00000287898	10.4223	-2.05552	0.699298	-2.93941	0.00328838
ENSG00000248254.1	NA	ENSG00000248254	97.9698	-2.03749	0.277984	-7.32951	2.31e-13	6.59325e-11
ENSG00000258651.1	105370458	SEC23A-AS1	12.7197	-2.03267	0.722378	-2.81385	0.00489518	0.0389926
ENSG00000272788.1	NA	ENSG00000272788	16.4019	-2.01795	0.679271	-2.97076	0.00297062	0.0263472
ENSG00000278893.1	NA	ENSG00000278893	486.033	-2.01557	0.232948	-8.65247	5.03955e-18	2.76482e-15
ENSG00000289961.1	NA	ENSG00000289961	15.7072	-2.01289	0.571283	-3.52345	0.000425973	0.00574943
ENSG00000287520.1	NA	ENSG00000287520	9.60944	-2.01172	0.791885	-2.54042	0.011072
ENSG00000206417.8	NA	H1-10-AS1	453.05	-2.01052	0.222641	-9.03032	1.71167e-19	1.36591e-16
ENSG00000243368.2	NA	MCCC1-AS1	51.6719	-2.01003	0.367788	-5.46519	4.62404e-08	3.02909e-06
ENSG00000257530.1	NA	BICD1-AS1	66.7207	-2.0067	0.320452	-6.26208	3.79864e-10	4.88931e-08
ENSG00000279044.1	NA	ENSG00000279044	16.5509	-1.9978	0.588227	-3.3963	0.000683032	0.0084565
ENSG00000238280.2	NA	ENSG00000238280	74.4909	-1.99749	0.340068	-5.87381	4.25903e-09	4.10833e-07
ENSG00000232131.1	104355145	NCOA7-AS1	20.0328	-1.98542	0.600468	-3.30644	0.000944882	0.0108562
ENSG00000259031.1	NA	ENSG00000259031	247.567	-1.98466	0.20658	-9.60721	7.45405e-22	9.34738e-19
ENSG00000234688.3	NA	CACNG2-DT	7.49621	-1.98169	0.966357	-2.05068	0.0402979
ENSG00000268745.1	NA	ENSG00000268745	22.728	-1.96248	0.558015	-3.51689	0.000436627	0.00584063
ENSG00000255644.1	NA	ENSG00000255644	9.55671	-1.95461	0.784774	-2.49066	0.0127506
ENSG00000253215.1	NA	ENSG00000253215	8.35394	-1.94435	0.947966	-2.05108	0.0402594
ENSG00000271380.1	NA	ENSG00000271380	337.343	-1.93601	0.242464	-7.98474	1.40824e-15	5.88643e-13
ENSG00000234149.1	NA	ENSG00000234149	26.1258	-1.93252	0.514571	-3.75561	0.000172923	0.00275985
ENSG00000279009.1	NA	ENSG00000279009	160.577	-1.91611	0.266624	-7.18658	6.64351e-13	1.71412e-10
ENSG00000254192.1	NA	ENSG00000254192	917.673	-1.91263	0.174788	-10.9426	7.21333e-28	1.05531e-24
ENSG00000237027.1	NA	ENSG00000237027	21.361	-1.90852	0.512292	-3.72545	0.000194968	0.00299202
ENSG00000279827.1	NA	ENSG00000279827	144.041	-1.90008	0.296975	-6.39814	1.57286e-10	2.15727e-08
ENSG00000255247.1	105369525	NECTIN1-AS1	12.4164	-1.89592	0.780508	-2.42909	0.0151369	0.0868051
ENSG00000293374.1	NA	ENSG00000293374	5.83047	-1.88362	0.928344	-2.02901	0.0424569
ENSG00000224821.5	100129836	COL4A2-AS2	98.2041	-1.8771	0.318814	-5.88775	3.91493e-09	3.86127e-07
ENSG00000257809.1	NA	MYL6B-AS1	100.412	-1.87511	0.279279	-6.71414	1.89184e-11	3.4597e-09
ENSG00000276012.1	NA	ENSG00000276012	327.795	-1.87028	0.214541	-8.71759	2.84186e-18	1.66306e-15
ENSG00000250043.1	NA	ENSG00000250043	44.0041	-1.86194	0.377732	-4.92926	8.25415e-07	3.60472e-05
ENSG00000224883.1	NA	ENSG00000224883	15.4327	-1.86125	0.691552	-2.69141	0.00711501	0.0507764
ENSG00000227484.1	NA	ENSG00000227484	27.9997	-1.86075	0.46807	-3.97536	7.02717e-05	0.0013557
ENSG00000223374.1	NA	ENSG00000223374	267.773	-1.85619	0.271071	-6.84761	7.50939e-12	1.49812e-09
ENSG00000256879.1	NA	PDE3A-AS1	37.7474	-1.85567	0.455902	-4.07031	4.69497e-05	0.00100518
ENSG00000271858.5	11068	ENSG00000271858	997.805	-1.85411	0.202025	-9.17759	4.40848e-20	4.29974e-17
ENSG00000253659.2	NA	ENSG00000253659	54.9938	-1.83985	0.345928	-5.31858	1.04581e-07	6.16114e-06
ENSG00000249996.1	NA	PPIC-AS1	35.205	-1.8344	0.464539	-3.94886	7.85227e-05	0.00147912
ENSG00000265126.1	NA	ENSG00000265126	41.1992	-1.8332	0.394437	-4.64764	3.35759e-06	0.000109974
ENSG00000259410.5	NA	ENSG00000259410	8.69202	-1.82912	0.868499	-2.10607	0.0351985
ENSG00000233554.6	NA	B4GALT1-AS1	116.456	-1.81454	0.306156	-5.92686	3.08778e-09	3.18877e-07
ENSG00000264514.1	NA	ENSG00000264514	9.41348	-1.8004	0.68726	-2.61968	0.00880132
ENSG00000228919.5	389199	ENSG00000228919	33.5593	-1.78432	0.433522	-4.11587	3.85722e-05	0.000859357
ENSG00000273189.1	NA	ENSG00000273189	1818.82	-1.78335	0.217217	-8.20997	2.21237e-16	1.02212e-13
ENSG00000257270.1	NA	ENSG00000257270	239.444	-1.78113	0.233396	-7.63137	2.32278e-14	8.15574e-12
ENSG00000259017.1	NA	ENSG00000259017	42.279	-1.76727	0.415137	-4.25707	2.07121e-05	0.000516509
ENSG00000274765.1	NA	ENSG00000274765	9.60746	-1.7549	0.794653	-2.20838	0.0272175
ENSG00000234998.1	NA	ENSG00000234998	22.945	-1.75369	0.531254	-3.30103	0.000963296	0.0109816
ENSG00000259125.1	105751187	LRP1-AS	154.267	-1.75206	0.265251	-6.60529	3.96735e-11	6.33189e-09
ENSG00000276232.1	NA	ENSG00000276232	523.915	-1.75135	0.261776	-6.69029	2.22727e-11	3.83353e-09
ENSG00000257622.1	NA	ENSG00000257622	26.2526	-1.75026	0.476452	-3.67353	0.000239223	0.00354115
ENSG00000289738.1	NA	ENSG00000289738	269.258	-1.74713	0.238404	-7.32844	2.32844e-13	6.59325e-11
ENSG00000280233.1	NA	ENSG00000280233	27.5486	-1.74605	0.440167	-3.96679	7.2848e-05	0.00139926
ENSG00000203876.10	100505933	ADD3-AS1	196.416	-1.74201	0.217767	-7.9994	1.25029e-15	5.48753e-13
ENSG00000262877.5	NA	ENSG00000262877	64.4804	-1.74055	0.360676	-4.8258	1.39443e-06	5.34512e-05
ENSG00000233021.2	NA	ENSG00000233021	52.2245	-1.73477	0.412837	-4.20207	2.64487e-05	0.000627479
ENSG00000260657.2	NA	ENSG00000260657	17.7508	-1.73368	0.602498	-2.87748	0.00400865	0.0334486
ENSG00000275180.2	NA	ENSG00000275180	35.0258	-1.72837	0.428567	-4.0329	5.5092e-05	0.0011299
ENSG00000281832.1	441177	LINC00602	154.765	-1.72777	0.227782	-7.58517	3.32041e-14	1.10081e-11
ENSG00000269950.1	NA	ENSG00000269950	8.5351	-1.72762	0.849195	-2.03442	0.0419097
ENSG00000288853.1	NA	ENSG00000288853	8.75537	-1.72358	0.826903	-2.08438	0.0371254
ENSG00000256824.1	NA	ENSG00000256824	36.334	-1.72342	0.371343	-4.64106	3.4663e-06	0.000113112
ENSG00000273455.1	NA	ENSG00000273455	14.9587	-1.72321	0.678976	-2.53796	0.0111501	0.0708731
ENSG00000253390.1	NA	ENTPD4-DT	20.9271	-1.71523	0.502298	-3.41477	0.000638361	0.00801649
ENSG00000223764.2	100130417	LINC02593	228.033	-1.71521	0.217589	-7.88282	3.20086e-15	1.27714e-12
ENSG00000251556.1	NA	ENSG00000251556	187.157	-1.71374	0.249597	-6.866	6.60291e-12	1.34792e-09
ENSG00000289612.1	NA	ENSG00000289612	15.4845	-1.69887	0.564848	-3.00765	0.00263273	0.0238248
ENSG00000265487.1	NA	ENSG00000265487	8.11165	-1.69672	0.802959	-2.11308	0.0345939
ENSG00000262202.4	NA	ENSG00000262202	314.298	-1.69663	0.284045	-5.9731	2.32788e-09	2.46195e-07
ENSG00000277597.2	NA	ENSG00000277597	202.903	-1.6935	0.273051	-6.20213	5.57027e-10	6.98512e-08
ENSG00000254662.1	NA	ENSG00000254662	350.442	-1.69275	0.263032	-6.43552	1.23052e-10	1.74218e-08
ENSG00000290525.1	400759	GBP1P1	8.66819	-1.68786	0.77747	-2.17097	0.0299335
ENSG00000272933.1	NA	TRIM8-DT	137.582	-1.68772	0.292561	-5.7688	7.98396e-09	6.8709e-07
ENSG00000282885.3	NA	ENSG00000282885	72578.7	-1.68418	0.336294	-5.00807	5.49783e-07	2.59462e-05
ENSG00000254042.2	NA	SLIT3-AS2	2215.5	-1.68009	0.175302	-9.58396	9.33971e-22	1.0248e-18
ENSG00000260173.1	NA	ENSG00000260173	9.0283	-1.67667	0.813702	-2.06054	0.0393469
ENSG00000255438.2	NA	ENSG00000255438	417.901	-1.67275	0.215646	-7.75693	8.70132e-15	3.29553e-12
ENSG00000227071.1	101929548	FOCAD-AS1	10.0374	-1.67155	0.768882	-2.174	0.0297048
ENSG00000278456.1	NA	ENSG00000278456	13.5052	-1.66557	0.628591	-2.64968	0.0080567	0.055708
ENSG00000224138.1	NA	ENSG00000224138	27.9099	-1.66155	0.500655	-3.31875	0.000904229	0.0105324
ENSG00000257548.1	NA	ENSG00000257548	9.92966	-1.66062	0.733723	-2.26327	0.0236189
ENSG00000229330.2	NA	ENSG00000229330	12.5291	-1.65512	0.668558	-2.47566	0.0132991	0.0797735
ENSG00000251224.1	NA	CNOT10-AS1	56.5179	-1.65196	0.366332	-4.50945	6.49961e-06	0.000193402
ENSG00000288942.1	NA	ENSG00000288942	17.651	-1.65081	0.588816	-2.80362	0.00505332	0.0397118
ENSG00000288538.1	NA	ENSG00000288538	201.319	-1.64202	0.223443	-7.34874	2.00083e-13	6.0563e-11
ENSG00000270165.1	NA	ENSG00000270165	11.5199	-1.64163	0.709619	-2.3134	0.0207009	0.108227
ENSG00000261266.2	NA	ENSG00000261266	70.5111	-1.63849	0.340553	-4.81127	1.49976e-06	5.67451e-05
ENSG00000282904.2	107986277	ENSG00000282904	16.185	-1.63581	0.574349	-2.84812	0.00439787	0.0360453
ENSG00000256341.1	NA	ENSG00000256341	35.6521	-1.63256	0.422139	-3.86735	0.000110026	0.00195508
ENSG00000266975.1	106144598	FARSA-AS1	29.4683	-1.63247	0.42348	-3.85491	0.000115774	0.00203147
ENSG00000268756.1	NA	ENSG00000268756	15.0813	-1.63168	0.663916	-2.45767	0.0139843	0.0827024
ENSG00000227719.1	NA	ENSG00000227719	476.962	-1.62775	0.245147	-6.63987	3.1396e-11	5.19988e-09
ENSG00000173077.16	50514	DELEC1	427.668	-1.61594	0.23507	-6.87429	6.22982e-12	1.30203e-09
ENSG00000261240.1	NA	ENSG00000261240	222.488	-1.61412	0.237454	-6.79759	1.06381e-11	2.07514e-09
ENSG00000267791.1	NA	ENSG00000267791	14.9034	-1.60854	0.592977	-2.71265	0.00667479	0.0483426
ENSG00000228677.1	100874006	TTC3-AS1	136.328	-1.60829	0.289445	-5.55645	2.75317e-08	1.9973e-06
ENSG00000256482.1	NA	ENSG00000256482	46.261	-1.59843	0.404036	-3.95617	7.61616e-05	0.00144394
ENSG00000289913.1	NA	ENSG00000289913	81.1454	-1.58865	0.317651	-5.00125	5.69608e-07	2.65959e-05
ENSG00000274248.1	NA	ENSG00000274248	12.828	-1.58766	0.64171	-2.47411	0.013357	0.0799779
ENSG00000279807.1	NA	ENSG00000279807	13.6747	-1.58539	0.618258	-2.56429	0.0103388	0.0668781
ENSG00000283549.1	NA	ENSG00000283549	289.763	-1.58437	0.208947	-7.58264	3.38595e-14	1.10081e-11
ENSG00000280195.2	NA	ENSG00000280195	1510.86	-1.5787	0.235265	-6.7103	1.94225e-11	3.4794e-09
ENSG00000269583.1	NA	ENSG00000269583	83.1079	-1.57759	0.303974	-5.18989	2.1042e-07	1.14724e-05
ENSG00000256271.1	100874235	CACNA1C-AS2	11.491	-1.57681	0.661489	-2.38373	0.0171382	0.0947946
ENSG00000240449.1	NA	REPIN1-AS1	311.632	-1.56627	0.218061	-7.1827	6.8346e-13	1.71412e-10
ENSG00000267783.3	NA	ENSG00000267783	14.5082	-1.56442	0.664227	-2.35525	0.0185105	0.0997452
ENSG00000249509.1	NA	NEUROG2-AS1	10.8143	-1.56161	0.657365	-2.37556	0.0175223	0.0963125
ENSG00000243613.1	NA	ENSG00000243613	106.469	-1.55522	0.253779	-6.12823	8.88608e-10	1.06852e-07
ENSG00000273061.3	101929351	CDC37L1-DT	10.7407	-1.54857	0.740733	-2.09059	0.0365647	0.156798
ENSG00000259952.1	NA	ENSG00000259952	762.149	-1.54229	0.261112	-5.90663	3.49184e-09	3.48311e-07
ENSG00000254064.1	100507071	PIWIL2-DT	41.5596	-1.53829	0.353602	-4.35034	1.35928e-05	0.000358311
ENSG00000286950.1	NA	ENSG00000286950	23.0751	-1.53748	0.527551	-2.91438	0.00356396	0.0303732
ENSG00000285889.1	NA	ENSG00000285889	66.0727	-1.53486	0.347512	-4.41671	1.00215e-05	0.000277504
ENSG00000266680.1	NA	ENSG00000266680	86.0475	-1.53486	0.277932	-5.52242	3.3437e-08	2.34808e-06
ENSG00000285646.2	NA	ENSG00000285646	108.265	-1.53273	0.314402	-4.87508	1.08764e-06	4.4406e-05
ENSG00000225951.1	107080620	ODF2-AS1	163.188	-1.5286	0.255384	-5.9855	2.15724e-09	2.32035e-07
ENSG00000225285.1	NA	LINC01770	15.2361	-1.52699	0.558111	-2.73599	0.00621924	0.0461475
ENSG00000270179.1	NA	ENSG00000270179	15.2088	-1.52573	0.636153	-2.39837	0.0164682	0.0921335
ENSG00000269807.1	NA	ENSG00000269807	32.5671	-1.52517	0.457825	-3.33134	0.00086429	0.0101699
ENSG00000242396.2	NA	ENSG00000242396	85.4625	-1.52411	0.284491	-5.35734	8.44579e-08	5.11291e-06
ENSG00000250467.1	NA	PHOX2B-AS1	427.09	-1.52339	0.221309	-6.88356	5.83744e-12	1.24978e-09
ENSG00000263388.1	NA	ENSG00000263388	66.2742	-1.5218	0.369205	-4.12182	3.75892e-05	0.000839587
ENSG00000264107.1	NA	MIR4733HG	110.267	-1.52129	0.278078	-5.47073	4.4819e-08	3.00321e-06
ENSG00000255202.1	NA	ENSG00000255202	24.4602	-1.51962	0.488939	-3.10799	0.00188365	0.0187044
ENSG00000283684.1	NA	ENSG00000283684	11.1031	-1.5127	0.600691	-2.51827	0.0117933	0.073405
ENSG00000279713.1	NA	ENSG00000279713	886.568	-1.50932	0.213383	-7.07331	1.51277e-12	3.49449e-10
ENSG00000266978.1	NA	LIMASI	97.4969	-1.50588	0.291113	-5.17285	2.30554e-07	1.23723e-05
ENSG00000228275.1	NA	ARMCX3-AS1	58.2692	-1.50329	0.353572	-4.25172	2.12136e-05	0.000523071
ENSG00000236404.12	401491	VLDLR-AS1	179.543	-1.49222	0.222842	-6.69631	2.13744e-11	3.75249e-09
ENSG00000245067.8	255130	IGFBP7-AS1	71.5019	-1.49095	0.289313	-5.15343	2.55767e-07	1.31294e-05
ENSG00000267028.1	105372127	TCF4-AS1	13.208	-1.49091	0.607547	-2.45398	0.0141283	0.0832896
ENSG00000235237.1	NA	ENSG00000235237	156.645	-1.48697	0.27099	-5.48719	4.08384e-08	2.82267e-06
ENSG00000289226.2	NA	ENSG00000289226	8.87222	-1.48606	0.742858	-2.00046	0.0454507
ENSG00000259670.1	NA	ENSG00000259670	17.3636	-1.48175	0.592072	-2.50265	0.0123266	0.0755079
ENSG00000259887.1	105369971	FIGNL2-DT	56.3723	-1.47963	0.3319	-4.45805	8.27102e-06	0.000238826
ENSG00000262528.2	NA	ENSG00000262528	216.087	-1.47916	0.197152	-7.50267	6.25296e-14	1.9603e-11
ENSG00000255173.1	NA	ENSG00000255173	43.5401	-1.4746	0.369976	-3.98565	6.72943e-05	0.00132054
ENSG00000249035.7	101927096	CLMAT3	140.948	-1.47426	0.248837	-5.92461	3.13045e-09	3.19525e-07
ENSG00000258554.1	NA	ENSG00000258554	56.2122	-1.47187	0.370876	-3.96862	7.22911e-05	0.0013916
ENSG00000254340.2	124901882	ENSG00000254340	91.4167	-1.46887	0.260993	-5.62803	1.82281e-08	1.4546e-06
ENSG00000270066.3	NA	ENSG00000270066	1562.39	-1.46729	0.201649	-7.27648	3.42652e-13	9.11455e-11
ENSG00000286670.1	NA	ENSG00000286670	239.798	-1.46709	0.243681	-6.02054	1.73835e-09	1.95632e-07
ENSG00000254649.1	NA	ENSG00000254649	17.8101	-1.46594	0.581067	-2.52284	0.0116412	0.0727302
ENSG00000272170.1	NA	KLC4-AS1	38.8173	-1.46325	0.4005	-3.65356	0.000258629	0.00377117
ENSG00000248719.2	NA	PRDM8-AS1	93.9426	-1.46159	0.26453	-5.52525	3.29023e-08	2.32916e-06
ENSG00000227375.6	100507086	DLG1-AS1	21.1098	-1.46083	0.502077	-2.90958	0.00361917	0.030784
ENSG00000220925.2	NA	IGBP1-AS2	98.0231	-1.45578	0.319382	-4.55812	5.16129e-06	0.000161231
ENSG00000204049.1	NA	ENSG00000204049	161.263	-1.45497	0.248991	-5.84346	5.11284e-09	4.82586e-07
ENSG00000262115.1	NA	ENSG00000262115	35.7221	-1.44743	0.416612	-3.4743	0.000512196	0.00670053
ENSG00000287990.1	NA	ENSG00000287990	46.288	-1.43914	0.335852	-4.28505	1.827e-05	0.000467562
ENSG00000287168.3	NA	ENSG00000287168	213.359	-1.43894	0.206302	-6.97493	3.06031e-12	6.88805e-10
ENSG00000267283.1	NA	ENSG00000267283	299.628	-1.43688	0.185344	-7.7525	9.01032e-15	3.29553e-12
ENSG00000227248.1	NA	NALF1-IT1	34.6704	-1.43638	0.44663	-3.21605	0.0012997	0.0140157
ENSG00000228060.3	NA	PABPC4-AS1	855.67	-1.43332	0.216568	-6.61835	3.63236e-11	5.9046e-09
ENSG00000231073.1	NA	ENSG00000231073	18.1458	-1.43188	0.57574	-2.48703	0.0128815	0.0780355
ENSG00000259180.1	NA	ENSG00000259180	73.5712	-1.43057	0.291565	-4.90652	9.27057e-07	3.93126e-05
ENSG00000272153.1	NA	ENSG00000272153	163.482	-1.42953	0.258311	-5.53416	3.12719e-08	2.23175e-06
ENSG00000272438.1	NA	ENSG00000272438	16.5771	-1.42381	0.547104	-2.60245	0.00925615	0.0621181
ENSG00000226819.1	NA	MEIS1-AS3	16.7684	-1.42053	0.583956	-2.4326	0.0149908	0.0866291
ENSG00000287377.1	NA	ENSG00000287377	115.192	-1.41985	0.244452	-5.80832	6.31033e-09	5.75444e-07
ENSG00000253327.2	644660	RAD21-AS1	128.62	-1.41621	0.275739	-5.13604	2.80582e-07	1.42367e-05
ENSG00000268603.2	NA	ENSG00000268603	28.6632	-1.4145	0.417124	-3.39108	0.000696166	0.00858279
ENSG00000239718.1	100873945	HLTF-AS1	49.0074	-1.41422	0.400376	-3.53222	0.000412081	0.00558217
ENSG00000287290.1	NA	ENSG00000287290	11.3747	-1.4081	0.65607	-2.14627	0.0318512	0.143419
ENSG00000229750.1	NA	ENSG00000229750	42.5382	-1.4081	0.391005	-3.60123	0.000316714	0.00449131
ENSG00000291298.1	NA	ENSG00000291298	21.4256	-1.40634	0.465287	-3.02252	0.00250682	0.0230428
ENSG00000271344.1	NA	ENSG00000271344	15.9482	-1.4048	0.571876	-2.45647	0.014031	0.0828828
ENSG00000226053.1	729987	LINC01776	74.25	-1.40407	0.310865	-4.51665	6.28269e-06	0.000187583
ENSG00000272768.1	NA	ENSG00000272768	73.4601	-1.39991	0.334724	-4.18229	2.8859e-05	0.000677337
ENSG00000239775.1	NA	ENSG00000239775	253.947	-1.39874	0.233431	-5.99208	2.07176e-09	2.27324e-07
ENSG00000248468.2	105374114	ENSG00000248468	50.6519	-1.39768	0.420668	-3.32252	0.000892083	0.010428
ENSG00000293050.1	NA	ENSG00000293050	211.645	-1.39659	0.27001	-5.17236	2.31153e-07	1.23723e-05
ENSG00000287724.1	NA	ENSG00000287724	444.4	-1.39376	0.280167	-4.97474	6.53361e-07	2.97161e-05
ENSG00000250906.1	NA	ENSG00000250906	88.9903	-1.3937	0.31444	-4.43231	9.32272e-06	0.00026126
ENSG00000213888.3	NA	LINC01521	160.573	-1.3924	0.247694	-5.62144	1.89369e-08	1.47104e-06
ENSG00000266957.1	NA	ENSG00000266957	14.6953	-1.39147	0.621319	-2.23953	0.0251212	0.123399
ENSG00000255680.1	NA	ENSG00000255680	204.365	-1.38984	0.258932	-5.36758	7.98009e-08	4.89826e-06
ENSG00000247853.2	NA	ENSG00000247853	926.348	-1.38765	0.189682	-7.31564	2.56156e-13	7.02668e-11
ENSG00000257808.1	NA	ENSG00000257808	26.7054	-1.38433	0.466609	-2.96679	0.0030093	0.0266286
ENSG00000261996.1	NA	ENSG00000261996	14.1585	-1.38348	0.561504	-2.46389	0.0137439	0.0816263
ENSG00000272056.1	NA	ENSG00000272056	315.71	-1.38343	0.239205	-5.78343	7.31922e-09	6.42481e-07
ENSG00000233143.4	NA	DIRC3-AS1	376.739	-1.38235	0.207446	-6.66369	2.67045e-11	4.50792e-09
ENSG00000227195.11	284801	MIR663AHG	119.477	-1.38142	0.281789	-4.90232	9.47111e-07	3.99256e-05
ENSG00000260879.1	NA	ENSG00000260879	79.2033	-1.37826	0.300809	-4.58184	4.60896e-06	0.000146668
ENSG00000279694.1	NA	ENSG00000279694	95.9124	-1.37741	0.281012	-4.9016	9.50609e-07	3.99256e-05
ENSG00000236377.2	102724715	MYO1D-DT	52.5016	-1.37628	0.325885	-4.22321	2.40852e-05	0.000577651
ENSG00000255949.1	NA	RPS6KB2-AS1	109.278	-1.37282	0.272641	-5.03527	4.77177e-07	2.27645e-05
ENSG00000258610.1	NA	ENSG00000258610	62.9906	-1.37006	0.341704	-4.00951	6.08458e-05	0.00122221
ENSG00000270755.1	NA	ENSG00000270755	14.0851	-1.36424	0.632764	-2.156	0.0310839	0.141742
ENSG00000255886.1	NA	ENSG00000255886	44.8043	-1.36326	0.373464	-3.65032	0.00026191	0.00380007
ENSG00000276166.1	NA	ENSG00000276166	37.5012	-1.3602	0.399449	-3.4052	0.000661165	0.0082439
ENSG00000259827.1	NA	ENSG00000259827	68.3479	-1.35991	0.310642	-4.37774	1.19918e-05	0.000319952
ENSG00000267007.1	NA	ENSG00000267007	156.354	-1.35857	0.26361	-5.15373	2.55356e-07	1.31294e-05
ENSG00000285577.1	NA	ENSG00000285577	362.647	-1.3585	0.235103	-5.7783	7.5457e-09	6.55804e-07
ENSG00000259081.1	NA	ENSG00000259081	53.0654	-1.35774	0.329062	-4.12609	3.68977e-05	0.000828357
ENSG00000261604.1	NA	ENSG00000261604	197.174	-1.35767	0.242843	-5.59073	2.26112e-08	1.66791e-06
ENSG00000261427.6	NA	ENSG00000261427	72.8145	-1.35755	0.280827	-4.83412	1.33735e-06	5.21746e-05
ENSG00000234961.1	NA	ENSG00000234961	10250.9	-1.35599	0.330382	-4.10431	4.05526e-05	0.000894398
ENSG00000272157.2	NA	ENSG00000272157	164.327	-1.35574	0.240746	-5.6314	1.78756e-08	1.43956e-06
ENSG00000231920.1	100128511	NEBL-AS1	18.5819	-1.35571	0.522098	-2.59666	0.00941344	0.0627233
ENSG00000248927.1	NA	ENSG00000248927	60.791	-1.35467	0.355192	-3.81391	0.000136786	0.00232695
ENSG00000230435.1	NA	ENSG00000230435	118.238	-1.3542	0.240807	-5.6236	1.87013e-08	1.47104e-06
ENSG00000273262.1	NA	ENSG00000273262	146.012	-1.35016	0.234151	-5.7662	8.10766e-09	6.90961e-07
ENSG00000274769.1	NA	ENSG00000274769	145.687	-1.3474	0.274332	-4.91157	9.03498e-07	3.84995e-05
ENSG00000196566.2	NA	ENSG00000196566	30.7562	-1.34628	0.400371	-3.36258	0.000772168	0.00927235
ENSG00000280607.1	NA	ENSG00000280607	11.7654	-1.34573	0.673849	-1.99708	0.0458169	0.180141
ENSG00000227409.1	100861513	ZMYM4-AS1	65.5695	-1.34377	0.33952	-3.95786	7.56238e-05	0.00143685
ENSG00000255672.1	NA	ENSG00000255672	29.047	-1.34327	0.42867	-3.13357	0.00172694	0.0175452
ENSG00000253358.1	NA	ENSG00000253358	52.2496	-1.34213	0.38859	-3.45385	0.000552653	0.00712363
ENSG00000268636.1	NA	ENSG00000268636	111.59	-1.33973	0.277358	-4.83032	1.36312e-06	5.24799e-05
ENSG00000263873.1	NA	THY1-AS1	1185.95	-1.33935	0.216781	-6.17835	6.47733e-10	7.89695e-08
ENSG00000231970.1	NA	ENSG00000231970	160.775	-1.33867	0.239033	-5.60037	2.139e-08	1.6048e-06
ENSG00000230550.2	101929441	ERLNC1	72.5342	-1.33861	0.346867	-3.85915	0.000113783	0.00200963
ENSG00000271780.2	NA	ENSG00000271780	16.5062	-1.33843	0.537368	-2.49071	0.0127489	0.0776071
ENSG00000269386.6	100507567	RAB11B-AS1	205.714	-1.33388	0.249526	-5.34566	9.0087e-08	5.34314e-06
ENSG00000265496.5	NA	ENSG00000265496	65.0097	-1.33187	0.341274	-3.90263	9.51526e-05	0.00174374
ENSG00000279504.1	NA	ENSG00000279504	329.734	-1.33135	0.226466	-5.87882	4.1321e-09	4.03018e-07
ENSG00000267048.1	NA	ENSG00000267048	230.857	-1.32829	0.205208	-6.47287	9.61594e-11	1.40681e-08
ENSG00000245870.5	101927074	LINC00682	432.299	-1.32807	0.221911	-5.98472	2.16756e-09	2.32035e-07
ENSG00000257715.1	NA	ENSG00000257715	203.534	-1.32784	0.292177	-4.54464	5.50292e-06	0.000170087
ENSG00000245112.2	100128055	SMARCA5-AS1	461.358	-1.32682	0.233276	-5.68778	1.287e-08	1.05582e-06
ENSG00000264066.7	NA	ENSG00000264066	26.8383	-1.32661	0.484187	-2.73987	0.00614626	0.0458928
ENSG00000288985.2	NA	ENSG00000288985	26.9352	-1.32583	0.429688	-3.08557	0.00203162	0.0197056
ENSG00000254571.1	NA	ENSG00000254571	59.0385	-1.32118	0.332326	-3.97555	7.02169e-05	0.0013557
ENSG00000275532.2	NA	ENSG00000275532	22.9196	-1.31969	0.530204	-2.48903	0.0128093	0.0778668
ENSG00000224574.1	100874236	COL18A1-AS2	23.4922	-1.31888	0.558342	-2.36213	0.0181701	0.0988824
ENSG00000176912.7	NA	TYMSOS	199.942	-1.31435	0.212599	-6.18231	6.31695e-10	7.80989e-08
ENSG00000259368.1	NA	ENSG00000259368	34.8518	-1.31277	0.398146	-3.29721	0.000976513	0.0111178
ENSG00000251216.2	NA	ENSG00000251216	303.606	-1.3121	0.295623	-4.43842	9.06202e-06	0.000255776
ENSG00000234789.1	NA	ENSG00000234789	71.6803	-1.3114	0.294511	-4.45281	8.47526e-06	0.000243123
ENSG00000258425.1	NA	ENSG00000258425	368.64	-1.31074	0.233815	-5.6059	2.07172e-08	1.58135e-06
ENSG00000257761.3	124902964	ENSG00000257761	41.5947	-1.31028	0.461746	-2.83767	0.00454445	0.0369705
ENSG00000271670.1	NA	ENSG00000271670	25.8783	-1.30984	0.467309	-2.80294	0.00506387	0.0397591
ENSG00000257342.1	NA	ENSG00000257342	582.18	-1.30972	0.213887	-6.12341	9.15952e-10	1.08652e-07
ENSG00000204387.14	50854	SNHG32	162.189	-1.30843	0.257943	-5.07254	3.92531e-07	1.93575e-05
ENSG00000233635.2	NA	ENSG00000233635	183.792	-1.30706	0.233599	-5.59532	2.2022e-08	1.63821e-06
ENSG00000254846.1	NA	ENSG00000254846	28.162	-1.30693	0.436537	-2.99386	0.00275476	0.0247506
ENSG00000267288.2	105371795	ENSG00000267288	55.6193	-1.30644	0.353551	-3.69519	0.000219726	0.00330833
ENSG00000229970.3	NA	ENSG00000229970	28.5535	-1.30565	0.443896	-2.94135	0.00326786	0.0284013
ENSG00000253200.1	NA	ENSG00000253200	837.618	-1.30512	0.200662	-6.50409	7.81653e-11	1.18299e-08
ENSG00000267131.1	101927855	ENSG00000267131	117.073	-1.30475	0.262177	-4.97659	6.47132e-07	2.95861e-05
ENSG00000237990.3	NA	CNTN4-AS1	30.8983	-1.30148	0.452161	-2.87836	0.00399749	0.0334434
ENSG00000273784.5	NA	ENSG00000273784	348.078	-1.29949	0.223778	-5.80704	6.35886e-09	5.75444e-07
ENSG00000272906.1	NA	ENSG00000272906	65.3254	-1.29268	0.324159	-3.98779	6.6692e-05	0.00131261
ENSG00000188365.3	NA	ENSG00000188365	28.6579	-1.28996	0.449967	-2.86679	0.00414656	0.0342735
ENSG00000237283.2	NA	ENSG00000237283	18.7565	-1.2895	0.504952	-2.55372	0.0106579	0.0685387
ENSG00000225156.2	NA	ENSG00000225156	204.374	-1.28766	0.204915	-6.28386	3.30259e-10	4.32688e-08
ENSG00000236559.1	NA	BCL2L1-AS1	14.611	-1.28726	0.57973	-2.22045	0.0263881	0.127342
ENSG00000263986.1	NA	ENSG00000263986	1270.11	-1.28676	0.217559	-5.91455	3.32778e-09	3.35762e-07
ENSG00000290123.1	NA	ENSG00000290123	242.609	-1.28416	0.26522	-4.84185	1.28635e-06	5.04087e-05
ENSG00000235501.8	NA	CNN3-DT	191.719	-1.28245	0.220219	-5.82355	5.76092e-09	5.32309e-07
ENSG00000286502.1	124902301	ENSG00000286502	139.64	-1.28185	0.232522	-5.51282	3.53139e-08	2.4602e-06
ENSG00000205086.8	400950	LINC02898	61.7111	-1.28169	0.324309	-3.95205	7.7484e-05	0.00146585
ENSG00000240211.1	NA	PPP1R35-AS1	38.0961	-1.28145	0.383123	-3.34475	0.000823571	0.00975615
ENSG00000286901.1	NA	ENSG00000286901	101.183	-1.28025	0.2782	-4.60189	4.18678e-06	0.00013413
ENSG00000229862.5	NA	EEF1A1-AS1	76.3765	-1.27893	0.313314	-4.08194	4.46617e-05	0.000965617
ENSG00000278177.1	NA	ENSG00000278177	235.986	-1.2748	0.223474	-5.7045	1.16687e-08	9.66301e-07
ENSG00000273175.2	NA	ENSG00000273175	298.084	-1.27465	0.242124	-5.26444	1.40615e-07	7.98878e-06
ENSG00000204850.4	NA	ENSG00000204850	50.3346	-1.27411	0.308233	-4.13358	3.5715e-05	0.000805929
ENSG00000279041.1	NA	ENSG00000279041	68.3584	-1.27155	0.303289	-4.19253	2.75856e-05	0.000649185
ENSG00000204934.10	401431	ATP6V0E2-AS1	459.499	-1.26599	0.193283	-6.54993	5.75638e-11	8.86482e-09
ENSG00000253445.1	NA	ENSG00000253445	36.6221	-1.26381	0.408912	-3.09066	0.00199714	0.0195308
ENSG00000279227.2	NA	ENSG00000279227	57.2633	-1.26354	0.326472	-3.87028	0.00010871	0.00193561
ENSG00000270751.1	102191832	FBXW7-AS1	73.2077	-1.2628	0.323964	-3.89796	9.70067e-05	0.00176665
ENSG00000258646.1	NA	ENSG00000258646	85.7224	-1.26056	0.278887	-4.51996	6.18516e-06	0.000186268
ENSG00000250917.1	NA	ENSG00000250917	144.366	-1.2604	0.283731	-4.44225	8.90237e-06	0.000252081
ENSG00000279369.1	NA	ENSG00000279369	195.235	-1.2599	0.217423	-5.79472	6.84367e-09	6.06806e-07
ENSG00000255410.2	NA	ENSG00000255410	103.343	-1.25757	0.283762	-4.43179	9.34559e-06	0.00026126
ENSG00000244332.1	NA	ENSG00000244332	65.6219	-1.25643	0.330513	-3.80147	0.000143842	0.00242351
ENSG00000255959.1	NA	ENSG00000255959	84.8977	-1.25539	0.315176	-3.98314	6.80097e-05	0.0013296
ENSG00000229891.4	102723775	LINC01315	14.8534	-1.25455	0.613177	-2.04599	0.0407574	0.167689
ENSG00000270141.3	NA	TERC	514.115	-1.25343	0.23024	-5.444	5.20981e-08	3.29534e-06
ENSG00000260447.1	NA	ENSG00000260447	61.4425	-1.25099	0.318228	-3.93113	8.45471e-05	0.00157236
ENSG00000262831.1	NA	ENSG00000262831	2646.6	-1.24973	0.247219	-5.05514	4.30078e-07	2.0743e-05
ENSG00000268729.1	NA	ENSG00000268729	64.1749	-1.24955	0.331111	-3.7738	0.000160779	0.0026039
ENSG00000245059.2	NA	C16orf46-DT	15.2971	-1.24891	0.622365	-2.00672	0.0447799	0.177863
ENSG00000278133.1	NA	ENSG00000278133	163.159	-1.2483	0.228363	-5.46631	4.59496e-08	3.02909e-06
ENSG00000272696.1	NA	ENSG00000272696	25.3577	-1.24803	0.489948	-2.54726	0.0108572	0.0694638
ENSG00000280384.1	NA	ENSG00000280384	15.7602	-1.24796	0.626961	-1.99048	0.0465378	0.182139
ENSG00000266677.1	NA	ENSG00000266677	221.849	-1.24567	0.263987	-4.71868	2.37385e-06	8.17163e-05
ENSG00000267765.1	NA	ENSG00000267765	209.24	-1.24428	0.240759	-5.16817	2.36403e-07	1.25766e-05
ENSG00000285599.1	NA	ENSG00000285599	177.862	-1.24068	0.205452	-6.03877	1.55292e-09	1.77033e-07
ENSG00000272182.1	NA	ENSG00000272182	126.142	-1.24038	0.25504	-4.86349	1.15335e-06	4.68535e-05
ENSG00000238120.2	100506737	LINC01589	14.509	-1.24021	0.616956	-2.01021	0.0444086	0.17679
ENSG00000248174.8	101928509	LINC02268	533.138	-1.23981	0.220525	-5.6221	1.8865e-08	1.47104e-06
ENSG00000224328.1	106478956	MDC1-AS1	106.909	-1.23833	0.261921	-4.72786	2.26894e-06	7.90349e-05
ENSG00000273084.2	NA	LINC03073	69.6073	-1.23684	0.306077	-4.04094	5.32372e-05	0.00110216
ENSG00000267139.1	NA	ENSG00000267139	249.955	-1.23302	0.241057	-5.11506	3.13647e-07	1.57325e-05
ENSG00000226122.1	100129427	DDC-AS1	182.395	-1.2327	0.210842	-5.84657	5.01804e-09	4.78786e-07
ENSG00000290037.1	NA	ENSG00000290037	47.5689	-1.23127	0.379118	-3.24771	0.00116337	0.0128615
ENSG00000253102.1	NA	ENSG00000253102	302.648	-1.23002	0.266865	-4.60915	4.04328e-06	0.000130485
ENSG00000224729.6	100129845	PCOLCE-AS1	5864.54	-1.22891	0.191844	-6.40577	1.49613e-10	2.08461e-08
ENSG00000269534.5	NA	ENSG00000269534	45.3703	-1.22797	0.391079	-3.13995	0.00168979	0.0172076
ENSG00000267868.1	NA	ENSG00000267868	17.691	-1.22575	0.565316	-2.16825	0.0301393	0.138633
ENSG00000287967.1	NA	ENSG00000287967	298.246	-1.22481	0.232735	-5.26268	1.41974e-07	7.98878e-06
ENSG00000277855.1	NA	ENSG00000277855	20.2191	-1.22213	0.501633	-2.4363	0.0148382	0.0862011
ENSG00000251259.1	NA	ENSG00000251259	41.113	-1.22105	0.366392	-3.33262	0.000860311	0.0101367
ENSG00000245768.7	NA	ENSG00000245768	86.1999	-1.22084	0.328385	-3.71771	0.000201035	0.00306901
ENSG00000291336.1	NA	ENSG00000291336	1062.61	-1.22071	0.199497	-6.11896	9.41876e-10	1.10237e-07
ENSG00000233735.5	NA	ENSG00000233735	48.1343	-1.22019	0.363515	-3.35663	0.000788972	0.00942258
ENSG00000288917.1	NA	ENSG00000288917	194.93	-1.21888	0.258747	-4.7107	2.46861e-06	8.43171e-05
ENSG00000228251.1	NA	ENSG00000228251	12.4074	-1.21782	0.609554	-1.99789	0.0457281	0.180108
ENSG00000233009.1	100885778	NALCN-AS1	22.1366	-1.21646	0.483594	-2.51546	0.0118877	0.0735378
ENSG00000289558.2	NA	ENSG00000289558	20.0245	-1.21533	0.53638	-2.2658	0.0234636	0.117693
ENSG00000288828.1	NA	ENSG00000288828	34.7011	-1.21325	0.387396	-3.13182	0.00173728	0.0176298
ENSG00000225216.6	NA	ENSG00000225216	141.432	-1.20972	0.248778	-4.86265	1.15826e-06	4.68535e-05
ENSG00000254913.1	NA	ENSG00000254913	14.3984	-1.20953	0.571464	-2.11654	0.0342989	0.150638
ENSG00000273249.1	NA	WDR5-DT	17.7693	-1.20888	0.543427	-2.22455	0.0261117	0.126147
ENSG00000272990.1	NA	ENSG00000272990	132.232	-1.208	0.258203	-4.67847	2.89021e-06	9.57367e-05
ENSG00000240666.2	NA	MME-AS1	153.031	-1.2077	0.271003	-4.45643	8.33369e-06	0.000239846
ENSG00000286367.1	NA	ENSG00000286367	37.0099	-1.20609	0.421571	-2.86094	0.00422392	0.0348473
ENSG00000256747.1	NA	ENSG00000256747	120.777	-1.20606	0.27929	-4.3183	1.57238e-05	0.000412009
ENSG00000235191.1	100874085	NUCB1-AS1	294.949	-1.20404	0.213372	-5.64291	1.67204e-08	1.359e-06
ENSG00000254003.1	102723885	SRI-AS1	123.701	-1.20159	0.271819	-4.42056	9.84461e-06	0.000273468
ENSG00000227227.1	NA	ENSG00000227227	174.465	-1.20138	0.231387	-5.19205	2.0799e-07	1.14108e-05
ENSG00000258384.1	NA	RCCD1-AS1	133.598	-1.2006	0.254539	-4.71679	2.39594e-06	8.21546e-05
ENSG00000233739.1	NA	ENSG00000233739	31.9836	-1.20049	0.432081	-2.77839	0.00546283	0.0420204
ENSG00000267746.1	NA	ENSG00000267746	18.5935	-1.19979	0.522575	-2.29592	0.0216802	0.111881
ENSG00000229851.1	100506356	ARSD-AS1	208.539	-1.19943	0.249828	-4.80104	1.57842e-06	5.92593e-05
ENSG00000286430.1	NA	ENSG00000286430	80.8435	-1.19727	0.307079	-3.89889	9.66334e-05	0.00176351
ENSG00000285571.1	NA	ENSG00000285571	33.4244	-1.19715	0.385272	-3.10729	0.00188814	0.0187277
ENSG00000256013.1	NA	ENSG00000256013	223.223	-1.19695	0.259992	-4.60381	4.14828e-06	0.000133383
ENSG00000259352.1	NA	ENSG00000259352	139.659	-1.19687	0.252283	-4.74416	2.09378e-06	7.41098e-05
ENSG00000259088.1	NA	ENSG00000259088	13.4348	-1.1961	0.601624	-1.98812	0.0467987	0.182581
ENSG00000230532.1	NA	ENSG00000230532	227.686	-1.19573	0.219282	-5.45295	4.95413e-08	3.1976e-06
ENSG00000262211.1	NA	ENSG00000262211	677.456	-1.19553	0.219394	-5.44923	5.05889e-08	3.24138e-06
ENSG00000227279.2	NA	ENSG00000227279	1192.23	-1.19549	0.21345	-5.60079	2.13382e-08	1.6048e-06
ENSG00000259519.1	NA	ENSG00000259519	26.0471	-1.19349	0.460667	-2.59079	0.0095757	0.0632948
ENSG00000232814.2	100874203	COL4A2-AS1	191.492	-1.19319	0.281765	-4.23471	2.28851e-05	0.000554932
ENSG00000254230.1	NA	ENSG00000254230	369.057	-1.19296	0.251926	-4.73534	2.18686e-06	7.66014e-05
ENSG00000289151.2	NA	ENSG00000289151	20.8272	-1.19286	0.490189	-2.43347	0.0149551	0.0865362
ENSG00000267322.4	677769	SNHG22	150.624	-1.1926	0.250595	-4.75907	1.94486e-06	6.9967e-05
ENSG00000231194.1	NA	FARP1-AS1	95.5908	-1.19225	0.285253	-4.17962	2.91996e-05	0.000682288
ENSG00000279069.2	NA	ENSG00000279069	628.199	-1.18999	0.171389	-6.94322	3.83265e-12	8.41075e-10
ENSG00000269300.1	NA	ENSG00000269300	35.0439	-1.18979	0.364689	-3.26249	0.0011044	0.0123026
ENSG00000243433.1	NA	ENSG00000243433	27.1855	-1.18856	0.49181	-2.41671	0.0156616	0.088867
ENSG00000236869.3	112840933	ZKSCAN7-AS1	162.537	-1.18648	0.217544	-5.45397	4.92576e-08	3.1976e-06
ENSG00000250708.3	101928478	LINC02269	78.5722	-1.18647	0.368767	-3.21739	0.00129363	0.0139673
ENSG00000229124.8	100507347	VIM-AS1	7148.66	-1.18606	0.332646	-3.56554	0.000363108	0.00500371
ENSG00000225792.3	105375304	SNX10-AS1	163.652	-1.1855	0.241953	-4.89973	9.59669e-07	4.01142e-05
ENSG00000251513.2	NA	LIX1-AS1	35.8373	-1.18444	0.386094	-3.06776	0.00215673	0.0206291
ENSG00000279792.1	NA	ENSG00000279792	65.5311	-1.18437	0.330315	-3.58557	0.000336341	0.00471629
ENSG00000265664.1	NA	ENSG00000265664	1097.1	-1.18408	0.183027	-6.46939	9.84008e-11	1.416e-08
ENSG00000257553.1	NA	ENSG00000257553	232.21	-1.18391	0.239662	-4.93993	7.81516e-07	3.44731e-05
ENSG00000279141.4	401561	LINC01451	31.258	-1.18342	0.412105	-2.87166	0.00408327	0.0338781
ENSG00000224875.2	NA	EML4-AS1	183.96	-1.18331	0.219697	-5.38609	7.20069e-08	4.48281e-06
ENSG00000279094.3	105379487	LINC01670	12.3358	-1.1823	0.589625	-2.00517	0.0449446	0.178417
ENSG00000272004.1	NA	ENSG00000272004	238.467	-1.1823	0.243517	-4.85509	1.20334e-06	4.80134e-05
ENSG00000182586.9	114042	LINC00334	88.3945	-1.18185	0.285998	-4.13237	3.59047e-05	0.000808133
ENSG00000223930.9	NA	ENSG00000223930	166.413	-1.1796	0.251278	-4.69441	2.67382e-06	8.95833e-05
ENSG00000251143.1	100128494	ENSG00000251143	3439.89	-1.17932	0.175587	-6.71643	1.86231e-11	3.4597e-09
ENSG00000223528.7	NA	ENSG00000223528	313.143	-1.17931	0.196032	-6.01591	1.78875e-09	1.98756e-07
ENSG00000228421.2	NA	ENSG00000228421	103.651	-1.17766	0.273417	-4.30718	1.65347e-05	0.000429413
ENSG00000259709.1	NA	ENSG00000259709	82.0424	-1.17764	0.310669	-3.79065	0.000150256	0.00251229
ENSG00000247363.3	100507250	NUP107-DT	74.11	-1.177	0.282647	-4.16419	3.12455e-05	0.000719876
ENSG00000248636.7	105370027	ENSG00000248636	46.4771	-1.1757	0.382724	-3.07192	0.00212684	0.0204364
ENSG00000279812.1	NA	ENSG00000279812	60.9941	-1.17555	0.333872	-3.52097	0.000429964	0.00577982
ENSG00000248898.4	NA	PELO-AS1	58.535	-1.17542	0.332665	-3.53335	0.000410332	0.00557569
ENSG00000280028.1	NA	ENSG00000280028	18.9175	-1.17326	0.508499	-2.30729	0.0210385	0.109535
ENSG00000273619.2	NA	RPS21-DT	78.6572	-1.17287	0.274383	-4.27458	1.91498e-05	0.000483038
ENSG00000267601.1	NA	ENSG00000267601	3338.44	-1.1724	0.227092	-5.16266	2.43464e-07	1.27972e-05
ENSG00000242590.1	NA	ENSG00000242590	305.448	-1.17028	0.221443	-5.28482	1.25831e-07	7.31489e-06
ENSG00000258177.1	NA	ENSG00000258177	110.627	-1.1693	0.276075	-4.23543	2.28119e-05	0.00055469
ENSG00000258168.6	NA	ENSG00000258168	49.8815	-1.16904	0.313674	-3.72692	0.000193837	0.00298703
ENSG00000259933.6	105371049	PKD1-AS1	152.211	-1.16896	0.223256	-5.23598	1.64114e-07	9.17577e-06
ENSG00000225721.5	NA	ENSG00000225721	186.967	-1.16767	0.237444	-4.91765	8.75889e-07	3.75052e-05
ENSG00000261063.1	NA	ENSG00000261063	45.4437	-1.1658	0.394285	-2.95673	0.00310921	0.0272325
ENSG00000255843.1	NA	ENSG00000255843	119.169	-1.1655	0.233645	-4.98834	6.09002e-07	2.82847e-05
ENSG00000261641.2	NA	ENSG00000261641	298.31	-1.16346	0.245189	-4.74516	2.08339e-06	7.40403e-05
ENSG00000260345.1	NA	ENSG00000260345	200.147	-1.16266	0.233604	-4.97704	6.45636e-07	2.95861e-05
ENSG00000288905.2	645166	LSP1P5	113.283	-1.16242	0.244754	-4.74932	2.04106e-06	7.31282e-05
ENSG00000270022.3	NA	ENSG00000270022	22.9652	-1.16152	0.495694	-2.34322	0.0191181	0.102141
ENSG00000286039.3	NA	ENSG00000286039	3832.47	-1.16138	0.162002	-7.16894	7.55796e-13	1.84288e-10
ENSG00000267984.1	NA	ENSG00000267984	55.2377	-1.15981	0.382047	-3.03577	0.00239926	0.0222903
ENSG00000249685.1	NA	ENSG00000249685	23.6661	-1.15882	0.542095	-2.13767	0.0325436	0.145378
ENSG00000260219.4	101928707	CD2BP2-DT	275.62	-1.15866	0.198748	-5.82979	5.54968e-09	5.18246e-07
ENSG00000225602.5	100873935	MTOR-AS1	74.6404	-1.15771	0.308199	-3.75635	0.000172409	0.00275666
ENSG00000215533.8	193629	LINC00189	64.762	-1.15737	0.297194	-3.89432	9.84739e-05	0.00178966
ENSG00000285294.1	643650	LINC00842	52.8991	-1.15721	0.34081	-3.39546	0.000685124	0.00847045
ENSG00000254501.1	NA	ENSG00000254501	143.084	-1.15688	0.255253	-4.53228	5.83503e-06	0.000178466
ENSG00000261251.1	NA	EFCAB6-DT	20.4138	-1.1563	0.472788	-2.44571	0.0144568	0.0845446
ENSG00000241111.1	100652759	PRICKLE2-AS1	54.2408	-1.15586	0.309451	-3.7352	0.000187567	0.00293451
ENSG00000203706.9	NA	SERTAD4-AS1	80.4545	-1.15578	0.27842	-4.15121	3.30727e-05	0.000757996
ENSG00000248668.3	100874002	OXCT1-AS1	44.9703	-1.15467	0.360536	-3.20264	0.00136173	0.0145771
ENSG00000230729.1	NA	ENSG00000230729	37.4003	-1.15458	0.374333	-3.08435	0.00203994	0.0197645
ENSG00000256967.1	NA	ENSG00000256967	48.2027	-1.15328	0.315331	-3.65738	0.000254807	0.00374029
ENSG00000234793.1	NA	ENSG00000234793	81.4943	-1.15227	0.298903	-3.85499	0.000115735	0.00203147
ENSG00000267257.1	NA	ENSG00000267257	106.362	-1.15219	0.286502	-4.02156	5.78134e-05	0.00116932
ENSG00000278928.1	NA	ENSG00000278928	960.976	-1.15151	0.177339	-6.49329	8.39828e-11	1.24949e-08
ENSG00000225472.2	NA	NFIB-AS1	20.9057	-1.15076	0.50287	-2.28838	0.0221156	0.11298
ENSG00000288873.2	NA	ENSG00000288873	233.179	-1.15036	0.21501	-5.35025	8.78338e-08	5.28086e-06
ENSG00000229867.2	100874111	STEAP3-AS1	108.285	-1.14957	0.272958	-4.21152	2.53663e-05	0.000606718
ENSG00000287896.1	NA	ENSG00000287896	49.7028	-1.14947	0.361675	-3.17818	0.00148204	0.0155242
ENSG00000285600.2	NA	ENSG00000285600	248.672	-1.14945	0.232522	-4.94339	7.67776e-07	3.40381e-05
ENSG00000290531.1	NA	TSPAN11-AS1	150.353	-1.14931	0.237824	-4.83263	1.34743e-06	5.23351e-05
ENSG00000265401.1	NA	ENSG00000265401	5008.53	-1.14626	0.252515	-4.53937	5.64215e-06	0.000173778
ENSG00000257910.1	NA	ENSG00000257910	27.4338	-1.14525	0.441401	-2.59457	0.0094709	0.062875
ENSG00000235426.2	NA	ENSG00000235426	120.312	-1.14286	0.285976	-3.99634	6.43302e-05	0.00127758
ENSG00000291061.1	NA	ENSG00000291061	56.6069	-1.14163	0.311239	-3.66801	0.000244446	0.00361236
ENSG00000289466.1	NA	ENSG00000289466	33.6957	-1.14138	0.409272	-2.78881	0.00529023	0.0411317
ENSG00000267277.2	NA	ENSG00000267277	24.6188	-1.14129	0.426345	-2.67691	0.00743036	0.0522207
ENSG00000280758.1	NA	ENSG00000280758	469.618	-1.13996	0.21322	-5.3464	8.97219e-08	5.34314e-06
ENSG00000237259.1	NA	ZNF133-AS1	22.2492	-1.1361	0.49749	-2.28366	0.0223915	0.113848
ENSG00000269604.1	NA	ENSG00000269604	1109.18	-1.13543	0.220477	-5.14987	2.60663e-07	1.33029e-05
ENSG00000234445.1	100874081	FGF14-AS1	57.6946	-1.13513	0.398661	-2.84736	0.00440836	0.0360639
ENSG00000267698.2	NA	ENSG00000267698	281.835	-1.13384	0.237919	-4.76566	1.88234e-06	6.79967e-05
ENSG00000232519.2	NA	ENSG00000232519	22.15	-1.13351	0.472846	-2.39722	0.0165202	0.0923071
ENSG00000241728.5	NA	ENSG00000241728	114.261	-1.13167	0.246997	-4.58172	4.61158e-06	0.000146668
ENSG00000274220.1	NA	ENSG00000274220	28.868	-1.13164	0.439108	-2.57714	0.0099622	0.0649207
ENSG00000230699.2	NA	ENSG00000230699	75.1514	-1.1304	0.30441	-3.71341	0.000204488	0.00311091
ENSG00000286875.1	NA	ENSG00000286875	163.524	-1.12973	0.247312	-4.56803	4.92339e-06	0.000155459
ENSG00000267469.1	NA	ENSG00000267469	2384.53	-1.12932	0.19714	-5.72852	1.01312e-08	8.46971e-07
ENSG00000267009.6	NA	ENSG00000267009	1049.36	-1.12931	0.239087	-4.72343	2.31903e-06	8.04604e-05
ENSG00000248694.1	NA	ENSG00000248694	200.192	-1.12895	0.228774	-4.9348	8.02331e-07	3.52143e-05
ENSG00000234136.1	NA	ENSG00000234136	51.1709	-1.12649	0.338809	-3.32485	0.000884667	0.0103818
ENSG00000196668.4	100287569	LINC00173	72.313	-1.12399	0.307594	-3.65412	0.000258063	0.00376918
ENSG00000227230.1	NA	ENSG00000227230	346.881	-1.12283	0.220489	-5.09245	3.53464e-07	1.75696e-05
ENSG00000286596.1	NA	ENSG00000286596	312.252	-1.12247	0.201852	-5.56085	2.68467e-08	1.96384e-06
ENSG00000248103.1	NA	ENSG00000248103	44.7977	-1.12211	0.388763	-2.88637	0.00389717	0.0327742
ENSG00000290386.1	NA	ENSG00000290386	118.616	-1.12159	0.252176	-4.44764	8.68209e-06	0.000246639
ENSG00000255276.1	NA	RRM1-AS1	52.0894	-1.12065	0.338581	-3.30986	0.000933426	0.0107811
ENSG00000279753.1	NA	ENSG00000279753	538.627	-1.11898	0.242269	-4.61873	3.86095e-06	0.000125061
ENSG00000279196.1	NA	ENSG00000279196	273.796	-1.11895	0.192755	-5.80505	6.43459e-09	5.76356e-07
ENSG00000279198.2	NA	ENSG00000279198	130.793	-1.11627	0.233915	-4.77213	1.82284e-06	6.64737e-05
ENSG00000270504.1	NA	ENSG00000270504	135.56	-1.11469	0.269417	-4.13742	3.51232e-05	0.000798468
ENSG00000286444.1	NA	ENSG00000286444	141.968	-1.11348	0.282051	-3.9478	7.88729e-05	0.00148254
ENSG00000272638.1	NA	ENSG00000272638	101.139	-1.11289	0.26166	-4.25318	2.10756e-05	0.000521831
ENSG00000232545.1	NA	ENSG00000232545	46.8485	-1.11275	0.361777	-3.07579	0.00209947	0.020208
ENSG00000265971.1	NA	ENSG00000265971	16.5642	-1.11266	0.543957	-2.04549	0.0408062	0.167774
ENSG00000271857.1	NA	ENSG00000271857	29.8727	-1.11255	0.410083	-2.71298	0.00666805	0.0483382
ENSG00000235875.3	100874238	ARHGEF7-AS2	81.7117	-1.11254	0.279373	-3.98227	6.82602e-05	0.00133153
ENSG00000269139.2	NA	ENSG00000269139	179.192	-1.10867	0.258211	-4.29367	1.75743e-05	0.000451073
ENSG00000259583.4	101927751	ALDH1A3-AS1	384.396	-1.10858	0.16877	-6.5686	5.07917e-11	7.9616e-09
ENSG00000289702.1	NA	ENSG00000289702	59.032	-1.10637	0.295827	-3.73993	0.000184072	0.00289285
ENSG00000224893.7	105378065	LINC02840	2626.71	-1.10613	0.222659	-4.96781	6.77138e-07	3.06388e-05
ENSG00000260260.3	100507303	SNHG19	147.011	-1.10451	0.253472	-4.35752	1.31545e-05	0.000347801
ENSG00000267414.1	101927943	SETBP1-DT	30.6581	-1.10269	0.410885	-2.68369	0.00728137	0.0513793
ENSG00000235027.1	NA	PRADX	1022.62	-1.1026	0.223735	-4.92814	8.30168e-07	3.60475e-05
ENSG00000274949.1	NA	ENSG00000274949	41.6899	-1.1015	0.358587	-3.07177	0.00212791	0.0204364
ENSG00000223442.1	101927761	TH2LCRR	188.319	-1.1014	0.241578	-4.55919	5.13504e-06	0.000160984
ENSG00000261777.6	100506083	DDX19A-DT	93.6998	-1.10127	0.258946	-4.25288	2.11039e-05	0.000521831
ENSG00000272342.1	339822	LINC01115	59.51	-1.10038	0.308082	-3.57172	0.000354641	0.00491015
ENSG00000259564.2	NA	ENSG00000259564	120.508	-1.09896	0.25956	-4.23395	2.29619e-05	0.000555261
ENSG00000234944.1	101929445	LINC02623	31.6719	-1.0979	0.379732	-2.89125	0.00383712	0.0323556
ENSG00000239911.4	NA	PRKAG2-AS1	50.6635	-1.09637	0.34352	-3.19159	0.00141491	0.014982
ENSG00000263004.3	NA	AKAP1-DT	23.6528	-1.09531	0.467612	-2.34235	0.019163	0.102319
ENSG00000238184.1	101927682	CD81-AS1	534.557	-1.0948	0.232937	-4.69996	2.60211e-06	8.75148e-05
ENSG00000273138.1	NA	ENSG00000273138	68.8636	-1.0947	0.29364	-3.72803	0.000192985	0.00298703
ENSG00000235246.1	NA	TMEM184B-AS1	31.8914	-1.09446	0.459338	-2.3827	0.0171862	0.0950004
ENSG00000290885.1	NA	ENSG00000290885	42.892	-1.09435	0.368386	-2.97067	0.00297148	0.0263472
ENSG00000224281.6	100303728	SLC25A5-AS1	441.747	-1.09402	0.206758	-5.29133	1.21429e-07	7.10601e-06
ENSG00000266208.1	NA	GJD3-AS1	84.4573	-1.09268	0.257673	-4.24056	2.22968e-05	0.000545184
ENSG00000253553.9	NA	ENSG00000253553	217.62	-1.09244	0.183329	-5.95892	2.53912e-09	2.65338e-07
ENSG00000232581.1	NA	ENSG00000232581	284.634	-1.09154	0.211687	-5.15638	2.51772e-07	1.31294e-05
ENSG00000232259.1	NA	ENSG00000232259	34.8717	-1.09112	0.448033	-2.43536	0.0148771	0.086313
ENSG00000255252.3	NA	ENSG00000255252	250.733	-1.09097	0.262603	-4.15445	3.26074e-05	0.000749288
ENSG00000227751.1	114515514	RCC2-AS1	446.708	-1.08955	0.228069	-4.77726	1.77703e-06	6.53551e-05
ENSG00000255142.1	NA	ENSG00000255142	34.4095	-1.08837	0.42983	-2.53209	0.0113385	0.0715288
ENSG00000256034.1	NA	ENSG00000256034	315.721	-1.08815	0.258884	-4.20325	2.63111e-05	0.000625905
ENSG00000272149.1	NA	ENSG00000272149	70.7591	-1.0875	0.358022	-3.03754	0.0023852	0.0222264
ENSG00000233806.9	101927289	LINC01237	156.222	-1.08574	0.266272	-4.07755	4.55134e-05	0.000979207
ENSG00000224643.5	NA	ENSG00000224643	20.6464	-1.08566	0.528846	-2.05289	0.0400831	0.166281
ENSG00000285744.1	NA	MITA1	350.283	-1.08343	0.209087	-5.18171	2.19865e-07	1.19134e-05
ENSG00000243389.1	NA	ENSG00000243389	20.5496	-1.08117	0.483101	-2.23798	0.0252225	0.123603
ENSG00000278934.1	NA	ENSG00000278934	43.244	-1.08006	0.352873	-3.06075	0.00220782	0.0210426
ENSG00000290831.1	260294	NSUN5P2	1020.07	-1.07854	0.177218	-6.08596	1.15795e-09	1.33744e-07
ENSG00000275741.1	NA	ENSG00000275741	40.8572	-1.07854	0.423199	-2.54854	0.0108176	0.0692609
ENSG00000258378.1	NA	ENSG00000258378	55.0837	-1.07726	0.387287	-2.78157	0.0054097	0.0418014
ENSG00000287394.1	NA	MAGEA3-DT	59.4685	-1.07612	0.316381	-3.40135	0.000670534	0.00832525
ENSG00000290738.1	100130015	URAHP	216.356	-1.07449	0.221807	-4.84427	1.27078e-06	5.02474e-05
ENSG00000276131.1	NA	ENSG00000276131	48.2526	-1.07424	0.353183	-3.04159	0.00235332	0.021976
ENSG00000223478.2	100506100	ZDHHC12-DT	28.2072	-1.07388	0.435224	-2.46742	0.0136092	0.0811561
ENSG00000228812.9	101928158	LAMA5-AS1	237.833	-1.07363	0.224065	-4.79159	1.65464e-06	6.18062e-05
ENSG00000259539.1	NA	ENSG00000259539	87.4337	-1.07224	0.264685	-4.05099	5.10021e-05	0.00106929
ENSG00000253806.1	NA	ENSG00000253806	27.2429	-1.07215	0.440297	-2.43505	0.0148896	0.0863283
ENSG00000264578.1	NA	ENSG00000264578	252.14	-1.07048	0.236566	-4.52508	6.03726e-06	0.000183374
ENSG00000269680.1	NA	ENSG00000269680	43.6129	-1.06937	0.370973	-2.88262	0.00394382	0.0330964
ENSG00000257038.1	100287837	ARHGEF17-AS1	120.627	-1.06767	0.263312	-4.05477	5.01844e-05	0.0010564
ENSG00000256116.1	NA	ENSG00000256116	243.236	-1.06763	0.211268	-5.05347	4.33864e-07	2.08113e-05
ENSG00000270194.2	152048	GOLGA4-AS1	135.547	-1.06727	0.261449	-4.08213	4.46244e-05	0.000965617
ENSG00000266261.1	NA	ENSG00000266261	42.3234	-1.06641	0.432619	-2.46501	0.0137009	0.0815578
ENSG00000279155.1	NA	ENSG00000279155	49.594	-1.06591	0.362869	-2.93746	0.00330914	0.0287032
ENSG00000274565.1	NA	ENSG00000274565	101.707	-1.06569	0.263324	-4.04706	5.18639e-05	0.00108138
ENSG00000274370.1	NA	ENSG00000274370	19.4869	-1.0633	0.527564	-2.01548	0.0438545	0.175618
ENSG00000234936.1	NA	ENSG00000234936	54.9007	-1.06188	0.315665	-3.36394	0.000768374	0.00923944
ENSG00000259185.1	NA	ENSG00000259185	245.056	-1.06122	0.248211	-4.2755	1.90711e-05	0.000482437
ENSG00000280623.1	NA	PCAT14	33.1459	-1.05981	0.400903	-2.64355	0.00820421	0.0564836
ENSG00000289935.1	NA	ENSG00000289935	25.7734	-1.0595	0.441407	-2.40027	0.0163828	0.0917732
ENSG00000291273.1	NA	ENSG00000291273	62.4963	-1.05943	0.340611	-3.11037	0.00186851	0.0185984
ENSG00000235522.6	NA	ENSG00000235522	112.903	-1.05888	0.279474	-3.78883	0.00015136	0.00251637
ENSG00000229257.2	NA	ENSG00000229257	54.0293	-1.05876	0.400468	-2.6438	0.00819821	0.0564836
ENSG00000266994.1	NA	ENSG00000266994	56.3191	-1.0564	0.325601	-3.24447	0.0011767	0.0129599
ENSG00000250874.1	NA	ENSG00000250874	34.2233	-1.05583	0.365874	-2.88579	0.00390438	0.0327968
ENSG00000273046.1	3222	ENSG00000273046	102.765	-1.05577	0.293915	-3.59209	0.000328036	0.00461458
ENSG00000269176.2	NA	ENSG00000269176	122.615	-1.05407	0.261254	-4.03466	5.46822e-05	0.00112676
ENSG00000272853.2	NA	SUV39H2-DT	37.3849	-1.05332	0.376015	-2.80126	0.00509036	0.0397891
ENSG00000288061.3	NA	ENSG00000288061	308.797	-1.05264	0.219845	-4.78808	1.68383e-06	6.252e-05
ENSG00000242385.1	100506724	LINC00901	23.9579	-1.05117	0.526956	-1.99481	0.046064	0.180793
ENSG00000237836.6	NA	PHKA2-AS1	195.605	-1.05086	0.220384	-4.76831	1.85774e-06	6.73852e-05
ENSG00000274177.1	NA	ENSG00000274177	510.143	-1.05024	0.225313	-4.66124	3.14311e-06	0.000103334
ENSG00000267924.1	NA	ENSG00000267924	225.304	-1.04794	0.231855	-4.51979	6.19004e-06	0.000186268
ENSG00000247092.9	283596	SNHG10	622.191	-1.04756	0.194687	-5.38073	7.41842e-08	4.58584e-06
ENSG00000272324.5	NA	DAP-DT	181.16	-1.04754	0.316047	-3.31449	0.0009181	0.0106602
ENSG00000256150.2	283440	ITFG2-AS1	56.5272	-1.04668	0.386026	-2.71143	0.00669927	0.0484002
ENSG00000276007.1	NA	ENSG00000276007	38.0321	-1.04627	0.373455	-2.80158	0.00508524	0.0397846
ENSG00000228452.1	NA	C1orf50-AS1	24.4581	-1.04526	0.447617	-2.33517	0.0195344	0.103609
ENSG00000259940.2	NA	ENSG00000259940	37.1703	-1.04509	0.364158	-2.86989	0.00410614	0.0340035
ENSG00000253837.1	100507156	LOXL2-AS1	253.259	-1.043	0.256834	-4.06099	4.88653e-05	0.00104112
ENSG00000255139.2	NA	ENSG00000255139	205.701	-1.04285	0.276425	-3.77264	0.00016153	0.00260646
ENSG00000273080.2	NA	ENSG00000273080	79.7624	-1.04041	0.274521	-3.78991	0.000150703	0.00251261
ENSG00000263756.1	NA	ENSG00000263756	644.844	-1.03813	0.212098	-4.89457	9.85217e-07	4.07935e-05
ENSG00000260083.3	101928736	MIR762HG	309.886	-1.03694	0.240467	-4.31219	1.61646e-05	0.000422299
ENSG00000279119.1	NA	ENSG00000279119	487.491	-1.03679	0.202452	-5.12118	3.03636e-07	1.53179e-05
ENSG00000268983.1	NA	KXD1-AS1	446.118	-1.03431	0.252078	-4.10314	4.07582e-05	0.00089668
ENSG00000260186.5	NA	LINC02137	36.7025	-1.03402	0.382069	-2.70637	0.00680229	0.0489499
ENSG00000272762.5	NA	ENSG00000272762	307.251	-1.03366	0.189065	-5.46725	4.57071e-08	3.02909e-06
ENSG00000275038.2	NA	ENSG00000275038	98.108	-1.03349	0.258455	-3.99874	6.36814e-05	0.00127044
ENSG00000291174.1	NA	ENSG00000291174	55.5266	-1.03279	0.34705	-2.9759	0.00292131	0.0259617
ENSG00000226605.1	NA	ENSG00000226605	76.9642	-1.03128	0.320151	-3.22123	0.00127642	0.0138155
ENSG00000232046.7	100507073	LINC01798	22.4261	-1.03092	0.456058	-2.2605	0.0237901	0.118586
ENSG00000286417.1	NA	ENSG00000286417	28.1502	-1.02871	0.426067	-2.41443	0.0157599	0.0893095
ENSG00000227946.3	NA	INO80D-AS1	114.868	-1.02688	0.289965	-3.54141	0.000398002	0.00544184
ENSG00000267512.1	NA	ENSG00000267512	209.114	-1.02635	0.22211	-4.62091	3.82054e-06	0.00012421
ENSG00000274259.2	112390310	SYNGAP1-AS1	106.894	-1.02459	0.241267	-4.2467	2.16942e-05	0.000531931
ENSG00000256007.1	NA	ARAP1-AS1	107.524	-1.02303	0.28213	-3.62609	0.000287749	0.00413397
ENSG00000272540.1	NA	ENSG00000272540	5679.35	-1.02213	0.213971	-4.77698	1.77943e-06	6.53551e-05
ENSG00000286503.1	NA	ENSG00000286503	27.9188	-1.02186	0.432389	-2.36329	0.0181136	0.0986362
ENSG00000266341.1	NA	ENSG00000266341	491.485	-1.01988	0.210584	-4.84307	1.27846e-06	5.03243e-05
ENSG00000254224.2	101927039	UQCRB-AS1	129.595	-1.01976	0.238188	-4.28133	1.8578e-05	0.000472689
ENSG00000245261.1	NA	ENSG00000245261	94.4228	-1.01914	0.270538	-3.76709	0.000165162	0.00265329
ENSG00000262905.1	NA	ENSG00000262905	108.221	-1.01596	0.265297	-3.82951	0.000128398	0.00222743
ENSG00000272729.1	NA	ENSG00000272729	47.7882	-1.01594	0.367778	-2.76236	0.00573843	0.0436751
ENSG00000254898.1	NA	ENSG00000254898	187.024	-1.01589	0.254547	-3.99096	6.58053e-05	0.00129807
ENSG00000261691.1	NA	ENSG00000261691	194.461	-1.01564	0.247569	-4.10245	4.08797e-05	0.000897105
ENSG00000291093.1	102724316	SVIL-AS1	2356.51	-1.01557	0.162224	-6.26026	3.84327e-10	4.88931e-08
ENSG00000268743.1	NA	ENSG00000268743	28.3162	-1.01553	0.417262	-2.4338	0.0149412	0.0865129
ENSG00000288748.1	NA	ENSG00000288748	54.6674	-1.01503	0.322269	-3.14964	0.00163469	0.0167047
ENSG00000253334.1	NA	ENSG00000253334	37.9404	-1.01421	0.373985	-2.71189	0.00669008	0.0483735
ENSG00000272909.1	NA	ENSG00000272909	239.786	-1.01274	0.208509	-4.85706	1.19139e-06	4.77534e-05
ENSG00000268592.3	100652739	RAET1E-AS1	62.5699	-1.0123	0.409628	-2.47128	0.0134631	0.0805542
ENSG00000250302.3	152578	LINC01618	128.519	-1.01204	0.224026	-4.51751	6.25698e-06	0.000187453
ENSG00000266929.1	NA	ENSG00000266929	110.682	-1.01128	0.247144	-4.09187	4.27901e-05	0.000932038
ENSG00000228201.1	NA	ENSG00000228201	18.8353	-1.00905	0.492442	-2.04907	0.040455	0.167034
ENSG00000287837.1	NA	ENSG00000287837	64.4507	-1.00898	0.323528	-3.11869	0.00181659	0.0182657
ENSG00000263826.1	NA	ENSG00000263826	125.443	-1.00804	0.259244	-3.88839	0.000100912	0.00182402
ENSG00000280927.1	285463	CTBP1-AS	1036.11	-1.00791	0.187821	-5.36633	8.03543e-08	4.89826e-06
ENSG00000255539.1	105369373	ENSG00000255539	68.624	-1.00762	0.326322	-3.08781	0.00201635	0.0196443
ENSG00000249602.1	NA	ENSG00000249602	36.3511	-1.00711	0.389584	-2.5851	0.00973514	0.06382
ENSG00000265096.3	NA	C1QTNF1-AS1	153.088	-1.00603	0.206343	-4.87554	1.08509e-06	4.4406e-05
ENSG00000258843.1	105370489	ENSG00000258843	76.3504	-1.00565	0.315799	-3.18447	0.0014502	0.015282
ENSG00000180139.11	100132116	ACTA2-AS1	400.194	-1.00171	0.239676	-4.17942	2.92254e-05	0.000682288
ENSG00000234185.2	NA	ENSG00000234185	28.9267	-1.0007	0.458221	-2.18387	0.0289718	0.135246
ENSG00000286883.1	NA	ENSG00000286883	354.917	-1.00037	0.19783	-5.05675	4.26473e-07	2.06827e-05
ENSG00000230186.3	NA	ENSG00000230186	85.0222	-1.00028	0.290816	-3.43956	0.000582656	0.00744476
ENSG00000255443.1	NA	CD44-AS1	615.979	-0.999707	0.261823	-3.81825	0.000134401	0.00229974
ENSG00000231105.2	100506801	ECE1-AS1	33.4594	-0.998459	0.414526	-2.40867	0.0160106	0.0903883
ENSG00000273420.1	NA	ENSG00000273420	299.563	-0.998354	0.234966	-4.24893	2.1479e-05	0.000528131
ENSG00000263015.1	NA	ENSG00000263015	28.452	-0.996394	0.4097	-2.43201	0.0150153	0.0866549
ENSG00000254236.1	NA	ENSG00000254236	52.2729	-0.995824	0.40701	-2.44668	0.0144179	0.0844298
ENSG00000283959.2	101927245	ENSG00000283959	71.9345	-0.995585	0.257598	-3.86488	0.000111144	0.00196698
ENSG00000235351.1	NA	ENSG00000235351	92.5048	-0.995412	0.235346	-4.22957	2.34138e-05	0.000563086
ENSG00000257386.1	NA	ENSG00000257386	587.603	-0.99399	0.234587	-4.2372	2.26324e-05	0.000551853
ENSG00000290873.1	100133091	LINC03009	499.003	-0.992973	0.209708	-4.73502	2.19036e-06	7.66014e-05
ENSG00000224855.5	100873941	OPA1-AS1	71.9396	-0.992222	0.302755	-3.27731	0.00104802	0.0117641
ENSG00000269938.1	NA	ENSG00000269938	36.7219	-0.991601	0.42115	-2.35451	0.0185474	0.0998826
ENSG00000293242.1	NA	ENSG00000293242	62.7822	-0.99104	0.364286	-2.7205	0.00651828	0.0476812
ENSG00000270919.1	NA	ENSG00000270919	117.324	-0.990675	0.260247	-3.80668	0.000140845	0.00238676
ENSG00000225578.1	100874001	NCBP2-AS1	133.055	-0.990174	0.277688	-3.56578	0.000362773	0.00500371
ENSG00000257225.1	NA	ENSG00000257225	653.573	-0.990052	0.203776	-4.85854	1.18254e-06	4.76163e-05
ENSG00000255108.1	NA	ENSG00000255108	658.722	-0.98944	0.225479	-4.38817	1.14306e-05	0.000307785
ENSG00000261123.1	NA	ENSG00000261123	23.6534	-0.989304	0.492083	-2.01044	0.0443843	0.17679
ENSG00000270362.2	100288198	HMGN3-AS1	155.962	-0.98677	0.252835	-3.90283	9.50763e-05	0.00174374
ENSG00000289840.1	NA	ENSG00000289840	19.9069	-0.986303	0.470228	-2.0975	0.0359493	0.154994
ENSG00000286459.1	NA	ENSG00000286459	141.842	-0.985697	0.246928	-3.99184	6.55639e-05	0.00129622
ENSG00000248980.1	NA	SPCS3-AS1	140.809	-0.985322	0.285262	-3.45409	0.000552156	0.00712363
ENSG00000267532.5	100506755	MIR497HG	300.59	-0.985264	0.195881	-5.02992	4.90696e-07	2.32829e-05
ENSG00000273565.2	NA	ENSG00000273565	272.417	-0.984841	0.250172	-3.93665	8.26259e-05	0.00154317
ENSG00000232586.1	103344928	KIAA1614-AS1	142.122	-0.984266	0.228364	-4.31007	1.63202e-05	0.0004251
ENSG00000233427.1	NA	ENSG00000233427	67.4714	-0.984061	0.288605	-3.40971	0.000650309	0.00812381
ENSG00000250786.4	100505806	SNHG18	21.6662	-0.982952	0.478117	-2.05588	0.0397941	0.165972
ENSG00000245156.1	NA	ENSG00000245156	658.687	-0.981969	0.207358	-4.73562	2.18389e-06	7.66014e-05
ENSG00000248690.8	124906789	HAS2-AS1	118.443	-0.980137	0.228882	-4.28228	1.84987e-05	0.000472039
ENSG00000264044.1	NA	ENSG00000264044	1266.4	-0.97898	0.19989	-4.89759	9.70198e-07	4.03621e-05
ENSG00000249669.12	NA	CARMN	430.581	-0.97881	0.242136	-4.0424	5.29079e-05	0.00109793
ENSG00000231652.2	101928489	CD109-AS1	46.5207	-0.978479	0.324887	-3.01175	0.00259748	0.0235545
ENSG00000258813.2	NA	RBM25-AS1	181.262	-0.978265	0.220934	-4.42787	9.51699e-06	0.000265207
ENSG00000289019.1	124900711	ENSG00000289019	32.0424	-0.977903	0.412754	-2.36921	0.0178259	0.0974558
ENSG00000275854.1	NA	ENSG00000275854	146.031	-0.977628	0.246945	-3.95888	7.53006e-05	0.00143381
ENSG00000259033.2	NA	ENSG00000259033	102.739	-0.976658	0.258839	-3.77322	0.000161154	0.00260518
ENSG00000237234.7	NA	ENSG00000237234	173.012	-0.976339	0.216811	-4.50319	6.69418e-06	0.000198519
ENSG00000244300.3	NA	GATA2-AS1	188.953	-0.976325	0.202906	-4.8117	1.4965e-06	5.67451e-05
ENSG00000231064.9	105371450	THBS3-AS1	2155.51	-0.97628	0.15277	-6.39054	1.653e-10	2.23231e-08
ENSG00000287126.1	124907726	ENSG00000287126	172.421	-0.976188	0.217986	-4.47821	7.52705e-06	0.000219929
ENSG00000268635.2	NA	ENSG00000268635	126.826	-0.975625	0.258847	-3.76911	0.000163828	0.00263869
ENSG00000289689.1	NA	ENSG00000289689	105.368	-0.975083	0.235685	-4.13723	3.51527e-05	0.000798468
ENSG00000258749.1	NA	ENSG00000258749	169.181	-0.973065	0.239373	-4.06505	4.80221e-05	0.00102564
ENSG00000271551.2	115308161	ENSG00000271551	233.176	-0.972007	0.218519	-4.44816	8.6611e-06	0.000246639
ENSG00000227193.2	NA	ENSG00000227193	27.8147	-0.971081	0.448717	-2.16413	0.0304547	0.139599
ENSG00000224356.5	NA	ENSG00000224356	33.1899	-0.970812	0.423766	-2.29092	0.0219682	0.112581
ENSG00000283411.1	NA	ENSG00000283411	91.5955	-0.969594	0.275312	-3.5218	0.000428634	0.00577077
ENSG00000232527.8	100996732	LINC02802	73.2441	-0.968856	0.25954	-3.73298	0.00018923	0.00295037
ENSG00000255434.1	NA	ENSG00000255434	25.4188	-0.968147	0.465082	-2.08167	0.0373725	0.159458
ENSG00000256028.2	NA	ENSG00000256028	918.675	-0.967107	0.178525	-5.4172	6.05386e-08	3.79577e-06
ENSG00000227543.5	NA	SPAG5-AS1	585.487	-0.966907	0.199456	-4.84772	1.2489e-06	4.96057e-05
ENSG00000235663.1	NA	SAPCD1-AS1	31.7181	-0.966563	0.401564	-2.407	0.0160844	0.0906848
ENSG00000228170.1	NA	ENSG00000228170	162.495	-0.965893	0.234717	-4.11514	3.86943e-05	0.000859894
ENSG00000251018.2	NA	HMMR-AS1	67.6389	-0.965764	0.358948	-2.69054	0.00713358	0.0508268
ENSG00000286485.1	NA	ENSG00000286485	87.4158	-0.965434	0.309826	-3.11605	0.00183293	0.018388
ENSG00000254400.1	NA	ENSG00000254400	163.996	-0.965381	0.252489	-3.82346	0.000131594	0.00226941
ENSG00000242282.6	NA	ENSG00000242282	103.344	-0.964519	0.236129	-4.08472	4.41298e-05	0.000958839
ENSG00000259118.5	100506321	ENSG00000259118	253.336	-0.964201	0.213338	-4.51958	6.19619e-06	0.000186268
ENSG00000232480.3	NA	TGFB2-AS1	24.9952	-0.959924	0.453937	-2.11467	0.0344585	0.150974
ENSG00000239415.1	NA	ENSG00000239415	95.1073	-0.95877	0.27388	-3.50069	0.000464049	0.00614392
ENSG00000268333.1	NA	ENSG00000268333	22.2915	-0.958014	0.474918	-2.01722	0.0436726	0.17521
ENSG00000254911.3	619383	SCARNA9	319.018	-0.956565	0.214561	-4.45824	8.26355e-06	0.000238826
ENSG00000248540.3	283731	ENSG00000248540	94.1101	-0.955958	0.28253	-3.38356	0.000715518	0.00875986
ENSG00000291053.1	440278	CATSPER2P1	1028.08	-0.955921	0.240377	-3.97675	6.98629e-05	0.00135377
ENSG00000266872.1	NA	ENSG00000266872	68.7783	-0.955675	0.299085	-3.19533	0.00139671	0.0148251
ENSG00000254966.1	NA	IGSF22-AS1	63.5143	-0.955379	0.313091	-3.05145	0.00227742	0.0214497
ENSG00000226526.1	NA	ENSG00000226526	87.402	-0.954805	0.326344	-2.92576	0.00343612	0.0295999
ENSG00000236017.8	NA	ASMTL-AS1	47.0568	-0.954386	0.339143	-2.81411	0.00489121	0.0389926
ENSG00000292331.1	NA	ASMTL-AS1	47.0568	-0.954386	0.339143	-2.81411	0.00489121	0.0389926
ENSG00000226137.5	440465	BAIAP2-DT	833.645	-0.954014	0.199268	-4.78759	1.688e-06	6.252e-05
ENSG00000233144.1	NA	ENSG00000233144	72.4454	-0.953563	0.322113	-2.96033	0.00307308	0.0270296
ENSG00000257167.3	100128191	TMPO-AS1	406.829	-0.952714	0.193522	-4.92303	8.52162e-07	3.6668e-05
ENSG00000274021.1	NA	ENSG00000274021	318.899	-0.952356	0.218537	-4.35787	1.31337e-05	0.000347801
ENSG00000232998.3	NA	VPS13A-AS1	67.4262	-0.952187	0.32605	-2.92037	0.00349619	0.0299996
ENSG00000280247.1	NA	ENSG00000280247	25.5665	-0.951882	0.448091	-2.12431	0.0336446	0.148358
ENSG00000230910.6	NA	ADGRB3-DT	303.389	-0.951605	0.215509	-4.41562	1.00722e-05	0.000278031
ENSG00000268530.6	105372430	ENSG00000268530	68.9447	-0.950272	0.313164	-3.03442	0.00240995	0.0223621
ENSG00000259201.1	NA	ENSG00000259201	69.4222	-0.949313	0.307943	-3.08276	0.00205094	0.01984
ENSG00000263345.1	NA	SGSM2-AS1	383.373	-0.94917	0.184141	-5.15458	2.54206e-07	1.31294e-05
ENSG00000274227.1	NA	ENSG00000274227	41.6589	-0.948965	0.383251	-2.47609	0.013283	0.0797735
ENSG00000293258.1	NA	ENSG00000293258	78.5528	-0.948935	0.292101	-3.24866	0.00115952	0.0128351
ENSG00000279283.1	NA	ENSG00000279283	109.256	-0.948605	0.273474	-3.46872	0.000522951	0.00681078
ENSG00000244558.6	NA	KCNK15-AS1	29.0991	-0.948526	0.443667	-2.13792	0.0325229	0.145359
ENSG00000290590.1	NA	ENSG00000290590	167.696	-0.947706	0.220596	-4.29612	1.73811e-05	0.000447531
ENSG00000290846.1	107985911	ENSG00000290846	240.998	-0.946564	0.179346	-5.27786	1.30704e-07	7.54815e-06
ENSG00000236467.8	101929328	KCNMA1-AS1	359.507	-0.9457	0.199194	-4.74764	2.05802e-06	7.3436e-05
ENSG00000290839.1	NA	ENSG00000290839	200.645	-0.9455	0.190672	-4.95878	7.09363e-07	3.19322e-05
ENSG00000277301.1	101929698	ENSG00000277301	33.9149	-0.945077	0.435381	-2.17069	0.0299546	0.13839
ENSG00000254485.5	NA	ENSG00000254485	80.8739	-0.945051	0.280258	-3.37208	0.000746036	0.00906019
ENSG00000258504.2	NA	ENSG00000258504	320.086	-0.944449	0.182929	-5.16294	2.43098e-07	1.27972e-05
ENSG00000267735.1	NA	ENSG00000267735	103.896	-0.944275	0.282733	-3.33982	0.000838341	0.00989107
ENSG00000289378.1	NA	ENSG00000289378	117.472	-0.944102	0.242797	-3.88843	0.000100893	0.00182402
ENSG00000251365.6	109729133	LINC02236	63.234	-0.943896	0.285611	-3.30483	0.00095034	0.0109047
ENSG00000280780.4	153469	JAKMIP2-AS1	119.802	-0.943865	0.260427	-3.6243	0.000289749	0.00415591
ENSG00000277476.1	NA	ENSG00000277476	273.043	-0.939996	0.185559	-5.06574	4.06812e-07	1.99497e-05
ENSG00000233547.1	NA	ENSG00000233547	91.7892	-0.939099	0.291256	-3.22431	0.00126276	0.0137184
ENSG00000254389.3	78998	RHPN1-AS1	27.0578	-0.938301	0.42508	-2.20735	0.0272896	0.13026
ENSG00000278722.1	NA	ENSG00000278722	98.2269	-0.936432	0.30227	-3.098	0.00194829	0.0192375
ENSG00000273149.1	NA	ENSG00000273149	7351.28	-0.934172	0.216027	-4.32433	1.52993e-05	0.000402088
ENSG00000261460.1	NA	ENSG00000261460	906.081	-0.933616	0.177364	-5.26383	1.41088e-07	7.98878e-06
ENSG00000232729.8	101926943	GTF2I-AS1	1581.02	-0.933058	0.170391	-5.47597	4.35129e-08	2.95301e-06
ENSG00000276952.1	NA	ENSG00000276952	33.0228	-0.931175	0.434954	-2.14086	0.0322855	0.144741
ENSG00000290733.1	100288570	ENSG00000290733	41.0676	-0.930653	0.362465	-2.56757	0.0102415	0.0663961
ENSG00000289210.1	NA	ENSG00000289210	133.372	-0.930002	0.274489	-3.38812	0.000703732	0.00865176
ENSG00000293426.1	NA	SEC1P	61.3818	-0.929992	0.331911	-2.80193	0.00507977	0.039782
ENSG00000266934.1	NA	ENSG00000266934	69.7483	-0.929753	0.372232	-2.49778	0.0124975	0.0761957
ENSG00000293447.1	NA	TEX56P	255.251	-0.928805	0.232325	-3.99787	6.39139e-05	0.00127219
ENSG00000244036.3	NA	UBE2H-DT	88.2996	-0.928187	0.276468	-3.35731	0.000787059	0.00941254
ENSG00000264443.1	NA	NCMAP-DT	201.225	-0.927711	0.217663	-4.26215	2.02472e-05	0.0005078
ENSG00000244586.1	NA	WNT5A-AS1	98.575	-0.926245	0.251288	-3.68599	0.000227818	0.003401
ENSG00000254964.1	NA	ENSG00000254964	26.4971	-0.926242	0.437144	-2.11885	0.0341033	0.150008
ENSG00000271933.1	NA	ENSG00000271933	190.139	-0.925918	0.231117	-4.00627	6.16844e-05	0.00123622
ENSG00000278915.1	NA	ENSG00000278915	31.2802	-0.925786	0.385864	-2.39926	0.0164284	0.0919696
ENSG00000275197.1	NA	ENSG00000275197	77.0016	-0.923836	0.345623	-2.67296	0.00751863	0.0526304
ENSG00000274492.1	NA	ENSG00000274492	54.4644	-0.922903	0.305984	-3.01618	0.00255979	0.0232848
ENSG00000239801.1	NA	DENND6A-AS1	106.174	-0.922406	0.260563	-3.54004	0.000400061	0.00546148
ENSG00000261067.7	NA	ENSG00000261067	1047.99	-0.922391	0.186224	-4.95314	7.3027e-07	3.26927e-05
ENSG00000247993.2	NA	FOXD1-AS1	45.6605	-0.921775	0.379833	-2.42679	0.0152331	0.0870583
ENSG00000230424.3	101927895	EMC1-AS1	251.118	-0.920725	0.251934	-3.65462	0.000257562	0.00376814
ENSG00000232079.7	284825	LINC01697	32.2158	-0.920376	0.393194	-2.34077	0.0192441	0.102627
ENSG00000259589.2	NA	ENSG00000259589	122.492	-0.920351	0.237378	-3.87715	0.000105687	0.00189717
ENSG00000280061.1	NA	ENSG00000280061	113.475	-0.920086	0.253306	-3.63231	0.000280897	0.0040488
ENSG00000231880.2	NA	ENSG00000231880	73.0605	-0.919997	0.310473	-2.96321	0.00304447	0.0268586
ENSG00000272173.2	NA	ENSG00000272173	416.465	-0.918359	0.181477	-5.06047	4.1823e-07	2.03957e-05
ENSG00000261707.1	NA	ENSG00000261707	67.98	-0.918109	0.330744	-2.77589	0.00550505	0.042167
ENSG00000257000.1	NA	ENSG00000257000	244.141	-0.91592	0.22359	-4.09642	4.19585e-05	0.000916197
ENSG00000249568.1	NA	ENSG00000249568	34.8273	-0.914849	0.40895	-2.23707	0.0252817	0.123772
ENSG00000280119.1	285097	ENSG00000280119	36.0509	-0.913965	0.386445	-2.36506	0.0180274	0.0983494
ENSG00000237768.2	NA	ENSG00000237768	100.733	-0.912931	0.373364	-2.44515	0.0144793	0.0846202
ENSG00000276663.1	NA	ENSG00000276663	214.247	-0.912419	0.275896	-3.30712	0.000942612	0.0108444
ENSG00000268996.3	100289341	MAN1B1-DT	50.4153	-0.912276	0.325552	-2.80224	0.0050749	0.039782
ENSG00000259143.1	NA	ENSG00000259143	36.142	-0.912095	0.400718	-2.27615	0.022837	0.115607
ENSG00000290383.1	NA	ENSG00000290383	171.134	-0.909644	0.225617	-4.03181	5.53493e-05	0.00113253
ENSG00000256092.4	112268105	SBNO1-AS1	99.0497	-0.909411	0.259166	-3.50898	0.000449825	0.00599175
ENSG00000291099.1	NA	ENSG00000291099	202.679	-0.908834	0.182341	-4.98426	6.21993e-07	2.87361e-05
ENSG00000270959.2	339929	LPP-AS2	101.841	-0.90866	0.244375	-3.7183	0.000200569	0.00306724
ENSG00000290735.1	NA	ENSG00000290735	395.546	-0.908427	0.188031	-4.83127	1.35668e-06	5.24621e-05
ENSG00000250909.1	NA	ENSG00000250909	256.97	-0.907706	0.227236	-3.99455	6.4817e-05	0.00128434
ENSG00000284738.2	101928059	ENSG00000284738	99.4744	-0.907461	0.240197	-3.77799	0.000158097	0.00257472
ENSG00000259992.1	NA	ENSG00000259992	181.187	-0.906275	0.230913	-3.92474	8.68224e-05	0.00160786
ENSG00000259407.1	NA	ENSG00000259407	113.311	-0.904847	0.250111	-3.61778	0.000297143	0.00424808
ENSG00000263798.2	NA	ENSG00000263798	1552.45	-0.903765	0.172846	-5.22874	1.70666e-07	9.48171e-06
ENSG00000235016.1	100129060	SEMA3F-AS1	284.586	-0.900973	0.180055	-5.00389	5.61853e-07	2.6374e-05
ENSG00000267755.1	NA	ENSG00000267755	86.5002	-0.900418	0.306368	-2.93901	0.00329265	0.0285884
ENSG00000289744.1	NA	ENSG00000289744	339.331	-0.900391	0.232544	-3.87192	0.000107981	0.0019298
ENSG00000271155.1	NA	ENSG00000271155	65.7572	-0.899732	0.291103	-3.09076	0.00199642	0.0195308
ENSG00000265168.1	NA	ENSG00000265168	75.9708	-0.89718	0.328433	-2.7317	0.00630083	0.0465841
ENSG00000197308.9	399717	GATA3-AS1	150.719	-0.897061	0.226437	-3.96164	7.44354e-05	0.00142217
ENSG00000233296.2	NA	TMEM18-DT	92.9068	-0.897061	0.268436	-3.34181	0.000832331	0.00983837
ENSG00000228022.6	105375013	HCG20	43.4109	-0.896479	0.347415	-2.58042	0.00986795	0.06445
ENSG00000283155.1	NA	ENSG00000283155	79.7952	-0.896232	0.270063	-3.3186	0.000904697	0.0105324
ENSG00000267216.1	108903150	ZNF8-ERVK3-1	481.677	-0.894941	0.203145	-4.40542	1.05579e-05	0.000287816
ENSG00000290732.1	100507334	ENSG00000290732	25.6981	-0.894544	0.410551	-2.17889	0.0293399	0.136412
ENSG00000268047.1	NA	ENSG00000268047	477.392	-0.893242	0.190527	-4.68828	2.75507e-06	9.19543e-05
ENSG00000203865.13	84852	ATP1A1-AS1	5414.17	-0.892931	0.203848	-4.38037	1.18476e-05	0.000317067
ENSG00000253230.11	157627	MIR124-1HG	278.576	-0.892258	0.194813	-4.58007	4.64819e-06	0.000147299
ENSG00000289741.1	NA	ENSG00000289741	65.6901	-0.89181	0.295088	-3.02219	0.00250955	0.0230428
ENSG00000232959.1	NA	KIFAP3-AS1	64.208	-0.891522	0.352358	-2.53016	0.011401	0.0716411
ENSG00000262049.2	NA	ENSG00000262049	758.193	-0.891444	0.18956	-4.70269	2.56753e-06	8.66839e-05
ENSG00000254337.2	107986951	ENSG00000254337	404.789	-0.891117	0.207224	-4.30027	1.70592e-05	0.000441727
ENSG00000236671.9	NA	PRKG1-AS1	161.274	-0.890511	0.223449	-3.9853	6.7396e-05	0.00132054
ENSG00000288838.1	NA	ENSG00000288838	233.857	-0.890022	0.189878	-4.68733	2.76792e-06	9.20332e-05
ENSG00000223393.2	NA	ENSG00000223393	48.1035	-0.889909	0.331465	-2.68477	0.00725792	0.0512963
ENSG00000279894.1	NA	ENSG00000279894	35.3296	-0.889303	0.40395	-2.20152	0.0276994	0.13143
ENSG00000241409.1	NA	ENSG00000241409	51.0013	-0.88897	0.320049	-2.77761	0.00547606	0.0420204
ENSG00000268565.1	NA	ENSG00000268565	87.6839	-0.888801	0.273053	-3.25505	0.00113372	0.0125813
ENSG00000290782.1	142913	CFL1P1	45.3933	-0.888589	0.315074	-2.82026	0.00479853	0.0384671
ENSG00000287539.1	NA	ENSG00000287539	29.4946	-0.888459	0.408303	-2.17598	0.0295568	0.13713
ENSG00000225335.3	NA	ENSG00000225335	103.211	-0.888444	0.269015	-3.30258	0.000957981	0.0109352
ENSG00000293115.1	NA	CENPBD2P	438.694	-0.888136	0.20362	-4.36174	1.29032e-05	0.000343226
ENSG00000235852.1	NA	ENSG00000235852	189.719	-0.887927	0.274975	-3.22912	0.00124172	0.013557
ENSG00000258471.2	101929718	ENSG00000258471	296.679	-0.886864	0.184073	-4.81799	1.4501e-06	5.53433e-05
ENSG00000270084.2	NA	GAS5-AS1	97.1284	-0.886737	0.285606	-3.10476	0.00190433	0.0188572
ENSG00000249593.6	NA	ENSG00000249593	162.676	-0.886191	0.236967	-3.73972	0.000184222	0.00289285
ENSG00000250056.8	255167	LINC01018	151.896	-0.883605	0.228233	-3.87151	0.000108164	0.0019298
ENSG00000259488.2	NA	DUT-AS1	223.578	-0.882951	0.196218	-4.49985	6.80001e-06	0.000200978
ENSG00000280164.1	NA	ENSG00000280164	28.705	-0.881652	0.41563	-2.12124	0.0339012	0.149315
ENSG00000218416.4	100130449	GPC1-AS1	60.9325	-0.881156	0.347444	-2.53611	0.011209	0.0710418
ENSG00000287296.1	NA	ENSG00000287296	90.1437	-0.880955	0.316411	-2.78421	0.00536584	0.0415355
ENSG00000291342.1	NA	ENSG00000291342	28.3113	-0.880888	0.407005	-2.16431	0.0304403	0.139599
ENSG00000163364.12	375295	LINC01116	1163.68	-0.880743	0.184569	-4.77189	1.82503e-06	6.64737e-05
ENSG00000281453.1	103611157	TGFB2-OT1	50.4632	-0.880677	0.337816	-2.60697	0.00913475	0.0615658
ENSG00000254963.1	NA	ENSG00000254963	64.4436	-0.880633	0.291775	-3.01819	0.00254286	0.0232031
ENSG00000256448.5	NA	ENSG00000256448	145.287	-0.880623	0.277996	-3.16775	0.00153624	0.0159776
ENSG00000234336.7	NA	JAZF1-AS1	67.6226	-0.878181	0.281979	-3.11435	0.00184354	0.0184522
ENSG00000244953.1	NA	ENSG00000244953	195.435	-0.877935	0.256047	-3.42881	0.000606242	0.00771245
ENSG00000290908.1	NA	ENSG00000290908	107.5	-0.87662	0.274801	-3.19002	0.00142263	0.0150275
ENSG00000279035.1	NA	ENSG00000279035	224.426	-0.875966	0.23472	-3.73196	0.000189994	0.00295704
ENSG00000261243.1	NA	ENSG00000261243	56.2574	-0.875845	0.358953	-2.44	0.0146871	0.0855498
ENSG00000228606.4	100287049	DCAF8-DT	318.781	-0.875409	0.193246	-4.53002	5.89784e-06	0.000179761
ENSG00000259113.1	NA	ENSG00000259113	216.457	-0.875177	0.249956	-3.50133	0.000462944	0.00613856
ENSG00000231290.7	149773	APCDD1L-DT	49.215	-0.873495	0.308334	-2.83295	0.00461207	0.0373475
ENSG00000264734.1	124903955	ENSG00000264734	72.7036	-0.873492	0.299326	-2.9182	0.00352064	0.030121
ENSG00000223901.2	NA	ENSG00000223901	219.615	-0.873112	0.19831	-4.40276	1.0688e-05	0.000290463
ENSG00000281376.1	103021294	ABALON	286.651	-0.873002	0.232743	-3.75093	0.000176178	0.00280161
ENSG00000223949.8	101927034	ROR1-AS1	303.942	-0.872355	0.21713	-4.01766	5.87795e-05	0.00118613
ENSG00000227953.7	NA	LINC01341	74.6934	-0.870768	0.284847	-3.05697	0.00223588	0.0212179
ENSG00000230749.5	100873998	MEIS1-AS2	569.834	-0.870762	0.193622	-4.49723	6.88448e-06	0.000202792
ENSG00000181097.5	NA	LINC02878	26.1938	-0.870662	0.412665	-2.10985	0.0348711	0.152061
ENSG00000259807.2	NA	ENSG00000259807	26.72	-0.870225	0.398502	-2.18374	0.0289813	0.135246
ENSG00000233360.4	101927051	PDXP-DT	257.657	-0.869861	0.216218	-4.02307	5.74434e-05	0.00116452
ENSG00000269886.1	NA	ENSG00000269886	78.0253	-0.869583	0.320456	-2.71358	0.00665598	0.0483382
ENSG00000279168.3	NA	ENSG00000279168	90.4162	-0.869582	0.249363	-3.48721	0.000488081	0.00641373
ENSG00000254560.6	103695435	BBOX1-AS1	52.2563	-0.868873	0.318571	-2.72741	0.00638339	0.0469715
ENSG00000257337.9	283335	TNS2-AS1	3472.5	-0.868774	0.197059	-4.40869	1.03997e-05	0.000284387
ENSG00000248724.6	348808	NPHP3-AS1	47.5583	-0.867181	0.356996	-2.4291	0.0151362	0.0868051
ENSG00000250961.2	NA	RMEL3	49.7114	-0.867119	0.332635	-2.60682	0.00913878	0.0615658
ENSG00000262884.1	101927911	ENSG00000262884	203.535	-0.866379	0.22021	-3.93433	8.34278e-05	0.00155484
ENSG00000289904.1	NA	ENSG00000289904	101.929	-0.86612	0.260309	-3.32727	0.000877015	0.0103058
ENSG00000271843.1	NA	ENSG00000271843	28.2201	-0.865742	0.433255	-1.99823	0.0456919	0.1801
ENSG00000254109.6	100128750	RBPMS-AS1	289.461	-0.865388	0.213318	-4.0568	4.97506e-05	0.00105031
ENSG00000293518.1	NA	GGNBP1	76.52	-0.864173	0.318536	-2.71295	0.00666867	0.0483382
ENSG00000275807.1	NA	ENSG00000275807	329.445	-0.863806	0.228213	-3.78508	0.000153657	0.00253534
ENSG00000261002.5	NA	VPS39-DT	88.2575	-0.863538	0.273328	-3.15935	0.00158123	0.0163103
ENSG00000256632.3	NA	ENSG00000256632	158.476	-0.862807	0.232255	-3.71491	0.000203275	0.00309783
ENSG00000259115.1	NA	ENSG00000259115	207.879	-0.862656	0.26035	-3.31344	0.000921546	0.010686
ENSG00000269106.1	NA	ENSG00000269106	42.4627	-0.86204	0.386362	-2.23117	0.0256699	0.124987
ENSG00000275910.1	NA	ENSG00000275910	156.753	-0.861985	0.256222	-3.36421	0.000767621	0.00923944
ENSG00000285622.2	NA	ENSG00000285622	41.6603	-0.861597	0.336048	-2.56391	0.0103501	0.0669023
ENSG00000261762.1	NA	ENSG00000261762	870.06	-0.859399	0.189391	-4.5377	5.68708e-06	0.00017455
ENSG00000236618.3	100306951	PITPNA-AS1	144.617	-0.858565	0.241011	-3.56235	0.000367546	0.00505693
ENSG00000233621.3	728431	ZC3H12A-DT	65.5979	-0.858492	0.301236	-2.8499	0.00437329	0.0358773
ENSG00000229122.1	NA	AGBL5-IT1	36.3884	-0.858426	0.418221	-2.05257	0.0401147	0.166302
ENSG00000275902.1	NA	ENSG00000275902	73.7628	-0.858364	0.293833	-2.92127	0.00348611	0.0299829
ENSG00000283828.1	102724474	ENSG00000283828	46.8107	-0.856961	0.318941	-2.68689	0.00721198	0.0510951
ENSG00000281691.1	100775107	RBM5-AS1	402.579	-0.855185	0.205075	-4.17011	3.04458e-05	0.000705154
ENSG00000287315.1	101927401	ENSG00000287315	208.233	-0.854819	0.193875	-4.40912	1.03793e-05	0.000284387
ENSG00000258913.2	145195	LINC02691	58.207	-0.853972	0.313992	-2.71972	0.00653365	0.0477538
ENSG00000260874.5	NA	ENSG00000260874	104.022	-0.852809	0.286485	-2.9768	0.00291274	0.025931
ENSG00000264808.2	NA	ENSG00000264808	65.3917	-0.852541	0.305217	-2.79323	0.0052185	0.0406901
ENSG00000267395.5	109729182	DM1-AS	304.091	-0.851048	0.190059	-4.47781	7.54144e-06	0.000219929
ENSG00000270175.2	NA	ENSG00000270175	100.926	-0.851045	0.26829	-3.17211	0.00151335	0.015777
ENSG00000290890.1	283922	ENSG00000290890	341.978	-0.850806	0.207187	-4.10646	4.01772e-05	0.000888352
ENSG00000254433.1	NA	ENSG00000254433	148.531	-0.849736	0.210659	-4.0337	5.49059e-05	0.00112872
ENSG00000229422.2	NA	ENSG00000229422	77.0692	-0.849569	0.281946	-3.01324	0.00258476	0.0234876
ENSG00000286999.1	NA	ENSG00000286999	152.388	-0.849521	0.25078	-3.38751	0.000705296	0.00865886
ENSG00000228124.1	NA	MDN1-AS1	36.282	-0.849402	0.383232	-2.21642	0.0266627	0.128244
ENSG00000291062.1	NA	ENSG00000291062	62.4084	-0.849393	0.298829	-2.8424	0.00447753	0.0365956
ENSG00000260899.1	NA	ENSG00000260899	168.11	-0.849069	0.22237	-3.81826	0.000134394	0.00229974
ENSG00000285884.3	105378268	ENSG00000285884	55.191	-0.848385	0.34719	-2.44358	0.0145425	0.0848373
ENSG00000260236.2	NA	PTPN23-DT	77.7504	-0.848118	0.280064	-3.02831	0.00245928	0.0226999
ENSG00000282907.1	NA	ENSG00000282907	351.447	-0.848047	0.22684	-3.73853	0.000185103	0.00290148
ENSG00000285865.1	NA	ENSG00000285865	168.018	-0.847739	0.255151	-3.3225	0.000892162	0.010428
ENSG00000231856.4	NA	ENSG00000231856	66.9169	-0.847336	0.278289	-3.0448	0.00232831	0.0218121
ENSG00000280198.1	NA	ENSG00000280198	69.1481	-0.846927	0.272205	-3.11136	0.00186226	0.0185761
ENSG00000288947.2	NA	ENSG00000288947	232.398	-0.845522	0.257336	-3.28567	0.00101741	0.0114606
ENSG00000289128.1	NA	ENSG00000289128	31.794	-0.845239	0.425068	-1.98848	0.0467586	0.182581
ENSG00000254473.2	105376114	UBQLN1-AS1	239.546	-0.844836	0.243508	-3.46943	0.00052156	0.00680276
ENSG00000235590.9	149775	GNAS-AS1	275.498	-0.843947	0.202442	-4.16883	3.06163e-05	0.000707237
ENSG00000265073.1	NA	ENSG00000265073	49.662	-0.843401	0.31819	-2.65062	0.00803443	0.0556639
ENSG00000236536.2	NA	ENSG00000236536	87.596	-0.843165	0.265227	-3.17903	0.00147768	0.0154971
ENSG00000234147.4	NA	ENSG00000234147	150.401	-0.843085	0.222547	-3.78835	0.000151653	0.00251647
ENSG00000270953.1	NA	ENSG00000270953	251.756	-0.842621	0.225852	-3.73085	0.000190834	0.00295961
ENSG00000255487.1	NA	ENSG00000255487	75.8852	-0.842298	0.294844	-2.85676	0.00427996	0.0351774
ENSG00000268309.1	NA	ENSG00000268309	205.276	-0.84086	0.269953	-3.11484	0.00184048	0.0184426
ENSG00000286882.1	NA	ENSG00000286882	32.3351	-0.839479	0.410829	-2.04338	0.041015	0.168396
ENSG00000228109.2	100507057	MELTF-AS1	195.383	-0.839472	0.228388	-3.67564	0.000237254	0.00351793
ENSG00000272679.1	NA	ENSG00000272679	437.552	-0.839462	0.220058	-3.81472	0.000136336	0.00232379
ENSG00000207751.4	NA	ENSG00000207751	178.115	-0.839152	0.203447	-4.12466	3.71285e-05	0.000831413
ENSG00000235236.1	NA	ENSG00000235236	129.88	-0.839047	0.298593	-2.81	0.0049542	0.0392845
ENSG00000274874.2	NA	ENSG00000274874	361.428	-0.838448	0.217409	-3.85655	0.000114997	0.002027
ENSG00000260244.1	NA	ENSG00000260244	293.836	-0.838307	0.219466	-3.81976	0.00013358	0.00229465
ENSG00000258745.1	NA	ENSG00000258745	153.935	-0.837469	0.260652	-3.21298	0.00131366	0.0141315
ENSG00000287952.1	NA	ENSG00000287952	89.413	-0.837286	0.263008	-3.1835	0.00145504	0.0153146
ENSG00000187013.4	388407	LINC02875	43.7807	-0.836909	0.321397	-2.60398	0.00921492	0.0619197
ENSG00000279399.1	NA	ENSG00000279399	61.884	-0.836489	0.301111	-2.77801	0.00546938	0.0420204
ENSG00000246273.9	283104	SBF2-AS1	566.067	-0.835975	0.1895	-4.41148	1.02667e-05	0.000282512
ENSG00000237976.2	NA	RFX5-AS1	27.1772	-0.835843	0.404069	-2.06856	0.0385869	0.16261
ENSG00000254452.1	NA	ENSG00000254452	1293.07	-0.835636	0.22095	-3.78201	0.00015557	0.002543
ENSG00000259198.1	NA	ENSG00000259198	76.3411	-0.833163	0.291282	-2.86033	0.00423203	0.0348815
ENSG00000259409.1	NA	BMF-AS1	48.8644	-0.831808	0.33813	-2.46003	0.0138927	0.0822877
ENSG00000279152.1	NA	ENSG00000279152	49.7639	-0.831337	0.322987	-2.5739	0.010056	0.0654831
ENSG00000261396.1	NA	ENSG00000261396	107.538	-0.831271	0.262951	-3.16132	0.00157057	0.0162343
ENSG00000260285.1	NA	TRMT61A-DT	151.075	-0.830159	0.216616	-3.8324	0.000126898	0.00221014
ENSG00000273013.1	NA	ENSG00000273013	121.748	-0.830149	0.297836	-2.78727	0.00531547	0.0412548
ENSG00000249207.2	NA	ENSG00000249207	266.028	-0.829933	0.225673	-3.67758	0.000235453	0.00349714
ENSG00000269954.2	NA	ENSG00000269954	138.934	-0.829034	0.221191	-3.74805	0.000178213	0.00282885
ENSG00000286031.1	NA	ENSG00000286031	45.0133	-0.828371	0.328764	-2.51965	0.011747	0.0732873
ENSG00000272770.1	NA	ENSG00000272770	627.552	-0.826739	0.207755	-3.97939	6.90936e-05	0.0013448
ENSG00000293456.1	NA	C3orf86P	81.507	-0.825566	0.275046	-3.00155	0.00268607	0.0242575
ENSG00000290387.1	653381	SORD2P	117.404	-0.824937	0.225203	-3.66308	0.000249204	0.00366417
ENSG00000264860.1	NA	ENSG00000264860	220.05	-0.824684	0.206126	-4.00088	6.31086e-05	0.00126189
ENSG00000152931.9	25859	PART1	78.3767	-0.82462	0.253783	-3.24931	0.00115686	0.0128219
ENSG00000278175.6	389741	GLIDR	379.273	-0.824283	0.175237	-4.70383	2.55322e-06	8.65336e-05
ENSG00000260441.5	NA	ENSG00000260441	74.3652	-0.824194	0.303472	-2.71588	0.00661002	0.0481598
ENSG00000260293.2	NA	ENSG00000260293	671.834	-0.823385	0.183257	-4.49307	7.02035e-06	0.000206102
ENSG00000205885.8	283314	C1RL-AS1	326.906	-0.823184	0.211	-3.90135	9.56563e-05	0.00174931
ENSG00000282393.1	NA	ENSG00000282393	51.5542	-0.822965	0.33488	-2.45749	0.013991	0.0827024
ENSG00000233860.2	NA	SHROOM3-AS1	294.105	-0.822596	0.202706	-4.05807	4.94797e-05	0.00104911
ENSG00000289611.1	NA	ENSG00000289611	28.0549	-0.822425	0.393713	-2.08889	0.0367174	0.157299
ENSG00000267282.1	NA	ENSG00000267282	78.2538	-0.822019	0.300349	-2.73688	0.00620243	0.0461398
ENSG00000279233.1	NA	ENSG00000279233	81.1069	-0.821819	0.291933	-2.81509	0.00487637	0.0389816
ENSG00000272084.1	NA	ENSG00000272084	438.879	-0.821647	0.209308	-3.92553	8.65377e-05	0.00160598
ENSG00000286334.1	NA	ENSG00000286334	38.3806	-0.820888	0.413019	-1.98753	0.0468634	0.182667
ENSG00000287553.1	NA	ENSG00000287553	82.5894	-0.819319	0.259676	-3.15516	0.00160411	0.0164496
ENSG00000235919.5	645676	ASH1L-AS1	83.8372	-0.818683	0.272196	-3.00769	0.00263237	0.0238248
ENSG00000272711.1	NA	HK2-DT	28.2638	-0.817531	0.39409	-2.07448	0.038035	0.160979
ENSG00000274561.1	NA	ENSG00000274561	118.13	-0.817476	0.250647	-3.26146	0.0011084	0.0123314
ENSG00000257769.1	NA	ENSG00000257769	83.6986	-0.816688	0.3018	-2.70605	0.00680882	0.0489499
ENSG00000261423.3	105370888	TMEM202-AS1	198.955	-0.816538	0.216129	-3.77801	0.000158087	0.00257472
ENSG00000291272.1	NA	ENSG00000291272	52.0646	-0.816382	0.331573	-2.46215	0.0138107	0.0819675
ENSG00000286342.3	NA	ENSG00000286342	29.5629	-0.815985	0.416104	-1.96101	0.0498775	0.191023
ENSG00000293490.1	NA	SLC66A1L	41.4254	-0.815203	0.370658	-2.19934	0.0278538	0.131806
ENSG00000288871.2	NA	ENSG00000288871	697.414	-0.815078	0.166575	-4.89317	9.9225e-07	4.08919e-05
ENSG00000290425.1	728233	PI4KAP1	623.226	-0.814315	0.172514	-4.72028	2.35524e-06	8.1395e-05
ENSG00000260455.2	NA	NBAT1	120.323	-0.81163	0.295273	-2.74874	0.00598241	0.0449603
ENSG00000233251.8	100129434	ENSG00000233251	399.876	-0.81097	0.20593	-3.93808	8.2137e-05	0.00153731
ENSG00000285696.1	NA	ENSG00000285696	144.909	-0.809994	0.240502	-3.36792	0.000757365	0.00914464
ENSG00000269749.1	NA	ENSG00000269749	93.7257	-0.808642	0.273438	-2.95731	0.00310337	0.0272325
ENSG00000238221.1	NA	ENSG00000238221	141.394	-0.808621	0.284697	-2.84028	0.00450733	0.0367025
ENSG00000235138.1	100130548	ENSG00000235138	68.4504	-0.806721	0.336434	-2.39786	0.0164912	0.0922038
ENSG00000293472.1	NA	ENSG00000293472	899.18	-0.806461	0.181807	-4.43581	9.17268e-06	0.00025807
ENSG00000279488.1	NA	ENSG00000279488	234.738	-0.805511	0.218391	-3.68838	0.000225687	0.00337492
ENSG00000263271.1	NA	ENSG00000263271	95.2686	-0.804523	0.257056	-3.12975	0.00174953	0.0177141
ENSG00000289877.1	NA	ENSG00000289877	62.4261	-0.804123	0.345937	-2.32447	0.0201001	0.10616
ENSG00000266962.3	108783654	HSD17B1-AS1	817.965	-0.803917	0.180664	-4.4498	8.59504e-06	0.000245756
ENSG00000247903.1	NA	ENSG00000247903	201.086	-0.803396	0.199311	-4.03087	5.55704e-05	0.00113441
ENSG00000272269.2	105374952	NUP153-AS1	113.572	-0.80266	0.253743	-3.16328	0.00156	0.0161836
ENSG00000280213.1	100113386	UCKL1-AS1	206.287	-0.802543	0.21549	-3.72427	0.000195884	0.00300082
ENSG00000291101.1	NA	ENSG00000291101	48.8622	-0.802314	0.327096	-2.45284	0.0141735	0.083444
ENSG00000290464.1	283507	SUGT1P3	68.0235	-0.801581	0.31884	-2.51405	0.0119353	0.0737805
ENSG00000264272.1	NA	ENSG00000264272	35.3063	-0.800431	0.370368	-2.16118	0.0306816	0.140419
ENSG00000259001.3	NA	ENSG00000259001	53722.7	-0.799934	0.223824	-3.57394	0.000351651	0.00488416
ENSG00000259006.1	NA	ENSG00000259006	105.377	-0.799547	0.243294	-3.28635	0.00101496	0.0114516
ENSG00000275454.1	NA	ENSG00000275454	173.467	-0.798694	0.215383	-3.70825	0.000208693	0.00315303
ENSG00000254578.1	NA	ENSG00000254578	159.502	-0.798235	0.258035	-3.09352	0.00197797	0.0194431
ENSG00000289194.1	NA	ENSG00000289194	124.831	-0.797967	0.265941	-3.00054	0.00269501	0.0243133
ENSG00000230337.3	105376736	EXOSC10-AS1	42.5463	-0.79751	0.357933	-2.2281	0.0258739	0.125412
ENSG00000278918.1	NA	ENSG00000278918	176.919	-0.796781	0.212823	-3.74386	0.000181215	0.00286613
ENSG00000287959.1	NA	ENSG00000287959	380.579	-0.795463	0.189577	-4.19599	2.71679e-05	0.000641074
ENSG00000269487.1	NA	ENSG00000269487	111.774	-0.794402	0.280042	-2.83672	0.0045579	0.0370456
ENSG00000236266.1	NA	ENSG00000236266	120.88	-0.794353	0.250527	-3.17073	0.00152057	0.0158334
ENSG00000257222.1	NA	ENSG00000257222	55.5835	-0.794278	0.315292	-2.51918	0.0117627	0.0733331
ENSG00000286176.2	NA	ENSG00000286176	41.3013	-0.793415	0.345553	-2.29607	0.0216719	0.111881
ENSG00000285824.1	NA	ENSG00000285824	95.6613	-0.793325	0.267122	-2.9699	0.00297896	0.0263868
ENSG00000174365.22	128439	SNHG11	264.543	-0.792911	0.185749	-4.26873	1.96591e-05	0.000494463
ENSG00000244380.1	NA	ENSG00000244380	674.265	-0.792538	0.253493	-3.12647	0.00176921	0.0178507
ENSG00000286433.1	NA	ENSG00000286433	74.5666	-0.792397	0.331911	-2.38738	0.0169691	0.0943946
ENSG00000241720.2	NA	ENSG00000241720	52.4159	-0.791202	0.345744	-2.2884	0.0221141	0.11298
ENSG00000261065.1	NA	ENSG00000261065	335.096	-0.790211	0.218472	-3.617	0.000298038	0.00425395
ENSG00000291074.1	339184	CCDC144NL	194.079	-0.79	0.280858	-2.81281	0.00491112	0.0390134
ENSG00000279331.1	55472	RBM12B-AS1	65.922	-0.789968	0.304096	-2.59776	0.00938348	0.062685
ENSG00000256100.1	NA	ENSG00000256100	872.277	-0.789924	0.212005	-3.72598	0.00019456	0.00299098
ENSG00000254548.1	NA	ENSG00000254548	42.6934	-0.789525	0.362546	-2.17772	0.0294267	0.136743
ENSG00000251363.3	NA	LINC02315	45.113	-0.785937	0.359496	-2.18622	0.0287995	0.134541
ENSG00000234818.1	NA	ENSG00000234818	161.904	-0.785867	0.276646	-2.8407	0.00450153	0.0366893
ENSG00000257551.1	100873924	HLX-AS1	149.334	-0.785547	0.236898	-3.31598	0.000913238	0.0106178
ENSG00000256469.1	NA	ENSG00000256469	204.186	-0.785419	0.274888	-2.85723	0.00427361	0.0351581
ENSG00000237149.5	100131213	ZNF503-AS2	176.796	-0.785407	0.237764	-3.30331	0.000955509	0.0109212
ENSG00000224713.4	NA	ENSG00000224713	438.864	-0.785156	0.183472	-4.27944	1.87364e-05	0.00047534
ENSG00000246323.2	NA	FAM13B-AS1	43.5785	-0.784723	0.360683	-2.17566	0.0295808	0.137169
ENSG00000259555.1	NA	ENSG00000259555	56.2696	-0.784144	0.393953	-1.99045	0.0465411	0.182139
ENSG00000286061.1	100750325	RCAN3AS	61.3237	-0.783795	0.325635	-2.40698	0.0160852	0.0906848
ENSG00000267205.1	NA	ENSG00000267205	52.9882	-0.783617	0.324008	-2.41851	0.0155841	0.0885421
ENSG00000293175.1	NA	ENSG00000293175	38.6737	-0.783076	0.392612	-1.99453	0.0460941	0.180793
ENSG00000227487.4	NA	NCAM1-AS1	119.519	-0.782959	0.227495	-3.44166	0.000578158	0.00739806
ENSG00000272654.2	NA	JTB-DT	108.079	-0.782814	0.277066	-2.82537	0.00472258	0.0379894
ENSG00000279861.1	NA	ENSG00000279861	574.402	-0.782283	0.206566	-3.78708	0.00015243	0.00252458
ENSG00000264772.6	NA	ENSG00000264772	15556.6	-0.782142	0.21106	-3.70578	0.000210742	0.00317851
ENSG00000290920.1	150244	ENSG00000290920	347.003	-0.78193	0.186329	-4.1965	2.71067e-05	0.000641074
ENSG00000273637.1	NA	ENSG00000273637	669.992	-0.781517	0.202148	-3.86607	0.000110602	0.00196134
ENSG00000259792.1	NA	ENSG00000259792	36.7036	-0.780852	0.380185	-2.05388	0.0399877	0.166062
ENSG00000262429.1	NA	ENSG00000262429	188.049	-0.780609	0.243851	-3.20117	0.00136871	0.0146162
ENSG00000267607.1	NA	ICAM4-AS1	162.707	-0.778686	0.266741	-2.91926	0.00350864	0.030077
ENSG00000269148.1	NA	ENSG00000269148	184.726	-0.776714	0.216094	-3.59433	0.000325224	0.00458809
ENSG00000278621.1	NA	THBS1-AS1	433.539	-0.776601	0.244537	-3.1758	0.00149423	0.0156333
ENSG00000291152.1	155370	SBDSP1	316.814	-0.776197	0.25141	-3.08738	0.0020193	0.01965
ENSG00000230319.1	100506679	TTLL1-AS1	43.1801	-0.776072	0.342641	-2.26497	0.0235143	0.117881
ENSG00000225032.5	102723566	ENSG00000225032	363.416	-0.774934	0.220969	-3.50698	0.000453228	0.00602793
ENSG00000254614.2	728975	CAPN1-AS1	63.4127	-0.774087	0.330978	-2.33878	0.0193467	0.102954
ENSG00000273729.1	NA	ENSG00000273729	188.846	-0.773716	0.241896	-3.19855	0.0013812	0.014696
ENSG00000292993.1	NA	ENSG00000292993	126.044	-0.773021	0.247052	-3.12898	0.00175412	0.0177392
ENSG00000226706.1	101928525	ENSG00000226706	480.75	-0.772933	0.201305	-3.8396	0.000123233	0.00215486
ENSG00000231113.2	NA	LINC02976	168.394	-0.772915	0.192595	-4.01316	5.99118e-05	0.00120621
ENSG00000272100.1	NA	ENSG00000272100	58.6512	-0.772895	0.321971	-2.40051	0.0163721	0.0917714
ENSG00000237017.1	NA	PRPF31-AS1	422.948	-0.772607	0.18676	-4.1369	3.52025e-05	0.000798468
ENSG00000251279.3	NA	SMIM15-AS1	174.007	-0.772121	0.214136	-3.60576	0.000311243	0.00443522
ENSG00000259943.2	NA	ZMPSTE24-DT	105.776	-0.771848	0.252257	-3.05977	0.00221505	0.0210658
ENSG00000234432.4	100129484	LINC02983	73.7766	-0.770979	0.276952	-2.7838	0.00537256	0.041551
ENSG00000249180.1	NA	ENSG00000249180	296.594	-0.770288	0.243681	-3.16105	0.00157202	0.0162343
ENSG00000280287.1	NA	ENSG00000280287	114.846	-0.769082	0.258444	-2.97582	0.00292209	0.0259617
ENSG00000233849.1	NA	ENSG00000233849	55.6213	-0.768747	0.342965	-2.24147	0.0249954	0.123043
ENSG00000272434.1	NA	ENSG00000272434	428.925	-0.768399	0.231954	-3.31273	0.000923905	0.0106993
ENSG00000226925.1	112577460	IL1R1-AS1	78.9978	-0.768228	0.256807	-2.99146	0.00277649	0.0249203
ENSG00000276570.1	NA	ENSG00000276570	334.031	-0.768008	0.205297	-3.74097	0.000183313	0.00289285
ENSG00000254099.1	NA	ENSG00000254099	61.9447	-0.767611	0.331085	-2.31847	0.0204237	0.107481
ENSG00000241313.3	100128025	WWTR1-AS1	201.427	-0.767074	0.280989	-2.72991	0.00633524	0.046771
ENSG00000272140.2	NA	ENSG00000272140	47.0877	-0.766858	0.315526	-2.43041	0.0150817	0.0866975
ENSG00000293457.1	NA	PTPRVP	51.9224	-0.766821	0.347466	-2.20689	0.0273216	0.130342
ENSG00000267049.1	NA	ENSG00000267049	95.2522	-0.766226	0.272366	-2.81322	0.00490475	0.0389981
ENSG00000268061.6	NA	NAPA-AS1	236.18	-0.765806	0.223706	-3.42327	0.00061873	0.00783463
ENSG00000258260.1	NA	ENSG00000258260	71.0261	-0.764988	0.282937	-2.70374	0.00685635	0.0491366
ENSG00000251562.11	378938	MALAT1	1323.59	-0.764902	0.235672	-3.24562	0.00117196	0.0129239
ENSG00000279592.1	NA	ENSG00000279592	84.8624	-0.764508	0.259157	-2.94998	0.00317797	0.0277575
ENSG00000276855.1	NA	ENSG00000276855	182.485	-0.762758	0.2479	-3.07688	0.0020918	0.0201778
ENSG00000197734.10	283579	C14orf178	77.7118	-0.762587	0.283155	-2.69318	0.00707738	0.0505906
ENSG00000265282.1	NA	ENSG00000265282	68.9986	-0.762509	0.30427	-2.50603	0.0122096	0.0750908
ENSG00000253669.4	NA	GASAL1	42.6606	-0.76209	0.33981	-2.24269	0.0249166	0.122737
ENSG00000269110.1	NA	ENSG00000269110	98.722	-0.761331	0.265002	-2.87292	0.00406695	0.033841
ENSG00000232825.3	100129620	PLPPR5-AS1	88.3963	-0.760689	0.287101	-2.64955	0.00805983	0.055708
ENSG00000282390.1	NA	ENSG00000282390	458.346	-0.760478	0.185421	-4.10135	4.10745e-05	0.000899133
ENSG00000264577.1	NA	ENSG00000264577	5859.97	-0.75866	0.200032	-3.7927	0.000149019	0.00250113
ENSG00000287765.1	NA	ENSG00000287765	753.358	-0.758133	0.211623	-3.58247	0.000340356	0.00475582
ENSG00000237399.7	100507034	PITRM1-AS1	376.598	-0.758127	0.187181	-4.05024	5.11658e-05	0.00106937
ENSG00000222032.2	NA	ENSG00000222032	171.047	-0.757929	0.300381	-2.52322	0.0116284	0.0727104
ENSG00000289293.1	NA	ENSG00000289293	165.002	-0.755818	0.272113	-2.77759	0.00547634	0.0420204
ENSG00000254873.1	NA	ENSG00000254873	1145.66	-0.755694	0.203692	-3.70998	0.000207273	0.0031385
ENSG00000232803.1	100127888	SLCO4A1-AS1	47.9231	-0.755645	0.352207	-2.14546	0.031916	0.14345
ENSG00000244701.1	NA	ENSG00000244701	225.808	-0.75523	0.196892	-3.83575	0.000125179	0.00218454
ENSG00000280160.1	NA	ENSG00000280160	321.321	-0.75522	0.235531	-3.20646	0.0013438	0.0144381
ENSG00000231010.1	NA	ENSG00000231010	60.7472	-0.754862	0.325863	-2.3165	0.0205311	0.10769
ENSG00000269918.1	NA	ENSG00000269918	125.436	-0.752771	0.261549	-2.87813	0.00400044	0.0334434
ENSG00000255390.1	NA	DCHS1-AS1	777.574	-0.752567	0.197351	-3.81334	0.000137104	0.00232785
ENSG00000249825.6	101929215	THBS4-AS1	203.531	-0.752286	0.213926	-3.51658	0.000437149	0.00584063
ENSG00000225434.5	100507540	LINC01504	258.302	-0.751872	0.213574	-3.52043	0.000430853	0.00578291
ENSG00000274718.1	NA	ENSG00000274718	51.2753	-0.751824	0.304619	-2.46808	0.0135842	0.0810618
ENSG00000290792.1	NA	ENSG00000290792	912.164	-0.751631	0.156561	-4.80088	1.57971e-06	5.92593e-05
ENSG00000287431.1	NA	RENO1	507.672	-0.751077	0.174829	-4.29607	1.73853e-05	0.000447531
ENSG00000260708.2	NA	TBC1D22A-DT	44.4578	-0.750744	0.360822	-2.08065	0.0374663	0.15965
ENSG00000237705.1	NA	ENSG00000237705	249.721	-0.749944	0.220666	-3.39855	0.00067743	0.00839899
ENSG00000233728.1	NA	ENSG00000233728	366.592	-0.749923	0.207152	-3.62017	0.000294414	0.00421593
ENSG00000278206.1	NA	ENSG00000278206	177.738	-0.749816	0.226932	-3.30415	0.000952654	0.0109052
ENSG00000272086.2	NA	GOLPH3-DT	121.245	-0.74975	0.271865	-2.7578	0.00581917	0.0441875
ENSG00000170161.7	728673	FAM88B	110.968	-0.749282	0.238494	-3.14172	0.0016796	0.0171436
ENSG00000245662.4	NA	LINC02211	332.338	-0.748959	0.222016	-3.37344	0.00074235	0.00903793
ENSG00000259780.3	NA	ENSG00000259780	54.3274	-0.748537	0.34848	-2.14801	0.0317132	0.143123
ENSG00000236986.6	NA	ENSG00000236986	345.926	-0.748506	0.194188	-3.85454	0.000115945	0.00203147
ENSG00000259439.3	107985879	LINC01833	447.019	-0.748331	0.184307	-4.06024	4.90227e-05	0.00104194
ENSG00000262791.1	NA	ENSG00000262791	49.3517	-0.748088	0.334903	-2.23375	0.0254998	0.124423
ENSG00000259211.1	NA	ENSG00000259211	183.51	-0.747737	0.230499	-3.24399	0.00117869	0.0129656
ENSG00000253174.2	NA	ENSG00000253174	78.2241	-0.747669	0.306476	-2.43957	0.0147048	0.0855962
ENSG00000260778.5	106660606	MIR3677HG	42.029	-0.747117	0.371259	-2.01239	0.0441792	0.176355
ENSG00000273066.5	NA	ENSG00000273066	235.468	-0.746579	0.211017	-3.53801	0.000403162	0.00549527
ENSG00000268509.2	NA	ENSG00000268509	127.01	-0.745822	0.270584	-2.75634	0.00584521	0.0442352
ENSG00000223776.5	100287902	LGALS8-AS1	57.1039	-0.745678	0.327865	-2.27434	0.0229453	0.115955
ENSG00000260412.1	NA	ENSG00000260412	900.261	-0.745548	0.195395	-3.81559	0.000135855	0.00232012
ENSG00000254907.1	NA	ENSG00000254907	434.454	-0.745459	0.217668	-3.42475	0.00061536	0.00781712
ENSG00000279692.1	NA	ENSG00000279692	54.4322	-0.745001	0.306709	-2.42901	0.01514	0.0868051
ENSG00000267246.1	NA	ENSG00000267246	58.6688	-0.743831	0.311847	-2.38524	0.017068	0.0946932
ENSG00000228830.1	NA	ENSG00000228830	2093.2	-0.743633	0.225795	-3.29339	0.000989861	0.0112125
ENSG00000240801.1	NA	ENSG00000240801	65.4455	-0.743265	0.323824	-2.29527	0.0217175	0.111941
ENSG00000257042.1	NA	ENSG00000257042	89.2696	-0.74247	0.29909	-2.48243	0.0130491	0.0789964
ENSG00000246695.9	NA	RASSF8-AS1	382.004	-0.742416	0.180738	-4.10768	3.99649e-05	0.000885889
ENSG00000274383.1	NA	ENSG00000274383	55.5254	-0.741819	0.31548	-2.3514	0.0187029	0.100474
ENSG00000273132.1	124901427	ENSG00000273132	106.044	-0.740733	0.298722	-2.47968	0.0131501	0.079322
ENSG00000278367.1	NA	ENSG00000278367	82.2246	-0.740421	0.376545	-1.96635	0.049258	0.189394
ENSG00000233875.1	NA	ENSG00000233875	114.341	-0.740411	0.226633	-3.267	0.00108692	0.0121232
ENSG00000254422.1	NA	ENSG00000254422	302.427	-0.740234	0.242333	-3.05461	0.00225353	0.0213037
ENSG00000279348.1	NA	ENSG00000279348	504.471	-0.739696	0.18234	-4.05668	4.97756e-05	0.00105031
ENSG00000259080.1	NA	ENSG00000259080	1462.8	-0.739577	0.183628	-4.02758	5.63541e-05	0.00114508
ENSG00000242686.4	NA	PDE6B-AS1	85.155	-0.739453	0.306395	-2.4134	0.0158045	0.089436
ENSG00000231851.6	101927492	MRPS9-AS1	102.128	-0.739403	0.283239	-2.61053	0.0090402	0.0611785
ENSG00000293473.1	NA	CENPBD1P	201.024	-0.7387	0.240167	-3.07578	0.00209953	0.020208
ENSG00000177410.13	441951	ZFAS1	633.092	-0.737829	0.167879	-4.39501	1.10769e-05	0.000300103
ENSG00000269068.1	NA	ENSG00000269068	101.187	-0.737291	0.262815	-2.80536	0.00502611	0.0395604
ENSG00000290199.1	NA	ENSG00000290199	297.209	-0.736563	0.187849	-3.92104	8.81674e-05	0.00162933
ENSG00000275665.1	NA	ENSG00000275665	689.998	-0.736417	0.195031	-3.77589	0.000159437	0.00259173
ENSG00000273090.1	NA	ENSG00000273090	207.401	-0.736235	0.252809	-2.91221	0.00358878	0.0305551
ENSG00000293022.1	NA	ENSG00000293022	243.821	-0.735765	0.230939	-3.18597	0.00144268	0.0152209
ENSG00000204422.7	NA	ENSG00000204422	620.648	-0.735479	0.186217	-3.94957	7.82901e-05	0.00147792
ENSG00000277806.1	NA	ENSG00000277806	35.5169	-0.735404	0.35138	-2.0929	0.036358	0.156064
ENSG00000271984.1	NA	ENSG00000271984	613.289	-0.735215	0.211875	-3.47003	0.000520391	0.00679761
ENSG00000271936.1	NA	ENSG00000271936	191.099	-0.734708	0.19938	-3.68496	0.000228737	0.00340314
ENSG00000231806.4	NA	PCAT7	53.0811	-0.734302	0.329448	-2.22889	0.0258213	0.125226
ENSG00000233893.2	101409257	EZR-AS1	50.6301	-0.733684	0.36657	-2.00149	0.0453401	0.179116
ENSG00000224870.9	148413	MRPL20-AS1	500.247	-0.732981	0.193587	-3.78632	0.000152897	0.00252755
ENSG00000275457.1	NA	ENSG00000275457	50.9012	-0.732303	0.364292	-2.01021	0.044409	0.17679
ENSG00000293210.1	NA	SSR4P1	70.1377	-0.731595	0.283502	-2.58057	0.00986384	0.06445
ENSG00000290731.1	440895	ENSG00000290731	42.3112	-0.731238	0.35636	-2.05196	0.0401735	0.166341
ENSG00000284803.1	NA	ENSG00000284803	6891.07	-0.731137	0.211063	-3.46407	0.000532071	0.00690905
ENSG00000284954.1	100507547	ENSG00000284954	109.149	-0.73059	0.24123	-3.02861	0.00245683	0.0226999
ENSG00000278922.1	NA	ENSG00000278922	100.025	-0.730546	0.269884	-2.70689	0.00679161	0.0489464
ENSG00000289100.1	NA	ENSG00000289100	1881.11	-0.729639	0.222787	-3.27505	0.00105645	0.0118435
ENSG00000228925.1	NA	ENSG00000228925	142.156	-0.728819	0.229757	-3.17213	0.00151323	0.015777
ENSG00000259544.1	NA	ENSG00000259544	70.0111	-0.728017	0.280429	-2.59608	0.00942928	0.0627233
ENSG00000293227.1	NA	ENSG00000293227	215.309	-0.727909	0.238335	-3.05415	0.00225703	0.0213037
ENSG00000287809.1	NA	ENSG00000287809	52.1313	-0.727902	0.33818	-2.15241	0.0313654	0.142298
ENSG00000225077.3	NA	ICMT-DT	93.8172	-0.727402	0.319638	-2.27571	0.0228634	0.115674
ENSG00000274026.2	100131997	FAM27E3	42.9638	-0.726853	0.341518	-2.1283	0.0333121	0.147137
ENSG00000260032.2	647979	NORAD	11163.2	-0.726787	0.207943	-3.49512	0.000473841	0.00624531
ENSG00000246089.5	100287015	MCPH1-DT	124.851	-0.726183	0.2778	-2.61405	0.00894768	0.0606508
ENSG00000279246.1	NA	ENSG00000279246	413.306	-0.72553	0.216089	-3.35756	0.000786343	0.00941254
ENSG00000269621.1	NA	ENSG00000269621	157.559	-0.725506	0.263005	-2.75852	0.00580631	0.0441279
ENSG00000277873.1	NA	ENSG00000277873	86.8633	-0.725475	0.301197	-2.40864	0.016012	0.0903883
ENSG00000271869.2	NA	DCTN6-DT	47.0043	-0.72522	0.338257	-2.14399	0.0320336	0.143905
ENSG00000293016.1	NA	ENSG00000293016	50.1471	-0.724944	0.36659	-1.97754	0.047981	0.185868
ENSG00000288542.1	NA	ENSG00000288542	243.363	-0.724591	0.23759	-3.04975	0.00229028	0.0215017
ENSG00000231760.5	NA	ENSG00000231760	199.243	-0.722923	0.255276	-2.83193	0.00462675	0.0374319
ENSG00000275888.1	NA	ENSG00000275888	679.58	-0.721457	0.192229	-3.75311	0.000174656	0.00278245
ENSG00000225930.4	26082	LINC02249	64.4544	-0.721439	0.303751	-2.3751	0.0175442	0.0963725
ENSG00000290646.1	NA	ENSG00000290646	64.5521	-0.720967	0.329083	-2.19084	0.0284637	0.133683
ENSG00000285314.1	NA	ENSG00000285314	1525.99	-0.720763	0.171397	-4.20523	2.60817e-05	0.000622133
ENSG00000280407.3	NA	ENSG00000280407	1271.71	-0.719489	0.189743	-3.79192	0.000149487	0.0025042
ENSG00000254665.1	NA	ENSG00000254665	400.038	-0.71901	0.218706	-3.28757	0.00101057	0.0114314
ENSG00000223768.4	642852	LINC00205	1625.59	-0.718712	0.187643	-3.83021	0.000128033	0.0022255
ENSG00000291151.1	155400	NSUN5P1	2298.97	-0.717974	0.169746	-4.2297	2.34003e-05	0.000563086
ENSG00000261586.2	NA	ENSG00000261586	125.526	-0.717862	0.268295	-2.67565	0.00745849	0.0523346
ENSG00000230082.1	100874032	PRRT3-AS1	67.7593	-0.717764	0.277598	-2.58563	0.00972025	0.0637701
ENSG00000261790.2	NA	ENSG00000261790	221.396	-0.717605	0.282408	-2.54102	0.0110528	0.0704588
ENSG00000234945.8	100505624	GTF3C2-AS1	814.345	-0.716885	0.173121	-4.14094	3.45879e-05	0.000790658
ENSG00000260005.6	NA	ENSG00000260005	504.799	-0.716452	0.168255	-4.25812	2.0615e-05	0.000515552
ENSG00000285844.2	NA	KCNQ5-DT	49.277	-0.715478	0.323752	-2.20996	0.0271082	0.129747
ENSG00000258711.2	NA	ENSG00000258711	48.3898	-0.71471	0.341452	-2.09315	0.036336	0.156046
ENSG00000223923.2	105373878	TNS1-AS1	268.043	-0.714617	0.206282	-3.46428	0.000531658	0.00690905
ENSG00000235499.1	NA	ENSG00000235499	105.667	-0.714336	0.242816	-2.94188	0.00326228	0.0283853
ENSG00000225855.7	284618	RUSC1-AS1	1427.69	-0.71391	0.162547	-4.39203	1.123e-05	0.000303313
ENSG00000263823.2	NA	ENSG00000263823	79.0211	-0.7139	0.304286	-2.34615	0.0189684	0.101404
ENSG00000273230.1	NA	ENSG00000273230	154.551	-0.713488	0.221755	-3.21745	0.00129334	0.0139673
ENSG00000260350.1	NA	ENSG00000260350	194.454	-0.713146	0.216381	-3.29579	0.000981465	0.0111597
ENSG00000257379.1	NA	ENSG00000257379	14092.9	-0.713097	0.202657	-3.51874	0.000433602	0.00581093
ENSG00000280273.2	NA	ENSG00000280273	113.952	-0.712377	0.240502	-2.96205	0.00305602	0.0269334
ENSG00000277504.1	NA	ENSG00000277504	47.0762	-0.712276	0.339517	-2.09791	0.0359134	0.154994
ENSG00000233230.3	100506235	ENSG00000233230	297.048	-0.712037	0.236338	-3.0128	0.00258852	0.0234975
ENSG00000258301.3	100506603	VASH1-AS1	277.251	-0.711932	0.229324	-3.10448	0.00190614	0.0188572
ENSG00000237512.7	728978	UNC5B-AS1	61.8518	-0.711931	0.313224	-2.27292	0.0230313	0.11629
ENSG00000290415.1	106480334	ENSG00000290415	217.152	-0.711656	0.222708	-3.19547	0.00139605	0.0148251
ENSG00000260999.1	NA	ENSG00000260999	51.2177	-0.711511	0.312758	-2.27496	0.0229086	0.115836
ENSG00000282798.1	NA	ENSG00000282798	55.843	-0.711401	0.300569	-2.36685	0.0179402	0.0979958
ENSG00000280486.2	NA	ENSG00000280486	274.606	-0.710327	0.195451	-3.6343	0.000278735	0.00402423
ENSG00000272910.1	NA	ENSG00000272910	67.3811	-0.710094	0.300667	-2.36173	0.0181901	0.0989296
ENSG00000287678.1	NA	ENSG00000287678	125.473	-0.709431	0.250654	-2.83032	0.00465021	0.0375525
ENSG00000290600.1	155060	ENSG00000290600	310.101	-0.709331	0.197033	-3.60006	0.000318142	0.00450428
ENSG00000229044.1	NA	ENSG00000229044	121.451	-0.708082	0.264679	-2.67525	0.0074674	0.0523553
ENSG00000279382.1	NA	ENSG00000279382	442.599	-0.70751	0.196411	-3.60218	0.000315554	0.00448209
ENSG00000250910.8	102724776	MAP9-AS1	498.361	-0.707497	0.203131	-3.48295	0.000495918	0.00649727
ENSG00000226237.4	100506834	GAS1RR	58.1401	-0.707446	0.296729	-2.38415	0.0171188	0.0947946
ENSG00000264666.3	NA	ENSG00000264666	113.868	-0.706926	0.250226	-2.82514	0.00472595	0.0379894
ENSG00000288806.2	NA	ENSG00000288806	149.424	-0.706518	0.226994	-3.1125	0.00185509	0.0185255
ENSG00000205622.13	NA	ETS2-AS1	117.628	-0.70569	0.232976	-3.02903	0.00245344	0.0226936
ENSG00000267100.2	147727	ILF3-DT	183.943	-0.704533	0.197452	-3.56812	0.000359552	0.00497031
ENSG00000236144.9	100506469	TMEM147-AS1	596.447	-0.703856	0.168442	-4.17862	2.93286e-05	0.000682883
ENSG00000179743.4	729614	SPEN-AS1	150.83	-0.703604	0.237643	-2.96077	0.00306875	0.0270185
ENSG00000226890.1	NA	ENSG00000226890	50.2793	-0.703594	0.335722	-2.09576	0.0361031	0.155411
ENSG00000236772.1	NA	ENSG00000236772	292.253	-0.703334	0.196847	-3.57299	0.000352925	0.00489412
ENSG00000240731.1	NA	ENSG00000240731	134.553	-0.700884	0.252137	-2.77977	0.00543967	0.0419342
ENSG00000228487.2	NA	ENSG00000228487	36.3917	-0.700677	0.345137	-2.03014	0.0423424	0.171361
ENSG00000224675.1	100144595	GALNT13-AS1	39.6022	-0.700573	0.349949	-2.00193	0.0452923	0.179088
ENSG00000287011.1	NA	ENSG00000287011	191.592	-0.700374	0.191816	-3.65127	0.000260944	0.00379233
ENSG00000267325.2	NA	LINC01415	78.2256	-0.699829	0.282786	-2.47476	0.0133324	0.0798853
ENSG00000233799.1	NA	ENSG00000233799	117.415	-0.699769	0.253157	-2.76417	0.00570683	0.0435605
ENSG00000247728.2	NA	ARHGAP11B-DT	50.6109	-0.699497	0.300458	-2.32811	0.0199065	0.105328
ENSG00000239407.5	NA	ENSG00000239407	174.896	-0.699485	0.239895	-2.91579	0.00354785	0.0303237
ENSG00000235078.1	NA	ENSG00000235078	193.177	-0.69909	0.239524	-2.91866	0.00351538	0.0301053
ENSG00000279873.2	100129726	LINC01126	61.5111	-0.698896	0.309732	-2.25645	0.0240422	0.119503
ENSG00000291270.1	NA	ENSG00000291270	72.8052	-0.698565	0.261332	-2.67309	0.00751555	0.0526304
ENSG00000289511.1	NA	ENSG00000289511	47.7195	-0.698442	0.307642	-2.27031	0.023189	0.116606
ENSG00000258317.1	NA	ENSG00000258317	220.089	-0.698017	0.227578	-3.06716	0.00216101	0.0206413
ENSG00000272620.2	84740	AFAP1-AS1	2543.73	-0.697897	0.21191	-3.29337	0.000989941	0.0112125
ENSG00000236213.4	NA	CDC42EP3-AS1	1126.58	-0.696987	0.204	-3.4166	0.000634088	0.00799273
ENSG00000228506.4	NA	PNISR-AS1	329.028	-0.696725	0.20727	-3.36144	0.000775364	0.00929801
ENSG00000237031.7	NA	ENSG00000237031	43.872	-0.695642	0.347952	-1.99925	0.0455815	0.179989
ENSG00000271806.1	NA	ENSG00000271806	108.725	-0.695353	0.271418	-2.56193	0.0104094	0.0672359
ENSG00000250379.1	NA	ENSG00000250379	253.362	-0.695173	0.201006	-3.45847	0.00054326	0.00704392
ENSG00000175611.14	100128782	ERCC6L2-AS1	312.405	-0.694524	0.196625	-3.53223	0.000412065	0.00558217
ENSG00000285864.1	NA	ENSG00000285864	387.134	-0.694331	0.20312	-3.41832	0.000630084	0.00795809
ENSG00000291107.1	374443	ENSG00000291107	40.315	-0.693578	0.325634	-2.12993	0.0331772	0.146987
ENSG00000275185.1	NA	ENSG00000275185	56.2793	-0.693306	0.315884	-2.19481	0.0281773	0.132882
ENSG00000257453.1	NA	PHLDA1-AS1	296.878	-0.692642	0.250679	-2.76306	0.00572622	0.0436326
ENSG00000259955.1	NA	ENSG00000259955	104.736	-0.692471	0.252204	-2.74568	0.00603855	0.0452273
ENSG00000267280.6	103689912	TBX2-AS1	346.202	-0.692218	0.17803	-3.88821	0.000100988	0.00182402
ENSG00000234478.1	107985353	ACBD3-AS1	179.272	-0.690874	0.246199	-2.80616	0.00501364	0.039506
ENSG00000245322.8	NA	H2AZ1-DT	516.924	-0.690862	0.252781	-2.73304	0.00627521	0.0464842
ENSG00000293427.1	NA	ENSG00000293427	916.067	-0.689804	0.146479	-4.70923	2.4866e-06	8.46024e-05
ENSG00000223969.7	124906608	ENSG00000223969	101.689	-0.688791	0.253534	-2.71675	0.00659256	0.0481043
ENSG00000225113.1	NA	ENSG00000225113	68.9933	-0.68855	0.293203	-2.34837	0.0188556	0.100985
ENSG00000293402.1	NA	ENSG00000293402	1650.9	-0.688226	0.179922	-3.82514	0.000130698	0.00225839
ENSG00000279569.1	NA	ENSG00000279569	1722.48	-0.687286	0.201175	-3.41636	0.000634647	0.00799273
ENSG00000278977.1	NA	ENSG00000278977	92.7076	-0.687069	0.288602	-2.38068	0.0172806	0.0954477
ENSG00000293505.1	NA	GNRHR2	290.555	-0.686638	0.217443	-3.15778	0.00158977	0.0163792
ENSG00000262732.1	NA	ENSG00000262732	228.5	-0.686356	0.18271	-3.75652	0.00017229	0.00275666
ENSG00000287242.1	NA	ENSG00000287242	294.075	-0.685605	0.242471	-2.82757	0.00469022	0.0378407
ENSG00000273299.1	NA	ENSG00000273299	90.99	-0.684866	0.311505	-2.19857	0.0279083	0.131993
ENSG00000272163.2	NA	ENSG00000272163	364.422	-0.684557	0.200774	-3.40959	0.000650608	0.00812381
ENSG00000287624.1	NA	ENSG00000287624	357.277	-0.683159	0.189984	-3.59589	0.000323287	0.00456975
ENSG00000267105.1	NA	ENSG00000267105	113.492	-0.682832	0.273087	-2.50041	0.0124048	0.0758808
ENSG00000226416.3	100133545	MRPL23-AS1	45.9387	-0.682229	0.317957	-2.14567	0.0318995	0.14345
ENSG00000257698.3	100506844	GIHCG	76.4943	-0.681894	0.281706	-2.42059	0.0154954	0.0880949
ENSG00000240591.2	NA	ENSG00000240591	185.955	-0.681646	0.214388	-3.1795	0.0014753	0.0154907
ENSG00000233016.9	84973	SNHG7	1235.21	-0.68094	0.182324	-3.73478	0.000187878	0.00293451
ENSG00000285728.3	NA	ENSG00000285728	177.888	-0.680744	0.196859	-3.45804	0.000544129	0.00704479
ENSG00000269145.2	NA	MAST3-AS1	131.242	-0.680671	0.262147	-2.59652	0.00941731	0.0627233
ENSG00000184441.4	NA	ENSG00000184441	222.359	-0.680658	0.1901	-3.58053	0.000342901	0.00477775
ENSG00000285952.1	NA	ENSG00000285952	791.694	-0.680044	0.16703	-4.0714	4.6731e-05	0.00100295
ENSG00000288473.1	NA	ENSG00000288473	1398.12	-0.678845	0.159553	-4.25468	2.09346e-05	0.000520578
ENSG00000260808.1	NA	ENSG00000260808	177.548	-0.678619	0.248893	-2.72655	0.00640007	0.0470518
ENSG00000177335.13	286122	LINC02904	178.232	-0.678352	0.208964	-3.24627	0.00116928	0.0129107
ENSG00000255435.7	101929089	TTC36-AS1	417.623	-0.676715	0.20366	-3.32277	0.000891271	0.010428
ENSG00000267062.1	NA	ENSG00000267062	1545.82	-0.675108	0.184874	-3.65172	0.000260489	0.00379199
ENSG00000204685.9	NA	STARD7-AS1	308.006	-0.675073	0.178382	-3.78442	0.000154065	0.00253663
ENSG00000288044.3	NA	ENSG00000288044	59.575	-0.674655	0.31106	-2.16889	0.0300911	0.138633
ENSG00000183250.13	84536	LINC01547	195.282	-0.674199	0.243169	-2.77255	0.00556191	0.0425653
ENSG00000276278.1	NA	ENSG00000276278	99.3432	-0.67249	0.268409	-2.50547	0.0122289	0.0751193
ENSG00000290421.1	NA	ENSG00000290421	92.6786	-0.672078	0.290053	-2.31709	0.0204989	0.107683
ENSG00000233452.9	729178	STXBP5-AS1	117.137	-0.671858	0.225499	-2.97942	0.0028879	0.0257622
ENSG00000226332.2	NA	ENSG00000226332	134.517	-0.671102	0.279508	-2.40101	0.0163498	0.0917051
ENSG00000228703.1	NA	ENSG00000228703	347.181	-0.669886	0.20761	-3.22665	0.00125247	0.0136404
ENSG00000293476.1	NA	ENSG00000293476	474.854	-0.669442	0.178986	-3.74018	0.000183885	0.00289285
ENSG00000225793.5	100506804	TMEM30A-DT	102.545	-0.668698	0.256621	-2.60578	0.0091665	0.0617051
ENSG00000261393.1	NA	ENSG00000261393	98.0996	-0.668638	0.270101	-2.47551	0.0133047	0.0797735
ENSG00000291205.1	101101776	ENSG00000291205	191.273	-0.668445	0.225915	-2.95884	0.00308804	0.0271339
ENSG00000231663.3	101927765	COA6-AS1	67.9777	-0.667801	0.29002	-2.3026	0.0213011	0.11064
ENSG00000271969.1	NA	ENSG00000271969	137.182	-0.667331	0.281327	-2.37209	0.017688	0.09698
ENSG00000288700.2	80254	ENSG00000288700	223.01	-0.666578	0.220754	-3.01955	0.00253151	0.0231716
ENSG00000214708.4	105371730	ENSG00000214708	88.7486	-0.666359	0.260773	-2.55532	0.010609	0.0682739
ENSG00000238018.2	NA	SPTBN1-AS2	626.945	-0.666064	0.190314	-3.49982	0.000465571	0.00615479
ENSG00000254905.1	NA	ENSG00000254905	96.1248	-0.666058	0.245251	-2.71582	0.00661114	0.0481598
ENSG00000286207.1	NA	ENSG00000286207	431.482	-0.665863	0.179485	-3.70986	0.000207374	0.0031385
ENSG00000204581.3	400997	ACOXL-AS1	56.1114	-0.665806	0.284694	-2.33868	0.0193522	0.102954
ENSG00000245748.1	100129931	ENSG00000245748	1011.15	-0.665672	0.212855	-3.12735	0.00176387	0.0178173
ENSG00000205181.8	149837	LINC00654	471.936	-0.66516	0.211102	-3.15089	0.00162774	0.0166725
ENSG00000280128.1	NA	ENSG00000280128	503.328	-0.664601	0.194119	-3.42367	0.000617812	0.00783463
ENSG00000284602.1	NA	ENSG00000284602	108.965	-0.663564	0.266565	-2.48931	0.012799	0.0778587
ENSG00000258891.1	NA	ENSG00000258891	288.524	-0.6628	0.220934	-2.99999	0.00269991	0.0243324
ENSG00000268069.2	NA	ENSG00000268069	172.367	-0.661907	0.21659	-3.05603	0.00224286	0.0212612
ENSG00000293316.1	NA	PLEKHA8P1	111.266	-0.661577	0.246272	-2.68636	0.00722342	0.0511348
ENSG00000258430.1	NA	ENSG00000258430	1173.94	-0.660656	0.21109	-3.12974	0.00174962	0.0177141
ENSG00000249395.4	101805492	CASC9	240.278	-0.660617	0.194712	-3.3928	0.000691833	0.00854137
ENSG00000253722.1	NA	ENSG00000253722	202.763	-0.65958	0.223417	-2.95223	0.00315484	0.0275829
ENSG00000278949.1	NA	ENSG00000278949	87.9163	-0.659267	0.320359	-2.0579	0.0395994	0.165605
ENSG00000266708.1	NA	ENSG00000266708	142.856	-0.659221	0.257781	-2.55729	0.0105491	0.0679892
ENSG00000273747.1	NA	ENSG00000273747	197.582	-0.659017	0.239963	-2.74633	0.00602662	0.0451971
ENSG00000229407.5	NA	ENSG00000229407	241.647	-0.65677	0.186414	-3.52319	0.000426393	0.00574943
ENSG00000265840.1	NA	ENSG00000265840	97.1502	-0.656553	0.305938	-2.14603	0.0318703	0.143419
ENSG00000293311.1	NA	SMPD4BP	550.663	-0.655963	0.167462	-3.91709	8.96228e-05	0.00165275
ENSG00000278768.4	NA	BACE1-AS	2611.8	-0.65594	0.194748	-3.36816	0.00075673	0.00914464
ENSG00000279030.1	NA	ENSG00000279030	2431.92	-0.655515	0.194399	-3.372	0.000746243	0.00906019
ENSG00000288663.1	NA	ENSG00000288663	1519.18	-0.655436	0.178899	-3.66371	0.000248586	0.00366122
ENSG00000272154.5	NA	ENSG00000272154	81.7357	-0.655347	0.261935	-2.50195	0.0123512	0.0756061
ENSG00000269480.1	NA	ENSG00000269480	93.7384	-0.655103	0.276517	-2.36912	0.0178303	0.0974558
ENSG00000290854.1	NA	ENSG00000290854	730.523	-0.655075	0.182269	-3.59401	0.00032563	0.00458809
ENSG00000260107.1	NA	ENSG00000260107	316.425	-0.655039	0.244605	-2.67794	0.00740758	0.0521441
ENSG00000224888.4	NA	ENSG00000224888	264.94	-0.65482	0.249144	-2.62827	0.00858196	0.0586701
ENSG00000250899.3	NA	ENSG00000250899	76.3577	-0.65458	0.293577	-2.22967	0.0257692	0.125112
ENSG00000260267.1	NA	ENSG00000260267	353.187	-0.654173	0.200205	-3.26751	0.00108498	0.012117
ENSG00000253744.1	NA	ENSG00000253744	69.6759	-0.653605	0.281462	-2.32218	0.0202234	0.106683
ENSG00000230325.1	NA	ENSG00000230325	253.03	-0.652928	0.214625	-3.04218	0.00234871	0.0219563
ENSG00000229591.1	NA	ENSG00000229591	73.7929	-0.652393	0.273338	-2.38677	0.0169973	0.0944914
ENSG00000283341.4	NA	ENSG00000283341	271.318	-0.652158	0.218929	-2.97885	0.00289333	0.0257844
ENSG00000245311.2	101928646	BMAL2-AS1	70.3092	-0.65181	0.288141	-2.26212	0.0236899	0.118355
ENSG00000240567.1	101243545	LINC02067	70.4715	-0.651493	0.304581	-2.13898	0.0324373	0.145061
ENSG00000256712.1	NA	ENSG00000256712	97.7559	-0.649366	0.266753	-2.43433	0.0149194	0.0864437
ENSG00000269194.1	105372435	ENSG00000269194	85.2885	-0.648866	0.245807	-2.63973	0.00829709	0.0570336
ENSG00000235314.1	NA	LINC00957	190.729	-0.646791	0.17744	-3.64513	0.000267254	0.00387121
ENSG00000251580.3	105374366	LINC02482	118.914	-0.646501	0.23605	-2.73883	0.00616582	0.0459843
ENSG00000293328.1	NA	NKAPP1	57.6352	-0.64647	0.304399	-2.12375	0.0336907	0.148462
ENSG00000218537.1	NA	MIF-AS1	2803.72	-0.646024	0.215591	-2.99653	0.00273069	0.0245846
ENSG00000268573.1	NA	ENSG00000268573	91.2648	-0.645457	0.249077	-2.5914	0.00955875	0.0632304
ENSG00000244161.1	105377105	FLNB-AS1	537.689	-0.644253	0.191128	-3.37079	0.000749526	0.00908748
ENSG00000255737.2	100130776	AGAP2-AS1	748.769	-0.643116	0.200737	-3.20378	0.00135638	0.0145376
ENSG00000258056.3	NA	CD63-AS1	78.4229	-0.642534	0.282081	-2.27783	0.0227366	0.115165
ENSG00000288746.2	NA	ENSG00000288746	111.939	-0.642436	0.249679	-2.57305	0.0100807	0.0655468
ENSG00000245385.2	NA	ENSG00000245385	274.895	-0.642139	0.227568	-2.82175	0.00477621	0.0383582
ENSG00000257817.2	NA	TBX3-AS1	125.409	-0.64149	0.250848	-2.55729	0.0105492	0.0679892
ENSG00000277728.1	NA	ENSG00000277728	173.995	-0.641199	0.206178	-3.10992	0.00187136	0.0186034
ENSG00000262223.10	100130370	LINC03048	63.4308	-0.6411	0.304717	-2.10392	0.0353853	0.153921
ENSG00000290988.1	163115	ZNF781	121.081	-0.641052	0.243877	-2.62858	0.00857412	0.0586622
ENSG00000278899.1	645967	ENSG00000278899	59.5127	-0.6408	0.315483	-2.03117	0.042238	0.171158
ENSG00000242902.1	110806300	FLNC-AS1	139.277	-0.640427	0.278797	-2.29711	0.0216127	0.111674
ENSG00000242797.3	NA	GLYCTK-AS1	85.2915	-0.640289	0.28604	-2.23846	0.0251913	0.123603
ENSG00000287182.1	NA	ENSG00000287182	71.2772	-0.640174	0.304582	-2.10181	0.0355699	0.154365
ENSG00000260669.2	NA	ENSG00000260669	323.176	-0.640124	0.172451	-3.71193	0.000205686	0.00312372
ENSG00000229780.1	100874097	UBE2Q1-AS1	98.9682	-0.636278	0.293921	-2.16479	0.0304036	0.13951
ENSG00000290845.1	NA	ENSG00000290845	135.343	-0.635875	0.223775	-2.84158	0.004489	0.0366553
ENSG00000279689.1	NA	ENSG00000279689	1565.04	-0.635856	0.204018	-3.11667	0.00182908	0.0183704
ENSG00000272108.1	NA	ENSG00000272108	83.3547	-0.635739	0.313542	-2.0276	0.0426009	0.171937
ENSG00000267125.2	NA	ENSG00000267125	149.834	-0.635462	0.270047	-2.35315	0.018615	0.100063
ENSG00000214353.8	100130894	VAC14-AS1	263.24	-0.634838	0.205584	-3.08798	0.00201523	0.0196443
ENSG00000237940.3	102723927	LINC01238	202.698	-0.634805	0.25589	-2.48077	0.0131099	0.079255
ENSG00000188242.4	25845	SLC9A3-OT1	401.332	-0.634619	0.210333	-3.0172	0.00255118	0.0232305
ENSG00000267149.2	NA	ENSG00000267149	103.688	-0.634436	0.277262	-2.28822	0.0221249	0.11298
ENSG00000235244.6	642776	DANT2	192.041	-0.634373	0.248511	-2.5527	0.0106892	0.0685888
ENSG00000259460.1	NA	ENSG00000259460	492.447	-0.634293	0.171715	-3.69386	0.000220872	0.00331988
ENSG00000257303.4	NA	CNPY2-AS1	1039.99	-0.634278	0.172123	-3.68503	0.000228679	0.00340314
ENSG00000230487.9	114796	PSMG3-AS1	596.419	-0.634005	0.17714	-3.57913	0.000344742	0.00479579
ENSG00000255182.2	NA	ENSG00000255182	776.637	-0.633966	0.173414	-3.65581	0.000256376	0.00375704
ENSG00000117242.7	100861548	PINK1-AS	1652.44	-0.633855	0.193613	-3.27382	0.00106104	0.0118648
ENSG00000261766.1	NA	ENSG00000261766	72.3887	-0.633451	0.300294	-2.10943	0.0349071	0.152142
ENSG00000261553.5	NA	ENSG00000261553	404.419	-0.633163	0.211444	-2.99447	0.00274924	0.0247262
ENSG00000253194.2	NA	ENSG00000253194	632.398	-0.632134	0.186468	-3.39005	0.000698806	0.00860326
ENSG00000273055.1	NA	ENSG00000273055	87.6384	-0.631952	0.288785	-2.18831	0.0286467	0.13397
ENSG00000235481.4	101929688	UBE2R2-AS1	146.577	-0.631663	0.213653	-2.95649	0.00311167	0.0272325
ENSG00000232907.9	101926987	DLGAP4-AS1	605.813	-0.631524	0.204342	-3.09053	0.00199802	0.0195308
ENSG00000234286.3	NA	ENSG00000234286	111.639	-0.631354	0.275593	-2.29089	0.0219698	0.112581
ENSG00000231628.1	NA	ENSG00000231628	183.752	-0.631229	0.238825	-2.64306	0.00821597	0.0565202
ENSG00000290758.1	NA	ENSG00000290758	174.977	-0.630755	0.206762	-3.05064	0.00228356	0.0214846
ENSG00000293405.1	NA	CYP2T1P	93.7574	-0.630475	0.276187	-2.28278	0.0224431	0.114008
ENSG00000254827.7	5003	SLC22A18AS	71.3495	-0.629947	0.288992	-2.17981	0.0292717	0.136239
ENSG00000224407.1	NA	ENSG00000224407	1566.83	-0.629173	0.205996	-3.0543	0.0022559	0.0213037
ENSG00000285935.1	NA	ENSG00000285935	355.84	-0.62913	0.224178	-2.80639	0.00501002	0.039506
ENSG00000267436.1	NA	MFSD12-AS1	169.425	-0.628803	0.235864	-2.66596	0.00767693	0.0536529
ENSG00000267757.4	100287177	EML2-AS1	64.8166	-0.628565	0.291944	-2.15303	0.0313159	0.142295
ENSG00000285822.1	NA	ENSG00000285822	77.3417	-0.627844	0.286623	-2.19049	0.028489	0.133706
ENSG00000272168.10	NA	CASC15	1542.87	-0.627444	0.161681	-3.88074	0.000104138	0.0018732
ENSG00000281207.1	100507178	SLFNL1-AS1	224.179	-0.627261	0.201506	-3.11286	0.00185283	0.0185241
ENSG00000259495.3	NA	ARNT2-DT	343.492	-0.625886	0.163718	-3.82295	0.000131862	0.00226958
ENSG00000234055.1	NA	ENSG00000234055	142.97	-0.624999	0.242283	-2.57963	0.00989071	0.0645507
ENSG00000291234.1	NA	ENSG00000291234	80.1473	-0.624864	0.276126	-2.26297	0.0236376	0.118251
ENSG00000291029.1	360132	FKBP9P1	136.577	-0.624836	0.248387	-2.51557	0.0118839	0.0735378
ENSG00000262712.1	NA	ENSG00000262712	421.305	-0.624722	0.209073	-2.98806	0.00280756	0.0251734
ENSG00000285006.1	NA	ENSG00000285006	90.4025	-0.62349	0.272121	-2.29123	0.0219504	0.112581
ENSG00000271122.1	101930085	HERPUD2-AS1	988.946	-0.623309	0.216708	-2.87626	0.00402415	0.0335461
ENSG00000270823.1	NA	ENSG00000270823	1685.84	-0.623235	0.234146	-2.66174	0.00777388	0.054158
ENSG00000290763.1	255812	SDHAP1	360.428	-0.622912	0.184306	-3.37977	0.000725459	0.00885686
ENSG00000291121.1	NA	ENSG00000291121	130.315	-0.622081	0.230097	-2.70356	0.00686009	0.0491366
ENSG00000290823.1	NA	ENSG00000290823	508.919	-0.621948	0.185801	-3.34738	0.000815788	0.0096901
ENSG00000232807.2	NA	ENSG00000232807	321.038	-0.62188	0.197	-3.15676	0.00159535	0.0164173
ENSG00000231074.11	414777	HCG18	2100.84	-0.621777	0.171063	-3.63479	0.000278206	0.00402321
ENSG00000266998.2	NA	ENSG00000266998	96.0218	-0.621691	0.278309	-2.23381	0.0254953	0.124423
ENSG00000228274.5	NA	TOMM22-DT	267.822	-0.621354	0.181904	-3.41583	0.000635889	0.0079969
ENSG00000292979.1	NA	ENSG00000292979	113.147	-0.620158	0.281869	-2.20016	0.0277955	0.131673
ENSG00000253982.3	101927752	CLN8-AS1	263.79	-0.619593	0.211152	-2.93434	0.0033426	0.0289648
ENSG00000279605.1	NA	ENSG00000279605	608.403	-0.619421	0.179498	-3.45085	0.000558821	0.00718204
ENSG00000246477.3	NA	ENSG00000246477	294.43	-0.619341	0.203805	-3.0389	0.00237447	0.0221499
ENSG00000267576.1	NA	ENSG00000267576	507.706	-0.618861	0.224048	-2.76218	0.00574174	0.0436751
ENSG00000255571.10	254559	MIR9-3HG	202.134	-0.618739	0.214234	-2.88814	0.00387526	0.0326459
ENSG00000293512.1	NA	ENSG00000293512	962.692	-0.618468	0.213417	-2.89794	0.00375624	0.0317959
ENSG00000203709.14	NA	MIR29B2CHG	547.495	-0.618433	0.162583	-3.80379	0.000142498	0.00240775
ENSG00000260269.5	NA	ENSG00000260269	251.805	-0.618364	0.222738	-2.77619	0.00549994	0.0421646
ENSG00000237125.13	79804	HAND2-AS1	15890.3	-0.616274	0.175857	-3.5044	0.000457634	0.00607733
ENSG00000233930.4	338651	KRTAP5-AS1	51.9484	-0.615847	0.307264	-2.00429	0.0450385	0.178487
ENSG00000263069.6	100294362	RNF213-AS1	901.027	-0.615747	0.1784	-3.45149	0.000557498	0.00717554
ENSG00000240254.2	100874201	B4GALT4-AS1	52.496	-0.615725	0.297448	-2.07003	0.0384498	0.162343
ENSG00000231999.8	400761	LRRC8C-DT	947.853	-0.615479	0.185939	-3.31011	0.000932583	0.0107811
ENSG00000254641.1	NA	ENSG00000254641	390.788	-0.614739	0.21588	-2.8476	0.00440508	0.0360639
ENSG00000290948.1	NA	ENSG00000290948	187.142	-0.614704	0.201556	-3.04979	0.00229001	0.0215017
ENSG00000237798.1	NA	ENSG00000237798	155.318	-0.614417	0.216837	-2.83355	0.0046034	0.0373118
ENSG00000291150.1	645166	LSP1P5	321.546	-0.614196	0.170467	-3.60302	0.000314539	0.00447491
ENSG00000258777.2	NA	HIF1A-AS1	177.972	-0.614151	0.233128	-2.6344	0.00842871	0.0577574
ENSG00000290394.1	NA	ENSG00000290394	132.993	-0.613993	0.246709	-2.48874	0.0128198	0.077877
ENSG00000258964.1	NA	ENSG00000258964	591.197	-0.613832	0.218824	-2.80513	0.00502956	0.0395604
ENSG00000255817.1	NA	ENSG00000255817	103.255	-0.613031	0.280117	-2.18848	0.0286344	0.13397
ENSG00000289056.2	NA	ENSG00000289056	86.4641	-0.612651	0.254919	-2.40332	0.0162471	0.0913039
ENSG00000254835.1	NA	RNF185-AS1	246.15	-0.610875	0.225321	-2.71113	0.00670548	0.0484052
ENSG00000274554.1	NA	ENSG00000274554	92.1666	-0.610744	0.283844	-2.15169	0.0314219	0.142298
ENSG00000261335.1	105274304	ENSG00000261335	102.074	-0.609473	0.241439	-2.52433	0.0115919	0.0726294
ENSG00000236528.3	NA	ENSG00000236528	182.694	-0.608916	0.247476	-2.4605	0.0138742	0.0822333
ENSG00000228748.2	NA	ENSG00000228748	1175.33	-0.607913	0.186545	-3.2588	0.00111884	0.0124319
ENSG00000237080.3	107986588	EHMT2-AS1	939.313	-0.607905	0.169704	-3.58214	0.000340785	0.00475582
ENSG00000273184.1	NA	ENSG00000273184	475.644	-0.607883	0.207549	-2.92887	0.00340202	0.0293637
ENSG00000257653.1	NA	ENSG00000257653	211.994	-0.607107	0.242903	-2.49938	0.0124409	0.0759434
ENSG00000230408.3	101927795	BZW1-AS1	269.708	-0.605954	0.243602	-2.48748	0.0128653	0.0779916
ENSG00000242628.6	NA	ENSG00000242628	153.446	-0.605846	0.226906	-2.67003	0.00758445	0.0530488
ENSG00000272941.1	NA	ENSG00000272941	380.337	-0.605111	0.245389	-2.46593	0.0136659	0.0814389
ENSG00000245904.6	NA	BTG1-DT	519.927	-0.604779	0.245435	-2.46411	0.0137352	0.0816263
ENSG00000236723.2	NA	ENSG00000236723	354.546	-0.604706	0.222975	-2.71199	0.00668796	0.0483735
ENSG00000258017.3	NA	TUBA1B-AS1	8125.65	-0.604599	0.203844	-2.96599	0.00301712	0.0266678
ENSG00000248008.5	100506668	NRAV	364.143	-0.603672	0.154492	-3.90747	9.32659e-05	0.00171633
ENSG00000228509.7	NA	ENSG00000228509	330.32	-0.602489	0.188177	-3.20171	0.00136616	0.0146068
ENSG00000261845.2	NA	ENSG00000261845	511.997	-0.602466	0.218724	-2.75446	0.00587886	0.0444484
ENSG00000284697.1	NA	ENSG00000284697	170.527	-0.602134	0.210971	-2.85411	0.00431581	0.0354389
ENSG00000275964.2	NA	ENSG00000275964	109.118	-0.600513	0.242532	-2.47601	0.0132859	0.0797735
ENSG00000227906.10	100131208	SNAP25-AS1	177.975	-0.60021	0.193791	-3.09721	0.00195351	0.0192673
ENSG00000235837.1	NA	ENSG00000235837	194.976	-0.599259	0.23365	-2.56478	0.0103242	0.0668332
ENSG00000223774.5	NA	ENSG00000223774	65.6967	-0.598446	0.287607	-2.08078	0.0374544	0.15965
ENSG00000268049.1	NA	ENSG00000268049	127.101	-0.598424	0.244431	-2.44823	0.0143559	0.084179
ENSG00000264982.1	NA	ENSG00000264982	287.491	-0.598001	0.225742	-2.64904	0.008072	0.0557191
ENSG00000226696.8	104355426	LENG8-AS1	215.62	-0.597699	0.191282	-3.1247	0.00177988	0.0179378
ENSG00000267198.1	NA	ENSG00000267198	119.787	-0.597673	0.224426	-2.66311	0.00774211	0.0539795
ENSG00000252690.3	NA	ENSG00000252690	135.683	-0.596926	0.235519	-2.53452	0.0112603	0.0712217
ENSG00000260978.2	NA	ENSG00000260978	118.55	-0.596848	0.228858	-2.60794	0.00910884	0.0614903
ENSG00000228417.1	NA	ENSG00000228417	148.645	-0.596722	0.243079	-2.45485	0.0140943	0.0831453
ENSG00000286116.1	NA	ENSG00000286116	149.57	-0.596435	0.273556	-2.1803	0.029235	0.13614
ENSG00000286018.1	NA	ENSG00000286018	259.78	-0.596364	0.197501	-3.01955	0.00253148	0.0231716
ENSG00000253875.2	NA	ENSG00000253875	195.803	-0.595938	0.230167	-2.58915	0.00962129	0.0635005
ENSG00000176868.3	NA	ENSG00000176868	2813.53	-0.595788	0.188763	-3.15628	0.00159793	0.0164247
ENSG00000203497.3	NA	PDCD4-AS1	117.443	-0.59573	0.235176	-2.53312	0.0113052	0.0714452
ENSG00000265666.1	101929693	RARA-AS1	86.8216	-0.59546	0.26871	-2.21599	0.026692	0.128315
ENSG00000266171.1	NA	ENSG00000266171	92.3485	-0.595006	0.29549	-2.01362	0.0440492	0.176076
ENSG00000287038.3	NA	ENSG00000287038	137.368	-0.594163	0.229616	-2.58764	0.00966356	0.0635883
ENSG00000257663.1	NA	ENSG00000257663	302.324	-0.593529	0.226132	-2.6247	0.00867244	0.0591505
ENSG00000230185.7	NA	HSDL2-AS1	146.706	-0.593284	0.218643	-2.71348	0.00665807	0.0483382
ENSG00000287782.1	NA	ENSG00000287782	336.326	-0.59327	0.217683	-2.72539	0.00642258	0.0471383
ENSG00000266993.3	NA	ENSG00000266993	540.604	-0.592887	0.192336	-3.08256	0.00205225	0.01984
ENSG00000254635.6	NA	WAC-AS1	683.191	-0.592547	0.182886	-3.23998	0.00119536	0.0131161
ENSG00000285518.1	124903342	ENSG00000285518	180.513	-0.5922	0.195078	-3.03571	0.00239967	0.0222903
ENSG00000231890.10	NA	DARS1-AS1	88.8929	-0.591833	0.262689	-2.25298	0.0242607	0.120317
ENSG00000245148.2	100506020	ARAP1-AS2	122.3	-0.591229	0.252632	-2.34028	0.0192695	0.1027
ENSG00000262112.1	NA	ENSG00000262112	215.235	-0.59044	0.233518	-2.52846	0.0114564	0.0718832
ENSG00000226950.8	57291	DANCR	753.799	-0.588794	0.175774	-3.34972	0.000808946	0.00963491
ENSG00000233975.2	111216282	LINC02574	272.832	-0.587427	0.241799	-2.4294	0.015124	0.0868051
ENSG00000293478.1	NA	TP73-AS1	1389.95	-0.587222	0.160229	-3.66489	0.00024744	0.00365047
ENSG00000223749.11	NA	MIR503HG	380.443	-0.586893	0.218299	-2.68848	0.0071779	0.0509544
ENSG00000279905.1	NA	ENSG00000279905	153.347	-0.58553	0.262487	-2.2307	0.0257008	0.124987
ENSG00000261872.1	NA	ENSG00000261872	296.025	-0.585136	0.222687	-2.62761	0.00859863	0.0587383
ENSG00000290685.1	NA	ENSG00000290685	146.693	-0.584044	0.259976	-2.24653	0.0246701	0.121728
ENSG00000271980.1	NA	ENSG00000271980	744.222	-0.583344	0.22827	-2.5555	0.0106035	0.0682739
ENSG00000274630.1	NA	ENSG00000274630	786.732	-0.583162	0.22423	-2.60073	0.00930264	0.0623348
ENSG00000259370.2	NA	ENSG00000259370	402.346	-0.583044	0.206669	-2.82114	0.00478529	0.038396
ENSG00000275516.1	NA	ENSG00000275516	315.451	-0.582181	0.244744	-2.37874	0.017372	0.0957259
ENSG00000259052.1	NA	ENSG00000259052	134.782	-0.582113	0.256535	-2.26914	0.0232599	0.116738
ENSG00000279530.2	NA	ENSG00000279530	100.936	-0.581481	0.268476	-2.16586	0.0303222	0.139282
ENSG00000250240.6	NA	ENSG00000250240	323.157	-0.581217	0.213538	-2.72184	0.00649192	0.047528
ENSG00000290947.1	NA	ENSG00000290947	414.768	-0.580983	0.187774	-3.09405	0.00197443	0.01943
ENSG00000196756.15	388796	SNHG17	1004.64	-0.578843	0.168815	-3.42886	0.000606122	0.00771245
ENSG00000260570.1	NA	ENSG00000260570	370.358	-0.578575	0.216093	-2.67744	0.00741879	0.0521812
ENSG00000293178.1	NA	ENSG00000293178	94.264	-0.57686	0.255305	-2.2595	0.0238525	0.118829
ENSG00000272668.2	107985216	ENSG00000272668	330.902	-0.576367	0.209771	-2.7476	0.00600324	0.0450783
ENSG00000289145.1	NA	ENSG00000289145	106.266	-0.576317	0.282353	-2.04112	0.0412389	0.168752
ENSG00000223884.7	101929452	ENSG00000223884	123.163	-0.576276	0.259737	-2.21869	0.0265076	0.127708
ENSG00000240291.1	NA	ENSG00000240291	124.148	-0.575717	0.24419	-2.35766	0.0183906	0.0993431
ENSG00000259175.1	101929586	ENSG00000259175	93.916	-0.57569	0.278406	-2.06781	0.038658	0.162753
ENSG00000267174.7	NA	ENSG00000267174	95.2228	-0.573448	0.26264	-2.1834	0.0290067	0.135293
ENSG00000286623.1	NA	ENSG00000286623	100.632	-0.572155	0.247893	-2.30808	0.0209948	0.109414
ENSG00000289926.1	NA	ENSG00000289926	263.789	-0.57169	0.207713	-2.75231	0.0059177	0.0446267
ENSG00000269972.1	NA	ENSG00000269972	871.887	-0.571595	0.180161	-3.1727	0.00151029	0.015777
ENSG00000268230.5	NA	ENSG00000268230	229.052	-0.571054	0.198773	-2.8729	0.00406725	0.033841
ENSG00000289750.1	NA	ENSG00000289750	1107.09	-0.57031	0.17681	-3.22556	0.00125727	0.0136757
ENSG00000188185.13	NA	LINC00265	616.726	-0.568941	0.152491	-3.73099	0.000190732	0.00295961
ENSG00000251867.4	NA	ENSG00000251867	77.1098	-0.567445	0.283501	-2.00157	0.0453314	0.179116
ENSG00000232767.2	NA	HSPA12A-AS1	149.22	-0.567335	0.244922	-2.31639	0.0205368	0.10769
ENSG00000284829.1	NA	ENSG00000284829	481.296	-0.567301	0.19022	-2.98234	0.00286055	0.0255701
ENSG00000258924.4	NA	ENSG00000258924	297.434	-0.567233	0.220424	-2.57337	0.0100712	0.0655339
ENSG00000280087.1	NA	ENSG00000280087	89.3462	-0.567038	0.279661	-2.02759	0.0426022	0.171937
ENSG00000257096.1	NA	ENSG00000257096	273.715	-0.566755	0.223987	-2.5303	0.0113964	0.0716411
ENSG00000248092.8	NA	NNT-AS1	647.25	-0.566105	0.179383	-3.15584	0.00160036	0.0164304
ENSG00000291176.1	NA	ENSG00000291176	176.663	-0.565514	0.221016	-2.5587	0.0105065	0.0678131
ENSG00000267615.1	NA	ENSG00000267615	228.386	-0.565279	0.21317	-2.65178	0.00800683	0.0555605
ENSG00000254377.8	100130155	MIR124-2HG	84.1578	-0.565064	0.247185	-2.286	0.0222545	0.113444
ENSG00000256690.1	105369332	STX5-DT	292.332	-0.56456	0.200862	-2.81069	0.00494357	0.0392357
ENSG00000280248.1	NA	ENSG00000280248	417.044	-0.56429	0.213024	-2.64895	0.00807413	0.0557191
ENSG00000261759.1	NA	ENSG00000261759	344.831	-0.563645	0.241612	-2.33285	0.0196561	0.104191
ENSG00000177369.11	124871	FLJ40194	559.406	-0.563015	0.204805	-2.74903	0.00597728	0.0449602
ENSG00000250320.7	NA	EDIL3-DT	429.174	-0.562841	0.202455	-2.78008	0.0054345	0.0419342
ENSG00000261754.2	NA	ENSG00000261754	86.0799	-0.562142	0.261321	-2.15116	0.0314638	0.142298
ENSG00000226849.1	NA	ENSG00000226849	403.137	-0.561962	0.181712	-3.0926	0.00198414	0.0194818
ENSG00000290999.1	NA	ENSG00000290999	322.482	-0.561777	0.191709	-2.93037	0.00338562	0.0292798
ENSG00000227741.1	729867	ENSG00000227741	310.478	-0.561592	0.242409	-2.31671	0.0205196	0.10769
ENSG00000268854.1	NA	ENSG00000268854	1113.2	-0.561499	0.19986	-2.80946	0.00496241	0.0393141
ENSG00000279161.1	NA	ENSG00000279161	106.096	-0.560701	0.249084	-2.25105	0.0243826	0.12066
ENSG00000239791.2	NA	ENSG00000239791	350.948	-0.560369	0.181271	-3.09133	0.00199263	0.0195308
ENSG00000271452.1	NA	ENSG00000271452	126.346	-0.557776	0.257627	-2.16505	0.0303838	0.139492
ENSG00000291104.1	54718	BTN2A3P	204.939	-0.557384	0.222255	-2.50785	0.0121467	0.0747909
ENSG00000236263.1	NA	ENSG00000236263	189.425	-0.555715	0.213424	-2.6038	0.00921953	0.0619197
ENSG00000260566.2	NA	ENSG00000260566	161.65	-0.554847	0.245193	-2.2629	0.0236421	0.118251
ENSG00000254855.1	NA	KLC2-AS1	123.714	-0.553962	0.267029	-2.07454	0.0380289	0.160979
ENSG00000277969.2	NA	ENSG00000277969	87.5969	-0.553709	0.253165	-2.18715	0.0287318	0.134296
ENSG00000293271.1	NA	SLC44A3-AS1	148.176	-0.553413	0.223959	-2.47105	0.0134716	0.0805542
ENSG00000247416.5	101928847	ENSG00000247416	104.222	-0.5532	0.274279	-2.01692	0.0437034	0.175253
ENSG00000293360.1	NA	ABCA11P	161.306	-0.55313	0.22047	-2.50887	0.012112	0.0746621
ENSG00000259607.1	NA	ENSG00000259607	116.972	-0.553001	0.246856	-2.24017	0.0250796	0.123264
ENSG00000234617.2	NA	SNRK-AS1	381.912	-0.552304	0.221966	-2.48823	0.0128379	0.0779332
ENSG00000258667.3	105370526	HIF1A-AS3	1049.09	-0.551829	0.182834	-3.01819	0.00254288	0.0232031
ENSG00000289294.2	NA	ENSG00000289294	85.6991	-0.550562	0.277058	-1.98717	0.0469032	0.182741
ENSG00000291269.1	NA	ENSG00000291269	137.475	-0.55017	0.233191	-2.35931	0.0183089	0.0992074
ENSG00000290912.1	100132101	HERC2P7	80.0471	-0.549956	0.279207	-1.9697	0.0488723	0.188738
ENSG00000291214.1	NA	ENSG00000291214	1367.57	-0.549848	0.203777	-2.69828	0.00696979	0.0498621
ENSG00000228237.5	100130197	EFCAB14-AS1	164.649	-0.549623	0.229435	-2.39555	0.0165954	0.092668
ENSG00000232682.2	NA	ENSG00000232682	212.304	-0.549462	0.210029	-2.61613	0.00889333	0.0604223
ENSG00000290474.1	387036	GUSBP2	143.41	-0.549213	0.212603	-2.58327	0.00978675	0.0641105
ENSG00000257831.1	NA	ENSG00000257831	169.532	-0.5492	0.215088	-2.55338	0.0106683	0.0685553
ENSG00000230333.6	NA	ENSG00000230333	201.675	-0.548466	0.196881	-2.78577	0.00534008	0.0413727
ENSG00000215068.10	153684	ANXA2R-AS1	161.005	-0.547289	0.218922	-2.49992	0.012422	0.0758808
ENSG00000291027.1	388165	UBE2Q2P1	130.002	-0.546584	0.272657	-2.00466	0.0449996	0.178433
ENSG00000242474.3	NA	LINC03015	127.306	-0.546142	0.195618	-2.79188	0.00524029	0.0408157
ENSG00000290555.1	106660612	LINC00680	274.107	-0.545919	0.200504	-2.72273	0.00647456	0.0474405
ENSG00000273270.1	NA	LINC03072	527.874	-0.544339	0.157968	-3.44589	0.000569189	0.00729392
ENSG00000182165.20	11257	TP53TG1	313.068	-0.544057	0.180315	-3.01726	0.00255074	0.0232305
ENSG00000255498.1	NA	ENSG00000255498	212.561	-0.543805	0.266822	-2.03808	0.0415416	0.169219
ENSG00000236364.4	NA	ENSG00000236364	296.033	-0.54322	0.221946	-2.44753	0.014384	0.0842875
ENSG00000262533.1	NA	ENSG00000262533	724.449	-0.543198	0.191561	-2.83564	0.00457334	0.0371367
ENSG00000286340.3	NA	ENSG00000286340	123.889	-0.541705	0.268089	-2.02062	0.0433192	0.173958
ENSG00000241472.8	100506994	PTPRG-AS1	562.038	-0.541517	0.191031	-2.8347	0.00458685	0.037212
ENSG00000224086.6	NA	PPM1F-AS1	1453.68	-0.540975	0.134074	-4.03489	5.46273e-05	0.00112676
ENSG00000267575.9	101927151	LINC02987	505.043	-0.540361	0.164473	-3.2854	0.00101837	0.0114606
ENSG00000234608.9	51275	MAPKAPK5-AS1	218.418	-0.537714	0.223433	-2.4066	0.0161019	0.0907203
ENSG00000273419.1	NA	ENSG00000273419	395.874	-0.537658	0.192491	-2.79316	0.00521954	0.0406901
ENSG00000262413.1	NA	ENSG00000262413	3546.76	-0.537045	0.206848	-2.59632	0.00942278	0.0627233
ENSG00000260017.1	NA	ENSG00000260017	157.601	-0.536837	0.240561	-2.2316	0.0256413	0.124987
ENSG00000228315.12	91316	GUSBP11	392.022	-0.536799	0.166511	-3.22381	0.00126499	0.0137257
ENSG00000259053.1	NA	ENSG00000259053	287.291	-0.536522	0.20739	-2.58702	0.00968101	0.0636554
ENSG00000269968.1	NA	ENSG00000269968	29493.3	-0.535728	0.214487	-2.49772	0.0124996	0.0761957
ENSG00000235298.1	NA	HNRNPK-AS1	2357.66	-0.535638	0.185951	-2.88053	0.00397003	0.0332528
ENSG00000259366.3	NA	ENSG00000259366	385.391	-0.535548	0.218546	-2.4505	0.0142658	0.0837068
ENSG00000290683.1	NA	ENSG00000290683	142.62	-0.535221	0.242649	-2.20574	0.0274019	0.130551
ENSG00000261924.1	400627	ENSG00000261924	158.387	-0.535013	0.212468	-2.51809	0.0117993	0.073405
ENSG00000232284.9	100289178	GNG12-AS1	96.8876	-0.533514	0.245547	-2.17275	0.0297988	0.137888
ENSG00000286388.1	NA	ENSG00000286388	432.238	-0.533092	0.228099	-2.33711	0.0194333	0.103198
ENSG00000288727.2	NA	ENSG00000288727	85.3523	-0.532712	0.260381	-2.0459	0.0407666	0.167689
ENSG00000263165.1	NA	ENSG00000263165	277.359	-0.530307	0.21888	-2.42282	0.0154007	0.0877272
ENSG00000269427.1	NA	ENSG00000269427	111.671	-0.530049	0.258592	-2.04975	0.040389	0.166918
ENSG00000261455.1	100128822	LINC01003	136.003	-0.528303	0.245403	-2.15279	0.0313348	0.142295
ENSG00000290560.1	653188	ENSG00000290560	240.535	-0.526552	0.173404	-3.03656	0.00239297	0.0222752
ENSG00000259736.1	101926895	CRTC3-AS1	154.295	-0.526477	0.22958	-2.29322	0.0218356	0.112221
ENSG00000270574.1	NA	ENSG00000270574	101.442	-0.52399	0.260287	-2.01313	0.0441015	0.176205
ENSG00000259153.4	100506411	MAP3K9-DT	156.337	-0.523638	0.215381	-2.43122	0.015048	0.0866975
ENSG00000203804.5	NA	ADAMTSL4-AS1	114.125	-0.523581	0.258465	-2.02574	0.0427917	0.172543
ENSG00000268895.6	503538	A1BG-AS1	424.696	-0.522477	0.192492	-2.71428	0.006642	0.0483045
ENSG00000227627.5	NA	ENSG00000227627	494.961	-0.522242	0.202531	-2.57857	0.00992095	0.0646999
ENSG00000293353.1	NA	ENSG00000293353	177.349	-0.522201	0.251085	-2.07978	0.0375461	0.159835
ENSG00000278831.1	NA	ENSG00000278831	109.349	-0.520871	0.255239	-2.04072	0.0412789	0.168752
ENSG00000293241.1	NA	GTF2IP4	8598.52	-0.520858	0.180459	-2.8863	0.00389796	0.0327742
ENSG00000258738.1	112268124	BAZ1A-AS1	216.586	-0.520313	0.237325	-2.19241	0.0283501	0.133364
ENSG00000263126.1	NA	ENSG00000263126	660.539	-0.519921	0.183	-2.8411	0.00449586	0.0366772
ENSG00000239523.8	100506826	MYLK-AS1	750.265	-0.517472	0.192287	-2.69114	0.00712073	0.0507764
ENSG00000260304.1	NA	ENSG00000260304	1255.89	-0.516543	0.175223	-2.94791	0.00319925	0.0278878
ENSG00000272821.1	NA	ENSG00000272821	154.055	-0.516392	0.21874	-2.36075	0.0182379	0.0989893
ENSG00000278769.1	NA	ENSG00000278769	142.177	-0.516298	0.210449	-2.45332	0.0141543	0.0833869
ENSG00000293428.1	NA	C22orf46P	220.314	-0.515328	0.216746	-2.37756	0.0174274	0.095911
ENSG00000228434.1	NA	ENSG00000228434	157.38	-0.515257	0.238445	-2.1609	0.0307028	0.140443
ENSG00000263212.2	NA	ENSG00000263212	211.85	-0.511603	0.238198	-2.14781	0.0317289	0.143123
ENSG00000267165.1	NA	CHMP1B-AS1	396.14	-0.511526	0.235468	-2.17238	0.0298269	0.137946
ENSG00000227198.1	NA	C6orf47-AS1	234.468	-0.511324	0.223767	-2.28507	0.0223085	0.113653
ENSG00000228192.10	NA	ZNF691-DT	152.451	-0.511127	0.200802	-2.54543	0.0109144	0.0697793
ENSG00000249456.1	NA	ENSG00000249456	158.658	-0.51091	0.239823	-2.13036	0.0331417	0.146987
ENSG00000245571.7	101927204	FAM111A-DT	111.951	-0.509915	0.247406	-2.06105	0.0392987	0.164897
ENSG00000261312.1	NA	ENSG00000261312	456.341	-0.508642	0.217721	-2.3362	0.0194806	0.103386
ENSG00000278879.1	NA	ENSG00000278879	121.521	-0.508333	0.255708	-1.98794	0.0468182	0.182581
ENSG00000259994.1	NA	ENSG00000259994	120.922	-0.50646	0.227363	-2.22754	0.025911	0.125495
ENSG00000267383.9	NA	ENSG00000267383	207.654	-0.504423	0.19857	-2.54028	0.0110764	0.0705577
ENSG00000267317.2	NA	ENSG00000267317	430.877	-0.502227	0.21982	-2.28472	0.0223292	0.113693
ENSG00000257557.2	NA	PPP1R12A-AS1	124.867	-0.50207	0.248383	-2.02135	0.0432434	0.173805
ENSG00000226648.2	101927117	PLCG1-AS1	904.528	-0.500118	0.211862	-2.36058	0.0182461	0.0989893
ENSG00000273333.2	NA	ENSG00000273333	477.133	-0.499787	0.196534	-2.543	0.0109904	0.0701629
ENSG00000244513.7	NA	EOGT-DT	699.076	-0.499698	0.187614	-2.66343	0.0077348	0.0539795
ENSG00000270820.8	NA	USP34-DT	1339.43	-0.499303	0.192252	-2.59712	0.0094009	0.0627233
ENSG00000245910.9	NA	SNHG6	357.045	-0.497408	0.190556	-2.61029	0.00904645	0.0611785
ENSG00000290018.1	NA	ENSG00000290018	1596.69	-0.497271	0.21131	-2.35328	0.0186087	0.100063
ENSG00000237938.5	NA	ENSG00000237938	322.358	-0.496239	0.190083	-2.61064	0.00903728	0.0611785
ENSG00000234678.2	NA	ELF3-AS1	1010.57	-0.495624	0.175839	-2.81863	0.00482292	0.0385921
ENSG00000215424.10	114044	MCM3AP-AS1	997.253	-0.494656	0.148026	-3.34167	0.000832754	0.00983837
ENSG00000289586.2	105377294	ENSG00000289586	122.264	-0.493142	0.217221	-2.27023	0.0231937	0.116606
ENSG00000265688.2	92659	MILIP	233.225	-0.492053	0.222093	-2.21552	0.0267242	0.128399
ENSG00000246283.2	NA	TTBK2-AS1	598.472	-0.491927	0.202896	-2.42452	0.0153284	0.0874289
ENSG00000293491.1	NA	TMEM198B	2256.39	-0.491839	0.168043	-2.92686	0.00342398	0.0295242
ENSG00000248458.2	NA	ENSG00000248458	142.156	-0.491153	0.240768	-2.03995	0.0413555	0.168925
ENSG00000198468.11	642946	FLVCR1-DT	140.289	-0.490222	0.225456	-2.17436	0.0296781	0.137474
ENSG00000212694.8	338799	LINC01089	448.298	-0.489428	0.203565	-2.40429	0.016204	0.0911202
ENSG00000269439.7	100507551	PGLS-DT	336.838	-0.48916	0.182221	-2.68443	0.00726543	0.051308
ENSG00000245213.7	101930370	GALNT7-DT	203.388	-0.485563	0.183228	-2.65004	0.00804815	0.055708
ENSG00000214783.9	84820	POLR2J4	467.098	-0.485414	0.179268	-2.70776	0.00677397	0.0488594
ENSG00000257027.1	NA	ENSG00000257027	138.986	-0.484562	0.224542	-2.15801	0.0309273	0.141102
ENSG00000228775.8	285962	WEE2-AS1	134.563	-0.48432	0.209488	-2.31192	0.0207823	0.108573
ENSG00000291006.1	730101	ENSG00000291006	411.528	-0.483751	0.174518	-2.77193	0.00557254	0.0426095
ENSG00000215039.9	678655	CD27-AS1	186.544	-0.483681	0.185701	-2.60461	0.0091978	0.0618684
ENSG00000277067.4	102724843	ENSG00000277067	162.379	-0.48364	0.210797	-2.29434	0.021771	0.112057
ENSG00000227945.1	NA	PTPRK-AS1	395.255	-0.483147	0.222787	-2.16865	0.0301092	0.138633
ENSG00000259018.1	NA	ENSG00000259018	211.769	-0.482582	0.22953	-2.10248	0.0355116	0.154241
ENSG00000251602.7	100507437	MTA1-DT	174.304	-0.482193	0.211593	-2.27887	0.022675	0.114986
ENSG00000258034.1	NA	ENSG00000258034	259.554	-0.481943	0.213501	-2.25733	0.0239874	0.119298
ENSG00000291206.1	729156	GTF2IRD1P1	419.1	-0.480827	0.221571	-2.17008	0.0300008	0.138531
ENSG00000280604.1	NA	ENSG00000280604	299.81	-0.480295	0.185707	-2.5863	0.00970111	0.0636921
ENSG00000273137.1	NA	SELENOO-AS1	163.815	-0.479569	0.227638	-2.10672	0.0351421	0.152939
ENSG00000288596.2	56260	C8orf44	217.63	-0.47801	0.224226	-2.13182	0.0330217	0.146767
ENSG00000213904.11	100996307	LIPE-AS1	169.733	-0.47698	0.199987	-2.38505	0.0170767	0.0946932
ENSG00000225783.9	440823	MIAT	1480.33	-0.474845	0.188193	-2.52319	0.0116297	0.0727104
ENSG00000264558.1	NA	ENSG00000264558	2047.77	-0.474619	0.203802	-2.32882	0.0198685	0.105191
ENSG00000285612.1	NA	ENSG00000285612	1273.09	-0.474007	0.174044	-2.72348	0.00645972	0.0473713
ENSG00000235189.2	105373335	ENSG00000235189	122.116	-0.473694	0.241052	-1.96511	0.0494011	0.189778
ENSG00000287299.1	NA	ENSG00000287299	553.114	-0.473585	0.205409	-2.30557	0.0211344	0.109904
ENSG00000235865.2	57000	GSN-AS1	268.109	-0.473538	0.195272	-2.42501	0.0153078	0.0874248
ENSG00000233006.8	553103	MIR3936HG	208.666	-0.473234	0.199673	-2.37004	0.0177861	0.0973356
ENSG00000233937.9	101928649	CTC-338M12.4	445.589	-0.473191	0.194982	-2.42685	0.0152306	0.0870583
ENSG00000275496.4	102723360	ENSG00000275496	165.421	-0.473068	0.212765	-2.22343	0.026187	0.126441
ENSG00000234690.7	101927043	EPCAM-DT	219.42	-0.469484	0.19682	-2.38535	0.0170631	0.0946932
ENSG00000224789.1	NA	ENSG00000224789	203.542	-0.469331	0.223676	-2.09826	0.0358824	0.154994
ENSG00000231154.1	NA	MORF4L2-AS1	105.385	-0.467453	0.232658	-2.00918	0.0445178	0.177143
ENSG00000224645.1	NA	ENSG00000224645	348.642	-0.467131	0.216307	-2.15957	0.0308056	0.140766
ENSG00000247708.8	100507266	STX18-AS1	311.337	-0.46611	0.179696	-2.59388	0.00949007	0.0629183
ENSG00000248101.2	NA	ENSG00000248101	251.542	-0.46597	0.215752	-2.15975	0.030792	0.140766
ENSG00000228242.6	NA	XPC-AS1	644.982	-0.465087	0.168735	-2.75632	0.00584562	0.0442352
ENSG00000287387.1	NA	ENSG00000287387	684.317	-0.464751	0.192231	-2.41767	0.0156203	0.0886901
ENSG00000236255.2	NA	ENSG00000236255	198.852	-0.463655	0.227401	-2.03893	0.0414566	0.16918
ENSG00000267124.2	NA	ENSG00000267124	139.106	-0.463513	0.236229	-1.96214	0.0497466	0.190688
ENSG00000293485.1	NA	SERHL	174.367	-0.463073	0.213537	-2.16858	0.0301146	0.138633
ENSG00000284966.3	NA	ENSG00000284966	878.173	-0.461918	0.168963	-2.73385	0.0062599	0.0464099
ENSG00000293188.1	NA	ENSG00000293188	770.078	-0.461665	0.167666	-2.75349	0.00589644	0.044543
ENSG00000291159.1	NA	ENSG00000291159	1307.49	-0.461271	0.168871	-2.7315	0.00630461	0.0465841
ENSG00000223697.3	NA	ENSG00000223697	299.795	-0.460016	0.222586	-2.06669	0.0387637	0.16312
ENSG00000251022.6	100499177	THAP9-AS1	787.056	-0.457433	0.19436	-2.35353	0.0185961	0.100063
ENSG00000238045.9	NA	MVP-DT	3200.86	-0.456253	0.206079	-2.21397	0.0268311	0.128701
ENSG00000291122.1	352954	CASTOR3P	1451.28	-0.455836	0.163591	-2.78643	0.00532919	0.0413248
ENSG00000286177.1	105372401	ENSG00000286177	344.845	-0.455203	0.206155	-2.20806	0.0272403	0.130095
ENSG00000262456.1	NA	ENSG00000262456	362.528	-0.453107	0.197032	-2.29966	0.0214675	0.111307
ENSG00000246889.3	NA	CTTN-DT	201.644	-0.452838	0.212119	-2.13483	0.0327746	0.146038
ENSG00000289837.1	NA	ENSG00000289837	140.18	-0.452037	0.225181	-2.00744	0.0447026	0.177717
ENSG00000226800.5	404665	CACTIN-AS1	262.033	-0.451666	0.186406	-2.42303	0.0153917	0.0877272
ENSG00000279945.1	NA	ENSG00000279945	172.529	-0.450403	0.216828	-2.07724	0.0377799	0.160519
ENSG00000228794.12	643837	LINC01128	498.905	-0.449789	0.176793	-2.54416	0.010954	0.0699812
ENSG00000267858.8	100131691	MZF1-AS1	464.7	-0.449209	0.191885	-2.34103	0.0192306	0.102618
ENSG00000235079.1	NA	ZRANB2-AS1	519.785	-0.447523	0.184031	-2.43178	0.0150249	0.0866549
ENSG00000291137.1	2630	GBAP1	948.654	-0.447449	0.154668	-2.89296	0.00381631	0.0322111
ENSG00000203999.10	284751	LINC01270	185.281	-0.447143	0.186864	-2.39288	0.0167167	0.0932269
ENSG00000179818.17	400960	PCBP1-AS1	3735.88	-0.446626	0.193305	-2.31048	0.0208617	0.108873
ENSG00000236051.7	100874212	MYCBP2-AS1	858.613	-0.446363	0.176447	-2.52973	0.0114151	0.0716752
ENSG00000291123.1	337875	H2BP1	279.324	-0.446298	0.212366	-2.10155	0.0355929	0.154365
ENSG00000235706.9	400242	DICER1-AS1	170.832	-0.445471	0.202306	-2.20196	0.0276678	0.13143
ENSG00000235890.2	54082	TSPEAR-AS1	236.065	-0.444703	0.203205	-2.18845	0.0286368	0.13397
ENSG00000290924.1	NA	ENSG00000290924	143.699	-0.444394	0.22248	-1.99745	0.0457759	0.180108
ENSG00000258634.3	NA	ENSG00000258634	877.469	-0.444055	0.142246	-3.12173	0.0017979	0.0180986
ENSG00000261505.1	NA	ENSG00000261505	1167.33	-0.443474	0.184095	-2.40895	0.0159986	0.0903883
ENSG00000291079.1	NA	ENSG00000291079	408.909	-0.441909	0.170232	-2.59593	0.00943365	0.0627233
ENSG00000224660.2	100505696	SH3BP5-AS1	1461.9	-0.441291	0.148024	-2.98122	0.00287106	0.025638
ENSG00000256628.4	100009676	ZBTB11-AS1	274.76	-0.440168	0.21595	-2.03829	0.041521	0.169219
ENSG00000198496.12	10230	NBR2	298.57	-0.436023	0.193701	-2.25101	0.024385	0.12066
ENSG00000269934.3	124904535	ENSG00000269934	221.918	-0.435976	0.200263	-2.17702	0.0294793	0.136915
ENSG00000259678.1	NA	ENSG00000259678	200.289	-0.435587	0.22054	-1.97509	0.0482577	0.186611
ENSG00000249786.8	NA	EAF1-AS1	826.522	-0.435343	0.216755	-2.00846	0.0445947	0.177369
ENSG00000231731.7	NA	ENSG00000231731	151.844	-0.434109	0.211389	-2.0536	0.0400147	0.166075
ENSG00000223343.1	NA	ENSG00000223343	171.501	-0.432398	0.218561	-1.97839	0.0478853	0.185661
ENSG00000175147.13	200197	TMEM51-AS1	368.969	-0.431643	0.154661	-2.7909	0.0052562	0.0409033
ENSG00000244151.1	NA	ENSG00000244151	1911.29	-0.431523	0.193089	-2.23484	0.025428	0.124353
ENSG00000261448.1	102723692	ENSG00000261448	281.638	-0.429491	0.211376	-2.03188	0.042166	0.17112
ENSG00000268006.1	100506033	PTOV1-AS1	595.286	-0.427938	0.156627	-2.73221	0.00629106	0.0465623
ENSG00000260400.1	NA	ENSG00000260400	229.133	-0.427428	0.217272	-1.96725	0.0491543	0.189263
ENSG00000224032.9	NA	EPB41L4A-AS1	369.719	-0.426721	0.188715	-2.2612	0.0237471	0.118506
ENSG00000291064.1	118433	RPL23AP7	414.214	-0.425669	0.196815	-2.16278	0.030558	0.139999
ENSG00000268205.1	NA	ENSG00000268205	1363.98	-0.425255	0.194298	-2.18868	0.0286203	0.13397
ENSG00000225339.4	NA	ENSG00000225339	4600.88	-0.42486	0.197109	-2.15545	0.0311263	0.141789
ENSG00000225138.8	NA	SLC9A3-AS1	318.813	-0.423875	0.177779	-2.38429	0.0171122	0.0947946
ENSG00000291092.1	5387	PMS2P3	263.401	-0.423785	0.206243	-2.05478	0.0399	0.166005
ENSG00000231789.4	101929074	PIK3CD-AS2	117.399	-0.423243	0.211939	-1.997	0.0458254	0.180141
ENSG00000224914.4	439994	LINC00863	345.857	-0.422458	0.156246	-2.7038	0.00685507	0.0491366
ENSG00000290871.1	2970	GTF2IP1	9192.44	-0.421769	0.167575	-2.51689	0.0118394	0.0734982
ENSG00000288720.2	NA	ENSG00000288720	250.167	-0.421593	0.202226	-2.08476	0.0370914	0.158437
ENSG00000248015.7	NA	ENSG00000248015	353.009	-0.420136	0.174099	-2.41321	0.0158128	0.089436
ENSG00000269318.1	NA	ENSG00000269318	214.044	-0.419273	0.209425	-2.00202	0.0452828	0.179088
ENSG00000260804.3	150967	LINC01963	1114.9	-0.41902	0.192906	-2.17215	0.0298444	0.137954
ENSG00000228302.2	NA	ENSG00000228302	599.225	-0.415376	0.179977	-2.30793	0.0210028	0.109414
ENSG00000290927.1	100132341	ENSG00000290927	499.991	-0.415255	0.176698	-2.35008	0.0187694	0.100646
ENSG00000262580.5	NA	ENSG00000262580	531.663	-0.414087	0.181483	-2.28168	0.022508	0.114271
ENSG00000291171.1	347918	ENSG00000291171	883.6	-0.414017	0.182181	-2.27256	0.0230529	0.11629
ENSG00000273891.1	NA	ENSG00000273891	166.727	-0.412114	0.209051	-1.97136	0.0486829	0.188089
ENSG00000230461.10	100505832	PROX1-AS1	252.672	-0.412025	0.173578	-2.37373	0.0176096	0.0966109
ENSG00000213742.8	102724826	ZNF337-AS1	798.443	-0.411731	0.168307	-2.44631	0.0144326	0.0844593
ENSG00000269893.10	100093630	SNHG8	2935.04	-0.411537	0.179282	-2.29548	0.0217058	0.111941
ENSG00000276077.4	102724951	ENSG00000276077	176.177	-0.410748	0.206948	-1.98479	0.0471676	0.183446
ENSG00000262879.7	NA	ENSG00000262879	3148.02	-0.40821	0.162391	-2.51375	0.0119457	0.0737924
ENSG00000293300.1	NA	ENSG00000293300	2200.09	-0.407983	0.199379	-2.04627	0.0407301	0.167689
ENSG00000182912.6	NA	TSPEAR-AS2	305.192	-0.407107	0.162463	-2.50585	0.0122157	0.0750908
ENSG00000267348.3	105372419	GEMIN7-AS1	295.639	-0.406756	0.193356	-2.10366	0.035408	0.153943
ENSG00000255036.6	57653	SUGT1P4-STRA6LP-CCDC180	261.193	-0.40502	0.198699	-2.03836	0.0415142	0.169219
ENSG00000260274.2	NA	ENSG00000260274	279.601	-0.40243	0.185637	-2.16784	0.0301711	0.138661
ENSG00000293104.1	NA	ENSG00000293104	277.577	-0.401375	0.191034	-2.10106	0.0356355	0.154397
ENSG00000290728.1	NA	ENSG00000290728	811.091	-0.400906	0.189216	-2.11877	0.0341097	0.150008
ENSG00000242086.8	727956	MUC20-OT1	1083.7	-0.399561	0.177792	-2.24735	0.0246177	0.121538
ENSG00000234222.6	105371260	LIX1L-AS1	674.937	-0.398489	0.178635	-2.23074	0.0256981	0.124987
ENSG00000291102.1	728411	GUSBP1	440.428	-0.398407	0.163926	-2.43042	0.0150815	0.0866975
ENSG00000231104.8	NA	ENSG00000231104	265.613	-0.398185	0.196722	-2.0241	0.04296	0.172904
ENSG00000241684.8	100507098	ADAMTS9-AS2	305.804	-0.398069	0.180814	-2.20154	0.0276977	0.13143
ENSG00000237188.5	NA	ENSG00000237188	964.45	-0.396283	0.195115	-2.03102	0.0422532	0.171158
ENSG00000291066.1	NA	ENSG00000291066	394.539	-0.395491	0.191108	-2.06947	0.0385024	0.162454
ENSG00000243701.8	344595	DUBR	498.148	-0.395459	0.162558	-2.43272	0.0149858	0.0866291
ENSG00000261771.5	100533483	DNAAF4-CCPG1	1657.02	-0.394828	0.198179	-1.99229	0.0463397	0.181513
ENSG00000291003.1	400322	ENSG00000291003	2774.54	-0.394041	0.161261	-2.4435	0.0145455	0.0848373
ENSG00000231365.7	101929147	WARS2-AS1	332.192	-0.393845	0.175751	-2.24093	0.0250305	0.123091
ENSG00000286599.1	NA	ENSG00000286599	334.97	-0.393683	0.196948	-1.99892	0.0456167	0.180036
ENSG00000242125.3	8420	SNHG3	2544.96	-0.392388	0.168698	-2.32598	0.0200198	0.1058
ENSG00000287202.1	NA	ENSG00000287202	471.155	-0.391901	0.188884	-2.07482	0.0380032	0.160979
ENSG00000290687.1	729288	ZNF286B	384.352	-0.389155	0.189011	-2.0589	0.0395038	0.165441
ENSG00000290951.1	54441	ENSG00000290951	597.979	-0.387148	0.184783	-2.09515	0.0361574	0.155507
ENSG00000293434.1	NA	AHSA2P	3122.86	-0.386984	0.159841	-2.42106	0.0154753	0.0880379
ENSG00000259007.1	NA	ENSG00000259007	902.989	-0.38364	0.185047	-2.0732	0.0381537	0.161326
ENSG00000259663.2	642366	ISL1-DT	1797.73	-0.380802	0.151205	-2.51846	0.0117871	0.073405
ENSG00000254453.2	100874014	NAV2-AS2	1074.45	-0.379503	0.190839	-1.9886	0.0467451	0.182581
ENSG00000290689.1	388152	ENSG00000290689	743.419	-0.378009	0.173448	-2.17938	0.0293036	0.136315
ENSG00000234171.5	100506054	RNASEH1-DT	415.503	-0.377197	0.175672	-2.14717	0.0317798	0.143205
ENSG00000237187.9	441094	NR2F1-AS1	838.179	-0.3694	0.154297	-2.39408	0.0166622	0.0929823
ENSG00000291185.1	NA	ENSG00000291185	910.33	-0.369298	0.177904	-2.07582	0.0379106	0.160841
ENSG00000247121.8	NA	ENSG00000247121	231.967	-0.366829	0.183644	-1.9975	0.0457708	0.180108
ENSG00000293510.1	NA	AFG3L1P	509.983	-0.366091	0.180066	-2.0331	0.0420426	0.170777
ENSG00000286305.1	NA	ENSG00000286305	463.323	-0.366037	0.186434	-1.96336	0.0496047	0.190296
ENSG00000293514.1	NA	CUTALP	902.493	-0.365488	0.165479	-2.20867	0.0271973	0.130031
ENSG00000291175.1	NA	ENSG00000291175	1361.19	-0.364916	0.1739	-2.09842	0.0358676	0.154994
ENSG00000272054.1	NA	ENSG00000272054	463.114	-0.362239	0.167075	-2.16812	0.0301493	0.138633
ENSG00000290833.1	NA	ENSG00000290833	640.034	-0.360476	0.179608	-2.00702	0.0447477	0.177816
ENSG00000269352.1	NA	PTOV1-AS2	1557.61	-0.357353	0.175217	-2.03949	0.0414013	0.169033
ENSG00000234741.10	60674	GAS5	2149.55	-0.356197	0.173253	-2.05593	0.039789	0.165972
ENSG00000291100.1	NA	ENSG00000291100	1401.23	-0.35596	0.159918	-2.22589	0.0260218	0.125781
ENSG00000279159.1	NA	ENSG00000279159	2139.15	-0.355035	0.158301	-2.24278	0.0249113	0.122737
ENSG00000267629.3	NA	ENSG00000267629	405.899	-0.351341	0.166184	-2.11417	0.0345011	0.151048
ENSG00000291067.1	NA	ENSG00000291067	344.767	-0.350536	0.170674	-2.05383	0.0399925	0.166062
ENSG00000237380.7	NA	HOXD-AS2	384.958	-0.337132	0.166261	-2.02773	0.0425877	0.171937
ENSG00000291139.1	349152	DPY19L2P2	428.609	-0.33711	0.146643	-2.29886	0.0215131	0.111411
ENSG00000258727.1	102724814	AP1G2-AS1	1531.07	-0.33413	0.158136	-2.11293	0.0346064	0.151358
ENSG00000235954.9	284900	TTC28-AS1	842.144	-0.317196	0.151226	-2.09749	0.0359498	0.154994
ENSG00000285756.2	389906	ENSG00000285756	4877.95	-0.302393	0.152893	-1.97781	0.0479505	0.185832
ENSG00000248932.8	100507291	COPB2-DT	540.513	0.32245	0.154024	2.0935	0.0363046	0.155987
ENSG00000213963.7	100130691	ENSG00000213963	734.327	0.347146	0.162639	2.13445	0.0328058	0.146103
ENSG00000255650.6	84983	FAM222A-AS1	762.265	0.357446	0.181648	1.9678	0.0490915	0.189251
ENSG00000289788.1	NA	ENSG00000289788	330.768	0.388782	0.182683	2.12818	0.0333219	0.147137
ENSG00000272918.1	NA	ENSG00000272918	618.136	0.406946	0.180006	2.26073	0.0237757	0.118581
ENSG00000272405.1	NA	ENSG00000272405	615.065	0.410847	0.204154	2.01243	0.0441743	0.176355
ENSG00000272991.1	NA	ENSG00000272991	145.926	0.426497	0.214734	1.98616	0.0470155	0.183017
ENSG00000226686.10	101927667	LINC01535	376.736	0.428884	0.198704	2.1584	0.0308966	0.141079
ENSG00000288851.1	NA	ENSG00000288851	962.532	0.429001	0.216574	1.98086	0.0476075	0.184747
ENSG00000272068.1	NA	BCAN-AS1	274.987	0.430067	0.190878	2.2531	0.0242528	0.120317
ENSG00000278952.1	NA	ENSG00000278952	188.822	0.430126	0.192763	2.23137	0.0256567	0.124987
ENSG00000291149.1	154761	ENSG00000291149	135.927	0.430706	0.201947	2.13276	0.0329443	0.146571
ENSG00000229953.1	NA	BCAN-AS2	350.193	0.43084	0.206982	2.08154	0.0373849	0.159458
ENSG00000214900.13	196913	LINC01588	152.051	0.431826	0.196709	2.19525	0.0281454	0.132828
ENSG00000260246.1	NA	ENSG00000260246	275.916	0.432139	0.188513	2.29236	0.0218851	0.112409
ENSG00000262691.1	NA	ENSG00000262691	266.104	0.435071	0.184707	2.35547	0.0184994	0.0997452
ENSG00000227695.6	100188954	DNMBP-AS1	370.142	0.438455	0.204887	2.13999	0.0323558	0.144908
ENSG00000226167.1	100287722	AP4B1-AS1	144.368	0.446927	0.218032	2.04982	0.0403816	0.166918
ENSG00000269293.5	100129195	ZSCAN16-AS1	381.71	0.450663	0.167564	2.6895	0.00715586	0.0508617
ENSG00000290877.1	727758	ROCK1P1	131.977	0.451012	0.220806	2.04257	0.0410946	0.168643
ENSG00000287629.1	124906232	ENSG00000287629	203.911	0.452527	0.21067	2.14804	0.0317107	0.143123
ENSG00000244041.7	401232	LINC01011	88.5246	0.456999	0.232542	1.96523	0.0493872	0.189778
ENSG00000287562.1	NA	ENSG00000287562	260.58	0.458422	0.191697	2.39139	0.0167848	0.0935475
ENSG00000180953.11	400410	ST20	247.149	0.459827	0.221052	2.08018	0.0375094	0.159756
ENSG00000205740.2	NA	ENSG00000205740	144.794	0.469398	0.215899	2.17415	0.0296936	0.137474
ENSG00000236204.7	400945	LINC01376	104.564	0.473524	0.235092	2.01421	0.0439878	0.176058
ENSG00000287170.1	NA	ENSG00000287170	107.663	0.474662	0.224063	2.11844	0.0341382	0.150058
ENSG00000237036.7	220930	ZEB1-AS1	300.391	0.474805	0.181608	2.61445	0.00893719	0.0606265
ENSG00000260772.1	NA	ENSG00000260772	1082.12	0.477505	0.179301	2.66314	0.00774142	0.0539795
ENSG00000293413.1	NA	ENSG00000293413	1456.39	0.47751	0.210108	2.27269	0.0230446	0.11629
ENSG00000279232.2	NA	ENSG00000279232	837.727	0.477994	0.229159	2.08586	0.0369909	0.158162
ENSG00000286214.1	NA	COPG2IT1	241.791	0.480296	0.239596	2.00461	0.0450046	0.178433
ENSG00000245552.9	100129203	LNCRNA-IUR	146.852	0.480431	0.215441	2.22999	0.0257479	0.125078
ENSG00000203930.13	286411	LINC00632	1981.31	0.480755	0.163984	2.93171	0.00337102	0.0291822
ENSG00000177337.10	NA	DLGAP1-AS1	311.551	0.484256	0.176751	2.73977	0.00614831	0.0458928
ENSG00000246339.6	101929402	EXTL3-AS1	206.731	0.48436	0.180407	2.68482	0.00725695	0.0512963
ENSG00000269514.3	NA	ENSG00000269514	101.62	0.486871	0.23233	2.0956	0.0361175	0.155411
ENSG00000251364.9	100506258	SYT9-AS1	88.8454	0.488617	0.248486	1.96638	0.0492552	0.189394
ENSG00000260920.2	NA	ENSG00000260920	532.005	0.493217	0.231596	2.12965	0.0332008	0.146987
ENSG00000235092.7	NA	ID2-AS1	395.475	0.500368	0.188766	2.65073	0.00803178	0.0556639
ENSG00000227617.9	100861402	CERS6-AS1	3184.44	0.502559	0.198091	2.53702	0.0111802	0.0709744
ENSG00000289757.1	NA	ENSG00000289757	377.238	0.50486	0.200578	2.51703	0.011835	0.0734982
ENSG00000277283.2	NA	RAB35-AS1	137.616	0.508095	0.225351	2.25468	0.0241534	0.119988
ENSG00000244265.2	NA	SIAH2-AS1	164.997	0.510681	0.252255	2.02446	0.0429225	0.172904
ENSG00000289106.2	NA	ENSG00000289106	337.642	0.513332	0.187589	2.73647	0.00621026	0.0461475
ENSG00000288765.1	NA	ENSG00000288765	193.722	0.518583	0.2336	2.21996	0.0264212	0.127362
ENSG00000275582.1	NA	ENSG00000275582	175.405	0.518726	0.205632	2.52259	0.0116494	0.0727302
ENSG00000257242.9	256021	LINC01619	107.056	0.524356	0.238158	2.20172	0.0276854	0.13143
ENSG00000246250.3	NA	ENSG00000246250	80.3043	0.528566	0.269608	1.9605	0.0499376	0.191086
ENSG00000228343.1	NA	ENSG00000228343	182.48	0.528664	0.209498	2.52348	0.0116199	0.0727104
ENSG00000261366.1	101927288	MANEA-DT	89.5155	0.534693	0.2603	2.05414	0.0399622	0.166062
ENSG00000293331.1	NA	ENSG00000293331	6637.19	0.536853	0.199592	2.68975	0.00715046	0.0508617
ENSG00000261654.1	NA	ENSG00000261654	155.3	0.539981	0.261636	2.06386	0.0390306	0.164065
ENSG00000269939.1	NA	PCF11-AS1	151.056	0.541639	0.257926	2.09998	0.0357305	0.154656
ENSG00000259343.9	NA	TMC3-AS1	83.2863	0.544323	0.265394	2.051	0.0402666	0.16657
ENSG00000254602.2	NA	MIR130AHG	163.305	0.54832	0.230494	2.3789	0.0173646	0.0957259
ENSG00000289268.1	NA	ENSG00000289268	280.219	0.550022	0.204336	2.69176	0.0071077	0.050766
ENSG00000235903.11	100509894	CPB2-AS1	221.809	0.553897	0.232947	2.37778	0.0174173	0.095911
ENSG00000224897.9	401398	POT1-AS1	115.269	0.554044	0.242049	2.28897	0.0220809	0.11298
ENSG00000261416.1	NA	CORO1A-AS1	95.4452	0.559787	0.281776	1.98664	0.0469624	0.182891
ENSG00000224848.4	NA	ENSG00000224848	72.6983	0.563053	0.277221	2.03106	0.0422488	0.171158
ENSG00000289463.1	NA	ENSG00000289463	83.9376	0.563747	0.274251	2.05559	0.0398225	0.165972
ENSG00000261822.1	NA	ENSG00000261822	139.144	0.564291	0.267277	2.11126	0.0347497	0.151833
ENSG00000289045.1	NA	ENSG00000289045	139.516	0.565463	0.264726	2.13603	0.0326767	0.145898
ENSG00000255248.11	399959	MIR100HG	1671.48	0.56548	0.194933	2.9009	0.00372097	0.0315582
ENSG00000293429.1	NA	ENSG00000293429	1296.95	0.566062	0.177405	3.19078	0.00141888	0.0150059
ENSG00000167920.12	147184	KRT10-AS1	142.79	0.568369	0.266699	2.13112	0.0330791	0.146843
ENSG00000272240.1	NA	ENSG00000272240	118.493	0.569338	0.249303	2.28372	0.0223879	0.113848
ENSG00000228010.6	NA	ENSG00000228010	105.631	0.571072	0.230318	2.47949	0.0131571	0.079322
ENSG00000231185.9	101926941	SPRY4-AS1	124.647	0.573698	0.223188	2.57047	0.0101562	0.0659887
ENSG00000227036.10	400619	LINC00511	182.135	0.575498	0.287375	2.0026	0.0452203	0.178988
ENSG00000279415.1	NA	ENSG00000279415	81.6181	0.576317	0.270445	2.131	0.0330891	0.146843
ENSG00000232811.1	NA	ENSG00000232811	513.748	0.577256	0.215548	2.67808	0.00740447	0.0521441
ENSG00000260898.6	100287559	ADPGK-AS1	100.399	0.583732	0.246283	2.37017	0.0177799	0.0973356
ENSG00000270562.1	NA	FOXP1-DT	101.333	0.585514	0.251558	2.32756	0.0199357	0.105419
ENSG00000240571.1	NA	ENSG00000240571	437.988	0.585674	0.218853	2.67611	0.00744818	0.0523041
ENSG00000272844.1	NA	ENSG00000272844	115.123	0.587418	0.249056	2.35858	0.018345	0.0992802
ENSG00000285517.1	NA	ENSG00000285517	245.78	0.589206	0.213747	2.75655	0.00584139	0.0442352
ENSG00000293382.1	NA	GPR199P	162.133	0.590109	0.21567	2.73617	0.00621598	0.0461475
ENSG00000238186.1	NA	ENSG00000238186	65.2507	0.592945	0.300174	1.97534	0.0482296	0.186584
ENSG00000226562.5	106478958	CYP4F26P	110.38	0.593354	0.240301	2.46921	0.0135412	0.0809151
ENSG00000227704.3	NA	ENSG00000227704	89.9346	0.595235	0.251747	2.36442	0.0180585	0.0984581
ENSG00000270641.2	9383	TSIX	203.711	0.596777	0.221873	2.68972	0.00715118	0.0508617
ENSG00000270115.1	NA	ENSG00000270115	80.0232	0.599044	0.297461	2.01386	0.0440245	0.176058
ENSG00000228649.11	109729180	SNHG26	52.535	0.602064	0.30184	1.99465	0.0460814	0.180793
ENSG00000280088.1	NA	ENSG00000280088	219.683	0.603195	0.218144	2.76512	0.0056902	0.0434713
ENSG00000271862.1	NA	ENSG00000271862	102.692	0.605281	0.248398	2.43673	0.0148206	0.0861556
ENSG00000227039.8	100505746	ITGB2-AS1	75.8993	0.605403	0.280124	2.1612	0.0306802	0.140419
ENSG00000280107.1	NA	ENSG00000280107	72.7598	0.606499	0.270601	2.2413	0.0250067	0.123043
ENSG00000224020.3	100379345	MIR181A2HG	75.6641	0.606608	0.281985	2.15121	0.03146	0.142298
ENSG00000269288.1	NA	ENSG00000269288	97.6387	0.607877	0.264949	2.29432	0.0217723	0.112057
ENSG00000261338.2	NA	ENSG00000261338	55.8667	0.614397	0.303488	2.02445	0.0429237	0.172904
ENSG00000284948.1	254896	ENSG00000284948	76.1582	0.616982	0.297267	2.07552	0.0379387	0.160882
ENSG00000231028.11	100131814	AHI1-DT	183.992	0.617775	0.195278	3.16357	0.00155845	0.0161836
ENSG00000226803.9	NA	ZNF451-AS1	569.513	0.622494	0.176481	3.52725	0.000419898	0.0056793
ENSG00000260500.1	NA	ENSG00000260500	73.3173	0.622769	0.283087	2.19992	0.0278124	0.131681
ENSG00000288597.1	NA	ENSG00000288597	109.762	0.6347	0.248746	2.5516	0.0107229	0.0687551
ENSG00000277151.1	NA	ENSG00000277151	79.187	0.63501	0.311774	2.03676	0.0416736	0.169514
ENSG00000243224.2	101929054	TWF2-DT	69.0351	0.638137	0.294119	2.16966	0.0300328	0.138598
ENSG00000249971.1	NA	ENSG00000249971	364.085	0.641086	0.221123	2.89923	0.00374081	0.0316958
ENSG00000235085.3	NA	ENSG00000235085	72.1173	0.648255	0.321565	2.01594	0.0438066	0.175506
ENSG00000286864.1	NA	ENSG00000286864	43.039	0.655537	0.317992	2.06149	0.0392566	0.164799
ENSG00000260894.1	NA	ENSG00000260894	462.181	0.656563	0.204334	3.21319	0.0013127	0.0141315
ENSG00000249096.7	NA	LINC02362	50.2136	0.656671	0.316194	2.0768	0.0378198	0.160611
ENSG00000225572.1	100506413	DOCK4-AS1	67.7386	0.657006	0.310796	2.11395	0.0345198	0.151054
ENSG00000293557.1	NA	ENSG00000293557	60.1869	0.657827	0.313092	2.10107	0.0356351	0.154397
ENSG00000265750.1	NA	ENSG00000265750	426.065	0.657924	0.215047	3.05945	0.00221746	0.0210658
ENSG00000277559.1	NA	ENSG00000277559	52.2843	0.658124	0.305703	2.15282	0.0313326	0.142295
ENSG00000285051.2	101928583	SLC7A14-AS1	45.3195	0.659949	0.332943	1.98217	0.0474606	0.18434
ENSG00000279133.1	NA	ENSG00000279133	251.076	0.663466	0.215333	3.08111	0.00206227	0.0199149
ENSG00000230074.5	NA	ENSG00000230074	170.112	0.665448	0.214367	3.10425	0.00190763	0.0188572
ENSG00000228495.3	100507254	LINC01013	93.017	0.669464	0.283505	2.36138	0.018207	0.0989605
ENSG00000260093.1	NA	MSRA-DT	40.1994	0.673159	0.327481	2.05556	0.0398245	0.165972
ENSG00000250303.6	283140	LINC02762	49.125	0.674117	0.331737	2.03208	0.0421454	0.171116
ENSG00000255197.7	NA	SLC39A13-AS1	89.3453	0.675267	0.27444	2.46052	0.0138734	0.0822333
ENSG00000280300.1	NA	ENSG00000280300	55.203	0.676753	0.310121	2.18222	0.0290931	0.135624
ENSG00000273218.1	NA	ENSG00000273218	58.6848	0.678714	0.328034	2.06904	0.0385427	0.162501
ENSG00000280385.1	NA	ENSG00000280385	1131.71	0.681281	0.182808	3.72675	0.000193963	0.00298703
ENSG00000274964.1	NA	ENSG00000274964	159.183	0.682944	0.268983	2.53899	0.0111173	0.070716
ENSG00000224957.7	101927215	LINC01266	74.712	0.684161	0.269748	2.5363	0.0112032	0.0710418
ENSG00000279148.1	NA	ENSG00000279148	41.0073	0.685888	0.335955	2.04161	0.0411904	0.168752
ENSG00000288852.1	NA	ENSG00000288852	126.924	0.68778	0.235448	2.92115	0.00348742	0.0299829
ENSG00000291110.1	147166	TRIM16L	727.136	0.691033	0.223741	3.08854	0.00201145	0.0196402
ENSG00000261971.9	NA	MMP25-AS1	768.977	0.692813	0.151955	4.55935	5.13133e-06	0.000160984
ENSG00000248714.7	NA	ZNF652-AS1	70.5387	0.69684	0.313869	2.22016	0.0264079	0.127362
ENSG00000286153.2	NA	RUNX1-AS1	59.1492	0.698287	0.313234	2.22928	0.0257951	0.125168
ENSG00000262265.2	NA	ENSG00000262265	87.0036	0.698909	0.258527	2.70343	0.00686278	0.0491366
ENSG00000273492.6	NA	APP-DT	45.2851	0.701855	0.341703	2.05399	0.0399762	0.166062
ENSG00000285732.1	NA	ENSG00000285732	39.9125	0.702511	0.33677	2.08602	0.0369764	0.158162
ENSG00000286974.1	NA	ENSG00000286974	163.442	0.704557	0.266483	2.64391	0.00819544	0.0564836
ENSG00000290399.1	NA	ENSG00000290399	52.8307	0.708667	0.296397	2.39093	0.0168056	0.0936037
ENSG00000274677.1	NA	ENSG00000274677	42.0392	0.712003	0.349617	2.03652	0.0416979	0.169534
ENSG00000290047.1	NA	ENSG00000290047	53.3843	0.712612	0.291592	2.44387	0.0145308	0.0848373
ENSG00000271978.2	NA	ENSG00000271978	92.0282	0.7221	0.250646	2.88096	0.00396467	0.0332396
ENSG00000290032.1	NA	ENSG00000290032	1354.94	0.722554	0.227046	3.18241	0.00146055	0.0153542
ENSG00000234492.6	285456	RPL34-DT	48.6727	0.722728	0.367983	1.96402	0.0495274	0.19018
ENSG00000259116.2	102723809	HSPA2-AS1	144.143	0.722774	0.211739	3.41352	0.000641298	0.00804188
ENSG00000233593.12	105378853	LINC02609	127.622	0.724031	0.199602	3.62738	0.000286311	0.00412007
ENSG00000270055.1	NA	ENSG00000270055	120.427	0.725668	0.224461	3.23294	0.00122524	0.0134104
ENSG00000276417.1	NA	ENSG00000276417	35.3707	0.728186	0.360381	2.0206	0.043321	0.173958
ENSG00000272588.1	NA	ENSG00000272588	95.866	0.730908	0.277372	2.63512	0.00841076	0.0576794
ENSG00000251600.9	101927636	GUSBP5	81.2812	0.733259	0.292081	2.51046	0.0120574	0.074378
ENSG00000279520.1	NA	ENSG00000279520	154.945	0.733944	0.226892	3.23478	0.00121738	0.013341
ENSG00000289810.1	NA	ENSG00000289810	139.675	0.73403	0.235997	3.11034	0.00186874	0.0185984
ENSG00000286990.1	NA	ENSG00000286990	46.7275	0.73817	0.325966	2.26456	0.0235395	0.117939
ENSG00000290038.1	NA	ENSG00000290038	93.326	0.739703	0.377382	1.96009	0.0499851	0.191185
ENSG00000275413.1	NA	ENSG00000275413	60.5262	0.744563	0.335766	2.2175	0.0265888	0.127959
ENSG00000276649.1	NA	ENSG00000276649	35.2607	0.744713	0.338472	2.20022	0.0277913	0.131673
ENSG00000261360.3	728178	OTULIN-DT	36.0741	0.74729	0.38095	1.96165	0.0498031	0.190821
ENSG00000260398.1	NA	ENSG00000260398	181.103	0.753089	0.224677	3.35188	0.000802656	0.00957298
ENSG00000289499.2	NA	ENSG00000289499	40.9566	0.769384	0.336145	2.28885	0.0220882	0.11298
ENSG00000288945.1	NA	ENSG00000288945	45.8543	0.772166	0.341919	2.25833	0.023925	0.119123
ENSG00000278989.1	NA	ENSG00000278989	40.6418	0.776429	0.335338	2.31536	0.0205931	0.10792
ENSG00000273112.1	NA	ENSG00000273112	65.8183	0.776511	0.353936	2.19393	0.0282404	0.132919
ENSG00000253263.1	NA	ENSG00000253263	32.9314	0.7796	0.380408	2.04938	0.0404253	0.16699
ENSG00000258526.8	NA	ENSG00000258526	37.42	0.781337	0.341502	2.28794	0.0221409	0.112996
ENSG00000260743.1	NA	ENSG00000260743	71.9039	0.783048	0.27656	2.83138	0.00463475	0.0374621
ENSG00000275223.1	NA	ENSG00000275223	61.7647	0.785753	0.302868	2.59437	0.00947638	0.062875
ENSG00000286347.1	NA	ENSG00000286347	59.1735	0.790789	0.353986	2.23396	0.0254859	0.124423
ENSG00000270207.2	NA	ENSG00000270207	39.5765	0.792056	0.387106	2.0461	0.0407468	0.167689
ENSG00000225442.2	NA	MPRIP-AS1	38.137	0.792894	0.360958	2.19664	0.0280462	0.132502
ENSG00000285877.1	NA	ENSG00000285877	48.3558	0.793984	0.33446	2.37393	0.0176001	0.0966109
ENSG00000196951.13	100129858	SCOC-AS1	90.5336	0.794563	0.256635	3.09608	0.00196097	0.0193192
ENSG00000220161.4	400579	LINC02076	41.953	0.796471	0.348788	2.28354	0.0223987	0.113848
ENSG00000278876.1	NA	ENSG00000278876	147.076	0.7982	0.222787	3.58279	0.000339949	0.00475582
ENSG00000272402.1	NA	ENSG00000272402	46.7104	0.798841	0.351583	2.27212	0.023079	0.116296
ENSG00000261529.1	NA	ENSG00000261529	44.8315	0.799172	0.372176	2.1473	0.0317696	0.143205
ENSG00000223935.3	NA	LGALSL-DT	29.4665	0.802029	0.382686	2.09579	0.0361008	0.155411
ENSG00000258757.1	NA	ENSG00000258757	999.985	0.803387	0.211994	3.78967	0.000150848	0.00251261
ENSG00000272851.1	NA	ENSG00000272851	187.622	0.805406	0.262267	3.07094	0.00213386	0.020471
ENSG00000251396.9	NA	LINC01301	58.9993	0.806925	0.322769	2.50001	0.0124189	0.0758808
ENSG00000277879.1	NA	ENSG00000277879	31.7274	0.809587	0.412366	1.96327	0.0496144	0.190296
ENSG00000291230.1	256236	NAPSB	72.2051	0.810416	0.257266	3.15011	0.0016321	0.0166977
ENSG00000254231.3	105375624	WWP1-AS1	36.3519	0.811597	0.378659	2.14334	0.0320855	0.143991
ENSG00000253741.4	100288181	LNCOC1	56.3126	0.814043	0.363758	2.23787	0.0252294	0.123603
ENSG00000233967.7	NA	ENSG00000233967	149.17	0.81536	0.269097	3.02999	0.00244565	0.0226455
ENSG00000287141.1	NA	ENSG00000287141	43.5593	0.816696	0.332566	2.45574	0.0140594	0.0829949
ENSG00000290838.1	654816	NCF1B	108.684	0.82051	0.316568	2.5919	0.00954486	0.0631861
ENSG00000247287.3	NA	PRKCH-AS1	38.4493	0.821216	0.399459	2.05582	0.0397996	0.165972
ENSG00000288156.1	NA	ENSG00000288156	25.8952	0.821599	0.417743	1.96676	0.0492108	0.189379
ENSG00000237928.6	100996570	NFIA-AS2	34.9403	0.822684	0.403165	2.04056	0.0412941	0.168752
ENSG00000293237.1	NA	HTR7P1	278.172	0.824526	0.233287	3.53438	0.000408734	0.00556258
ENSG00000232220.2	NA	MYADM-AS2	1808.37	0.824527	0.217897	3.78402	0.000154313	0.00253663
ENSG00000253447.6	NA	ENSG00000253447	40.1036	0.826315	0.397641	2.07804	0.0377055	0.160358
ENSG00000254936.4	NA	ENSG00000254936	28.6926	0.826948	0.419936	1.96922	0.0489275	0.188825
ENSG00000279712.1	NA	ENSG00000279712	47.787	0.828087	0.313818	2.63875	0.00832115	0.0571542
ENSG00000204929.13	124906016	LINC02934	54.5674	0.829993	0.372647	2.22729	0.0259277	0.125495
ENSG00000251002.10	105370401	TRD-AS1	41.1648	0.831419	0.401777	2.06935	0.0385129	0.162454
ENSG00000226067.7	NA	LINC00623	37.3577	0.833363	0.369974	2.25249	0.0242912	0.1204
ENSG00000226476.7	105378763	LINC01748	51.7709	0.833632	0.329914	2.52681	0.0115103	0.0721696
ENSG00000237975.7	339400	FLG-AS1	39.4817	0.834691	0.411978	2.02606	0.0427588	0.172489
ENSG00000279404.1	NA	ENSG00000279404	38.2962	0.841382	0.355983	2.36354	0.0181012	0.0986297
ENSG00000283667.1	105372165	ENSG00000283667	27.4682	0.842854	0.390522	2.15828	0.0309063	0.141079
ENSG00000280378.1	NA	ENSG00000280378	36.4572	0.844308	0.404956	2.08494	0.0370748	0.158437
ENSG00000255026.1	NA	ENSG00000255026	52.2659	0.848744	0.341947	2.4821	0.0130612	0.0790154
ENSG00000285867.1	NA	ENSG00000285867	82.2928	0.851925	0.281515	3.02621	0.00247637	0.0228336
ENSG00000244040.7	101928376	IL12A-AS1	38.504	0.852507	0.385289	2.21264	0.0269223	0.128998
ENSG00000291033.1	246126	TXLNGY	50.3036	0.85318	0.407727	2.09253	0.0363913	0.156131
ENSG00000206337.12	10866	HCP5	112.764	0.85332	0.303863	2.80824	0.00498129	0.0394281
ENSG00000261061.1	NA	ENSG00000261061	163.449	0.853876	0.253113	3.3735	0.000742181	0.00903793
ENSG00000225329.3	723809	LHFPL3-AS2	45.7977	0.85617	0.42437	2.01751	0.0436428	0.17517
ENSG00000289303.2	NA	ENSG00000289303	63.5696	0.857759	0.280307	3.06006	0.00221289	0.0210658
ENSG00000261758.1	NA	STAG1-DT	62.0452	0.858686	0.293063	2.93004	0.00338915	0.0292815
ENSG00000226824.8	100996437	ENSG00000226824	370.318	0.858963	0.216836	3.96135	7.45272e-05	0.00142217
ENSG00000260367.2	NA	ENSG00000260367	140.152	0.859941	0.251984	3.41269	0.000643261	0.00805499
ENSG00000238164.6	NA	TNFRSF14-AS1	40.4726	0.861799	0.415422	2.07451	0.0380317	0.160979
ENSG00000269873.1	NA	ENSG00000269873	36.9181	0.862154	0.374787	2.30038	0.0214265	0.11116
ENSG00000280277.1	NA	ENSG00000280277	24.8168	0.865037	0.423133	2.04436	0.0409179	0.1681
ENSG00000273183.1	NA	ENSG00000273183	24.1359	0.865057	0.423156	2.0443	0.0409239	0.1681
ENSG00000254180.2	NA	ENSG00000254180	36.8019	0.866374	0.334719	2.58836	0.00964346	0.0635036
ENSG00000254186.3	NA	ENSG00000254186	29.1298	0.866904	0.435842	1.98903	0.0466975	0.182507
ENSG00000233061.1	100874314	TTLL7-IT1	37.1963	0.874311	0.363518	2.40514	0.0161663	0.0909667
ENSG00000235848.4	NA	RMDN2-AS1	31.873	0.874871	0.41629	2.10159	0.0355891	0.154365
ENSG00000229582.3	NA	PBX3-DT	23.5112	0.878683	0.427342	2.05616	0.0397672	0.165972
ENSG00000228340.8	284757	MIR646HG	77.4981	0.881445	0.394414	2.23482	0.0254288	0.124353
ENSG00000279608.1	NA	ENSG00000279608	136.966	0.887379	0.252842	3.50962	0.00044874	0.00598639
ENSG00000286848.1	NA	ENSG00000286848	30.5022	0.888656	0.421324	2.1092	0.0349276	0.152156
ENSG00000231840.2	NA	TMEM139-AS1	32.1103	0.8903	0.383429	2.32194	0.020236	0.106686
ENSG00000289382.2	105375713	ENSG00000289382	38.2297	0.891692	0.384796	2.31731	0.0204866	0.107683
ENSG00000228763.1	106182118	LIMS1-AS1	36.2294	0.892181	0.377914	2.3608	0.0182355	0.0989893
ENSG00000258044.1	NA	ENSG00000258044	30.9751	0.892682	0.395386	2.25775	0.0239613	0.119236
ENSG00000278727.1	NA	ENSG00000278727	20.7798	0.892879	0.429595	2.07842	0.0376707	0.160288
ENSG00000279996.1	NA	ENSG00000279996	28.2738	0.893064	0.38975	2.29138	0.0219417	0.112581
ENSG00000291143.1	NA	ENSG00000291143	82.9318	0.893564	0.325009	2.74935	0.00597132	0.0449539
ENSG00000261386.2	NA	ENSG00000261386	47.7723	0.895112	0.337032	2.65586	0.00791053	0.0549792
ENSG00000272103.2	NA	ENSG00000272103	50.7223	0.896574	0.325254	2.75653	0.0058418	0.0442352
ENSG00000287715.1	NA	ENSG00000287715	28.0432	0.900389	0.41798	2.15414	0.031229	0.142035
ENSG00000290076.1	NA	ENSG00000290076	43.7689	0.902503	0.364368	2.4769	0.0132531	0.0797364
ENSG00000270069.3	NA	MIR222HG	475.924	0.905147	0.236584	3.8259	0.000130295	0.00225587
ENSG00000285825.2	105369547	CCDC15-DT	44.7153	0.911995	0.362492	2.5159	0.0118728	0.0735378
ENSG00000271848.2	NA	SYNPO2L-AS1	39.0836	0.915183	0.372186	2.45894	0.0139348	0.082481
ENSG00000249328.3	101927040	ENSG00000249328	31.2566	0.915265	0.377153	2.42677	0.0152337	0.0870583
ENSG00000228793.3	100507336	ENSG00000228793	40.2378	0.918553	0.454327	2.02179	0.0431984	0.173704
ENSG00000259712.1	NA	ENSG00000259712	38.9485	0.919253	0.363197	2.531	0.0113738	0.0716411
ENSG00000288881.1	NA	ENSG00000288881	51.1079	0.920158	0.405081	2.27154	0.0231141	0.116406
ENSG00000257764.2	NA	ENSG00000257764	386.882	0.920631	0.40668	2.26377	0.0235881	0.118116
ENSG00000227496.3	102723834	ENSG00000227496	22.8747	0.922062	0.468716	1.96721	0.0491593	0.189263
ENSG00000289273.1	NA	ENSG00000289273	101.083	0.924244	0.332617	2.77871	0.00545757	0.0420204
ENSG00000234484.1	NA	ENSG00000234484	33.6416	0.924502	0.377244	2.45067	0.014259	0.0837068
ENSG00000270210.1	NA	ENSG00000270210	45.6009	0.925132	0.412161	2.24459	0.0247946	0.122274
ENSG00000254691.1	NA	ENSG00000254691	36.5865	0.929929	0.412988	2.25171	0.0243405	0.120576
ENSG00000286512.1	NA	ENSG00000286512	32.4516	0.930068	0.467489	1.9895	0.0466464	0.182388
ENSG00000290010.1	NA	ENSG00000290010	60.6653	0.930821	0.362303	2.56918	0.0101939	0.0661851
ENSG00000279021.1	NA	ENSG00000279021	50.4314	0.932282	0.380275	2.4516	0.0142223	0.0836754
ENSG00000289372.2	NA	ENSG00000289372	21.9615	0.933541	0.440488	2.11933	0.0340624	0.14995
ENSG00000244198.7	NA	ARHGEF35-AS1	36.5413	0.935794	0.47349	1.97637	0.0481124	0.186295
ENSG00000271725.1	NA	ENSG00000271725	30.5534	0.936924	0.454909	2.05958	0.0394383	0.165324
ENSG00000287879.1	NA	ENSG00000287879	22.4748	0.938992	0.465739	2.01613	0.0437859	0.175503
ENSG00000233665.8	NA	ENSG00000233665	21.2664	0.939393	0.462882	2.02944	0.042413	0.171489
ENSG00000279786.1	NA	ENSG00000279786	66.6581	0.94036	0.319652	2.94183	0.00326279	0.0283853
ENSG00000256315.1	105369507	CADM1-AS1	60.3074	0.940847	0.361954	2.59936	0.00933986	0.0624888
ENSG00000279036.1	NA	ENSG00000279036	28.7202	0.942668	0.428027	2.20236	0.0276402	0.13143
ENSG00000232855.7	NA	ENSG00000232855	25.065	0.943186	0.480432	1.9632	0.0496225	0.190296
ENSG00000229587.2	NA	ENSG00000229587	24.9395	0.945173	0.442592	2.13554	0.032717	0.145958
ENSG00000273449.1	NA	ENSG00000273449	35.5504	0.947202	0.443558	2.13546	0.0327234	0.145958
ENSG00000279933.1	NA	ENSG00000279933	66.1847	0.948406	0.31167	3.04298	0.00234249	0.0219215
ENSG00000223842.1	NA	ENSG00000223842	39.3557	0.948542	0.363444	2.60987	0.00905772	0.0612076
ENSG00000229719.7	NA	MIR194-2HG	23.4799	0.94948	0.475896	1.99514	0.0460275	0.180774
ENSG00000272211.1	NA	ENSG00000272211	90.7778	0.953879	0.303903	3.13876	0.00169662	0.0172571
ENSG00000175772.11	NA	LINC01106	54.3841	0.957354	0.279685	3.42297	0.000619416	0.00783463
ENSG00000274536.9	115891964	MIR223HG	36.1432	0.959658	0.397217	2.41595	0.015694	0.0889937
ENSG00000291135.1	2210	FCGR1BP	28.1989	0.961698	0.403052	2.38604	0.0170309	0.0946187
ENSG00000254477.2	NA	ENSG00000254477	20.6892	0.96428	0.475075	2.02974	0.0423828	0.171445
ENSG00000288955.1	NA	ENSG00000288955	26.8468	0.966206	0.408395	2.36586	0.0179882	0.0981969
ENSG00000281344.1	NA	HELLPAR	460.051	0.967114	0.281748	3.43256	0.00059792	0.00762869
ENSG00000285569.4	105373429	ENSG00000285569	37.1686	0.968667	0.477018	2.03067	0.0422884	0.171221
ENSG00000203721.8	554279	LINC00862	36.8899	0.970122	0.374729	2.58886	0.00962931	0.0635036
ENSG00000255521.3	100507144	CD44-DT	21.9653	0.971154	0.478884	2.02795	0.0425651	0.171937
ENSG00000280376.1	NA	ENSG00000280376	21.7889	0.973691	0.464916	2.09434	0.0362298	0.155742
ENSG00000235888.5	NA	LINC02940	25.2521	0.974098	0.490705	1.9851	0.0471333	0.183394
ENSG00000293301.1	NA	ENSG00000293301	85.1325	0.974739	0.27155	3.58954	0.000331264	0.00465253
ENSG00000287510.1	NA	ENSG00000287510	217.08	0.983163	0.423636	2.32077	0.020299	0.10689
ENSG00000261570.2	NA	AGK-DT	29.9001	0.984641	0.381562	2.58055	0.00986428	0.06445
ENSG00000243230.1	NA	ENSG00000243230	241.405	0.984671	0.2164	4.55022	5.35886e-06	0.000166809
ENSG00000280543.1	100507117	ASAP1-IT2	73.1663	0.986699	0.291878	3.38052	0.000723486	0.00884507
ENSG00000289429.1	NA	ENSG00000289429	20.0563	0.986987	0.479595	2.05796	0.039594	0.165605
ENSG00000248677.2	100505625	LINC02102	28.5052	0.988453	0.416009	2.37604	0.0174997	0.0962484
ENSG00000231721.8	378805	LINC-PINT	2155.55	0.991552	0.237465	4.17558	2.97228e-05	0.00069023
ENSG00000228863.8	NA	ENSG00000228863	72.2852	0.992043	0.307327	3.22797	0.00124671	0.0135946
ENSG00000293504.1	NA	NPY6R	21.263	0.99797	0.49937	1.99846	0.0456669	0.180083
ENSG00000289505.1	NA	ENSG00000289505	75.3854	0.99983	0.384785	2.59841	0.00936553	0.0626128
ENSG00000233392.5	200772	UICLM	17.7275	1.00178	0.486313	2.05994	0.0394039	0.165259
ENSG00000227155.7	124902108	DOCK8-AS2	19.6064	1.00636	0.479645	2.09815	0.0358923	0.154994
ENSG00000271265.1	NA	ENSG00000271265	46.8573	1.00652	0.333118	3.02152	0.0025151	0.0230695
ENSG00000291125.1	285189	ENSG00000291125	20.499	1.00848	0.454649	2.21814	0.0265453	0.127819
ENSG00000250012.2	105374085	SLC41A3-AS1	24.5272	1.00929	0.435463	2.31773	0.0204637	0.107628
ENSG00000243069.9	100507524	ARHGEF26-AS1	35.1382	1.00967	0.415851	2.42797	0.0151837	0.0869572
ENSG00000291127.1	645784	ANKRD36BP2	44.524	1.01031	0.358299	2.81973	0.00480641	0.0384952
ENSG00000279957.1	NA	ENSG00000279957	23.8251	1.01167	0.464805	2.17656	0.0295136	0.137002
ENSG00000229951.6	403150	FOSL2-AS1	17.1686	1.01205	0.512704	1.97394	0.0483882	0.187033
ENSG00000274922.3	NA	ENSG00000274922	39.7214	1.0127	0.36325	2.78789	0.00530524	0.0412118
ENSG00000253754.1	NA	ENSG00000253754	22.2559	1.01467	0.498936	2.03367	0.0419853	0.170624
ENSG00000120664.11	100507135	SPART-AS1	24.9587	1.01516	0.425831	2.38394	0.0171282	0.0947946
ENSG00000205853.12	10737	RFPL3S	28.9095	1.01518	0.417423	2.43201	0.0150153	0.0866549
ENSG00000279662.1	NA	ENSG00000279662	27.8106	1.01552	0.431088	2.35572	0.0184867	0.0997397
ENSG00000247624.6	441009	CPEB2-DT	40.0501	1.01581	0.372638	2.72599	0.00641088	0.0470918
ENSG00000285280.2	NA	ENSG00000285280	65.3589	1.01733	0.291224	3.49329	0.000477101	0.00627885
ENSG00000293338.1	NA	ENSG00000293338	23.3276	1.01932	0.457668	2.2272	0.0259339	0.125495
ENSG00000255760.4	105369723	LINC02422	25.9808	1.01964	0.440624	2.31407	0.0206637	0.108167
ENSG00000227115.10	100287225	LINC01630	38.1011	1.02035	0.518399	1.96827	0.0490369	0.189124
ENSG00000293097.1	NA	ENSG00000293097	28.2074	1.02377	0.501626	2.0409	0.0412607	0.168752
ENSG00000234323.10	100996590	LINC01505	28.7268	1.02601	0.498314	2.05897	0.0394969	0.165441
ENSG00000293448.1	NA	ENSG00000293448	20.9745	1.0275	0.460612	2.23074	0.0256983	0.124987
ENSG00000248388.5	NA	HAFML	19.2609	1.0299	0.480465	2.14354	0.0320697	0.143991
ENSG00000289283.1	NA	ENSG00000289283	80.0393	1.02996	0.33377	3.08585	0.00202974	0.0197056
ENSG00000248925.3	NA	PDCD6-DT	41.5869	1.03026	0.367032	2.807	0.00500051	0.0394735
ENSG00000278959.1	NA	ENSG00000278959	65.3756	1.03115	0.314163	3.28223	0.00102989	0.0115753
ENSG00000269482.1	NA	ENSG00000269482	39.8529	1.03196	0.354009	2.91508	0.00355595	0.0303345
ENSG00000230102.8	285389	LINC02028	33.3305	1.03231	0.467168	2.20972	0.0271243	0.129753
ENSG00000277020.4	NA	ENSG00000277020	17.4704	1.0334	0.486479	2.12424	0.0336501	0.148358
ENSG00000233862.8	NA	ENSG00000233862	58.8576	1.0335	0.305175	3.38658	0.00070769	0.00867612
ENSG00000279386.1	NA	ENSG00000279386	33.6047	1.03428	0.392718	2.63364	0.00844761	0.0578418
ENSG00000215244.4	399715	LINC02649	24.9169	1.03848	0.423697	2.451	0.0142462	0.0837068
ENSG00000290911.1	101928764	ENSG00000290911	17.0487	1.03924	0.470968	2.20661	0.0273412	0.130365
ENSG00000289037.2	NA	LINC01530	29.3618	1.04031	0.377952	2.7525	0.00591427	0.0446267
ENSG00000286048.1	NA	ENSG00000286048	17.6494	1.04136	0.521003	1.99876	0.0456347	0.180036
ENSG00000179082.4	NA	LINC02913	72.1449	1.04236	0.302118	3.45018	0.000560217	0.00718945
ENSG00000280214.1	NA	ENSG00000280214	75.9699	1.04488	0.326631	3.19898	0.00137916	0.0146921
ENSG00000265478.2	NA	ENSG00000265478	30.6813	1.04591	0.455015	2.29862	0.0215263	0.111414
ENSG00000272927.1	NA	ENSG00000272927	147.469	1.04604	0.294526	3.55162	0.000382866	0.00524306
[truncated: 1,087 more rows]

## Sheet: Upregulated genes
Table S2: Human reference genome based differential gene expression (S_50_9hr vs. C_9hr).
Ensembl ID	Entrez ID	Gene Symbol	baseMean	log2FoldChange	lfcSE	stat	pvalue	padj
ENSG00000287968.1	NA	ENSG00000287968	1.97542	5.47904	1.67673	3.26769	0.00108429
ENSG00000275232.1	NA	ENSG00000275232	3.24536	5.44728	1.56698	3.4763	0.000508381
ENSG00000232849.2	NA	LINC00363	2.49075	5.33482	1.80336	2.95827	0.00309369
ENSG00000273360.1	NA	ENSG00000273360	2.36999	5.13976	1.7687	2.90595	0.00366144
ENSG00000227549.2	NA	ENSG00000227549	2.83748	5.1252	1.68914	3.0342	0.00241171
ENSG00000282478.1	NA	ENSG00000282478	1.45569	5.08504	2.01719	2.52085	0.011707
ENSG00000286908.1	NA	ENSG00000286908	3.49311	5.00254	1.55995	3.20687	0.00134188
ENSG00000223993.2	101929646	LINC02647	5.05515	4.89319	1.46496	3.34015	0.000837319
ENSG00000288724.1	NA	ENSG00000288724	1.83772	4.86483	1.89078	2.57292	0.0100845
ENSG00000289139.1	NA	ENSG00000289139	2.09056	4.85962	1.77888	2.73184	0.0062982
ENSG00000224935.2	105375976	ENSG00000224935	1.63837	4.85753	1.74283	2.78715	0.00531733
ENSG00000212930.3	NA	ENSG00000212930	1.39895	4.85512	2.04638	2.37254	0.0176662
ENSG00000225350.1	NA	FREM2-AS1	1.62545	4.83636	1.7539	2.7575	0.0058246
ENSG00000253857.2	105375844	ENSG00000253857	2.55623	4.78151	1.76036	2.7162	0.00660353
ENSG00000228226.1	NA	ENSG00000228226	1.49653	4.77193	1.95338	2.44291	0.0145695
ENSG00000287888.1	NA	ENSG00000287888	2.12688	4.75919	1.96699	2.41953	0.0155406
ENSG00000232964.2	101927553	LINC01737	1.16325	4.75273	2.12332	2.23835	0.0251983
ENSG00000257435.1	NA	ENSG00000257435	1.17418	4.74903	2.02548	2.34465	0.0190452
ENSG00000279846.1	NA	ENSG00000279846	2.25894	4.71017	1.78616	2.63703	0.00836351
ENSG00000288086.1	NA	ENSG00000288086	3.87807	4.69293	1.49088	3.14777	0.00164524
ENSG00000268845.1	NA	ENSG00000268845	1.70292	4.67111	2.00232	2.33285	0.019656
ENSG00000287406.1	NA	ENSG00000287406	2.32301	4.66222	1.63906	2.84446	0.00444874
ENSG00000289241.1	NA	ENSG00000289241	1.07026	4.65103	2.11224	2.20194	0.0276696
ENSG00000249551.1	NA	LINC02216	1.77361	4.62659	1.83585	2.52013	0.011731
ENSG00000257183.1	NA	ENSG00000257183	2.19229	4.62017	1.64471	2.8091	0.00496796
ENSG00000237477.1	NA	ENSG00000237477	1.54294	4.61687	2.03717	2.26631	0.0234322
ENSG00000249382.3	105377245	LINC02619	1.30253	4.61158	1.9573	2.35609	0.0184684
ENSG00000257893.3	105369900	LINC02404	3.48385	4.60719	1.50213	3.06711	0.00216136
ENSG00000288578.1	105369292	ENSG00000288578	2.01257	4.60203	1.76803	2.60291	0.0092435
ENSG00000260761.1	NA	ENSG00000260761	1.88484	4.59533	1.78379	2.57616	0.00999031
ENSG00000257958.1	NA	ENSG00000257958	3.9117	4.57298	1.47039	3.11004	0.00187064
ENSG00000255169.1	NA	LINC02722	2.05676	4.53689	1.8487	2.45409	0.014124
ENSG00000259166.1	NA	ENSG00000259166	2.85671	4.52128	1.59488	2.83487	0.00458444
ENSG00000267341.1	NA	ENSG00000267341	2.65566	4.51802	1.65277	2.73361	0.00626442
ENSG00000229401.1	106660610	MIR5689HG	2.02239	4.51371	1.72003	2.6242	0.0086852
ENSG00000234977.1	NA	ENSG00000234977	3.25985	4.50299	1.62065	2.77851	0.00546084
ENSG00000254566.1	NA	ENSG00000254566	2.24663	4.47981	1.84969	2.42192	0.0154387
ENSG00000286552.1	NA	ENSG00000286552	2.06392	4.47622	1.783	2.5105	0.0120561
ENSG00000293085.1	NA	ENSG00000293085	1.18979	4.4739	2.10602	2.12434	0.0336418
ENSG00000289622.2	NA	ENSG00000289622	1.94716	4.47294	1.7319	2.58267	0.00980377
ENSG00000286745.1	NA	ENSG00000286745	1.20255	4.46569	2.00707	2.22497	0.0260829
ENSG00000254271.1	NA	ANK3-DT	1.45903	4.45892	1.94032	2.29803	0.0215602
ENSG00000289884.1	105374191	ENSG00000289884	2.68862	4.42682	1.81438	2.43986	0.014693
ENSG00000230153.5	NA	LINC02927	2.11938	4.37791	1.73442	2.52414	0.0115983
ENSG00000249988.1	NA	ENSG00000249988	1.58006	4.37654	1.97362	2.21752	0.0265874
ENSG00000259534.1	NA	ENSG00000259534	1.55441	4.3706	2.05768	2.12404	0.0336671
ENSG00000287391.1	NA	ENSG00000287391	2.85425	4.37044	1.54059	2.83687	0.00455585
ENSG00000250945.1	NA	ENSG00000250945	1.33641	4.36821	2.09611	2.08396	0.0371641
ENSG00000260957.1	NA	ENSG00000260957	1.79017	4.35417	1.7362	2.50787	0.012146
ENSG00000289271.2	NA	ENSG00000289271	2.06484	4.35296	1.794	2.4264	0.0152495
ENSG00000260256.1	NA	ENSG00000260256	1.32115	4.35073	1.93273	2.25108	0.0243804
ENSG00000234306.1	NA	ENSG00000234306	0.96831	4.35001	1.99015	2.18577	0.0288327
ENSG00000290741.1	6290	SAA3P	1.36784	4.32996	2.13405	2.02898	0.0424599
ENSG00000258931.1	NA	ENSG00000258931	1.07948	4.32866	2.1047	2.05666	0.0397189
ENSG00000254753.1	105379292	ENSG00000254753	0.991825	4.32646	2.05921	2.10103	0.0356382
ENSG00000251325.1	124900842	ENSG00000251325	1.07885	4.31132	2.14664	2.00841	0.0446002
ENSG00000257262.1	NA	ENSG00000257262	2.29037	4.31044	1.82528	2.36152	0.0182002
ENSG00000257925.1	NA	ENSG00000257925	1.88998	4.30668	1.78666	2.41046	0.0159325
ENSG00000289860.1	NA	ENSG00000289860	2.4982	4.30286	1.62487	2.64813	0.00809391
ENSG00000233529.1	NA	HCG21	2.63439	4.3026	1.66742	2.58039	0.00986885
ENSG00000288087.1	NA	ENSG00000288087	2.58963	4.29704	1.69984	2.52792	0.0114741
ENSG00000248939.1	NA	ENSG00000248939	1.67489	4.26448	1.83846	2.31959	0.0203631
ENSG00000285998.1	NA	ENSG00000285998	2.67427	4.25905	1.5588	2.73227	0.00629001
ENSG00000226679.1	NA	ENSG00000226679	2.75765	4.25602	1.64943	2.5803	0.00987138
ENSG00000288089.1	NA	ENSG00000288089	2.0154	4.24188	1.84663	2.29709	0.0216138
ENSG00000232347.1	NA	ENSG00000232347	2.56518	4.23224	1.58418	2.67157	0.0075497
ENSG00000280485.1	NA	ENSG00000280485	1.48379	4.2177	1.87025	2.25515	0.0241236
ENSG00000230404.1	NA	ENSG00000230404	1.14814	4.20032	2.1024	1.99787	0.0457305
ENSG00000279844.1	NA	ENSG00000279844	2.41738	4.19568	1.83462	2.28695	0.0221987
ENSG00000290580.1	NA	ENSG00000290580	1.27988	4.1733	2.03815	2.04759	0.0406002
ENSG00000285212.2	NA	ENSG00000285212	1.06845	4.17324	2.02634	2.0595	0.0394466
ENSG00000250078.2	124900833	ENSG00000250078	1.50229	4.17321	2.02191	2.064	0.0390177
ENSG00000259636.1	105370954	ENSG00000259636	1.36022	4.17272	1.93854	2.15251	0.0313575
ENSG00000236663.2	NA	FRGCA	1.1371	4.17256	1.91498	2.17891	0.0293387
ENSG00000286822.1	105374134	ENSG00000286822	1.50412	4.17235	1.88526	2.21315	0.0268875
ENSG00000237365.1	NA	CAMTA1-AS3	1.74076	4.1723	1.87914	2.22032	0.0263967
ENSG00000232193.1	NA	ENSG00000232193	3.2616	4.16999	1.44025	2.89532	0.00378773
ENSG00000233480.2	105372746	LINC01683	2.98733	4.1642	1.68916	2.46525	0.0136917
ENSG00000251642.1	NA	ENSG00000251642	1.16006	4.14179	2.0683	2.00251	0.0452295
ENSG00000293437.1	NA	IQCF4P	2.9563	4.13792	1.55617	2.65904	0.00783627
ENSG00000279299.1	NA	ENSG00000279299	1.15725	4.13346	1.97746	2.09029	0.0365919
ENSG00000239661.1	NA	ENSG00000239661	2.12903	4.13013	1.71948	2.40197	0.0163069
ENSG00000260312.1	NA	ENSG00000260312	1.67849	4.123	1.88651	2.18552	0.0288509
ENSG00000276502.1	NA	ENSG00000276502	1.80059	4.1153	1.74941	2.3524	0.0186529
ENSG00000250915.3	101928532	ENSG00000250915	2.65508	4.11428	1.70188	2.41749	0.0156279
ENSG00000278923.2	NA	ENSG00000278923	1.63548	4.04256	1.76154	2.2949	0.0217388
ENSG00000288780.1	NA	ENSG00000288780	2.63434	4.03822	1.82588	2.21165	0.0269906
ENSG00000261398.1	112268173	ENSG00000261398	2.97342	4.03478	1.53015	2.63686	0.00836786
ENSG00000226031.5	100129662	FGF13-AS1	3.81792	4.03156	1.40756	2.86422	0.00418041
ENSG00000249831.2	NA	ENSG00000249831	2.33475	4.02872	1.69452	2.3775	0.0174304
ENSG00000277228.1	NA	ENSG00000277228	1.32162	4.02457	1.91085	2.10617	0.0351898
ENSG00000228255.1	NA	ENSG00000228255	1.43686	4.01729	1.97061	2.0386	0.0414897
ENSG00000280396.1	NA	ENSG00000280396	1.6104	4.0164	1.96424	2.04476	0.0408781
ENSG00000288101.1	NA	ENSG00000288101	1.07759	4.01536	1.99827	2.00941	0.0444932
ENSG00000287429.1	NA	ENSG00000287429	2.93175	4.00401	1.61399	2.48081	0.0131086
ENSG00000250048.2	NA	LINC00603	2.74764	4.00339	1.60412	2.49569	0.0125713
ENSG00000232211.1	NA	ENSG00000232211	1.84362	4.00121	1.8469	2.16645	0.030277
ENSG00000225811.1	NA	ENSG00000225811	2.8523	3.99684	1.4917	2.67939	0.00737567
ENSG00000287876.1	NA	ENSG00000287876	3.46077	3.97443	1.39587	2.84729	0.00440934
ENSG00000290530.1	5369	ENSG00000290530	3.16421	3.96782	1.39418	2.84598	0.0044275
ENSG00000259620.1	102724452	ENSG00000259620	1.54448	3.96363	1.90034	2.08574	0.0370018
ENSG00000280744.1	106144537	LINC01173	1.48418	3.96204	1.86449	2.125	0.0335869
ENSG00000249856.1	NA	ENSG00000249856	3.47602	3.94789	1.6449	2.40008	0.0163913
ENSG00000235464.1	NA	ENSG00000235464	2.62717	3.9436	1.55661	2.53346	0.0112944
ENSG00000255814.2	105370016	LINC02439	2.50632	3.91907	1.58327	2.4753	0.0133123
ENSG00000259061.1	NA	ENSG00000259061	1.4775	3.91682	1.76733	2.21624	0.0266752
ENSG00000258294.5	NA	ENSG00000258294	1.95156	3.90245	1.87616	2.08002	0.0375234
ENSG00000293359.1	NA	ENSG00000293359	1.40325	3.9016	1.85605	2.1021	0.0355446
ENSG00000224027.1	NA	ENSG00000224027	2.8576	3.8866	1.57276	2.4712	0.0134659
ENSG00000291030.1	NA	ENSG00000291030	1.85854	3.87982	1.92342	2.01715	0.0436799
ENSG00000265115.1	NA	ENSG00000265115	1.71498	3.87532	1.75953	2.20247	0.0276319
ENSG00000279701.1	NA	ENSG00000279701	2.38512	3.87509	1.75775	2.20457	0.027484
ENSG00000286823.1	NA	ENSG00000286823	3.36054	3.86376	1.42805	2.70562	0.00681778
ENSG00000293055.1	NA	ENSG00000293055	2.35986	3.84842	1.74127	2.21012	0.027097
ENSG00000285631.1	NA	ENSG00000285631	2.11382	3.84628	1.72724	2.22683	0.0259587
ENSG00000231173.1	NA	ENSG00000231173	3.15386	3.84597	1.4969	2.5693	0.0101905
ENSG00000233479.1	NA	ENSG00000233479	2.71258	3.84516	1.59496	2.41082	0.0159168
ENSG00000256733.2	NA	LINC02954	3.51978	3.83959	1.54822	2.48	0.0131382
ENSG00000236747.3	101927449	LINC01282	2.45218	3.82927	1.63852	2.33703	0.0194378
ENSG00000228888.1	101929265	LINC01428	2.24089	3.82298	1.71307	2.23166	0.0256375
ENSG00000275418.1	NA	ENSG00000275418	1.95073	3.82252	1.71931	2.22329	0.0261959
ENSG00000285689.1	NA	ENSG00000285689	1.65649	3.81523	1.83846	2.07523	0.0379654
ENSG00000264015.2	NA	ENSG00000264015	1.63659	3.81374	1.8688	2.04074	0.0412762
ENSG00000280390.1	NA	ENSG00000280390	1.2687	3.81192	1.9092	1.99661	0.0458678
ENSG00000284604.1	NA	ENSG00000284604	1.54757	3.79663	1.82273	2.08294	0.0372569
ENSG00000289973.1	NA	ENSG00000289973	2.09523	3.7966	1.8179	2.08845	0.0367572
ENSG00000260237.1	NA	ENSG00000260237	1.81063	3.79651	1.804	2.1045	0.0353352
ENSG00000253416.1	NA	ENSG00000253416	2.20867	3.79537	1.6682	2.27512	0.0228985
ENSG00000270937.1	NA	ENSG00000270937	2.13835	3.79462	1.60497	2.36429	0.0180645
ENSG00000289518.1	NA	ENSG00000289518	2.71482	3.78573	1.48034	2.55735	0.0105474
ENSG00000272279.1	NA	ENSG00000272279	1.99194	3.77504	1.6585	2.27618	0.0228353
ENSG00000251599.1	105379030	ENSG00000251599	1.61814	3.77127	1.7631	2.139	0.032436
ENSG00000265121.1	NA	ENSG00000265121	1.9525	3.76204	1.67281	2.24893	0.0245168
ENSG00000226996.5	NA	ENSG00000226996	1.941	3.7387	1.86102	2.00896	0.0445417
ENSG00000286752.1	NA	ENSG00000286752	3.72405	3.73545	1.51507	2.46553	0.0136812
ENSG00000236387.2	NA	ENSG00000236387	4.21613	3.73031	1.4042	2.65654	0.00789477
ENSG00000225431.2	101928233	LINC01671	2.84698	3.72296	1.43675	2.59124	0.00956295
ENSG00000226433.2	NA	ENSG00000226433	1.84557	3.72069	1.7527	2.12284	0.0337673
ENSG00000249959.6	NA	ENSG00000249959	2.4599	3.71859	1.54682	2.40403	0.0162156
ENSG00000253927.1	NA	ENSG00000253927	3.57328	3.71369	1.33293	2.7861	0.00533465
ENSG00000256172.1	102724433	LINC02420	1.84236	3.70778	1.86504	1.98804	0.0468077
ENSG00000284452.1	NA	ENSG00000284452	2.29954	3.69679	1.57116	2.35291	0.0186274
ENSG00000234182.2	NA	ENSG00000234182	2.63174	3.69666	1.68918	2.18844	0.0286376
ENSG00000243572.1	105377096	LINC02017	2.5969	3.69585	1.77991	2.07642	0.0378547
ENSG00000253287.1	NA	ENSG00000253287	1.98536	3.6947	1.71915	2.14914	0.0316234
ENSG00000250739.1	101928971	LINC01262	1.52478	3.66559	1.86964	1.96059	0.0499272
ENSG00000249737.1	NA	ENSG00000249737	1.47826	3.66522	1.85359	1.97736	0.0480013
ENSG00000242042.1	255654	LINC01743	1.67614	3.66512	1.84929	1.98191	0.0474896
ENSG00000249667.2	106144599	LINC01259	4.24195	3.64139	1.52335	2.39039	0.0168307
ENSG00000254659.3	NA	LINC02715	2.94433	3.63709	1.50417	2.41801	0.0156056
ENSG00000279848.1	NA	ENSG00000279848	4.01445	3.63134	1.52596	2.3797	0.0173265
ENSG00000283648.2	NA	ENSG00000283648	4.18038	3.62461	1.43237	2.5305	0.0113899
ENSG00000283631.1	NA	ENSG00000283631	2.04466	3.60488	1.80139	2.00117	0.0453745
ENSG00000239205.1	NA	LINC02023	3.20387	3.59542	1.57157	2.28779	0.0221495
ENSG00000287791.1	124907995	ENSG00000287791	2.12991	3.59387	1.75373	2.04927	0.0404353
ENSG00000236116.1	NA	ENSG00000236116	2.13157	3.57785	1.82307	1.96254	0.0496993
ENSG00000248693.1	NA	LINC02100	2.68187	3.56093	1.64669	2.16248	0.0305811
ENSG00000228365.1	NA	ENSG00000228365	2.54281	3.55846	1.61694	2.20073	0.0277549
ENSG00000289070.2	107985074	ENSG00000289070	3.48269	3.55719	1.37517	2.58673	0.00968914
ENSG00000286991.1	NA	ENSG00000286991	2.49933	3.55631	1.65132	2.15362	0.0312701
ENSG00000286611.1	NA	ENSG00000286611	2.70511	3.55186	1.73814	2.04349	0.0410042
ENSG00000237576.2	107985893	LINC01888	1.93257	3.55171	1.74161	2.03933	0.0414172
ENSG00000260845.1	NA	ENSG00000260845	1.649	3.55143	1.74795	2.03177	0.0421766
ENSG00000261682.1	NA	ENSG00000261682	1.48684	3.55057	1.76855	2.00761	0.0446843
ENSG00000287421.1	NA	ENSG00000287421	2.29694	3.54956	1.79433	1.97821	0.0479047
ENSG00000260064.1	NA	ENSG00000260064	2.40426	3.54681	1.5465	2.29344	0.0218228
ENSG00000261039.3	101929504	LINC02544	2.92191	3.54512	1.60913	2.20313	0.0275853
ENSG00000223662.1	100874190	SAMSN1-AS1	3.22955	3.53828	1.56535	2.26038	0.0237976
ENSG00000248872.2	100506122	LINC02431	3.97472	3.51832	1.36048	2.58609	0.00970713
ENSG00000285826.1	NA	ENSG00000285826	2.23615	3.51149	1.73686	2.02175	0.0432024
ENSG00000286297.1	124900669	ENSG00000286297	2.56397	3.50366	1.55659	2.25085	0.0243952
ENSG00000254733.1	NA	ENSG00000254733	4.92869	3.50283	1.17148	2.99009	0.002789
ENSG00000233376.1	NA	ENSG00000233376	1.85513	3.49967	1.61471	2.16736	0.0302074
ENSG00000250340.1	105377671	LINC02494	2.06292	3.49418	1.72665	2.02368	0.0430028
ENSG00000230472.5	NA	ENSG00000230472	2.99545	3.49341	1.44221	2.42226	0.0154243
ENSG00000287832.1	NA	ENSG00000287832	2.60408	3.48716	1.58538	2.19958	0.0278367
ENSG00000248859.2	102577424	LINC01574	3.99198	3.4871	1.21365	2.87322	0.00406306
ENSG00000236385.1	NA	ENSG00000236385	2.11046	3.48101	1.62121	2.14717	0.0317797
ENSG00000279209.1	NA	ENSG00000279209	3.74516	3.47721	1.49924	2.31931	0.0203784
ENSG00000287793.1	NA	ENSG00000287793	1.84848	3.47513	1.71987	2.02057	0.0433241
ENSG00000257732.1	124903002	ENSG00000257732	2.9582	3.45517	1.53537	2.25039	0.0244244
ENSG00000279847.3	389676	LINC02906	3.89664	3.42757	1.13457	3.02104	0.00251907
ENSG00000249219.1	NA	ENSG00000249219	2.7233	3.42646	1.5508	2.20948	0.0271414
ENSG00000290963.1	NA	ENSG00000290963	2.65088	3.38906	1.56234	2.16922	0.0300658
ENSG00000287488.1	NA	ENSG00000287488	4.38648	3.38545	1.37886	2.45526	0.0140783
ENSG00000267055.1	NA	ENSG00000267055	3.43485	3.3829	1.3714	2.46675	0.0136345
ENSG00000214915.3	105377213	ENSG00000214915	2.01609	3.37099	1.58546	2.1262	0.0334869
ENSG00000259914.1	NA	ENSG00000259914	2.14783	3.36617	1.55618	2.16309	0.0305342
ENSG00000253782.2	105375814	ENSG00000253782	3.99159	3.35591	1.33995	2.50451	0.0122621
ENSG00000237742.8	105377986	HEY2-AS1	5.37966	3.35581	1.29248	2.59641	0.00942046
ENSG00000288039.1	NA	ENSG00000288039	3.39036	3.35393	1.49532	2.24296	0.0248995
ENSG00000261445.1	NA	ENSG00000261445	2.19886	3.33769	1.61164	2.07098	0.0383603
ENSG00000286913.1	NA	ENSG00000286913	4.78265	3.32212	1.09379	3.03726	0.00238736
ENSG00000227042.1	NA	ENSG00000227042	2.90374	3.3217	1.61876	2.05201	0.0401692
ENSG00000228478.1	NA	ENSG00000228478	2.94806	3.28381	1.58119	2.0768	0.0378204
ENSG00000279070.2	NA	ENSG00000279070	5.08665	3.27302	1.17619	2.78274	0.0053902
ENSG00000272642.2	NA	ENSG00000272642	5.86013	3.26787	1.13188	2.88713	0.00388776
ENSG00000261206.1	100861545	LINC00561	3.60982	3.26737	1.30877	2.49652	0.0125417
ENSG00000259360.1	NA	ENSG00000259360	2.2905	3.24715	1.51581	2.14219	0.032178
ENSG00000256286.2	105370061	ENSG00000256286	3.55206	3.24458	1.28396	2.52701	0.0115037
ENSG00000287352.1	NA	ENSG00000287352	2.90997	3.20061	1.60227	1.99755	0.0457654
ENSG00000259968.3	NA	ENSG00000259968	2.4004	3.20038	1.55189	2.06225	0.0391839
ENSG00000286225.1	NA	ENSG00000286225	3.69479	3.19376	1.33234	2.39711	0.0165249
ENSG00000286400.1	NA	ENSG00000286400	3.50372	3.18585	1.43873	2.21435	0.0268045
ENSG00000268316.1	NA	ENSG00000268316	3.95285	3.17082	1.31355	2.41394	0.0157812
ENSG00000232692.1	NA	ENSG00000232692	10.4542	3.16701	0.769951	4.11326	3.90108e-05
ENSG00000248730.1	100852408	EGFLAM-AS4	5.25009	3.15996	0.985368	3.20688	0.00134183
ENSG00000290388.1	164380	CST13P	2.0138	3.15383	1.57546	2.00185	0.0453009
ENSG00000225106.1	NA	ENSG00000225106	5.65187	3.14766	0.974131	3.23124	0.00123252
ENSG00000259598.1	NA	ENSG00000259598	2.25016	3.1416	1.54478	2.03369	0.0419831
ENSG00000256071.1	NA	ENSG00000256071	2.0902	3.1338	1.56811	1.99846	0.0456667
ENSG00000249521.1	101929153	LINC02114	1.98409	3.13371	1.58011	1.98323	0.0473421
ENSG00000223617.2	105370357	LINC00370	3.58628	3.11179	1.2421	2.50527	0.0122359
ENSG00000280683.1	NA	LINC01242	4.24651	3.10819	1.23915	2.50833	0.0121302
ENSG00000274441.1	NA	ENSG00000274441	3.53737	3.09926	1.19459	2.5944	0.00947548
ENSG00000287223.1	NA	ENSG00000287223	7.20905	3.08732	0.957622	3.22394	0.0012644
ENSG00000235840.1	NA	ENSG00000235840	3.20343	3.05723	1.29514	2.36055	0.018248
ENSG00000235497.5	NA	LINC02923	6.08616	3.05186	1.14082	2.67514	0.00746973
ENSG00000289430.1	NA	ENSG00000289430	2.26199	3.02563	1.52223	1.98763	0.0468525
ENSG00000293376.1	NA	ENSG00000293376	7.34267	3.025	1.0237	2.95496	0.00312708
ENSG00000254705.1	NA	ENSG00000254705	2.67008	3.01744	1.23922	2.43494	0.0148941
ENSG00000279741.1	NA	ENSG00000279741	3.25338	3.01583	1.26926	2.37605	0.0174991
ENSG00000250057.1	NA	ENSG00000250057	4.27744	3.00807	1.21253	2.48082	0.0131079
ENSG00000287775.1	124900818	ENSG00000287775	2.87556	3.0073	1.26242	2.38216	0.0172113
ENSG00000231405.1	NA	ENSG00000231405	2.20915	2.99514	1.52799	1.96018	0.0499746
ENSG00000223720.2	NA	ENSG00000223720	2.37083	2.99509	1.5275	1.96078	0.0499042
ENSG00000232073.1	NA	ENSG00000232073	2.80614	2.99381	1.47938	2.02369	0.0430025
ENSG00000288172.1	NA	ENSG00000288172	3.09906	2.99057	1.23329	2.42487	0.015314
ENSG00000282304.1	NA	ENSG00000282304	22.5995	2.9905	0.657543	4.548	5.41588e-06	0.000167988
ENSG00000286712.1	NA	ENSG00000286712	3.89853	2.99019	1.18064	2.53268	0.0113196
ENSG00000286133.2	NA	ENSG00000286133	3.10469	2.9885	1.49695	1.9964	0.0458903
ENSG00000290492.1	NA	ENSG00000290492	3.09965	2.95987	1.32175	2.23935	0.0251333
ENSG00000286034.1	NA	ENSG00000286034	6.23876	2.94811	1.03632	2.84478	0.00444414
ENSG00000288111.2	124906285	ENSG00000288111	3.21013	2.94718	1.45447	2.02629	0.0427355
ENSG00000258119.1	NA	ENSG00000258119	2.68855	2.94479	1.44513	2.03773	0.041577
ENSG00000273415.3	NA	LINC02725	6.59273	2.94304	1.05912	2.77875	0.00545688
ENSG00000250976.1	NA	ENSG00000250976	6.95655	2.91987	1.26991	2.29927	0.0214894
ENSG00000237460.3	NA	LINC01661	5.86856	2.91814	1.07597	2.7121	0.00668574
ENSG00000233200.1	NA	LINC02634	2.99713	2.91805	1.25079	2.33297	0.0196499
ENSG00000286737.1	105373508	ENSG00000286737	3.50317	2.91751	1.22892	2.37404	0.0175945
ENSG00000248464.1	101927075	FGF10-AS1	3.08645	2.91547	1.24622	2.33945	0.0193122
ENSG00000290676.1	388007	SERPINA13P	5.08818	2.91546	1.13133	2.57703	0.00996547
ENSG00000287372.1	NA	ENSG00000287372	7.25807	2.91307	0.868054	3.35587	0.000791171
ENSG00000256884.1	105370024	ENSG00000256884	3.09846	2.91174	1.29413	2.24995	0.024452
ENSG00000253207.3	NA	ENSG00000253207	2.35495	2.91165	1.45589	1.99991	0.0455098
ENSG00000293262.1	NA	ENSG00000293262	3.18096	2.89833	1.43884	2.01435	0.0439726
ENSG00000254380.2	NA	ENSG00000254380	3.7378	2.8971	1.37159	2.11223	0.0346667
ENSG00000286468.1	NA	ENSG00000286468	5.84351	2.89185	1.02642	2.81742	0.00484113
ENSG00000286069.2	NA	ENSG00000286069	7.55023	2.88319	0.853989	3.37614	0.000735095
ENSG00000231358.4	NA	ENSG00000231358	3.49783	2.88129	1.23528	2.3325	0.0196742
ENSG00000225942.1	101927362	LINC01875	3.46723	2.87313	1.24359	2.31034	0.0208693
ENSG00000254802.1	NA	ENSG00000254802	3.18609	2.8688	1.28331	2.23547	0.0253865
ENSG00000232072.1	NA	ENSG00000232072	4.11131	2.86533	1.36907	2.0929	0.0363577
ENSG00000236268.6	101927498	LINC01361	8.16526	2.86363	0.813201	3.52143	0.000429218
ENSG00000250167.2	NA	ENSG00000250167	6.43642	2.8572	0.991348	2.88213	0.00394995
ENSG00000236856.1	NA	ENSG00000236856	2.68	2.8549	1.33096	2.14499	0.0319538
ENSG00000285543.1	NA	ENSG00000285543	3.44019	2.84638	1.43257	1.98691	0.0469327
ENSG00000259293.1	101928694	LIPC-AS1	4.62149	2.84251	1.25642	2.26239	0.0236735
ENSG00000250488.2	NA	LINC02233	3.0735	2.82238	1.31521	2.14595	0.0318766
ENSG00000286919.1	NA	ENSG00000286919	2.58442	2.81853	1.38891	2.02931	0.0424263
ENSG00000254960.2	100874251	KIRREL3-AS2	2.98452	2.81421	1.40181	2.00755	0.0446911
ENSG00000289885.1	NA	ENSG00000289885	2.98998	2.81133	1.42517	1.97262	0.0485385
ENSG00000259213.1	NA	ENSG00000259213	3.46892	2.81131	1.17591	2.39075	0.0168141
ENSG00000253778.1	NA	ENSG00000253778	2.30207	2.80266	1.31111	2.13762	0.0325474
ENSG00000229491.5	NA	ENSG00000229491	7.17529	2.80106	0.937043	2.98925	0.00279664
ENSG00000256750.2	105370014	LINC02423	3.78607	2.79941	1.2952	2.16138	0.0306657
ENSG00000255882.1	NA	ENSG00000255882	3.11474	2.79538	1.29685	2.15551	0.0311217
ENSG00000279154.1	NA	ENSG00000279154	4.41091	2.79183	1.35532	2.05991	0.0394072
ENSG00000280105.1	NA	ENSG00000280105	5.57222	2.78593	1.04973	2.65395	0.00795563
ENSG00000257114.3	105369739	LINC02450	3.5089	2.78229	1.37186	2.02811	0.0425488
ENSG00000287186.1	NA	ENSG00000287186	3.12313	2.78037	1.31812	2.10934	0.034915
ENSG00000254514.1	124902665	ENSG00000254514	2.9399	2.77928	1.34173	2.07142	0.0383199
ENSG00000224810.1	NA	ENSG00000224810	5.18299	2.7788	1.07473	2.58558	0.0097214
ENSG00000289289.2	NA	ENSG00000289289	3.11152	2.77744	1.35066	2.05636	0.039748
ENSG00000224250.1	NA	ENSG00000224250	2.82336	2.77641	1.29117	2.15031	0.0315308
ENSG00000227240.2	NA	ENSG00000227240	5.40014	2.77359	0.966224	2.87055	0.00409763
ENSG00000232812.2	105372893	LINC01717	6.72073	2.76635	0.899854	3.07422	0.00211051
ENSG00000289062.2	NA	ENSG00000289062	3.83534	2.7658	1.20028	2.30429	0.0212064
ENSG00000288922.2	NA	ENSG00000288922	4.56473	2.7648	1.05969	2.60906	0.00907904
ENSG00000235158.1	NA	ENSG00000235158	4.74814	2.76068	1.18422	2.33122	0.0197416
ENSG00000226043.2	NA	ENSG00000226043	2.84375	2.75863	1.31779	2.09338	0.0363156
ENSG00000285623.1	NA	ENSG00000285623	4.82362	2.75063	0.975371	2.82009	0.00480107
ENSG00000287072.1	NA	ENSG00000287072	3.7507	2.74916	1.3106	2.09764	0.0359366
ENSG00000234710.3	NA	ENSG00000234710	7.95374	2.73886	0.882457	3.10367	0.00191134
ENSG00000285680.2	NA	ENSG00000285680	6.23248	2.73624	1.09372	2.50177	0.0123575
ENSG00000232197.3	102724511	ENSG00000232197	3.05589	2.73454	1.30995	2.08751	0.0368422
ENSG00000273838.2	NA	ENSG00000273838	4.24719	2.73334	1.18778	2.30122	0.0213793
ENSG00000284615.1	NA	ENSG00000284615	3.70739	2.73148	1.25914	2.16931	0.030059
ENSG00000292433.1	NA	ENSG00000292433	3.11204	2.73051	1.24923	2.18575	0.0288337
ENSG00000290610.1	646743	PRSS40B	5.7303	2.71311	1.06189	2.55499	0.010619
ENSG00000249613.2	105377355	LINC02173	3.57279	2.70947	1.15956	2.33665	0.0194575
ENSG00000226733.4	100505985	ENSG00000226733	3.55176	2.70192	1.31142	2.0603	0.0393697
ENSG00000249867.6	105376603	LINC02742	5.44885	2.70007	1.20019	2.2497	0.0244683
ENSG00000281721.1	NA	LINC01080	3.83914	2.69361	1.09827	2.45261	0.0141825
ENSG00000250775.2	NA	ENSG00000250775	3.17502	2.69118	1.29556	2.07722	0.0377808
ENSG00000288524.1	NA	ENSG00000288524	3.29927	2.68909	1.28941	2.08552	0.037022
ENSG00000206552.4	100506275	KRBOX1-AS1	5.21297	2.68168	1.13617	2.36028	0.0182611
ENSG00000285592.1	NA	ENSG00000285592	4.08244	2.68124	1.28595	2.08503	0.0370662
ENSG00000267732.2	105372132	ENSG00000267732	5.5913	2.67628	1.02961	2.5993	0.00934141
ENSG00000237473.2	NA	ENSG00000237473	4.16107	2.67468	1.14592	2.3341	0.0195905
ENSG00000279775.1	NA	ENSG00000279775	3.66013	2.67315	1.05837	2.52572	0.0115463
ENSG00000229649.1	101927419	LINC02681	4.73095	2.67134	1.10185	2.42442	0.0153328
ENSG00000234238.2	NA	ENSG00000234238	3.9767	2.66999	1.08611	2.4583	0.0139596
ENSG00000250263.2	105377556	LINC02509	3.50244	2.66617	1.22485	2.17673	0.029501
ENSG00000228669.2	NA	LINC00448	4.44694	2.66387	1.17222	2.2725	0.0230563
ENSG00000278910.5	100885775	BANCR	4.05942	2.66174	1.24089	2.14502	0.0319509
ENSG00000184385.2	150147	UMODL1-AS1	3.59511	2.66072	1.18986	2.23617	0.0253407
ENSG00000261020.1	NA	ENSG00000261020	12.4826	2.65132	0.654516	4.05081	5.10405e-05	0.00106929
ENSG00000286807.1	NA	ENSG00000286807	3.40741	2.64923	1.21843	2.1743	0.0296824
ENSG00000287980.1	105378930	ENSG00000287980	3.29458	2.64502	1.26945	2.0836	0.0371966
ENSG00000151303.11	NA	ENSG00000151303	4.17188	2.63888	1.18264	2.23135	0.0256577
ENSG00000290084.1	NA	ENSG00000290084	4.84825	2.63234	0.993934	2.6484	0.0080873
ENSG00000289381.1	105370152	ENSG00000289381	3.31693	2.6274	1.21733	2.15834	0.0309013
ENSG00000179447.2	100130264	SLC24A3-AS1	6.73425	2.62629	1.01684	2.5828	0.00980008
ENSG00000279087.1	NA	ENSG00000279087	2.39576	2.62595	1.33495	1.96709	0.0491731
ENSG00000287758.1	NA	ENSG00000287758	2.89885	2.61984	1.18758	2.20603	0.0273816
ENSG00000226409.3	102723341	ENSG00000226409	10.3645	2.61957	0.882405	2.96867	0.00299095
ENSG00000232759.1	100506178	STEAP1B-AS1	11.3643	2.61853	0.736968	3.55311	0.0003807	0.00522155
ENSG00000253983.3	105375903	ENSG00000253983	3.81545	2.61266	1.27883	2.04302	0.0410509
ENSG00000248844.6	101928443	LINC02753	4.78288	2.61139	0.988769	2.64105	0.00826488
ENSG00000280362.1	NA	ENSG00000280362	4.73847	2.61122	1.15303	2.26465	0.0235342
ENSG00000250033.5	641364	SLC7A11-AS1	283.459	2.61015	0.317544	8.21979	2.0386e-16	9.94156e-14
ENSG00000234446.3	NA	ENSG00000234446	3.24475	2.60982	1.25637	2.07728	0.0377761
ENSG00000278964.1	NA	ENSG00000278964	5.16635	2.60716	1.10064	2.36876	0.0178476
ENSG00000249678.1	NA	ENSG00000249678	6.3867	2.60511	0.888346	2.93255	0.00336195
ENSG00000253505.4	124901880	LINC02949	5.17271	2.60478	0.946506	2.75199	0.00592336
ENSG00000224247.1	NA	ENSG00000224247	3.754	2.60473	1.29247	2.01531	0.0438724
ENSG00000286183.1	NA	ENSG00000286183	5.15855	2.60394	1.09917	2.369	0.0178362
ENSG00000255120.5	101927828	OVOL1-AS1	3.08241	2.60372	1.29781	2.00624	0.0448305
ENSG00000236635.3	105377860	LINC02540	4.59445	2.59413	1.11668	2.32307	0.0201756
ENSG00000279756.1	NA	ENSG00000279756	7.58614	2.59232	1.04031	2.49188	0.0127069
ENSG00000253474.2	NA	ENSG00000253474	4.02451	2.59207	1.05143	2.46529	0.0136904
ENSG00000260834.2	NA	ENSG00000260834	7.57931	2.58741	0.803814	3.21892	0.00128674
ENSG00000233960.1	NA	ENSG00000233960	4.09572	2.58557	1.22801	2.10549	0.0352484
ENSG00000287383.1	NA	ENSG00000287383	5.45029	2.58128	1.09511	2.35709	0.0184187
ENSG00000287512.1	NA	ENSG00000287512	3.18401	2.57881	1.18997	2.16712	0.0302254
ENSG00000289146.2	NA	ENSG00000289146	4.72352	2.57641	1.06116	2.42792	0.0151857
ENSG00000234425.1	NA	ENSG00000234425	3.07219	2.57324	1.3009	1.97805	0.0479234
ENSG00000229418.2	NA	ENSG00000229418	5.21777	2.56893	1.1375	2.25839	0.0239211
ENSG00000258844.2	NA	ENSG00000258844	4.14064	2.56839	1.1128	2.30805	0.0209965
ENSG00000264880.1	NA	ENSG00000264880	3.72989	2.56555	1.28957	1.98946	0.0466505
ENSG00000240980.1	NA	ENSG00000240980	3.20906	2.5654	1.22585	2.09275	0.0363716
ENSG00000283999.1	NA	ENSG00000283999	3.01309	2.56209	1.20721	2.12233	0.0338104
ENSG00000249150.2	NA	ENSG00000249150	5.98976	2.56186	0.97191	2.6359	0.00839135
ENSG00000259320.2	NA	ENSG00000259320	6.2875	2.55993	1.15198	2.22219	0.0262707
ENSG00000254233.1	105377586	LINC02365	7.38014	2.5573	0.914621	2.79602	0.00517367
ENSG00000229042.2	101927159	ENSG00000229042	4.62057	2.55342	1.15451	2.21168	0.0269889
ENSG00000257947.1	NA	ENSG00000257947	5.10939	2.54649	1.08853	2.33938	0.0193159
ENSG00000260542.1	NA	ENSG00000260542	5.83348	2.54452	1.04957	2.42436	0.0153354
ENSG00000286759.1	NA	ENSG00000286759	3.00118	2.53887	1.27158	1.99662	0.0458667
ENSG00000238131.2	107986739	LINC02854	4.07809	2.53838	1.05863	2.39778	0.0164946
ENSG00000290973.1	NA	ENSG00000290973	4.21171	2.52864	1.13701	2.22394	0.0261523
ENSG00000290878.1	3128	HLA-DRB6	3.78988	2.52278	1.13532	2.22208	0.0262781
ENSG00000279134.1	NA	ENSG00000279134	5.28446	2.51872	1.03239	2.4397	0.0146995
ENSG00000293095.1	NA	ENSG00000293095	3.59968	2.51301	1.07277	2.34253	0.0191534
ENSG00000246430.9	100507632	LINC00968	8.06898	2.5098	0.946885	2.65058	0.00803532
ENSG00000256560.1	101928138	LINC01486	3.25825	2.50829	1.16577	2.15162	0.0314272
ENSG00000251410.2	NA	ENSG00000251410	6.76957	2.50048	0.927034	2.69729	0.00699062
ENSG00000287993.1	NA	ENSG00000287993	3.82829	2.49162	1.14608	2.17404	0.029702
ENSG00000284825.1	NA	ENSG00000284825	6.23653	2.48653	0.859555	2.89281	0.00381817
ENSG00000285971.1	NA	ENSG00000285971	5.3394	2.48175	0.966769	2.56706	0.0102565
ENSG00000226806.1	100507600	LCT-AS1	5.59723	2.48172	0.986583	2.51547	0.0118875
ENSG00000243636.1	NA	ENSG00000243636	3.05253	2.47844	1.2206	2.03051	0.0423049
ENSG00000290664.1	NA	ENSG00000290664	4.41347	2.4782	1.10462	2.24348	0.0248656
ENSG00000266237.1	NA	ENSG00000266237	5.21664	2.47759	0.917927	2.69911	0.00695251
ENSG00000259704.3	105370969	ENSG00000259704	3.7849	2.4761	1.16987	2.11656	0.0342969
ENSG00000283001.2	NA	ENSG00000283001	3.68095	2.47319	1.20402	2.05411	0.0399655
ENSG00000254115.1	NA	ENSG00000254115	4.54829	2.47269	1.03498	2.38913	0.0168884
ENSG00000260670.1	NA	ENSG00000260670	5.59119	2.4679	1.02981	2.39646	0.0165542
ENSG00000287538.1	NA	ENSG00000287538	4.02259	2.46014	1.0954	2.24588	0.0247119
ENSG00000231532.6	727982	LINC01249	6.96218	2.45964	0.995001	2.472	0.0134361
ENSG00000246541.2	101929210	SMARCAD1-DT	4.28579	2.45926	1.18985	2.06687	0.0387468
ENSG00000290932.1	NA	ENSG00000290932	2.85271	2.4587	1.25155	1.96451	0.0494704
ENSG00000285079.1	NA	ENSG00000285079	3.82104	2.45619	1.23045	1.99617	0.0459158
[truncated: 186 more rows]

## Sheet: Downregulated genes
Table S2: Human reference genome based differential gene expression (S_50_9hr vs. C_9hr).
[truncated: 61 more rows]
