# Supplementary material for: RNA sequencing of the lncRNA regulome modulated by Withania somnifera in human neuroblastoma SK-N-SH cells
Source: Mol Biol Rep. 2025 Sep 10;52(1):890. doi: 10.1007/s11033-025-10981-7 (PMC12423270; doi:10.1007/s11033-025-10981-7)
Supplement: Supplementary file 10 — Supplementary material 10 (XLSX 2968.7 kb) [file 11033_2025_10981_MOESM10_ESM.xlsx]

## Sheet: ReadMe
	Theracues Innovations Private Limited
	#1436, 2nd Floor
	B-Block, Sahakarnagar
	Bangalore-560092
www.theracues.com	Contact : gk@theracues.com
Date	14-02-2024
Client Details
Project Id	T149_S203
Client Name	Dr. Sujit Nair
Institution	Viridis Biopharma Pvt. Ltd.
Pages
ReadMe	Current Page
Fold Change Data	Fold Change Data for comparison: 100ug/mL 3hr vs Control 3hr exported from Deseq2 R Package
Significant genes	Only significant genes with pvalue <= 0.05
Upregulated genes	Only significant genes with pvalue <= 0.05 and folchange cutoff=2
Downregulated genes	Only significant genes with pvalue <= 0.05 and folchange cutoff= -2

## Sheet: Fold Change Data
Table S3: Human reference genome based differential gene expression (S_100_3hr vs. C_3hr).
Ensembl ID	Entrez ID	Gene Symbol	baseMean	log2FoldChange	lfcSE	stat	pvalue	padj
ENSG00000280385.1	NA	ENSG00000280385	1131.71	2.61452	0.159089	16.4343	1.08585e-60	1.71293e-56
ENSG00000285565.1	NA	ENSG00000285565	14016	6.17248	0.430395	14.3414	1.20537e-46	9.50738e-43
ENSG00000230749.5	100873998	MEIS1-AS2	569.834	-2.31846	0.178343	-13	1.22403e-38	6.43637e-35
ENSG00000259439.3	107985879	LINC01833	447.019	-2.02847	0.168834	-12.0146	2.97881e-33	1.17477e-29
ENSG00000278928.1	NA	ENSG00000278928	960.976	-1.89439	0.158388	-11.9605	5.72307e-33	1.80563e-29
ENSG00000204055.5	NA	IER5L-AS1	263.262	2.17784	0.18791	11.5898	4.642e-31	1.22046e-27
ENSG00000288530.1	NA	ENSG00000288530	818.773	-2.01676	0.176899	-11.4006	4.1528e-30	8.33227e-27
ENSG00000285928.1	NA	ENSG00000285928	133.583	3.91329	0.343298	11.3991	4.22555e-30	8.33227e-27
ENSG00000237125.13	79804	HAND2-AS1	15890.3	-1.735	0.157369	-11.025	2.89469e-28	5.07375e-25
ENSG00000249669.12	NA	CARMN	430.581	-2.4396	0.222917	-10.944	7.10314e-28	1.12052e-24
ENSG00000248174.8	101928509	LINC02268	533.138	-2.11981	0.198521	-10.678	1.29043e-26	1.8506e-23
ENSG00000257225.1	NA	ENSG00000257225	653.573	-1.88059	0.183093	-10.2712	9.50283e-25	1.1733e-21
ENSG00000271474.1	NA	UNC5C-AS1	256.493	-1.69335	0.164891	-10.2695	9.66905e-25	1.1733e-21
ENSG00000286039.3	NA	ENSG00000286039	3832.47	-1.42137	0.14474	-9.82017	9.21888e-23	1.03877e-19
ENSG00000267270.8	100130522	PARD6G-AS1	278.743	2.00012	0.204223	9.79381	1.19703e-22	1.25887e-19
ENSG00000245870.5	101927074	LINC00682	432.299	-1.93849	0.199339	-9.72458	2.36886e-22	2.33555e-19
ENSG00000241158.7	101929335	ADAMTS9-AS1	383.153	-2.37037	0.247812	-9.56518	1.12002e-21	1.03931e-18
ENSG00000254042.2	NA	SLIT3-AS2	2215.5	-1.46661	0.156112	-9.39461	5.7429e-21	5.03301e-18
ENSG00000223749.11	NA	MIR503HG	380.443	-1.87609	0.200322	-9.36536	7.57907e-21	6.29262e-18
ENSG00000227456.9	114036	LINC00310	46.3272	3.53497	0.378794	9.33219	1.03705e-20	8.17974e-18
ENSG00000283480.1	NA	ENSG00000283480	414.973	-1.93815	0.208037	-9.31639	1.20362e-20	8.88197e-18
ENSG00000274021.1	NA	ENSG00000274021	318.899	-1.84657	0.198271	-9.31334	1.23869e-20	8.88197e-18
ENSG00000264982.1	NA	ENSG00000264982	287.491	-1.91629	0.206589	-9.27586	1.76194e-20	1.20846e-17
ENSG00000251011.6	NA	TMEM108-AS1	122.032	-2.66602	0.295512	-9.02171	1.85174e-19	1.21713e-16
ENSG00000234147.4	NA	ENSG00000234147	150.401	-1.78341	0.2021	-8.8244	1.10051e-18	6.94421e-16
ENSG00000286875.1	NA	ENSG00000286875	163.524	-1.95667	0.22192	-8.81699	1.17577e-18	7.13373e-16
ENSG00000250467.1	NA	PHOX2B-AS1	427.09	-1.70579	0.195442	-8.72783	2.59614e-18	1.51682e-15
ENSG00000259460.1	NA	ENSG00000259460	492.447	-1.33924	0.155661	-8.60357	7.72723e-18	4.35347e-15
ENSG00000250302.3	152578	LINC01618	128.519	-1.73243	0.202218	-8.56715	1.06076e-17	5.77018e-15
ENSG00000282390.1	NA	ENSG00000282390	458.346	-1.4356	0.169025	-8.49345	2.00599e-17	1.05482e-14
ENSG00000284966.3	NA	ENSG00000284966	878.173	-1.28139	0.151542	-8.45567	2.77481e-17	1.41202e-14
ENSG00000254192.1	NA	ENSG00000254192	917.673	-1.27814	0.153585	-8.322	8.64899e-17	4.26368e-14
ENSG00000254340.2	124901882	ENSG00000254340	91.4167	-1.95673	0.238892	-8.19083	2.59435e-16	1.24018e-13
ENSG00000163364.12	375295	LINC01116	1163.68	-1.34215	0.164621	-8.15297	3.55105e-16	1.64758e-13
ENSG00000277223.1	NA	ENSG00000277223	42.9717	-4.0334	0.499278	-8.07847	6.55828e-16	2.95591e-13
ENSG00000225156.2	NA	ENSG00000225156	204.374	-1.43534	0.179934	-7.97702	1.49912e-15	6.56906e-13
ENSG00000283549.1	NA	ENSG00000283549	289.763	-1.4422	0.181275	-7.95587	1.77874e-15	7.58369e-13
ENSG00000251216.2	NA	ENSG00000251216	303.606	-2.07957	0.267063	-7.78681	6.87196e-15	2.85277e-12
ENSG00000250033.5	641364	SLC7A11-AS1	283.459	2.19665	0.284653	7.71696	1.1914e-14	4.81906e-12
ENSG00000248458.2	NA	ENSG00000248458	142.156	-1.71361	0.223343	-7.67258	1.68574e-14	6.64815e-12
ENSG00000248690.8	124906789	HAS2-AS1	118.443	-1.61122	0.210359	-7.65941	1.86793e-14	7.18696e-12
ENSG00000188185.13	NA	LINC00265	616.726	-1.03757	0.136265	-7.61434	2.65033e-14	9.95453e-12
ENSG00000228421.2	NA	ENSG00000228421	103.651	-1.90919	0.25339	-7.5346	4.89845e-14	1.79705e-11
ENSG00000267280.6	103689912	TBX2-AS1	346.202	-1.17812	0.158448	-7.43542	1.04235e-13	3.73708e-11
ENSG00000225756.1	138948	DBH-AS1	840.335	-1.17363	0.157997	-7.42818	1.101e-13	3.8596e-11
ENSG00000293489.1	NA	ENSG00000293489	440.664	-1.21607	0.163809	-7.42368	1.13907e-13	3.90625e-11
ENSG00000259583.4	101927751	ALDH1A3-AS1	384.396	-1.10406	0.150765	-7.32302	2.42455e-13	8.13771e-11
ENSG00000231999.8	400761	LRRC8C-DT	947.853	-1.21681	0.166279	-7.31785	2.51967e-13	8.28079e-11
ENSG00000231419.6	154822	LINC00689	749.54	-1.28831	0.176812	-7.28633	3.18512e-13	1.02541e-10
ENSG00000231721.8	378805	LINC-PINT	2155.55	1.52784	0.211685	7.21752	5.29432e-13	1.67036e-10
ENSG00000288776.1	NA	ENSG00000288776	339.761	-1.43623	0.19954	-7.19771	6.12327e-13	1.89401e-10
ENSG00000275527.1	NA	ENSG00000275527	100.038	1.63073	0.228804	7.12718	1.02446e-12	3.06061e-10
ENSG00000263657.1	NA	ENSG00000263657	124.608	-1.48221	0.207981	-7.12667	1.02829e-12	3.06061e-10
ENSG00000242474.3	NA	LINC03015	127.306	-1.277	0.179477	-7.11511	1.1182e-12	3.2666e-10
ENSG00000280061.1	NA	ENSG00000280061	113.475	-1.60134	0.226908	-7.05723	1.69849e-12	4.87157e-10
ENSG00000261654.1	NA	ENSG00000261654	155.3	1.5488	0.221127	7.0041	2.48582e-12	7.00246e-10
ENSG00000257551.1	100873924	HLX-AS1	149.334	-1.54564	0.222148	-6.95774	3.45777e-12	9.46124e-10
ENSG00000272168.10	NA	CASC15	1542.87	-1.00516	0.144484	-6.95689	3.47862e-12	9.46124e-10
ENSG00000230910.6	NA	ADGRB3-DT	303.389	-1.33828	0.193849	-6.90372	5.06568e-12	1.35443e-09
ENSG00000272143.2	283481	FGF14-AS2	194.035	-2.69981	0.392585	-6.87701	6.11208e-12	1.60697e-09
ENSG00000261618.2	NA	LINC02605	117.902	-2.06888	0.301512	-6.86168	6.80548e-12	1.75994e-09
ENSG00000270210.1	NA	ENSG00000270210	45.6009	2.6121	0.381705	6.84326	7.74131e-12	1.96966e-09
ENSG00000271858.5	11068	ENSG00000271858	997.805	-1.21743	0.178543	-6.81871	9.1862e-12	2.3002e-09
ENSG00000258399.8	NA	MIR493HG	188.501	-1.64525	0.241674	-6.80771	9.91652e-12	2.44427e-09
ENSG00000259663.2	642366	ISL1-DT	1797.73	-0.922019	0.135636	-6.79773	1.06282e-11	2.57938e-09
ENSG00000281832.1	441177	LINC00602	154.765	-1.39447	0.205634	-6.78134	1.19063e-11	2.84578e-09
ENSG00000290705.1	NA	ENSG00000290705	84.629	1.70427	0.251559	6.77483	1.24556e-11	2.93265e-09
ENSG00000253230.11	157627	MIR124-1HG	278.576	-1.17573	0.173783	-6.76552	1.3283e-11	3.08145e-09
ENSG00000234445.1	100874081	FGF14-AS1	57.6946	-2.54768	0.376722	-6.76274	1.35404e-11	3.09564e-09
ENSG00000257761.3	124902964	ENSG00000257761	41.5947	-2.98734	0.443491	-6.73597	1.6284e-11	3.66971e-09
ENSG00000227719.1	NA	ENSG00000227719	476.962	-1.45725	0.216749	-6.7232	1.7777e-11	3.94976e-09
ENSG00000261668.1	NA	ENSG00000261668	72.7702	1.68273	0.250778	6.71005	1.94556e-11	4.26266e-09
ENSG00000289210.1	NA	ENSG00000289210	133.372	-1.6289	0.243386	-6.69268	2.1912e-11	4.73509e-09
ENSG00000247925.2	NA	ENSG00000247925	40.8098	-2.30254	0.344257	-6.68844	2.25559e-11	4.80837e-09
ENSG00000265282.1	NA	ENSG00000265282	68.9986	-1.92251	0.287729	-6.6817	2.36194e-11	4.96794e-09
ENSG00000274492.1	NA	ENSG00000274492	54.4644	-1.8432	0.27846	-6.61927	3.60972e-11	7.49254e-09
ENSG00000233860.2	NA	SHROOM3-AS1	294.105	-1.19814	0.181371	-6.60601	3.94815e-11	8.08858e-09
ENSG00000226122.1	100129427	DDC-AS1	182.395	-1.20094	0.184089	-6.52366	6.86103e-11	1.3876e-08
ENSG00000289926.1	NA	ENSG00000289926	263.789	-1.22334	0.187667	-6.51866	7.09366e-11	1.41649e-08
ENSG00000236502.3	100506108	SIX3-AS1	46.7394	-2.05229	0.314948	-6.51627	7.2076e-11	1.42125e-08
ENSG00000293402.1	NA	ENSG00000293402	1650.9	-1.0434	0.160713	-6.49233	8.45183e-11	1.64602e-08
ENSG00000249375.8	100270680	CASC11	197.455	-1.43763	0.222205	-6.46982	9.81179e-11	1.88757e-08
ENSG00000278000.1	NA	ENSG00000278000	67.3749	1.88018	0.291129	6.45824	1.05929e-10	2.01329e-08
ENSG00000291139.1	349152	DPY19L2P2	428.609	-0.85456	0.132424	-6.4532	1.09512e-10	2.05661e-08
ENSG00000286670.1	NA	ENSG00000286670	239.798	-1.37726	0.213592	-6.44809	1.1327e-10	2.10216e-08
ENSG00000291151.1	155400	NSUN5P1	2298.97	-0.97483	0.151725	-6.42498	1.3189e-10	2.41926e-08
ENSG00000167912.8	100505501	TOX-DT	280.176	-1.23766	0.192905	-6.41587	1.40017e-10	2.53882e-08
ENSG00000289702.1	NA	ENSG00000289702	59.032	-1.83365	0.286591	-6.39815	1.57266e-10	2.81917e-08
ENSG00000250708.3	101928478	LINC02269	78.5722	-2.15156	0.337529	-6.37445	1.83617e-10	3.25455e-08
ENSG00000236437.2	NA	LINC02151	61.4332	-1.93195	0.303462	-6.36635	1.93586e-10	3.39312e-08
ENSG00000260912.1	NA	ENSG00000260912	154.243	1.32226	0.208241	6.34965	2.15811e-10	3.74111e-08
ENSG00000285833.1	NA	ENSG00000285833	103.99	1.29786	0.206749	6.27745	3.44168e-10	5.90135e-08
ENSG00000256661.1	NA	A2ML1-AS1	115.403	-1.46176	0.23329	-6.26586	3.7077e-10	6.28914e-08
ENSG00000259555.1	NA	ENSG00000259555	56.2696	-2.34393	0.374873	-6.25259	4.03713e-10	6.77507e-08
ENSG00000287868.1	NA	ENSG00000287868	42.8777	2.22073	0.35535	6.24942	4.11971e-10	6.84088e-08
ENSG00000293353.1	NA	ENSG00000293353	177.349	-1.42999	0.229001	-6.24447	4.2525e-10	6.98783e-08
ENSG00000279608.1	NA	ENSG00000279608	136.966	1.35992	0.220359	6.17135	6.77089e-10	1.09612e-07
ENSG00000285518.1	124903342	ENSG00000285518	180.513	-1.07943	0.174935	-6.17045	6.80949e-10	1.09612e-07
ENSG00000267100.2	147727	ILF3-DT	183.943	-1.06708	0.173107	-6.16431	7.07894e-10	1.12798e-07
ENSG00000290927.1	100132341	ENSG00000290927	499.991	-0.97873	0.158957	-6.1572	7.4042e-10	1.16801e-07
ENSG00000272468.1	NA	ENSG00000272468	60.5511	1.68758	0.274967	6.13738	8.38933e-10	1.31031e-07
ENSG00000290920.1	150244	ENSG00000290920	347.003	-1.01152	0.165075	-6.12765	8.91887e-10	1.37936e-07
ENSG00000257042.1	NA	ENSG00000257042	89.2696	-1.64076	0.268417	-6.11272	9.795e-10	1.50016e-07
ENSG00000233396.9	NA	LINC01719	307.937	-1.02123	0.167297	-6.10425	1.03283e-09	1.56662e-07
ENSG00000281706.5	100507173	LINC01012	108.165	-1.30468	0.214991	-6.06852	1.29091e-09	1.93945e-07
ENSG00000288765.1	NA	ENSG00000288765	193.722	-1.32427	0.21999	-6.0197	1.74744e-09	2.60055e-07
ENSG00000278175.6	389741	GLIDR	379.273	-0.925078	0.153732	-6.01748	1.77153e-09	2.61176e-07
ENSG00000233695.2	NA	GAS6-AS1	1242.75	-1.29419	0.215678	-6.00059	1.96606e-09	2.86982e-07
ENSG00000271270.8	100507032	TMCC1-DT	216.929	-1.06753	0.177946	-5.9992	1.98295e-09	2.86982e-07
ENSG00000289637.1	NA	ENSG00000289637	13.881	4.58783	0.769942	5.95867	2.54299e-09	3.64688e-07
ENSG00000237380.7	NA	HOXD-AS2	384.958	-0.876696	0.147398	-5.94782	2.71742e-09	3.86191e-07
ENSG00000293413.1	NA	ENSG00000293413	1456.39	1.11493	0.188124	5.92655	3.09365e-09	4.35735e-07
ENSG00000264860.1	NA	ENSG00000264860	220.05	-1.08176	0.183283	-5.90215	3.58801e-09	4.98003e-07
ENSG00000261026.1	NA	ENSG00000261026	26.8881	3.20689	0.543388	5.90165	3.59888e-09	4.98003e-07
ENSG00000257027.1	NA	ENSG00000257027	138.986	-1.18823	0.201598	-5.89406	3.76826e-09	5.16907e-07
ENSG00000288538.1	NA	ENSG00000288538	201.319	-1.10229	0.187075	-5.89225	3.80964e-09	5.18078e-07
ENSG00000196668.4	100287569	LINC00173	72.313	-1.66132	0.2834	-5.8621	4.57044e-09	6.16228e-07
ENSG00000250957.1	NA	ENSG00000250957	22.0202	-2.6027	0.44606	-5.83486	5.38346e-09	7.19695e-07
ENSG00000290590.1	NA	ENSG00000290590	167.696	-1.12445	0.193411	-5.81375	6.10897e-09	8.09823e-07
ENSG00000232821.1	NA	ENSG00000232821	922.323	-1.17232	0.20201	-5.80326	6.50395e-09	8.54999e-07
ENSG00000291061.1	NA	ENSG00000291061	56.6069	-1.64085	0.283633	-5.78511	7.2465e-09	9.44739e-07
ENSG00000229056.2	101927482	HECW2-AS1	38.0526	-2.02305	0.350417	-5.77326	7.77515e-09	9.93535e-07
ENSG00000250360.1	NA	ENSG00000250360	61.5396	-1.70128	0.294704	-5.77284	7.79477e-09	9.93535e-07
ENSG00000235904.3	NA	RBMS3-AS3	104.565	-1.28123	0.221953	-5.77251	7.80972e-09	9.93535e-07
ENSG00000285744.1	NA	MITA1	350.283	-1.06787	0.185484	-5.75721	8.55161e-09	1.07921e-06
ENSG00000279587.1	NA	ENSG00000279587	52.5818	-1.78039	0.310387	-5.73602	9.69248e-09	1.21348e-06
ENSG00000287038.3	NA	ENSG00000287038	137.368	-1.18124	0.206097	-5.73146	9.95692e-09	1.23678e-06
ENSG00000285732.1	NA	ENSG00000285732	39.9125	-1.94045	0.339853	-5.70969	1.13183e-08	1.3949e-06
ENSG00000279333.1	NA	ENSG00000279333	246.787	-1.05738	0.185333	-5.70531	1.16134e-08	1.42017e-06
ENSG00000279227.2	NA	ENSG00000279227	57.2633	-1.57549	0.277004	-5.68759	1.28844e-08	1.56348e-06
ENSG00000288840.1	NA	ENSG00000288840	105.072	-1.38537	0.24396	-5.67866	1.35751e-08	1.63471e-06
ENSG00000266962.3	108783654	HSD17B1-AS1	817.965	-0.913221	0.161226	-5.66423	1.4769e-08	1.76423e-06
ENSG00000235016.1	100129060	SEMA3F-AS1	284.586	-0.89347	0.157773	-5.66301	1.48744e-08	1.76423e-06
ENSG00000291137.1	2630	GBAP1	948.654	-0.784851	0.138769	-5.6558	1.55119e-08	1.82612e-06
ENSG00000243701.8	344595	DUBR	498.148	-0.817314	0.145013	-5.63615	1.73898e-08	2.03204e-06
ENSG00000265096.3	NA	C1QTNF1-AS1	153.088	-0.98491	0.174882	-5.63186	1.78276e-08	2.06787e-06
ENSG00000234944.1	101929445	LINC02623	31.6719	-2.05222	0.3657	-5.61176	2.00283e-08	2.30617e-06
ENSG00000203999.10	284751	LINC01270	185.281	-0.945825	0.168582	-5.61046	2.01784e-08	2.30662e-06
ENSG00000248540.3	283731	ENSG00000248540	94.1101	-1.39115	0.248466	-5.59894	2.15663e-08	2.44754e-06
ENSG00000285612.1	NA	ENSG00000285612	1273.09	-0.869816	0.155808	-5.58261	2.3694e-08	2.6698e-06
ENSG00000272913.2	NA	LINC03052	81.4435	-1.41664	0.254203	-5.57288	2.50568e-08	2.80334e-06
ENSG00000244879.10	NA	GABPB1-AS1	2336.49	-1.05852	0.190112	-5.56786	2.57888e-08	2.86492e-06
ENSG00000286642.2	NA	ENSG00000286642	76.0889	-1.70238	0.308026	-5.52674	3.2623e-08	3.59879e-06
ENSG00000236213.4	NA	CDC42EP3-AS1	1126.58	-1.00672	0.182288	-5.52268	3.33874e-08	3.65754e-06
ENSG00000177335.13	286122	LINC02904	178.232	-1.02439	0.187538	-5.46233	4.69929e-08	5.1125e-06
ENSG00000244300.3	NA	GATA2-AS1	188.953	-0.934641	0.171275	-5.45697	4.84331e-08	5.2331e-06
ENSG00000267546.2	NA	ENSG00000267546	106.295	-1.38487	0.253874	-5.45496	4.89833e-08	5.24354e-06
ENSG00000226950.8	57291	DANCR	753.799	-0.850929	0.156014	-5.4542	4.91946e-08	5.24354e-06
ENSG00000223949.8	101927034	ROR1-AS1	303.942	-1.05245	0.193007	-5.45292	4.95502e-08	5.246e-06
ENSG00000246859.3	100505678	STARD4-AS1	7372.72	-0.787446	0.144526	-5.44846	5.08068e-08	5.34318e-06
ENSG00000258471.2	101929718	ENSG00000258471	296.679	-0.872303	0.160409	-5.43801	5.38799e-08	5.62885e-06
ENSG00000254433.1	NA	ENSG00000254433	148.531	-0.961389	0.177055	-5.42987	5.63936e-08	5.85269e-06
ENSG00000235066.7	NA	ENSG00000235066	352.086	-0.88642	0.163284	-5.4287	5.6765e-08	5.85273e-06
ENSG00000248719.2	NA	PRDM8-AS1	93.9426	-1.21456	0.224296	-5.41499	6.12932e-08	6.27858e-06
ENSG00000287184.1	NA	ENSG00000287184	19.5774	-2.77348	0.513258	-5.40367	6.5292e-08	6.64504e-06
ENSG00000170161.7	728673	FAM88B	110.968	-1.12555	0.208479	-5.39886	6.70667e-08	6.78191e-06
ENSG00000248254.1	NA	ENSG00000248254	97.9698	-1.21597	0.225298	-5.39714	6.77098e-08	6.80333e-06
ENSG00000291069.1	399761	BMS1P1	400.055	-1.08274	0.200966	-5.38769	7.13677e-08	7.10467e-06
ENSG00000234072.1	NA	GTF3C2-AS2	922.004	-0.743215	0.137962	-5.38708	7.16097e-08	7.10467e-06
ENSG00000291097.1	3139	HLA-L	218.601	1.00142	0.185995	5.38411	7.28023e-08	7.17785e-06
ENSG00000270605.1	NA	ENSG00000270605	151.575	-1.10621	0.205631	-5.37959	7.46544e-08	7.28309e-06
ENSG00000232811.1	NA	ENSG00000232811	513.748	1.03329	0.192088	5.37926	7.4793e-08	7.28309e-06
ENSG00000242282.6	NA	ENSG00000242282	103.344	-1.12742	0.209702	-5.37627	7.60431e-08	7.35939e-06
ENSG00000230435.1	NA	ENSG00000230435	118.238	-1.09079	0.203486	-5.36054	8.29755e-08	7.98133e-06
ENSG00000291006.1	730101	ENSG00000291006	411.528	-0.826818	0.154523	-5.35076	8.75846e-08	8.37361e-06
ENSG00000230461.10	100505832	PROX1-AS1	252.672	-0.837842	0.156776	-5.34421	9.08112e-08	8.6298e-06
ENSG00000186594.16	84981	MIR22HG	615.388	1.11159	0.208286	5.33686	9.45704e-08	8.93322e-06
ENSG00000285840.2	NA	ENSG00000285840	16.531	2.99246	0.560959	5.33454	9.57879e-08	8.99437e-06
ENSG00000253125.1	NA	ENSG00000253125	16.8032	2.89877	0.544288	5.32581	1.00506e-07	9.38157e-06
ENSG00000225329.3	723809	LHFPL3-AS2	45.7977	2.07441	0.390585	5.31103	1.09005e-07	1.00727e-05
ENSG00000224893.7	105378065	LINC02840	2626.71	-1.0546	0.198602	-5.31009	1.09568e-07	1.00727e-05
ENSG00000290398.1	389652	ASNSP1	25.6302	3.11696	0.587108	5.309	1.10226e-07	1.00727e-05
ENSG00000228784.9	400946	LINC00954	51.0748	1.60764	0.302836	5.30861	1.10464e-07	1.00727e-05
ENSG00000285280.2	NA	ENSG00000285280	65.3589	1.48137	0.282328	5.247	1.54599e-07	1.39683e-05
ENSG00000254162.1	NA	ENSG00000254162	169.448	1.18975	0.226766	5.24657	1.54957e-07	1.39683e-05
ENSG00000177337.10	NA	DLGAP1-AS1	311.551	-0.862324	0.164404	-5.24514	1.56161e-07	1.39969e-05
ENSG00000234546.5	102724571	LNCTAM34A	116.21	1.07043	0.204204	5.24197	1.58874e-07	1.41595e-05
ENSG00000232677.11	100506930	LINC00665	1923.54	-0.751862	0.143625	-5.23491	1.65065e-07	1.46286e-05
ENSG00000234741.10	60674	GAS5	2149.55	-0.809586	0.154779	-5.2306	1.68959e-07	1.48901e-05
ENSG00000287624.1	NA	ENSG00000287624	357.277	-0.873235	0.167134	-5.22476	1.74385e-07	1.52144e-05
ENSG00000145075.13	NA	ENSG00000145075	281.395	-0.856642	0.163964	-5.22456	1.74568e-07	1.52144e-05
ENSG00000223764.2	100130417	LINC02593	228.033	-0.960763	0.184166	-5.21684	1.82004e-07	1.57753e-05
ENSG00000233559.2	NA	LINC00513	120.947	1.49225	0.287224	5.1954	2.04277e-07	1.76091e-05
ENSG00000243613.1	NA	ENSG00000243613	106.469	-1.09659	0.211456	-5.18588	2.14992e-07	1.84321e-05
ENSG00000260317.1	NA	LINC02986	93.8122	1.32966	0.257041	5.17294	2.30441e-07	1.96498e-05
ENSG00000214900.13	196913	LINC01588	152.051	0.90063	0.17416	5.17127	2.3251e-07	1.97196e-05
ENSG00000255629.1	NA	ENSG00000255629	154.498	-1.10488	0.213809	-5.16761	2.3711e-07	2.00022e-05
ENSG00000293331.1	NA	ENSG00000293331	6637.19	-0.919209	0.178767	-5.14194	2.71922e-07	2.28169e-05
ENSG00000248092.8	NA	NNT-AS1	647.25	-0.817307	0.160116	-5.10448	3.31705e-07	2.76232e-05
ENSG00000258017.3	NA	TUBA1B-AS1	8125.65	-0.929403	0.182096	-5.10391	3.32705e-07	2.76232e-05
ENSG00000239828.9	NA	CCDC54-AS1	39.7109	1.81646	0.356338	5.09756	3.44053e-07	2.84159e-05
ENSG00000236144.9	100506469	TMEM147-AS1	596.447	-0.757914	0.148766	-5.09468	3.49333e-07	2.87017e-05
ENSG00000292982.1	NA	WASH5P	665.88	-0.795386	0.156227	-5.09121	3.55789e-07	2.90807e-05
ENSG00000256268.3	NA	LINC02454	166.174	-1.394	0.274089	-5.08594	3.65808e-07	2.97455e-05
ENSG00000263786.1	NA	ENSG00000263786	117.626	-1.12807	0.222662	-5.06628	4.05675e-07	3.2818e-05
ENSG00000283117.1	79150	MGC4859	55.5926	1.80839	0.357351	5.06053	4.18085e-07	3.36495e-05
ENSG00000288852.1	NA	ENSG00000288852	126.924	1.03182	0.204036	5.05705	4.25794e-07	3.40485e-05
ENSG00000226581.4	NA	LINC02848	145.718	-1.04099	0.205878	-5.05635	4.27361e-07	3.40485e-05
ENSG00000236869.3	112840933	ZKSCAN7-AS1	162.537	-0.94518	0.187055	-5.05296	4.35014e-07	3.44841e-05
ENSG00000228203.8	386597	GRASLND	761.41	-0.878049	0.174189	-5.04079	4.63622e-07	3.65682e-05
ENSG00000229407.5	NA	ENSG00000229407	241.647	-0.849016	0.169022	-5.02312	5.08386e-07	3.98995e-05
ENSG00000273010.1	NA	ENSG00000273010	313.087	0.961067	0.191535	5.01771	5.22921e-07	4.07625e-05
ENSG00000230131.6	NA	LINC02641	33.9779	2.08813	0.416203	5.01711	5.24551e-07	4.07625e-05
ENSG00000267251.2	NA	ENSG00000267251	80.4178	1.54357	0.308094	5.01005	5.4415e-07	4.20783e-05
ENSG00000253955.2	285593	LINC02995	31.6452	1.75611	0.350928	5.00419	5.60984e-07	4.31684e-05
ENSG00000245067.8	255130	IGFBP7-AS1	71.5019	-1.27884	0.255849	-4.99844	5.77958e-07	4.42587e-05
ENSG00000261136.1	105370941	ENSG00000261136	169.254	-1.03191	0.206774	-4.99054	6.02114e-07	4.58857e-05
ENSG00000279069.2	NA	ENSG00000279069	628.199	-0.744324	0.149643	-4.974	6.55851e-07	4.96084e-05
ENSG00000251393.5	NA	ENSG00000251393	44.9893	-1.7164	0.345103	-4.97359	6.57252e-07	4.96084e-05
ENSG00000228703.1	NA	ENSG00000228703	347.181	-0.923441	0.185857	-4.96856	6.74529e-07	5.06699e-05
ENSG00000288881.1	NA	ENSG00000288881	51.1079	1.74342	0.351397	4.96139	6.99913e-07	5.22301e-05
ENSG00000270641.2	9383	TSIX	203.711	0.946282	0.190751	4.96083	7.0192e-07	5.22301e-05
ENSG00000215533.8	193629	LINC00189	64.762	-1.27476	0.257086	-4.9585	7.10413e-07	5.26139e-05
ENSG00000293097.1	NA	ENSG00000293097	28.2074	2.28435	0.46339	4.92966	8.23738e-07	6.07218e-05
ENSG00000203506.5	100873978	RBMS3-AS2	140.072	-1.32086	0.268095	-4.92682	8.35783e-07	6.13232e-05
ENSG00000259017.1	NA	ENSG00000259017	42.279	-1.73522	0.352749	-4.91914	8.6925e-07	6.34834e-05
ENSG00000293142.1	NA	ENSG00000293142	34.5916	1.57231	0.320026	4.91308	8.96566e-07	6.51766e-05
ENSG00000286909.1	NA	ENSG00000286909	122.26	-1.17887	0.240733	-4.897	9.73108e-07	7.03152e-05
ENSG00000293427.1	NA	ENSG00000293427	916.067	-0.635433	0.129776	-4.89638	9.76166e-07	7.03152e-05
ENSG00000236088.12	100874058	COX10-DT	868.339	-0.747197	0.152669	-4.89422	9.86976e-07	7.07706e-05
ENSG00000285864.1	NA	ENSG00000285864	387.134	-0.872352	0.179073	-4.87148	1.10766e-06	7.90648e-05
ENSG00000245556.5	728769	SCAMP1-AS1	339.027	-0.756063	0.155638	-4.85784	1.18674e-06	8.43278e-05
ENSG00000259031.1	NA	ENSG00000259031	247.567	-0.800797	0.164924	-4.85556	1.20045e-06	8.492e-05
ENSG00000271216.2	NA	LINC01050	27.1628	-1.77067	0.364791	-4.85394	1.21032e-06	8.4944e-05
ENSG00000116652.6	NA	DLEU2L	74.7989	1.19159	0.245523	4.85327	1.21444e-06	8.4944e-05
ENSG00000255931.2	105369329	ENSG00000255931	18.1866	2.88643	0.594795	4.85281	1.21723e-06	8.4944e-05
ENSG00000227036.10	400619	LINC00511	182.135	1.24457	0.256508	4.85198	1.22233e-06	8.4944e-05
ENSG00000259007.1	NA	ENSG00000259007	902.989	-0.800097	0.165165	-4.84422	1.27112e-06	8.79471e-05
ENSG00000287431.1	NA	RENO1	507.672	-0.74869	0.154654	-4.84107	1.2914e-06	8.89601e-05
ENSG00000263272.1	NA	ENSG00000263272	456.229	-0.661404	0.136668	-4.83949	1.30175e-06	8.9283e-05
ENSG00000250615.1	NA	ENSG00000250615	422.19	-0.900233	0.186206	-4.83461	1.3341e-06	9.11054e-05
ENSG00000293514.1	NA	CUTALP	902.493	-0.71527	0.148205	-4.82622	1.39152e-06	9.46172e-05
ENSG00000254377.8	100130155	MIR124-2HG	84.1578	-1.06508	0.220781	-4.82413	1.40618e-06	9.52041e-05
ENSG00000253716.8	100507316	MINCR	201.722	-0.845813	0.175498	-4.81949	1.43923e-06	9.70247e-05
ENSG00000265664.1	NA	ENSG00000265664	1097.1	-0.780412	0.162026	-4.81658	1.46041e-06	9.80337e-05
ENSG00000287336.1	NA	ENSG00000287336	31.2107	2.11502	0.440882	4.79724	1.60869e-06	0.000107469
ENSG00000278971.1	NA	ENSG00000278971	36.4992	-1.87662	0.391247	-4.7965	1.6146e-06	0.000107469
ENSG00000277728.1	NA	ENSG00000277728	173.995	-0.8765	0.182899	-4.79225	1.64918e-06	0.00010931
ENSG00000253659.2	NA	ENSG00000253659	54.9938	-1.37079	0.286709	-4.78112	1.74321e-06	0.000114351
ENSG00000280184.2	NA	ENSG00000280184	62.0552	1.2648	0.264548	4.78099	1.74434e-06	0.000114351
ENSG00000197308.9	399717	GATA3-AS1	150.719	-0.945716	0.19782	-4.78069	1.74698e-06	0.000114351
ENSG00000285579.1	NA	ENSG00000285579	28.1369	-1.79228	0.375994	-4.76679	1.87182e-06	0.000121607
ENSG00000272163.2	NA	ENSG00000272163	364.422	-0.84544	0.177366	-4.76664	1.87325e-06	0.000121607
ENSG00000290041.1	NA	ENSG00000290041	30.2984	1.76549	0.370826	4.76095	1.92681e-06	0.000124343
ENSG00000259366.3	NA	ENSG00000259366	385.391	-0.930139	0.195387	-4.7605	1.93116e-06	0.000124343
ENSG00000290425.1	728233	PI4KAP1	623.226	-0.723894	0.152589	-4.74408	2.09455e-06	0.000134011
ENSG00000275454.1	NA	ENSG00000275454	173.467	-0.899031	0.18952	-4.74372	2.09829e-06	0.000134011
ENSG00000236671.9	NA	PRKG1-AS1	161.274	-0.9157	0.193734	-4.72659	2.28323e-06	0.000145234
ENSG00000230438.9	NA	SERPINB9P1	120.844	1.04637	0.221573	4.72247	2.33e-06	0.000147614
ENSG00000290548.1	NA	ENSG00000290548	328.024	-0.850149	0.180091	-4.72066	2.35086e-06	0.000148339
ENSG00000226706.1	101928525	ENSG00000226706	480.75	-0.844339	0.179031	-4.71617	2.40328e-06	0.000151043
ENSG00000177410.13	441951	ZFAS1	633.092	-0.693812	0.147381	-4.70762	2.50631e-06	0.000156893
ENSG00000291093.1	102724316	SVIL-AS1	2356.51	-0.679763	0.144467	-4.70533	2.53458e-06	0.000158036
ENSG00000258092.1	NA	ENSG00000258092	602.658	1.12595	0.239696	4.69742	2.63471e-06	0.000163632
ENSG00000258232.2	NA	ENSG00000258232	1568.69	-0.897631	0.191371	-4.69053	2.72496e-06	0.000168574
ENSG00000241163.10	285286	LINC00877	63.1337	1.27681	0.272324	4.68856	2.75134e-06	0.00016954
ENSG00000283662.1	NA	ENSG00000283662	64.8619	-1.22283	0.26121	-4.6814	2.84928e-06	0.000174893
ENSG00000287737.3	NA	ENSG00000287737	147.485	-0.904467	0.193698	-4.66947	3.01982e-06	0.000184642
ENSG00000249695.6	574538	ENSG00000249695	53.3887	1.32531	0.283912	4.66803	3.04096e-06	0.000184744
ENSG00000231691.2	NA	ENSG00000231691	87.542	-1.08823	0.233137	-4.66777	3.04491e-06	0.000184744
ENSG00000236841.8	101929532	ENSG00000236841	608.614	-0.724521	0.155536	-4.65823	3.18942e-06	0.00019277
ENSG00000289152.2	NA	ENSG00000289152	12.4185	2.75076	0.591213	4.65274	3.2755e-06	0.000197087
ENSG00000228302.2	NA	ENSG00000228302	599.225	-0.743602	0.159843	-4.65209	3.28583e-06	0.000197087
ENSG00000179082.4	NA	LINC02913	72.1449	1.2935	0.278455	4.64529	3.39596e-06	0.000202922
ENSG00000289929.1	NA	ENSG00000289929	90.6145	-1.26537	0.272566	-4.64244	3.44316e-06	0.000204965
ENSG00000287879.1	NA	ENSG00000287879	22.4748	1.94208	0.418698	4.63838	3.51148e-06	0.000208247
ENSG00000288810.1	NA	ENSG00000288810	28.649	-1.93282	0.417088	-4.63408	3.58531e-06	0.000211829
ENSG00000274444.1	NA	ENSG00000274444	107.56	-1.24009	0.267698	-4.63243	3.61405e-06	0.00021273
ENSG00000255644.1	NA	ENSG00000255644	9.55671	-3.27842	0.708266	-4.6288	3.67791e-06	0.000215684
ENSG00000243319.7	283480	FGF14-IT1	248.614	-1.79899	0.388918	-4.62561	3.73489e-06	0.000218214
ENSG00000229852.4	122539212	KHDC1-AS1	370.315	-0.660644	0.142847	-4.62484	3.74895e-06	0.000218227
ENSG00000257817.2	NA	TBX3-AS1	125.409	0.915636	0.198049	4.62329	3.77701e-06	0.000219053
ENSG00000231119.2	101927377	ENSG00000231119	73.56	-1.22272	0.264536	-4.62213	3.79812e-06	0.00021947
ENSG00000291008.1	NA	ENSG00000291008	181.808	-0.994302	0.215276	-4.61872	3.86108e-06	0.000222294
ENSG00000261087.1	115830329	ZNNT1	137.227	1.10508	0.239378	4.61646	3.90339e-06	0.000223913
ENSG00000261656.6	101927726	BEAN1-AS1	16.098	2.73591	0.592794	4.61527	3.92586e-06	0.000224386
ENSG00000248677.2	100505625	LINC02102	28.5052	1.75648	0.380722	4.61355	3.95841e-06	0.000225183
ENSG00000259943.2	NA	ZMPSTE24-DT	105.776	-1.01417	0.219848	-4.61303	3.96836e-06	0.000225183
ENSG00000279489.1	NA	ENSG00000279489	25.1364	1.98683	0.431057	4.6092	4.0423e-06	0.000228557
ENSG00000260924.3	NA	LINC01311	49.1613	-1.29459	0.280962	-4.60771	4.07128e-06	0.000229373
ENSG00000272540.1	NA	ENSG00000272540	5679.35	-0.879584	0.191052	-4.60389	4.14671e-06	0.000231399
ENSG00000235280.2	NA	MCF2L-AS1	62.0305	-1.37368	0.298385	-4.60371	4.15026e-06	0.000231399
ENSG00000286596.1	NA	ENSG00000286596	312.252	-0.818286	0.177747	-4.60366	4.15125e-06	0.000231399
ENSG00000279317.4	NA	ENSG00000279317	32.9069	1.70194	0.370095	4.59866	4.25226e-06	0.000236195
ENSG00000291094.2	NA	ENSG00000291094	348.521	-0.737758	0.16071	-4.59061	4.41961e-06	0.000243956
ENSG00000248445.5	101927233	SEMA6A-AS1	115.693	-1.10458	0.240634	-4.59028	4.42652e-06	0.000243956
ENSG00000287735.1	NA	ENSG00000287735	36.9299	-1.44304	0.314406	-4.58972	4.43838e-06	0.000243956
ENSG00000237781.3	NA	ADAMTSL4-AS2	73.2118	1.13091	0.246485	4.58814	4.47207e-06	0.000244954
ENSG00000234945.8	100505624	GTF3C2-AS1	814.345	-0.701298	0.152892	-4.58688	4.49925e-06	0.00024559
ENSG00000270069.3	NA	MIR222HG	475.924	0.952053	0.207602	4.58594	4.51943e-06	0.000245841
ENSG00000291099.1	NA	ENSG00000291099	202.679	-0.735151	0.160555	-4.57882	4.67616e-06	0.000252986
ENSG00000286964.1	NA	ENSG00000286964	161.457	-0.888658	0.194093	-4.57852	4.68284e-06	0.000252986
ENSG00000261889.1	NA	ENSG00000261889	54.0196	1.42368	0.311168	4.57528	4.75588e-06	0.000256055
ENSG00000285979.1	NA	ENSG00000285979	252.32	-0.9192	0.201172	-4.56923	4.89528e-06	0.000262663
ENSG00000231104.8	NA	ENSG00000231104	265.613	-0.800133	0.175195	-4.5671	4.94511e-06	0.000264438
ENSG00000253671.3	NA	ENSG00000253671	41.4651	-1.41846	0.310754	-4.56459	5.00463e-06	0.000266716
ENSG00000272711.1	NA	HK2-DT	28.2638	-1.71317	0.375466	-4.56278	5.04812e-06	0.000268128
ENSG00000261054.1	NA	SYNM-AS2	401.292	0.926116	0.20303	4.56148	5.0795e-06	0.000268567
ENSG00000279905.1	NA	ENSG00000279905	153.347	-1.05735	0.231823	-4.56103	5.09044e-06	0.000268567
ENSG00000279561.3	100132249	ENSG00000279561	162.784	-0.898814	0.197393	-4.55342	5.27816e-06	0.000277543
ENSG00000250748.6	105369187	MSRB3-AS1	630.899	-0.748612	0.164543	-4.54965	5.37354e-06	0.00028162
ENSG00000204387.14	50854	SNHG32	162.189	-1.00693	0.221397	-4.54807	5.41409e-06	0.000281629
ENSG00000238113.7	103352539	LINC01410	511.8	-0.867034	0.190645	-4.5479	5.41841e-06	0.000281629
ENSG00000290839.1	NA	ENSG00000290839	200.645	-0.760528	0.167239	-4.54756	5.42727e-06	0.000281629
ENSG00000272114.1	NA	ENSG00000272114	86.0071	1.16023	0.255259	4.54528	5.48624e-06	0.000283756
ENSG00000287705.1	NA	ENSG00000287705	44.9514	-1.35902	0.299119	-4.5434	5.53536e-06	0.00028469
ENSG00000235779.8	105373346	ENSG00000235779	25.7394	2.2554	0.496433	4.54321	5.54039e-06	0.00028469
ENSG00000260698.1	NA	ENSG00000260698	44.0893	1.44637	0.318484	4.54143	5.58737e-06	0.000285487
ENSG00000225792.3	105375304	SNX10-AS1	163.652	-0.969536	0.213495	-4.54125	5.59211e-06	0.000285487
ENSG00000263345.1	NA	SGSM2-AS1	383.373	-0.733302	0.161753	-4.53345	5.80267e-06	0.000294668
ENSG00000291185.1	NA	ENSG00000291185	910.33	-0.71873	0.158548	-4.53321	5.8093e-06	0.000294668
ENSG00000275038.2	NA	ENSG00000275038	98.108	-1.00871	0.222742	-4.5286	5.93771e-06	0.000300216
ENSG00000250902.1	104326058	SMAD1-AS1	354.906	-0.8682	0.192098	-4.51956	6.19685e-06	0.000312317
ENSG00000280219.1	NA	ENSG00000280219	142.665	-0.894861	0.198325	-4.51208	6.41935e-06	0.000322318
ENSG00000242816.2	101926953	ENSG00000242816	92.165	-1.40501	0.311434	-4.51142	6.43951e-06	0.000322318
ENSG00000205885.8	283314	C1RL-AS1	326.906	-0.842179	0.1867	-4.51086	6.45657e-06	0.000322318
ENSG00000246339.6	101929402	EXTL3-AS1	206.731	-0.751644	0.166852	-4.50486	6.64165e-06	0.000330511
ENSG00000288828.1	NA	ENSG00000288828	34.7011	-1.45341	0.322717	-4.50367	6.67912e-06	0.000331331
ENSG00000242125.3	8420	SNHG3	2544.96	-0.677804	0.1508	-4.49473	6.96591e-06	0.000344474
ENSG00000267523.1	NA	ENSG00000267523	248.238	-0.99127	0.221022	-4.48493	7.29368e-06	0.000359556
ENSG00000290474.1	387036	GUSBP2	143.41	-0.842609	0.188007	-4.4818	7.40151e-06	0.000363734
ENSG00000225988.1	101929329	LAMP5-AS1	221.832	-0.804932	0.179679	-4.47982	7.47049e-06	0.000365984
ENSG00000288606.1	NA	ENSG00000288606	404.389	-0.751762	0.167887	-4.47778	7.54218e-06	0.000368352
ENSG00000263072.10	NA	ZNF213-AS1	869.445	-0.709159	0.158439	-4.47591	7.6088e-06	0.0003702
ENSG00000236199.1	NA	SMARCA2-AS1	63.1752	1.30396	0.291398	4.47486	7.64622e-06	0.0003702
ENSG00000233251.8	100129434	ENSG00000233251	399.876	-0.807103	0.18038	-4.47447	7.66029e-06	0.0003702
ENSG00000286365.1	NA	ENSG00000286365	38.8838	-1.41345	0.31592	-4.47409	7.67388e-06	0.0003702
ENSG00000258168.6	NA	ENSG00000258168	49.8815	-1.2035	0.269325	-4.46858	7.87413e-06	0.000378584
ENSG00000237949.3	102724768	LINC00844	13.5832	2.95472	0.661307	4.46799	7.89568e-06	0.000378584
ENSG00000275888.1	NA	ENSG00000275888	679.58	-0.75976	0.170322	-4.46073	8.16793e-06	0.000390452
ENSG00000281404.2	100506516	LINC01176	205.85	0.921617	0.206719	4.45831	8.26094e-06	0.000393705
ENSG00000223486.1	124905179	LINC03053	48.2036	-1.23802	0.278193	-4.45022	8.57833e-06	0.0004076
ENSG00000289511.1	NA	ENSG00000289511	47.7195	-1.25385	0.281915	-4.44762	8.68261e-06	0.000410615
ENSG00000276855.1	NA	ENSG00000276855	182.485	-0.981311	0.220651	-4.44734	8.69385e-06	0.000410615
ENSG00000264188.1	NA	ENSG00000264188	9.7114	3.22796	0.726675	4.4421	8.9086e-06	0.000419502
ENSG00000278722.1	NA	ENSG00000278722	98.2269	-1.18224	0.266634	-4.43393	9.25311e-06	0.000434428
ENSG00000276462.2	440896	LINC03025	18.747	2.95486	0.666642	4.43246	9.31651e-06	0.000436107
ENSG00000284707.2	NA	ENSG00000284707	1351.22	0.811058	0.183068	4.43037	9.40717e-06	0.000439048
ENSG00000224086.6	NA	PPM1F-AS1	1453.68	-0.526406	0.119011	-4.42317	9.7263e-06	0.000452603
ENSG00000279146.1	NA	ENSG00000279146	50.3501	-1.37801	0.311633	-4.42191	9.78334e-06	0.000453918
ENSG00000237390.1	NA	ENSG00000237390	21.0811	2.55892	0.578976	4.41973	9.88257e-06	0.000455976
ENSG00000285533.4	105369347	RELA-DT	116.678	-0.873802	0.197708	-4.41966	9.8855e-06	0.000455976
ENSG00000292986.1	NA	DUXAP10	2888.19	-0.649677	0.147071	-4.41744	9.98789e-06	0.000459356
ENSG00000293477.1	NA	CRYZL2P	303.015	-0.840838	0.190418	-4.41575	1.00662e-05	0.000460651
ENSG00000285410.1	55056	GABPB1-IT1	659.431	-0.650165	0.147244	-4.41557	1.00745e-05	0.000460651
ENSG00000213057.5	400798	C1orf220	46.7237	-1.27143	0.288038	-4.41411	1.01425e-05	0.000462422
ENSG00000236255.2	NA	ENSG00000236255	198.852	-0.890923	0.202246	-4.40515	1.0571e-05	0.000480568
ENSG00000245571.7	101927204	FAM111A-DT	111.951	-0.98596	0.224233	-4.39704	1.09736e-05	0.000497439
ENSG00000290783.1	317760	ADAM20P1	41.6905	1.37155	0.312448	4.38969	1.1351e-05	0.000513071
ENSG00000253645.1	NA	ENSG00000253645	388.115	-0.84442	0.192484	-4.38696	1.14947e-05	0.000516885
ENSG00000183535.9	378832	COL18A1-AS1	81.1201	1.26108	0.287474	4.38676	1.15051e-05	0.000516885
ENSG00000262791.1	NA	ENSG00000262791	49.3517	-1.26715	0.288893	-4.38622	1.15337e-05	0.000516885
ENSG00000214955.5	NA	ENSG00000214955	8.18936	3.73794	0.852427	4.38505	1.15957e-05	0.000517079
ENSG00000288808.1	NA	ENSG00000288808	110.51	-1.01286	0.231047	-4.38379	1.16631e-05	0.000517079
ENSG00000269821.2	10984	KCNQ1OT1	2434.1	0.935995	0.213517	4.38371	1.16676e-05	0.000517079
ENSG00000291146.1	441212	RP9P	376.508	0.844672	0.192686	4.38368	1.16691e-05	0.000517079
ENSG00000255087.6	101929473	ENSG00000255087	33.5197	2.18389	0.499476	4.37236	1.22909e-05	0.000543107
ENSG00000261188.3	100507599	TFIP11-DT	99.621	-0.964387	0.220666	-4.37035	1.24049e-05	0.000546613
ENSG00000265749.6	NA	ENSG00000265749	200.273	-0.820678	0.187921	-4.36714	1.25883e-05	0.000553148
ENSG00000223812.8	NA	PYDC2-AS1	312.149	-0.865662	0.198357	-4.36417	1.27606e-05	0.000559163
ENSG00000233355.7	100506915	CHRM3-AS2	104.912	-1.1275	0.258729	-4.35787	1.31337e-05	0.000573918
ENSG00000227398.6	NA	KIF9-AS1	281.44	0.757043	0.173784	4.35624	1.32315e-05	0.000576592
ENSG00000260206.1	NA	ENSG00000260206	245.922	-0.982031	0.22548	-4.35529	1.32889e-05	0.0005775
ENSG00000234492.6	285456	RPL34-DT	48.6727	1.41001	0.323861	4.35375	1.33826e-05	0.000579974
ENSG00000270087.7	NA	ENSG00000270087	153.064	-0.935264	0.215729	-4.33536	1.45521e-05	0.000628931
ENSG00000235872.2	NA	ENSG00000235872	338.942	-0.905811	0.209028	-4.33345	1.4679e-05	0.000632682
ENSG00000288551.1	NA	ENSG00000288551	11.889	2.77211	0.640004	4.3314	1.48164e-05	0.000636863
ENSG00000290823.1	NA	ENSG00000290823	508.919	-0.710004	0.164065	-4.32758	1.50759e-05	0.000644767
ENSG00000279382.1	NA	ENSG00000279382	442.599	-0.751903	0.173751	-4.32749	1.5082e-05	0.000644767
ENSG00000286782.1	NA	ENSG00000286782	24.7199	1.84362	0.426126	4.32647	1.51518e-05	0.000645268
ENSG00000278934.1	NA	ENSG00000278934	43.244	-1.3944	0.322321	-4.32612	1.51756e-05	0.000645268
ENSG00000278972.1	NA	ENSG00000278972	31.846	-1.72934	0.39983	-4.3252	1.52397e-05	0.000646253
ENSG00000285294.1	643650	LINC00842	52.8991	-1.23548	0.285927	-4.32095	1.55361e-05	0.000657056
ENSG00000249096.7	NA	LINC02362	50.2136	1.24844	0.288992	4.31997	1.5605e-05	0.000658205
ENSG00000228506.4	NA	PNISR-AS1	329.028	-0.784748	0.181912	-4.31388	1.60415e-05	0.000674812
ENSG00000235731.3	NA	LINC02250	31.4598	1.71198	0.396935	4.313	1.61051e-05	0.000675687
ENSG00000255438.2	NA	ENSG00000255438	417.901	-0.820402	0.19046	-4.30747	1.65134e-05	0.000690979
ENSG00000233901.8	100506119	LINC01503	58.6542	1.20565	0.280026	4.30551	1.666e-05	0.000695269
ENSG00000235501.8	NA	CNN3-DT	191.719	-0.811387	0.188538	-4.30357	1.68071e-05	0.000699557
ENSG00000254186.3	NA	ENSG00000254186	29.1298	1.84368	0.430313	4.28452	1.83132e-05	0.000760241
ENSG00000272657.1	NA	ENSG00000272657	295.765	0.850842	0.198718	4.28166	1.85501e-05	0.000766867
ENSG00000273319.1	NA	ENSG00000273319	61.308	1.21722	0.284303	4.28142	1.85701e-05	0.000766867
ENSG00000290600.1	155060	ENSG00000290600	310.101	-0.751084	0.175763	-4.27327	1.92628e-05	0.000792891
ENSG00000285952.1	NA	ENSG00000285952	791.694	-0.637426	0.149182	-4.2728	1.93036e-05	0.000792891
ENSG00000267575.9	101927151	LINC02987	505.043	-0.624325	0.146135	-4.27225	1.93511e-05	0.000792891
ENSG00000270049.4	101927837	ATP6V0D1-DT	167.46	-0.79556	0.186267	-4.27108	1.94533e-05	0.000795014
ENSG00000238197.8	100506215	PAXBP1-AS1	572.279	-0.687154	0.161057	-4.26654	1.98529e-05	0.000809251
ENSG00000205086.8	400950	LINC02898	61.7111	-1.18725	0.278478	-4.26336	2.01375e-05	0.000817677
ENSG00000285948.1	NA	ENSG00000285948	458.048	-0.795384	0.186575	-4.26307	2.01633e-05	0.000817677
ENSG00000289378.1	NA	ENSG00000289378	117.472	-0.907395	0.212915	-4.26178	2.02805e-05	0.00082032
ENSG00000293110.1	NA	ENSG00000293110	78.6974	1.61027	0.378131	4.25849	2.05808e-05	0.000830339
ENSG00000237187.9	441094	NR2F1-AS1	838.179	-0.589132	0.138407	-4.25652	2.07635e-05	0.000834164
ENSG00000288533.1	NA	ENSG00000288533	22.0824	1.81274	0.425894	4.25633	2.07814e-05	0.000834164
ENSG00000178803.12	646023	ADORA2A-AS1	93.92	-0.885679	0.208209	-4.25379	2.10184e-05	0.000840242
ENSG00000290831.1	260294	NSUN5P2	1020.07	-0.665685	0.1565	-4.25357	2.10393e-05	0.000840242
ENSG00000176593.8	100128398	ZNF606-AS1	227.045	-0.731458	0.172067	-4.251	2.12814e-05	0.000847761
ENSG00000247137.9	100506282	ANKRD42-DT	539.981	-0.594037	0.139764	-4.25029	2.13493e-05	0.000848326
ENSG00000233427.1	NA	ENSG00000233427	67.4714	-1.10337	0.259664	-4.24921	2.14521e-05	0.000850269
ENSG00000268858.2	112268269	ENSG00000268858	385.045	0.711788	0.16763	4.24619	2.17432e-05	0.000859647
ENSG00000257298.1	NA	ENSG00000257298	62.0877	-1.3365	0.314796	-4.24563	2.17984e-05	0.000859675
ENSG00000230737.1	NA	ENSG00000230737	31.8675	-1.76844	0.416931	-4.24157	2.21965e-05	0.000873193
ENSG00000289466.1	NA	ENSG00000289466	33.6957	-1.48517	0.350866	-4.23287	2.30727e-05	0.000905403
ENSG00000232470.1	NA	ENSG00000232470	21.0297	-2.03449	0.48081	-4.23137	2.32268e-05	0.000909188
ENSG00000250043.1	NA	ENSG00000250043	44.0041	-1.33085	0.314705	-4.22889	2.34846e-05	0.000917006
ENSG00000287678.1	NA	ENSG00000287678	125.473	-0.928802	0.219731	-4.22699	2.36834e-05	0.000920495
ENSG00000286599.1	NA	ENSG00000286599	334.97	-0.737082	0.174412	-4.22609	2.37789e-05	0.000920495
ENSG00000265458.3	NA	NARF-AS2	113.81	-0.960382	0.227264	-4.22585	2.38041e-05	0.000920495
ENSG00000251396.9	NA	LINC01301	58.9993	1.30259	0.308245	4.22582	2.38074e-05	0.000920495
ENSG00000215483.12	400123	LINC00598	56.9843	1.66184	0.393666	4.22144	2.42746e-05	0.000936264
ENSG00000260244.1	NA	ENSG00000260244	293.836	-0.82209	0.194897	-4.21807	2.46405e-05	0.000948057
ENSG00000232533.3	NA	FAM131B-AS2	259.399	-0.88919	0.210914	-4.21588	2.48805e-05	0.000954962
ENSG00000288612.1	NA	ENSG00000288612	34.9994	1.48408	0.352687	4.20793	2.57724e-05	0.000986795
ENSG00000280079.1	NA	ENSG00000280079	144.595	-0.772383	0.183793	-4.20246	2.64027e-05	0.00100848
ENSG00000203993.7	85026	ARRDC1-AS1	600.502	-0.661317	0.157574	-4.19686	2.70645e-05	0.00103044
ENSG00000287502.1	NA	ENSG00000287502	24.4707	-1.65795	0.39508	-4.19649	2.71081e-05	0.00103044
ENSG00000253167.1	106479020	WASHC5-AS1	235.859	-0.837981	0.199752	-4.1951	2.72754e-05	0.0010343
ENSG00000252690.3	NA	ENSG00000252690	135.683	-0.849966	0.202707	-4.19308	2.75193e-05	0.00104105
ENSG00000233783.8	NA	ENSG00000233783	139.296	1.01232	0.241558	4.1908	2.77971e-05	0.00104904
ENSG00000233175.2	NA	FMNL1-AS1	258.729	-0.697176	0.166483	-4.18767	2.81829e-05	0.00106106
ENSG00000237940.3	102723927	LINC01238	202.698	-0.95396	0.227848	-4.18683	2.82883e-05	0.0010625
ENSG00000236723.2	NA	ENSG00000236723	354.546	-0.825591	0.197584	-4.17844	2.93516e-05	0.00109981
ENSG00000223969.7	124906608	ENSG00000223969	101.689	-0.940284	0.225072	-4.17771	2.94465e-05	0.00110031
ENSG00000291066.1	NA	ENSG00000291066	394.539	-0.708825	0.169687	-4.17726	2.95044e-05	0.00110031
ENSG00000267452.3	440446	LINC02073	20.7582	2.62417	0.628403	4.17593	2.96775e-05	0.00110347
ENSG00000236519.2	NA	LINC01424	95.7634	-0.879848	0.210715	-4.17553	2.97289e-05	0.00110347
ENSG00000267784.1	NA	ENSG00000267784	26.5334	1.66131	0.398114	4.17296	3.00663e-05	0.00111337
ENSG00000285095.2	112268208	ENSG00000285095	54.8538	-1.22168	0.292979	-4.16985	3.04797e-05	0.00112604
ENSG00000247624.6	441009	CPEB2-DT	40.0501	1.49258	0.358167	4.16728	3.0825e-05	0.00113406
ENSG00000231310.3	100874217	TBL1XR1-AS1	453.54	-0.642897	0.154277	-4.16717	3.08407e-05	0.00113406
ENSG00000288056.1	NA	ENSG00000288056	37.3245	1.41999	0.340881	4.16564	3.10483e-05	0.00113867
ENSG00000290921.1	NA	ENSG00000290921	529.533	-0.668561	0.160512	-4.16518	3.11103e-05	0.00113867
ENSG00000274895.1	NA	ENSG00000274895	67.223	-1.04696	0.251455	-4.16361	3.13249e-05	0.00114387
ENSG00000293329.1	NA	DUXAP9	1527.49	-0.651044	0.156563	-4.15836	3.20546e-05	0.00116616
ENSG00000205181.8	149837	LINC00654	471.936	-0.78097	0.187817	-4.15815	3.20832e-05	0.00116616
ENSG00000282917.4	101927179	ENSG00000282917	185.756	-0.698704	0.168109	-4.15626	3.235e-05	0.00117315
ENSG00000279873.2	100129726	LINC01126	61.5111	-1.13912	0.274272	-4.15323	3.27813e-05	0.00118607
ENSG00000269609.6	100505761	C10orf95-AS1	375.091	-0.637433	0.153509	-4.15242	3.28976e-05	0.00118755
ENSG00000289829.1	NA	ENSG00000289829	18.7846	1.90596	0.459277	4.1499	3.32616e-05	0.00119795
ENSG00000288596.2	56260	C8orf44	217.63	-0.817515	0.197164	-4.14637	3.37781e-05	0.00121378
ENSG00000231770.8	NA	TMEM44-AS1	77.2197	-1.00931	0.24377	-4.14042	3.46678e-05	0.00124292
ENSG00000291079.1	NA	ENSG00000291079	408.909	-0.627152	0.1516	-4.13688	3.52062e-05	0.00125936
ENSG00000266402.5	105376843	SNHG25	101.907	-0.983156	0.237954	-4.13171	3.6008e-05	0.00128513
ENSG00000279699.1	NA	ENSG00000279699	19.9618	2.17866	0.527563	4.12968	3.63273e-05	0.0012936
ENSG00000274578.1	NA	ENSG00000274578	29.4785	-1.72367	0.417457	-4.12897	3.64396e-05	0.00129467
ENSG00000291126.1	NA	ENSG00000291126	152.376	-0.807164	0.195839	-4.12158	3.76285e-05	0.00133391
ENSG00000270112.5	105372097	ST8SIA5-DT	49.4741	1.24546	0.302221	4.12104	3.77172e-05	0.00133406
ENSG00000254602.2	NA	MIR130AHG	163.305	0.841128	0.204206	4.11902	3.8049e-05	0.00134278
ENSG00000232729.8	101926943	GTF2I-AS1	1581.02	-0.622731	0.151273	-4.11661	3.84488e-05	0.00135386
ENSG00000260920.2	NA	ENSG00000260920	532.005	0.841149	0.204371	4.11581	3.85829e-05	0.00135536
ENSG00000258634.3	NA	ENSG00000258634	877.469	-0.523554	0.127221	-4.11533	3.86632e-05	0.00135536
ENSG00000259352.1	NA	ENSG00000259352	139.659	-0.872377	0.212151	-4.11206	3.92148e-05	0.00137165
ENSG00000227227.1	NA	ENSG00000227227	174.465	-0.797343	0.193943	-4.11122	3.93568e-05	0.00137242
ENSG00000258667.3	105370526	HIF1A-AS3	1049.09	-0.666865	0.162218	-4.11091	3.94108e-05	0.00137242
ENSG00000253576.1	NA	ENSG00000253576	35.1275	-1.35493	0.330523	-4.09935	4.14309e-05	0.00143835
ENSG00000237705.1	NA	ENSG00000237705	249.721	-0.795382	0.194041	-4.09904	4.14865e-05	0.00143835
ENSG00000293311.1	NA	SMPD4BP	550.663	-0.602818	0.147178	-4.09585	4.20626e-05	0.00145513
ENSG00000293491.1	NA	TMEM198B	2256.39	-0.614424	0.150103	-4.09334	4.25203e-05	0.00146622
ENSG00000272686.1	116435299	WASL-DT	237.088	-0.773446	0.188968	-4.093	4.2583e-05	0.00146622
ENSG00000273055.1	NA	ENSG00000273055	87.6384	-1.05189	0.257025	-4.09257	4.26622e-05	0.00146622
ENSG00000226239.2	NA	ENSG00000226239	28.7649	1.54225	0.376979	4.09107	4.29393e-05	0.00147254
ENSG00000224190.2	728327	LINC02667	4.75294	5.61544	1.37532	4.083	4.44584e-05	0.00152133
ENSG00000229111.1	100873965	MED4-AS1	405.761	-0.737448	0.180639	-4.08244	4.45648e-05	0.00152166
ENSG00000255843.1	NA	ENSG00000255843	119.169	-0.780408	0.191216	-4.08128	4.47878e-05	0.00152598
ENSG00000254337.2	107986951	ENSG00000254337	404.789	-0.744254	0.182602	-4.07584	4.58488e-05	0.00155876
ENSG00000223745.8	NA	CCDC18-AS1	713.602	-0.586397	0.144132	-4.06846	4.73241e-05	0.00160546
ENSG00000198468.11	642946	FLVCR1-DT	140.289	-0.799528	0.196628	-4.06619	4.77874e-05	0.0016177
ENSG00000274718.1	NA	ENSG00000274718	51.2753	-1.10456	0.271833	-4.06339	4.83648e-05	0.00163374
ENSG00000237222.4	100507391	LINC01968	24.268	2.34969	0.578558	4.06129	4.8802e-05	0.00164498
ENSG00000224934.6	NA	GOT1-DT	322.786	-0.648533	0.159771	-4.05914	4.92545e-05	0.00165546
ENSG00000260466.1	NA	ENSG00000260466	326.605	1.40471	0.346089	4.05881	4.93228e-05	0.00165546
ENSG00000236107.10	101929680	SCN1A-AS1	2397.57	-0.601929	0.148343	-4.05769	4.95606e-05	0.00165991
ENSG00000229666.2	NA	MAST4-AS1	20.2828	-1.89947	0.468232	-4.05668	4.97757e-05	0.00166358
ENSG00000286555.1	NA	ENSG00000286555	181.169	-0.833326	0.205741	-4.05036	5.11387e-05	0.00170552
ENSG00000229109.2	NA	FRMD3-AS1	33.2406	-1.39463	0.344778	-4.04501	5.23205e-05	0.00174126
ENSG00000235597.3	150568	LINC01102	68.2545	-1.03049	0.25486	-4.04334	5.26942e-05	0.0017432
ENSG00000285600.2	NA	ENSG00000285600	248.672	-0.809805	0.200284	-4.04329	5.27064e-05	0.0017432
ENSG00000257167.3	100128191	TMPO-AS1	406.829	-0.672955	0.166438	-4.04327	5.27105e-05	0.0017432
ENSG00000293037.1	NA	ENSG00000293037	91.8988	0.92827	0.23055	4.02633	5.66545e-05	0.00186972
ENSG00000274204.1	NA	ENSG00000274204	22.7773	-1.63865	0.407094	-4.02522	5.69212e-05	0.0018746
ENSG00000245281.9	101929066	ASAH1-AS1	163.131	-0.743384	0.184818	-4.02225	5.76443e-05	0.00189446
ENSG00000271122.1	101930085	HERPUD2-AS1	988.946	-0.778144	0.193556	-4.02025	5.81352e-05	0.00190662
ENSG00000285599.1	NA	ENSG00000285599	177.862	-0.70221	0.174933	-4.01416	5.9657e-05	0.00195247
ENSG00000278918.1	NA	ENSG00000278918	176.919	-0.750802	0.187659	-4.00088	6.3108e-05	0.00205877
ENSG00000226200.7	NA	SGMS1-AS1	500.14	-0.647525	0.161855	-4.00066	6.31661e-05	0.00205877
ENSG00000284747.1	NA	ENSG00000284747	42.1515	1.19942	0.299852	4.00004	6.3331e-05	0.00205989
ENSG00000250754.6	101928877	LINC02436	18.858	2.39701	0.599422	3.99887	6.3646e-05	0.00206588
ENSG00000288908.1	NA	ENSG00000288908	44.6036	-1.20441	0.301362	-3.99655	6.42718e-05	0.00208191
ENSG00000289961.1	NA	ENSG00000289961	15.7072	-1.9018	0.476233	-3.99342	6.5126e-05	0.00210525
ENSG00000289904.1	NA	ENSG00000289904	101.929	-0.873122	0.218852	-3.98955	6.61978e-05	0.00213513
ENSG00000265519.1	NA	ENSG00000265519	52.4572	-1.17789	0.295276	-3.98911	6.63209e-05	0.00213513
ENSG00000263843.1	100287042	MIF4GD-DT	147.669	-0.714541	0.179389	-3.9832	6.79933e-05	0.00218451
ENSG00000244586.1	NA	WNT5A-AS1	98.575	-0.906798	0.227688	-3.98263	6.81561e-05	0.00218529
ENSG00000269893.10	100093630	SNHG8	2935.04	-0.637387	0.160109	-3.98095	6.86401e-05	0.00219626
ENSG00000290592.1	107985211	ENSG00000290592	19.621	2.19363	0.551098	3.98048	6.87766e-05	0.00219626
ENSG00000233030.2	124904411	ENSG00000233030	98.3809	0.873293	0.219465	3.97918	6.91522e-05	0.00220379
ENSG00000289494.2	NA	ENSG00000289494	89.3558	-0.883711	0.222289	-3.9755	7.02301e-05	0.00223363
ENSG00000293478.1	NA	TP73-AS1	1389.95	-0.567491	0.14282	-3.97348	7.08311e-05	0.00224821
ENSG00000279693.1	NA	ENSG00000279693	84.9387	-0.979716	0.246804	-3.9696	7.19928e-05	0.00228049
ENSG00000286248.1	NA	ENSG00000286248	123	-0.847745	0.213705	-3.96689	7.2818e-05	0.00230201
ENSG00000264769.1	NA	MAFG-AS1	100.632	1.13172	0.285426	3.965	7.33944e-05	0.00231251
ENSG00000277128.2	NA	ENSG00000277128	101.61	0.894375	0.225576	3.96485	7.34432e-05	0.00231251
ENSG00000235888.5	NA	LINC02940	25.2521	1.85949	0.469356	3.9618	7.43868e-05	0.00233755
ENSG00000279036.1	NA	ENSG00000279036	28.7202	1.71411	0.433274	3.95618	7.61581e-05	0.00238846
ENSG00000255817.1	NA	ENSG00000255817	103.255	-0.984755	0.249067	-3.95377	7.69293e-05	0.00240786
ENSG00000288473.1	NA	ENSG00000288473	1398.12	-0.56039	0.141837	-3.95096	7.78392e-05	0.00242977
ENSG00000206195.11	503637	DUXAP8	2410.55	-0.563076	0.142527	-3.95066	7.79376e-05	0.00242977
ENSG00000227230.1	NA	ENSG00000227230	346.881	-0.759266	0.192257	-3.94921	7.84089e-05	0.00243964
ENSG00000235142.12	100422737	LINC02532	30.4235	2.12966	0.540029	3.94361	8.02651e-05	0.00248771
ENSG00000260672.1	NA	ENSG00000260672	23.1739	1.64933	0.41823	3.9436	8.0269e-05	0.00248771
ENSG00000275496.4	102723360	ENSG00000275496	165.421	-0.728157	0.184674	-3.94293	8.04905e-05	0.00248968
ENSG00000249532.6	109864269	MIR302CHG	598.6	-0.715889	0.181689	-3.94019	8.14165e-05	0.0025134
ENSG00000184441.4	NA	ENSG00000184441	222.359	-0.658191	0.167356	-3.93289	8.39305e-05	0.00258595
ENSG00000246695.9	NA	RASSF8-AS1	382.004	-0.618009	0.157216	-3.93095	8.46106e-05	0.00260182
ENSG00000257621.9	379025	PSMA3-AS1	1017.53	-0.572608	0.145794	-3.92751	8.58304e-05	0.00263419
ENSG00000233184.9	102606465	DPH5-DT	394.512	-0.642227	0.163574	-3.92621	8.6294e-05	0.00263932
ENSG00000272068.1	NA	BCAN-AS1	274.987	0.692034	0.176265	3.92611	8.63321e-05	0.00263932
ENSG00000278986.1	NA	ENSG00000278986	149.705	-0.679516	0.173141	-3.92463	8.68627e-05	0.00264447
ENSG00000287202.1	NA	ENSG00000287202	471.155	-0.656234	0.16722	-3.92438	8.69534e-05	0.00264447
ENSG00000233515.2	101929397	LINC01518	431.112	0.660419	0.168292	3.92424	8.70033e-05	0.00264447
ENSG00000255026.1	NA	ENSG00000255026	52.2659	1.33742	0.34111	3.92078	8.82625e-05	0.00267758
ENSG00000265794.5	NA	ENSG00000265794	1176.84	-0.613392	0.156489	-3.91971	8.86566e-05	0.00268116
ENSG00000286327.1	NA	ENSG00000286327	68.1921	1.10781	0.282638	3.91953	8.87206e-05	0.00268116
ENSG00000267131.1	101927855	ENSG00000267131	117.073	-0.890092	0.227246	-3.91686	8.97112e-05	0.00268496
ENSG00000275857.1	NA	ENSG00000275857	124.182	-0.749353	0.191321	-3.91672	8.97603e-05	0.00268496
ENSG00000253553.9	NA	ENSG00000253553	217.62	-0.609399	0.155592	-3.91665	8.97883e-05	0.00268496
ENSG00000257176.3	100506606	ENSG00000257176	147.923	-0.69694	0.177944	-3.91662	8.98007e-05	0.00268496
ENSG00000271743.1	NA	ENSG00000271743	18.9086	2.22511	0.568132	3.91654	8.98287e-05	0.00268496
ENSG00000225216.6	NA	ENSG00000225216	141.432	-0.821452	0.209745	-3.91644	8.98673e-05	0.00268496
ENSG00000279592.1	NA	ENSG00000279592	84.8624	-0.888307	0.226869	-3.91551	9.02136e-05	0.00269021
ENSG00000218416.4	100130449	GPC1-AS1	60.9325	1.10439	0.282194	3.91359	9.09345e-05	0.00270659
ENSG00000197989.15	85028	SNHG12	326.375	-0.631936	0.161657	-3.90912	9.26318e-05	0.00275191
ENSG00000290683.1	NA	ENSG00000290683	142.62	-0.829804	0.212537	-3.90429	9.45039e-05	0.00280225
ENSG00000243888.1	NA	ENSG00000243888	60.1817	-1.09858	0.281494	-3.90268	9.51354e-05	0.00281569
ENSG00000264545.2	NA	ENSG00000264545	128.03	-0.923282	0.236672	-3.9011	9.57548e-05	0.00282871
ENSG00000280047.1	NA	ENSG00000280047	59.9656	1.1385	0.292043	3.89841	9.68267e-05	0.00285503
ENSG00000290762.1	NA	ENSG00000290762	349.03	-0.781656	0.200634	-3.89594	9.78194e-05	0.00287892
ENSG00000293189.1	NA	ENSG00000293189	36.4305	-1.20398	0.309133	-3.8947	9.83184e-05	0.00288822
ENSG00000263089.1	NA	ENSG00000263089	101.993	-0.877684	0.225484	-3.89245	9.92384e-05	0.00290982
ENSG00000256150.2	283440	ITFG2-AS1	56.5272	1.21088	0.312086	3.87997	0.00010447	0.00305755
ENSG00000263798.2	NA	ENSG00000263798	1552.45	-0.595688	0.153638	-3.87723	0.000105654	0.00308647
ENSG00000237080.3	107986588	EHMT2-AS1	939.313	-0.584287	0.151078	-3.86746	0.000109975	0.00320676
ENSG00000268584.1	NA	ENSG00000268584	31.5411	-1.41022	0.365312	-3.86033	0.000113236	0.00329575
ENSG00000291003.1	400322	ENSG00000291003	2774.54	-0.556349	0.144206	-3.85802	0.00011431	0.00332087
ENSG00000258711.2	NA	ENSG00000258711	48.3898	-1.15256	0.298798	-3.85732	0.000114635	0.00332287
ENSG00000253200.1	NA	ENSG00000253200	837.618	-0.682262	0.176891	-3.85697	0.0001148	0.00332287
ENSG00000216863.11	285780	LY86-AS1	28.1429	1.88646	0.489584	3.85318	0.000116595	0.00336865
ENSG00000293473.1	NA	CENPBD1P	201.024	-0.820741	0.213182	-3.84996	0.000118138	0.00340662
ENSG00000241684.8	100507098	ADAMTS9-AS2	305.804	-0.615612	0.159918	-3.84954	0.000118341	0.00340662
ENSG00000287837.1	NA	ENSG00000287837	64.4507	-1.04359	0.271142	-3.84887	0.000118664	0.00340969
ENSG00000233728.1	NA	ENSG00000233728	366.592	-0.702464	0.182547	-3.84812	0.000119028	0.00341394
ENSG00000258390.2	100506999	LINC02318	9.66257	3.03583	0.789214	3.84665	0.000119745	0.00342828
ENSG00000277287.1	NA	ENSG00000277287	87.6128	0.909054	0.236551	3.84294	0.000121567	0.00347413
ENSG00000290684.1	441932	OR2W5P	4.51636	5.39929	1.40606	3.84003	0.000123021	0.00350933
ENSG00000284624.1	NA	ENSG00000284624	41.2815	1.22788	0.319882	3.83854	0.000123768	0.00352427
ENSG00000291007.1	NA	ENSG00000291007	19.224	2.02848	0.528696	3.83677	0.000124664	0.00354262
ENSG00000248079.4	NA	DPH6-DT	98.6011	-0.861471	0.224553	-3.83638	0.000124862	0.00354262
ENSG00000230317.2	101926971	LINC01284	17.6047	2.46658	0.643294	3.8343	0.000125923	0.00356632
ENSG00000290523.1	NA	ENSG00000290523	32.9341	1.57859	0.412409	3.82774	0.000129323	0.00365155
ENSG00000248918.2	NA	ENSG00000248918	10.7985	-2.17457	0.568129	-3.82761	0.000129396	0.00365155
ENSG00000279980.1	23766	GABARAPL3	13.5045	2.17377	0.568024	3.8269	0.000129765	0.00365544
ENSG00000238057.10	100303491	ZEB2-AS1	82.7166	-0.884659	0.231389	-3.82325	0.000131705	0.00370348
ENSG00000259669.6	NA	ENSG00000259669	9.22413	3.54837	0.928441	3.82186	0.000132451	0.00371781
ENSG00000286780.1	NA	ENSG00000286780	6.57823	5.12072	1.34006	3.82125	0.000132776	0.00372033
ENSG00000274333.4	102724219	ENSG00000274333	235.458	-0.656462	0.17186	-3.81975	0.000133586	0.00373463
ENSG00000284052.1	NA	ENSG00000284052	84.5619	0.939037	0.245872	3.81921	0.000133878	0.00373463
ENSG00000261707.1	NA	ENSG00000261707	67.98	-1.11898	0.293005	-3.81899	0.000133997	0.00373463
ENSG00000235997.4	NA	LINC01936	13.703	2.53386	0.663635	3.81816	0.000134451	0.00374068
ENSG00000232044.8	NA	SILC1	170.144	-0.753208	0.197314	-3.81732	0.000134912	0.00374393
ENSG00000289505.1	NA	ENSG00000289505	75.3854	-1.38069	0.361715	-3.81708	0.000135043	0.00374393
ENSG00000268388.6	400550	FENDRR	16.1279	2.61192	0.68447	3.81597	0.000135647	0.00374874
ENSG00000291067.1	NA	ENSG00000291067	344.767	-0.581758	0.152456	-3.81589	0.000135691	0.00374874
ENSG00000271538.7	NA	LINC02427	26.2032	1.65496	0.434152	3.81194	0.000137879	0.00380215
ENSG00000291135.1	2210	FCGR1BP	28.1989	1.54902	0.406403	3.81153	0.000138107	0.00380215
ENSG00000279088.2	NA	ENSG00000279088	277.141	-0.720857	0.189308	-3.80785	0.00014018	0.0038525
ENSG00000286147.1	NA	ENSG00000286147	157.585	-0.841693	0.221196	-3.80519	0.000141696	0.0038874
ENSG00000203706.9	NA	SERTAD4-AS1	80.4545	-0.897481	0.235938	-3.80388	0.000142449	0.00390129
ENSG00000228262.11	104355287	LINC01320	33.5064	1.79215	0.471324	3.80237	0.00014332	0.00391831
ENSG00000281026.1	116828	N4BP2L2-IT2	229.331	0.825662	0.21718	3.80174	0.000143683	0.00392145
ENSG00000291220.1	NA	ENSG00000291220	508.84	-0.526637	0.138571	-3.80049	0.000144412	0.00393455
ENSG00000235688.3	NA	SNTG2-AS1	13.5928	2.29297	0.60355	3.79915	0.000145194	0.00394903
ENSG00000254936.4	NA	ENSG00000254936	28.6926	1.42709	0.375877	3.7967	0.000146637	0.0039814
ENSG00000248323.8	100505994	LUCAT1	155.693	0.942885	0.248624	3.79242	0.000149185	0.00404363
ENSG00000263165.1	NA	ENSG00000263165	277.359	-0.737875	0.194632	-3.79114	0.000149958	0.00405761
ENSG00000235381.1	NA	ENSG00000235381	437.411	-0.689335	0.182043	-3.78666	0.000152685	0.00410604
ENSG00000277067.4	102724843	ENSG00000277067	162.379	-0.690129	0.18227	-3.78631	0.0001529	0.00410604
ENSG00000248019.3	285512	FAM13A-AS1	141.04	-0.693612	0.183215	-3.78578	0.000153229	0.00410604
ENSG00000290875.1	414212	GLUD1P2	36.9109	-1.36832	0.361443	-3.78571	0.000153269	0.00410604
ENSG00000286288.2	NA	ENSG00000286288	36.3384	1.66537	0.439915	3.78565	0.000153306	0.00410604
ENSG00000269954.2	NA	ENSG00000269954	138.934	-0.722512	0.190859	-3.78558	0.000153348	0.00410604
ENSG00000228470.1	NA	ENSG00000228470	289.938	-0.788363	0.2083	-3.78475	0.000153861	0.00410604
ENSG00000267414.1	101927943	SETBP1-DT	30.6581	-1.40354	0.370857	-3.7846	0.000153959	0.00410604
ENSG00000266456.1	NA	ENSG00000266456	39.5249	1.10651	0.29239	3.78438	0.00015409	0.00410604
ENSG00000274949.1	NA	ENSG00000274949	41.6899	-1.13972	0.301282	-3.78288	0.000155022	0.00412389
ENSG00000287277.1	NA	ENSG00000287277	27.9218	2.00719	0.530671	3.78236	0.000155347	0.00412558
ENSG00000255348.1	NA	ENSG00000255348	86.7267	-0.928457	0.245777	-3.77765	0.000158317	0.00419254
ENSG00000281344.1	NA	HELLPAR	460.051	0.953361	0.252378	3.77752	0.0001584	0.00419254
ENSG00000278893.1	NA	ENSG00000278893	486.033	-0.76167	0.201966	-3.77128	0.000162412	0.00429153
ENSG00000225391.5	100294720	NHEG1	19.4697	-1.76672	0.468551	-3.7706	0.000162857	0.00429611
ENSG00000228340.8	284757	MIR646HG	77.4981	1.37177	0.363987	3.76872	0.000164087	0.00432132
ENSG00000278133.1	NA	ENSG00000278133	163.159	-0.718135	0.190746	-3.76487	0.000166636	0.00438113
ENSG00000254224.2	101927039	UQCRB-AS1	129.595	-0.742203	0.197211	-3.7635	0.00016755	0.00439115
ENSG00000256064.1	NA	ENSG00000256064	19.9391	-1.59926	0.424943	-3.76347	0.000167573	0.00439115
ENSG00000251372.7	100874047	LINC00499	33.9801	2.00321	0.532896	3.7591	0.000170526	0.0044611
ENSG00000246465.1	124903670	ENSG00000246465	43.8661	-1.10015	0.293441	-3.74914	0.000177439	0.00463428
ENSG00000285569.4	105373429	ENSG00000285569	37.1686	1.64132	0.438038	3.74698	0.000178976	0.00466669
ENSG00000257279.1	100506551	ENSG00000257279	127.232	-0.741253	0.198117	-3.7415	0.000182927	0.00476183
ENSG00000258964.1	NA	ENSG00000258964	591.197	-0.726367	0.194189	-3.74051	0.000183649	0.00477276
ENSG00000224853.3	100874156	LINC00393	12.5213	2.45784	0.657326	3.73915	0.000184643	0.00478965
ENSG00000277991.4	NA	ENSG00000277991	216.013	-0.64115	0.17149	-3.7387	0.000184975	0.00478965
ENSG00000261602.1	NA	ENSG00000261602	574.645	0.852457	0.228029	3.73838	0.00018521	0.00478965
ENSG00000286997.1	NA	ENSG00000286997	65.0827	1.07464	0.287552	3.73719	0.000186085	0.0047967
ENSG00000258738.1	112268124	BAZ1A-AS1	216.586	-0.785714	0.210242	-3.73719	0.000186091	0.0047967
ENSG00000286334.1	NA	ENSG00000286334	38.3806	-1.33656	0.357721	-3.73631	0.000186742	0.00480563
ENSG00000257410.1	NA	ENSG00000257410	84.1717	0.984719	0.263598	3.73569	0.000187201	0.00480959
ENSG00000241769.7	100131434	EOLA1-DT	262.562	-0.582561	0.155979	-3.73487	0.000187815	0.00481753
ENSG00000260910.2	NA	SWINGN	35.9622	1.23183	0.330205	3.73051	0.000191091	0.00489355
ENSG00000273058.2	NA	ENSG00000273058	31.9204	-1.19421	0.320156	-3.73011	0.000191399	0.00489355
ENSG00000260597.1	NA	ENSG00000260597	99.0274	-0.991274	0.265872	-3.72838	0.000192712	0.00491916
ENSG00000234779.1	111216284	BNC2-AS1	33.5977	-1.26522	0.339575	-3.72591	0.000194615	0.0049597
ENSG00000287384.1	NA	ENSG00000287384	11.4698	2.1023	0.564326	3.72532	0.000195065	0.00496313
ENSG00000290846.1	107985911	ENSG00000290846	240.998	-0.573079	0.154075	-3.71948	0.000199632	0.00507117
ENSG00000267165.1	NA	CHMP1B-AS1	396.14	-0.774804	0.208402	-3.71784	0.000200933	0.00509601
ENSG00000268810.1	NA	ENSG00000268810	80.1638	-1.02506	0.27581	-3.71656	0.000201956	0.00511156
ENSG00000271204.1	NA	ENSG00000271204	105.307	1.25282	0.337118	3.71626	0.000202194	0.00511156
ENSG00000228274.5	NA	TOMM22-DT	267.822	-0.589771	0.15883	-3.71323	0.000204634	0.00516497
ENSG00000289877.1	NA	ENSG00000289877	62.4261	-1.1433	0.308028	-3.71167	0.000205897	0.00518854
ENSG00000270277.1	NA	ENSG00000270277	150.224	-0.770528	0.207702	-3.70978	0.000207443	0.00521917
ENSG00000236266.1	NA	ENSG00000236266	120.88	-0.798929	0.215529	-3.70683	0.000209866	0.00527172
ENSG00000279059.1	NA	ENSG00000279059	546.736	-0.5608	0.151383	-3.70451	0.000211799	0.00531182
ENSG00000286675.1	NA	ENSG00000286675	40.1958	-1.203	0.324826	-3.70351	0.000212633	0.00531855
ENSG00000231064.9	105371450	THBS3-AS1	2155.51	-0.502647	0.135727	-3.70338	0.000212742	0.00531855
ENSG00000242539.2	NA	ENSG00000242539	601.783	-0.71081	0.192033	-3.7015	0.000214327	0.0053497
ENSG00000283674.4	729732	ENSG00000283674	240.786	0.777164	0.210079	3.69939	0.000216122	0.00538597
ENSG00000288542.1	NA	ENSG00000288542	243.363	-0.782167	0.211631	-3.6959	0.000219109	0.00545179
ENSG00000279029.1	NA	ENSG00000279029	48.0652	-1.42067	0.384461	-3.69522	0.000219693	0.00545773
ENSG00000240291.1	NA	ENSG00000240291	124.148	-0.80589	0.218191	-3.6935	0.000221185	0.00548614
ENSG00000269148.1	NA	ENSG00000269148	184.726	-0.700377	0.189663	-3.69274	0.000221854	0.00549411
ENSG00000258464.2	105370409	ENSG00000258464	9.03644	3.4225	0.927216	3.69116	0.00022323	0.00551951
ENSG00000276077.4	102724951	ENSG00000276077	176.177	-0.663635	0.179921	-3.68849	0.000225591	0.00555654
ENSG00000288035.1	NA	ENSG00000288035	81.7228	-0.851184	0.230773	-3.68841	0.000225659	0.00555654
ENSG00000279249.4	102724859	ENSG00000279249	72.7925	1.33245	0.361267	3.68827	0.000225784	0.00555654
ENSG00000226622.7	NA	ENSG00000226622	18.1861	2.10548	0.571118	3.68659	0.000227279	0.00558463
ENSG00000293267.1	NA	MYADML	12.8049	2.84373	0.771991	3.68363	0.00022994	0.00563909
ENSG00000233639.9	100506421	PANTR1	19.2765	2.13393	0.579397	3.68302	0.000230492	0.00563909
ENSG00000261997.1	NA	ENSG00000261997	76.0306	-0.908684	0.246729	-3.68293	0.000230568	0.00563909
ENSG00000250976.1	NA	ENSG00000250976	6.95655	3.69523	1.00352	3.68227	0.000231168	0.00564502
ENSG00000289611.1	NA	ENSG00000289611	28.0549	-1.2527	0.3405	-3.679	0.000234154	0.00570909
ENSG00000279440.1	NA	ENSG00000279440	12.6729	2.56817	0.698383	3.67731	0.000235709	0.00573143
ENSG00000232732.11	101927687	ENSG00000232732	30.9702	1.3319	0.362203	3.67721	0.000235797	0.00573143
ENSG00000251002.10	105370401	TRD-AS1	41.1648	1.50048	0.408474	3.67338	0.000239364	0.00580917
ENSG00000231789.4	101929074	PIK3CD-AS2	117.399	-0.704964	0.192056	-3.67063	0.000241956	0.00586305
ENSG00000290803.1	NA	ENSG00000290803	165.341	-0.761661	0.207699	-3.66713	0.000245286	0.00593465
ENSG00000232624.8	283080	LINC01517	24.0997	2.21178	0.603931	3.66231	0.000249955	0.00603834
ENSG00000290763.1	255812	SDHAP1	360.428	-0.590052	0.161201	-3.66036	0.00025186	0.00607506
ENSG00000256577.2	101929384	SLC6A12-AS1	4.30175	5.14948	1.40712	3.65959	0.000252618	0.00607617
ENSG00000279342.2	NA	ENSG00000279342	231.48	-0.808307	0.220877	-3.65953	0.000252676	0.00607617
ENSG00000280162.1	NA	ENSG00000280162	18.4653	1.70936	0.467734	3.65455	0.000257635	0.006186
ENSG00000273409.3	101929497	LINC02712	4.1234	5.14143	1.40737	3.65321	0.00025898	0.00620882
ENSG00000225335.3	NA	ENSG00000225335	103.211	-0.853961	0.233812	-3.65235	0.000259856	0.00622037
ENSG00000224281.6	100303728	SLC25A5-AS1	441.747	-0.653475	0.178984	-3.65102	0.000261199	0.00624306
ENSG00000206187.4	100128714	LINC02346	17.2487	2.54279	0.6966	3.65029	0.000261942	0.00625133
ENSG00000287975.1	NA	ENSG00000287975	8.47838	3.18268	0.872037	3.6497	0.000262544	0.00625625
ENSG00000235560.4	107984875	ZNF747-DT	85.8738	-0.804783	0.220581	-3.64847	0.000263802	0.00627674
ENSG00000259705.1	105370809	FBN1-DT	28.8572	-1.27697	0.350144	-3.647	0.000265322	0.00630124
ENSG00000291150.1	645166	LSP1P5	321.546	-0.544051	0.1492	-3.64646	0.000265878	0.00630124
ENSG00000240990.10	221883	HOXA11-AS	15.1733	2.42118	0.664008	3.64631	0.00026603	0.00630124
ENSG00000250377.2	NA	ENSG00000250377	6.51801	5.12326	1.40576	3.64449	0.000267923	0.00633656
ENSG00000229558.2	100506680	SACS-AS1	33.5632	-1.18189	0.324365	-3.64372	0.000268729	0.00634612
ENSG00000267413.1	NA	LINC01901	2.78524	5.39472	1.48085	3.64299	0.000269493
ENSG00000197644.2	NA	ENSG00000197644	21.4288	-1.821	0.500158	-3.64084	0.000271751	0.00640787
ENSG00000272885.1	NA	ENSG00000272885	24.9971	1.38901	0.381615	3.63983	0.000272817	0.00642341
ENSG00000288067.1	NA	ENSG00000288067	9.74419	2.74711	0.755153	3.63782	0.000274951	0.00646402
ENSG00000259877.3	NA	ZNF778-DT	175.104	-0.741045	0.20376	-3.63686	0.000275985	0.00647867
ENSG00000259925.1	NA	ENSG00000259925	4.91328	5.06841	1.39411	3.63559	0.000277348	0.00650099
ENSG00000287823.1	NA	ENSG00000287823	41.9763	1.36362	0.375616	3.63036	0.000283028	0.00662428
ENSG00000259955.1	NA	ENSG00000259955	104.736	-0.822176	0.226561	-3.62893	0.000284593	0.00664228
ENSG00000233117.4	NA	LINC00702	102.869	-0.79546	0.219202	-3.62889	0.000284639	0.00664228
ENSG00000207751.4	NA	ENSG00000207751	178.115	-0.628939	0.17347	-3.62564	0.000288247	0.00671654
ENSG00000256022.6	101927637	LINC02411	4.65279	5.21207	1.43806	3.62437	0.000289672	0.00673808
ENSG00000263986.1	NA	ENSG00000263986	1270.11	-0.698531	0.192749	-3.62405	0.000290026	0.00673808
ENSG00000290917.1	646024	RAET1K	13.7014	2.0554	0.567229	3.62359	0.000290545	0.00674022
ENSG00000286000.1	NA	ENSG00000286000	16.814	2.06081	0.569529	3.61845	0.000296376	0.00686033
ENSG00000255866.2	NA	ENSG00000255866	105.351	-1.063	0.293788	-3.61826	0.000296592	0.00686033
ENSG00000251173.1	101410542	UCHL1-DT	10.3457	2.6076	0.720889	3.6172	0.000297811	0.00687843
ENSG00000214719.13	NA	ENSG00000214719	43.5686	1.21403	0.335839	3.61493	0.000300431	0.00691715
ENSG00000251279.3	NA	SMIM15-AS1	174.007	-0.672849	0.186146	-3.61463	0.000300775	0.00691715
ENSG00000259498.1	NA	TPM1-AS	271.065	-0.756314	0.209238	-3.61461	0.000300803	0.00691715
ENSG00000253661.3	100192378	ZFHX4-AS1	228.383	-0.603691	0.167123	-3.61225	0.000303552	0.00697022
ENSG00000280018.4	105379499	ENSG00000280018	79.3035	-0.838557	0.232198	-3.61139	0.00030456	0.00698319
ENSG00000285967.1	646719	NIPBL-DT	711.935	-0.567986	0.157363	-3.6094	0.000306903	0.00701916
ENSG00000196756.15	388796	SNHG17	1004.64	-0.542106	0.150197	-3.6093	0.000307019	0.00701916
ENSG00000240980.1	NA	ENSG00000240980	3.20906	5.26894	1.46053	3.60754	0.000309108	0.0070567
ENSG00000291084.1	245	ALOX12P2	73.7838	1.0039	0.278356	3.60654	0.000310312	0.00707212
ENSG00000230333.6	NA	ENSG00000230333	201.675	-0.62273	0.172682	-3.60623	0.00031068	0.00707212
ENSG00000232956.10	285958	SNHG15	418.524	-0.681328	0.188963	-3.60561	0.000311417	0.00707867
ENSG00000205056.9	NA	LINC02397	17.1854	2.16742	0.601202	3.60515	0.000311975	0.00708115
ENSG00000215424.10	114044	MCM3AP-AS1	997.253	-0.473211	0.131332	-3.60315	0.000314378	0.00712545
ENSG00000247675.8	100507401	LRP4-AS1	101.835	-0.810904	0.225105	-3.60234	0.00031537	0.00713767
ENSG00000242798.1	NA	ENSG00000242798	63.1031	-0.899849	0.249987	-3.59957	0.000318738	0.00719834
ENSG00000232667.12	NA	ENSG00000232667	14.5959	2.11642	0.587995	3.59939	0.000318963	0.00719834
ENSG00000259115.1	NA	ENSG00000259115	207.879	-0.820833	0.228116	-3.59832	0.000320284	0.00721079
ENSG00000274827.4	NA	LINC01297	61.4822	0.944569	0.262512	3.5982	0.000320429	0.00721079
ENSG00000262454.4	100129781	MIR193BHG	64.1928	0.98512	0.273823	3.59765	0.000321111	0.00721585
ENSG00000225548.7	105377007	LINC01980	13.8882	2.78705	0.775428	3.59421	0.000325381	0.00730139
ENSG00000233937.9	101928649	CTC-338M12.4	445.589	-0.620324	0.172666	-3.59262	0.000327369	0.00732925
ENSG00000223646.2	101928012	LINC03076	141.984	0.743701	0.207016	3.59248	0.000327551	0.00732925
ENSG00000268149.1	NA	ENSG00000268149	191.785	-0.730492	0.203532	-3.58907	0.000331862	0.0074047
ENSG00000232628.7	101927143	ENSG00000232628	9.90496	2.4295	0.676918	3.58907	0.000331862	0.0074047
ENSG00000255571.10	254559	MIR9-3HG	202.134	-0.667042	0.18593	-3.5876	0.000333741	0.0074361
ENSG00000285756.2	389906	ENSG00000285756	4877.95	-0.49008	0.136632	-3.58686	0.000334681	0.00744652
ENSG00000277449.1	101927559	CEBPB-AS1	137.805	1.01777	0.283859	3.58547	0.000336467	0.00747572
ENSG00000229989.6	NA	MIR181A1HG	193.361	-0.698775	0.195053	-3.58249	0.00034034	0.00755115
ENSG00000281732.1	284933	ENSG00000281732	7.10464	3.87129	1.08088	3.5816	0.000341499	0.00756206
ENSG00000204802.3	102724238	FAM88C	51.6214	-0.96102	0.268338	-3.58137	0.000341791	0.00756206
ENSG00000242593.8	NA	ENSG00000242593	223.472	-0.609647	0.170258	-3.58073	0.000342638	0.0075702
ENSG00000225689.2	NA	ENSG00000225689	24.3007	1.42068	0.396813	3.58023	0.000343295	0.0075741
ENSG00000223704.2	NA	LINC01422	61.7514	1.15802	0.323647	3.57802	0.000346202	0.00762758
ENSG00000273098.3	NA	ENSG00000273098	2.88981	5.27346	1.47493	3.57539	0.000349703	0.00769395
ENSG00000261312.1	NA	ENSG00000261312	456.341	-0.688668	0.192656	-3.5746	0.00035076	0.00770646
ENSG00000251680.6	NA	ENSG00000251680	10.9014	2.70553	0.757063	3.57372	0.000351944	0.00772172
ENSG00000236501.6	NA	ENSG00000236501	13.2633	2.58259	0.723449	3.56983	0.000357211	0.00782638
ENSG00000224186.8	100996485	PITX1-AS1	1233.98	-0.491128	0.137636	-3.56831	0.000359294	0.00786111
ENSG00000232442.3	100505771	MHENCR	210.64	-0.625341	0.175343	-3.56638	0.000361949	0.00790402
ENSG00000277744.1	NA	ENSG00000277744	34.8087	-1.18591	0.332546	-3.56616	0.000362257	0.00790402
ENSG00000279667.1	NA	ENSG00000279667	31.9762	1.44936	0.406628	3.56434	0.00036477	0.00794785
ENSG00000268157.1	NA	ENSG00000268157	41.4301	-1.18099	0.331519	-3.56236	0.000367529	0.00799693
ENSG00000258504.2	NA	ENSG00000258504	320.086	-0.563731	0.158317	-3.56078	0.000369757	0.00803432
ENSG00000290993.1	132241	ENSG00000290993	589.113	-0.670108	0.188242	-3.55981	0.000371117	0.00805278
ENSG00000269044.2	NA	ENSG00000269044	212.741	-0.586955	0.164969	-3.55797	0.000373736	0.00809848
ENSG00000260005.6	NA	ENSG00000260005	504.799	-0.528711	0.148654	-3.55665	0.000375607	0.00812337
ENSG00000290560.1	653188	ENSG00000290560	240.535	-0.540589	0.152025	-3.55592	0.000376662	0.00812337
ENSG00000248881.1	NA	ENSG00000248881	174.802	-0.720824	0.202722	-3.55573	0.000376929	0.00812337
ENSG00000290555.1	106660612	LINC00680	274.107	-0.630123	0.177222	-3.55555	0.000377184	0.00812337
ENSG00000286012.1	NA	ENSG00000286012	33.9276	1.55444	0.43721	3.55536	0.00037746	0.00812337
ENSG00000178722.16	285668	C5orf64	42.1792	1.64623	0.463148	3.55444	0.000378785	0.00814077
ENSG00000286459.1	NA	ENSG00000286459	141.842	-0.768105	0.216264	-3.55169	0.000382759	0.008215
ENSG00000224729.6	100129845	PCOLCE-AS1	5864.54	-0.607654	0.171267	-3.548	0.000388164	0.00831968
ENSG00000289858.1	NA	ENSG00000289858	123.17	-0.722869	0.203777	-3.54735	0.000389128	0.00832903
ENSG00000258647.6	NA	LINC00930	9.21831	3.09914	0.8738	3.54674	0.000390025	0.00833243
ENSG00000245112.2	100128055	SMARCA5-AS1	461.358	-0.723973	0.204136	-3.54653	0.000390343	0.00833243
ENSG00000286117.2	NA	ENSG00000286117	6.47822	4.70388	1.32815	3.54167	0.000397599	0.00847585
ENSG00000234456.10	100505881	MAGI2-AS3	3992.67	-0.51196	0.144681	-3.53855	0.000402325	0.00856501
ENSG00000229739.4	102724919	PDC-AS1	37.4376	1.27289	0.359829	3.53749	0.00040395	0.00858802
ENSG00000245148.2	100506020	ARAP1-AS2	122.3	-0.792933	0.224277	-3.5355	0.000407006	0.00864135
ENSG00000253669.4	NA	GASAL1	42.6606	-1.11073	0.31445	-3.53228	0.000411993	0.00871866
ENSG00000259180.1	NA	ENSG00000259180	73.5712	-0.840469	0.237944	-3.53221	0.000412096	0.00871866
ENSG00000261455.1	100128822	LINC01003	136.003	-0.764393	0.216435	-3.53174	0.000412838	0.00871866
ENSG00000279502.1	NA	ENSG00000279502	10.1005	2.06523	0.584767	3.53173	0.000412858	0.00871866
ENSG00000227542.1	NA	MYO1B-AS1	39.7228	-1.00619	0.28498	-3.53074	0.000414397	0.00873945
ENSG00000285728.3	NA	ENSG00000285728	177.888	-0.592602	0.167947	-3.5285	0.000417915	0.00880189
ENSG00000259495.3	NA	ARNT2-DT	343.492	-0.512967	0.145418	-3.52752	0.000419468	0.00882282
ENSG00000291130.1	NA	ENSG00000291130	165.442	-0.680389	0.192979	-3.52571	0.000422342	0.00887143
ENSG00000240758.2	NA	HILPDA-AS1	154.565	-0.671204	0.190613	-3.52129	0.00042945	0.00900874
ENSG00000270953.1	NA	ENSG00000270953	251.756	-0.697851	0.198257	-3.51992	0.000431673	0.00902169
ENSG00000286148.1	NA	ENSG00000286148	33.9711	1.54438	0.43876	3.51988	0.000431744	0.00902169
ENSG00000251143.1	100128494	ENSG00000251143	3439.89	-0.550647	0.15644	-3.51985	0.000431783	0.00902169
ENSG00000203362.2	NA	POLH-AS1	70.4304	-0.834	0.236966	-3.5195	0.000432362	0.00902184
ENSG00000168367.11	732275	LINC00917	13.4398	2.47717	0.70397	3.51885	0.000433415	0.00902245
ENSG00000293115.1	NA	CENPBD2P	438.694	-0.629565	0.178916	-3.51878	0.000433535	0.00902245
ENSG00000204684.4	284788	ENSG00000204684	12.9516	2.27944	0.648045	3.51742	0.000435771	0.00904689
ENSG00000167459.17	148231	LINC00905	14.3353	2.11324	0.600801	3.51736	0.000435857	0.00904689
ENSG00000286178.1	NA	ENSG00000286178	34.0605	1.54438	0.439158	3.51668	0.00043698	0.00905828
ENSG00000250125.5	401134	LINC02232	10.8381	2.61154	0.742806	3.51578	0.000438471	0.00907727
ENSG00000266929.1	NA	ENSG00000266929	110.682	-0.739741	0.21045	-3.51504	0.000439683	0.00909044
ENSG00000214783.9	84820	POLR2J4	467.098	-0.558128	0.158814	-3.51435	0.000440839	0.0091024
ENSG00000229727.7	100506274	ENSG00000229727	92.212	0.908129	0.258511	3.51293	0.000443202	0.00913923
ENSG00000272762.5	NA	ENSG00000272762	307.251	-0.571814	0.162834	-3.51163	0.000445367	0.00917188
ENSG00000261616.1	NA	TTC23-AS1	34.259	1.1998	0.341791	3.51032	0.000447575	0.00919973
ENSG00000246223.10	388011	LINC01550	16.8776	2.20093	0.627023	3.51013	0.000447886	0.00919973
ENSG00000290800.1	440452	TBC1D3P2	13.0093	2.49435	0.710965	3.5084	0.00045081	0.00924111
ENSG00000247363.3	100507250	NUP107-DT	74.11	-0.796402	0.227028	-3.50795	0.000451579	0.00924111
ENSG00000281691.1	100775107	RBM5-AS1	402.579	-0.628864	0.179271	-3.5079	0.000451658	0.00924111
ENSG00000286051.1	NA	MAGEA6-DT	84.6128	-0.836044	0.238521	-3.50512	0.000456401	0.00932491
ENSG00000293320.1	NA	ENSG00000293320	1392.43	-0.593381	0.169305	-3.50481	0.000456935	0.00932491
ENSG00000253722.1	NA	ENSG00000253722	202.763	-0.684633	0.195419	-3.50341	0.000459334	0.00936175
ENSG00000235437.10	92249	LINC01278	1362.36	-0.435102	0.124273	-3.50118	0.000463195	0.00942826
ENSG00000250634.6	101929071	LINC01182	18.0171	2.02743	0.579516	3.49848	0.000467914	0.00951204
ENSG00000257522.7	102724934	ENSG00000257522	19.7438	2.25154	0.643723	3.49769	0.000469315	0.00952216
ENSG00000289728.1	NA	ENSG00000289728	30.479	1.59094	0.454877	3.49751	0.000469619	0.00952216
ENSG00000204422.7	NA	ENSG00000204422	620.648	-0.577301	0.165118	-3.49629	0.00047177	0.00955349
ENSG00000287301.3	NA	ENSG00000287301	4.37864	5.15119	1.47352	3.49584	0.000472566	0.00955734
ENSG00000232031.1	NA	ENSG00000232031	6.06722	3.68507	1.05484	3.49347	0.00047678	0.00963023
ENSG00000287377.1	NA	ENSG00000287377	115.192	-0.726036	0.207938	-3.49159	0.000480147	0.00967618
ENSG00000284428.1	NA	ENSG00000284428	298.014	-0.632821	0.181245	-3.49152	0.000480282	0.00967618
ENSG00000289429.1	NA	ENSG00000289429	20.0563	1.59255	0.456197	3.49091	0.000481371	0.00968575
ENSG00000254573.1	NA	ENSG00000254573	3.71858	5.00086	1.43277	3.49034	0.000482399	0.00969408
ENSG00000274253.6	283683	ENSG00000274253	120.453	-0.72382	0.207512	-3.48809	0.000486478	0.00976359
ENSG00000247092.9	283596	SNHG10	622.191	-0.596018	0.170893	-3.48767	0.000487249	0.00976665
ENSG00000260345.1	NA	ENSG00000260345	200.147	-0.70101	0.201063	-3.48652	0.000489351	0.00979249
ENSG00000262728.6	NA	ARHGAP11A-DT	87.6212	-0.750179	0.215182	-3.48626	0.000489827	0.00979249
ENSG00000293188.1	NA	ENSG00000293188	770.078	-0.52096	0.149446	-3.48595	0.000490401	0.00979249
ENSG00000225361.4	100506599	PPP1R26-AS1	146.29	0.727017	0.208637	3.48461	0.000492861	0.00982917
ENSG00000247199.6	102546294	FBXO38-DT	127.738	0.687589	0.197579	3.48007	0.000501283	0.00998452
ENSG00000273891.1	NA	ENSG00000273891	166.727	-0.63061	0.181319	-3.47791	0.000505337	0.0100467
ENSG00000271011.1	NA	ENSG00000271011	46.9218	-1.15772	0.332896	-3.47773	0.00050568	0.0100467
ENSG00000267283.1	NA	ENSG00000267283	299.628	-0.535192	0.153923	-3.477	0.000507054	0.0100613
ENSG00000246851.1	NA	ENSG00000246851	152.269	-0.718109	0.206577	-3.47623	0.000508512	0.0100675
ENSG00000250410.1	NA	LRP2BP-AS1	31.3802	1.18322	0.340382	3.47617	0.000508638	0.0100675
ENSG00000284669.1	NA	ENSG00000284669	57.4682	0.928941	0.267266	3.47572	0.000509491	0.0100717
ENSG00000267543.1	NA	ENSG00000267543	56.2429	-1.0633	0.306554	-3.46855	0.000523273	0.0103312
ENSG00000261617.2	101927009	LINC02177	18.946	1.83187	0.528209	3.46808	0.000524195	0.0103365
ENSG00000204929.13	124906016	LINC02934	54.5674	1.18075	0.340558	3.46711	0.000526092	0.0103609
ENSG00000261898.2	NA	ENSG00000261898	28.4519	-1.25334	0.361584	-3.46625	0.00052777	0.010381
ENSG00000266208.1	NA	GJD3-AS1	84.4573	-0.774733	0.22361	-3.46467	0.000530886	0.0104293
ENSG00000234323.10	100996590	LINC01505	28.7268	1.60197	0.462429	3.46425	0.000531722	0.0104327
ENSG00000228655.7	NA	ENSG00000228655	13.08	2.79404	0.806629	3.46385	0.000532496	0.0104349
ENSG00000260708.2	NA	TBC1D22A-DT	44.4578	-1.07666	0.310879	-3.46327	0.000533648	0.0104445
ENSG00000174365.22	128439	SNHG11	264.543	-0.56483	0.16315	-3.46204	0.000536106	0.0104796
ENSG00000243150.6	100996447	MLF1-DT	165.882	-0.793193	0.229181	-3.46099	0.000538188	0.0104968
ENSG00000257657.3	NA	ENSG00000257657	12.5055	1.95482	0.564825	3.46093	0.000538313	0.0104968
ENSG00000230773.9	NA	ENSG00000230773	35.2783	1.77529	0.513265	3.45882	0.000542541	0.0105662
ENSG00000269604.1	NA	ENSG00000269604	1109.18	-0.67632	0.195599	-3.45768	0.000544845	0.010591
ENSG00000293022.1	NA	ENSG00000293022	243.821	-0.699546	0.202326	-3.45753	0.000545159	0.010591
ENSG00000286655.1	NA	ENSG00000286655	26.7187	1.36223	0.394132	3.45627	0.00054771	0.0106236
ENSG00000248837.7	105374524	ENSG00000248837	16.7084	2.45832	0.711313	3.45604	0.000548182	0.0106236
ENSG00000253194.2	NA	ENSG00000253194	632.398	-0.569761	0.164913	-3.45492	0.000550448	0.0106544
ENSG00000293535.2	NA	ENSG00000293535	17.972	1.96244	0.568162	3.45401	0.000552318	0.0106775
ENSG00000258425.1	NA	ENSG00000258425	368.64	-0.706202	0.204492	-3.45345	0.000553458	0.0106864
ENSG00000283031.2	NA	ENSG00000283031	38.9078	1.26329	0.36584	3.45312	0.000554146	0.0106866
ENSG00000286785.1	285768	LINC01622	14.4385	2.3646	0.684882	3.45256	0.000555292	0.0106879
ENSG00000257310.1	NA	ENSG00000257310	8.51893	2.28071	0.660609	3.45243	0.000555569	0.0106879
ENSG00000248994.2	NA	ENSG00000248994	30.3158	1.84482	0.534579	3.45098	0.000558545	0.0107236
ENSG00000290338.1	100132526	FGD5P1	10.7593	4.03431	1.16925	3.45035	0.000559863	0.0107236
ENSG00000229766.7	NA	TMX4-AS1	392.419	-0.63696	0.18461	-3.4503	0.000559957	0.0107236
ENSG00000225177.6	NA	NHSL1-AS1	7.34768	3.52403	1.02149	3.44991	0.000560783	0.0107236
ENSG00000279344.1	NA	ENSG00000279344	533.948	-0.556147	0.161226	-3.44948	0.000561662	0.0107236
ENSG00000212694.8	338799	LINC01089	448.298	-0.622477	0.180464	-3.44932	0.000562005	0.0107236
ENSG00000237954.7	NA	ENSG00000237954	9.44433	-3.03398	0.8797	-3.44888	0.000562907	0.0107236
ENSG00000237149.5	100131213	ZNF503-AS2	176.796	-0.727239	0.210865	-3.44884	0.000562997	0.0107236
ENSG00000228365.1	NA	ENSG00000228365	2.54281	5.15049	1.49356	3.44845	0.000563809
ENSG00000279495.1	NA	ENSG00000279495	110.939	-0.752551	0.218247	-3.44816	0.000564416	0.0107236
ENSG00000269110.1	NA	ENSG00000269110	98.722	-0.786963	0.228238	-3.448	0.000564762	0.0107236
ENSG00000250056.8	255167	LINC01018	151.896	-0.689604	0.200005	-3.44793	0.000564903	0.0107236
ENSG00000260350.1	NA	ENSG00000260350	194.454	-0.643476	0.186709	-3.4464	0.000568102	0.0107714
ENSG00000233183.3	105375026	ENSG00000233183	34.372	1.73834	0.504817	3.44351	0.000574206	0.0108741
ENSG00000293469.1	NA	CHMP1B2P	11.9345	2.34659	0.68184	3.44156	0.000578372	0.0109398
ENSG00000234690.7	101927043	EPCAM-DT	219.42	-0.592997	0.172423	-3.43919	0.000583453	0.0110227
ENSG00000238121.7	100188949	LINC00426	34.777	1.22257	0.355857	3.43556	0.000591323	0.011158
ENSG00000290655.1	NA	ENSG00000290655	9.83536	2.73944	0.797601	3.43459	0.000593443	0.0111847
ENSG00000274964.1	NA	ENSG00000274964	159.183	-0.835823	0.243509	-3.43242	0.000598224	0.0112613
ENSG00000293102.1	NA	ENSG00000293102	8.18934	2.75801	0.803728	3.43153	0.000600194	0.0112849
ENSG00000267216.1	108903150	ZNF8-ERVK3-1	481.677	-0.614543	0.179125	-3.43081	0.000601777	0.0113012
ENSG00000287209.2	NA	ENSG00000287209	13.6516	-1.96082	0.572228	-3.42664	0.000611095	0.0114626
ENSG00000267904.1	NA	ENSG00000267904	101.947	-0.677589	0.197812	-3.42542	0.000613858	0.0114925
ENSG00000288904.2	NA	ENSG00000288904	94.7966	-0.8176	0.238695	-3.42529	0.000614147	0.0114925
ENSG00000232940.8	414765	HCG25	840.759	-0.516968	0.15095	-3.42476	0.000615349	0.0115013
ENSG00000233073.2	NA	GRM3-AS1	61.9	0.991285	0.289783	3.42079	0.000624402	0.0116567
ENSG00000225407.3	NA	ENSG00000225407	68.6592	-0.93712	0.274088	-3.41905	0.000628411	0.0117097
ENSG00000285210.1	NA	LINC02795	8.74801	2.81181	0.822427	3.41891	0.000628723	0.0117097
ENSG00000280381.1	NA	ENSG00000280381	29.2542	1.26745	0.370804	3.41813	0.00063054	0.0117297
ENSG00000249899.6	NA	ITGA2-AS1	298.108	-0.533536	0.156134	-3.41716	0.00063277	0.0117437
ENSG00000225555.2	NA	ENSG00000225555	16.5696	1.62752	0.476277	3.41716	0.000632781	0.0117437
ENSG00000226759.8	101926890	DAB1-AS1	14.7911	1.87053	0.547518	3.41638	0.0006346	0.0117636
ENSG00000251183.1	105378238	LINC01861	2.47941	5.3229	1.55947	3.41328	0.000641866
ENSG00000235079.1	NA	ZRANB2-AS1	519.785	-0.552901	0.162012	-3.41271	0.0006432	0.011909
ENSG00000265194.1	NA	ENSG00000265194	231.131	-0.648619	0.190087	-3.41223	0.000644336	0.0119161
ENSG00000267342.1	NA	ENSG00000267342	394.671	-0.558151	0.163608	-3.41151	0.000646038	0.0119203
ENSG00000289497.2	105379130	ENSG00000289497	3.50473	5.1595	1.51239	3.41149	0.000646079	0.0119203
ENSG00000233885.7	NA	YEATS2-AS1	452.827	-0.608565	0.178485	-3.40962	0.000650533	0.0119855
ENSG00000247993.2	NA	FOXD1-AS1	45.6605	-1.09182	0.320242	-3.40937	0.000651128	0.0119855
ENSG00000278834.2	NA	ENSG00000278834	135.526	-0.739701	0.217001	-3.40874	0.000652625	0.011999
ENSG00000288838.1	NA	ENSG00000288838	233.857	-0.563023	0.165212	-3.40789	0.000654684	0.0120229
ENSG00000278206.1	NA	ENSG00000278206	177.738	-0.667228	0.195952	-3.40506	0.000661502	0.0121339
ENSG00000260120.2	NA	ENSG00000260120	6.50691	4.11219	1.20805	3.40399	0.000664097	0.0121566
ENSG00000268191.1	NA	ENSG00000268191	77.848	-0.922507	0.271014	-3.40391	0.000664276	0.0121566
ENSG00000290925.1	342666	LRRC37A11P	13.7319	2.33921	0.687315	3.4034	0.000665516	0.0121651
ENSG00000258412.1	NA	ENSG00000258412	11.9563	-2.12598	0.625307	-3.3999	0.0006741	0.0123078
ENSG00000243819.4	106479524	RN7SL832P	71.2659	-0.902365	0.265602	-3.39743	0.000680223	0.0124052
ENSG00000228061.7	NA	ENSG00000228061	75.1535	0.764138	0.22495	3.39692	0.000681489	0.012414
ENSG00000272622.2	NA	ENSG00000272622	16.4098	1.82176	0.5365	3.39563	0.000684706	0.0124507
ENSG00000239791.2	NA	ENSG00000239791	350.948	-0.546546	0.160963	-3.39548	0.000685083	0.0124507
ENSG00000278896.1	NA	ENSG00000278896	21.2594	1.43858	0.423801	3.39447	0.000687618	0.0124587
ENSG00000272512.1	NA	ENSG00000272512	8.62213	2.91992	0.860289	3.39411	0.000688511	0.0124587
ENSG00000291232.1	100132057	ENSG00000291232	12.8673	2.29082	0.674983	3.39389	0.000689085	0.0124587
ENSG00000257534.1	NA	ENSG00000257534	47.721	1.10306	0.325024	3.39376	0.000689391	0.0124587
ENSG00000238230.3	101927248	LINC00391	12.3436	2.81937	0.830758	3.39373	0.000689471	0.0124587
ENSG00000227906.10	100131208	SNAP25-AS1	177.975	-0.583786	0.172057	-3.39298	0.000691355	0.0124757
ENSG00000289689.1	NA	ENSG00000289689	105.368	-0.67691	0.199518	-3.39273	0.000691995	0.0124757
ENSG00000255717.9	23642	SNHG1	1239.85	-0.545993	0.161067	-3.38985	0.000699311	0.0125932
ENSG00000258701.1	196872	LINC00638	124.707	-0.666212	0.196717	-3.38664	0.00070753	0.0127267
ENSG00000228793.3	100507336	ENSG00000228793	40.2378	1.40325	0.414452	3.38579	0.000709725	0.0127516
ENSG00000257504.1	642426	LINC02297	8.03255	3.26836	0.965633	3.38468	0.0007126	0.0127887
ENSG00000256915.2	NA	ENSG00000256915	55.258	-1.10773	0.327358	-3.38386	0.000714732	0.0128124
ENSG00000249395.4	101805492	CASC9	240.278	-0.576399	0.170357	-3.38348	0.000715738	0.0128159
ENSG00000266980.1	NA	ENSG00000266980	327.833	-0.542115	0.160317	-3.38152	0.000720866	0.012893
ENSG00000260941.1	644242	LINC00622	110.909	0.857357	0.253753	3.37871	0.000728274	0.0130108
ENSG00000248551.1	NA	ENSG00000248551	3.14482	5.09982	1.50991	3.37756	0.000731326	0.0130505
ENSG00000237934.1	NA	ENSG00000237934	13.8729	-2.01443	0.596543	-3.37684	0.000733227	0.0130697
ENSG00000231185.9	101926941	SPRY4-AS1	124.647	0.682683	0.202245	3.37552	0.000736763	0.0131179
ENSG00000285847.2	NA	ENSG00000285847	52.4977	0.989836	0.293409	3.37357	0.000742008	0.0131964
ENSG00000279702.1	NA	ENSG00000279702	40.7888	-1.4811	0.439103	-3.373	0.000743537	0.0132087
ENSG00000234721.3	400620	LINC02092	13.9874	2.49279	0.739841	3.36935	0.00075345	0.0133697
ENSG00000290611.1	22952	CYP2G1P	23.7727	1.51992	0.45136	3.36742	0.000758738	0.0134484
ENSG00000279068.1	NA	ENSG00000279068	100.355	-0.790152	0.234752	-3.3659	0.000762951	0.0135079
ENSG00000283994.1	NA	ENSG00000283994	5.16016	4.75327	1.41244	3.3653	0.000764614	0.0135222
ENSG00000250961.2	NA	RMEL3	49.7114	-0.977421	0.290524	-3.36434	0.000767278	0.0135541
ENSG00000285804.2	NA	ENSG00000285804	203.113	-0.608403	0.180992	-3.36149	0.000775245	0.0136715
ENSG00000215256.6	55449	DHRS4-AS1	578.239	-0.543615	0.161729	-3.36127	0.000775852	0.0136715
ENSG00000290445.1	414194	CCNYL2	737.478	-0.496208	0.147636	-3.36103	0.000776525	0.0136715
ENSG00000260976.2	NA	LINC01633	2.75641	5.14664	1.5313	3.36095	0.000776754
ENSG00000241449.6	NA	ENSG00000241449	31.484	1.56095	0.464581	3.35991	0.000779676	0.0137117
ENSG00000274372.5	NA	LINC02804	15.9607	1.89323	0.563732	3.35838	0.000784013	0.0137726
ENSG00000279041.1	NA	ENSG00000279041	68.3584	-0.863658	0.257437	-3.35484	0.000794111	0.0139345
ENSG00000250240.6	NA	ENSG00000250240	323.157	-0.629942	0.187802	-3.35428	0.000795709	0.013947
ENSG00000291144.1	NA	ENSG00000291144	14.8096	1.92648	0.574419	3.35378	0.00079715	0.0139542
ENSG00000278022.1	NA	ENSG00000278022	14.7025	-1.67932	0.500763	-3.35352	0.000797914	0.0139542
ENSG00000293284.1	NA	ENSG00000293284	21.7597	1.43235	0.427156	3.35322	0.000798773	0.0139542
ENSG00000261584.1	NA	ENSG00000261584	27.4437	-1.20844	0.360439	-3.35269	0.000800304	0.0139655
ENSG00000261159.1	NA	ENSG00000261159	41.4967	-1.04256	0.31109	-3.35132	0.000804269	0.0140192
ENSG00000245937.10	644873	SLC12A2-DT	627.979	-0.533403	0.159198	-3.35056	0.000806475	0.0140371
ENSG00000251867.4	NA	ENSG00000251867	77.1098	-0.830693	0.247942	-3.35036	0.000807079	0.0140371
ENSG00000261460.1	NA	ENSG00000261460	906.081	-0.525404	0.156844	-3.34986	0.000808516	0.0140423
ENSG00000234199.3	440900	LINC01191	12.0074	2.16422	0.646134	3.34949	0.000809611	0.0140423
ENSG00000230325.1	NA	ENSG00000230325	253.03	-0.62422	0.186371	-3.34934	0.000810046	0.0140423
ENSG00000267287.1	NA	ENSG00000267287	13.5475	2.3503	0.7022	3.34706	0.000816745	0.0141429
ENSG00000285921.1	NA	ENSG00000285921	278.839	-0.588803	0.17597	-3.34603	0.000819765	0.0141796
ENSG00000236548.3	7955	RNF217-AS1	21.6143	2.15639	0.644688	3.34486	0.000823233	0.014224
ENSG00000286310.1	NA	ENSG00000286310	15.9421	1.87899	0.56181	3.34453	0.000824233	0.0142257
ENSG00000226530.4	NA	ENSG00000226530	80.3145	-0.775165	0.231836	-3.34359	0.000827008	0.014258
ENSG00000259692.6	NA	LINC01418	20.9825	1.75613	0.525797	3.33994	0.000837967	0.0144311
ENSG00000279207.1	NA	ENSG00000279207	731.907	0.469175	0.140499	3.33934	0.00083978	0.0144466
ENSG00000203585.4	100507175	LINC02408	8.2807	2.97278	0.890495	3.33834	0.000842805	0.0144828
ENSG00000289560.2	NA	ENSG00000289560	30.7193	-1.23048	0.368655	-3.33775	0.000844595	0.0144973
ENSG00000245910.9	NA	SNHG6	357.045	-0.56319	0.168748	-3.33746	0.000845483	0.0144973
ENSG00000234089.2	105375297	ENSG00000234089	19.3169	1.95029	0.58461	3.33605	0.000849774	0.014555
ENSG00000268362.6	NA	ENSG00000268362	1195.77	-0.604859	0.181377	-3.33482	0.000853535	0.0146036
ENSG00000283380.1	NA	ENSG00000283380	11.1407	2.55597	0.766649	3.33395	0.000856222	0.0146337
ENSG00000237883.4	NA	DGUOK-AS1	316.391	-0.606109	0.181858	-3.33287	0.000859544	0.0146731
ENSG00000261266.2	NA	ENSG00000261266	70.5111	-0.844636	0.253446	-3.3326	0.000860386	0.0146731
ENSG00000227373.6	102724601	RABGAP1L-DT	25.6857	1.54141	0.462734	3.33109	0.00086507	0.014737
ENSG00000291091.1	220729	SDHAP4	1013.55	-0.484221	0.145397	-3.33035	0.000867374	0.0147603
ENSG00000284471.1	NA	ENSG00000284471	10.0937	2.05856	0.618444	3.32861	0.00087281	0.0148368
ENSG00000270589.1	NA	ENSG00000270589	115.015	-0.81272	0.244249	-3.32742	0.00087654	0.0148741
ENSG00000277969.2	NA	ENSG00000277969	87.5969	-0.737032	0.221528	-3.32704	0.000877749	0.0148741
ENSG00000280407.3	NA	ENSG00000280407	1271.71	-0.561891	0.168897	-3.32682	0.000878432	0.0148741
ENSG00000258028.3	107984685	ENSG00000258028	14.1985	2.12745	0.639507	3.32671	0.000878772	0.0148741
ENSG00000245598.7	100506068	DACT3-AS1	311.805	0.594424	0.17893	3.32211	0.000893392	0.0151053
ENSG00000291172.1	347127	SPATA31D5P	13.6199	2.14355	0.645606	3.32021	0.000899505	0.0151868
ENSG00000223960.9	101927027	CHROMR	1788.29	-0.491066	0.147911	-3.32001	0.000900137	0.0151868
ENSG00000230960.3	154449	ENSG00000230960	10.248	3.18427	0.959477	3.31875	0.000904209	0.0152392
ENSG00000250320.7	NA	EDIL3-DT	429.174	-0.594777	0.17925	-3.31815	0.000906148	0.0152556
ENSG00000278975.1	NA	ENSG00000278975	3.6695	5.01435	1.5122	3.31593	0.000913389	0.0153561
ENSG00000260978.2	NA	ENSG00000260978	118.55	-0.653908	0.197214	-3.31572	0.000914067	0.0153561
ENSG00000248740.8	NA	LINC02428	5.97152	4.6011	1.38842	3.31391	0.000920022	0.0154397
ENSG00000233896.2	727993	PDYN-AS1	8.48355	3.11965	0.941816	3.31237	0.000925079	0.0155081
ENSG00000247373.3	NA	TMED2-DT	362.861	-0.513727	0.155161	-3.31093	0.000929871	0.0155719
ENSG00000231970.1	NA	ENSG00000231970	160.775	-0.653775	0.19763	-3.30807	0.000939397	0.0157147
ENSG00000265205.1	NA	ENSG00000265205	57.2107	-0.968411	0.292935	-3.30589	0.000946752	0.015821
ENSG00000275613.2	NA	ENSG00000275613	10.3701	2.35456	0.712366	3.30527	0.00094885	0.0158248
ENSG00000287335.2	NA	ENSG00000287335	54.346	-0.923767	0.279487	-3.30523	0.000948989	0.0158248
ENSG00000280334.1	NA	ENSG00000280334	92.4194	-0.869879	0.263231	-3.30463	0.000951034	0.0158422
ENSG00000285926.1	NA	ENSG00000285926	427.412	-0.550388	0.166596	-3.30373	0.000954069	0.015876
ENSG00000254721.1	NA	ENSG00000254721	276.949	-0.66283	0.200689	-3.30278	0.000957323	0.0159133
ENSG00000233930.4	338651	KRTAP5-AS1	51.9484	0.861348	0.26096	3.30069	0.000964481	0.0160155
ENSG00000234350.7	101926913	ERICH2-DT	18.9099	1.92848	0.584433	3.29974	0.000967728	0.0160475
ENSG00000285314.1	NA	ENSG00000285314	1525.99	-0.504043	0.152762	-3.29954	0.000968445	0.0160475
ENSG00000234665.9	NA	LERFS	29.0698	1.536	0.465586	3.29906	0.000970077	0.0160577
ENSG00000254635.6	NA	WAC-AS1	683.191	-0.536319	0.162627	-3.29784	0.000974307	0.0161108
ENSG00000225231.2	100506159	LINC02470	8.28977	3.21982	0.976482	3.29736	0.000975971	0.0161214
ENSG00000261553.5	NA	ENSG00000261553	404.419	-0.61366	0.186185	-3.29598	0.000980789	0.0161675
ENSG00000284735.1	NA	ENSG00000284735	62.3994	0.931789	0.282705	3.29597	0.00098081	0.0161675
ENSG00000253875.2	NA	ENSG00000253875	195.803	-0.661748	0.200797	-3.2956	0.000982105	0.0161719
ENSG00000268926.3	NA	ENSG00000268926	11.665	2.1818	0.662248	3.29454	0.000985826	0.0161887
ENSG00000244041.7	401232	LINC01011	88.5246	-0.707376	0.214719	-3.29443	0.000986228	0.0161887
ENSG00000229495.1	NA	ENSG00000229495	8.36318	2.39762	0.727783	3.29441	0.000986276	0.0161887
ENSG00000285190.1	NA	ENSG00000285190	107.062	-0.687322	0.20865	-3.29414	0.00098723	0.0161887
ENSG00000268230.5	NA	ENSG00000268230	229.052	-0.571769	0.173631	-3.29302	0.00099118	0.0162366
ENSG00000280372.1	NA	ENSG00000280372	19.3227	1.48223	0.450195	3.29242	0.000993308	0.0162546
ENSG00000281365.1	NA	ENSG00000281365	4.96202	4.55108	1.38295	3.29085	0.000998852	0.0163284
ENSG00000203801.8	387111	LINC00222	13.0339	1.96747	0.597967	3.29027	0.0010009	0.0163342
ENSG00000234149.1	NA	ENSG00000234149	26.1258	-1.3732	0.417365	-3.29017	0.00100128	0.0163342
ENSG00000233143.4	NA	DIRC3-AS1	376.739	-0.598213	0.181858	-3.28946	0.00100381	0.0163586
ENSG00000236081.1	101927125	ELFN1-AS1	9.38749	2.82697	0.859652	3.28851	0.0010072	0.0163969
ENSG00000241213.2	105374057	LINC02024	81.2039	-1.07984	0.328607	-3.28613	0.00101575	0.016519
ENSG00000272692.2	NA	ENSG00000272692	83.2353	-0.942337	0.286848	-3.28514	0.0010193	0.0165576
ENSG00000233661.1	NA	SPIN4-AS1	55.131	-1.03293	0.314448	-3.28489	0.00102022	0.0165576
ENSG00000204706.14	100507244	MAMDC2-AS1	26.6011	1.396	0.425028	3.28449	0.00102167	0.0165641
ENSG00000288979.1	NA	ENSG00000288979	62.6746	-0.914395	0.278556	-3.28263	0.00102844	0.0166567
ENSG00000291221.1	NA	ENSG00000291221	75.8026	-0.739124	0.22526	-3.2812	0.00103366	0.0167242
ENSG00000289095.2	NA	ENSG00000289095	3.09566	4.9892	1.52083	3.28057	0.00103598	0.0167444
ENSG00000269973.1	NA	ENSG00000269973	280.849	-0.640085	0.195284	-3.27771	0.00104652	0.0168975
ENSG00000262097.3	NA	LINC02185	10.6395	2.29498	0.700242	3.27741	0.00104766	0.0168986
ENSG00000286710.1	116435278	ENSG00000286710	24.3075	1.83904	0.5614	3.27581	0.0010536	0.016977
ENSG00000286311.1	NA	ENSG00000286311	60.708	-0.877547	0.267966	-3.27484	0.00105722	0.0170181
ENSG00000269842.6	NA	ENSG00000269842	22.0291	1.75409	0.535696	3.27441	0.00105884	0.0170267
ENSG00000283408.2	NA	MIR548A1HG	6.45431	3.25428	0.99432	3.27287	0.00106462	0.0170931
ENSG00000287405.1	NA	ENSG00000287405	24.5797	1.34148	0.409946	3.27234	0.00106661	0.0170931
ENSG00000287687.2	102724482	ENSG00000287687	10.4774	2.26284	0.691521	3.27227	0.00106687	0.0170931
ENSG00000230316.8	154860	FEZF1-AS1	18.8726	2.03818	0.622893	3.27212	0.00106743	0.0170931
ENSG00000236827.2	NA	LINC00529	4.69646	4.55183	1.39123	3.27179	0.00106867	0.0170931
ENSG00000266489.3	NA	ENSG00000266489	9.89611	2.49047	0.761243	3.27158	0.00106947	0.0170931
ENSG00000267493.4	148046	CIRBP-AS1	148.318	-0.578618	0.176892	-3.27102	0.00107159	0.0171097
ENSG00000243960.1	NA	ENSG00000243960	447.701	-0.624991	0.19109	-3.27066	0.00107298	0.0171145
ENSG00000234222.6	105371260	LIX1L-AS1	674.937	-0.521477	0.159481	-3.26983	0.00107611	0.0171472
ENSG00000263612.1	NA	ENSG00000263612	8.24057	2.56597	0.784824	3.26948	0.00107746	0.0171513
ENSG00000253286.6	NA	ENSG00000253286	6.46291	3.11716	0.953819	3.26809	0.00108276	0.0172159
ENSG00000224865.8	101928782	ENSG00000224865	55.4482	-0.847977	0.259525	-3.26741	0.00108535	0.0172159
ENSG00000247903.1	NA	ENSG00000247903	201.086	-0.560305	0.171485	-3.26736	0.00108554	0.0172159
ENSG00000235122.4	101927020	ENSG00000235122	6.07862	4.60436	1.40924	3.26727	0.00108589	0.0172159
ENSG00000284240.1	101927844	LINC02801	14.1056	2.12056	0.649252	3.26616	0.00109018	0.0172667
ENSG00000286708.1	NA	ENSG00000286708	7.36645	3.96795	1.21546	3.26457	0.00109632	0.0173465
ENSG00000267506.7	NA	ENSG00000267506	12.0856	2.23931	0.686159	3.26355	0.00110026	0.0173914
ENSG00000291254.1	NA	ENSG00000291254	7.531	4.31093	1.32201	3.26089	0.00111063	0.0175377
ENSG00000221990.5	NA	EXOC3-AS1	94.3054	-0.815296	0.250103	-3.25984	0.00111476	0.0175853
ENSG00000223930.9	NA	ENSG00000223930	166.413	-0.721572	0.221417	-3.25888	0.00111855	0.0176274
ENSG00000257060.9	NA	ENSG00000257060	27.3934	1.58244	0.485735	3.25784	0.00112265	0.0176745
ENSG00000254587.2	NA	ENSG00000254587	5.29389	4.4813	1.37603	3.25669	0.00112719	0.0177283
ENSG00000234185.2	NA	ENSG00000234185	28.9267	-1.25685	0.386134	-3.25494	0.00113415	0.01782
ENSG00000236618.3	100306951	PITPNA-AS1	144.617	-0.682478	0.2097	-3.25454	0.00113577	0.0178276
ENSG00000264177.1	NA	ENSG00000264177	14.0158	2.18754	0.672249	3.25407	0.00113765	0.0178393
ENSG00000229771.2	NA	ENSG00000229771	5.67577	3.07017	0.943951	3.25247	0.00114408	0.0179061
ENSG00000268798.1	NA	ENSG00000268798	47.9778	-0.909243	0.279596	-3.25199	0.00114599	0.0179061
ENSG00000277283.2	NA	RAB35-AS1	137.616	-0.670531	0.206211	-3.25168	0.00114726	0.0179061
ENSG00000290018.1	NA	ENSG00000290018	1596.69	-0.612106	0.188258	-3.25143	0.00114827	0.0179061
ENSG00000291081.1	729375	ENSG00000291081	182.202	-0.577385	0.177585	-3.25131	0.00114874	0.0179061
ENSG00000290599.1	646802	ENSG00000290599	7.12549	3.31482	1.0196	3.2511	0.0011496	0.0179061
ENSG00000290761.1	NA	ENSG00000290761	3.97806	4.82416	1.48388	3.25104	0.00114985	0.0179061
ENSG00000279530.2	NA	ENSG00000279530	100.936	-0.744088	0.228937	-3.25019	0.00115328	0.0179332
ENSG00000231881.2	NA	ENSG00000231881	132.5	0.621553	0.191244	3.25005	0.00115386	0.0179332
ENSG00000228606.4	100287049	DCAF8-DT	318.781	-0.547599	0.168546	-3.24896	0.00115829	0.0179842
ENSG00000267123.7	101928710	SCAT1	23.2742	1.68228	0.517969	3.24784	0.00116285	0.0180373
ENSG00000233593.12	105378853	LINC02609	127.622	0.576031	0.177374	3.24755	0.00116403	0.0180378
ENSG00000290897.1	NA	ENSG00000290897	7.04408	3.03099	0.933603	3.24656	0.0011681	0.018073
ENSG00000273723.2	116435302	SUGT1-DT	33.3918	-1.10799	0.341325	-3.24615	0.00116976	0.018073
ENSG00000224812.4	220980	TMEM72-AS1	26.5725	1.71936	0.529706	3.24588	0.00117088	0.018073
ENSG00000267062.1	NA	ENSG00000267062	1545.82	-0.534869	0.164784	-3.24588	0.00117088	0.018073
ENSG00000261505.1	NA	ENSG00000261505	1167.33	-0.531923	0.163898	-3.24544	0.00117269	0.0180833
ENSG00000289644.1	NA	ENSG00000289644	12.5796	-2.11855	0.652873	-3.24497	0.00117464	0.0180956
ENSG00000228315.12	91316	GUSBP11	392.022	-0.476838	0.147035	-3.24301	0.00118273	0.0182025
ENSG00000293390.1	NA	ENSG00000293390	11.9852	2.09889	0.647567	3.24119	0.00119031	0.0183013
ENSG00000289399.2	NA	ENSG00000289399	17.1809	1.6563	0.51136	3.23901	0.00119944	0.0184133
ENSG00000279689.1	NA	ENSG00000279689	1565.04	-0.589978	0.182154	-3.2389	0.00119993	0.0184133
ENSG00000227512.1	NA	ENSG00000227512	21.6453	1.26973	0.392066	3.23856	0.00120136	0.0184173
ENSG00000258909.1	NA	ENSG00000258909	3.7795	4.85077	1.49818	3.23777	0.00120466	0.0184501
ENSG00000267724.1	NA	ENSG00000267724	287.133	-0.553412	0.170988	-3.23656	0.00120979	0.0185105
ENSG00000235535.9	101927990	TRDN-AS1	16.3626	1.94402	0.600797	3.23573	0.00121332	0.0185466
ENSG00000291176.1	NA	ENSG00000291176	176.663	-0.634265	0.196036	-3.23545	0.00121452	0.0185469
ENSG00000261404.7	101928035	PSMD7-DT	39.4446	1.25899	0.389194	3.23488	0.00121694	0.0185659
ENSG00000273461.5	NA	ENSG00000273461	3.35384	4.64969	1.43756	3.23442	0.0012189	0.018578
ENSG00000272589.1	100507331	ZSWIM8-AS1	1153.8	-0.438621	0.13563	-3.23396	0.00122086	0.0185898
ENSG00000256995.8	NA	LINC02955	15.9163	1.93569	0.598619	3.2336	0.00122241	0.0185955
ENSG00000241111.1	100652759	PRICKLE2-AS1	54.2408	-0.887408	0.274508	-3.23272	0.00122618	0.0186349
ENSG00000266835.7	100505592	GAPLINC	8.75699	2.90649	0.899484	3.23129	0.00123233	0.0187102
ENSG00000231427.6	102723605	LINC01445	18.2455	1.95338	0.604668	3.23049	0.00123577	0.0187445
ENSG00000267665.3	400622	ENSG00000267665	27.9762	1.56288	0.483852	3.23008	0.00123756	0.0187536
ENSG00000257386.1	NA	ENSG00000257386	587.603	-0.6685	0.207102	-3.22788	0.0012471	0.01888
ENSG00000260807.8	115804232	CEROX1	20.142	1.8569	0.575326	3.22755	0.00124854	0.0188837
ENSG00000230417.12	414243	LINC00595	36.4648	1.17506	0.364378	3.22485	0.00126041	0.0190449
ENSG00000234722.5	103724390	LINC01287	38.4115	1.47376	0.457042	3.22455	0.00126171	0.0190464
ENSG00000287867.1	NA	ENSG00000287867	9.68421	2.60149	0.806871	3.22417	0.0012634	0.0190537
ENSG00000286883.1	NA	ENSG00000286883	354.917	-0.556661	0.172679	-3.22369	0.00126552	0.0190651
ENSG00000291001.1	NA	ENSG00000291001	2.93484	4.76349	1.47776	3.22345	0.00126658	0.0190651
ENSG00000267777.2	107985312	LINC01791	12.5903	1.90256	0.590482	3.22205	0.00127278	0.0191403
ENSG00000288663.1	NA	ENSG00000288663	1519.18	-0.513442	0.159425	-3.22059	0.00127929	0.0192198
ENSG00000225783.9	440823	MIAT	1480.33	-0.541136	0.168123	-3.21869	0.0012878	0.0193148
ENSG00000287084.2	NA	ENSG00000287084	10.6517	2.14035	0.665006	3.21855	0.00128841	0.0193148
ENSG00000253301.6	100507651	LINC01606	47.7042	2.00941	0.624361	3.21835	0.00128928	0.0193148
ENSG00000289744.1	NA	ENSG00000289744	339.331	-0.655803	0.204042	-3.21406	0.00130873	0.0195875
ENSG00000280367.1	NA	ENSG00000280367	55.7988	0.886864	0.276012	3.21314	0.00131293	0.0196274
ENSG00000177338.14	NA	LINC00469	8.64222	2.71632	0.845435	3.21293	0.00131388	0.0196274
ENSG00000279035.1	NA	ENSG00000279035	224.426	-0.659382	0.205274	-3.2122	0.00131722	0.0196587
ENSG00000240535.8	NA	ENSG00000240535	24.9911	1.76455	0.549713	3.20995	0.00132757	0.019789
ENSG00000231933.7	NA	MYO18B-AS1	14.8037	2.0116	0.626713	3.20976	0.00132847	0.019789
ENSG00000213279.2	NA	ENSG00000213279	6.88537	3.40486	1.06089	3.20942	0.00133002	0.0197935
ENSG00000287952.1	NA	ENSG00000287952	89.413	-0.724052	0.225642	-3.20886	0.00133263	0.0198137
ENSG00000249306.7	101928176	LINC01411	20.2618	1.4278	0.444998	3.20856	0.00133402	0.0198156
ENSG00000285909.1	NA	ENSG00000285909	8.90406	2.07953	0.648534	3.20651	0.00134357	0.0199332
ENSG00000289047.2	100294145	ENSG00000289047	333.098	-0.651754	0.203272	-3.20632	0.00134447	0.0199332
ENSG00000228876.4	NA	ENSG00000228876	15.8962	2.26022	0.705364	3.20434	0.00135374	0.0200519
ENSG00000293138.1	NA	ENSG00000293138	243.4	-0.758623	0.236788	-3.20381	0.00135621	0.0200696
ENSG00000293448.1	NA	ENSG00000293448	20.9745	1.44027	0.449622	3.20329	0.00135865	0.0200869
ENSG00000293258.1	NA	ENSG00000293258	78.5528	-0.799812	0.249728	-3.20273	0.00136131	0.0201074
ENSG00000233191.2	NA	ENSG00000233191	9.93531	2.31642	0.723343	3.20237	0.001363	0.0201134
ENSG00000256739.1	NA	ENSG00000256739	28.7671	-1.34497	0.420044	-3.20196	0.00136494	0.0201232
ENSG00000267712.6	100505474	LINC01539	13.0359	2.36701	0.739667	3.2001	0.00137378	0.0202194
ENSG00000279329.1	NA	ENSG00000279329	55.042	-0.860013	0.268749	-3.20005	0.00137402	0.0202194
ENSG00000273356.1	NA	LINC02019	25.5079	1.30604	0.408218	3.19938	0.00137724	0.0202479
ENSG00000245954.10	100996286	LINC02273	11.8465	2.16575	0.677125	3.19846	0.00138166	0.0202939
ENSG00000258913.2	145195	LINC02691	58.207	-0.878131	0.274596	-3.19791	0.00138428	0.0203136
ENSG00000271918.2	NA	ENSG00000271918	71.9654	-0.737007	0.230504	-3.19738	0.00138683	0.020332
ENSG00000279030.1	NA	ENSG00000279030	2431.92	-0.555235	0.173669	-3.19709	0.00138821	0.0203333
ENSG00000197099.8	NA	HRG-AS1	55.6719	0.996932	0.31188	3.19652	0.00139095	0.0203545
ENSG00000234494.8	100506325	SP2-AS1	182.449	-0.586853	0.183657	-3.19537	0.0013965	0.0204168
ENSG00000269386.6	100507567	RAB11B-AS1	205.714	-0.676872	0.211873	-3.1947	0.00139975	0.0204454
ENSG00000289353.1	NA	ENSG00000289353	291.425	-0.595587	0.186481	-3.19382	0.00140403	0.020489
ENSG00000272157.2	NA	ENSG00000272157	164.327	-0.648039	0.202934	-3.19335	0.00140634	0.0205037
ENSG00000293021.1	NA	ENSG00000293021	14.2394	1.9111	0.598552	3.19287	0.00140868	0.0205188
ENSG00000265313.8	NA	LINC01476	27.2527	1.7638	0.552519	3.19228	0.00141154	0.0205284
ENSG00000255886.1	NA	ENSG00000255886	44.8043	-0.99816	0.312708	-3.19198	0.00141301	0.0205284
ENSG00000268287.1	NA	ENSG00000268287	23.5546	1.24084	0.388741	3.19193	0.00141324	0.0205284
ENSG00000262585.1	101928766	LINC01979	28.0974	1.52458	0.47769	3.19156	0.00141506	0.0205359
ENSG00000272638.1	NA	ENSG00000272638	101.139	-0.709513	0.222346	-3.19103	0.00141767	0.0205549
ENSG00000203497.3	NA	PDCD4-AS1	117.443	-0.675161	0.211673	-3.18964	0.00142449	0.0206348
ENSG00000234860.2	NA	ENSG00000234860	11.8178	1.75439	0.550298	3.18808	0.0014322	0.0207099
ENSG00000280238.1	NA	ENSG00000280238	128.517	-0.672448	0.210948	-3.18774	0.00143388	0.0207099
ENSG00000236303.4	NA	LINC02646	7.42444	3.33946	1.04761	3.18769	0.00143415	0.0207099
ENSG00000279605.1	NA	ENSG00000279605	608.403	-0.506744	0.158978	-3.18752	0.00143498	0.0207099
ENSG00000223914.5	NA	LINC02471	9.39464	2.48249	0.778877	3.18727	0.00143623	0.0207099
ENSG00000261670.1	NA	ENSG00000261670	31.3308	1.18257	0.371295	3.18499	0.00144759	0.0208545
ENSG00000250007.8	101928174	GJD2-DT	7.12232	2.93296	0.921562	3.1826	0.00145961	0.0210086
ENSG00000287126.1	124907726	ENSG00000287126	172.421	-0.60135	0.188981	-3.18207	0.00146228	0.0210278
ENSG00000260470.1	NA	ENSG00000260470	32.8498	1.19567	0.375831	3.18141	0.00146559	0.0210562
ENSG00000253796.4	NA	ENSG00000253796	12.0915	1.89887	0.596918	3.18113	0.00146704	0.0210578
ENSG00000244198.7	NA	ARHGEF35-AS1	36.5413	1.41883	0.446071	3.18074	0.001469	0.0210668
ENSG00000256073.4	84996	URB1-AS1	110.188	-0.795912	0.250467	-3.17771	0.00148446	0.0212583
ENSG00000280927.1	285463	CTBP1-AS	1036.11	-0.528129	0.166204	-3.17759	0.00148505	0.0212583
ENSG00000271576.2	NA	PRKACB-DT	66.5068	-0.906367	0.285309	-3.17679	0.00148914	0.0212975
ENSG00000251125.1	NA	ENSG00000251125	19.0643	-1.46314	0.461012	-3.17375	0.00150484	0.0215026
ENSG00000254211.6	101928154	LINC01485	15.0828	1.9192	0.604987	3.1723	0.00151236	0.0215905
ENSG00000267629.3	NA	ENSG00000267629	405.899	-0.469918	0.148206	-3.17071	0.00152068	0.0216772
ENSG00000258793.1	NA	ENSG00000258793	9.3186	-2.31002	0.728573	-3.17061	0.00152119	0.0216772
ENSG00000237233.2	NA	TMEM26-AS1	23.487	-1.37853	0.43487	-3.16998	0.00152452	0.0216931
ENSG00000205786.8	100128682	LINC01531	10.5278	2.89692	0.913949	3.16968	0.00152609	0.0216931
ENSG00000222005.9	388948	LINC01118	27.0995	1.29231	0.40772	3.16961	0.00152643	0.0216931
ENSG00000265933.5	400643	LINC00668	13.9777	2.38496	0.752605	3.16894	0.00152995	0.0217236
ENSG00000290556.1	NA	ENSG00000290556	75.844	-0.716212	0.226046	-3.16843	0.00153265	0.0217424
ENSG00000230844.3	401588	ZNF674-AS1	143.226	-0.709377	0.223944	-3.16766	0.00153672	0.0217633
ENSG00000203930.13	286411	LINC00632	1981.31	0.463689	0.146389	3.16752	0.00153745	0.0217633
ENSG00000284606.1	NA	ENSG00000284606	83.8103	0.821366	0.259333	3.16723	0.00153899	0.0217633
ENSG00000264083.1	NA	ENSG00000264083	5.62982	3.40777	1.076	3.16706	0.00153986	0.0217633
ENSG00000250072.8	255187	SH3TC2-DT	14.1619	2.1843	0.689764	3.16674	0.00154158	0.0217633
ENSG00000235590.9	149775	GNAS-AS1	275.498	-0.563338	0.177901	-3.16659	0.0015424	0.0217633
ENSG00000231898.9	101929753	MYO3B-AS1	15.291	2.17999	0.68851	3.16624	0.00154424	0.0217684
ENSG00000259235.2	NA	CTXN2-AS1	13.7828	1.96546	0.620802	3.166	0.00154552	0.0217684
ENSG00000224057.2	100507500	EGFR-AS1	84.6151	-0.698542	0.220723	-3.16479	0.00155195	0.0218395
ENSG00000223442.1	101927761	TH2LCRR	188.319	-0.649731	0.20535	-3.16402	0.00155605	0.0218777
ENSG00000285572.2	124903183	ENSG00000285572	12.8864	1.93635	0.612569	3.16103	0.00157211	0.0220779
ENSG00000233862.8	NA	ENSG00000233862	58.8576	0.867717	0.27452	3.16085	0.00157309	0.0220779
ENSG00000253133.2	NA	GPAT4-AS1	1529.37	-0.535803	0.169528	-3.16055	0.00157471	0.022081
ENSG00000272182.1	NA	ENSG00000272182	126.142	-0.677724	0.214455	-3.16022	0.00157651	0.0220865
ENSG00000236924.3	NA	ENSG00000236924	39.3414	0.955982	0.302605	3.15918	0.00158215	0.0221298
ENSG00000250988.7	100505616	SNHG21	24.6085	-1.27718	0.404283	-3.15913	0.00158241	0.0221298
ENSG00000234286.3	NA	ENSG00000234286	111.639	-0.789316	0.249922	-3.15826	0.00158716	0.0221767
ENSG00000237001.7	NA	WASF3-AS1	25.9313	1.23628	0.391545	3.15743	0.00159166	0.0222199
ENSG00000237153.4	NA	ENSG00000237153	9.83266	2.54858	0.807247	3.15713	0.00159333	0.0222235
ENSG00000260589.1	102723166	STAM-DT	34.1463	-0.993517	0.314881	-3.15522	0.00160379	0.0223497
ENSG00000226125.2	151475	LINC01907	10.0973	2.35555	0.746681	3.1547	0.00160664	0.0223636
ENSG00000274317.2	NA	LINC02334	18.1299	1.91605	0.607399	3.15452	0.00160763	0.0223636
ENSG00000289552.2	NA	ENSG00000289552	30.0875	-1.20512	0.382095	-3.15398	0.00161058	0.022385
ENSG00000228192.10	NA	ZNF691-DT	152.451	-0.552839	0.175335	-3.15304	0.00161582	0.0224081
ENSG00000293107.1	NA	ENSG00000293107	187.034	-0.594541	0.188575	-3.15281	0.00161708	0.0224081
ENSG00000223631.2	NA	LINC01120	7.87831	2.88602	0.91539	3.15278	0.00161726	0.0224081
ENSG00000253614.1	286177	ENSG00000253614	6.50505	2.796	0.886872	3.15265	0.00161793	0.0224081
ENSG00000287967.1	NA	ENSG00000287967	298.246	-0.635545	0.201633	-3.15198	0.00162165	0.0224339
ENSG00000290866.1	653786	OTOAP1	17.0666	1.87812	0.595886	3.15181	0.00162264	0.0224339
ENSG00000291043.1	2749	GLUD1P3	174.129	-0.643982	0.20434	-3.15153	0.00162418	0.0224356
ENSG00000281880.2	440034	PAUPAR	19.5111	1.92561	0.611239	3.15034	0.00163078	0.0225071
ENSG00000267650.1	NA	ENSG00000267650	6.14131	4.25059	1.34956	3.14961	0.00163489	0.022544
ENSG00000280832.3	NA	GSEC	259.656	-0.543819	0.172677	-3.14934	0.00163638	0.0225449
ENSG00000271653.1	NA	ENSG00000271653	6.6359	2.97206	0.943938	3.14858	0.00164066	0.0225723
ENSG00000290126.1	NA	ENSG00000290126	39.1395	-1.08843	0.345699	-3.14848	0.00164123	0.0225723
ENSG00000259518.2	101929690	LINC01583	63.8272	-0.810421	0.257562	-3.14651	0.00165233	0.0227051
ENSG00000290854.1	NA	ENSG00000290854	730.523	-0.509033	0.161826	-3.14557	0.00165764	0.0227582
ENSG00000276107.1	NA	THBS1-IT1	20.9952	-1.37757	0.438671	-3.14032	0.00168761	0.0231452
ENSG00000254180.2	NA	ENSG00000254180	36.8019	0.986318	0.31411	3.14004	0.00168925	0.0231452
ENSG00000236676.1	NA	ENSG00000236676	26.4605	-1.34474	0.428279	-3.13987	0.00169022	0.0231452
ENSG00000260246.1	NA	ENSG00000260246	275.916	-0.553536	0.176315	-3.13947	0.00169251	0.0231564
ENSG00000260381.2	NA	ENSG00000260381	33.2754	-0.994727	0.316926	-3.13867	0.00169716	0.0231999
ENSG00000285583.1	NA	ENSG00000285583	110.224	-0.673498	0.214612	-3.13821	0.00169982	0.0232161
ENSG00000254641.1	NA	ENSG00000254641	390.788	-0.603195	0.192244	-3.13765	0.00170309	0.0232251
ENSG00000230185.7	NA	HSDL2-AS1	146.706	-0.592607	0.188873	-3.13759	0.00170342	0.0232251
ENSG00000289291.1	NA	ENSG00000289291	330.797	-0.630712	0.201063	-3.13688	0.00170756	0.0232615
ENSG00000289238.2	NA	ENSG00000289238	21.7797	-1.32316	0.421868	-3.13644	0.00171012	0.0232763
ENSG00000189295.13	NA	ANKRD62P1-PARP4P3	3.48616	4.7762	1.52294	3.13618	0.00171166	0.0232771
ENSG00000229155.2	NA	LINC02038	4.14859	4.36834	1.39341	3.135	0.00171856	0.0233508
ENSG00000224184.7	100506457	MIR3681HG	38.2396	1.41662	0.451989	3.1342	0.00172326	0.0233877
ENSG00000272361.2	NA	ENSG00000272361	9.24982	1.84558	0.5889	3.13394	0.00172477	0.0233877
ENSG00000272417.1	NA	ENSG00000272417	14.2052	1.70694	0.544692	3.13378	0.00172572	0.0233877
ENSG00000293271.1	NA	SLC44A3-AS1	148.176	-0.6259	0.199761	-3.13325	0.00172883	0.0233918
ENSG00000287171.1	NA	ENSG00000287171	6.86114	2.80157	0.894211	3.133	0.00173027	0.0233918
ENSG00000203684.5	574432	IBA57-DT	37.9456	-0.995257	0.317672	-3.13297	0.00173048	0.0233918
ENSG00000205054.9	400952	LINC01121	43.1387	1.15253	0.367925	3.13251	0.00173321	0.0233967
ENSG00000293237.1	NA	HTR7P1	278.172	0.655096	0.209149	3.13219	0.00173506	0.0233967
ENSG00000289194.1	NA	ENSG00000289194	124.831	-0.685418	0.218833	-3.13215	0.00173528	0.0233967
ENSG00000293558.1	NA	ENSG00000293558	17.7696	1.40693	0.449253	3.13171	0.00173792	0.0234123
ENSG00000293490.1	NA	SLC66A1L	41.4254	-1.00499	0.320978	-3.13104	0.0017419	0.0234455
ENSG00000257904.1	NA	ENSG00000257904	3.04627	4.66988	1.4916	3.13079	0.00174336	0.0234455
ENSG00000291071.1	100125556	FAM86JP	117.458	-0.631554	0.201798	-3.12963	0.00175029	0.0234994
ENSG00000272167.2	NA	ENSG00000272167	33.7087	-1.15118	0.367834	-3.12962	0.00175035	0.0234994
ENSG00000235564.2	NA	ENSG00000235564	3.18932	4.92597	1.57464	3.12831	0.00175813	0.0235838
ENSG00000286678.1	NA	ENSG00000286678	6.5752	3.59654	1.14989	3.12773	0.00176162	0.0236104
ENSG00000254665.1	NA	ENSG00000254665	400.038	-0.603697	0.193046	-3.12722	0.00176467	0.0236312
ENSG00000285094.1	NA	LINC01488	12.2497	2.30069	0.735915	3.1263	0.00177021	0.0236854
ENSG00000251224.1	NA	CNOT10-AS1	56.5179	-0.932681	0.298472	-3.12485	0.00177896	0.0237665
ENSG00000254034.2	NA	INTS9-AS1	58.2505	-0.89977	0.287945	-3.1248	0.00177928	0.0237665
ENSG00000291042.1	NA	ENSG00000291042	12.9056	1.84355	0.590106	3.1241	0.00178351	0.0238027
ENSG00000269902.1	NA	ENSG00000269902	187.886	0.763379	0.244417	3.12327	0.00178854	0.0238497
ENSG00000253394.7	NA	LINC00534	40.9404	1.13323	0.362927	3.12247	0.00179343	0.0238947
ENSG00000241772.2	NA	ENSG00000241772	207.912	-0.684317	0.219223	-3.12155	0.00179899	0.0239486
ENSG00000289586.2	105377294	ENSG00000289586	122.264	-0.591012	0.189403	-3.1204	0.00180608	0.0240227
ENSG00000256250.1	NA	ENSG00000256250	15.4897	-1.46568	0.469758	-3.12007	0.00180807	0.024029
ENSG00000286898.1	NA	ENSG00000286898	394.512	-0.63759	0.20438	-3.11963	0.00181078	0.0240446
ENSG00000290795.1	56918	C2orf83	7.93937	2.96139	0.949547	3.11874	0.00181626	0.0240971
ENSG00000236268.6	101927498	LINC01361	8.16526	3.16594	1.01527	3.11831	0.00181893	0.0241122
ENSG00000234912.12	654434	SNHG20	629.171	-0.434682	0.139432	-3.11752	0.00182377	0.0241561
ENSG00000262624.1	NA	ENSG00000262624	79.3422	-0.788176	0.252868	-3.11695	0.00182731	0.0241828
ENSG00000287862.1	NA	ENSG00000287862	9.76938	2.45347	0.787383	3.11598	0.00183335	0.0242423
ENSG00000261347.1	NA	ENSG00000261347	2.20055	4.7566	1.52672	3.11556	0.00183595
ENSG00000272599.2	NA	ENSG00000272599	107.876	-0.651305	0.209126	-3.11441	0.00184313	0.0243473
ENSG00000293476.1	NA	ENSG00000293476	474.854	-0.487034	0.156397	-3.11408	0.00184517	0.0243473
ENSG00000247213.7	102723562	LINC01498	17.9268	1.73995	0.558757	3.11396	0.00184592	0.0243473
ENSG00000247151.7	338739	CSTF3-DT	19.8783	1.38006	0.443249	3.11352	0.00184872	0.0243639
ENSG00000259248.7	100130855	USP3-AS1	578.785	-0.477191	0.15331	-3.11259	0.00185456	0.0244194
ENSG00000273840.1	NA	ENSG00000273840	19.0853	1.9011	0.610853	3.1122	0.00185697	0.0244194
ENSG00000240405.7	101927152	SAMMSON	33.4103	1.63253	0.52459	3.11201	0.00185816	0.0244194
ENSG00000163915.7	646600	IGF2BP2-AS1	22.1584	1.32689	0.426402	3.11183	0.00185932	0.0244194
ENSG00000270956.1	NA	ENSG00000270956	55.7142	-0.835716	0.26858	-3.11161	0.00186068	0.0244194
ENSG00000284697.1	NA	ENSG00000284697	170.527	-0.575845	0.185124	-3.1106	0.00186708	0.0244831
ENSG00000203876.10	100505933	ADD3-AS1	196.416	-0.567493	0.182456	-3.1103	0.001869	0.0244879
ENSG00000262898.5	NA	ENSG00000262898	13.2015	2.22288	0.714824	3.10969	0.00187281	0.0245175
ENSG00000279692.1	NA	ENSG00000279692	54.4322	-0.793075	0.255093	-3.10896	0.00187746	0.024558
ENSG00000256690.1	105369332	STX5-DT	292.332	-0.550097	0.176995	-3.10798	0.00188371	0.0245992
ENSG00000260853.2	NA	NFATC2IP-AS1	527.123	-0.445036	0.143192	-3.10798	0.00188373	0.0245992
ENSG00000236711.2	NA	SMAD9-IT1	14.7946	1.61352	0.51944	3.10628	0.00189459	0.0246677
ENSG00000242094.1	NA	FOXP1-IT1	56.1312	-1.06677	0.343429	-3.10623	0.00189489	0.0246677
ENSG00000261426.1	NA	ENSG00000261426	6.57177	3.5011	1.12713	3.10621	0.00189504	0.0246677
ENSG00000288891.2	NA	ENSG00000288891	26.9713	1.28026	0.412173	3.10613	0.00189551	0.0246677
ENSG00000198685.4	23434	LINC01565	7.33667	2.63003	0.846917	3.10542	0.00190011	0.0246677
ENSG00000285454.1	NA	ENSG00000285454	9.73184	2.21573	0.713518	3.10536	0.00190049	0.0246677
ENSG00000293316.1	NA	PLEKHA8P1	111.266	-0.654911	0.210898	-3.10535	0.00190057	0.0246677
ENSG00000224910.2	102723617	LINC01766	6.33079	3.0307	0.976008	3.1052	0.00190149	0.0246677
ENSG00000228839.5	101929760	PIK3IP1-DT	26.2285	-1.10806	0.356877	-3.10488	0.00190356	0.0246743
ENSG00000267080.8	339201	ASB16-AS1	475.104	-0.46655	0.150286	-3.1044	0.00190664	0.024694
ENSG00000231876.8	102723536	ENSG00000231876	6.17491	3.11503	1.00354	3.10405	0.00190891	0.024703
ENSG00000285737.1	NA	LINC02680	12.5686	1.73658	0.559569	3.10343	0.00191295	0.0247282
ENSG00000229921.7	100505879	KIF25-AS1	29.8954	-1.13398	0.365414	-3.10326	0.00191399	0.0247282
ENSG00000229951.6	403150	FOSL2-AS1	17.1686	1.44819	0.467076	3.10054	0.00193166	0.0249361
ENSG00000250186.3	NA	ENSG00000250186	1259.89	-0.559192	0.180367	-3.1003	0.00193325	0.0249362
ENSG00000249309.1	NA	ENSG00000249309	11.3567	1.85673	0.598973	3.09985	0.00193615	0.0249533
ENSG00000238258.1	NA	ENSG00000238258	1201.78	-0.562083	0.181344	-3.09954	0.0019382	0.0249593
ENSG00000253199.2	286114	LINC02153	5.52569	3.93801	1.2708	3.09883	0.00194284	0.0249986
ENSG00000237986.4	439950	CELF2-AS2	10.1389	2.47352	0.798471	3.09782	0.00194947	0.0250634
ENSG00000286319.1	NA	ENSG00000286319	193.807	-0.614544	0.1984	-3.0975	0.0019516	0.0250675
ENSG00000242258.2	285972	LINC00996	10.6829	2.28616	0.738114	3.09729	0.00195296	0.0250675
ENSG00000292984.1	NA	ENSG00000292984	96.1834	0.872359	0.281689	3.09689	0.00195563	0.0250814
ENSG00000250091.3	NA	DNAH10OS	488.254	0.624427	0.201949	3.092	0.00198813	0.0254774
ENSG00000289486.2	NA	ENSG00000289486	39.5288	0.974523	0.315251	3.09126	0.00199306	0.0255157
ENSG00000253314.7	497634	LINC00293	16.0507	1.68423	0.544899	3.09089	0.00199555	0.0255157
ENSG00000261474.1	NA	ENSG00000261474	88.1914	-0.728727	0.235771	-3.09083	0.00199596	0.0255157
ENSG00000248727.6	102467147	LINC01948	77.9836	-0.686241	0.222104	-3.08973	0.00200336	0.0255714
ENSG00000290798.1	55998	NXF5	9.4427	2.41085	0.780285	3.0897	0.00200356	0.0255714
ENSG00000259972.3	NA	ENSG00000259972	1087.07	-0.424757	0.137513	-3.08884	0.00200937	0.0256248
ENSG00000288823.1	NA	ENSG00000288823	91.9661	-0.66484	0.215261	-3.08852	0.00201153	0.0256316
ENSG00000250132.6	NA	ENSG00000250132	170.204	-0.624006	0.202088	-3.0878	0.00201645	0.0256697
ENSG00000276397.2	400661	LINC01879	5.73929	3.97993	1.289	3.0876	0.00201778	0.0256697
ENSG00000244265.2	NA	SIAH2-AS1	164.997	0.685336	0.222139	3.08517	0.00203435	0.0258597
ENSG00000288727.2	NA	ENSG00000288727	85.3523	-0.695405	0.225481	-3.08409	0.00204175	0.0259328
ENSG00000279091.1	NA	ENSG00000279091	11.808	1.98627	0.644217	3.08323	0.00204764	0.0259868
ENSG00000230699.2	NA	ENSG00000230699	75.1514	-0.767082	0.248817	-3.08292	0.00204978	0.025993
ENSG00000224645.1	NA	ENSG00000224645	348.642	-0.593094	0.192485	-3.08125	0.00206131	0.0261182
ENSG00000254829.1	NA	ENSG00000254829	24.2024	1.25354	0.406884	3.08082	0.00206428	0.0261349
ENSG00000286282.1	NA	ENSG00000286282	9.8934	2.243	0.728239	3.08003	0.0020698	0.0261838
ENSG00000255399.6	255480	TBX5-AS1	7.59211	2.47994	0.805317	3.07945	0.00207381	0.0262134
ENSG00000249207.2	NA	ENSG00000249207	266.028	-0.595487	0.193424	-3.07866	0.0020793	0.0262618
ENSG00000290109.1	NA	ENSG00000290109	3.39883	4.57911	1.48757	3.07824	0.00208228	0.0262696
ENSG00000279110.1	NA	ENSG00000279110	150.477	0.671509	0.218167	3.07795	0.00208427	0.0262696
ENSG00000285724.2	NA	ENSG00000285724	5.74998	4.49037	1.45892	3.07786	0.00208492	0.0262696
ENSG00000235166.8	NA	LINC01440	18.0979	1.68816	0.548783	3.07619	0.00209665	0.0263963
ENSG00000253744.1	NA	ENSG00000253744	69.6759	-0.71324	0.232041	-3.07377	0.00211371	0.0265752
ENSG00000287472.1	NA	ENSG00000287472	2.95389	4.57576	1.48868	3.0737	0.00211422	0.0265752
ENSG00000235298.1	NA	HNRNPK-AS1	2357.66	-0.509753	0.165879	-3.07305	0.00211886	0.0266123
ENSG00000266290.1	101927666	DYNLL2-DT	19.1902	1.52845	0.497469	3.07246	0.00212304	0.0266409
ENSG00000289224.1	NA	ENSG00000289224	31.0016	-1.12799	0.367155	-3.07225	0.00212451	0.0266409
ENSG00000227940.2	105372897	LINC01696	3.2428	4.56128	1.48539	3.07076	0.00213515	0.026742
ENSG00000250981.3	107986407	MARCHF11-AS1	30.1541	-1.24059	0.404039	-3.07047	0.0021372	0.026742
ENSG00000253164.5	NA	ENSG00000253164	4.80557	4.59503	1.49655	3.07041	0.00213766	0.026742
ENSG00000234678.2	NA	ELF3-AS1	1010.57	-0.480473	0.156535	-3.06942	0.00214472	0.0268089
ENSG00000234394.8	440896	LINC03025	12.8169	1.99918	0.651389	3.0691	0.00214704	0.0268167
ENSG00000293019.1	NA	CIBAR1P2	3.17523	4.56291	1.48731	3.06789	0.00215576	0.0269043
ENSG00000287783.1	NA	ENSG00000287783	7.78854	2.29163	0.747062	3.06752	0.00215842	0.0269163
ENSG00000260260.3	100507303	SNHG19	147.011	-0.671379	0.218924	-3.06672	0.00216423	0.0269673
ENSG00000233705.9	NA	SLC26A4-AS1	30.2333	1.49232	0.486799	3.06558	0.00217251	0.0270492
ENSG00000280362.1	NA	ENSG00000280362	4.73847	4.44187	1.44921	3.06503	0.00217648	0.0270742
ENSG00000254081.2	286186	LINC01299	8.01219	2.68305	0.875434	3.06483	0.00217795	0.0270742
ENSG00000291090.1	284047	CCDC144BP	38.213	1.12986	0.368838	3.06329	0.00218921	0.0271773
ENSG00000226849.1	NA	ENSG00000226849	403.137	-0.492156	0.160666	-3.06322	0.00218969	0.0271773
ENSG00000260271.4	NA	ENSG00000260271	43.77	1.15427	0.377006	3.06167	0.00220108	0.0272972
ENSG00000291159.1	NA	ENSG00000291159	1307.49	-0.45907	0.149977	-3.06095	0.00220638	0.0273415
ENSG00000275216.2	NA	LINC03061	11.6563	1.87367	0.612329	3.0599	0.0022141	0.0274156
ENSG00000291338.1	NA	ENSG00000291338	20.6106	1.40958	0.46097	3.05785	0.00222931	0.0275822
ENSG00000224973.6	100506195	LARGE-AS1	17.8626	1.64174	0.536954	3.0575	0.00223188	0.0275925
ENSG00000205424.2	NA	PCBP3-AS1	34.4799	1.19939	0.392445	3.05619	0.0022417	0.0276921
ENSG00000214922.9	285830	HLA-F-AS1	21.2909	1.52949	0.500585	3.0554	0.00224761	0.0277434
ENSG00000264116.6	NA	ENSG00000264116	8.52105	2.50069	0.81868	3.05454	0.00225409	0.0278016
ENSG00000225964.6	NA	NRIR	15.8979	1.74443	0.571565	3.05203	0.00227301	0.0279823
ENSG00000258502.6	105370540	LINC02290	10.4689	2.15574	0.706339	3.05199	0.00227331	0.0279823
ENSG00000274020.4	388685	LINC01138	25.4896	1.32839	0.435293	3.05172	0.00227534	0.0279823
ENSG00000273760.1	NA	ENSG00000273760	7.07126	-2.19663	0.719818	-3.05165	0.00227584	0.0279823
ENSG00000237798.1	NA	ENSG00000237798	155.318	-0.597119	0.195749	-3.05044	0.00228508	0.0280741
ENSG00000280032.1	NA	ENSG00000280032	3.30578	4.76828	1.56411	3.04856	0.00229941	0.0282281
ENSG00000267348.3	105372419	GEMIN7-AS1	295.639	-0.519494	0.170421	-3.0483	0.00230142	0.0282309
ENSG00000286742.1	NA	ENSG00000286742	140.978	-0.767652	0.251916	-3.04725	0.00230944	0.0282784
ENSG00000229334.2	NA	TMEM44-AS2	172.613	-0.602104	0.197597	-3.04714	0.00231032	0.0282784
ENSG00000227733.12	101927468	ENSG00000227733	36.4868	1.44235	0.473354	3.04709	0.00231067	0.0282784
ENSG00000254518.1	NA	LINC02750	33.4164	-1.09554	0.35958	-3.04673	0.00231348	0.0282908
ENSG00000285591.1	NA	ENSG00000285591	11.6274	2.2583	0.74155	3.04539	0.00232382	0.0283952
ENSG00000259275.5	NA	ENSG00000259275	11.4867	2.2507	0.739171	3.0449	0.00232759	0.0284193
ENSG00000249122.1	NA	ENSG00000249122	12.0538	-1.79532	0.589778	-3.04406	0.00233405	0.0284551
ENSG00000286615.3	105379199	ENSG00000286615	17.6568	1.73334	0.569419	3.04405	0.00233413	0.0284551
ENSG00000286351.2	NA	ENSG00000286351	2.35638	4.76551	1.56554	3.044	0.00233452
ENSG00000279369.1	NA	ENSG00000279369	195.235	-0.57227	0.188011	-3.0438	0.00233608	0.0284569
ENSG00000272927.1	NA	ENSG00000272927	147.469	-0.836035	0.274709	-3.04334	0.00233964	0.0284783
ENSG00000285571.1	NA	ENSG00000285571	33.4244	-0.980565	0.322466	-3.04083	0.00235927	0.028682
ENSG00000293467.1	NA	ENSG00000293467	6.45462	3.70102	1.21718	3.04066	0.00236062	0.028682
ENSG00000286371.1	NA	ENSG00000286371	5.9599	3.85989	1.26949	3.0405	0.00236184	0.028682
ENSG00000290651.1	NA	ENSG00000290651	2.68214	4.66139	1.5332	3.0403	0.00236344
ENSG00000231515.1	NA	ENSG00000231515	5.99352	3.73259	1.22794	3.03971	0.00236805	0.0287354
ENSG00000284543.1	NA	LINC01226	22.6612	1.4867	0.489184	3.03914	0.00237258	0.0287563
ENSG00000269353.1	NA	ENSG00000269353	5.11435	4.18062	1.37564	3.03903	0.00237342	0.0287563
ENSG00000290100.1	NA	ENSG00000290100	56.9136	-0.855283	0.281478	-3.03854	0.00237724	0.0287804
ENSG00000255672.1	NA	ENSG00000255672	29.047	-1.08054	0.355701	-3.03779	0.0023832	0.0288298
ENSG00000278621.1	NA	THBS1-AS1	433.539	-0.660231	0.217355	-3.03757	0.00238497	0.0288298
ENSG00000285861.1	NA	ENSG00000285861	2.72016	5.01102	1.64981	3.03733	0.00238683
ENSG00000232354.8	NA	VIPR1-AS1	26.1003	1.52761	0.503099	3.0364	0.0023942	0.0289192
ENSG00000266969.1	NA	CEP192-DT	261.321	-0.515407	0.169757	-3.03614	0.00239628	0.0289222
ENSG00000258199.1	NA	ENSG00000258199	438.449	-0.481606	0.158667	-3.03533	0.00240271	0.0289619
ENSG00000259807.2	NA	ENSG00000259807	26.72	-1.09071	0.359345	-3.03527	0.00240324	0.0289619
ENSG00000284738.2	101928059	ENSG00000284738	99.4744	-0.613137	0.202041	-3.03471	0.00240768	0.0289933
ENSG00000237119.1	100144597	LINC01056	5.16256	3.26422	1.07594	3.03384	0.00241465	0.029055
ENSG00000224032.9	NA	EPB41L4A-AS1	369.719	-0.50694	0.167128	-3.03325	0.00241933	0.0290815
ENSG00000290931.1	NA	ENSG00000290931	13.9762	2.03658	0.671452	3.0331	0.00242054	0.0290815
ENSG00000261623.1	101927228	LINC02179	9.60689	2.1683	0.715028	3.03246	0.00242566	0.0291208
ENSG00000288871.2	NA	ENSG00000288871	697.414	-0.445598	0.14699	-3.03149	0.00243348	0.0291925
ENSG00000236008.5	101929567	LINC01814	58.3823	1.74687	0.576302	3.03117	0.0024361	0.0292017
ENSG00000280143.1	NA	ENSG00000280143	631.832	-0.428498	0.141397	-3.03046	0.00244184	0.0292085
ENSG00000279127.1	NA	ENSG00000279127	3.13472	4.45771	1.47098	3.03042	0.0024421	0.0292085
ENSG00000256973.1	NA	ENSG00000256973	33.7509	-1.19276	0.393619	-3.03025	0.00244352	0.0292085
ENSG00000235512.1	NA	TAB3-AS2	224.011	-0.661015	0.218149	-3.03011	0.00244464	0.0292085
ENSG00000228065.13	NA	LINC01515	557.092	-0.479734	0.158331	-3.02995	0.00244592	0.0292085
ENSG00000225579.2	NA	EDNRB-AS1	10.354	1.92341	0.635147	3.02829	0.00245946	0.0293479
ENSG00000212978.6	339803	C2orf74-DT	533.046	-0.57063	0.188459	-3.02787	0.00246281	0.0293658
ENSG00000267731.1	NA	ENSG00000267731	18.2019	1.32849	0.438816	3.02745	0.00246622	0.0293842
ENSG00000286908.1	NA	ENSG00000286908	3.49311	4.57051	1.51079	3.02525	0.00248431	0.0295773
ENSG00000228467.2	NA	ENSG00000228467	2.47646	4.5573	1.50666	3.02477	0.00248826
ENSG00000249781.7	285692	LINC02112	12.0145	1.91191	0.632315	3.02367	0.0024973	0.0297096
ENSG00000260450.2	NA	LINC02134	2.98606	4.85871	1.60735	3.02281	0.00250437	0.0297712
ENSG00000258745.1	NA	ENSG00000258745	153.935	-0.68287	0.225998	-3.02157	0.00251465	0.029871
ENSG00000225637.1	NA	ENSG00000225637	6.67781	3.68242	1.21882	3.02129	0.00251699	0.0298763
ENSG00000287011.1	NA	ENSG00000287011	191.592	-0.506623	0.167736	-3.02035	0.0025248	0.0299464
ENSG00000254910.1	NA	ENSG00000254910	21.2318	-1.22635	0.406081	-3.01997	0.00252802	0.0299621
ENSG00000286952.1	124909384	ENSG00000286952	6.867	2.42838	0.80448	3.01858	0.00253963	0.0300771
ENSG00000247228.3	400541	ENSG00000247228	1427.63	-0.524003	0.173615	-3.01818	0.00254299	0.0300943
ENSG00000268087.1	NA	ENSG00000268087	136.917	-0.554413	0.183717	-3.01776	0.00254654	0.0301138
ENSG00000228509.7	NA	ENSG00000228509	330.32	-0.498516	0.165211	-3.01745	0.00254914	0.0301218
ENSG00000287782.1	NA	ENSG00000287782	336.326	-0.580814	0.192501	-3.0172	0.00255126	0.0301243
ENSG00000231074.11	414777	HCG18	2100.84	-0.459563	0.152327	-3.01695	0.0025533	0.0301259
ENSG00000226891.9	101927084	LINC01359	80.726	0.728511	0.241595	3.01542	0.00256624	0.0302559
ENSG00000256560.1	101928138	LINC01486	3.25825	4.46183	1.4804	3.01394	0.00257878	0.030381
ENSG00000249572.3	NA	TARS1-DT	87.6645	-0.728867	0.242058	-3.01113	0.00260279	0.030641
ENSG00000286292.2	NA	ENSG00000286292	12.5831	1.92439	0.639292	3.01019	0.00261088	0.0307134
ENSG00000258725.2	100507118	PRC1-AS1	1169.23	-0.486308	0.161582	-3.00967	0.00261529	0.0307299
ENSG00000254141.1	NA	ENSG00000254141	2.64982	4.75516	1.58	3.00959	0.00261599
ENSG00000223742.1	NA	ENSG00000223742	4.0839	4.43153	1.47248	3.00957	0.00261618	0.0307299
ENSG00000245748.1	100129931	ENSG00000245748	1011.15	-0.570207	0.18949	-3.00917	0.00261967	0.0307374
ENSG00000272240.1	NA	ENSG00000272240	118.493	-0.689347	0.229092	-3.00904	0.00262072	0.0307374
ENSG00000228918.5	NA	LINC01344	25.7061	1.70447	0.566837	3.00699	0.0026385	0.030923
ENSG00000212743.2	NA	LINC02656	9.82919	2.14419	0.713168	3.00656	0.0026422	0.0309279
ENSG00000275097.1	NA	ENSG00000275097	294.977	-0.653767	0.217452	-3.00649	0.00264284	0.0309279
ENSG00000284676.1	NA	ENSG00000284676	8.37316	2.57339	0.856971	3.00289	0.00267431	0.031273
ENSG00000260816.2	NA	ENSG00000260816	23.3752	1.21654	0.405184	3.00245	0.00267814	0.0312946
ENSG00000288097.1	NA	ENSG00000288097	5.19475	3.85523	1.28437	3.00164	0.00268527	0.0313546
ENSG00000280809.5	101929052	LINC00836	19.5779	1.70537	0.568284	3.00091	0.00269176	0.0314072
ENSG00000242880.2	NA	ENSG00000242880	16.8034	1.58844	0.529496	2.9999	0.0027007	0.0314882
ENSG00000273143.2	NA	DUSP5-DT	29.5217	1.15377	0.384972	2.99702	0.00272634	0.031724
ENSG00000279148.1	NA	ENSG00000279148	41.0073	0.872385	0.29109	2.99696	0.00272687	0.031724
ENSG00000261546.1	NA	ENSG00000261546	78.709	-0.658437	0.219703	-2.99695	0.00272697	0.031724
ENSG00000279009.1	NA	ENSG00000279009	160.577	-0.647989	0.216245	-2.99655	0.00273053	0.031724
ENSG00000231249.3	100996539	ITPR1-DT	66.7277	-0.846435	0.282474	-2.9965	0.00273098	0.031724
ENSG00000226252.1	NA	ENSG00000226252	10.32	2.20839	0.737095	2.99607	0.00273486	0.0317292
ENSG00000287578.1	107986626	ENSG00000287578	14.2149	1.82979	0.610743	2.996	0.00273545	0.0317292
ENSG00000260072.1	NA	ENSG00000260072	9.46815	2.2597	0.754507	2.99493	0.00274507	0.0318174
ENSG00000286808.1	NA	ENSG00000286808	133.434	-0.62031	0.207162	-2.99432	0.00275056	0.0318356
ENSG00000247728.2	NA	ARHGAP11B-DT	50.6109	-0.770248	0.257237	-2.99431	0.00275068	0.0318356
ENSG00000219159.4	NA	ENSG00000219159	6.7015	3.75867	1.25671	2.9909	0.00278161	0.03217
ENSG00000290753.1	NA	ENSG00000290753	5.20845	4.49496	1.50311	2.99045	0.00278568	0.0321935
ENSG00000236451.3	NA	ENSG00000236451	7.25954	3.30707	1.106	2.99011	0.00278879	0.0322058
ENSG00000259448.3	NA	LINC02352	32.8556	-1.02519	0.343093	-2.98808	0.00280739	0.032358
ENSG00000279072.2	NA	ENSG00000279072	223.142	0.597643	0.200024	2.98786	0.00280941	0.032358
ENSG00000261393.1	NA	ENSG00000261393	98.0996	-0.710577	0.237828	-2.98778	0.00281012	0.032358
ENSG00000290733.1	100288570	ENSG00000290733	41.0676	-0.977608	0.327203	-2.98777	0.00281017	0.032358
ENSG00000290865.1	100131998	RRN3P3	219.54	-0.527406	0.176551	-2.98727	0.00281477	0.0323873
ENSG00000267571.1	NA	ENSG00000267571	128.728	-0.61896	0.207242	-2.98665	0.0028205	0.0324295
ENSG00000225937.3	50652	PCA3	39.5254	1.11463	0.37326	2.98621	0.00282458	0.0324324
ENSG00000233806.9	101927289	LINC01237	156.222	-0.697098	0.233464	-2.9859	0.00282748	0.0324324
ENSG00000237525.7	NA	ENSG00000237525	7.58909	3.05102	1.0219	2.98564	0.00282989	0.0324324
ENSG00000205632.4	100128946	LINC01310	13.5435	2.25081	0.753882	2.98563	0.00282995	0.0324324
ENSG00000251244.3	NA	ENSG00000251244	7.93702	2.81209	0.941912	2.98551	0.00283102	0.0324324
ENSG00000234275.4	NA	ENSG00000234275	9.38633	2.67358	0.895751	2.98474	0.00283821	0.0324734
ENSG00000292435.1	NA	ENSG00000292435	3.80777	4.31367	1.44534	2.98454	0.00284003	0.0324734
ENSG00000225535.7	102724386	LINC01393	7.90457	2.6625	0.892121	2.98446	0.00284078	0.0324734
ENSG00000288075.1	NA	ENSG00000288075	52.6819	0.907197	0.304056	2.98365	0.00284834	0.0325363
ENSG00000234474.3	101927704	MIR3663HG	6.6338	3.06997	1.02904	2.98334	0.00285124	0.0325377
ENSG00000269945.1	NA	ENSG00000269945	6.29204	3.20818	1.07542	2.98319	0.00285259	0.0325377
ENSG00000287853.1	NA	ENSG00000287853	38.2617	0.995148	0.333813	2.98116	0.00287162	0.0327311
ENSG00000256151.1	NA	ADGRD1-AS1	2.08044	4.84363	1.62477	2.98111	0.00287204
ENSG00000272872.1	NA	ENSG00000272872	105.208	-0.686237	0.230215	-2.98085	0.00287448	0.03274
ENSG00000285677.2	105371729	ENSG00000285677	3571.55	-0.493755	0.165667	-2.9804	0.00287874	0.0327464
ENSG00000286891.1	124900848	ENSG00000286891	16.0898	2.107	0.706963	2.98035	0.00287919	0.0327464
ENSG00000254369.6	100133311	HOXA-AS3	25.0387	1.69716	0.569646	2.97933	0.00288881	0.0328321
ENSG00000250891.3	NA	LINC02208	15.8698	1.80721	0.606855	2.978	0.00290139	0.0329513
ENSG00000265415.1	NA	PRR11-AS1	328.712	-0.606132	0.20357	-2.9775	0.00290606	0.0329806
ENSG00000280180.1	NA	ENSG00000280180	475.518	-0.470098	0.157965	-2.97597	0.00292067	0.0331226
ENSG00000272849.1	NA	ENSG00000272849	201.233	-0.610425	0.205234	-2.97429	0.00293667	0.0332801
ENSG00000293060.1	NA	ENSG00000293060	167.502	0.736348	0.247678	2.97301	0.00294899	0.0333553
ENSG00000248027.1	100128386	ARHGAP42-AS1	3.44378	4.38346	1.47445	2.97294	0.00294959	0.0333553
ENSG00000260913.1	101927350	LINC01254	8.2819	3.26427	1.09807	2.97274	0.00295155	0.0333553
ENSG00000261971.9	NA	MMP25-AS1	768.977	-0.414387	0.139397	-2.97272	0.00295176	0.0333553
ENSG00000251138.7	100507377	LINC02882	15.7962	1.79791	0.604955	2.97198	0.00295886	0.0334116
ENSG00000239513.6	100507274	LINC01210	7.05062	2.8934	0.973829	2.97116	0.00296679	0.0334772
ENSG00000266385.1	NA	ENSG00000266385	9.17462	2.19982	0.740699	2.96992	0.00297881	0.0335716
ENSG00000174680.10	NA	GRIK1-AS1	10.6331	2.15154	0.724461	2.96985	0.00297941	0.0335716
ENSG00000227082.3	107985194	LINC02798	15.4872	1.72501	0.581084	2.96861	0.00299152	0.0336696
ENSG00000290827.1	NA	ENSG00000290827	10.7313	2.16056	0.727825	2.96852	0.00299238	0.0336696
ENSG00000224914.4	439994	LINC00863	345.857	-0.404333	0.136218	-2.96827	0.00299481	0.0336729
ENSG00000289201.1	NA	ENSG00000289201	9.23703	2.44624	0.824433	2.96718	0.00300548	0.0337686
ENSG00000284829.1	NA	ENSG00000284829	481.296	-0.500926	0.168838	-2.9669	0.00300818	0.0337686
ENSG00000287720.1	NA	ENSG00000287720	14.1399	1.6569	0.558491	2.96674	0.00300974	0.0337686
ENSG00000232490.6	100874206	OSBPL10-AS1	9.68502	2.29856	0.774905	2.96624	0.00301463	0.0337822
ENSG00000275549.1	100129722	STPG3-AS1	59.9611	0.758182	0.255609	2.96618	0.00301523	0.0337822
ENSG00000229613.3	340515	LINC01501	13.9077	2.18064	0.735273	2.96576	0.00301936	0.0338044
ENSG00000287168.3	NA	ENSG00000287168	213.359	-0.514589	0.173533	-2.96537	0.0030232	0.0338234
ENSG00000250310.2	NA	ENSG00000250310	9.4929	2.24733	0.757961	2.96497	0.00302717	0.0338438
ENSG00000237401.8	100505964	LINC01304	18.0712	1.68171	0.567256	2.96464	0.00303039	0.0338558
ENSG00000265142.9	102723167	MIR133A1HG	81.947	0.758646	0.255942	2.96413	0.00303538	0.0338863
ENSG00000288754.1	NA	ENSG00000288754	8.1505	2.47493	0.835071	2.96374	0.00303927	0.0338863
ENSG00000259719.6	NA	LINC02284	10.4604	2.33819	0.788939	2.96371	0.00303956	0.0338863
ENSG00000274766.2	NA	ENSG00000274766	4.57767	3.80831	1.28528	2.96303	0.00304623	0.0338918
ENSG00000257762.6	101929084	LINC02401	8.89962	2.51571	0.849065	2.96292	0.00304739	0.0338918
ENSG00000226258.7	101927347	GRM7-AS3	12.5127	2.08783	0.704681	2.9628	0.00304857	0.0338918
ENSG00000256040.2	493913	PAPPA-AS1	567.103	-0.695939	0.234893	-2.96279	0.00304865	0.0338918
ENSG00000255314.4	101928894	ENSG00000255314	16.1431	1.52506	0.514987	2.96135	0.00306291	0.0340051
ENSG00000255171.7	102723644	LINC01499	8.45144	2.70562	0.913691	2.9612	0.00306441	0.0340051
ENSG00000270919.1	NA	ENSG00000270919	117.324	-0.664197	0.224314	-2.96101	0.00306634	0.0340051
ENSG00000293281.1	NA	ENSG00000293281	12.123	1.93213	0.652551	2.9609	0.00306746	0.0340051
ENSG00000279662.1	NA	ENSG00000279662	27.8106	1.09341	0.369401	2.95995	0.00307693	0.0340652
ENSG00000286512.1	NA	ENSG00000286512	32.4516	1.25117	0.422704	2.95992	0.00307721	0.0340652
ENSG00000289726.1	NA	ENSG00000289726	9.43467	2.23426	0.754907	2.95965	0.00307991	0.0340712
ENSG00000254277.2	NA	ENSG00000254277	9.14101	2.60694	0.880892	2.95943	0.00308208	0.0340714
ENSG00000231782.7	439934	LINC00575	6.10528	2.854	0.964625	2.95866	0.00308981	0.0341156
ENSG00000279726.2	NA	ENSG00000279726	92.1079	-0.627103	0.211959	-2.9586	0.00309041	0.0341156
ENSG00000233108.1	NA	GLCCI1-DT	11.067	-1.8172	0.614291	-2.9582	0.00309441	0.0341314
ENSG00000285725.1	NA	ENSG00000285725	492.695	-0.50178	0.169635	-2.958	0.00309641	0.0341314
ENSG00000259974.5	140828	LINC00261	11.5457	2.1143	0.71482	2.95781	0.00309833	0.0341314
ENSG00000286232.1	NA	ENSG00000286232	5.02519	3.63812	1.2302	2.95735	0.00310295	0.0341584
ENSG00000277247.1	NA	ENSG00000277247	24.0502	-1.1951	0.40439	-2.95533	0.00312337	0.0343593
ENSG00000287497.3	NA	ENSG00000287497	2.15265	4.74202	1.60459	2.95528	0.00312384
ENSG00000233392.5	200772	UICLM	17.7275	1.68606	0.570652	2.95463	0.00313047	0.0344134
ENSG00000205971.3	NA	ENSG00000205971	6.1559	3.18827	1.07974	2.95281	0.00314894	0.0345923
ENSG00000286901.1	NA	ENSG00000286901	101.183	-0.703317	0.238246	-2.95206	0.00315663	0.0346479
ENSG00000179136.8	284034	LINC00670	14.3463	1.93898	0.656862	2.95189	0.00315839	0.0346479
ENSG00000288730.1	NA	ENSG00000288730	25.4194	1.34533	0.455895	2.95097	0.00316773	0.0346906
ENSG00000232884.11	NA	ENSG00000232884	11.5554	2.06172	0.698679	2.95088	0.0031687	0.0346906
ENSG00000255390.1	NA	DCHS1-AS1	777.574	-0.517584	0.175401	-2.95086	0.00316888	0.0346906
ENSG00000293541.1	NA	ENSG00000293541	38.3028	0.964067	0.32693	2.94885	0.0031896	0.0348796
ENSG00000245970.2	NA	RPL30-AS1	2972.61	-0.46535	0.157812	-2.94875	0.00319057	0.0348796
ENSG00000286612.1	NA	ENSG00000286612	3.45602	4.55416	1.54472	2.94822	0.0031961	0.0349159
ENSG00000241696.2	100505609	LINC02053	9.5762	2.21697	0.752165	2.94745	0.00320409	0.0349789
ENSG00000285940.4	124904288	ENSG00000285940	43.2671	0.922803	0.31312	2.94713	0.00320742	0.0349911
ENSG00000232675.7	NA	ENSG00000232675	7.68217	2.84329	0.965297	2.94551	0.00322422	0.0351419
ENSG00000231492.3	NA	ENSG00000231492	1.86889	4.56312	1.54921	2.94545	0.00322489
ENSG00000227809.2	101927358	ENSG00000227809	5.81279	2.95757	1.00414	2.94537	0.00322571	0.0351419
ENSG00000237992.3	105373460	LINC01808	8.96725	2.43139	0.8257	2.94464	0.00323333	0.0352007
ENSG00000272642.2	NA	ENSG00000272642	5.86013	2.69567	0.915666	2.94395	0.00324055	0.0352549
ENSG00000262772.2	NA	LINC01977	80.8485	-0.741261	0.251833	-2.94346	0.00324566	0.0352863
ENSG00000291134.1	375260	WASH2P	456.162	-0.42907	0.145812	-2.94262	0.00325447	0.0353576
ENSG00000281189.1	102723099	GHET1	38.5353	0.946453	0.32167	2.94231	0.0032577	0.0353684
ENSG00000285577.1	NA	ENSG00000285577	362.647	-0.600055	0.204007	-2.94134	0.00326792	0.0354549
ENSG00000232117.2	NA	LINC00384	14.4851	1.71212	0.582139	2.94108	0.00327073	0.035461
ENSG00000272983.1	NA	ENSG00000272983	54.9664	0.835478	0.284116	2.94063	0.0032755	0.0354883
ENSG00000251556.1	NA	ENSG00000251556	187.157	-0.606511	0.206394	-2.9386	0.00329693	0.035696
ENSG00000290335.1	NA	ENSG00000290335	2.60611	4.6538	1.584	2.938	0.00330337
ENSG00000286525.3	NA	ENSG00000286525	10.8164	2.26411	0.770642	2.93795	0.00330392	0.0357471
ENSG00000234171.5	100506054	RNASEH1-DT	415.503	-0.457874	0.155943	-2.93616	0.00332306	0.0359296
ENSG00000266114.1	NA	ENSG00000266114	2.07267	4.6474	1.58334	2.93518	0.00333349
ENSG00000288947.2	NA	ENSG00000288947	232.398	-0.658253	0.224295	-2.93477	0.003338	0.0360629
ENSG00000256025.2	100874234	CACNA1C-AS4	9.88125	1.72469	0.587725	2.93452	0.00334069	0.0360629
ENSG00000291342.1	NA	ENSG00000291342	28.3113	-1.05651	0.360046	-2.93437	0.00334225	0.0360629
ENSG00000287614.1	NA	ENSG00000287614	2.92001	4.44464	1.51557	2.93265	0.00336083	0.0362319
ENSG00000272109.2	NA	ENSG00000272109	262.088	-0.515715	0.175862	-2.9325	0.0033625	0.0362319
ENSG00000285842.1	NA	ENSG00000285842	4.45745	4.37544	1.49229	2.93202	0.00336764	0.0362454
ENSG00000290376.1	283755	HERC2P3	2085.13	-0.382284	0.130387	-2.93192	0.00336873	0.0362454
ENSG00000291107.1	374443	ENSG00000291107	40.315	-0.859715	0.293265	-2.93153	0.00337294	0.0362454
ENSG00000280164.1	NA	ENSG00000280164	28.705	-0.981725	0.334898	-2.93141	0.00337426	0.0362454
ENSG00000236529.2	84214	ENSG00000236529	175.891	-0.573181	0.195553	-2.93108	0.00337789	0.0362454
ENSG00000283217.1	NA	ENSG00000283217	4.38774	4.18239	1.42697	2.93096	0.00337916	0.0362454
ENSG00000282772.1	NA	ENSG00000282772	80.7348	-0.734449	0.250588	-2.9309	0.00337984	0.0362454
ENSG00000249388.3	NA	ENSG00000249388	9.20824	2.06871	0.706069	2.9299	0.00339067	0.0363368
ENSG00000227718.1	NA	ENSG00000227718	2.57806	4.5595	1.55663	2.92908	0.00339962
ENSG00000235127.1	NA	ENSG00000235127	2.44447	4.55177	1.55448	2.92815	0.00340982
ENSG00000260711.2	NA	ENSG00000260711	11.5187	2.07147	0.708034	2.92566	0.00343727	0.0367369
ENSG00000250371.1	NA	ENSG00000250371	8.73529	2.06734	0.706685	2.9254	0.0034401	0.0367369
ENSG00000223985.2	727944	LINC01874	4.98044	3.73992	1.2785	2.92525	0.00344178	0.0367369
ENSG00000228817.4	NA	BACH1-IT2	31.5548	1.07303	0.366817	2.92524	0.00344196	0.0367369
ENSG00000247853.2	NA	ENSG00000247853	926.348	-0.485312	0.16592	-2.92498	0.00344476	0.0367369
ENSG00000291100.1	NA	ENSG00000291100	1401.23	-0.416317	0.142336	-2.92489	0.00344574	0.0367369
ENSG00000232537.2	NA	ENSG00000232537	10.8246	2.04592	0.699514	2.92478	0.00344703	0.0367369
ENSG00000260840.2	100996478	LINC01964	10.8618	1.78807	0.611356	2.92476	0.00344724	0.0367369
ENSG00000254548.1	NA	ENSG00000254548	42.6934	-0.921238	0.315008	-2.92449	0.00345017	0.0367369
ENSG00000245385.2	NA	ENSG00000245385	274.895	-0.579821	0.198271	-2.92439	0.00345129	0.0367369
ENSG00000285754.1	NA	ENSG00000285754	9.15059	2.53277	0.866199	2.924	0.00345562	0.0367549
ENSG00000235139.2	101927378	LINC03017	6.43753	2.46776	0.84402	2.92382	0.00345764	0.0367549
ENSG00000244055.2	NA	ENSG00000244055	708.932	-0.42651	0.145897	-2.92336	0.00346275	0.0367844
ENSG00000285802.1	NA	ENSG00000285802	4.81936	3.27144	1.1192	2.92303	0.00346647	0.0367872
ENSG00000227388.3	NA	ENSG00000227388	173.324	-0.629443	0.215366	-2.92267	0.00347041	0.0367872
ENSG00000198590.12	339883	APRG1	72.3313	0.703296	0.240646	2.92253	0.00347198	0.0367872
ENSG00000287900.1	NA	ENSG00000287900	10.1623	2.4292	0.831206	2.9225	0.00347234	0.0367872
ENSG00000232234.4	NA	ENSG00000232234	14.64	2.02499	0.693129	2.92152	0.00348331	0.0368621
ENSG00000259055.1	NA	ENSG00000259055	11.5117	-1.83512	0.628153	-2.92145	0.00348408	0.0368621
ENSG00000260264.1	105371142	LINC02194	4.10071	3.74688	1.28289	2.92065	0.00349298	0.0369315
ENSG00000226476.7	105378763	LINC01748	51.7709	0.880857	0.301667	2.91997	0.00350068	0.0369719
ENSG00000284602.1	NA	ENSG00000284602	108.965	-0.680914	0.233198	-2.9199	0.00350149	0.0369719
ENSG00000235593.1	100873977	RBMS3-AS1	21.2799	-1.27819	0.437841	-2.9193	0.00350815	0.0370175
ENSG00000280274.1	NA	ENSG00000280274	7.26721	2.57416	0.881901	2.91887	0.00351299	0.037031
ENSG00000269984.1	NA	ENSG00000269984	322.949	-0.493962	0.169239	-2.91872	0.00351473	0.037031
ENSG00000232545.1	NA	ENSG00000232545	46.8485	-0.840561	0.288005	-2.91856	0.00351648	0.037031
ENSG00000287543.1	NA	ENSG00000287543	124.637	-0.630101	0.215923	-2.91818	0.00352081	0.0370519
ENSG00000234293.1	54147	BACH1-IT3	6.05371	2.538	0.869878	2.91765	0.00352677	0.0370899
ENSG00000203721.8	554279	LINC00862	36.8899	0.924171	0.316881	2.91646	0.0035403	0.0372073
ENSG00000197176.7	100129345	LINC02291	4.32803	4.03904	1.38505	2.91618	0.00354352	0.0372164
ENSG00000229152.2	NA	ANKRD10-IT1	421.722	-0.628831	0.215718	-2.91507	0.00355614	0.0373087
ENSG00000285219.4	100506207	HULC	124.361	1.34868	0.462672	2.91499	0.00355704	0.0373087
ENSG00000266651.1	NA	ENSG00000266651	42.8918	-0.942345	0.323337	-2.91444	0.00356331	0.0373303
ENSG00000238755.3	NA	LINC02006	5.12166	3.58192	1.22911	2.91423	0.00356563	0.0373303
ENSG00000250167.2	NA	ENSG00000250167	6.43642	2.94601	1.01092	2.91418	0.00356619	0.0373303
ENSG00000290241.1	NA	ENSG00000290241	23.0093	1.09755	0.376717	2.91347	0.00357438	0.0373759
ENSG00000288886.2	NA	ENSG00000288886	23.9921	1.15179	0.395363	2.91324	0.00357696	0.0373759
ENSG00000279375.1	NA	ENSG00000279375	46.7085	-0.905873	0.310956	-2.91318	0.00357767	0.0373759
ENSG00000272936.1	NA	ENSG00000272936	66.3033	-0.730419	0.250802	-2.91233	0.00358738	0.0374308
ENSG00000273262.1	NA	ENSG00000273262	146.012	-0.559741	0.192198	-2.91231	0.00358766	0.0374308
ENSG00000287108.1	NA	ENSG00000287108	5.63838	3.06717	1.05341	2.91165	0.0035952	0.0374847
ENSG00000253356.1	NA	ENSG00000253356	303.274	-0.57192	0.196531	-2.91008	0.00361341	0.0376496
ENSG00000272418.1	NA	ENSG00000272418	45.0429	0.965879	0.331992	2.90934	0.00362188	0.037713
ENSG00000246898.2	NA	LINC00920	27.0041	-1.01116	0.347637	-2.90866	0.00362985	0.037764
ENSG00000263753.10	339290	LINC00667	789.561	-0.462512	0.159024	-2.90844	0.00363241	0.037764
ENSG00000224699.11	101410535	LAMTOR5-AS1	248.718	-0.43613	0.14996	-2.9083	0.00363396	0.037764
ENSG00000284703.1	NA	ENSG00000284703	8.3427	2.6108	0.898266	2.90649	0.00365508	0.0379585
ENSG00000288029.1	NA	ENSG00000288029	6.7259	2.98491	1.02753	2.90494	0.00367322	0.0381217
ENSG00000279738.1	NA	ENSG00000279738	5891.74	-0.468027	0.161158	-2.90415	0.00368247	0.0381746
ENSG00000253762.2	NA	ENSG00000253762	7.43468	2.14812	0.739685	2.9041	0.00368316	0.0381746
ENSG00000264577.1	NA	ENSG00000264577	5859.97	-0.518942	0.178719	-2.90367	0.00368818	0.0381833
ENSG00000267272.5	339524	LINC01140	34.1887	1.01087	0.348143	2.90361	0.00368884	0.0381833
ENSG00000276778.1	101927697	LINC02227	8.93119	2.13383	0.735003	2.90315	0.00369424	0.0382142
ENSG00000256810.2	NA	ENSG00000256810	4.39926	4.10192	1.41365	2.90165	0.00371197	0.0383512
ENSG00000239921.6	101927149	LINC01471	20.6915	1.38974	0.478953	2.90162	0.00371235	0.0383512
ENSG00000204850.4	NA	ENSG00000204850	50.3346	-0.782461	0.269742	-2.90077	0.00372245	0.0384304
ENSG00000288016.3	NA	ENSG00000288016	9.15398	2.55773	0.882074	2.89968	0.00373539	0.0385257
ENSG00000271032.1	NA	ENSG00000271032	44.2747	-0.999528	0.344714	-2.89959	0.00373656	0.0385257
ENSG00000287151.1	29798	C2orf27A	234.247	-0.477084	0.164575	-2.89888	0.00374497	0.0385871
ENSG00000275383.1	NA	ENSG00000275383	22.9872	1.2949	0.446812	2.89809	0.00375441	0.0386592
ENSG00000286504.1	NA	ENSG00000286504	7.01005	2.28605	0.789219	2.8966	0.00377232	0.0388183
ENSG00000286838.1	NA	ENSG00000286838	5.05673	3.60717	1.2457	2.8957	0.00378316	0.0388544
ENSG00000259884.1	115409980	NR4A1AS	123.677	0.731939	0.252768	2.89569	0.00378322	0.0388544
ENSG00000225889.10	NA	ENSG00000225889	60.9795	0.940554	0.324811	2.89569	0.00378322	0.0388544
ENSG00000223901.2	NA	ENSG00000223901	219.615	-0.492807	0.170234	-2.89488	0.00379309	0.0389303
ENSG00000243243.5	NA	ENSG00000243243	26.5872	-1.19908	0.414349	-2.8939	0.00380495	0.0390267
ENSG00000285696.1	NA	ENSG00000285696	144.909	-0.590637	0.204161	-2.893	0.00381579	0.0391124
ENSG00000236511.2	101929247	LINC01231	12.1954	1.81153	0.62639	2.89201	0.00382787	0.0392108
ENSG00000231672.8	NA	DIRC3	41.6477	0.88625	0.306634	2.89025	0.0038493	0.0394047
ENSG00000279099.1	NA	ENSG00000279099	20.9911	-1.29269	0.447325	-2.88983	0.00385447	0.0394321
ENSG00000291104.1	54718	BTN2A3P	204.939	0.535874	0.185469	2.8893	0.00386102	0.0394564
ENSG00000176868.3	NA	ENSG00000176868	2813.53	-0.48683	0.168498	-2.88923	0.00386185	0.0394564
ENSG00000272462.4	NA	LINC02980	91.5701	-0.613935	0.212534	-2.88864	0.00386909	0.0394835
ENSG00000269243.1	NA	ENSG00000269243	940.939	-0.504353	0.174601	-2.88861	0.00386951	0.0394835
ENSG00000280159.1	NA	ENSG00000280159	5.18199	3.12833	1.08326	2.88788	0.00387852	0.0395498
ENSG00000287632.1	NA	ENSG00000287632	2.74414	4.55221	1.57657	2.88741	0.00388432
ENSG00000227279.2	NA	ENSG00000227279	1192.23	-0.545934	0.189103	-2.88696	0.00388981	0.0396393
ENSG00000258646.1	NA	ENSG00000258646	85.7224	-0.689116	0.238749	-2.88636	0.00389723	0.0396797
ENSG00000265656.1	NA	ENSG00000265656	7.67002	2.20889	0.765318	2.88624	0.0038988	0.0396797
ENSG00000233529.1	NA	HCG21	2.63439	4.56753	1.58275	2.88582	0.00390392
ENSG00000278090.3	NA	LUNAR1	12.4767	1.76877	0.612929	2.88576	0.0039047	0.0397077
ENSG00000228485.1	NA	GRK5-IT1	15.1202	-1.50068	0.520057	-2.88561	0.00390658	0.0397077
ENSG00000258169.1	283432	LINC00485	8.34805	2.38121	0.82545	2.88474	0.00391733	0.0397913
ENSG00000227579.6	NA	ENSG00000227579	13.3125	1.98383	0.687868	2.88403	0.00392623	0.039856
ENSG00000286052.1	NA	ENSG00000286052	3.41307	4.20963	1.45989	2.88352	0.00393254	0.0398799
ENSG00000287766.1	NA	ENSG00000287766	23.6101	1.29921	0.450579	2.88344	0.00393364	0.0398799
ENSG00000260070.1	NA	ENSG00000260070	9.21515	2.36759	0.821511	2.88199	0.00395167	0.0400109
ENSG00000286662.2	NA	ENSG00000286662	11.8007	2.33475	0.810155	2.88186	0.00395337	0.0400109
ENSG00000223356.1	NA	ENSG00000223356	51.0203	0.794159	0.275578	2.8818	0.00395416	0.0400109
ENSG00000272153.1	NA	ENSG00000272153	163.482	-0.627215	0.217698	-2.88113	0.00396258	0.040058
ENSG00000293221.1	NA	ENSG00000293221	4.81954	3.15913	1.09658	2.88089	0.00396557	0.040058
ENSG00000267320.5	NA	ENSG00000267320	5.46245	3.21361	1.1156	2.88062	0.0039689	0.040058
ENSG00000261373.1	100128881	VPS9D1-AS1	1192.49	-0.394854	0.137082	-2.88042	0.00397141	0.040058
ENSG00000236714.3	101926975	LINC01844	31.3429	1.1326	0.393218	2.88032	0.00397266	0.040058
ENSG00000233527.10	101927599	ZNF529-AS1	484.363	-0.43827	0.152166	-2.88021	0.00397406	0.040058
ENSG00000254208.1	NA	ENSG00000254208	17.5442	-1.43444	0.498092	-2.87987	0.00397844	0.0400765
ENSG00000291083.1	1556	CYP2B7P	20.4971	1.48683	0.516338	2.87956	0.00398226	0.0400894
ENSG00000229970.3	NA	ENSG00000229970	28.5535	-1.03672	0.360339	-2.87708	0.00401375	0.0403807
ENSG00000267469.1	NA	ENSG00000267469	2384.53	-0.505217	0.17562	-2.87677	0.00401771	0.0403948
ENSG00000237234.7	NA	ENSG00000237234	173.012	-0.548101	0.190544	-2.8765	0.00402112	0.0404033
ENSG00000235665.6	339788	LINC00298	10.9499	1.79323	0.623556	2.87582	0.00402985	0.0404653
ENSG00000286069.2	NA	ENSG00000286069	7.55023	2.51324	0.873999	2.87556	0.00403314	0.0404725
ENSG00000225733.8	100505641	FGD5-AS1	3519.98	-0.50161	0.174484	-2.87482	0.00404263	0.040542
ENSG00000285922.1	NA	ENSG00000285922	29.2861	-1.02462	0.356525	-2.87391	0.00405421	0.0406195
ENSG00000290833.1	NA	ENSG00000290833	640.034	-0.456051	0.158692	-2.87381	0.00405551	0.0406195
ENSG00000287387.1	NA	ENSG00000287387	684.317	-0.49123	0.170989	-2.87288	0.00406753	0.040714
ENSG00000282602.1	NA	ENSG00000282602	3.24428	4.55829	1.58693	2.87239	0.00407377	0.0407241
ENSG00000258777.2	NA	HIF1A-AS1	177.972	-0.587549	0.204563	-2.87221	0.00407615	0.0407241
ENSG00000253629.1	NA	ENSG00000253629	20.4914	-1.26416	0.440138	-2.8722	0.00407628	0.0407241
ENSG00000234578.1	NA	ENSG00000234578	29.4843	1.13184	0.394139	2.87167	0.00408307	0.0407661
ENSG00000267374.3	647946	MIR924HG	27.7537	1.42427	0.496052	2.87121	0.00408899	0.0407675
ENSG00000262580.5	NA	ENSG00000262580	531.663	-0.464536	0.161792	-2.87119	0.00408925	0.0407675
ENSG00000285859.1	NA	ENSG00000285859	45.0254	-0.844489	0.294138	-2.87106	0.00409096	0.0407675
ENSG00000290862.1	344887	NMRAL2P	16.3593	1.91849	0.66832	2.87061	0.0040968	0.0407999
ENSG00000228544.1	100131193	CCDC183-AS1	134.912	-0.64897	0.226179	-2.86927	0.00411415	0.0409286
ENSG00000246130.1	286059	ENSG00000246130	30.8125	0.970416	0.338217	2.86922	0.00411491	0.0409286
ENSG00000261441.1	NA	POLG-DT	25.6873	1.21896	0.424872	2.86901	0.00411757	0.0409292
ENSG00000236991.6	101927983	EDRF1-AS1	300.487	-0.521265	0.181711	-2.86865	0.00412232	0.0409507
ENSG00000228563.1	NA	ENSG00000228563	2.36084	4.44248	1.5487	2.86852	0.00412394
ENSG00000251456.1	NA	ENSG00000251456	20.9753	-1.44572	0.504085	-2.868	0.00413077	0.0410088
ENSG00000260455.2	NA	NBAT1	120.323	-0.738917	0.257685	-2.86753	0.00413695	0.0410442
ENSG00000290746.1	340591	CA5BP1	601.757	-0.483304	0.168615	-2.86631	0.00415283	0.0411502
ENSG00000266821.1	NA	ENSG00000266821	19.1161	1.35878	0.474052	2.86631	0.00415284	0.0411502
ENSG00000278864.1	NA	ENSG00000278864	121.987	-0.609755	0.21279	-2.86552	0.00416329	0.0412278
ENSG00000260304.1	NA	ENSG00000260304	1255.89	-0.444903	0.155394	-2.86306	0.00419565	0.0415091
ENSG00000259724.2	101927112	LINC01581	7.27207	2.05451	0.717616	2.86297	0.00419695	0.0415091
ENSG00000224635.2	NA	ENSG00000224635	46.0895	-0.83159	0.290527	-2.86235	0.00420509	0.0415379
ENSG00000232406.8	NA	EPB41L1-AS1	15.1046	1.58184	0.552636	2.86235	0.00420513	0.0415379
ENSG00000293088.1	NA	ENSG00000293088	14.477	1.61697	0.565121	2.86128	0.00421937	0.0416524
ENSG00000283849.1	NA	ENSG00000283849	17.5859	1.30421	0.455937	2.86051	0.00422959	0.0417253
ENSG00000288068.1	NA	ENSG00000288068	10.66	2.20283	0.770131	2.86033	0.00423204	0.0417253
ENSG00000273388.1	NA	ENSG00000273388	18.7027	-1.39482	0.487822	-2.85929	0.00424594	0.0418361
ENSG00000232638.1	NA	ENSG00000232638	5.37629	-3.1071	1.08683	-2.85888	0.00425138	0.0418636
ENSG00000260808.1	NA	ENSG00000260808	177.548	-0.614646	0.215108	-2.85738	0.00427151	0.0420356
ENSG00000285987.1	NA	ENSG00000285987	5.85549	2.59972	0.910069	2.85662	0.00428182	0.0421108
ENSG00000261771.5	100533483	DNAAF4-CCPG1	1657.02	-0.505681	0.177036	-2.85637	0.00428519	0.0421122
ENSG00000258260.1	NA	ENSG00000258260	71.0261	-0.689154	0.241282	-2.85621	0.0042873	0.0421122
ENSG00000236858.2	NA	ENSG00000236858	7.50456	2.69798	0.944962	2.85512	0.00430201	0.0421849
ENSG00000236611.1	102724679	LINC02556	14.461	1.5039	0.526739	2.85511	0.00430219	0.0421849
ENSG00000262766.1	NA	ENSG00000262766	70.0692	-0.787115	0.275718	-2.85478	0.00430666	0.0421849
ENSG00000230725.6	284798	ENSG00000230725	12.1469	2.12951	0.745968	2.85469	0.00430783	0.0421849
ENSG00000215196.5	285696	BASP1-AS1	25.3433	1.578	0.552783	2.85465	0.00430849	0.0421849
ENSG00000272070.3	NA	ENSG00000272070	69.4792	-0.74809	0.262076	-2.85448	0.00431075	0.0421849
ENSG00000293176.1	NA	RPSAP52	45.7683	-0.915167	0.320647	-2.85412	0.00431556	0.0422058
ENSG00000287222.1	NA	ENSG00000287222	151.919	-0.602858	0.211291	-2.85322	0.00432791	0.0423004
ENSG00000261103.3	NA	ENSG00000261103	8.00067	2.45817	0.861614	2.85298	0.00433108	0.0423052
ENSG00000249069.8	104355136	LINC01033	13.6896	2.08492	0.731346	2.8508	0.00436094	0.0425705
ENSG00000291095.1	326343	ENSG00000291095	2.03189	4.66036	1.6352	2.85003	0.00437158
ENSG00000290359.1	100132979	GOLGA8DP	19.0845	1.60954	0.56484	2.84955	0.00437806	0.0427111
ENSG00000285710.1	NA	ENSG00000285710	485.677	-0.531557	0.186603	-2.8486	0.00439127	0.0428135
ENSG00000285970.1	NA	ENSG00000285970	56.9417	-0.771854	0.27101	-2.84806	0.00439866	0.0428591
ENSG00000260469.3	NA	INSYN1-AS1	12.2232	1.66319	0.58414	2.84724	0.00441001	0.0429341
ENSG00000248927.1	NA	ENSG00000248927	60.791	-0.838358	0.294477	-2.84694	0.00441416	0.0429341
ENSG00000291205.1	101101776	ENSG00000291205	191.273	-0.558467	0.196166	-2.84691	0.00441452	0.0429341
ENSG00000226004.2	105378020	SIMALR	2.12016	4.55449	1.60002	2.84652	0.00442001
ENSG00000250448.1	NA	MARCHF11-DT	47.2049	-0.87454	0.307275	-2.84611	0.00442567	0.043016
ENSG00000284722.2	NA	ENSG00000284722	17.7866	1.69525	0.59591	2.8448	0.00444388	0.0431113
ENSG00000251199.6	NA	ENSG00000251199	10.1742	2.31534	0.813914	2.8447	0.00444537	0.0431113
ENSG00000279878.1	NA	ENSG00000279878	61.6186	-0.851012	0.299159	-2.84468	0.00444556	0.0431113
ENSG00000250910.8	102724776	MAP9-AS1	498.361	-0.510067	0.179309	-2.84462	0.0044464	0.0431113
ENSG00000287860.3	NA	ENSG00000287860	20.5404	1.67983	0.590626	2.84415	0.00445299	0.0431316
ENSG00000224789.1	NA	ENSG00000224789	203.542	-0.559049	0.196578	-2.84391	0.00445641	0.0431316
ENSG00000244620.1	NA	ENSG00000244620	39.6753	1.105	0.388556	2.84386	0.0044571	0.0431316
ENSG00000249378.8	401164	LINC01060	76.3416	0.666696	0.234448	2.84369	0.00445944	0.0431316
ENSG00000266988.6	112268408	ENSG00000266988	6.29601	2.82891	0.994917	2.84336	0.00446402	0.0431495
ENSG00000290782.1	142913	CFL1P1	45.3933	-0.772507	0.271777	-2.84243	0.00447705	0.0432489
ENSG00000259754.2	124900354	ENSG00000259754	5.10289	4.03946	1.42144	2.8418	0.0044859	0.0433079
ENSG00000245482.2	NA	ENSG00000245482	77.4048	-0.704258	0.247945	-2.84038	0.004506	0.0434628
ENSG00000272106.1	NA	ENSG00000272106	159.611	-0.541506	0.190653	-2.84028	0.00450746	0.0434628
ENSG00000257732.1	124903002	ENSG00000257732	2.9582	4.45317	1.56813	2.83978	0.0045144	0.0434775
ENSG00000264491.1	NA	ENSG00000264491	20.6707	-1.1064	0.389608	-2.83978	0.0045145	0.0434775
ENSG00000256879.1	NA	PDE3A-AS1	37.7474	-1.03835	0.365784	-2.83871	0.00452968	0.0435971
ENSG00000225075.1	NA	ENSG00000225075	151.751	-0.52667	0.185571	-2.83811	0.00453815	0.0436418
ENSG00000292431.1	NA	ENSG00000292431	6.08006	3.69776	1.30295	2.83799	0.00453986	0.0436418
ENSG00000290682.1	101735302	STAG3L5P	144.159	-0.571303	0.201322	-2.83776	0.0045431	0.0436464
ENSG00000261129.1	NA	ENSG00000261129	2.9712	4.47063	1.57559	2.83742	0.0045479	0.0436508
ENSG00000286707.1	NA	ENSG00000286707	17.8953	1.33419	0.470266	2.83709	0.00455268	0.0436508
ENSG00000289289.2	NA	ENSG00000289289	3.11152	4.24739	1.49712	2.83704	0.00455336	0.0436508
ENSG00000264578.1	NA	ENSG00000264578	252.14	-0.580829	0.204737	-2.83695	0.00455462	0.0436508
ENSG00000270240.2	105371745	ENSG00000270240	6.05901	2.28012	0.803962	2.83611	0.00456667	0.0437397
ENSG00000259647.1	NA	ENSG00000259647	3.25498	4.03906	1.42449	2.83544	0.00457627	0.0437775
ENSG00000230487.9	114796	PSMG3-AS1	596.419	-0.448656	0.158232	-2.83542	0.00457649	0.0437775
ENSG00000293510.1	NA	AFG3L1P	509.983	-0.450312	0.158826	-2.83525	0.00457895	0.0437775
ENSG00000232892.1	101928404	RGS5-AS1	43.6644	-0.855973	0.30198	-2.83453	0.00458925	0.0438061
ENSG00000257222.1	NA	ENSG00000257222	55.5835	-0.745249	0.26293	-2.8344	0.00459114	0.0438061
ENSG00000259768.8	101927978	ZFHX3-AS1	1453.03	-0.482812	0.170344	-2.83433	0.00459214	0.0438061
ENSG00000256654.4	NA	ENSG00000256654	26.851	1.64038	0.578767	2.83427	0.00459305	0.0438061
ENSG00000182912.6	NA	TSPEAR-AS2	305.192	-0.409895	0.144643	-2.83385	0.00459916	0.0438308
ENSG00000259675.4	NA	ENSG00000259675	6.95177	2.88329	1.0175	2.8337	0.0046012	0.0438308
ENSG00000293078.1	NA	ENSG00000293078	6.29879	2.90391	1.02507	2.83289	0.00461287	0.0439155
ENSG00000249407.1	NA	IL20RB-AS1	12.7087	1.54034	0.543789	2.8326	0.00461708	0.0439291
ENSG00000260798.1	NA	ENSG00000260798	2.62516	4.4384	1.56717	2.83212	0.0046241
ENSG00000239677.6	NA	PDZRN3-AS1	10.522	-1.4658	0.5177	-2.83138	0.00463477	0.0440673
ENSG00000231817.9	101929344	LINC01198	14.4395	1.579	0.557711	2.83121	0.0046372	0.0440673
ENSG00000273551.1	NA	ENSG00000273551	1.97416	4.64517	1.64086	2.83094	0.00464115
ENSG00000287514.2	105376030	ENSG00000287514	13.6369	1.94874	0.688389	2.83087	0.0046421	0.0440874
ENSG00000233048.1	101929486	LINC01722	10.2823	1.85916	0.656967	2.82992	0.00465604	0.0441613
ENSG00000250198.5	NA	LINC02199	18.652	1.61979	0.572401	2.82981	0.00465757	0.0441613
ENSG00000266588.1	NA	ENSG00000266588	3.72879	4.36507	1.54256	2.82976	0.00465836	0.0441613
ENSG00000236859.8	254128	NIFK-AS1	726.768	-0.493652	0.174462	-2.82957	0.00466108	0.0441613
ENSG00000271848.2	NA	SYNPO2L-AS1	39.0836	0.928503	0.328198	2.8291	0.00466795	0.0441999
ENSG00000279696.1	NA	ENSG00000279696	303.893	-0.525353	0.185783	-2.82778	0.00468723	0.0443557
ENSG00000293146.1	NA	ENSG00000293146	4.60261	3.15885	1.11724	2.82737	0.00469316	0.0443619
ENSG00000240889.1	100134713	NDUFB2-AS1	346.706	-0.461084	0.163092	-2.82713	0.00469669	0.0443619
ENSG00000287661.1	NA	ENSG00000287661	6.65838	2.47024	0.873787	2.82705	0.00469797	0.0443619
ENSG00000237013.1	101927701	LINC01812	3.44343	4.34815	1.5381	2.82697	0.00469913	0.0443619
ENSG00000287933.1	NA	ENSG00000287933	12.7579	1.87115	0.661943	2.82675	0.00470226	0.0443649
ENSG00000269293.5	100129195	ZSCAN16-AS1	381.71	-0.425455	0.150555	-2.82591	0.0047146	0.0444086
ENSG00000215458.8	284837	AATBC	93.7286	0.590604	0.209007	2.82576	0.00471684	0.0444086
ENSG00000285964.1	107986821	ENSG00000285964	6.70681	2.79417	0.988877	2.8256	0.00471918	0.0444086
ENSG00000275532.2	NA	ENSG00000275532	22.9196	-1.18797	0.420472	-2.82533	0.00472314	0.0444086
ENSG00000280798.1	283267	LINC00294	1310.13	-0.471638	0.166932	-2.82532	0.00472329	0.0444086
ENSG00000289477.2	NA	ENSG00000289477	6.19354	3.01599	1.0675	2.82529	0.00472378	0.0444086
ENSG00000288253.1	NA	ENSG00000288253	60.2635	-0.704434	0.249355	-2.82502	0.00472772	0.0444191
ENSG00000260233.4	NA	ZNRD2-DT	100.528	-0.625008	0.221277	-2.82455	0.0047347	0.0444582
ENSG00000287671.1	NA	ENSG00000287671	13.8282	1.53618	0.544008	2.82382	0.00474546	0.04453
ENSG00000232140.2	NA	ENSG00000232140	5.165	3.05542	1.08208	2.82365	0.00474798	0.04453
ENSG00000289212.1	NA	ENSG00000289212	41.1916	-0.935995	0.33152	-2.82334	0.00475262	0.044547
ENSG00000279254.1	NA	ENSG00000279254	24.0994	1.1346	0.401958	2.82268	0.00476236	0.0446118
ENSG00000272742.1	NA	ENSG00000272742	940.949	-0.519495	0.184076	-2.82217	0.00476994	0.0446522
ENSG00000281327.4	NA	LINC01338	14.151	1.48673	0.526833	2.82201	0.00477234	0.0446522
ENSG00000236975.2	NA	LINC02814	11.9501	2.05847	0.729563	2.82151	0.00477975	0.0446905
ENSG00000224897.9	401398	POT1-AS1	115.269	0.62468	0.221417	2.82128	0.00478324	0.0446905
ENSG00000245864.5	109729137	MEF2C-AS2	68.6322	-0.768254	0.272318	-2.82117	0.00478493	0.0446905
ENSG00000269987.1	NA	ENSG00000269987	1549.41	-0.493294	0.174881	-2.82074	0.00479128	0.0447233
ENSG00000236212.2	NA	ENSG00000236212	8.3679	2.15419	0.764039	2.81948	0.00481022	0.0448535
ENSG00000189275.6	399827	LINC01164	9.94794	2.10994	0.748383	2.81933	0.00481239	0.0448535
ENSG00000237224.4	NA	ENSG00000237224	7.80704	2.00958	0.712816	2.81922	0.00481412	0.0448535
ENSG00000223374.1	NA	ENSG00000223374	267.773	-0.644084	0.228476	-2.81905	0.00481659	0.0448535
ENSG00000237773.8	101927609	ENSG00000237773	29.037	1.47934	0.524807	2.81883	0.00481986	0.0448574
ENSG00000289979.1	NA	ENSG00000289979	30.356	-0.999071	0.354505	-2.81821	0.00482915	0.0449174
ENSG00000253217.1	NA	ENSG00000253217	2.38096	4.66584	1.65572	2.81801	0.0048322
ENSG00000213888.3	NA	LINC01521	160.573	-0.591963	0.210118	-2.81729	0.00484304	0.04502
ENSG00000264589.5	NA	MAPT-AS1	41.7773	0.970133	0.344401	2.81687	0.00484937	0.0450523
ENSG00000258791.9	645687	LINC00520	12.8971	1.98913	0.70644	2.81572	0.00486684	0.045188
ENSG00000235725.1	NA	LINC03050	8.07216	2.06909	0.734925	2.81538	0.00487197	0.0452031
ENSG00000203565.3	NA	ENSG00000203565	4.35681	3.13961	1.11522	2.81523	0.0048742	0.0452031
ENSG00000285671.1	NA	ENSG00000285671	8.88324	2.30385	0.818419	2.815	0.00487778	0.0452098
ENSG00000181211.1	100127950	HECW1-IT1	10.8308	2.541	0.903059	2.81377	0.00489647	0.0453563
ENSG00000285774.5	NA	SAMD4A-AS1	22.358	1.13841	0.404735	2.81274	0.00491213	0.0454466
ENSG00000237232.9	150142	ZNF295-AS1	59.088	0.739628	0.262987	2.81242	0.00491706	0.0454466
ENSG00000289731.2	202134	ENSG00000289731	77.7332	1.50553	0.535345	2.81226	0.00491947	0.0454466
ENSG00000244036.3	NA	UBE2H-DT	88.2996	-0.655397	0.233055	-2.8122	0.00492032	0.0454466
ENSG00000253973.3	105376541	NRIP3-DT	24.1692	1.21783	0.433053	2.81219	0.00492062	0.0454466
ENSG00000276476.4	100506622	LINC00540	7.02156	2.86515	1.0196	2.81006	0.00495322	0.0457209
ENSG00000231163.6	402779	CSMD2-AS1	11.2527	1.9701	0.701257	2.80939	0.00496358	0.0457897
ENSG00000262533.1	NA	ENSG00000262533	724.449	-0.478949	0.170506	-2.80899	0.00496976	0.0458199
ENSG00000289595.2	NA	ENSG00000289595	5.63377	2.38808	0.850471	2.80795	0.00498581	0.0459411
ENSG00000255267.4	399886	LINC02687	8.81534	2.24297	0.799565	2.80523	0.005028	0.046287
ENSG00000287385.1	NA	ENSG00000287385	37.7708	0.841002	0.299814	2.80508	0.00503036	0.046287
ENSG00000228174.7	NA	ENSG00000228174	57.0668	-0.879205	0.313446	-2.80497	0.00503216	0.046287
ENSG00000273008.1	NA	CSGALNACT2-DT	63.4541	-0.69583	0.248098	-2.80466	0.00503703	0.0462975
ENSG00000267905.5	NA	VSIG10L-AS1	16.0614	1.35636	0.483673	2.80429	0.00504269	0.0462975
ENSG00000290871.1	2970	GTF2IP1	9192.44	-0.420082	0.149806	-2.80417	0.00504465	0.0462975
ENSG00000231814.3	100885798	LINC00210	3.59627	4.18438	1.4923	2.80397	0.0050477	0.0462975
ENSG00000290199.1	NA	ENSG00000290199	297.209	-0.456829	0.162923	-2.80396	0.00504797	0.0462975
ENSG00000257271.1	NA	KIRREL3-AS1	1.83225	4.58179	1.63421	2.80366	0.00505255
ENSG00000260710.4	NA	ENSG00000260710	15.2046	1.66344	0.593372	2.80336	0.00505728	0.046356
ENSG00000286691.1	NA	ENSG00000286691	4.36083	3.53469	1.26112	2.80281	0.0050659	0.046408
ENSG00000255384.1	NA	ENSG00000255384	15.5322	1.41314	0.504258	2.80242	0.00507209	0.0464159
ENSG00000267002.4	NA	ENSG00000267002	910.846	-0.447781	0.159786	-2.80238	0.00507265	0.0464159
ENSG00000228933.8	NA	ENSG00000228933	114.919	-0.629823	0.22479	-2.80183	0.00508144	0.0464484
ENSG00000260777.2	NA	ENSG00000260777	16.0333	1.40456	0.501308	2.80178	0.00508208	0.0464484
ENSG00000272856.1	NA	ENSG00000272856	8.66273	1.8038	0.643855	2.80156	0.00508555	0.0464532
ENSG00000264735.1	NA	ENSG00000264735	5.11303	2.57135	0.917916	2.80129	0.00508983	0.0464653
ENSG00000261642.1	NA	ENSG00000261642	4.56163	4.03303	1.43995	2.80082	0.00509737	0.0464912
ENSG00000175061.20	125144	SNHG29	6782.72	-0.472675	0.168768	-2.80074	0.00509856	0.0464912
ENSG00000287826.1	124902005	ENSG00000287826	7.43307	2.44029	0.871567	2.79989	0.00511205	0.0465873
ENSG00000227043.3	101927504	LINC01682	12.7765	1.97675	0.706317	2.79866	0.00513144	0.0467344
ENSG00000228742.11	111216280	LINC02577	19.3905	1.64766	0.588808	2.79829	0.00513733	0.0467344
ENSG00000258782.3	NA	ENSG00000258782	45.0742	-0.805657	0.287913	-2.79826	0.0051378	0.0467344
ENSG00000166770.12	100128252	ZNF667-AS1	653.31	-0.443709	0.158574	-2.79812	0.00514004	0.0467344
ENSG00000287220.1	NA	ENSG00000287220	12.6861	1.72683	0.617309	2.79736	0.00515226	0.0468185
ENSG00000278668.1	NA	ENSG00000278668	10.9482	1.76772	0.632007	2.79699	0.00515814	0.0468194
ENSG00000250564.2	102546229	LINC02999	5.84666	2.60636	0.931849	2.79698	0.00515829	0.0468194
ENSG00000269397.1	NA	ENSG00000269397	59.3046	-0.686007	0.245377	-2.79573	0.00517834	0.0469737
ENSG00000255970.1	101927901	LINC02421	14.965	1.38746	0.496312	2.79554	0.00518125	0.0469737
ENSG00000279331.1	55472	RBM12B-AS1	65.922	-0.712278	0.25484	-2.79499	0.00519006	0.0470265
ENSG00000232806.1	NA	ENSG00000232806	2.00128	4.5729	1.63623	2.79477	0.00519363
ENSG00000259118.5	100506321	ENSG00000259118	253.336	-0.516372	0.184794	-2.79431	0.00520107	0.0470993
ENSG00000242407.1	NA	ENSG00000242407	4.31618	4.43939	1.58915	2.79356	0.00521306	0.0471707
ENSG00000255165.1	NA	ENSG00000255165	14.7974	-1.37791	0.493265	-2.79345	0.00521494	0.0471707
ENSG00000267149.2	NA	ENSG00000267149	103.688	-0.679004	0.24312	-2.79287	0.00522423	0.0472277
ENSG00000225952.1	NA	ENSG00000225952	4.58773	2.95853	1.05947	2.79247	0.00523076	0.0472338
ENSG00000224715.1	339685	ENSG00000224715	10.8383	1.88968	0.676708	2.79246	0.0052309	0.0472338
ENSG00000289977.1	NA	ENSG00000289977	4.55857	3.96576	1.4205	2.79181	0.00524136	0.0472796
ENSG00000275441.2	NA	ENSG00000275441	76.2555	-0.666792	0.238842	-2.79178	0.00524197	0.0472796
ENSG00000228643.1	NA	ENSG00000228643	29.047	0.978261	0.350455	2.7914	0.00524804	0.0473074
ENSG00000230647.3	NA	ENSG00000230647	7.78692	2.33662	0.83714	2.79119	0.00525143	0.0473109
ENSG00000226497.1	101928280	LINC02549	2.07472	4.45778	1.59722	2.79096	0.00525523
ENSG00000290751.1	6953	TCP10L3	19.1222	1.60032	0.57341	2.79088	0.00525648	0.0473293
ENSG00000197880.10	259283	MDS2	12.9953	1.78981	0.641479	2.79013	0.00526862	0.0473741
ENSG00000286233.1	NA	ENSG00000286233	13.5816	-1.42471	0.51064	-2.79005	0.00526998	0.0473741
ENSG00000264026.2	146795	LINC02003	9.55094	2.16494	0.775957	2.79002	0.00527046	0.0473741
ENSG00000290588.1	NA	ENSG00000290588	9.01527	2.12237	0.76085	2.78947	0.00527948	0.0473968
ENSG00000280078.1	NA	ENSG00000280078	13.2707	1.56215	0.560057	2.78928	0.00528259	0.0473968
ENSG00000230223.8	NA	ATXN8OS	13.2214	1.82956	0.655947	2.78919	0.00528402	0.0473968
ENSG00000293540.2	NA	ENSG00000293540	5.82766	2.56112	0.918286	2.78902	0.00528674	0.0473968
ENSG00000270696.1	NA	ENSG00000270696	389.131	-0.524109	0.187924	-2.78894	0.00528801	0.0473968
ENSG00000293165.1	NA	FABP5P3	19.3021	1.21035	0.43417	2.78772	0.00530799	0.0475402
ENSG00000278177.1	NA	ENSG00000278177	235.986	-0.53535	0.192052	-2.78753	0.00531111	0.0475402
ENSG00000253607.1	124902013	ENSG00000253607	268.769	-0.571433	0.205005	-2.78741	0.00531305	0.0475402
ENSG00000267049.1	NA	ENSG00000267049	95.2522	-0.6554	0.235144	-2.78723	0.00531611	0.0475406
ENSG00000279685.2	100130148	MAPT-IT1	18.901	1.36294	0.489057	2.78688	0.00532185	0.047565
ENSG00000230709.1	284191	ENSG00000230709	5.60793	2.65767	0.953891	2.78614	0.00533405	0.047647
ENSG00000235563.1	NA	ENSG00000235563	5.48452	2.81431	1.01022	2.78583	0.0053391	0.0476652
ENSG00000291325.1	NA	ENSG00000291325	4.23721	4.18863	1.5039	2.78519	0.00534963	0.0477065
ENSG00000260563.3	NA	ENSG00000260563	140.731	-0.606028	0.217604	-2.785	0.00535278	0.0477065
ENSG00000272142.4	100129461	LYRM4-AS1	333.788	-0.493959	0.177364	-2.785	0.0053528	0.0477065
ENSG00000287776.2	NA	ENSG00000287776	6.54098	3.6327	1.30519	2.78327	0.00538141	0.0479343
ENSG00000254109.6	100128750	RBPMS-AS1	289.461	-0.527873	0.189752	-2.7819	0.00540409	0.0481092
ENSG00000228592.2	266917	D21S2088E	11.6059	1.85841	0.668097	2.78165	0.00540835	0.04812
ENSG00000273568.1	NA	ENSG00000273568	20.8178	-1.15069	0.413737	-2.78122	0.00541546	0.0481561
ENSG00000260963.3	105371264	LINC03064	7.77828	2.61769	0.941386	2.78068	0.00542457	0.0482099
ENSG00000266445.1	NA	NARF-AS1	41.3146	-0.88883	0.319703	-2.78017	0.00543302	0.0482175
ENSG00000285958.1	NA	ENSG00000285958	12.3802	2.10436	0.756942	2.78008	0.00543453	0.0482175
ENSG00000273138.1	NA	ENSG00000273138	68.8636	-0.715922	0.257519	-2.78008	0.00543459	0.0482175
ENSG00000249258.2	NA	ENSG00000249258	48.5457	0.869816	0.312956	2.77935	0.00544672	0.048298
ENSG00000289066.1	NA	ENSG00000289066	2.14413	4.44057	1.5979	2.77901	0.00545256
ENSG00000236299.8	NA	ENSG00000236299	10.9941	1.78529	0.642503	2.77864	0.00545862	0.0483762
ENSG00000186493.14	NA	IRX2-DT	6.49599	2.68977	0.968271	2.77791	0.00547101	0.0484588
ENSG00000248576.1	NA	ENSG00000248576	18.2294	1.40728	0.50663	2.77772	0.00547411	0.0484591
ENSG00000291072.1	84809	ENSG00000291072	990.027	-0.341801	0.123067	-2.77736	0.00548019	0.0484857
ENSG00000223528.7	NA	ENSG00000223528	313.143	-0.463556	0.166938	-2.77681	0.00548952	0.048541
ENSG00000272764.1	NA	ENSG00000272764	30.6225	-1.00718	0.362853	-2.77572	0.00550794	0.0486766
ENSG00000254248.1	NA	ENSG00000254248	14.9439	1.32855	0.478684	2.77543	0.00551293	0.0486934
ENSG00000269416.7	104472717	LINC01224	175.707	-0.500728	0.180468	-2.77461	0.00552677	0.0487884
ENSG00000286456.3	NA	ENSG00000286456	97.6559	-0.595811	0.214783	-2.77401	0.00553701	0.0488514
ENSG00000233633.2	105373352	ENSG00000233633	10.451	2.05789	0.741898	2.77382	0.00554026	0.0488519
ENSG00000256128.7	NA	LINC00944	9.09353	2.31071	0.833097	2.77364	0.00554326	0.0488519
ENSG00000290786.1	NA	ENSG00000290786	77.8784	-0.642956	0.231905	-2.7725	0.00556282	0.048997
ENSG00000187621.16	124903372	TCL6	22.0287	1.73912	0.627405	2.77193	0.00557243	0.0490402
ENSG00000279222.1	NA	ENSG00000279222	3.82879	4.06996	1.46832	2.77185	0.00557395	0.0490402
ENSG00000231764.11	NA	DLX6-AS1	492.449	-0.356669	0.128706	-2.77119	0.00558518	0.0490713
ENSG00000253634.3	102724710	ENSG00000253634	8.74981	2.13544	0.770627	2.77104	0.0055877	0.0490713
ENSG00000226797.2	NA	ENSG00000226797	61.6514	-0.862253	0.311182	-2.7709	0.00559022	0.0490713
ENSG00000271155.1	NA	ENSG00000271155	65.7572	-0.706011	0.254799	-2.77085	0.00559095	0.0490713
ENSG00000260887.3	283854	CASC22	5.57563	2.69612	0.973072	2.77073	0.00559304	0.0490713
ENSG00000251381.8	100506305	LINC00958	15.4584	1.88087	0.679037	2.76991	0.00560724	0.0491685
ENSG00000286207.1	NA	ENSG00000286207	431.482	-0.437169	0.157857	-2.7694	0.00561603	0.0492183
ENSG00000204241.9	100128239	LINC02731	76.0837	0.7017	0.253493	2.76812	0.00563803	0.0493836
ENSG00000240175.1	100873983	MAGI1-AS1	7.79225	1.95046	0.704915	2.76695	0.00565842	0.0495347
ENSG00000229345.2	NA	ENSG00000229345	3.14019	4.21345	1.52301	2.76652	0.00566577	0.0495525
ENSG00000249906.1	100288866	NGFR-AS1	25.6765	0.990176	0.357945	2.76628	0.00566999	0.0495525
ENSG00000232973.14	285154	CYP1B1-AS1	87.1639	0.71748	0.259384	2.76609	0.00567333	0.0495525
ENSG00000230525.6	101060019	LINC01799	6.90574	2.62405	0.948685	2.76598	0.00567519	0.0495525
ENSG00000257595.3	105369984	LINC02356	5.02495	2.75049	0.994522	2.76564	0.0056811	0.0495525
ENSG00000256028.2	NA	ENSG00000256028	918.675	-0.437139	0.158066	-2.76556	0.00568258	0.0495525
ENSG00000254662.1	NA	ENSG00000254662	350.442	-0.622112	0.224957	-2.76546	0.00568417	0.0495525
ENSG00000286858.1	NA	ENSG00000286858	3.31347	4.19587	1.51743	2.76513	0.00569007	0.0495525
ENSG00000272812.1	NA	ENSG00000272812	61.7538	-0.711022	0.257155	-2.76495	0.00569311	0.0495525
ENSG00000274565.1	NA	ENSG00000274565	101.707	-0.597621	0.216152	-2.76482	0.00569543	0.0495525
ENSG00000256377.6	NA	MRPS35-DT	30.0339	-0.954625	0.345286	-2.76474	0.00569685	0.0495525
ENSG00000280323.1	NA	ENSG00000280323	6.56923	3.52206	1.27395	2.76466	0.00569814	0.0495525
ENSG00000261872.1	NA	ENSG00000261872	296.025	-0.532236	0.192535	-2.76437	0.0057033	0.0495612
ENSG00000224825.2	NA	RORB-AS1	51.4668	-0.877994	0.317625	-2.76425	0.00570543	0.0495612
ENSG00000267886.1	NA	ENSG00000267886	123.92	-0.549351	0.198779	-2.76363	0.00571626	0.049628
ENSG00000228392.3	NA	ENSG00000228392	8.89959	2.27094	0.821813	2.76333	0.00572147	0.0496458
ENSG00000279145.2	NA	ENSG00000279145	77.3078	0.655178	0.237142	2.76281	0.00573062	0.0496979
ENSG00000249392.1	NA	ENSG00000249392	2.45348	4.5615	1.6517	2.7617	0.00575017
ENSG00000258177.1	NA	ENSG00000258177	110.627	-0.635781	0.230227	-2.76154	0.00575301	0.0498577
ENSG00000289367.2	NA	ENSG00000289367	4.73155	3.48007	1.26031	2.76128	0.00575748	0.0498577
ENSG00000227145.2	100996941	IL21-AS1	10.5534	2.21824	0.803354	2.76122	0.00575853	0.0498577
ENSG00000288933.2	NA	ENSG00000288933	218.896	-0.542136	0.196374	-2.76073	0.0057673	0.049898
ENSG00000286301.1	NA	ENSG00000286301	5.12983	3.07251	1.11299	2.7606	0.00576951	0.049898
ENSG00000227438.1	NA	COL6A2-DT	8.53356	-1.63321	0.591854	-2.75948	0.00578942	0.0500428
ENSG00000257550.2	100652999	ENSG00000257550	1137.23	-0.429658	0.15574	-2.75882	0.00580099	0.0501154
ENSG00000264151.6	107985126	ENSG00000264151	8.82343	2.18031	0.790584	2.75785	0.00581825	0.050237
ENSG00000245729.2	729506	LINC02226	3.96361	3.09762	1.12357	2.75694	0.00583444	0.0503365
ENSG00000223770.5	101927356	CACNA2D1-AS1	82.6345	-0.919267	0.333449	-2.75685	0.00583617	0.0503365
ENSG00000256315.1	105369507	CADM1-AS1	60.3074	-0.93884	0.340591	-2.75651	0.00584224	0.0503614
ENSG00000232085.1	NA	ENSG00000232085	285.374	-0.549494	0.199442	-2.75515	0.00586655	0.0505268
ENSG00000255502.6	105369454	LINC02713	5.7838	3.5071	1.27303	2.75492	0.00587069	0.0505268
ENSG00000290423.1	NA	ENSG00000290423	74.0647	-0.736312	0.267274	-2.7549	0.00587104	0.0505268
ENSG00000278957.1	NA	ENSG00000278957	14.8982	-1.42737	0.518231	-2.7543	0.00588172	0.0505664
ENSG00000293466.1	NA	MGAT4EP	11.6933	1.95088	0.708308	2.75429	0.00588205	0.0505664
ENSG00000227487.4	NA	NCAM1-AS1	119.519	-0.524202	0.190443	-2.75254	0.00591353	0.0508012
ENSG00000227269.1	NA	ENSG00000227269	2.74923	4.04533	1.46973	2.75242	0.00591562
ENSG00000227947.2	107984953	LINC01738	3.96424	3.17831	1.15477	2.75235	0.00591701	0.0508012
ENSG00000289107.1	NA	ENSG00000289107	3.52089	4.02888	1.46394	2.75207	0.00592201	0.0508012
ENSG00000274554.1	NA	ENSG00000274554	92.1666	-0.687997	0.249994	-2.75206	0.00592225	0.0508012
ENSG00000224818.1	NA	ENSG00000224818	139.487	0.50288	0.18277	2.75144	0.00593344	0.0508696
ENSG00000285684.1	NA	ENSG00000285684	7.68542	2.63627	0.958299	2.75099	0.00594154	0.0509113
ENSG00000231193.1	NA	ENSG00000231193	2.7488	4.37035	1.58865	2.75098	0.00594168
ENSG00000285666.1	NA	ENSG00000285666	6.87553	2.29215	0.833262	2.75081	0.00594483	0.0509119
ENSG00000285551.2	124902436	LINC02929	15.0213	1.74763	0.635414	2.75039	0.00595252	0.0509501
ENSG00000288849.1	NA	ENSG00000288849	1401.46	-0.488115	0.177559	-2.74902	0.00597733	0.0511347
ENSG00000262905.1	NA	ENSG00000262905	108.221	-0.622109	0.226378	-2.7481	0.00599415	0.0512508
ENSG00000280155.1	NA	ENSG00000280155	2.84756	4.17916	1.52084	2.74793	0.00599725
ENSG00000204682.9	399726	MIR1915HG	393.628	-0.435866	0.158629	-2.7477	0.00600145	0.051266
ENSG00000287861.1	107984132	ENSG00000287861	3.22523	4.13794	1.506	2.74764	0.00600265	0.051266
ENSG00000237328.1	100861516	RAI1-AS1	32.6124	0.924208	0.336397	2.74737	0.00600746	0.051266
ENSG00000226777.9	9834	FAM30A	1428.63	0.513233	0.186814	2.74729	0.00600893	0.051266
ENSG00000255344.2	105369584	LINC02706	7.28076	2.83316	1.03139	2.74693	0.00601563	0.0512844
ENSG00000286688.1	NA	ENSG00000286688	268.612	-0.428571	0.156024	-2.74682	0.00601759	0.0512844
ENSG00000289913.1	NA	ENSG00000289913	81.1454	-0.732869	0.266862	-2.74625	0.00602809	0.0513462
ENSG00000287621.1	NA	ENSG00000287621	9.90454	1.8251	0.664892	2.74496	0.0060519	0.0514641
ENSG00000285939.2	NA	ENSG00000285939	6.2371	2.52865	0.921299	2.74466	0.00605737	0.0514641
ENSG00000226808.3	414260	LINC00840	25.0778	1.19261	0.434525	2.74462	0.00605804	0.0514641
ENSG00000233221.7	NA	ARHGEF4-AS1	8.14255	2.18229	0.795192	2.74435	0.00606299	0.0514641
ENSG00000285402.1	NA	ENSG00000285402	8.52517	1.93636	0.705611	2.74424	0.00606519	0.0514641
ENSG00000227640.5	100507533	SOX21-AS1	11.627	2.1764	0.793089	2.74421	0.0060657	0.0514641
ENSG00000261837.1	NA	ENSG00000261837	5.50027	2.43553	0.887548	2.74412	0.00606743	0.0514641
ENSG00000224610.2	105373175	ENSG00000224610	5.26851	2.73053	0.99506	2.74408	0.00606804	0.0514641
ENSG00000249167.2	105379132	SEMA6A-AS2	54.9423	-0.726155	0.264658	-2.74375	0.00607421	0.0514888
ENSG00000258312.1	NA	ENSG00000258312	2.54033	4.21482	1.53656	2.74302	0.00608765
ENSG00000279663.3	NA	ENSG00000279663	7.36409	2.44688	0.892165	2.74263	0.00609485	0.0516361
ENSG00000279572.1	NA	ENSG00000279572	5.80721	2.75055	1.00297	2.7424	0.00609926	0.0516456
ENSG00000266010.4	100128893	GATA6-AS1	10.4042	2.3978	0.874449	2.74207	0.00610537	0.0516697
ENSG00000279149.1	NA	ENSG00000279149	18.3953	1.2467	0.454752	2.7415	0.006116	0.0517318
ENSG00000259876.1	NA	ENSG00000259876	6.8936	2.6763	0.976318	2.74121	0.00612128	0.0517487
ENSG00000205628.5	401337	LINC01446	22.5504	1.65809	0.604988	2.7407	0.00613079	0.0518014
ENSG00000286572.1	NA	ENSG00000286572	9.08856	2.30043	0.839511	2.7402	0.00614022	0.0518533
ENSG00000287272.1	NA	ENSG00000287272	10.6955	1.9275	0.703606	2.73946	0.00615405	0.0519423
ENSG00000279500.1	NA	ENSG00000279500	81.4666	-0.663461	0.242274	-2.73847	0.00617262	0.0520711
ENSG00000260084.1	NA	ENSG00000260084	8.04788	1.87213	0.683784	2.73789	0.00618342	0.0521344
ENSG00000259994.1	NA	ENSG00000259994	120.922	-0.535883	0.195746	-2.73765	0.00618803	0.0521454
ENSG00000176515.1	NA	ENSG00000176515	6.23799	3.04601	1.11309	2.73654	0.00620898	0.052294
ENSG00000254563.1	NA	ENSG00000254563	17.6053	-1.46911	0.536938	-2.73609	0.00621743	0.0523201
ENSG00000235931.2	283025	LINC01553	7.31163	2.47292	0.903838	2.73602	0.00621871	0.0523201
ENSG00000285747.1	NA	ENSG00000285747	6.23123	2.3564	0.861322	2.7358	0.00622296	0.0523279
ENSG00000253288.2	NA	ENSG00000253288	9.92309	1.96618	0.71875	2.73556	0.00622743	0.0523376
ENSG00000234714.1	NA	ENSG00000234714	2.6943	4.2204	1.54301	2.73517	0.00623481
ENSG00000269621.1	NA	ENSG00000269621	157.559	-0.619678	0.226605	-2.73462	0.00624524	0.0524565
ENSG00000265692.1	101929511	LINC01970	32.9158	-0.919647	0.336317	-2.73446	0.00624823	0.0524565
ENSG00000285755.2	NA	ENSG00000285755	8.20666	2.3605	0.86339	2.734	0.00625709	0.0524788
ENSG00000234380.3	100506385	LINC01426	12.8433	1.8692	0.683694	2.73397	0.00625754	0.0524788
ENSG00000284694.1	NA	ENSG00000284694	6.41145	2.52018	0.922015	2.73334	0.00626957	0.0525413
ENSG00000261170.2	107984827	ENSG00000261170	68.9768	0.743953	0.272198	2.73313	0.0062735	0.0525413
ENSG00000272770.1	NA	ENSG00000272770	627.552	-0.500179	0.183021	-2.73291	0.00627775	0.0525413
ENSG00000260293.2	NA	ENSG00000260293	671.834	-0.445168	0.162893	-2.73288	0.00627831	0.0525413
ENSG00000293480.1	NA	TCAM1P	14.2535	1.57306	0.57573	2.73228	0.00628972	0.0526089
ENSG00000287540.1	NA	ENSG00000287540	2.41394	4.0418	1.47949	2.7319	0.00629705
ENSG00000262112.1	NA	ENSG00000262112	215.235	-0.56683	0.207489	-2.73186	0.00629781	0.0526487
ENSG00000291063.1	107984974	ENSG00000291063	2434.31	-0.456135	0.166997	-2.73139	0.0063067	0.052695
ENSG00000257883.1	124903027	LINC03088	2.80414	4.07381	1.49235	2.7298	0.00633735
ENSG00000273619.2	NA	RPS21-DT	78.6572	-0.628072	0.230097	-2.72959	0.00634125	0.0529556
ENSG00000262732.1	NA	ENSG00000262732	228.5	-0.438002	0.16048	-2.72933	0.00634635	0.0529702
ENSG00000267401.2	105372155	ENSG00000267401	3.04658	4.03319	1.47812	2.7286	0.00636044	0.0530587
ENSG00000189223.15	654433	PAX8-AS1	57.319	1.5807	0.579345	2.72843	0.00636368	0.0530587
ENSG00000289449.1	NA	ENSG00000289449	49.0617	-0.753945	0.276357	-2.72816	0.0063689	0.0530742
ENSG00000287190.1	NA	ENSG00000287190	18.4874	-1.16365	0.426598	-2.72775	0.00637683	0.0530969
ENSG00000257771.6	101927292	LINC02395	45.8639	0.96304	0.353063	2.72767	0.00637836	0.0530969
ENSG00000286967.1	105377146	ENSG00000286967	2.17443	4.33067	1.58786	2.72736	0.00638425
ENSG00000236466.2	NA	RCAN2-DT	8.39344	2.42018	0.887392	2.7273	0.00638548	0.0531281
ENSG00000272275.1	NA	ENSG00000272275	26.4028	1.1303	0.414737	2.72535	0.00642335	0.053415
ENSG00000255553.2	100507521	LINC02733	6.22605	3.19551	1.1729	2.72445	0.00644085	0.0534922
ENSG00000292246.1	NA	ENSG00000292246	10.2156	1.89179	0.694484	2.72403	0.00644911	0.0534922
ENSG00000230310.1	NA	LINC02926	9.6288	-1.69438	0.622026	-2.72397	0.00645016	0.0534922
ENSG00000233086.8	102723932	LNCARSR	9.69181	2.48782	0.913344	2.72386	0.0064524	0.0534922
ENSG00000283648.2	NA	ENSG00000283648	4.18038	3.64878	1.33958	2.72384	0.00645287	0.0534922
ENSG00000278995.1	NA	ENSG00000278995	7.52524	2.27371	0.83477	2.72375	0.00645451	0.0534922
ENSG00000290760.1	100128108	UBE2Q2P13	45.3671	-0.796387	0.292396	-2.72366	0.00645636	0.0534922
ENSG00000234540.1	NA	ENSG00000234540	1.94096	4.5465	1.67	2.72245	0.00648008
ENSG00000286963.1	101929386	ENSG00000286963	38.5892	-0.867958	0.318831	-2.72231	0.00648272	0.0536823
ENSG00000289277.1	NA	ENSG00000289277	30.2787	-1.02075	0.375102	-2.72125	0.00650347	0.053826
ENSG00000267109.1	NA	ENSG00000267109	2.42046	4.07929	1.49938	2.72064	0.00651551
ENSG00000286300.1	NA	ENSG00000286300	5.38959	3.47325	1.27671	2.72048	0.00651876	0.0539242
ENSG00000228730.2	105374272	LINC02013	2.30327	4.34391	1.59703	2.71999	0.00652829
ENSG00000256193.6	100862680	LINC00507	10.2489	2.07297	0.762206	2.7197	0.00653421	0.0540237
ENSG00000224481.4	124904403	ENSG00000224481	5.78831	3.64892	1.34175	2.71952	0.00653769	0.0540241
ENSG00000286281.1	NA	ENSG00000286281	9.08296	2.23086	0.820579	2.71864	0.00655513	0.0541399
ENSG00000254746.6	105376654	ENSG00000254746	9.4696	2.29288	0.843523	2.71822	0.00656343	0.0541801
ENSG00000249825.6	101929215	THBS4-AS1	203.531	-0.5122	0.188458	-2.71784	0.00657099	0.0541966
ENSG00000231418.2	105375224	ENSG00000231418	3.79528	4.04954	1.49002	2.71777	0.0065723	0.0541966
ENSG00000272909.1	NA	ENSG00000272909	239.786	-0.48901	0.17995	-2.71748	0.00657808	0.0541969
ENSG00000289575.1	124905233	ENSG00000289575	27.9612	-0.990262	0.364421	-2.71736	0.00658047	0.0541969
ENSG00000258537.6	145438	FRMD6-AS2	90.4806	-0.639864	0.235482	-2.71725	0.00658265	0.0541969
ENSG00000268231.1	NA	ENSG00000268231	52.7687	0.82674	0.304299	2.71687	0.00659032	0.0542318
ENSG00000235538.5	NA	ENSG00000235538	11.0848	2.21281	0.814556	2.71658	0.00659596	0.0542332
ENSG00000250069.1	NA	ENSG00000250069	27.6756	1.02849	0.378619	2.71642	0.00659924	0.0542332
ENSG00000293556.1	NA	ENSG00000293556	56.5918	0.745472	0.274459	2.71616	0.00660448	0.0542332
ENSG00000285914.1	105377724	ENSG00000285914	5.7564	2.46444	0.907373	2.71602	0.00660728	0.0542332
ENSG00000264985.4	101928251	ENSG00000264985	15.0314	1.60081	0.5894	2.716	0.00660769	0.0542332
ENSG00000229404.6	170425	LINC00858	9.72124	2.35125	0.86613	2.71466	0.00663438	0.0544112
ENSG00000254160.1	NA	ENSG00000254160	6.49323	2.41753	0.890634	2.71439	0.00663977	0.0544112
ENSG00000288729.2	NA	ENSG00000288729	4.15027	3.66143	1.34898	2.71421	0.0066434	0.0544112
ENSG00000289320.1	NA	ENSG00000289320	4.80121	3.79017	1.39646	2.71413	0.00664502	0.0544112
ENSG00000234929.3	NA	ENSG00000234929	18.9269	1.40238	0.516711	2.71405	0.00664662	0.0544112
ENSG00000223430.1	NA	ENSG00000223430	2.25059	4.46746	1.6464	2.71347	0.00665818
ENSG00000276007.1	NA	ENSG00000276007	38.0321	-0.856529	0.315672	-2.71335	0.00666068	0.0544819
ENSG00000255308.1	NA	CSRP3-AS1	10.2442	-1.49142	0.549675	-2.71328	0.00666216	0.0544819
ENSG00000231683.6	101927136	KILH	7.70663	2.19902	0.810585	2.71288	0.00667015	0.0544875
ENSG00000244479.7	NA	OR2A1-AS1	14.1849	1.83119	0.675133	2.71234	0.00668096	0.0544875
ENSG00000196166.5	389649	LINC03042	9.62822	2.00502	0.739255	2.71221	0.00668355	0.0544875
ENSG00000237529.2	NA	ENSG00000237529	23.8354	-1.30237	0.480202	-2.71212	0.00668545	0.0544875
ENSG00000247121.8	NA	ENSG00000247121	231.967	-0.441663	0.162849	-2.7121	0.00668584	0.0544875
ENSG00000272918.1	NA	ENSG00000272918	618.136	-0.436895	0.161092	-2.71209	0.00668608	0.0544875
ENSG00000205018.2	NA	ENSG00000205018	4.49669	2.96705	1.09403	2.71204	0.00668702	0.0544875
ENSG00000269972.1	NA	ENSG00000269972	871.887	-0.434896	0.160379	-2.71167	0.00669454	0.0545098
ENSG00000238018.2	NA	SPTBN1-AS2	626.945	-0.453931	0.167406	-2.71156	0.00669667	0.0545098
ENSG00000258057.6	100286844	BCDIN3D-AS1	297.5	-0.472655	0.174336	-2.71118	0.00670438	0.0545444
ENSG00000258952.2	NA	SALRNA1	88.0376	-0.723	0.266743	-2.71047	0.0067187	0.0546111
ENSG00000229956.11	NA	ZRANB2-DT	134.189	0.545631	0.201307	2.71044	0.0067195	0.0546111
ENSG00000273784.5	NA	ENSG00000273784	348.078	-0.523012	0.192983	-2.71014	0.00672549	0.0546124
ENSG00000225647.2	NA	ENSG00000225647	12.1583	2.17785	0.803611	2.71009	0.00672658	0.0546124
ENSG00000237292.1	101928973	LINC01732	5.54771	2.68363	0.990406	2.70963	0.00673583	0.0546379
ENSG00000290796.1	91355	ENSG00000290796	145.816	-0.565028	0.208529	-2.70959	0.00673665	0.0546379
ENSG00000293456.1	NA	C3orf86P	81.507	-0.631503	0.233105	-2.70909	0.00674682	0.0546922
ENSG00000287665.1	NA	ENSG00000287665	27.8065	0.946021	0.34924	2.7088	0.00675269	0.0547117
ENSG00000260737.6	101928276	LINC01227	10.3886	1.96362	0.724969	2.70855	0.00675772	0.0547243
ENSG00000287835.1	NA	ENSG00000287835	5.00358	3.02996	1.11885	2.70809	0.00676707	0.0547479
ENSG00000226696.8	104355426	LENG8-AS1	215.62	-0.451135	0.166591	-2.70804	0.00676826	0.0547479
ENSG00000245849.8	100505648	RAD51-AS1	320.589	-0.593101	0.219041	-2.70772	0.00677481	0.0547479
ENSG00000224870.9	148413	MRPL20-AS1	500.247	-0.463682	0.17125	-2.70763	0.00677656	0.0547479
ENSG00000272729.1	NA	ENSG00000272729	47.7882	-0.848037	0.313214	-2.70754	0.00677847	0.0547479
ENSG00000267501.1	NA	ENSG00000267501	2.98801	3.87442	1.43114	2.70722	0.00678494	0.0547479
ENSG00000287232.1	124909426	ENSG00000287232	13.5471	1.63867	0.60535	2.70698	0.00678987	0.0547479
ENSG00000262198.2	NA	ENSG00000262198	4.8145	2.73898	1.01182	2.70697	0.00678998	0.0547479
[truncated: 18,054 more rows]

## Sheet: Significant genes
Table S3: Human reference genome based differential gene expression (S_100_3hr vs. C_3hr).
Ensembl ID	Entrez ID	Gene Symbol	baseMean	log2FoldChange	lfcSE	stat	pvalue	padj
ENSG00000277223.1	NA	ENSG00000277223	42.9717	-4.0334	0.499278	-8.07847	6.55828e-16	2.95591e-13
ENSG00000235399.1	NA	ENSG00000235399	2.69008	-3.92089	1.51457	-2.58879	0.00963149
ENSG00000255644.1	NA	ENSG00000255644	9.55671	-3.27842	0.708266	-4.6288	3.67791e-06	0.000215684
ENSG00000232638.1	NA	ENSG00000232638	5.37629	-3.1071	1.08683	-2.85888	0.00425138	0.0418636
ENSG00000237954.7	NA	ENSG00000237954	9.44433	-3.03398	0.8797	-3.44888	0.000562907	0.0107236
ENSG00000257761.3	124902964	ENSG00000257761	41.5947	-2.98734	0.443491	-6.73597	1.6284e-11	3.66971e-09
ENSG00000234692.1	NA	ENSG00000234692	2.99135	-2.91313	1.35733	-2.14623	0.031855	0.134398
ENSG00000288964.1	NA	ENSG00000288964	3.41449	-2.85992	1.19777	-2.3877	0.0169541	0.0921602
ENSG00000287184.1	NA	ENSG00000287184	19.5774	-2.77348	0.513258	-5.40367	6.5292e-08	6.64504e-06
ENSG00000272143.2	283481	FGF14-AS2	194.035	-2.69981	0.392585	-6.87701	6.11208e-12	1.60697e-09
ENSG00000251011.6	NA	TMEM108-AS1	122.032	-2.66602	0.295512	-9.02171	1.85174e-19	1.21713e-16
ENSG00000250957.1	NA	ENSG00000250957	22.0202	-2.6027	0.44606	-5.83486	5.38346e-09	7.19695e-07
ENSG00000234445.1	100874081	FGF14-AS1	57.6946	-2.54768	0.376722	-6.76274	1.35404e-11	3.09564e-09
ENSG00000249669.12	NA	CARMN	430.581	-2.4396	0.222917	-10.944	7.10314e-28	1.12052e-24
ENSG00000241158.7	101929335	ADAMTS9-AS1	383.153	-2.37037	0.247812	-9.56518	1.12002e-21	1.03931e-18
ENSG00000259555.1	NA	ENSG00000259555	56.2696	-2.34393	0.374873	-6.25259	4.03713e-10	6.77507e-08
ENSG00000236153.1	NA	UBE2E3-DT	3.32237	-2.33149	1.1815	-1.97333	0.0484574	0.170857
ENSG00000230749.5	100873998	MEIS1-AS2	569.834	-2.31846	0.178343	-13	1.22403e-38	6.43637e-35
ENSG00000258793.1	NA	ENSG00000258793	9.3186	-2.31002	0.728573	-3.17061	0.00152119	0.0216772
ENSG00000247925.2	NA	ENSG00000247925	40.8098	-2.30254	0.344257	-6.68844	2.25559e-11	4.80837e-09
ENSG00000259621.1	NA	ENSG00000259621	5.47907	-2.27673	0.87208	-2.6107	0.00903584	0.0646735
ENSG00000267311.1	NA	ENSG00000267311	4.69197	-2.22276	1.04108	-2.13506	0.0327558	0.136897
ENSG00000273760.1	NA	ENSG00000273760	7.07126	-2.19663	0.719818	-3.05165	0.00227584	0.0279823
ENSG00000244239.1	NA	ICA1-AS1	3.73156	-2.17543	1.03048	-2.11108	0.0347651	0.141117
ENSG00000248918.2	NA	ENSG00000248918	10.7985	-2.17457	0.568129	-3.82761	0.000129396	0.00365155
ENSG00000279534.1	NA	ENSG00000279534	4.00891	-2.15905	0.939092	-2.29908	0.0215004	0.10609
ENSG00000250708.3	101928478	LINC02269	78.5722	-2.15156	0.337529	-6.37445	1.83617e-10	3.25455e-08
ENSG00000258412.1	NA	ENSG00000258412	11.9563	-2.12598	0.625307	-3.3999	0.0006741	0.0123078
ENSG00000258695.2	NA	ENSG00000258695	4.25866	-2.12071	1.07294	-1.97655	0.0480922	0.170364
ENSG00000248174.8	101928509	LINC02268	533.138	-2.11981	0.198521	-10.678	1.29043e-26	1.8506e-23
ENSG00000289644.1	NA	ENSG00000289644	12.5796	-2.11855	0.652873	-3.24497	0.00117464	0.0180956
ENSG00000251216.2	NA	ENSG00000251216	303.606	-2.07957	0.267063	-7.78681	6.87196e-15	2.85277e-12
ENSG00000261618.2	NA	LINC02605	117.902	-2.06888	0.301512	-6.86168	6.80548e-12	1.75994e-09
ENSG00000236502.3	100506108	SIX3-AS1	46.7394	-2.05229	0.314948	-6.51627	7.2076e-11	1.42125e-08
ENSG00000234944.1	101929445	LINC02623	31.6719	-2.05222	0.3657	-5.61176	2.00283e-08	2.30617e-06
ENSG00000232470.1	NA	ENSG00000232470	21.0297	-2.03449	0.48081	-4.23137	2.32268e-05	0.000909188
ENSG00000259439.3	107985879	LINC01833	447.019	-2.02847	0.168834	-12.0146	2.97881e-33	1.17477e-29
ENSG00000229056.2	101927482	HECW2-AS1	38.0526	-2.02305	0.350417	-5.77326	7.77515e-09	9.93535e-07
ENSG00000288530.1	NA	ENSG00000288530	818.773	-2.01676	0.176899	-11.4006	4.1528e-30	8.33227e-27
ENSG00000237934.1	NA	ENSG00000237934	13.8729	-2.01443	0.596543	-3.37684	0.000733227	0.0130697
ENSG00000267334.1	NA	KIF18B-DT	4.56074	-2.00381	0.900554	-2.22508	0.0260758	0.119404
ENSG00000287209.2	NA	ENSG00000287209	13.6516	-1.96082	0.572228	-3.42664	0.000611095	0.0114626
ENSG00000254340.2	124901882	ENSG00000254340	91.4167	-1.95673	0.238892	-8.19083	2.59435e-16	1.24018e-13
ENSG00000286875.1	NA	ENSG00000286875	163.524	-1.95667	0.22192	-8.81699	1.17577e-18	7.13373e-16
ENSG00000236388.1	NA	ITCH-AS1	7.51322	-1.94677	0.753745	-2.5828	0.00980019	0.0675101
ENSG00000285732.1	NA	ENSG00000285732	39.9125	-1.94045	0.339853	-5.70969	1.13183e-08	1.3949e-06
ENSG00000245870.5	101927074	LINC00682	432.299	-1.93849	0.199339	-9.72458	2.36886e-22	2.33555e-19
ENSG00000277218.1	NA	ENSG00000277218	6.37372	-1.93847	0.768368	-2.52284	0.0116411	0.0744801
ENSG00000283480.1	NA	ENSG00000283480	414.973	-1.93815	0.208037	-9.31639	1.20362e-20	8.88197e-18
ENSG00000288810.1	NA	ENSG00000288810	28.649	-1.93282	0.417088	-4.63408	3.58531e-06	0.000211829
ENSG00000236437.2	NA	LINC02151	61.4332	-1.93195	0.303462	-6.36635	1.93586e-10	3.39312e-08
ENSG00000251213.1	NA	ENSG00000251213	5.86438	-1.92845	0.819789	-2.35238	0.0186538	0.0975512
ENSG00000265282.1	NA	ENSG00000265282	68.9986	-1.92251	0.287729	-6.6817	2.36194e-11	4.96794e-09
ENSG00000264982.1	NA	ENSG00000264982	287.491	-1.91629	0.206589	-9.27586	1.76194e-20	1.20846e-17
ENSG00000228421.2	NA	ENSG00000228421	103.651	-1.90919	0.25339	-7.5346	4.89845e-14	1.79705e-11
ENSG00000289961.1	NA	ENSG00000289961	15.7072	-1.9018	0.476233	-3.99342	6.5126e-05	0.00210525
ENSG00000229666.2	NA	MAST4-AS1	20.2828	-1.89947	0.468232	-4.05668	4.97757e-05	0.00166358
ENSG00000278928.1	NA	ENSG00000278928	960.976	-1.89439	0.158388	-11.9605	5.72307e-33	1.80563e-29
ENSG00000257225.1	NA	ENSG00000257225	653.573	-1.88059	0.183093	-10.2712	9.50283e-25	1.1733e-21
ENSG00000278971.1	NA	ENSG00000278971	36.4992	-1.87662	0.391247	-4.7965	1.6146e-06	0.000107469
ENSG00000223749.11	NA	MIR503HG	380.443	-1.87609	0.200322	-9.36536	7.57907e-21	6.29262e-18
ENSG00000274021.1	NA	ENSG00000274021	318.899	-1.84657	0.198271	-9.31334	1.23869e-20	8.88197e-18
ENSG00000274492.1	NA	ENSG00000274492	54.4644	-1.8432	0.27846	-6.61927	3.60972e-11	7.49254e-09
ENSG00000259055.1	NA	ENSG00000259055	11.5117	-1.83512	0.628153	-2.92145	0.00348408	0.0368621
ENSG00000289702.1	NA	ENSG00000289702	59.032	-1.83365	0.286591	-6.39815	1.57266e-10	2.81917e-08
ENSG00000270661.1	NA	ENSG00000270661	8.14225	-1.82864	0.699368	-2.6147	0.00893063	0.0643291
ENSG00000197644.2	NA	ENSG00000197644	21.4288	-1.821	0.500158	-3.64084	0.000271751	0.00640787
ENSG00000233108.1	NA	GLCCI1-DT	11.067	-1.8172	0.614291	-2.9582	0.00309441	0.0341314
ENSG00000243319.7	283480	FGF14-IT1	248.614	-1.79899	0.388918	-4.62561	3.73489e-06	0.000218214
ENSG00000249122.1	NA	ENSG00000249122	12.0538	-1.79532	0.589778	-3.04406	0.00233405	0.0284551
ENSG00000285579.1	NA	ENSG00000285579	28.1369	-1.79228	0.375994	-4.76679	1.87182e-06	0.000121607
ENSG00000234147.4	NA	ENSG00000234147	150.401	-1.78341	0.2021	-8.8244	1.10051e-18	6.94421e-16
ENSG00000279587.1	NA	ENSG00000279587	52.5818	-1.78039	0.310387	-5.73602	9.69248e-09	1.21348e-06
ENSG00000271216.2	NA	LINC01050	27.1628	-1.77067	0.364791	-4.85394	1.21032e-06	8.4944e-05
ENSG00000230737.1	NA	ENSG00000230737	31.8675	-1.76844	0.416931	-4.24157	2.21965e-05	0.000873193
ENSG00000225391.5	100294720	NHEG1	19.4697	-1.76672	0.468551	-3.7706	0.000162857	0.00429611
ENSG00000259017.1	NA	ENSG00000259017	42.279	-1.73522	0.352749	-4.91914	8.6925e-07	6.34834e-05
ENSG00000237125.13	79804	HAND2-AS1	15890.3	-1.735	0.157369	-11.025	2.89469e-28	5.07375e-25
ENSG00000250302.3	152578	LINC01618	128.519	-1.73243	0.202218	-8.56715	1.06076e-17	5.77018e-15
ENSG00000278972.1	NA	ENSG00000278972	31.846	-1.72934	0.39983	-4.3252	1.52397e-05	0.000646253
ENSG00000274578.1	NA	ENSG00000274578	29.4785	-1.72367	0.417457	-4.12897	3.64396e-05	0.00129467
ENSG00000251393.5	NA	ENSG00000251393	44.9893	-1.7164	0.345103	-4.97359	6.57252e-07	4.96084e-05
ENSG00000248458.2	NA	ENSG00000248458	142.156	-1.71361	0.223343	-7.67258	1.68574e-14	6.64815e-12
ENSG00000272711.1	NA	HK2-DT	28.2638	-1.71317	0.375466	-4.56278	5.04812e-06	0.000268128
ENSG00000250467.1	NA	PHOX2B-AS1	427.09	-1.70579	0.195442	-8.72783	2.59614e-18	1.51682e-15
ENSG00000286642.2	NA	ENSG00000286642	76.0889	-1.70238	0.308026	-5.52674	3.2623e-08	3.59879e-06
ENSG00000250360.1	NA	ENSG00000250360	61.5396	-1.70128	0.294704	-5.77284	7.79477e-09	9.93535e-07
ENSG00000230310.1	NA	LINC02926	9.6288	-1.69438	0.622026	-2.72397	0.00645016	0.0534922
ENSG00000271474.1	NA	UNC5C-AS1	256.493	-1.69335	0.164891	-10.2695	9.66905e-25	1.1733e-21
ENSG00000278022.1	NA	ENSG00000278022	14.7025	-1.67932	0.500763	-3.35352	0.000797914	0.0139542
ENSG00000286986.1	NA	ENSG00000286986	5.54292	-1.67558	0.806332	-2.07803	0.0377066	0.146797
ENSG00000196668.4	100287569	LINC00173	72.313	-1.66132	0.2834	-5.8621	4.57044e-09	6.16228e-07
ENSG00000287502.1	NA	ENSG00000287502	24.4707	-1.65795	0.39508	-4.19649	2.71081e-05	0.00103044
ENSG00000231221.1	107178918	LINC01593	5.72428	-1.6495	0.775316	-2.12752	0.033377	0.137925
ENSG00000230735.1	NA	ENSG00000230735	5.77761	-1.64885	0.792369	-2.08091	0.0374417	0.1462
ENSG00000289297.2	NA	ENSG00000289297	7.19299	-1.64818	0.745653	-2.21039	0.0270781	0.12216
ENSG00000258399.8	NA	MIR493HG	188.501	-1.64525	0.241674	-6.80771	9.91652e-12	2.44427e-09
ENSG00000291061.1	NA	ENSG00000291061	56.6069	-1.64085	0.283633	-5.78511	7.2465e-09	9.44739e-07
ENSG00000257042.1	NA	ENSG00000257042	89.2696	-1.64076	0.268417	-6.11272	9.795e-10	1.50016e-07
ENSG00000274204.1	NA	ENSG00000274204	22.7773	-1.63865	0.407094	-4.02522	5.69212e-05	0.0018746
ENSG00000227438.1	NA	COL6A2-DT	8.53356	-1.63321	0.591854	-2.75948	0.00578942	0.0500428
ENSG00000289210.1	NA	ENSG00000289210	133.372	-1.6289	0.243386	-6.69268	2.1912e-11	4.73509e-09
ENSG00000248690.8	124906789	HAS2-AS1	118.443	-1.61122	0.210359	-7.65941	1.86793e-14	7.18696e-12
ENSG00000280061.1	NA	ENSG00000280061	113.475	-1.60134	0.226908	-7.05723	1.69849e-12	4.87157e-10
ENSG00000256064.1	NA	ENSG00000256064	19.9391	-1.59926	0.424943	-3.76347	0.000167573	0.00439115
ENSG00000284930.1	101928143	ENSG00000284930	4.96152	-1.59815	0.792861	-2.01567	0.0438344	0.161374
ENSG00000279227.2	NA	ENSG00000279227	57.2633	-1.57549	0.277004	-5.68759	1.28844e-08	1.56348e-06
ENSG00000257551.1	100873924	HLX-AS1	149.334	-1.54564	0.222148	-6.95774	3.45777e-12	9.46124e-10
ENSG00000279949.1	NA	ENSG00000279949	10.1559	-1.53558	0.653408	-2.35011	0.0187679	0.0979696
ENSG00000228485.1	NA	GRK5-IT1	15.1202	-1.50068	0.520057	-2.88561	0.00390658	0.0397077
ENSG00000255308.1	NA	CSRP3-AS1	10.2442	-1.49142	0.549675	-2.71328	0.00666216	0.0544819
ENSG00000289466.1	NA	ENSG00000289466	33.6957	-1.48517	0.350866	-4.23287	2.30727e-05	0.000905403
ENSG00000263657.1	NA	ENSG00000263657	124.608	-1.48221	0.207981	-7.12667	1.02829e-12	3.06061e-10
ENSG00000279702.1	NA	ENSG00000279702	40.7888	-1.4811	0.439103	-3.373	0.000743537	0.0132087
ENSG00000234452.5	101926906	SLC16A12-AS1	7.87528	-1.47104	0.687986	-2.13818	0.0325022	0.136181
ENSG00000254563.1	NA	ENSG00000254563	17.6053	-1.46911	0.536938	-2.73609	0.00621743	0.0523201
ENSG00000254042.2	NA	SLIT3-AS2	2215.5	-1.46661	0.156112	-9.39461	5.7429e-21	5.03301e-18
ENSG00000239677.6	NA	PDZRN3-AS1	10.522	-1.4658	0.5177	-2.83138	0.00463477	0.0440673
ENSG00000256250.1	NA	ENSG00000256250	15.4897	-1.46568	0.469758	-3.12007	0.00180807	0.024029
ENSG00000251125.1	NA	ENSG00000251125	19.0643	-1.46314	0.461012	-3.17375	0.00150484	0.0215026
ENSG00000256661.1	NA	A2ML1-AS1	115.403	-1.46176	0.23329	-6.26586	3.7077e-10	6.28914e-08
ENSG00000227719.1	NA	ENSG00000227719	476.962	-1.45725	0.216749	-6.7232	1.7777e-11	3.94976e-09
ENSG00000288828.1	NA	ENSG00000288828	34.7011	-1.45341	0.322717	-4.50367	6.67912e-06	0.000331331
ENSG00000251456.1	NA	ENSG00000251456	20.9753	-1.44572	0.504085	-2.868	0.00413077	0.0410088
ENSG00000287735.1	NA	ENSG00000287735	36.9299	-1.44304	0.314406	-4.58972	4.43838e-06	0.000243956
ENSG00000283549.1	NA	ENSG00000283549	289.763	-1.4422	0.181275	-7.95587	1.77874e-15	7.58369e-13
ENSG00000274758.1	NA	ENSG00000274758	10.6946	-1.43874	0.585513	-2.45722	0.0140016	0.0826566
ENSG00000254664.1	NA	ENSG00000254664	8.60728	-1.4378	0.646998	-2.22226	0.0262656	0.119855
ENSG00000249375.8	100270680	CASC11	197.455	-1.43763	0.222205	-6.46982	9.81179e-11	1.88757e-08
ENSG00000288776.1	NA	ENSG00000288776	339.761	-1.43623	0.19954	-7.19771	6.12327e-13	1.89401e-10
ENSG00000282390.1	NA	ENSG00000282390	458.346	-1.4356	0.169025	-8.49345	2.00599e-17	1.05482e-14
ENSG00000225156.2	NA	ENSG00000225156	204.374	-1.43534	0.179934	-7.97702	1.49912e-15	6.56906e-13
ENSG00000254208.1	NA	ENSG00000254208	17.5442	-1.43444	0.498092	-2.87987	0.00397844	0.0400765
ENSG00000274124.1	NA	ENSG00000274124	10.4322	-1.43316	0.591189	-2.4242	0.0153423	0.0868716
ENSG00000293353.1	NA	ENSG00000293353	177.349	-1.42999	0.229001	-6.24447	4.2525e-10	6.98783e-08
ENSG00000278957.1	NA	ENSG00000278957	14.8982	-1.42737	0.518231	-2.7543	0.00588172	0.0505664
ENSG00000286233.1	NA	ENSG00000286233	13.5816	-1.42471	0.51064	-2.79005	0.00526998	0.0473741
ENSG00000286039.3	NA	ENSG00000286039	3832.47	-1.42137	0.14474	-9.82017	9.21888e-23	1.03877e-19
ENSG00000279029.1	NA	ENSG00000279029	48.0652	-1.42067	0.384461	-3.69522	0.000219693	0.00545773
ENSG00000253671.3	NA	ENSG00000253671	41.4651	-1.41846	0.310754	-4.56459	5.00463e-06	0.000266716
ENSG00000272913.2	NA	LINC03052	81.4435	-1.41664	0.254203	-5.57288	2.50568e-08	2.80334e-06
ENSG00000269191.1	NA	ENSG00000269191	9.07736	-1.41611	0.59647	-2.37416	0.0175889	0.094225
ENSG00000242391.2	NA	ENSG00000242391	7.98314	-1.41535	0.652248	-2.16996	0.0300102	0.12979
ENSG00000286365.1	NA	ENSG00000286365	38.8838	-1.41345	0.31592	-4.47409	7.67388e-06	0.0003702
ENSG00000268584.1	NA	ENSG00000268584	31.5411	-1.41022	0.365312	-3.86033	0.000113236	0.00329575
ENSG00000242816.2	101926953	ENSG00000242816	92.165	-1.40501	0.311434	-4.51142	6.43951e-06	0.000322318
ENSG00000267414.1	101927943	SETBP1-DT	30.6581	-1.40354	0.370857	-3.7846	0.000153959	0.00410604
ENSG00000273388.1	NA	ENSG00000273388	18.7027	-1.39482	0.487822	-2.85929	0.00424594	0.0418361
ENSG00000229109.2	NA	FRMD3-AS1	33.2406	-1.39463	0.344778	-4.04501	5.23205e-05	0.00174126
ENSG00000273077.1	NA	ENSG00000273077	7.77829	-1.39448	0.659246	-2.11527	0.0344072	0.140143
ENSG00000281832.1	441177	LINC00602	154.765	-1.39447	0.205634	-6.78134	1.19063e-11	2.84578e-09
ENSG00000278934.1	NA	ENSG00000278934	43.244	-1.3944	0.322321	-4.32612	1.51756e-05	0.000645268
ENSG00000256268.3	NA	LINC02454	166.174	-1.394	0.274089	-5.08594	3.65808e-07	2.97455e-05
ENSG00000248540.3	283731	ENSG00000248540	94.1101	-1.39115	0.248466	-5.59894	2.15663e-08	2.44754e-06
ENSG00000288840.1	NA	ENSG00000288840	105.072	-1.38537	0.24396	-5.67866	1.35751e-08	1.63471e-06
ENSG00000267546.2	NA	ENSG00000267546	106.295	-1.38487	0.253874	-5.45496	4.89833e-08	5.24354e-06
ENSG00000289505.1	NA	ENSG00000289505	75.3854	-1.38069	0.361715	-3.81708	0.000135043	0.00374393
ENSG00000237233.2	NA	TMEM26-AS1	23.487	-1.37853	0.43487	-3.16998	0.00152452	0.0216931
ENSG00000279146.1	NA	ENSG00000279146	50.3501	-1.37801	0.311633	-4.42191	9.78334e-06	0.000453918
ENSG00000255165.1	NA	ENSG00000255165	14.7974	-1.37791	0.493265	-2.79345	0.00521494	0.0471707
ENSG00000276107.1	NA	THBS1-IT1	20.9952	-1.37757	0.438671	-3.14032	0.00168761	0.0231452
ENSG00000286670.1	NA	ENSG00000286670	239.798	-1.37726	0.213592	-6.44809	1.1327e-10	2.10216e-08
ENSG00000235280.2	NA	MCF2L-AS1	62.0305	-1.37368	0.298385	-4.60371	4.15026e-06	0.000231399
ENSG00000234149.1	NA	ENSG00000234149	26.1258	-1.3732	0.417365	-3.29017	0.00100128	0.0163342
ENSG00000253659.2	NA	ENSG00000253659	54.9938	-1.37079	0.286709	-4.78112	1.74321e-06	0.000114351
ENSG00000290875.1	414212	GLUD1P2	36.9109	-1.36832	0.361443	-3.78571	0.000153269	0.00410604
ENSG00000289187.1	NA	ENSG00000289187	11.5109	-1.36801	0.541051	-2.52844	0.0114572	0.0741031
ENSG00000287705.1	NA	ENSG00000287705	44.9514	-1.35902	0.299119	-4.5434	5.53536e-06	0.00028469
ENSG00000257258.2	NA	ENSG00000257258	12.6569	-1.35748	0.593632	-2.28674	0.022211	0.108175
ENSG00000253576.1	NA	ENSG00000253576	35.1275	-1.35493	0.330523	-4.09935	4.14309e-05	0.00143835
ENSG00000233250.1	NA	ENSG00000233250	12.4539	-1.35312	0.531404	-2.54632	0.0108867	0.071847
ENSG00000256739.1	NA	ENSG00000256739	28.7671	-1.34497	0.420044	-3.20196	0.00136494	0.0201232
ENSG00000236676.1	NA	ENSG00000236676	26.4605	-1.34474	0.428279	-3.13987	0.00169022	0.0231452
ENSG00000163364.12	375295	LINC01116	1163.68	-1.34215	0.164621	-8.15297	3.55105e-16	1.64758e-13
ENSG00000259460.1	NA	ENSG00000259460	492.447	-1.33924	0.155661	-8.60357	7.72723e-18	4.35347e-15
ENSG00000230910.6	NA	ADGRB3-DT	303.389	-1.33828	0.193849	-6.90372	5.06568e-12	1.35443e-09
ENSG00000286334.1	NA	ENSG00000286334	38.3806	-1.33656	0.357721	-3.73631	0.000186742	0.00480563
ENSG00000257298.1	NA	ENSG00000257298	62.0877	-1.3365	0.314796	-4.24563	2.17984e-05	0.000859675
ENSG00000250043.1	NA	ENSG00000250043	44.0041	-1.33085	0.314705	-4.22889	2.34846e-05	0.000917006
ENSG00000277945.1	NA	ENSG00000277945	7.99543	-1.32971	0.662544	-2.00697	0.0447526	0.163375
ENSG00000288765.1	NA	ENSG00000288765	193.722	-1.32427	0.21999	-6.0197	1.74744e-09	2.60055e-07
ENSG00000289238.2	NA	ENSG00000289238	21.7797	-1.32316	0.421868	-3.13644	0.00171012	0.0232763
ENSG00000223811.1	NA	ENSG00000223811	11.3024	-1.32272	0.619887	-2.13381	0.0328584	0.136972
ENSG00000203506.5	100873978	RBMS3-AS2	140.072	-1.32086	0.268095	-4.92682	8.35783e-07	6.13232e-05
ENSG00000250092.2	105374516	ENSG00000250092	13.1929	-1.30822	0.537991	-2.43167	0.0150293	0.0858186
ENSG00000281706.5	100507173	LINC01012	108.165	-1.30468	0.214991	-6.06852	1.29091e-09	1.93945e-07
ENSG00000223466.2	124908063	LINC01825	16.0429	-1.30277	0.571765	-2.2785	0.0226968	0.109526
ENSG00000237529.2	NA	ENSG00000237529	23.8354	-1.30237	0.480202	-2.71212	0.00668545	0.0544875
ENSG00000260924.3	NA	LINC01311	49.1613	-1.29459	0.280962	-4.60771	4.07128e-06	0.000229373
ENSG00000233695.2	NA	GAS6-AS1	1242.75	-1.29419	0.215678	-6.00059	1.96606e-09	2.86982e-07
ENSG00000279099.1	NA	ENSG00000279099	20.9911	-1.29269	0.447325	-2.88983	0.00385447	0.0394321
ENSG00000231419.6	154822	LINC00689	749.54	-1.28831	0.176812	-7.28633	3.18512e-13	1.02541e-10
ENSG00000272895.1	NA	ENSG00000272895	13.7695	-1.28689	0.533203	-2.41351	0.0157995	0.0885076
ENSG00000275805.1	NA	ENSG00000275805	12.6186	-1.28478	0.652174	-1.96999	0.0488394	0.171552
ENSG00000250001.1	NA	ENSG00000250001	14.1945	-1.28339	0.536816	-2.39074	0.0168143	0.0918269
ENSG00000284966.3	NA	ENSG00000284966	878.173	-1.28139	0.151542	-8.45567	2.77481e-17	1.41202e-14
ENSG00000235904.3	NA	RBMS3-AS3	104.565	-1.28123	0.221953	-5.77251	7.80972e-09	9.93535e-07
ENSG00000245067.8	255130	IGFBP7-AS1	71.5019	-1.27884	0.255849	-4.99844	5.77958e-07	4.42587e-05
ENSG00000235593.1	100873977	RBMS3-AS1	21.2799	-1.27819	0.437841	-2.9193	0.00350815	0.0370175
ENSG00000254192.1	NA	ENSG00000254192	917.673	-1.27814	0.153585	-8.322	8.64899e-17	4.26368e-14
ENSG00000250988.7	100505616	SNHG21	24.6085	-1.27718	0.404283	-3.15913	0.00158241	0.0221298
ENSG00000242474.3	NA	LINC03015	127.306	-1.277	0.179477	-7.11511	1.1182e-12	3.2666e-10
ENSG00000259705.1	105370809	FBN1-DT	28.8572	-1.27697	0.350144	-3.647	0.000265322	0.00630124
ENSG00000215533.8	193629	LINC00189	64.762	-1.27476	0.257086	-4.9585	7.10413e-07	5.26139e-05
ENSG00000213057.5	400798	C1orf220	46.7237	-1.27143	0.288038	-4.41411	1.01425e-05	0.000462422
ENSG00000286412.1	NA	ENSG00000286412	14.0617	-1.27094	0.493873	-2.57342	0.0100698	0.0684704
ENSG00000262791.1	NA	ENSG00000262791	49.3517	-1.26715	0.288893	-4.38622	1.15337e-05	0.000516885
ENSG00000289929.1	NA	ENSG00000289929	90.6145	-1.26537	0.272566	-4.64244	3.44316e-06	0.000204965
ENSG00000234779.1	111216284	BNC2-AS1	33.5977	-1.26522	0.339575	-3.72591	0.000194615	0.0049597
ENSG00000253629.1	NA	ENSG00000253629	20.4914	-1.26416	0.440138	-2.8722	0.00407628	0.0407241
ENSG00000233246.1	101929464	PHC2-AS1	17.4183	-1.26277	0.4677	-2.69996	0.00693477	0.0554184
ENSG00000272663.1	NA	PPP1R21-DT	14.1527	-1.26242	0.524404	-2.40734	0.0160693	0.0893211
ENSG00000234185.2	NA	ENSG00000234185	28.9267	-1.25685	0.386134	-3.25494	0.00113415	0.01782
ENSG00000260273.2	NA	ENSG00000260273	9.57183	-1.25585	0.590478	-2.12683	0.0334342	0.137925
ENSG00000289511.1	NA	ENSG00000289511	47.7195	-1.25385	0.281915	-4.44762	8.68261e-06	0.000410615
ENSG00000261898.2	NA	ENSG00000261898	28.4519	-1.25334	0.361584	-3.46625	0.00052777	0.010381
ENSG00000289611.1	NA	ENSG00000289611	28.0549	-1.2527	0.3405	-3.679	0.000234154	0.00570909
ENSG00000250981.3	107986407	MARCHF11-AS1	30.1541	-1.24059	0.404039	-3.07047	0.0021372	0.026742
ENSG00000274444.1	NA	ENSG00000274444	107.56	-1.24009	0.267698	-4.63243	3.61405e-06	0.00021273
ENSG00000258866.2	NA	ENSG00000258866	10.6823	-1.23858	0.614975	-2.01404	0.0440058	0.161816
ENSG00000223486.1	124905179	LINC03053	48.2036	-1.23802	0.278193	-4.45022	8.57833e-06	0.0004076
ENSG00000167912.8	100505501	TOX-DT	280.176	-1.23766	0.192905	-6.41587	1.40017e-10	2.53882e-08
ENSG00000285294.1	643650	LINC00842	52.8991	-1.23548	0.285927	-4.32095	1.55361e-05	0.000657056
ENSG00000271771.1	NA	ENSG00000271771	14.7624	-1.23481	0.504266	-2.44873	0.014336	0.0837383
ENSG00000276718.1	NA	VAMP1-AS1	16.4123	-1.23239	0.496329	-2.48301	0.0130278	0.0799971
ENSG00000229990.3	NA	ENSG00000229990	10.8856	-1.23172	0.547284	-2.2506	0.0244111	0.114619
ENSG00000289560.2	NA	ENSG00000289560	30.7193	-1.23048	0.368655	-3.33775	0.000844595	0.0144973
ENSG00000254910.1	NA	ENSG00000254910	21.2318	-1.22635	0.406081	-3.01997	0.00252802	0.0299621
ENSG00000289926.1	NA	ENSG00000289926	263.789	-1.22334	0.187667	-6.51866	7.09366e-11	1.41649e-08
ENSG00000283662.1	NA	ENSG00000283662	64.8619	-1.22283	0.26121	-4.6814	2.84928e-06	0.000174893
ENSG00000231119.2	101927377	ENSG00000231119	73.56	-1.22272	0.264536	-4.62213	3.79812e-06	0.00021947
ENSG00000285095.2	112268208	ENSG00000285095	54.8538	-1.22168	0.292979	-4.16985	3.04797e-05	0.00112604
ENSG00000271858.5	11068	ENSG00000271858	997.805	-1.21743	0.178543	-6.81871	9.1862e-12	2.3002e-09
ENSG00000232710.1	NA	ENSG00000232710	11.2771	-1.2173	0.605208	-2.01137	0.044286	0.162268
ENSG00000231999.8	400761	LRRC8C-DT	947.853	-1.21681	0.166279	-7.31785	2.51967e-13	8.28079e-11
ENSG00000293489.1	NA	ENSG00000293489	440.664	-1.21607	0.163809	-7.42368	1.13907e-13	3.90625e-11
ENSG00000248254.1	NA	ENSG00000248254	97.9698	-1.21597	0.225298	-5.39714	6.77098e-08	6.80333e-06
ENSG00000271314.1	NA	ENSG00000271314	16.997	-1.21582	0.456953	-2.66071	0.00779751	0.0595814
ENSG00000248719.2	NA	PRDM8-AS1	93.9426	-1.21456	0.224296	-5.41499	6.12932e-08	6.27858e-06
ENSG00000293197.1	NA	ENSG00000293197	13.8124	-1.21274	0.481106	-2.52074	0.0117109	0.0746363
ENSG00000261584.1	NA	ENSG00000261584	27.4437	-1.20844	0.360439	-3.35269	0.000800304	0.0139655
ENSG00000291179.1	554206	ENSG00000291179	13.3979	-1.20784	0.557962	-2.16474	0.0304073	0.130655
ENSG00000289552.2	NA	ENSG00000289552	30.0875	-1.20512	0.382095	-3.15398	0.00161058	0.022385
ENSG00000288908.1	NA	ENSG00000288908	44.6036	-1.20441	0.301362	-3.99655	6.42718e-05	0.00208191
ENSG00000293189.1	NA	ENSG00000293189	36.4305	-1.20398	0.309133	-3.8947	9.83184e-05	0.00288822
ENSG00000258168.6	NA	ENSG00000258168	49.8815	-1.2035	0.269325	-4.46858	7.87413e-06	0.000378584
ENSG00000286675.1	NA	ENSG00000286675	40.1958	-1.203	0.324826	-3.70351	0.000212633	0.00531855
ENSG00000279094.3	105379487	LINC01670	12.3358	-1.20146	0.487768	-2.46317	0.0137714	0.0820195
ENSG00000226122.1	100129427	DDC-AS1	182.395	-1.20094	0.184089	-6.52366	6.86103e-11	1.3876e-08
ENSG00000289612.1	NA	ENSG00000289612	15.4845	-1.19991	0.446306	-2.68853	0.00717671	0.0567425
ENSG00000243243.5	NA	ENSG00000243243	26.5872	-1.19908	0.414349	-2.8939	0.00380495	0.0390267
ENSG00000259424.3	NA	IRAIN	13.7033	-1.19887	0.537308	-2.23126	0.0256638	0.118195
ENSG00000233860.2	NA	SHROOM3-AS1	294.105	-1.19814	0.181371	-6.60601	3.94815e-11	8.08858e-09
ENSG00000277247.1	NA	ENSG00000277247	24.0502	-1.1951	0.40439	-2.95533	0.00312337	0.0343593
ENSG00000273058.2	NA	ENSG00000273058	31.9204	-1.19421	0.320156	-3.73011	0.000191399	0.00489355
ENSG00000256973.1	NA	ENSG00000256973	33.7509	-1.19276	0.393619	-3.03025	0.00244352	0.0292085
ENSG00000228629.2	NA	ENSG00000228629	12.0636	-1.18882	0.541656	-2.19478	0.0281796	0.125124
ENSG00000257027.1	NA	ENSG00000257027	138.986	-1.18823	0.201598	-5.89406	3.76826e-09	5.16907e-07
ENSG00000251573.2	100287592	LINC02106	15.557	-1.18804	0.467317	-2.54225	0.011014	0.072204
ENSG00000275532.2	NA	ENSG00000275532	22.9196	-1.18797	0.420472	-2.82533	0.00472314	0.0444086
ENSG00000205086.8	400950	LINC02898	61.7111	-1.18725	0.278478	-4.26336	2.01375e-05	0.000817677
ENSG00000262692.1	NA	ENSG00000262692	17.3968	-1.18681	0.471603	-2.51655	0.0118511	0.0751111
ENSG00000277744.1	NA	ENSG00000277744	34.8087	-1.18591	0.332546	-3.56616	0.000362257	0.00790402
ENSG00000256982.3	NA	ENSG00000256982	16.1086	-1.18524	0.489183	-2.42289	0.0153976	0.0870602
ENSG00000248127.1	NA	SV2C-AS1	11.4111	-1.18505	0.508693	-2.3296	0.0198274	0.101157
ENSG00000233521.8	105372978	LINC01638	13.4418	-1.18255	0.48713	-2.42758	0.0152	0.0863449
ENSG00000278722.1	NA	ENSG00000278722	98.2269	-1.18224	0.266634	-4.43393	9.25311e-06	0.000434428
ENSG00000229558.2	100506680	SACS-AS1	33.5632	-1.18189	0.324365	-3.64372	0.000268729	0.00634612
ENSG00000287038.3	NA	ENSG00000287038	137.368	-1.18124	0.206097	-5.73146	9.95692e-09	1.23678e-06
ENSG00000268157.1	NA	ENSG00000268157	41.4301	-1.18099	0.331519	-3.56236	0.000367529	0.00799693
ENSG00000286909.1	NA	ENSG00000286909	122.26	-1.17887	0.240733	-4.897	9.73108e-07	7.03152e-05
ENSG00000267280.6	103689912	TBX2-AS1	346.202	-1.17812	0.158448	-7.43542	1.04235e-13	3.73708e-11
ENSG00000231830.1	NA	ENSG00000231830	9.83933	-1.17798	0.58357	-2.01858	0.0435313	0.160694
ENSG00000265519.1	NA	ENSG00000265519	52.4572	-1.17789	0.295276	-3.98911	6.63209e-05	0.00213513
ENSG00000253230.11	157627	MIR124-1HG	278.576	-1.17573	0.173783	-6.76552	1.3283e-11	3.08145e-09
ENSG00000251081.1	NA	ENSG00000251081	14.5906	-1.1756	0.554581	-2.1198	0.0340232	0.139258
ENSG00000272128.1	NA	ENSG00000272128	11.5878	-1.17515	0.550163	-2.13601	0.0326785	0.136738
ENSG00000225756.1	138948	DBH-AS1	840.335	-1.17363	0.157997	-7.42818	1.101e-13	3.8596e-11
ENSG00000232821.1	NA	ENSG00000232821	922.323	-1.17232	0.20201	-5.80326	6.50395e-09	8.54999e-07
ENSG00000270996.1	NA	ENSG00000270996	8.45539	-1.17087	0.584894	-2.00185	0.0453012	0.164395
ENSG00000271947.1	NA	ENSG00000271947	17.7887	-1.1661	0.453277	-2.5726	0.0100938	0.0685741
ENSG00000255992.1	NA	PUS1-AS1	17.5184	-1.16425	0.492942	-2.36185	0.0181839	0.0965181
ENSG00000287190.1	NA	ENSG00000287190	18.4874	-1.16365	0.426598	-2.72775	0.00637683	0.0530969
ENSG00000271011.1	NA	ENSG00000271011	46.9218	-1.15772	0.332896	-3.47773	0.00050568	0.0100467
ENSG00000258711.2	NA	ENSG00000258711	48.3898	-1.15256	0.298798	-3.85732	0.000114635	0.00332287
ENSG00000272167.2	NA	ENSG00000272167	33.7087	-1.15118	0.367834	-3.12962	0.00175035	0.0234994
ENSG00000273568.1	NA	ENSG00000273568	20.8178	-1.15069	0.413737	-2.78122	0.00541546	0.0481561
ENSG00000272438.1	NA	ENSG00000272438	16.5771	-1.15009	0.469187	-2.45125	0.0142362	0.0834592
ENSG00000259670.1	NA	ENSG00000259670	17.3636	-1.14893	0.438431	-2.62056	0.0087786	0.0637777
ENSG00000258928.1	102723604	ENSG00000258928	12.1233	-1.14384	0.580941	-1.96894	0.0489605	0.17184
ENSG00000289877.1	NA	ENSG00000289877	62.4261	-1.1433	0.308028	-3.71167	0.000205897	0.00518854
ENSG00000274949.1	NA	ENSG00000274949	41.6899	-1.13972	0.301282	-3.78288	0.000155022	0.00412389
ENSG00000279873.2	100129726	LINC01126	61.5111	-1.13912	0.274272	-4.15323	3.27813e-05	0.00118607
ENSG00000229921.7	100505879	KIF25-AS1	29.8954	-1.13398	0.365414	-3.10326	0.00191399	0.0247282
ENSG00000263786.1	NA	ENSG00000263786	117.626	-1.12807	0.222662	-5.06628	4.05675e-07	3.2818e-05
ENSG00000289224.1	NA	ENSG00000289224	31.0016	-1.12799	0.367155	-3.07225	0.00212451	0.0266409
ENSG00000233355.7	100506915	CHRM3-AS2	104.912	-1.1275	0.258729	-4.35787	1.31337e-05	0.000573918
ENSG00000242282.6	NA	ENSG00000242282	103.344	-1.12742	0.209702	-5.37627	7.60431e-08	7.35939e-06
ENSG00000170161.7	728673	FAM88B	110.968	-1.12555	0.208479	-5.39886	6.70667e-08	6.78191e-06
ENSG00000290590.1	NA	ENSG00000290590	167.696	-1.12445	0.193411	-5.81375	6.10897e-09	8.09823e-07
ENSG00000286104.1	NA	ENSG00000286104	19.017	-1.12426	0.427051	-2.63262	0.00847302	0.0623714
ENSG00000254165.1	NA	ENSG00000254165	24.3154	-1.11964	0.429171	-2.60883	0.00908513	0.0648893
ENSG00000261707.1	NA	ENSG00000261707	67.98	-1.11898	0.293005	-3.81899	0.000133997	0.00373463
ENSG00000236426.5	NA	ENSG00000236426	11.5434	-1.11559	0.545247	-2.04602	0.0407544	0.154395
ENSG00000253669.4	NA	GASAL1	42.6606	-1.11073	0.31445	-3.53228	0.000411993	0.00871866
ENSG00000228839.5	101929760	PIK3IP1-DT	26.2285	-1.10806	0.356877	-3.10488	0.00190356	0.0246743
ENSG00000273723.2	116435302	SUGT1-DT	33.3918	-1.10799	0.341325	-3.24615	0.00116976	0.018073
ENSG00000256915.2	NA	ENSG00000256915	55.258	-1.10773	0.327358	-3.38386	0.000714732	0.0128124
ENSG00000264491.1	NA	ENSG00000264491	20.6707	-1.1064	0.389608	-2.83978	0.0045145	0.0434775
ENSG00000270605.1	NA	ENSG00000270605	151.575	-1.10621	0.205631	-5.37959	7.46544e-08	7.28309e-06
ENSG00000255629.1	NA	ENSG00000255629	154.498	-1.10488	0.213809	-5.16761	2.3711e-07	2.00022e-05
ENSG00000248445.5	101927233	SEMA6A-AS1	115.693	-1.10458	0.240634	-4.59028	4.42652e-06	0.000243956
ENSG00000274718.1	NA	ENSG00000274718	51.2753	-1.10456	0.271833	-4.06339	4.83648e-05	0.00163374
ENSG00000259583.4	101927751	ALDH1A3-AS1	384.396	-1.10406	0.150765	-7.32302	2.42455e-13	8.13771e-11
ENSG00000233427.1	NA	ENSG00000233427	67.4714	-1.10337	0.259664	-4.24921	2.14521e-05	0.000850269
ENSG00000286843.1	NA	ENSG00000286843	24.0932	-1.10262	0.411734	-2.678	0.00740633	0.0577818
ENSG00000288538.1	NA	ENSG00000288538	201.319	-1.10229	0.187075	-5.89225	3.80964e-09	5.18078e-07
ENSG00000246465.1	124903670	ENSG00000246465	43.8661	-1.10015	0.293441	-3.74914	0.000177439	0.00463428
ENSG00000243888.1	NA	ENSG00000243888	60.1817	-1.09858	0.281494	-3.90268	9.51354e-05	0.00281569
ENSG00000243613.1	NA	ENSG00000243613	106.469	-1.09659	0.211456	-5.18588	2.14992e-07	1.84321e-05
ENSG00000254518.1	NA	LINC02750	33.4164	-1.09554	0.35958	-3.04673	0.00231348	0.0282908
ENSG00000275710.1	NA	ENSG00000275710	10.8469	-1.09528	0.544548	-2.01135	0.0442882	0.162268
ENSG00000287237.1	NA	ENSG00000287237	15.0953	-1.093	0.543362	-2.01154	0.0442684	0.162268
ENSG00000247993.2	NA	FOXD1-AS1	45.6605	-1.09182	0.320242	-3.40937	0.000651128	0.0119855
ENSG00000230435.1	NA	ENSG00000230435	118.238	-1.09079	0.203486	-5.36054	8.29755e-08	7.98133e-06
ENSG00000259807.2	NA	ENSG00000259807	26.72	-1.09071	0.359345	-3.03527	0.00240324	0.0289619
ENSG00000290126.1	NA	ENSG00000290126	39.1395	-1.08843	0.345699	-3.14848	0.00164123	0.0225723
ENSG00000231691.2	NA	ENSG00000231691	87.542	-1.08823	0.233137	-4.66777	3.04491e-06	0.000184744
ENSG00000264365.1	NA	ENSG00000264365	16.3059	-1.08504	0.429912	-2.52387	0.0116071	0.0744318
ENSG00000291069.1	399761	BMS1P1	400.055	-1.08274	0.200966	-5.38769	7.13677e-08	7.10467e-06
ENSG00000264860.1	NA	ENSG00000264860	220.05	-1.08176	0.183283	-5.90215	3.58801e-09	4.98003e-07
ENSG00000255672.1	NA	ENSG00000255672	29.047	-1.08054	0.355701	-3.03779	0.0023832	0.0288298
ENSG00000293303.1	NA	ENSG00000293303	24.5279	-1.08023	0.464463	-2.32575	0.0200317	0.101789
ENSG00000241213.2	105374057	LINC02024	81.2039	-1.07984	0.328607	-3.28613	0.00101575	0.016519
ENSG00000285518.1	124903342	ENSG00000285518	180.513	-1.07943	0.174935	-6.17045	6.80949e-10	1.09612e-07
ENSG00000260708.2	NA	TBC1D22A-DT	44.4578	-1.07666	0.310879	-3.46327	0.000533648	0.0104445
ENSG00000250267.2	NA	ENSG00000250267	17.8488	-1.07568	0.471899	-2.27948	0.0226385	0.109356
ENSG00000288965.1	NA	ENSG00000288965	13.4498	-1.07136	0.498064	-2.15106	0.0314715	0.133386
ENSG00000285744.1	NA	MITA1	350.283	-1.06787	0.185484	-5.75721	8.55161e-09	1.07921e-06
ENSG00000271270.8	100507032	TMCC1-DT	216.929	-1.06753	0.177946	-5.9992	1.98295e-09	2.86982e-07
ENSG00000267356.1	NA	ENSG00000267356	21.5121	-1.06739	0.406611	-2.62509	0.00866262	0.0633238
ENSG00000267100.2	147727	ILF3-DT	183.943	-1.06708	0.173107	-6.16431	7.07894e-10	1.12798e-07
ENSG00000242094.1	NA	FOXP1-IT1	56.1312	-1.06677	0.343429	-3.10623	0.00189489	0.0246677
ENSG00000254377.8	100130155	MIR124-2HG	84.1578	-1.06508	0.220781	-4.82413	1.40618e-06	9.52041e-05
ENSG00000267543.1	NA	ENSG00000267543	56.2429	-1.0633	0.306554	-3.46855	0.000523273	0.0103312
ENSG00000255866.2	NA	ENSG00000255866	105.351	-1.063	0.293788	-3.61826	0.000296592	0.00686033
ENSG00000268564.1	NA	ILVBL-AS1	19.1562	-1.06288	0.447429	-2.37553	0.0175239	0.0940269
ENSG00000244879.10	NA	GABPB1-AS1	2336.49	-1.05852	0.190112	-5.56786	2.57888e-08	2.86492e-06
ENSG00000279333.1	NA	ENSG00000279333	246.787	-1.05738	0.185333	-5.70531	1.16134e-08	1.42017e-06
ENSG00000279905.1	NA	ENSG00000279905	153.347	-1.05735	0.231823	-4.56103	5.09044e-06	0.000268567
ENSG00000291342.1	NA	ENSG00000291342	28.3113	-1.05651	0.360046	-2.93437	0.00334225	0.0360629
ENSG00000224893.7	105378065	LINC02840	2626.71	-1.0546	0.198602	-5.31009	1.09568e-07	1.00727e-05
ENSG00000223949.8	101927034	ROR1-AS1	303.942	-1.05245	0.193007	-5.45292	4.95502e-08	5.246e-06
ENSG00000273055.1	NA	ENSG00000273055	87.6384	-1.05189	0.257025	-4.09257	4.26622e-05	0.00146622
ENSG00000266601.1	NA	ENSG00000266601	20.9063	-1.04973	0.41555	-2.52612	0.011533	0.0743077
ENSG00000274895.1	NA	ENSG00000274895	67.223	-1.04696	0.251455	-4.16361	3.13249e-05	0.00114387
ENSG00000287837.1	NA	ENSG00000287837	64.4507	-1.04359	0.271142	-3.84887	0.000118664	0.00340969
ENSG00000293402.1	NA	ENSG00000293402	1650.9	-1.0434	0.160713	-6.49233	8.45183e-11	1.64602e-08
ENSG00000261159.1	NA	ENSG00000261159	41.4967	-1.04256	0.31109	-3.35132	0.000804269	0.0140192
ENSG00000257910.1	NA	ENSG00000257910	27.4338	-1.04243	0.398175	-2.61803	0.00884403	0.063991
ENSG00000288833.2	NA	ENSG00000288833	13.5543	-1.04203	0.519635	-2.0053	0.0449305	0.163777
ENSG00000226581.4	NA	LINC02848	145.718	-1.04099	0.205878	-5.05635	4.27361e-07	3.40485e-05
ENSG00000289154.2	NA	ENSG00000289154	23.0515	-1.03839	0.394176	-2.63434	0.00843001	0.0622581
ENSG00000256879.1	NA	PDE3A-AS1	37.7474	-1.03835	0.365784	-2.83871	0.00452968	0.0435971
ENSG00000188185.13	NA	LINC00265	616.726	-1.03757	0.136265	-7.61434	2.65033e-14	9.95453e-12
ENSG00000229970.3	NA	ENSG00000229970	28.5535	-1.03672	0.360339	-2.87708	0.00401375	0.0403807
ENSG00000233661.1	NA	SPIN4-AS1	55.131	-1.03293	0.314448	-3.28489	0.00102022	0.0165576
ENSG00000272732.1	NA	ENSG00000272732	14.0084	-1.03227	0.503919	-2.04847	0.0405135	0.153778
ENSG00000261136.1	105370941	ENSG00000261136	169.254	-1.03191	0.206774	-4.99054	6.02114e-07	4.58857e-05
ENSG00000235597.3	150568	LINC01102	68.2545	-1.03049	0.25486	-4.04334	5.26942e-05	0.0017432
ENSG00000259448.3	NA	LINC02352	32.8556	-1.02519	0.343093	-2.98808	0.00280739	0.032358
ENSG00000268810.1	NA	ENSG00000268810	80.1638	-1.02506	0.27581	-3.71656	0.000201956	0.00511156
ENSG00000285922.1	NA	ENSG00000285922	29.2861	-1.02462	0.356525	-2.87391	0.00405421	0.0406195
ENSG00000177335.13	286122	LINC02904	178.232	-1.02439	0.187538	-5.46233	4.69929e-08	5.1125e-06
ENSG00000233396.9	NA	LINC01719	307.937	-1.02123	0.167297	-6.10425	1.03283e-09	1.56662e-07
ENSG00000289277.1	NA	ENSG00000289277	30.2787	-1.02075	0.375102	-2.72125	0.00650347	0.053826
ENSG00000223732.2	NA	ENSG00000223732	25.8963	-1.01474	0.378735	-2.67929	0.00737785	0.0576166
ENSG00000259943.2	NA	ZMPSTE24-DT	105.776	-1.01417	0.219848	-4.61303	3.96836e-06	0.000225183
ENSG00000268203.1	NA	ENSG00000268203	18.5097	-1.01329	0.453489	-2.23442	0.0254551	0.117482
ENSG00000288808.1	NA	ENSG00000288808	110.51	-1.01286	0.231047	-4.38379	1.16631e-05	0.000517079
ENSG00000290920.1	150244	ENSG00000290920	347.003	-1.01152	0.165075	-6.12765	8.91887e-10	1.37936e-07
ENSG00000246898.2	NA	LINC00920	27.0041	-1.01116	0.347637	-2.90866	0.00362985	0.037764
ENSG00000231770.8	NA	TMEM44-AS1	77.2197	-1.00931	0.24377	-4.14042	3.46678e-05	0.00124292
ENSG00000275038.2	NA	ENSG00000275038	98.108	-1.00871	0.222742	-4.5286	5.93771e-06	0.000300216
ENSG00000271659.1	NA	ENSG00000271659	24.4349	-1.0077	0.374188	-2.69303	0.00708058	0.0562272
ENSG00000272764.1	NA	ENSG00000272764	30.6225	-1.00718	0.362853	-2.77572	0.00550794	0.0486766
ENSG00000204387.14	50854	SNHG32	162.189	-1.00693	0.221397	-4.54807	5.41409e-06	0.000281629
ENSG00000236213.4	NA	CDC42EP3-AS1	1126.58	-1.00672	0.182288	-5.52268	3.33874e-08	3.65754e-06
ENSG00000227542.1	NA	MYO1B-AS1	39.7228	-1.00619	0.28498	-3.53074	0.000414397	0.00873945
ENSG00000272168.10	NA	CASC15	1542.87	-1.00516	0.144484	-6.95689	3.47862e-12	9.46124e-10
ENSG00000293490.1	NA	SLC66A1L	41.4254	-1.00499	0.320978	-3.13104	0.0017419	0.0234455
ENSG00000271032.1	NA	ENSG00000271032	44.2747	-0.999528	0.344714	-2.89959	0.00373656	0.0385257
ENSG00000289979.1	NA	ENSG00000289979	30.356	-0.999071	0.354505	-2.81821	0.00482915	0.0449174
ENSG00000279356.1	NA	ENSG00000279356	26.0598	-0.998316	0.418496	-2.38548	0.0170567	0.0924957
ENSG00000255886.1	NA	ENSG00000255886	44.8043	-0.99816	0.312708	-3.19198	0.00141301	0.0205284
ENSG00000203684.5	574432	IBA57-DT	37.9456	-0.995257	0.317672	-3.13297	0.00173048	0.0233918
ENSG00000260381.2	NA	ENSG00000260381	33.2754	-0.994727	0.316926	-3.13867	0.00169716	0.0231999
ENSG00000291008.1	NA	ENSG00000291008	181.808	-0.994302	0.215276	-4.61872	3.86108e-06	0.000222294
ENSG00000260589.1	102723166	STAM-DT	34.1463	-0.993517	0.314881	-3.15522	0.00160379	0.0223497
ENSG00000260597.1	NA	ENSG00000260597	99.0274	-0.991274	0.265872	-3.72838	0.000192712	0.00491916
ENSG00000267523.1	NA	ENSG00000267523	248.238	-0.99127	0.221022	-4.48493	7.29368e-06	0.000359556
ENSG00000289575.1	124905233	ENSG00000289575	27.9612	-0.990262	0.364421	-2.71736	0.00658047	0.0541969
ENSG00000245571.7	101927204	FAM111A-DT	111.951	-0.98596	0.224233	-4.39704	1.09736e-05	0.000497439
ENSG00000265096.3	NA	C1QTNF1-AS1	153.088	-0.98491	0.174882	-5.63186	1.78276e-08	2.06787e-06
ENSG00000255817.1	NA	ENSG00000255817	103.255	-0.984755	0.249067	-3.95377	7.69293e-05	0.00240786
ENSG00000266402.5	105376843	SNHG25	101.907	-0.983156	0.237954	-4.13171	3.6008e-05	0.00128513
ENSG00000260206.1	NA	ENSG00000260206	245.922	-0.982031	0.22548	-4.35529	1.32889e-05	0.0005775
ENSG00000280164.1	NA	ENSG00000280164	28.705	-0.981725	0.334898	-2.93141	0.00337426	0.0362454
ENSG00000276855.1	NA	ENSG00000276855	182.485	-0.981311	0.220651	-4.44734	8.69385e-06	0.000410615
ENSG00000285571.1	NA	ENSG00000285571	33.4244	-0.980565	0.322466	-3.04083	0.00235927	0.028682
ENSG00000279693.1	NA	ENSG00000279693	84.9387	-0.979716	0.246804	-3.9696	7.19928e-05	0.00228049
ENSG00000290927.1	100132341	ENSG00000290927	499.991	-0.97873	0.158957	-6.1572	7.4042e-10	1.16801e-07
ENSG00000290733.1	100288570	ENSG00000290733	41.0676	-0.977608	0.327203	-2.98777	0.00281017	0.032358
ENSG00000250961.2	NA	RMEL3	49.7114	-0.977421	0.290524	-3.36434	0.000767278	0.0135541
ENSG00000291151.1	155400	NSUN5P1	2298.97	-0.97483	0.151725	-6.42498	1.3189e-10	2.41926e-08
ENSG00000268649.5	NA	ENSG00000268649	16.2742	-0.97259	0.453539	-2.14445	0.0319972	0.134745
ENSG00000267092.2	NA	ENSG00000267092	15.9042	-0.970448	0.481383	-2.01596	0.0438043	0.161334
ENSG00000225792.3	105375304	SNX10-AS1	163.652	-0.969536	0.213495	-4.54125	5.59211e-06	0.000285487
ENSG00000271993.1	NA	ENSG00000271993	19.48	-0.968864	0.430526	-2.25042	0.0244222	0.114627
ENSG00000265205.1	NA	ENSG00000265205	57.2107	-0.968411	0.292935	-3.30589	0.000946752	0.015821
ENSG00000273367.1	NA	ENSG00000273367	21.7816	-0.96559	0.38844	-2.48581	0.0129256	0.0796177
ENSG00000261188.3	100507599	TFIP11-DT	99.621	-0.964387	0.220666	-4.37035	1.24049e-05	0.000546613
ENSG00000280623.1	NA	PCAT14	33.1459	-0.96431	0.362436	-2.66063	0.00779941	0.0595814
ENSG00000254694.1	NA	ENSG00000254694	28.8186	-0.963259	0.359837	-2.67693	0.00743005	0.0578336
ENSG00000254433.1	NA	ENSG00000254433	148.531	-0.961389	0.177055	-5.42987	5.63936e-08	5.85269e-06
ENSG00000286947.1	NA	ENSG00000286947	18.905	-0.96123	0.420854	-2.284	0.0223717	0.108527
ENSG00000204802.3	102724238	FAM88C	51.6214	-0.96102	0.268338	-3.58137	0.000341791	0.00756206
ENSG00000223764.2	100130417	LINC02593	228.033	-0.960763	0.184166	-5.21684	1.82004e-07	1.57753e-05
ENSG00000265458.3	NA	NARF-AS2	113.81	-0.960382	0.227264	-4.22585	2.38041e-05	0.000920495
ENSG00000276850.5	NA	ENSG00000276850	15.2573	-0.959475	0.488258	-1.9651	0.0494027	0.172685
ENSG00000256377.6	NA	MRPS35-DT	30.0339	-0.954625	0.345286	-2.76474	0.00569685	0.0495525
ENSG00000291163.1	NA	ENSG00000291163	20.6693	-0.954392	0.391969	-2.43487	0.0148972	0.0854681
ENSG00000237940.3	102723927	LINC01238	202.698	-0.95396	0.227848	-4.18683	2.82883e-05	0.0010625
ENSG00000162888.4	574431	IKBKE-AS1	27.4281	-0.95256	0.363774	-2.61855	0.00883047	0.0639581
ENSG00000272892.1	NA	ENSG00000272892	22.2651	-0.952539	0.392608	-2.42618	0.0152585	0.086584
ENSG00000280042.1	NA	ENSG00000280042	27.4127	-0.950874	0.370589	-2.56585	0.0102924	0.0693267
ENSG00000273449.1	NA	ENSG00000273449	35.5504	-0.948953	0.405354	-2.34105	0.0192296	0.0991946
ENSG00000287496.1	NA	ENSG00000287496	18.6465	-0.948458	0.441734	-2.14713	0.0317833	0.134241
ENSG00000203999.10	284751	LINC01270	185.281	-0.945825	0.168582	-5.61046	2.01784e-08	2.30662e-06
ENSG00000197308.9	399717	GATA3-AS1	150.719	-0.945716	0.19782	-4.78069	1.74698e-06	0.000114351
ENSG00000236869.3	112840933	ZKSCAN7-AS1	162.537	-0.94518	0.187055	-5.05296	4.35014e-07	3.44841e-05
ENSG00000272525.2	NA	BTF3-DT	16.2566	-0.944437	0.47235	-1.99944	0.0455605	0.164967
ENSG00000258800.1	NA	ENSG00000258800	29.4182	-0.943872	0.370176	-2.54979	0.0107787	0.0713559
ENSG00000274315.1	NA	ENSG00000274315	21.8216	-0.942438	0.399806	-2.35724	0.0184113	0.0972018
ENSG00000266651.1	NA	ENSG00000266651	42.8918	-0.942345	0.323337	-2.91444	0.00356331	0.0373303
ENSG00000272692.2	NA	ENSG00000272692	83.2353	-0.942337	0.286848	-3.28514	0.0010193	0.0165576
ENSG00000223969.7	124906608	ENSG00000223969	101.689	-0.940284	0.225072	-4.17771	2.94465e-05	0.00110031
ENSG00000272115.1	NA	ENSG00000272115	13.5835	-0.940059	0.47404	-1.98308	0.0473584	0.168626
ENSG00000256315.1	105369507	CADM1-AS1	60.3074	-0.93884	0.340591	-2.75651	0.00584224	0.0503614
ENSG00000225407.3	NA	ENSG00000225407	68.6592	-0.93712	0.274088	-3.41905	0.000628411	0.0117097
ENSG00000289212.1	NA	ENSG00000289212	41.1916	-0.935995	0.33152	-2.82334	0.00475262	0.044547
ENSG00000270087.7	NA	ENSG00000270087	153.064	-0.935264	0.215729	-4.33536	1.45521e-05	0.000628931
ENSG00000244300.3	NA	GATA2-AS1	188.953	-0.934641	0.171275	-5.45697	4.84331e-08	5.2331e-06
ENSG00000274667.1	NA	ENSG00000274667	19.0738	-0.933701	0.433599	-2.15338	0.0312891	0.132899
ENSG00000267077.1	NA	ENSG00000267077	23.0867	-0.933149	0.414568	-2.2509	0.0243922	0.114619
ENSG00000251224.1	NA	CNOT10-AS1	56.5179	-0.932681	0.298472	-3.12485	0.00177896	0.0237665
ENSG00000259366.3	NA	ENSG00000259366	385.391	-0.930139	0.195387	-4.7605	1.93116e-06	0.000124343
ENSG00000238097.3	101929337	LINC02037	27.6131	-0.93009	0.379423	-2.45133	0.014233	0.0834592
ENSG00000258017.3	NA	TUBA1B-AS1	8125.65	-0.929403	0.182096	-5.10391	3.32705e-07	2.76232e-05
ENSG00000287678.1	NA	ENSG00000287678	125.473	-0.928802	0.219731	-4.22699	2.36834e-05	0.000920495
ENSG00000255348.1	NA	ENSG00000255348	86.7267	-0.928457	0.245777	-3.77765	0.000158317	0.00419254
ENSG00000278175.6	389741	GLIDR	379.273	-0.925078	0.153732	-6.01748	1.77153e-09	2.61176e-07
ENSG00000287335.2	NA	ENSG00000287335	54.346	-0.923767	0.279487	-3.30523	0.000948989	0.0158248
ENSG00000228703.1	NA	ENSG00000228703	347.181	-0.923441	0.185857	-4.96856	6.74529e-07	5.06699e-05
ENSG00000264545.2	NA	ENSG00000264545	128.03	-0.923282	0.236672	-3.9011	9.57548e-05	0.00282871
ENSG00000268191.1	NA	ENSG00000268191	77.848	-0.922507	0.271014	-3.40391	0.000664276	0.0121566
ENSG00000259663.2	642366	ISL1-DT	1797.73	-0.922019	0.135636	-6.79773	1.06282e-11	2.57938e-09
ENSG00000254548.1	NA	ENSG00000254548	42.6934	-0.921238	0.315008	-2.92449	0.00345017	0.0367369
ENSG00000287969.1	NA	ENSG00000287969	14.897	-0.92119	0.466561	-1.97442	0.0483336	0.170535
ENSG00000274001.1	NA	ENSG00000274001	33.4437	-0.920632	0.385864	-2.3859	0.0170374	0.0924545
ENSG00000265692.1	101929511	LINC01970	32.9158	-0.919647	0.336317	-2.73446	0.00624823	0.0524565
ENSG00000223770.5	101927356	CACNA2D1-AS1	82.6345	-0.919267	0.333449	-2.75685	0.00583617	0.0503365
ENSG00000293331.1	NA	ENSG00000293331	6637.19	-0.919209	0.178767	-5.14194	2.71922e-07	2.28169e-05
ENSG00000285979.1	NA	ENSG00000285979	252.32	-0.9192	0.201172	-4.56923	4.89528e-06	0.000262663
ENSG00000271259.1	NA	ENSG00000271259	18.0305	-0.919115	0.451578	-2.03534	0.0418166	0.156913
ENSG00000236671.9	NA	PRKG1-AS1	161.274	-0.9157	0.193734	-4.72659	2.28323e-06	0.000145234
ENSG00000293176.1	NA	RPSAP52	45.7683	-0.915167	0.320647	-2.85412	0.00431556	0.0422058
ENSG00000288979.1	NA	ENSG00000288979	62.6746	-0.914395	0.278556	-3.28263	0.00102844	0.0166567
ENSG00000266962.3	108783654	HSD17B1-AS1	817.965	-0.913221	0.161226	-5.66423	1.4769e-08	1.76423e-06
ENSG00000265511.1	NA	ENSG00000265511	37.4612	-0.913137	0.350473	-2.60545	0.00917549	0.0652291
ENSG00000268798.1	NA	ENSG00000268798	47.9778	-0.909243	0.279596	-3.25199	0.00114599	0.0179061
ENSG00000261997.1	NA	ENSG00000261997	76.0306	-0.908684	0.246729	-3.68293	0.000230568	0.00563909
ENSG00000289378.1	NA	ENSG00000289378	117.472	-0.907395	0.212915	-4.26178	2.02805e-05	0.00082032
ENSG00000244586.1	NA	WNT5A-AS1	98.575	-0.906798	0.227688	-3.98263	6.81561e-05	0.00218529
ENSG00000271576.2	NA	PRKACB-DT	66.5068	-0.906367	0.285309	-3.17679	0.00148914	0.0212975
ENSG00000279375.1	NA	ENSG00000279375	46.7085	-0.905873	0.310956	-2.91318	0.00357767	0.0373759
ENSG00000235872.2	NA	ENSG00000235872	338.942	-0.905811	0.209028	-4.33345	1.4679e-05	0.000632682
ENSG00000287737.3	NA	ENSG00000287737	147.485	-0.904467	0.193698	-4.66947	3.01982e-06	0.000184642
ENSG00000276691.1	NA	ENSG00000276691	28.5612	-0.903951	0.372949	-2.42379	0.0153595	0.0869069
ENSG00000243819.4	106479524	RN7SL832P	71.2659	-0.902365	0.265602	-3.39743	0.000680223	0.0124052
ENSG00000288045.1	NA	ENSG00000288045	19.3967	-0.900342	0.459206	-1.96065	0.0499199	0.173708
ENSG00000250615.1	NA	ENSG00000250615	422.19	-0.900233	0.186206	-4.83461	1.3341e-06	9.11054e-05
ENSG00000253317.1	NA	ENSG00000253317	17.5213	-0.900064	0.458236	-1.9642	0.0495075	0.172877
ENSG00000242798.1	NA	ENSG00000242798	63.1031	-0.899849	0.249987	-3.59957	0.000318738	0.00719834
ENSG00000254034.2	NA	INTS9-AS1	58.2505	-0.89977	0.287945	-3.1248	0.00177928	0.0237665
ENSG00000275454.1	NA	ENSG00000275454	173.467	-0.899031	0.18952	-4.74372	2.09829e-06	0.000134011
ENSG00000279561.3	100132249	ENSG00000279561	162.784	-0.898814	0.197393	-4.55342	5.27816e-06	0.000277543
ENSG00000258232.2	NA	ENSG00000258232	1568.69	-0.897631	0.191371	-4.69053	2.72496e-06	0.000168574
ENSG00000203706.9	NA	SERTAD4-AS1	80.4545	-0.897481	0.235938	-3.80388	0.000142449	0.00390129
ENSG00000280219.1	NA	ENSG00000280219	142.665	-0.894861	0.198325	-4.51208	6.41935e-06	0.000322318
ENSG00000289334.1	NA	ENSG00000289334	21.2006	-0.894131	0.428894	-2.08474	0.0370932	0.145458
ENSG00000273523.1	101929657	ENSG00000273523	21.3241	-0.894123	0.402701	-2.22032	0.0263973	0.120317
ENSG00000235016.1	100129060	SEMA3F-AS1	284.586	-0.89347	0.157773	-5.66301	1.48744e-08	1.76423e-06
ENSG00000237436.1	NA	CAMTA1-DT	17.4454	-0.892763	0.453898	-1.96688	0.0491969	0.172309
ENSG00000286060.1	124905218	ENSG00000286060	32.8724	-0.891591	0.337929	-2.6384	0.00832989	0.0617791
ENSG00000275401.1	NA	ENSG00000275401	24.3032	-0.891412	0.410567	-2.17117	0.0299181	0.129588
ENSG00000236255.2	NA	ENSG00000236255	198.852	-0.890923	0.202246	-4.40515	1.0571e-05	0.000480568
ENSG00000267131.1	101927855	ENSG00000267131	117.073	-0.890092	0.227246	-3.91686	8.97112e-05	0.00268496
ENSG00000232533.3	NA	FAM131B-AS2	259.399	-0.88919	0.210914	-4.21588	2.48805e-05	0.000954962
ENSG00000266445.1	NA	NARF-AS1	41.3146	-0.88883	0.319703	-2.78017	0.00543302	0.0482175
ENSG00000286964.1	NA	ENSG00000286964	161.457	-0.888658	0.194093	-4.57852	4.68284e-06	0.000252986
ENSG00000279592.1	NA	ENSG00000279592	84.8624	-0.888307	0.226869	-3.91551	9.02136e-05	0.00269021
ENSG00000286657.1	124901107	ENSG00000286657	29.2165	-0.887933	0.394853	-2.24877	0.0245274	0.115018
ENSG00000284391.1	105373244	ENSG00000284391	27.2145	-0.88746	0.412426	-2.1518	0.0314128	0.133245
ENSG00000241111.1	100652759	PRICKLE2-AS1	54.2408	-0.887408	0.274508	-3.23272	0.00122618	0.0186349
ENSG00000235066.7	NA	ENSG00000235066	352.086	-0.88642	0.163284	-5.4287	5.6765e-08	5.85273e-06
ENSG00000178803.12	646023	ADORA2A-AS1	93.92	-0.885679	0.208209	-4.25379	2.10184e-05	0.000840242
ENSG00000244558.6	NA	KCNK15-AS1	29.0991	-0.884856	0.397379	-2.22673	0.0259653	0.119177
ENSG00000238057.10	100303491	ZEB2-AS1	82.7166	-0.884659	0.231389	-3.82325	0.000131705	0.00370348
ENSG00000267277.2	NA	ENSG00000267277	24.6188	-0.883785	0.352242	-2.50903	0.0121063	0.0759955
ENSG00000289494.2	NA	ENSG00000289494	89.3558	-0.883711	0.222289	-3.9755	7.02301e-05	0.00223363
ENSG00000236519.2	NA	LINC01424	95.7634	-0.879848	0.210715	-4.17553	2.97289e-05	0.00110347
ENSG00000272540.1	NA	ENSG00000272540	5679.35	-0.879584	0.191052	-4.60389	4.14671e-06	0.000231399
ENSG00000228174.7	NA	ENSG00000228174	57.0668	-0.879205	0.313446	-2.80497	0.00503216	0.046287
ENSG00000258913.2	145195	LINC02691	58.207	-0.878131	0.274596	-3.19791	0.00138428	0.0203136
ENSG00000228203.8	386597	GRASLND	761.41	-0.878049	0.174189	-5.04079	4.63622e-07	3.65682e-05
ENSG00000224825.2	NA	RORB-AS1	51.4668	-0.877994	0.317625	-2.76425	0.00570543	0.0495612
ENSG00000263089.1	NA	ENSG00000263089	101.993	-0.877684	0.225484	-3.89245	9.92384e-05	0.00290982
ENSG00000286311.1	NA	ENSG00000286311	60.708	-0.877547	0.267966	-3.27484	0.00105722	0.0170181
ENSG00000237380.7	NA	HOXD-AS2	384.958	-0.876696	0.147398	-5.94782	2.71742e-09	3.86191e-07
ENSG00000277728.1	NA	ENSG00000277728	173.995	-0.8765	0.182899	-4.79225	1.64918e-06	0.00010931
ENSG00000289440.1	NA	ENSG00000289440	31.7934	-0.875989	0.382414	-2.29068	0.021982	0.107471
ENSG00000223358.5	339926	EHHADH-AS1	33.9052	-0.875628	0.337047	-2.59794	0.00937852	0.0659135
ENSG00000250448.1	NA	MARCHF11-DT	47.2049	-0.87454	0.307275	-2.84611	0.00442567	0.043016
ENSG00000285533.4	105369347	RELA-DT	116.678	-0.873802	0.197708	-4.41966	9.8855e-06	0.000455976
ENSG00000287624.1	NA	ENSG00000287624	357.277	-0.873235	0.167134	-5.22476	1.74385e-07	1.52144e-05
ENSG00000289904.1	NA	ENSG00000289904	101.929	-0.873122	0.218852	-3.98955	6.61978e-05	0.00213513
ENSG00000259352.1	NA	ENSG00000259352	139.659	-0.872377	0.212151	-4.11206	3.92148e-05	0.00137165
ENSG00000285864.1	NA	ENSG00000285864	387.134	-0.872352	0.179073	-4.87148	1.10766e-06	7.90648e-05
ENSG00000258471.2	101929718	ENSG00000258471	296.679	-0.872303	0.160409	-5.43801	5.38799e-08	5.62885e-06
ENSG00000229821.1	NA	ENSG00000229821	42.789	-0.871553	0.395253	-2.20505	0.0274504	0.123371
ENSG00000262171.1	NA	ENSG00000262171	21.7832	-0.870532	0.40927	-2.12703	0.0334173	0.137925
ENSG00000280334.1	NA	ENSG00000280334	92.4194	-0.869879	0.263231	-3.30463	0.000951034	0.0158422
ENSG00000285612.1	NA	ENSG00000285612	1273.09	-0.869816	0.155808	-5.58261	2.3694e-08	2.6698e-06
ENSG00000250902.1	104326058	SMAD1-AS1	354.906	-0.8682	0.192098	-4.51956	6.19685e-06	0.000312317
ENSG00000286963.1	101929386	ENSG00000286963	38.5892	-0.867958	0.318831	-2.72231	0.00648272	0.0536823
ENSG00000289134.1	NA	ENSG00000289134	39.0419	-0.867489	0.371811	-2.33314	0.0196405	0.100464
ENSG00000238113.7	103352539	LINC01410	511.8	-0.867034	0.190645	-4.5479	5.41841e-06	0.000281629
ENSG00000250874.1	NA	ENSG00000250874	34.2233	-0.866587	0.324486	-2.67065	0.00757055	0.0584559
ENSG00000223812.8	NA	PYDC2-AS1	312.149	-0.865662	0.198357	-4.36417	1.27606e-05	0.000559163
ENSG00000279041.1	NA	ENSG00000279041	68.3584	-0.863658	0.257437	-3.35484	0.000794111	0.0139345
ENSG00000287427.1	NA	ENSG00000287427	28.2559	-0.863007	0.405634	-2.12755	0.0333746	0.137925
ENSG00000177337.10	NA	DLGAP1-AS1	311.551	-0.862324	0.164404	-5.24514	1.56161e-07	1.39969e-05
ENSG00000237283.2	NA	ENSG00000237283	18.7565	-0.862273	0.427324	-2.01784	0.0436077	0.160764
ENSG00000226797.2	NA	ENSG00000226797	61.6514	-0.862253	0.311182	-2.7709	0.00559022	0.0490713
ENSG00000248079.4	NA	DPH6-DT	98.6011	-0.861471	0.224553	-3.83638	0.000124862	0.00354262
ENSG00000258344.1	NA	ENSG00000258344	28.8307	-0.861293	0.34142	-2.52268	0.0116466	0.0744801
ENSG00000279329.1	NA	ENSG00000279329	55.042	-0.860013	0.268749	-3.20005	0.00137402	0.0202194
ENSG00000291107.1	374443	ENSG00000291107	40.315	-0.859715	0.293265	-2.93153	0.00337294	0.0362454
ENSG00000268743.1	NA	ENSG00000268743	28.3162	-0.858807	0.335354	-2.56089	0.0104403	0.0697603
ENSG00000145075.13	NA	ENSG00000145075	281.395	-0.856642	0.163964	-5.22456	1.74568e-07	1.52144e-05
ENSG00000251370.1	101929338	SEMA5A-AS1	50.9208	-0.856611	0.368142	-2.32685	0.0199732	0.101605
ENSG00000276007.1	NA	ENSG00000276007	38.0321	-0.856529	0.315672	-2.71335	0.00666068	0.0544819
ENSG00000232892.1	101928404	RGS5-AS1	43.6644	-0.855973	0.30198	-2.83453	0.00458925	0.0438061
ENSG00000273204.1	NA	ENSG00000273204	17.5024	-0.855557	0.431786	-1.98144	0.0475423	0.169177
ENSG00000290100.1	NA	ENSG00000290100	56.9136	-0.855283	0.281478	-3.03854	0.00237724	0.0287804
ENSG00000259519.1	NA	ENSG00000259519	26.0471	-0.855197	0.393564	-2.17296	0.0297837	0.129183
ENSG00000243433.1	NA	ENSG00000243433	27.1855	-0.855164	0.401902	-2.12779	0.0333543	0.137925
ENSG00000291139.1	349152	DPY19L2P2	428.609	-0.85456	0.132424	-6.4532	1.09512e-10	2.05661e-08
ENSG00000225335.3	NA	ENSG00000225335	103.211	-0.853961	0.233812	-3.65235	0.000259856	0.00622037
ENSG00000293272.1	NA	ENSG00000293272	28.4058	-0.85279	0.41998	-2.03055	0.0423008	0.158014
ENSG00000290731.1	440895	ENSG00000290731	42.3112	-0.85227	0.318374	-2.67695	0.00742968	0.0578336
ENSG00000288035.1	NA	ENSG00000288035	81.7228	-0.851184	0.230773	-3.68841	0.000225659	0.00555654
ENSG00000279878.1	NA	ENSG00000279878	61.6186	-0.851012	0.299159	-2.84468	0.00444556	0.0431113
ENSG00000226950.8	57291	DANCR	753.799	-0.850929	0.156014	-5.4542	4.91946e-08	5.24354e-06
ENSG00000290548.1	NA	ENSG00000290548	328.024	-0.850149	0.180091	-4.72066	2.35086e-06	0.000148339
ENSG00000252690.3	NA	ENSG00000252690	135.683	-0.849966	0.202707	-4.19308	2.75193e-05	0.00104105
ENSG00000229407.5	NA	ENSG00000229407	241.647	-0.849016	0.169022	-5.02312	5.08386e-07	3.98995e-05
ENSG00000272729.1	NA	ENSG00000272729	47.7882	-0.848037	0.313214	-2.70754	0.00677847	0.0547479
ENSG00000224865.8	101928782	ENSG00000224865	55.4482	-0.847977	0.259525	-3.26741	0.00108535	0.0172159
ENSG00000286248.1	NA	ENSG00000286248	123	-0.847745	0.213705	-3.96689	7.2818e-05	0.00230201
ENSG00000289407.1	NA	ENSG00000289407	18.742	-0.847162	0.426688	-1.98543	0.0470961	0.168159
ENSG00000232259.1	NA	ENSG00000232259	34.8717	-0.846984	0.383247	-2.21002	0.0271037	0.12216
ENSG00000267112.1	NA	ENSG00000267112	27.0029	-0.846646	0.372942	-2.27018	0.0231967	0.111046
ENSG00000231249.3	100996539	ITPR1-DT	66.7277	-0.846435	0.282474	-2.9965	0.00273098	0.031724
ENSG00000253716.8	100507316	MINCR	201.722	-0.845813	0.175498	-4.81949	1.43923e-06	9.70247e-05
ENSG00000272163.2	NA	ENSG00000272163	364.422	-0.84544	0.177366	-4.76664	1.87325e-06	0.000121607
ENSG00000261266.2	NA	ENSG00000261266	70.5111	-0.844636	0.253446	-3.3326	0.000860386	0.0146731
ENSG00000285859.1	NA	ENSG00000285859	45.0254	-0.844489	0.294138	-2.87106	0.00409096	0.0407675
ENSG00000253645.1	NA	ENSG00000253645	388.115	-0.84442	0.192484	-4.38696	1.14947e-05	0.000516885
ENSG00000226706.1	101928525	ENSG00000226706	480.75	-0.844339	0.179031	-4.71617	2.40328e-06	0.000151043
ENSG00000261526.3	NA	ENSG00000261526	37.1446	-0.843742	0.315216	-2.67671	0.00743497	0.0578336
ENSG00000290474.1	387036	GUSBP2	143.41	-0.842609	0.188007	-4.4818	7.40151e-06	0.000363734
ENSG00000205885.8	283314	C1RL-AS1	326.906	-0.842179	0.1867	-4.51086	6.45657e-06	0.000322318
ENSG00000286147.1	NA	ENSG00000286147	157.585	-0.841693	0.221196	-3.80519	0.000141696	0.0038874
ENSG00000293477.1	NA	CRYZL2P	303.015	-0.840838	0.190418	-4.41575	1.00662e-05	0.000460651
ENSG00000232545.1	NA	ENSG00000232545	46.8485	-0.840561	0.288005	-2.91856	0.00351648	0.037031
ENSG00000259180.1	NA	ENSG00000259180	73.5712	-0.840469	0.237944	-3.53221	0.000412096	0.00871866
ENSG00000280018.4	105379499	ENSG00000280018	79.3035	-0.838557	0.232198	-3.61139	0.00030456	0.00698319
ENSG00000248927.1	NA	ENSG00000248927	60.791	-0.838358	0.294477	-2.84694	0.00441416	0.0429341
ENSG00000253167.1	106479020	WASHC5-AS1	235.859	-0.837981	0.199752	-4.1951	2.72754e-05	0.0010343
ENSG00000230461.10	100505832	PROX1-AS1	252.672	-0.837842	0.156776	-5.34421	9.08112e-08	8.6298e-06
ENSG00000286051.1	NA	MAGEA6-DT	84.6128	-0.836044	0.238521	-3.50512	0.000456401	0.00932491
ENSG00000272927.1	NA	ENSG00000272927	147.469	-0.836035	0.274709	-3.04334	0.00233964	0.0284783
ENSG00000274964.1	NA	ENSG00000274964	159.183	-0.835823	0.243509	-3.43242	0.000598224	0.0112613
ENSG00000270956.1	NA	ENSG00000270956	55.7142	-0.835716	0.26858	-3.11161	0.00186068	0.0244194
ENSG00000266934.1	NA	ENSG00000266934	69.7483	-0.835563	0.31909	-2.61858	0.00882959	0.0639581
ENSG00000203362.2	NA	POLH-AS1	70.4304	-0.834	0.236966	-3.5195	0.000432362	0.00902184
ENSG00000286555.1	NA	ENSG00000286555	181.169	-0.833326	0.205741	-4.05036	5.11387e-05	0.00170552
ENSG00000258789.1	NA	ENSG00000258789	30.7335	-0.832839	0.36287	-2.29514	0.0217249	0.106531
ENSG00000223390.1	NA	ENSG00000223390	22.7065	-0.832694	0.375723	-2.21625	0.0266747	0.121029
ENSG00000188365.3	NA	ENSG00000188365	28.6579	-0.832458	0.364926	-2.28117	0.0225385	0.109029
ENSG00000289975.1	NA	ENSG00000289975	49.422	-0.831876	0.315558	-2.6362	0.00838391	0.0620406
ENSG00000224635.2	NA	ENSG00000224635	46.0895	-0.83159	0.290527	-2.86235	0.00420509	0.0415379
ENSG00000277978.1	NA	ENSG00000277978	53.1208	-0.831062	0.307074	-2.70639	0.00680187	0.0547479
ENSG00000251867.4	NA	ENSG00000251867	77.1098	-0.830693	0.247942	-3.35036	0.000807079	0.0140371
ENSG00000290683.1	NA	ENSG00000290683	142.62	-0.829804	0.212537	-3.90429	9.45039e-05	0.00280225
ENSG00000291006.1	730101	ENSG00000291006	411.528	-0.826818	0.154523	-5.35076	8.75846e-08	8.37361e-06
ENSG00000236723.2	NA	ENSG00000236723	354.546	-0.825591	0.197584	-4.17844	2.93516e-05	0.00109981
ENSG00000250582.1	101927659	SMAD1-AS2	24.2265	-0.824415	0.362098	-2.27677	0.0227998	0.109755
ENSG00000259955.1	NA	ENSG00000259955	104.736	-0.822176	0.226561	-3.62893	0.000284593	0.00664228
ENSG00000260244.1	NA	ENSG00000260244	293.836	-0.82209	0.194897	-4.21807	2.46405e-05	0.000948057
ENSG00000238123.1	NA	MID1IP1-AS1	35.9402	-0.821605	0.323612	-2.53886	0.0111214	0.0726256
ENSG00000225216.6	NA	ENSG00000225216	141.432	-0.821452	0.209745	-3.91644	8.98673e-05	0.00268496
ENSG00000259115.1	NA	ENSG00000259115	207.879	-0.820833	0.228116	-3.59832	0.000320284	0.00721079
ENSG00000293473.1	NA	CENPBD1P	201.024	-0.820741	0.213182	-3.84996	0.000118138	0.00340662
ENSG00000265749.6	NA	ENSG00000265749	200.273	-0.820678	0.187921	-4.36714	1.25883e-05	0.000553148
ENSG00000255438.2	NA	ENSG00000255438	417.901	-0.820402	0.19046	-4.30747	1.65134e-05	0.000690979
ENSG00000241155.1	100874246	ARHGAP31-AS1	35.1866	-0.81941	0.321976	-2.54494	0.0109297	0.0719901
ENSG00000286596.1	NA	ENSG00000286596	312.252	-0.818286	0.177747	-4.60366	4.15125e-06	0.000231399
ENSG00000288904.2	NA	ENSG00000288904	94.7966	-0.8176	0.238695	-3.42529	0.000614147	0.0114925
ENSG00000288596.2	56260	C8orf44	217.63	-0.817515	0.197164	-4.14637	3.37781e-05	0.00121378
ENSG00000243701.8	344595	DUBR	498.148	-0.817314	0.145013	-5.63615	1.73898e-08	2.03204e-06
ENSG00000248092.8	NA	NNT-AS1	647.25	-0.817307	0.160116	-5.10448	3.31705e-07	2.76232e-05
ENSG00000221990.5	NA	EXOC3-AS1	94.3054	-0.815296	0.250103	-3.25984	0.00111476	0.0175853
ENSG00000282022.1	NA	ENSG00000282022	27.5421	-0.815281	0.358513	-2.27406	0.0229624	0.110302
ENSG00000261468.1	NA	ENSG00000261468	32.9	-0.814719	0.329687	-2.47119	0.0134664	0.081236
ENSG00000255202.1	NA	ENSG00000255202	24.4602	-0.814469	0.380988	-2.13778	0.0325343	0.136256
ENSG00000263644.1	NA	ENSG00000263644	50.845	-0.813783	0.332607	-2.44668	0.014418	0.0839894
ENSG00000272217.1	NA	ENSG00000272217	26.9183	-0.81316	0.366784	-2.217	0.0266232	0.120858
ENSG00000270589.1	NA	ENSG00000270589	115.015	-0.81272	0.244249	-3.32742	0.00087654	0.0148741
ENSG00000279086.1	NA	ENSG00000279086	26.917	-0.812398	0.38442	-2.11331	0.0345744	0.140578
ENSG00000235501.8	NA	CNN3-DT	191.719	-0.811387	0.188538	-4.30357	1.68071e-05	0.000699557
ENSG00000247675.8	100507401	LRP4-AS1	101.835	-0.810904	0.225105	-3.60234	0.00031537	0.00713767
ENSG00000259518.2	101929690	LINC01583	63.8272	-0.810421	0.257562	-3.14651	0.00165233	0.0227051
ENSG00000285600.2	NA	ENSG00000285600	248.672	-0.809805	0.200284	-4.04329	5.27064e-05	0.0017432
ENSG00000234741.10	60674	GAS5	2149.55	-0.809586	0.154779	-5.2306	1.68959e-07	1.48901e-05
ENSG00000279342.2	NA	ENSG00000279342	231.48	-0.808307	0.220877	-3.65953	0.000252676	0.00607617
ENSG00000291126.1	NA	ENSG00000291126	152.376	-0.807164	0.195839	-4.12158	3.76285e-05	0.00133391
ENSG00000233251.8	100129434	ENSG00000233251	399.876	-0.807103	0.18038	-4.47447	7.66029e-06	0.0003702
ENSG00000240291.1	NA	ENSG00000240291	124.148	-0.80589	0.218191	-3.6935	0.000221185	0.00548614
ENSG00000258782.3	NA	ENSG00000258782	45.0742	-0.805657	0.287913	-2.79826	0.0051378	0.0467344
ENSG00000287650.1	NA	ENSG00000287650	60.9894	-0.805095	0.342061	-2.35366	0.0185897	0.0974434
ENSG00000278915.1	NA	ENSG00000278915	31.2802	-0.805093	0.334727	-2.40523	0.0161625	0.0895863
ENSG00000225988.1	101929329	LAMP5-AS1	221.832	-0.804932	0.179679	-4.47982	7.47049e-06	0.000365984
ENSG00000235560.4	107984875	ZNF747-DT	85.8738	-0.804783	0.220581	-3.64847	0.000263802	0.00627674
ENSG00000256742.1	NA	KDM2B-DT	35.3605	-0.803283	0.328891	-2.4424	0.0145899	0.0845229
ENSG00000259287.2	NA	ENSG00000259287	32.4117	-0.801341	0.37671	-2.12721	0.0334028	0.137925
ENSG00000259031.1	NA	ENSG00000259031	247.567	-0.800797	0.164924	-4.85556	1.20045e-06	8.492e-05
ENSG00000231104.8	NA	ENSG00000231104	265.613	-0.800133	0.175195	-4.5671	4.94511e-06	0.000264438
ENSG00000259007.1	NA	ENSG00000259007	902.989	-0.800097	0.165165	-4.84422	1.27112e-06	8.79471e-05
ENSG00000273451.1	NA	ENSG00000273451	55.708	-0.800089	0.317382	-2.5209	0.0117056	0.0746363
ENSG00000293258.1	NA	ENSG00000293258	78.5528	-0.799812	0.249728	-3.20273	0.00136131	0.0201074
ENSG00000198468.11	642946	FLVCR1-DT	140.289	-0.799528	0.196628	-4.06619	4.77874e-05	0.0016177
ENSG00000205791.4	503693	LOH12CR2	24.8073	-0.799177	0.394279	-2.02693	0.0426692	0.158789
ENSG00000236266.1	NA	ENSG00000236266	120.88	-0.798929	0.215529	-3.70683	0.000209866	0.00527172
ENSG00000286347.1	NA	ENSG00000286347	59.1735	-0.798503	0.324299	-2.46224	0.0138071	0.0820195
ENSG00000227227.1	NA	ENSG00000227227	174.465	-0.797343	0.193943	-4.11122	3.93568e-05	0.00137242
ENSG00000247363.3	100507250	NUP107-DT	74.11	-0.796402	0.227028	-3.50795	0.000451579	0.00924111
ENSG00000290760.1	100128108	UBE2Q2P13	45.3671	-0.796387	0.292396	-2.72366	0.00645636	0.0534922
ENSG00000256073.4	84996	URB1-AS1	110.188	-0.795912	0.250467	-3.17771	0.00148446	0.0212583
ENSG00000270049.4	101927837	ATP6V0D1-DT	167.46	-0.79556	0.186267	-4.27108	1.94533e-05	0.000795014
ENSG00000233117.4	NA	LINC00702	102.869	-0.79546	0.219202	-3.62889	0.000284639	0.00664228
ENSG00000292982.1	NA	WASH5P	665.88	-0.795386	0.156227	-5.09121	3.55789e-07	2.90807e-05
ENSG00000285948.1	NA	ENSG00000285948	458.048	-0.795384	0.186575	-4.26307	2.01633e-05	0.000817677
ENSG00000237705.1	NA	ENSG00000237705	249.721	-0.795382	0.194041	-4.09904	4.14865e-05	0.00143835
ENSG00000243150.6	100996447	MLF1-DT	165.882	-0.793193	0.229181	-3.46099	0.000538188	0.0104968
ENSG00000279692.1	NA	ENSG00000279692	54.4322	-0.793075	0.255093	-3.10896	0.00187746	0.024558
ENSG00000245148.2	100506020	ARAP1-AS2	122.3	-0.792933	0.224277	-3.5355	0.000407006	0.00864135
ENSG00000288714.1	NA	ENSG00000288714	39.2311	-0.792532	0.293704	-2.69841	0.00696721	0.0556495
ENSG00000227278.1	NA	ENSG00000227278	48.9158	-0.792349	0.326823	-2.4244	0.0153337	0.0868543
ENSG00000279068.1	NA	ENSG00000279068	100.355	-0.790152	0.234752	-3.3659	0.000762951	0.0135079
ENSG00000236532.6	101927973	LINC01695	59.1994	-0.790149	0.294244	-2.68535	0.00724532	0.057005
ENSG00000234286.3	NA	ENSG00000234286	111.639	-0.789316	0.249922	-3.15826	0.00158716	0.0221767
ENSG00000226310.2	NA	ENSG00000226310	83.3848	-0.789082	0.296791	-2.65871	0.00784405	0.0597948
ENSG00000275580.1	NA	ENSG00000275580	27.0596	-0.788907	0.377182	-2.09158	0.0364759	0.143924
ENSG00000228470.1	NA	ENSG00000228470	289.938	-0.788363	0.2083	-3.78475	0.000153861	0.00410604
ENSG00000262624.1	NA	ENSG00000262624	79.3422	-0.788176	0.252868	-3.11695	0.00182731	0.0241828
ENSG00000246859.3	100505678	STARD4-AS1	7372.72	-0.787446	0.144526	-5.44846	5.08068e-08	5.34318e-06
ENSG00000262766.1	NA	ENSG00000262766	70.0692	-0.787115	0.275718	-2.85478	0.00430666	0.0421849
ENSG00000269110.1	NA	ENSG00000269110	98.722	-0.786963	0.228238	-3.448	0.000564762	0.0107236
ENSG00000258738.1	112268124	BAZ1A-AS1	216.586	-0.785714	0.210242	-3.73719	0.000186091	0.0047967
ENSG00000291137.1	2630	GBAP1	948.654	-0.784851	0.138769	-5.6558	1.55119e-08	1.82612e-06
ENSG00000228506.4	NA	PNISR-AS1	329.028	-0.784748	0.181912	-4.31388	1.60415e-05	0.000674812
ENSG00000255893.1	NA	ENSG00000255893	41.656	-0.784366	0.320432	-2.44784	0.0143716	0.0838433
ENSG00000277767.1	NA	ENSG00000277767	32.5425	-0.782711	0.362622	-2.15848	0.0308909	0.131953
ENSG00000204850.4	NA	ENSG00000204850	50.3346	-0.782461	0.269742	-2.90077	0.00372245	0.0384304
ENSG00000267390.3	NA	KDSR-DT	30.4011	-0.782324	0.341532	-2.29063	0.0219847	0.107471
ENSG00000288542.1	NA	ENSG00000288542	243.363	-0.782167	0.211631	-3.6959	0.000219109	0.00545179
ENSG00000290762.1	NA	ENSG00000290762	349.03	-0.781656	0.200634	-3.89594	9.78194e-05	0.00287892
ENSG00000205181.8	149837	LINC00654	471.936	-0.78097	0.187817	-4.15815	3.20832e-05	0.00116616
ENSG00000265664.1	NA	ENSG00000265664	1097.1	-0.780412	0.162026	-4.81658	1.46041e-06	9.80337e-05
ENSG00000255843.1	NA	ENSG00000255843	119.169	-0.780408	0.191216	-4.08128	4.47878e-05	0.00152598
ENSG00000271122.1	101930085	HERPUD2-AS1	988.946	-0.778144	0.193556	-4.02025	5.81352e-05	0.00190662
ENSG00000286411.1	NA	ENSG00000286411	28.3343	-0.77656	0.383794	-2.02338	0.0430344	0.159522
ENSG00000274943.1	NA	ENSG00000274943	31.3833	-0.776468	0.368056	-2.10964	0.034889	0.141117
ENSG00000226530.4	NA	ENSG00000226530	80.3145	-0.775165	0.231836	-3.34359	0.000827008	0.014258
ENSG00000287437.1	NA	ENSG00000287437	39.382	-0.775098	0.312992	-2.47642	0.0132709	0.0806107
ENSG00000267165.1	NA	CHMP1B-AS1	396.14	-0.774804	0.208402	-3.71784	0.000200933	0.00509601
ENSG00000272180.1	NA	ENSG00000272180	30.3106	-0.774802	0.361198	-2.14509	0.0319456	0.134598
ENSG00000266208.1	NA	GJD3-AS1	84.4573	-0.774733	0.22361	-3.46467	0.000530886	0.0104293
ENSG00000272686.1	116435299	WASL-DT	237.088	-0.773446	0.188968	-4.093	4.2583e-05	0.00146622
ENSG00000290782.1	142913	CFL1P1	45.3933	-0.772507	0.271777	-2.84243	0.00447705	0.0432489
ENSG00000280079.1	NA	ENSG00000280079	144.595	-0.772383	0.183793	-4.20246	2.64027e-05	0.00100848
ENSG00000285970.1	NA	ENSG00000285970	56.9417	-0.771854	0.27101	-2.84806	0.00439866	0.0428591
ENSG00000276116.2	NA	FUT8-AS1	29.9009	-0.770881	0.376892	-2.04536	0.0408193	0.154529
ENSG00000259521.1	NA	INO80-AS1	33.4124	-0.77085	0.328302	-2.34799	0.0188751	0.0983366
ENSG00000270277.1	NA	ENSG00000270277	150.224	-0.770528	0.207702	-3.70978	0.000207443	0.00521917
ENSG00000247728.2	NA	ARHGAP11B-DT	50.6109	-0.770248	0.257237	-2.99431	0.00275068	0.0318356
ENSG00000245864.5	109729137	MEF2C-AS2	68.6322	-0.768254	0.272318	-2.82117	0.00478493	0.0446905
ENSG00000286459.1	NA	ENSG00000286459	141.842	-0.768105	0.216264	-3.55169	0.000382759	0.008215
ENSG00000286742.1	NA	ENSG00000286742	140.978	-0.767652	0.251916	-3.04725	0.00230944	0.0282784
ENSG00000267834.1	NA	ENSG00000267834	41.6933	-0.767449	0.315441	-2.43294	0.0149769	0.085752
ENSG00000230699.2	NA	ENSG00000230699	75.1514	-0.767082	0.248817	-3.08292	0.00204978	0.025993
ENSG00000261455.1	100128822	LINC01003	136.003	-0.764393	0.216435	-3.53174	0.000412838	0.00871866
ENSG00000260526.1	NA	AP1AR-DT	32.5845	-0.764368	0.365231	-2.09283	0.0363642	0.143652
ENSG00000228971.4	100996635	LINC02607	54.7289	-0.763127	0.288188	-2.64802	0.0080965	0.0609653
ENSG00000259721.1	100131315	GREM1-AS1	41.8044	-0.762616	0.361727	-2.10826	0.0350084	0.141278
ENSG00000259408.2	NA	ENSG00000259408	28.6172	-0.762338	0.347043	-2.19666	0.0280445	0.124831
ENSG00000278893.1	NA	ENSG00000278893	486.033	-0.76167	0.201966	-3.77128	0.000162412	0.00429153
ENSG00000290803.1	NA	ENSG00000290803	165.341	-0.761661	0.207699	-3.66713	0.000245286	0.00593465
ENSG00000290839.1	NA	ENSG00000290839	200.645	-0.760528	0.167239	-4.54756	5.42727e-06	0.000281629
ENSG00000275888.1	NA	ENSG00000275888	679.58	-0.75976	0.170322	-4.46073	8.16793e-06	0.000390452
ENSG00000227230.1	NA	ENSG00000227230	346.881	-0.759266	0.192257	-3.94921	7.84089e-05	0.00243964
ENSG00000293138.1	NA	ENSG00000293138	243.4	-0.758623	0.236788	-3.20381	0.00135621	0.0200696
ENSG00000236144.9	100506469	TMEM147-AS1	596.447	-0.757914	0.148766	-5.09468	3.49333e-07	2.87017e-05
ENSG00000259498.1	NA	TPM1-AS	271.065	-0.756314	0.209238	-3.61461	0.000300803	0.00691715
ENSG00000234405.2	NA	ENSG00000234405	47.6941	-0.756239	0.285966	-2.64451	0.00818094	0.0611472
ENSG00000245556.5	728769	SCAMP1-AS1	339.027	-0.756063	0.155638	-4.85784	1.18674e-06	8.43278e-05
ENSG00000287134.1	NA	ENSG00000287134	30.1487	-0.755432	0.36237	-2.0847	0.0370969	0.145458
ENSG00000280378.1	NA	ENSG00000280378	36.4572	-0.755405	0.366817	-2.05935	0.0394607	0.150952
ENSG00000260990.1	NA	ENSG00000260990	32.2445	-0.754709	0.359601	-2.09874	0.03584	0.142783
ENSG00000289449.1	NA	ENSG00000289449	49.0617	-0.753945	0.276357	-2.72816	0.0063689	0.0530742
ENSG00000265912.1	NA	ENSG00000265912	28.5702	-0.753803	0.363791	-2.07208	0.0382582	0.148249
ENSG00000232044.8	NA	SILC1	170.144	-0.753208	0.197314	-3.81732	0.000134912	0.00374393
ENSG00000279495.1	NA	ENSG00000279495	110.939	-0.752551	0.218247	-3.44816	0.000564416	0.0107236
ENSG00000279382.1	NA	ENSG00000279382	442.599	-0.751903	0.173751	-4.32749	1.5082e-05	0.000644767
ENSG00000232677.11	100506930	LINC00665	1923.54	-0.751862	0.143625	-5.23491	1.65065e-07	1.46286e-05
ENSG00000288606.1	NA	ENSG00000288606	404.389	-0.751762	0.167887	-4.47778	7.54218e-06	0.000368352
ENSG00000246339.6	101929402	EXTL3-AS1	206.731	-0.751644	0.166852	-4.50486	6.64165e-06	0.000330511
ENSG00000229205.5	399706	LINC00200	50.7587	-0.751617	0.314605	-2.38908	0.0168907	0.0919114
ENSG00000290600.1	155060	ENSG00000290600	310.101	-0.751084	0.175763	-4.27327	1.92628e-05	0.000792891
ENSG00000278918.1	NA	ENSG00000278918	176.919	-0.750802	0.187659	-4.00088	6.3108e-05	0.00205877
ENSG00000262728.6	NA	ARHGAP11A-DT	87.6212	-0.750179	0.215182	-3.48626	0.000489827	0.00979249
ENSG00000275857.1	NA	ENSG00000275857	124.182	-0.749353	0.191321	-3.91672	8.97603e-05	0.00268496
ENSG00000286729.1	NA	ENSG00000286729	35.613	-0.74887	0.340092	-2.20196	0.0276681	0.12396
ENSG00000232909.1	NA	ENSG00000232909	41.5116	-0.748742	0.325917	-2.29734	0.0215993	0.106205
ENSG00000287431.1	NA	RENO1	507.672	-0.74869	0.154654	-4.84107	1.2914e-06	8.89601e-05
ENSG00000250748.6	105369187	MSRB3-AS1	630.899	-0.748612	0.164543	-4.54965	5.37354e-06	0.00028162
ENSG00000273402.1	NA	ENSG00000273402	40.4699	-0.748271	0.351508	-2.12874	0.0332754	0.137702
ENSG00000284830.1	101928718	ENSG00000284830	50.0397	-0.748173	0.289528	-2.58411	0.00976311	0.0673134
ENSG00000272070.3	NA	ENSG00000272070	69.4792	-0.74809	0.262076	-2.85448	0.00431075	0.0421849
ENSG00000236088.12	100874058	COX10-DT	868.339	-0.747197	0.152669	-4.89422	9.86976e-07	7.07706e-05
ENSG00000269815.1	NA	ENSG00000269815	29.1986	-0.747017	0.357296	-2.09075	0.0365503	0.144145
ENSG00000275457.1	NA	ENSG00000275457	50.9012	-0.746778	0.321197	-2.32498	0.0200728	0.101878
ENSG00000286584.3	NA	ENSG00000286584	30.0746	-0.745826	0.333962	-2.23327	0.0255314	0.117628
ENSG00000257222.1	NA	ENSG00000257222	55.5835	-0.745249	0.26293	-2.8344	0.00459114	0.0438061
ENSG00000279069.2	NA	ENSG00000279069	628.199	-0.744324	0.149643	-4.974	6.55851e-07	4.96084e-05
ENSG00000254337.2	107986951	ENSG00000254337	404.789	-0.744254	0.182602	-4.07584	4.58488e-05	0.00155876
ENSG00000279530.2	NA	ENSG00000279530	100.936	-0.744088	0.228937	-3.25019	0.00115328	0.0179332
ENSG00000225572.1	100506413	DOCK4-AS1	67.7386	-0.74362	0.28126	-2.64388	0.00819606	0.0611892
ENSG00000228302.2	NA	ENSG00000228302	599.225	-0.743602	0.159843	-4.65209	3.28583e-06	0.000197087
ENSG00000245281.9	101929066	ASAH1-AS1	163.131	-0.743384	0.184818	-4.02225	5.76443e-05	0.00189446
ENSG00000234072.1	NA	GTF3C2-AS2	922.004	-0.743215	0.137962	-5.38708	7.16097e-08	7.10467e-06
ENSG00000260000.3	NA	ENSG00000260000	32.9431	-0.742261	0.340111	-2.18241	0.0290792	0.127417
ENSG00000254224.2	101927039	UQCRB-AS1	129.595	-0.742203	0.197211	-3.7635	0.00016755	0.00439115
ENSG00000262772.2	NA	LINC01977	80.8485	-0.741261	0.251833	-2.94346	0.00324566	0.0352863
ENSG00000257279.1	100506551	ENSG00000257279	127.232	-0.741253	0.198117	-3.7415	0.000182927	0.00476183
ENSG00000259877.3	NA	ZNF778-DT	175.104	-0.741045	0.20376	-3.63686	0.000275985	0.00647867
ENSG00000266929.1	NA	ENSG00000266929	110.682	-0.739741	0.21045	-3.51504	0.000439683	0.00909044
ENSG00000278834.2	NA	ENSG00000278834	135.526	-0.739701	0.217001	-3.40874	0.000652625	0.011999
ENSG00000291221.1	NA	ENSG00000291221	75.8026	-0.739124	0.22526	-3.2812	0.00103366	0.0167242
ENSG00000260455.2	NA	NBAT1	120.323	-0.738917	0.257685	-2.86753	0.00413695	0.0410442
ENSG00000263165.1	NA	ENSG00000263165	277.359	-0.737875	0.194632	-3.79114	0.000149958	0.00405761
ENSG00000291094.2	NA	ENSG00000291094	348.521	-0.737758	0.16071	-4.59061	4.41961e-06	0.000243956
ENSG00000248492.1	594840	ZFAT-AS1	43.0612	-0.737704	0.332883	-2.21611	0.026684	0.121029
ENSG00000229111.1	100873965	MED4-AS1	405.761	-0.737448	0.180639	-4.08244	4.45648e-05	0.00152166
ENSG00000286599.1	NA	ENSG00000286599	334.97	-0.737082	0.174412	-4.22609	2.37789e-05	0.000920495
ENSG00000277969.2	NA	ENSG00000277969	87.5969	-0.737032	0.221528	-3.32704	0.000877749	0.0148741
ENSG00000271918.2	NA	ENSG00000271918	71.9654	-0.737007	0.230504	-3.19738	0.00138683	0.020332
ENSG00000271889.1	105374758	C2orf74-AS1	31.0752	-0.736736	0.373024	-1.97503	0.0482642	0.170465
ENSG00000247877.8	121232371	FAM174A-DT	22.6942	-0.736388	0.371826	-1.98046	0.0476514	0.169346
ENSG00000290423.1	NA	ENSG00000290423	74.0647	-0.736312	0.267274	-2.7549	0.00587104	0.0505268
ENSG00000291099.1	NA	ENSG00000291099	202.679	-0.735151	0.160555	-4.57882	4.67616e-06	0.000252986
ENSG00000282772.1	NA	ENSG00000282772	80.7348	-0.734449	0.250588	-2.9309	0.00337984	0.0362454
ENSG00000279557.1	NA	ENSG00000279557	38.4246	-0.734037	0.327146	-2.24376	0.0248477	0.115866
ENSG00000263345.1	NA	SGSM2-AS1	383.373	-0.733302	0.161753	-4.53345	5.80267e-06	0.000294668
ENSG00000289913.1	NA	ENSG00000289913	81.1454	-0.732869	0.266862	-2.74625	0.00602809	0.0513462
ENSG00000176593.8	100128398	ZNF606-AS1	227.045	-0.731458	0.172067	-4.251	2.12814e-05	0.000847761
ENSG00000288577.1	NA	ENSG00000288577	32.7089	-0.731368	0.333591	-2.19241	0.0283501	0.125589
ENSG00000265800.1	NA	ENSG00000265800	47.0803	-0.731218	0.294654	-2.48162	0.0130787	0.0801231
ENSG00000226645.1	NA	BUD13-DT	33.0254	-0.730607	0.31803	-2.29729	0.0216022	0.106205
ENSG00000268149.1	NA	ENSG00000268149	191.785	-0.730492	0.203532	-3.58907	0.000331862	0.0074047
ENSG00000272936.1	NA	ENSG00000272936	66.3033	-0.730419	0.250802	-2.91233	0.00358738	0.0374308
ENSG00000249572.3	NA	TARS1-DT	87.6645	-0.728867	0.242058	-3.01113	0.00260279	0.030641
ENSG00000261474.1	NA	ENSG00000261474	88.1914	-0.728727	0.235771	-3.09083	0.00199596	0.0255157
ENSG00000271670.1	NA	ENSG00000271670	25.8783	-0.728716	0.353231	-2.063	0.0391126	0.150195
ENSG00000280163.1	NA	ENSG00000280163	76.5809	-0.728652	0.27799	-2.62115	0.00876348	0.0637068
ENSG00000275496.4	102723360	ENSG00000275496	165.421	-0.728157	0.184674	-3.94293	8.04905e-05	0.00248968
ENSG00000286873.1	NA	ENSG00000286873	45.1523	-0.727463	0.303161	-2.39959	0.0164132	0.0905607
ENSG00000237149.5	100131213	ZNF503-AS2	176.796	-0.727239	0.210865	-3.44884	0.000562997	0.0107236
ENSG00000258964.1	NA	ENSG00000258964	591.197	-0.726367	0.194189	-3.74051	0.000183649	0.00477276
ENSG00000249167.2	105379132	SEMA6A-AS2	54.9423	-0.726155	0.264658	-2.74375	0.00607421	0.0514888
ENSG00000287377.1	NA	ENSG00000287377	115.192	-0.726036	0.207938	-3.49159	0.000480147	0.00967618
ENSG00000236841.8	101929532	ENSG00000236841	608.614	-0.724521	0.155536	-4.65823	3.18942e-06	0.00019277
ENSG00000287061.1	NA	ENSG00000287061	56.7473	-0.724331	0.280067	-2.58628	0.00970175	0.0671545
ENSG00000287952.1	NA	ENSG00000287952	89.413	-0.724052	0.225642	-3.20886	0.00133263	0.0198137
ENSG00000245112.2	100128055	SMARCA5-AS1	461.358	-0.723973	0.204136	-3.54653	0.000390343	0.00833243
ENSG00000290425.1	728233	PI4KAP1	623.226	-0.723894	0.152589	-4.74408	2.09455e-06	0.000134011
ENSG00000259146.4	NA	SIPA1L1-AS1	45.1719	-0.723844	0.313031	-2.31237	0.0207573	0.103984
ENSG00000274253.6	283683	ENSG00000274253	120.453	-0.72382	0.207512	-3.48809	0.000486478	0.00976359
ENSG00000258952.2	NA	SALRNA1	88.0376	-0.723	0.266743	-2.71047	0.0067187	0.0546111
ENSG00000289858.1	NA	ENSG00000289858	123.17	-0.722869	0.203777	-3.54735	0.000389128	0.00832903
ENSG00000269954.2	NA	ENSG00000269954	138.934	-0.722512	0.190859	-3.78558	0.000153348	0.00410604
ENSG00000254064.1	100507071	PIWIL2-DT	41.5596	-0.722191	0.294091	-2.45567	0.0140622	0.0827923
ENSG00000223930.9	NA	ENSG00000223930	166.413	-0.721572	0.221417	-3.25888	0.00111855	0.0176274
ENSG00000279452.1	NA	ENSG00000279452	28.8529	-0.721238	0.340813	-2.11623	0.0343256	0.139865
ENSG00000279088.2	NA	ENSG00000279088	277.141	-0.720857	0.189308	-3.80785	0.00014018	0.0038525
ENSG00000248881.1	NA	ENSG00000248881	174.802	-0.720824	0.202722	-3.55573	0.000376929	0.00812337
ENSG00000289507.1	NA	ENSG00000289507	49.3712	-0.71902	0.276886	-2.59681	0.00940939	0.0659135
ENSG00000291185.1	NA	ENSG00000291185	910.33	-0.71873	0.158548	-4.53321	5.8093e-06	0.000294668
ENSG00000265845.2	101927018	ENSG00000265845	64.9559	-0.7182	0.284126	-2.52776	0.0114794	0.0741859
ENSG00000278133.1	NA	ENSG00000278133	163.159	-0.718135	0.190746	-3.76487	0.000166636	0.00438113
ENSG00000246851.1	NA	ENSG00000246851	152.269	-0.718109	0.206577	-3.47623	0.000508512	0.0100675
ENSG00000224675.1	100144595	GALNT13-AS1	39.6022	-0.717108	0.305955	-2.34384	0.0190864	0.0988732
ENSG00000290556.1	NA	ENSG00000290556	75.844	-0.716212	0.226046	-3.16843	0.00153265	0.0217424
ENSG00000273138.1	NA	ENSG00000273138	68.8636	-0.715922	0.257519	-2.78008	0.00543459	0.0482175
ENSG00000248468.2	105374114	ENSG00000248468	50.6519	-0.715892	0.34041	-2.10303	0.0354633	0.142116
ENSG00000249532.6	109864269	MIR302CHG	598.6	-0.715889	0.181689	-3.94019	8.14165e-05	0.0025134
ENSG00000260093.1	NA	MSRA-DT	40.1994	-0.715698	0.297941	-2.40215	0.0162992	0.0900913
ENSG00000293514.1	NA	CUTALP	902.493	-0.71527	0.148205	-4.82622	1.39152e-06	9.46172e-05
ENSG00000263843.1	100287042	MIF4GD-DT	147.669	-0.714541	0.179389	-3.9832	6.79933e-05	0.00218451
ENSG00000275180.2	NA	ENSG00000275180	35.0258	-0.714092	0.340655	-2.09623	0.0360616	0.142933
ENSG00000259065.3	NA	MIDEAS-AS1	32.6638	-0.713452	0.339441	-2.10184	0.0355672	0.142188
ENSG00000253744.1	NA	ENSG00000253744	69.6759	-0.71324	0.232041	-3.07377	0.00211371	0.0265752
ENSG00000266994.1	NA	ENSG00000266994	56.3191	-0.712795	0.267601	-2.66365	0.00772969	0.0592394
ENSG00000279331.1	55472	RBM12B-AS1	65.922	-0.712278	0.25484	-2.79499	0.00519006	0.0470265
ENSG00000271853.5	NA	ENSG00000271853	80.6952	-0.711863	0.277904	-2.56154	0.0104209	0.0697158
ENSG00000234215.3	100507468	CT66	33.0731	-0.711641	0.32554	-2.18603	0.0288131	0.126759
ENSG00000272812.1	NA	ENSG00000272812	61.7538	-0.711022	0.257155	-2.76495	0.00569311	0.0495525
ENSG00000242539.2	NA	ENSG00000242539	601.783	-0.71081	0.192033	-3.7015	0.000214327	0.0053497
ENSG00000261393.1	NA	ENSG00000261393	98.0996	-0.710577	0.237828	-2.98778	0.00281012	0.032358
ENSG00000290823.1	NA	ENSG00000290823	508.919	-0.710004	0.164065	-4.32758	1.50759e-05	0.000644767
ENSG00000272170.1	NA	KLC4-AS1	38.8173	-0.709664	0.324146	-2.18934	0.0285725	0.126162
ENSG00000272638.1	NA	ENSG00000272638	101.139	-0.709513	0.222346	-3.19103	0.00141767	0.0205549
ENSG00000230844.3	401588	ZNF674-AS1	143.226	-0.709377	0.223944	-3.16766	0.00153672	0.0217633
ENSG00000263072.10	NA	ZNF213-AS1	869.445	-0.709159	0.158439	-4.47591	7.6088e-06	0.0003702
ENSG00000279744.1	NA	ENSG00000279744	64.9966	-0.708851	0.296087	-2.39406	0.016663	0.0912387
ENSG00000291066.1	NA	ENSG00000291066	394.539	-0.708825	0.169687	-4.17726	2.95044e-05	0.00110031
ENSG00000244041.7	401232	LINC01011	88.5246	-0.707376	0.214719	-3.29443	0.000986228	0.0161887
ENSG00000231806.4	NA	PCAT7	53.0811	-0.707328	0.299287	-2.36337	0.0181094	0.0962193
ENSG00000243305.1	NA	ENSG00000243305	35.6221	-0.706503	0.343708	-2.05553	0.0398278	0.151943
ENSG00000258425.1	NA	ENSG00000258425	368.64	-0.706202	0.204492	-3.45345	0.000553458	0.0106864
ENSG00000271155.1	NA	ENSG00000271155	65.7572	-0.706011	0.254799	-2.77085	0.00559095	0.0490713
ENSG00000280233.1	NA	ENSG00000280233	27.5486	-0.705247	0.342359	-2.05996	0.039402	0.150882
ENSG00000231789.4	101929074	PIK3CD-AS2	117.399	-0.704964	0.192056	-3.67063	0.000241956	0.00586305
ENSG00000261063.1	NA	ENSG00000261063	45.4437	-0.70452	0.321533	-2.19113	0.0284424	0.125857
ENSG00000288253.1	NA	ENSG00000288253	60.2635	-0.704434	0.249355	-2.82502	0.00472772	0.0444191
ENSG00000245482.2	NA	ENSG00000245482	77.4048	-0.704258	0.247945	-2.84038	0.004506	0.0434628
ENSG00000286901.1	NA	ENSG00000286901	101.183	-0.703317	0.238246	-2.95206	0.00315663	0.0346479
ENSG00000286004.1	NA	ENSG00000286004	96.9793	-0.70308	0.262165	-2.68182	0.00732227	0.057311
ENSG00000237594.2	150051	TIAM1-AS1	34.4794	-0.702884	0.318969	-2.20361	0.0275516	0.123649
ENSG00000233728.1	NA	ENSG00000233728	366.592	-0.702464	0.182547	-3.84812	0.000119028	0.00341394
ENSG00000285599.1	NA	ENSG00000285599	177.862	-0.70221	0.174933	-4.01416	5.9657e-05	0.00195247
ENSG00000234945.8	100505624	GTF3C2-AS1	814.345	-0.701298	0.152892	-4.58688	4.49925e-06	0.00024559
ENSG00000260345.1	NA	ENSG00000260345	200.147	-0.70101	0.201063	-3.48652	0.000489351	0.00979249
ENSG00000269148.1	NA	ENSG00000269148	184.726	-0.700377	0.189663	-3.69274	0.000221854	0.00549411
ENSG00000293022.1	NA	ENSG00000293022	243.821	-0.699546	0.202326	-3.45753	0.000545159	0.010591
ENSG00000229989.6	NA	MIR181A1HG	193.361	-0.698775	0.195053	-3.58249	0.00034034	0.00755115
ENSG00000282917.4	101927179	ENSG00000282917	185.756	-0.698704	0.168109	-4.15626	3.235e-05	0.00117315
ENSG00000224057.2	100507500	EGFR-AS1	84.6151	-0.698542	0.220723	-3.16479	0.00155195	0.0218395
ENSG00000263986.1	NA	ENSG00000263986	1270.11	-0.698531	0.192749	-3.62405	0.000290026	0.00673808
ENSG00000270953.1	NA	ENSG00000270953	251.756	-0.697851	0.198257	-3.51992	0.000431673	0.00902169
ENSG00000233175.2	NA	FMNL1-AS1	258.729	-0.697176	0.166483	-4.18767	2.81829e-05	0.00106106
ENSG00000233806.9	101927289	LINC01237	156.222	-0.697098	0.233464	-2.9859	0.00282748	0.0324324
ENSG00000257176.3	100506606	ENSG00000257176	147.923	-0.69694	0.177944	-3.91662	8.98007e-05	0.00268496
ENSG00000256040.2	493913	PAPPA-AS1	567.103	-0.695939	0.234893	-2.96279	0.00304865	0.0338918
ENSG00000273008.1	NA	CSGALNACT2-DT	63.4541	-0.69583	0.248098	-2.80466	0.00503703	0.0462975
ENSG00000227540.1	414245	DNAJC9-AS1	32.2424	-0.695429	0.342749	-2.02897	0.0424609	0.15835
ENSG00000288727.2	NA	ENSG00000288727	85.3523	-0.695405	0.225481	-3.08409	0.00204175	0.0259328
ENSG00000250295.6	101926926	RDH10-AS1	49.8924	-0.695081	0.26973	-2.57695	0.00996758	0.0680789
ENSG00000177410.13	441951	ZFAS1	633.092	-0.693812	0.147381	-4.70762	2.50631e-06	0.000156893
ENSG00000248019.3	285512	FAM13A-AS1	141.04	-0.693612	0.183215	-3.78578	0.000153229	0.00410604
ENSG00000279792.1	NA	ENSG00000279792	65.5311	-0.692692	0.270091	-2.56466	0.0103276	0.0693764
ENSG00000236780.7	644838	LINC01829	55.1887	-0.692637	0.265403	-2.60976	0.00906068	0.0648105
ENSG00000239268.5	NA	LINC03051	136.12	-0.690738	0.269932	-2.55893	0.0104995	0.0700334
ENSG00000272894.5	NA	MIOS-DT	42.8023	-0.690153	0.320245	-2.15508	0.0311558	0.132582
ENSG00000277067.4	102724843	ENSG00000277067	162.379	-0.690129	0.18227	-3.78631	0.0001529	0.00410604
ENSG00000262877.5	NA	ENSG00000262877	64.4804	-0.689886	0.29956	-2.303	0.0212791	0.105526
ENSG00000250056.8	255167	LINC01018	151.896	-0.689604	0.200005	-3.44793	0.000564903	0.0107236
ENSG00000272240.1	NA	ENSG00000272240	118.493	-0.689347	0.229092	-3.00904	0.00262072	0.0307374
ENSG00000235381.1	NA	ENSG00000235381	437.411	-0.689335	0.182043	-3.78666	0.000152685	0.00410604
ENSG00000258260.1	NA	ENSG00000258260	71.0261	-0.689154	0.241282	-2.85621	0.0042873	0.0421122
ENSG00000258646.1	NA	ENSG00000258646	85.7224	-0.689116	0.238749	-2.88636	0.00389723	0.0396797
ENSG00000287878.1	NA	ENSG00000287878	46.3194	-0.688721	0.321629	-2.14135	0.0322454	0.135465
ENSG00000261312.1	NA	ENSG00000261312	456.341	-0.688668	0.192656	-3.5746	0.00035076	0.00770646
ENSG00000290464.1	283507	SUGT1P3	68.0235	-0.688021	0.267741	-2.56973	0.0101778	0.068819
ENSG00000274554.1	NA	ENSG00000274554	92.1666	-0.687997	0.249994	-2.75206	0.00592225	0.0508012
ENSG00000279155.1	NA	ENSG00000279155	49.594	-0.687765	0.302227	-2.27566	0.0228665	0.110009
ENSG00000285190.1	NA	ENSG00000285190	107.062	-0.687322	0.20865	-3.29414	0.00098723	0.0161887
ENSG00000238197.8	100506215	PAXBP1-AS1	572.279	-0.687154	0.161057	-4.26654	1.98529e-05	0.000809251
ENSG00000248727.6	102467147	LINC01948	77.9836	-0.686241	0.222104	-3.08973	0.00200336	0.0255714
ENSG00000272872.1	NA	ENSG00000272872	105.208	-0.686237	0.230215	-2.98085	0.00287448	0.03274
ENSG00000269397.1	NA	ENSG00000269397	59.3046	-0.686007	0.245377	-2.79573	0.00517834	0.0469737
ENSG00000289194.1	NA	ENSG00000289194	124.831	-0.685418	0.218833	-3.13215	0.00173528	0.0233967
ENSG00000259887.1	105369971	FIGNL2-DT	56.3723	-0.685339	0.271724	-2.52219	0.0116627	0.0745154
ENSG00000285601.1	NA	ENSG00000285601	57.3164	-0.684717	0.26334	-2.60013	0.00931883	0.0658917
ENSG00000253722.1	NA	ENSG00000253722	202.763	-0.684633	0.195419	-3.50341	0.000459334	0.00936175
ENSG00000273343.1	NA	ENSG00000273343	31.8945	-0.68432	0.33047	-2.07075	0.0383822	0.1486
ENSG00000241772.2	NA	ENSG00000241772	207.912	-0.684317	0.219223	-3.12155	0.00179899	0.0239486
ENSG00000258745.1	NA	ENSG00000258745	153.935	-0.68287	0.225998	-3.02157	0.00251465	0.029871
ENSG00000236618.3	100306951	PITPNA-AS1	144.617	-0.682478	0.2097	-3.25454	0.00113577	0.0178276
ENSG00000253200.1	NA	ENSG00000253200	837.618	-0.682262	0.176891	-3.85697	0.0001148	0.00332287
ENSG00000232956.10	285958	SNHG15	418.524	-0.681328	0.188963	-3.60561	0.000311417	0.00707867
ENSG00000284602.1	NA	ENSG00000284602	108.965	-0.680914	0.233198	-2.9199	0.00350149	0.0369719
ENSG00000291130.1	NA	ENSG00000291130	165.442	-0.680389	0.192979	-3.52571	0.000422342	0.00887143
ENSG00000291093.1	102724316	SVIL-AS1	2356.51	-0.679763	0.144467	-4.70533	2.53458e-06	0.000158036
ENSG00000278986.1	NA	ENSG00000278986	149.705	-0.679516	0.173141	-3.92463	8.68627e-05	0.00264447
ENSG00000239718.1	100873945	HLTF-AS1	49.0074	-0.67943	0.341925	-1.98707	0.0469147	0.167836
ENSG00000242686.4	NA	PDE6B-AS1	85.155	-0.679394	0.271965	-2.49809	0.0124863	0.0778853
ENSG00000225077.3	NA	ICMT-DT	93.8172	-0.67935	0.27739	-2.44908	0.0143223	0.0837107
ENSG00000267149.2	NA	ENSG00000267149	103.688	-0.679004	0.24312	-2.79287	0.00522423	0.0472277
ENSG00000271869.2	NA	DCTN6-DT	47.0043	-0.678149	0.292102	-2.32162	0.0202535	0.102353
ENSG00000253210.4	101927963	DENND3-AS1	61.2743	-0.677964	0.263605	-2.5719	0.0101143	0.068625
ENSG00000242125.3	8420	SNHG3	2544.96	-0.677804	0.1508	-4.49473	6.96591e-06	0.000344474
ENSG00000293137.1	NA	MSL3P1	40.5607	-0.677769	0.339956	-1.99369	0.0461856	0.166285
ENSG00000272182.1	NA	ENSG00000272182	126.142	-0.677724	0.214455	-3.16022	0.00157651	0.0220865
ENSG00000267904.1	NA	ENSG00000267904	101.947	-0.677589	0.197812	-3.42542	0.000613858	0.0114925
ENSG00000289689.1	NA	ENSG00000289689	105.368	-0.67691	0.199518	-3.39273	0.000691995	0.0124757
ENSG00000269386.6	100507567	RAB11B-AS1	205.714	-0.676872	0.211873	-3.1947	0.00139975	0.0204454
ENSG00000269604.1	NA	ENSG00000269604	1109.18	-0.67632	0.195599	-3.45768	0.000544845	0.010591
ENSG00000270726.6	NA	ENSG00000270726	54.6508	-0.676261	0.252106	-2.68244	0.00730867	0.0572464
ENSG00000292369.1	NA	ENSG00000292369	54.6508	-0.676261	0.252106	-2.68244	0.00730867	0.0572464
ENSG00000203497.3	NA	PDCD4-AS1	117.443	-0.675161	0.211673	-3.18964	0.00142449	0.0206348
ENSG00000287216.1	NA	ENSG00000287216	64.6098	-0.674854	0.292653	-2.30598	0.0211116	0.105059
ENSG00000285583.1	NA	ENSG00000285583	110.224	-0.673498	0.214612	-3.13821	0.00169982	0.0232161
ENSG00000255839.1	NA	ENSG00000255839	43.6167	-0.673142	0.306554	-2.19583	0.0281039	0.124955
ENSG00000257167.3	100128191	TMPO-AS1	406.829	-0.672955	0.166438	-4.04327	5.27105e-05	0.0017432
ENSG00000251279.3	NA	SMIM15-AS1	174.007	-0.672849	0.186146	-3.61463	0.000300775	0.00691715
ENSG00000280238.1	NA	ENSG00000280238	128.517	-0.672448	0.210948	-3.18774	0.00143388	0.0207099
ENSG00000270021.1	NA	ENSG00000270021	44.2777	-0.67142	0.314542	-2.1346	0.0327938	0.136897
ENSG00000260260.3	100507303	SNHG19	147.011	-0.671379	0.218924	-3.06672	0.00216423	0.0269673
ENSG00000240758.2	NA	HILPDA-AS1	154.565	-0.671204	0.190613	-3.52129	0.00042945	0.00900874
ENSG00000229780.1	100874097	UBE2Q1-AS1	98.9682	-0.671195	0.257055	-2.6111	0.00902525	0.0646735
ENSG00000230918.3	NA	DPP4-DT	69.1178	-0.670954	0.260339	-2.57723	0.00995963	0.0680789
ENSG00000229422.2	NA	ENSG00000229422	77.0692	-0.670703	0.248171	-2.70259	0.0068802	0.055178
ENSG00000277283.2	NA	RAB35-AS1	137.616	-0.670531	0.206211	-3.25168	0.00114726	0.0179061
ENSG00000290993.1	132241	ENSG00000290993	589.113	-0.670108	0.188242	-3.55981	0.000371117	0.00805278
ENSG00000233849.1	NA	ENSG00000233849	55.6213	-0.668771	0.290267	-2.30399	0.0212233	0.105382
ENSG00000290921.1	NA	ENSG00000290921	529.533	-0.668561	0.160512	-4.16518	3.11103e-05	0.00113867
ENSG00000261260.2	102723786	ENSG00000261260	35.5591	-0.668537	0.329897	-2.0265	0.0427132	0.15884
ENSG00000257386.1	NA	ENSG00000257386	587.603	-0.6685	0.207102	-3.22788	0.0012471	0.01888
ENSG00000290872.1	NA	ENSG00000290872	70.1716	-0.667243	0.246636	-2.70538	0.0068227	0.0548563
ENSG00000278206.1	NA	ENSG00000278206	177.738	-0.667228	0.195952	-3.40506	0.000661502	0.0121339
ENSG00000255571.10	254559	MIR9-3HG	202.134	-0.667042	0.18593	-3.5876	0.000333741	0.0074361
ENSG00000258667.3	105370526	HIF1A-AS3	1049.09	-0.666865	0.162218	-4.11091	3.94108e-05	0.00137242
ENSG00000275441.2	NA	ENSG00000275441	76.2555	-0.666792	0.238842	-2.79178	0.00524197	0.0472796
ENSG00000258701.1	196872	LINC00638	124.707	-0.666212	0.196717	-3.38664	0.00070753	0.0127267
ENSG00000290831.1	260294	NSUN5P2	1020.07	-0.665685	0.1565	-4.25357	2.10393e-05	0.000840242
ENSG00000224536.2	107985246	CSRP1-AS1	46.936	-0.665483	0.28313	-2.35045	0.0187506	0.0979269
ENSG00000281453.1	103611157	TGFB2-OT1	50.4632	-0.66486	0.275493	-2.41335	0.0158067	0.0885166
ENSG00000288823.1	NA	ENSG00000288823	91.9661	-0.66484	0.215261	-3.08852	0.00201153	0.0256316
ENSG00000265625.1	NA	ENSG00000265625	44.9867	-0.66421	0.299303	-2.21919	0.0264738	0.120419
ENSG00000270919.1	NA	ENSG00000270919	117.324	-0.664197	0.224314	-2.96101	0.00306634	0.0340051
ENSG00000276077.4	102724951	ENSG00000276077	176.177	-0.663635	0.179921	-3.68849	0.000225591	0.00555654
ENSG00000279500.1	NA	ENSG00000279500	81.4666	-0.663461	0.242274	-2.73847	0.00617262	0.0520711
ENSG00000271265.1	NA	ENSG00000271265	46.8573	-0.662983	0.317621	-2.08734	0.0368577	0.144935
ENSG00000254721.1	NA	ENSG00000254721	276.949	-0.66283	0.200689	-3.30278	0.000957323	0.0159133
ENSG00000272263.1	NA	ENSG00000272263	32.9073	-0.662567	0.309047	-2.1439	0.0320408	0.134821
ENSG00000253875.2	NA	ENSG00000253875	195.803	-0.661748	0.200797	-3.2956	0.000982105	0.0161719
ENSG00000263272.1	NA	ENSG00000263272	456.229	-0.661404	0.136668	-4.83949	1.30175e-06	8.9283e-05
ENSG00000203993.7	85026	ARRDC1-AS1	600.502	-0.661317	0.157574	-4.19686	2.70645e-05	0.00103044
ENSG00000235512.1	NA	TAB3-AS2	224.011	-0.661015	0.218149	-3.03011	0.00244464	0.0292085
ENSG00000229852.4	122539212	KHDC1-AS1	370.315	-0.660644	0.142847	-4.62484	3.74895e-06	0.000218227
ENSG00000224020.3	100379345	MIR181A2HG	75.6641	-0.660604	0.26218	-2.51966	0.0117468	0.0747504
ENSG00000218510.9	29092	LINC00339	65.3816	-0.660477	0.251587	-2.62524	0.0086587	0.0633238
ENSG00000270060.1	NA	ENSG00000270060	67.1147	-0.660337	0.250797	-2.63296	0.00846444	0.0623664
ENSG00000278621.1	NA	THBS1-AS1	433.539	-0.660231	0.217355	-3.03757	0.00238497	0.0288298
ENSG00000289584.1	NA	ENSG00000289584	47.7804	-0.660136	0.275388	-2.39711	0.0165247	0.0907968
ENSG00000290886.1	NA	ENSG00000290886	35.2868	-0.659935	0.303514	-2.17432	0.0296813	0.129022
ENSG00000279035.1	NA	ENSG00000279035	224.426	-0.659382	0.205274	-3.2122	0.00131722	0.0196587
ENSG00000282057.1	NA	ENSG00000282057	111.419	-0.658965	0.247058	-2.66725	0.00764741	0.0588437
ENSG00000261546.1	NA	ENSG00000261546	78.709	-0.658437	0.219703	-2.99695	0.00272697	0.031724
ENSG00000288947.2	NA	ENSG00000288947	232.398	-0.658253	0.224295	-2.93477	0.003338	0.0360629
ENSG00000184441.4	NA	ENSG00000184441	222.359	-0.658191	0.167356	-3.93289	8.39305e-05	0.00258595
ENSG00000235885.8	101927661	LINC01828	58.7237	-0.65764	0.277099	-2.3733	0.0176298	0.0943035
ENSG00000271327.1	NA	ENSG00000271327	57.6467	-0.656504	0.327825	-2.0026	0.0452201	0.16436
ENSG00000274333.4	102724219	ENSG00000274333	235.458	-0.656462	0.17186	-3.81975	0.000133586	0.00373463
ENSG00000287202.1	NA	ENSG00000287202	471.155	-0.656234	0.16722	-3.92438	8.69534e-05	0.00264447
ENSG00000289744.1	NA	ENSG00000289744	339.331	-0.655803	0.204042	-3.21406	0.00130873	0.0195875
ENSG00000267049.1	NA	ENSG00000267049	95.2522	-0.6554	0.235144	-2.78723	0.00531611	0.0475406
ENSG00000244036.3	NA	UBE2H-DT	88.2996	-0.655397	0.233055	-2.8122	0.00492032	0.0454466
ENSG00000272140.2	NA	ENSG00000272140	47.0877	-0.655255	0.262872	-2.49268	0.0126783	0.0786475
ENSG00000293316.1	NA	PLEKHA8P1	111.266	-0.654911	0.210898	-3.10535	0.00190057	0.0246677
ENSG00000260063.1	101928728	ENSG00000260063	40.2927	-0.654577	0.305033	-2.14593	0.0318789	0.134427
ENSG00000260978.2	NA	ENSG00000260978	118.55	-0.653908	0.197214	-3.31572	0.000914067	0.0153561
ENSG00000231970.1	NA	ENSG00000231970	160.775	-0.653775	0.19763	-3.30807	0.000939397	0.0157147
ENSG00000275097.1	NA	ENSG00000275097	294.977	-0.653767	0.217452	-3.00649	0.00264284	0.0309279
ENSG00000224281.6	100303728	SLC25A5-AS1	441.747	-0.653475	0.178984	-3.65102	0.000261199	0.00624306
ENSG00000254900.1	NA	ENSG00000254900	37.4002	-0.653039	0.316665	-2.06224	0.039185	0.150436
ENSG00000275371.1	NA	ENSG00000275371	51.1983	-0.652791	0.268552	-2.43078	0.0150662	0.0859566
ENSG00000289047.2	100294145	ENSG00000289047	333.098	-0.651754	0.203272	-3.20632	0.00134447	0.0199332
ENSG00000272599.2	NA	ENSG00000272599	107.876	-0.651305	0.209126	-3.11441	0.00184313	0.0243473
ENSG00000290090.1	NA	ENSG00000290090	70.8995	-0.651046	0.286331	-2.27376	0.0229807	0.110323
ENSG00000293329.1	NA	DUXAP9	1527.49	-0.651044	0.156563	-4.15836	3.20546e-05	0.00116616
ENSG00000271969.1	NA	ENSG00000271969	137.182	-0.650945	0.245414	-2.65244	0.00799118	0.0605771
ENSG00000285410.1	55056	GABPB1-IT1	659.431	-0.650165	0.147244	-4.41557	1.00745e-05	0.000460651
ENSG00000265287.2	NA	ENSG00000265287	48.6343	-0.649871	0.290479	-2.23724	0.0252709	0.1169
ENSG00000223442.1	101927761	TH2LCRR	188.319	-0.649731	0.20535	-3.16402	0.00155605	0.0218777
ENSG00000292986.1	NA	DUXAP10	2888.19	-0.649677	0.147071	-4.41744	9.98789e-06	0.000459356
ENSG00000228544.1	100131193	CCDC183-AS1	134.912	-0.64897	0.226179	-2.86927	0.00411415	0.0409286
ENSG00000265194.1	NA	ENSG00000265194	231.131	-0.648619	0.190087	-3.41223	0.000644336	0.0119161
ENSG00000224934.6	NA	GOT1-DT	322.786	-0.648533	0.159771	-4.05914	4.92545e-05	0.00165546
ENSG00000243368.2	NA	MCCC1-AS1	51.6719	-0.648285	0.287182	-2.2574	0.0239831	0.113409
ENSG00000267827.5	NA	ENSG00000267827	87.6646	-0.648118	0.239979	-2.70073	0.00691878	0.0553235
ENSG00000272157.2	NA	ENSG00000272157	164.327	-0.648039	0.202934	-3.19335	0.00140634	0.0205037
ENSG00000279009.1	NA	ENSG00000279009	160.577	-0.647989	0.216245	-2.99655	0.00273053	0.031724
ENSG00000287182.1	NA	ENSG00000287182	71.2772	-0.647807	0.264093	-2.45295	0.0141691	0.0832158
ENSG00000226200.7	NA	SGMS1-AS1	500.14	-0.647525	0.161855	-4.00066	6.31661e-05	0.00205877
ENSG00000290114.1	NA	ENSG00000290114	53.5888	-0.64738	0.30686	-2.10969	0.0348849	0.141117
ENSG00000273132.1	124901427	ENSG00000273132	106.044	-0.644651	0.259149	-2.48757	0.012862	0.0794219
ENSG00000223374.1	NA	ENSG00000223374	267.773	-0.644084	0.228476	-2.81905	0.00481659	0.0448535
ENSG00000291043.1	2749	GLUD1P3	174.129	-0.643982	0.20434	-3.15153	0.00162418	0.0224356
ENSG00000260350.1	NA	ENSG00000260350	194.454	-0.643476	0.186709	-3.4464	0.000568102	0.0107714
ENSG00000268543.1	NA	ENSG00000268543	37.5889	-0.642982	0.323991	-1.98457	0.0471925	0.168338
ENSG00000290786.1	NA	ENSG00000290786	77.8784	-0.642956	0.231905	-2.7725	0.00556282	0.048997
ENSG00000231310.3	100874217	TBL1XR1-AS1	453.54	-0.642897	0.154277	-4.16717	3.08407e-05	0.00113406
ENSG00000233184.9	102606465	DPH5-DT	394.512	-0.642227	0.163574	-3.92621	8.6294e-05	0.00263932
ENSG00000196741.5	NA	LINC01560	52.3964	-0.64196	0.267791	-2.39724	0.0165192	0.0907968
ENSG00000290033.1	NA	ENSG00000290033	41.1084	-0.641692	0.319668	-2.00737	0.0447104	0.163375
ENSG00000277991.4	NA	ENSG00000277991	216.013	-0.64115	0.17149	-3.7387	0.000184975	0.00478965
ENSG00000257698.3	100506844	GIHCG	76.4943	-0.640353	0.243924	-2.62521	0.00865956	0.0633238
ENSG00000269973.1	NA	ENSG00000269973	280.849	-0.640085	0.195284	-3.27771	0.00104652	0.0168975
ENSG00000258537.6	145438	FRMD6-AS2	90.4806	-0.639864	0.235482	-2.71725	0.00658265	0.0541969
ENSG00000278709.2	105416157	NKILA	39.5955	-0.637701	0.31153	-2.04699	0.0406587	0.154143
ENSG00000286898.1	NA	ENSG00000286898	394.512	-0.63759	0.20438	-3.11963	0.00181078	0.0240446
ENSG00000269609.6	100505761	C10orf95-AS1	375.091	-0.637433	0.153509	-4.15242	3.28976e-05	0.00118755
ENSG00000285952.1	NA	ENSG00000285952	791.694	-0.637426	0.149182	-4.2728	1.93036e-05	0.000792891
ENSG00000269893.10	100093630	SNHG8	2935.04	-0.637387	0.160109	-3.98095	6.86401e-05	0.00219626
ENSG00000229766.7	NA	TMX4-AS1	392.419	-0.63696	0.18461	-3.4503	0.000559957	0.0107236
ENSG00000241525.4	105371430	ENSG00000241525	73.5236	-0.635991	0.244829	-2.5977	0.00938515	0.0659135
ENSG00000258177.1	NA	ENSG00000258177	110.627	-0.635781	0.230227	-2.76154	0.00575301	0.0498577
ENSG00000287967.1	NA	ENSG00000287967	298.246	-0.635545	0.201633	-3.15198	0.00162165	0.0224339
ENSG00000293427.1	NA	ENSG00000293427	916.067	-0.635433	0.129776	-4.89638	9.76166e-07	7.03152e-05
ENSG00000267058.1	100505715	ENSG00000267058	70.974	-0.635301	0.266847	-2.38077	0.0172764	0.0933659
ENSG00000291176.1	NA	ENSG00000291176	176.663	-0.634265	0.196036	-3.23545	0.00121452	0.0185469
ENSG00000270100.1	NA	ENSG00000270100	40.4848	-0.634112	0.322604	-1.9656	0.0493444	0.172596
ENSG00000244125.1	NA	ENSG00000244125	59.0625	-0.633765	0.269265	-2.35369	0.0185883	0.0974434
ENSG00000255856.2	NA	ENSG00000255856	43.9858	-0.633647	0.318624	-1.9887	0.0467344	0.167401
ENSG00000287069.1	NA	ENSG00000287069	81.5416	-0.633337	0.251495	-2.51828	0.0117929	0.0748924
ENSG00000284428.1	NA	ENSG00000284428	298.014	-0.632821	0.181245	-3.49152	0.000480282	0.00967618
ENSG00000272223.1	NA	ENSG00000272223	55.6472	-0.632569	0.274219	-2.3068	0.0210658	0.104963
ENSG00000197989.15	85028	SNHG12	326.375	-0.631936	0.161657	-3.90912	9.26318e-05	0.00275191
ENSG00000268364.3	NA	SMC5-DT	58.019	-0.631848	0.251628	-2.51104	0.0120375	0.0759685
ENSG00000291071.1	100125556	FAM86JP	117.458	-0.631554	0.201798	-3.12963	0.00175029	0.0234994
ENSG00000293456.1	NA	C3orf86P	81.507	-0.631503	0.233105	-2.70909	0.00674682	0.0546922
ENSG00000289291.1	NA	ENSG00000289291	330.797	-0.630712	0.201063	-3.13688	0.00170756	0.0232615
ENSG00000273891.1	NA	ENSG00000273891	166.727	-0.63061	0.181319	-3.47791	0.000505337	0.0100467
ENSG00000261113.1	NA	ENSG00000261113	87.4477	-0.630165	0.234076	-2.69214	0.00709945	0.0563066
ENSG00000290555.1	106660612	LINC00680	274.107	-0.630123	0.177222	-3.55555	0.000377184	0.00812337
ENSG00000287543.1	NA	ENSG00000287543	124.637	-0.630101	0.215923	-2.91818	0.00352081	0.0370519
ENSG00000273306.1	NA	ENSG00000273306	42.7929	-0.630001	0.286316	-2.20037	0.0277807	0.124327
ENSG00000250240.6	NA	ENSG00000250240	323.157	-0.629942	0.187802	-3.35428	0.000795709	0.013947
ENSG00000228933.8	NA	ENSG00000228933	114.919	-0.629823	0.22479	-2.80183	0.00508144	0.0464484
ENSG00000293115.1	NA	CENPBD2P	438.694	-0.629565	0.178916	-3.51878	0.000433535	0.00902245
ENSG00000227388.3	NA	ENSG00000227388	173.324	-0.629443	0.215366	-2.92267	0.00347041	0.0367872
ENSG00000207751.4	NA	ENSG00000207751	178.115	-0.628939	0.17347	-3.62564	0.000288247	0.00671654
ENSG00000281691.1	100775107	RBM5-AS1	402.579	-0.628864	0.179271	-3.5079	0.000451658	0.00924111
ENSG00000229152.2	NA	ANKRD10-IT1	421.722	-0.628831	0.215718	-2.91507	0.00355614	0.0373087
ENSG00000273619.2	NA	RPS21-DT	78.6572	-0.628072	0.230097	-2.72959	0.00634125	0.0529556
ENSG00000271914.1	NA	ENSG00000271914	36.7331	-0.628063	0.314676	-1.9959	0.0459447	0.165813
ENSG00000255410.2	NA	ENSG00000255410	103.343	-0.627912	0.242096	-2.59365	0.00949644	0.0662274
ENSG00000272153.1	NA	ENSG00000272153	163.482	-0.627215	0.217698	-2.88113	0.00396258	0.040058
ENSG00000291079.1	NA	ENSG00000291079	408.909	-0.627152	0.1516	-4.13688	3.52062e-05	0.00125936
ENSG00000279726.2	NA	ENSG00000279726	92.1079	-0.627103	0.211959	-2.9586	0.00309041	0.0341156
ENSG00000226925.1	112577460	IL1R1-AS1	78.9978	-0.625957	0.236614	-2.64547	0.00815764	0.0611049
ENSG00000293271.1	NA	SLC44A3-AS1	148.176	-0.6259	0.199761	-3.13325	0.00172883	0.0233918
ENSG00000232442.3	100505771	MHENCR	210.64	-0.625341	0.175343	-3.56638	0.000361949	0.00790402
ENSG00000260233.4	NA	ZNRD2-DT	100.528	-0.625008	0.221277	-2.82455	0.0047347	0.0444582
ENSG00000243960.1	NA	ENSG00000243960	447.701	-0.624991	0.19109	-3.27066	0.00107298	0.0171145
ENSG00000267575.9	101927151	LINC02987	505.043	-0.624325	0.146135	-4.27225	1.93511e-05	0.000792891
ENSG00000287133.1	NA	ENSG00000287133	32.2929	-0.62432	0.303171	-2.0593	0.0394655	0.150952
ENSG00000230325.1	NA	ENSG00000230325	253.03	-0.62422	0.186371	-3.34934	0.000810046	0.0140423
ENSG00000250132.6	NA	ENSG00000250132	170.204	-0.624006	0.202088	-3.0878	0.00201645	0.0256697
ENSG00000232729.8	101926943	GTF2I-AS1	1581.02	-0.622731	0.151273	-4.11661	3.84488e-05	0.00135386
ENSG00000230333.6	NA	ENSG00000230333	201.675	-0.62273	0.172682	-3.60623	0.00031068	0.00707212
ENSG00000248668.3	100874002	OXCT1-AS1	44.9703	-0.622711	0.287335	-2.16719	0.03022	0.130252
ENSG00000212694.8	338799	LINC01089	448.298	-0.622477	0.180464	-3.44932	0.000562005	0.0107236
ENSG00000254662.1	NA	ENSG00000254662	350.442	-0.622112	0.224957	-2.76546	0.00568417	0.0495525
ENSG00000262905.1	NA	ENSG00000262905	108.221	-0.622109	0.226378	-2.7481	0.00599415	0.0512508
ENSG00000263388.1	NA	ENSG00000263388	66.2742	-0.621044	0.303725	-2.04475	0.040879	0.154719
ENSG00000233937.9	101928649	CTC-338M12.4	445.589	-0.620324	0.172666	-3.59262	0.000327369	0.00732925
ENSG00000286808.1	NA	ENSG00000286808	133.434	-0.62031	0.207162	-2.99432	0.00275056	0.0318356
ENSG00000269621.1	NA	ENSG00000269621	157.559	-0.619678	0.226605	-2.73462	0.00624524	0.0524565
ENSG00000269983.1	NA	ENSG00000269983	68.079	-0.619493	0.232437	-2.66521	0.00769409	0.0590916
ENSG00000164621.5	9597	SMAD5-AS1	83.1449	-0.61937	0.242652	-2.5525	0.0106953	0.0709796
ENSG00000257878.3	NA	ENSG00000257878	82.2909	-0.619295	0.27456	-2.25559	0.0240963	0.113706
ENSG00000267571.1	NA	ENSG00000267571	128.728	-0.61896	0.207242	-2.98665	0.0028205	0.0324295
ENSG00000224216.1	NA	ENSG00000224216	65.1669	-0.618475	0.255702	-2.41873	0.0155747	0.0875592
ENSG00000246695.9	NA	RASSF8-AS1	382.004	-0.618009	0.157216	-3.93095	8.46106e-05	0.00260182
ENSG00000267325.2	NA	LINC01415	78.2256	-0.617785	0.250043	-2.47072	0.0134842	0.0812812
ENSG00000248275.3	100507602	TRIM52-AS1	93.0407	-0.617515	0.234158	-2.63717	0.00836016	0.0619453
ENSG00000203644.3	NA	ENSG00000203644	87.777	-0.617399	0.289225	-2.13466	0.0327886	0.136897
ENSG00000260879.1	NA	ENSG00000260879	79.2033	-0.616013	0.243769	-2.52704	0.0115029	0.0742462
ENSG00000241684.8	100507098	ADAMTS9-AS2	305.804	-0.615612	0.159918	-3.84954	0.000118341	0.00340662
ENSG00000260808.1	NA	ENSG00000260808	177.548	-0.614646	0.215108	-2.85738	0.00427151	0.0420356
ENSG00000286319.1	NA	ENSG00000286319	193.807	-0.614544	0.1984	-3.0975	0.0019516	0.0250675
ENSG00000267216.1	108903150	ZNF8-ERVK3-1	481.677	-0.614543	0.179125	-3.43081	0.000601777	0.0113012
ENSG00000293491.1	NA	TMEM198B	2256.39	-0.614424	0.150103	-4.09334	4.25203e-05	0.00146622
ENSG00000272462.4	NA	LINC02980	91.5701	-0.613935	0.212534	-2.88864	0.00386909	0.0394835
ENSG00000261553.5	NA	ENSG00000261553	404.419	-0.61366	0.186185	-3.29598	0.000980789	0.0161675
ENSG00000265794.5	NA	ENSG00000265794	1176.84	-0.613392	0.156489	-3.91971	8.86566e-05	0.00268116
ENSG00000284738.2	101928059	ENSG00000284738	99.4744	-0.613137	0.202041	-3.03471	0.00240768	0.0289933
ENSG00000290018.1	NA	ENSG00000290018	1596.69	-0.612106	0.188258	-3.25143	0.00114827	0.0179061
ENSG00000276728.2	NA	ENSG00000276728	70.9324	-0.611209	0.259112	-2.35887	0.0183309	0.0969069
ENSG00000272849.1	NA	ENSG00000272849	201.233	-0.610425	0.205234	-2.97429	0.00293667	0.0332801
ENSG00000234423.2	101927554	LINC01250	39.2225	-0.609896	0.288613	-2.1132	0.0345838	0.140578
ENSG00000278864.1	NA	ENSG00000278864	121.987	-0.609755	0.21279	-2.86552	0.00416329	0.0412278
ENSG00000242593.8	NA	ENSG00000242593	223.472	-0.609647	0.170258	-3.58073	0.000342638	0.0075702
ENSG00000253553.9	NA	ENSG00000253553	217.62	-0.609399	0.155592	-3.91665	8.97883e-05	0.00268496
ENSG00000288044.3	NA	ENSG00000288044	59.575	-0.609287	0.271875	-2.24106	0.0250224	0.116302
ENSG00000278601.1	NA	ENSG00000278601	51.5545	-0.609222	0.288755	-2.10982	0.0348736	0.141117
ENSG00000260874.5	NA	ENSG00000260874	104.022	-0.609189	0.2357	-2.58459	0.00974943	0.0672595
ENSG00000233885.7	NA	YEATS2-AS1	452.827	-0.608565	0.178485	-3.40962	0.000650533	0.0119855
ENSG00000285804.2	NA	ENSG00000285804	203.113	-0.608403	0.180992	-3.36149	0.000775245	0.0136715
ENSG00000247416.5	101928847	ENSG00000247416	104.222	-0.608063	0.237499	-2.56028	0.0104588	0.0698509
ENSG00000224729.6	100129845	PCOLCE-AS1	5864.54	-0.607654	0.171267	-3.548	0.000388164	0.00831968
ENSG00000275185.1	NA	ENSG00000275185	56.2793	-0.607067	0.272825	-2.22512	0.0260734	0.119404
ENSG00000251556.1	NA	ENSG00000251556	187.157	-0.606511	0.206394	-2.9386	0.00329693	0.035696
ENSG00000265415.1	NA	PRR11-AS1	328.712	-0.606132	0.20357	-2.9775	0.00290606	0.0329806
ENSG00000237883.4	NA	DGUOK-AS1	316.391	-0.606109	0.181858	-3.33287	0.000859544	0.0146731
ENSG00000260563.3	NA	ENSG00000260563	140.731	-0.606028	0.217604	-2.785	0.00535278	0.0477065
ENSG00000268362.6	NA	ENSG00000268362	1195.77	-0.604859	0.181377	-3.33482	0.000853535	0.0146036
ENSG00000254665.1	NA	ENSG00000254665	400.038	-0.603697	0.193046	-3.12722	0.00176467	0.0236312
ENSG00000253661.3	100192378	ZFHX4-AS1	228.383	-0.603691	0.167123	-3.61225	0.000303552	0.00697022
ENSG00000254641.1	NA	ENSG00000254641	390.788	-0.603195	0.192244	-3.13765	0.00170309	0.0232251
ENSG00000287222.1	NA	ENSG00000287222	151.919	-0.602858	0.211291	-2.85322	0.00432791	0.0423004
ENSG00000293311.1	NA	SMPD4BP	550.663	-0.602818	0.147178	-4.09585	4.20626e-05	0.00145513
ENSG00000257530.1	NA	BICD1-AS1	66.7207	-0.60244	0.228669	-2.63456	0.00842475	0.0622484
ENSG00000229334.2	NA	TMEM44-AS2	172.613	-0.602104	0.197597	-3.04714	0.00231032	0.0282784
ENSG00000236107.10	101929680	SCN1A-AS1	2397.57	-0.601929	0.148343	-4.05769	4.95606e-05	0.00165991
ENSG00000287126.1	124907726	ENSG00000287126	172.421	-0.60135	0.188981	-3.18207	0.00146228	0.0210278
ENSG00000268001.1	100505812	CARD8-AS1	63.392	-0.600228	0.296546	-2.02406	0.0429637	0.159396
ENSG00000285577.1	NA	ENSG00000285577	362.647	-0.600055	0.204007	-2.94134	0.00326792	0.0354549
ENSG00000234028.4	101928403	EIF2AK3-DT	82.1903	-0.599855	0.248033	-2.41845	0.0155868	0.0875959
ENSG00000233143.4	NA	DIRC3-AS1	376.739	-0.598213	0.181858	-3.28946	0.00100381	0.0163586
ENSG00000274565.1	NA	ENSG00000274565	101.707	-0.597621	0.216152	-2.76482	0.00569543	0.0495525
ENSG00000237798.1	NA	ENSG00000237798	155.318	-0.597119	0.195749	-3.05044	0.00228508	0.0280741
ENSG00000283538.3	NA	ENSG00000283538	63.8668	-0.596185	0.261734	-2.27783	0.0227369	0.109619
ENSG00000247092.9	283596	SNHG10	622.191	-0.596018	0.170893	-3.48767	0.000487249	0.00976665
ENSG00000286456.3	NA	ENSG00000286456	97.6559	-0.595811	0.214783	-2.77401	0.00553701	0.0488514
ENSG00000263798.2	NA	ENSG00000263798	1552.45	-0.595688	0.153638	-3.87723	0.000105654	0.00308647
ENSG00000289353.1	NA	ENSG00000289353	291.425	-0.595587	0.186481	-3.19382	0.00140403	0.020489
ENSG00000249207.2	NA	ENSG00000249207	266.028	-0.595487	0.193424	-3.07866	0.0020793	0.0262618
ENSG00000265334.1	NA	ENSG00000265334	61.7818	-0.595474	0.272857	-2.18236	0.0290828	0.127417
ENSG00000268983.1	NA	KXD1-AS1	446.118	-0.595176	0.221862	-2.68264	0.00730427	0.0572464
ENSG00000250320.7	NA	EDIL3-DT	429.174	-0.594777	0.17925	-3.31815	0.000906148	0.0152556
ENSG00000293107.1	NA	ENSG00000293107	187.034	-0.594541	0.188575	-3.15281	0.00161708	0.0224081
ENSG00000247137.9	100506282	ANKRD42-DT	539.981	-0.594037	0.139764	-4.25029	2.13493e-05	0.000848326
ENSG00000293320.1	NA	ENSG00000293320	1392.43	-0.593381	0.169305	-3.50481	0.000456935	0.00932491
ENSG00000245849.8	100505648	RAD51-AS1	320.589	-0.593101	0.219041	-2.70772	0.00677481	0.0547479
ENSG00000273117.1	NA	INSIG1-DT	83.0491	-0.593097	0.242723	-2.44351	0.0145452	0.0843391
ENSG00000224645.1	NA	ENSG00000224645	348.642	-0.593094	0.192485	-3.08125	0.00206131	0.0261182
ENSG00000234690.7	101927043	EPCAM-DT	219.42	-0.592997	0.172423	-3.43919	0.000583453	0.0110227
ENSG00000230185.7	NA	HSDL2-AS1	146.706	-0.592607	0.188873	-3.13759	0.00170342	0.0232251
ENSG00000285728.3	NA	ENSG00000285728	177.888	-0.592602	0.167947	-3.5285	0.000417915	0.00880189
ENSG00000213888.3	NA	LINC01521	160.573	-0.591963	0.210118	-2.81729	0.00484304	0.04502
ENSG00000289586.2	105377294	ENSG00000289586	122.264	-0.591012	0.189403	-3.1204	0.00180608	0.0240227
ENSG00000187013.4	388407	LINC02875	43.7807	-0.590741	0.289817	-2.03832	0.0415176	0.156251
ENSG00000285696.1	NA	ENSG00000285696	144.909	-0.590637	0.204161	-2.893	0.00381579	0.0391124
ENSG00000290763.1	255812	SDHAP1	360.428	-0.590052	0.161201	-3.66036	0.00025186	0.00607506
ENSG00000279689.1	NA	ENSG00000279689	1565.04	-0.589978	0.182154	-3.2389	0.00119993	0.0184133
ENSG00000228274.5	NA	TOMM22-DT	267.822	-0.589771	0.15883	-3.71323	0.000204634	0.00516497
ENSG00000237187.9	441094	NR2F1-AS1	838.179	-0.589132	0.138407	-4.25652	2.07635e-05	0.000834164
ENSG00000285921.1	NA	ENSG00000285921	278.839	-0.588803	0.17597	-3.34603	0.000819765	0.0141796
ENSG00000258777.2	NA	HIF1A-AS1	177.972	-0.587549	0.204563	-2.87221	0.00407615	0.0407241
ENSG00000269044.2	NA	ENSG00000269044	212.741	-0.586955	0.164969	-3.55797	0.000373736	0.00809848
ENSG00000234494.8	100506325	SP2-AS1	182.449	-0.586853	0.183657	-3.19537	0.0013965	0.0204168
ENSG00000223745.8	NA	CCDC18-AS1	713.602	-0.586397	0.144132	-4.06846	4.73241e-05	0.00160546
ENSG00000225619.1	730811	MYT1L-AS1	80.2711	-0.585864	0.256297	-2.28588	0.0222611	0.108352
ENSG00000237080.3	107986588	EHMT2-AS1	939.313	-0.584287	0.151078	-3.86746	0.000109975	0.00320676
ENSG00000227906.10	100131208	SNAP25-AS1	177.975	-0.583786	0.172057	-3.39298	0.000691355	0.0124757
ENSG00000241769.7	100131434	EOLA1-DT	262.562	-0.582561	0.155979	-3.73487	0.000187815	0.00481753
ENSG00000291067.1	NA	ENSG00000291067	344.767	-0.581758	0.152456	-3.81589	0.000135691	0.00374874
ENSG00000282798.1	NA	ENSG00000282798	55.843	-0.580971	0.249829	-2.32547	0.0200467	0.101815
ENSG00000264578.1	NA	ENSG00000264578	252.14	-0.580829	0.204737	-2.83695	0.00455462	0.0436508
ENSG00000287782.1	NA	ENSG00000287782	336.326	-0.580814	0.192501	-3.0172	0.00255126	0.0301243
ENSG00000273373.1	NA	SLC16A4-AS1	120.681	-0.580253	0.252034	-2.30228	0.0213195	0.105594
ENSG00000245385.2	NA	ENSG00000245385	274.895	-0.579821	0.198271	-2.92439	0.00345129	0.0367369
ENSG00000231880.2	NA	ENSG00000231880	73.0605	-0.578714	0.267425	-2.16403	0.0304624	0.130715
ENSG00000267493.4	148046	CIRBP-AS1	148.318	-0.578618	0.176892	-3.27102	0.00107159	0.0171097
ENSG00000256007.1	NA	ARAP1-AS1	107.524	-0.578486	0.249851	-2.31532	0.0205952	0.103501
ENSG00000269939.1	NA	PCF11-AS1	151.056	-0.577966	0.233537	-2.47484	0.0133296	0.0807541
ENSG00000234936.1	NA	ENSG00000234936	54.9007	-0.577951	0.260906	-2.21517	0.0267483	0.121181
ENSG00000291081.1	729375	ENSG00000291081	182.202	-0.577385	0.177585	-3.25131	0.00114874	0.0179061
ENSG00000204422.7	NA	ENSG00000204422	620.648	-0.577301	0.165118	-3.49629	0.00047177	0.00955349
ENSG00000231856.4	NA	ENSG00000231856	66.9169	-0.576982	0.238787	-2.41631	0.0156788	0.0879561
ENSG00000260136.6	NA	ENSG00000260136	75.7727	-0.576633	0.268397	-2.14844	0.0316792	0.13405
ENSG00000249395.4	101805492	CASC9	240.278	-0.576399	0.170357	-3.38348	0.000715738	0.0128159
ENSG00000284697.1	NA	ENSG00000284697	170.527	-0.575845	0.185124	-3.1106	0.00186708	0.0244831
ENSG00000233589.1	NA	ENSG00000233589	109.249	-0.573188	0.231526	-2.4757	0.0132977	0.0806713
ENSG00000236529.2	84214	ENSG00000236529	175.891	-0.573181	0.195553	-2.93108	0.00337789	0.0362454
ENSG00000258824.2	NA	ENSG00000258824	139.203	-0.573143	0.22475	-2.55014	0.0107681	0.0713559
ENSG00000290846.1	107985911	ENSG00000290846	240.998	-0.573079	0.154075	-3.71948	0.000199632	0.00507117
ENSG00000257621.9	379025	PSMA3-AS1	1017.53	-0.572608	0.145794	-3.92751	8.58304e-05	0.00263419
ENSG00000279369.1	NA	ENSG00000279369	195.235	-0.57227	0.188011	-3.0438	0.00233608	0.0284569
ENSG00000271787.1	NA	ENSG00000271787	94.8619	-0.571956	0.246158	-2.32354	0.0201503	0.102144
ENSG00000253356.1	NA	ENSG00000253356	303.274	-0.57192	0.196531	-2.91008	0.00361341	0.0376496
ENSG00000272762.5	NA	ENSG00000272762	307.251	-0.571814	0.162834	-3.51163	0.000445367	0.00917188
ENSG00000268230.5	NA	ENSG00000268230	229.052	-0.571769	0.173631	-3.29302	0.00099118	0.0162366
ENSG00000253607.1	124902013	ENSG00000253607	268.769	-0.571433	0.205005	-2.78741	0.00531305	0.0475402
ENSG00000290682.1	101735302	STAG3L5P	144.159	-0.571303	0.201322	-2.83776	0.0045431	0.0436464
ENSG00000280780.4	153469	JAKMIP2-AS1	119.802	-0.571287	0.221361	-2.5808	0.00985728	0.0677258
ENSG00000274383.1	NA	ENSG00000274383	55.5254	-0.570785	0.268654	-2.12461	0.0336189	0.138217
ENSG00000278897.1	NA	ENSG00000278897	87.1875	-0.570698	0.259371	-2.20032	0.0277845	0.124327
ENSG00000212978.6	339803	C2orf74-DT	533.046	-0.57063	0.188459	-3.02787	0.00246281	0.0293658
ENSG00000280120.1	NA	ENSG00000280120	111.204	-0.570481	0.231957	-2.45943	0.0139159	0.0824966
ENSG00000245748.1	100129931	ENSG00000245748	1011.15	-0.570207	0.18949	-3.00917	0.00261967	0.0307374
ENSG00000253194.2	NA	ENSG00000253194	632.398	-0.569761	0.164913	-3.45492	0.000550448	0.0106544
ENSG00000283155.1	NA	ENSG00000283155	79.7952	-0.569028	0.22812	-2.49443	0.0126161	0.0784239
ENSG00000286430.1	NA	ENSG00000286430	80.8435	-0.568767	0.255485	-2.22622	0.0259993	0.11926
ENSG00000285967.1	646719	NIPBL-DT	711.935	-0.567986	0.157363	-3.6094	0.000306903	0.00701916
ENSG00000203876.10	100505933	ADD3-AS1	196.416	-0.567493	0.182456	-3.1103	0.001869	0.0244879
ENSG00000293478.1	NA	TP73-AS1	1389.95	-0.567491	0.14282	-3.97348	7.08311e-05	0.00224821
ENSG00000267225.1	NA	WDR7-OT1	118.875	-0.567424	0.211278	-2.68568	0.00723824	0.0569993
ENSG00000262112.1	NA	ENSG00000262112	215.235	-0.56683	0.207489	-2.73186	0.00629781	0.0526487
ENSG00000234055.1	NA	ENSG00000234055	142.97	-0.566615	0.214151	-2.64587	0.0081482	0.0610922
ENSG00000289056.2	NA	ENSG00000289056	86.4641	-0.565367	0.229027	-2.46856	0.0135659	0.0814623
ENSG00000253327.2	644660	RAD21-AS1	128.62	-0.565264	0.228363	-2.47529	0.0133127	0.0807101
ENSG00000290796.1	91355	ENSG00000290796	145.816	-0.565028	0.208529	-2.70959	0.00673665	0.0546379
ENSG00000285649.1	NA	ENSG00000285649	111.726	-0.56485	0.224951	-2.51099	0.0120394	0.0759685
ENSG00000174365.22	128439	SNHG11	264.543	-0.56483	0.16315	-3.46204	0.000536106	0.0104796
ENSG00000261687.1	NA	ENSG00000261687	105.186	-0.564563	0.23514	-2.40096	0.0163521	0.0903517
ENSG00000287957.1	NA	ENSG00000287957	166.942	-0.564013	0.256745	-2.19679	0.0280357	0.124827
ENSG00000258504.2	NA	ENSG00000258504	320.086	-0.563731	0.158317	-3.56078	0.000369757	0.00803432
ENSG00000235590.9	149775	GNAS-AS1	275.498	-0.563338	0.177901	-3.16659	0.0015424	0.0217633
ENSG00000245910.9	NA	SNHG6	357.045	-0.56319	0.168748	-3.33746	0.000845483	0.0144973
ENSG00000206195.11	503637	DUXAP8	2410.55	-0.563076	0.142527	-3.95066	7.79376e-05	0.00242977
ENSG00000288838.1	NA	ENSG00000288838	233.857	-0.563023	0.165212	-3.40789	0.000654684	0.0120229
ENSG00000238258.1	NA	ENSG00000238258	1201.78	-0.562083	0.181344	-3.09954	0.0019382	0.0249593
ENSG00000280407.3	NA	ENSG00000280407	1271.71	-0.561891	0.168897	-3.32682	0.000878432	0.0148741
ENSG00000279700.1	NA	ENSG00000279700	81.0055	-0.561533	0.261296	-2.14903	0.0316324	0.133888
ENSG00000255867.1	100874249	DENND5B-AS1	69.4065	-0.560911	0.272467	-2.05864	0.0395291	0.151049
ENSG00000279059.1	NA	ENSG00000279059	546.736	-0.5608	0.151383	-3.70451	0.000211799	0.00531182
ENSG00000288473.1	NA	ENSG00000288473	1398.12	-0.56039	0.141837	-3.95096	7.78392e-05	0.00242977
ENSG00000247903.1	NA	ENSG00000247903	201.086	-0.560305	0.171485	-3.26736	0.00108554	0.0172159
ENSG00000291049.1	286042	FAM86B3P	112.552	-0.560152	0.235357	-2.38001	0.017312	0.0935265
ENSG00000273262.1	NA	ENSG00000273262	146.012	-0.559741	0.192198	-2.91231	0.00358766	0.0374308
ENSG00000269481.1	NA	ENSG00000269481	55.9832	-0.559723	0.266158	-2.10297	0.0354682	0.142116
ENSG00000270147.1	NA	ENSG00000270147	157.601	-0.559651	0.219047	-2.55493	0.0106208	0.0706329
ENSG00000245261.1	NA	ENSG00000245261	94.4228	-0.55945	0.217822	-2.56838	0.0102176	0.0690537
ENSG00000229539.2	NA	PANK2-AS1	132.178	-0.55935	0.231708	-2.41402	0.0157774	0.0884336
ENSG00000250186.3	NA	ENSG00000250186	1259.89	-0.559192	0.180367	-3.1003	0.00193325	0.0249362
ENSG00000267191.3	NA	ZNF45-AS1	70.2785	-0.559085	0.248107	-2.25341	0.0242336	0.114095
ENSG00000224789.1	NA	ENSG00000224789	203.542	-0.559049	0.196578	-2.84391	0.00445641	0.0431316
ENSG00000291205.1	101101776	ENSG00000291205	191.273	-0.558467	0.196166	-2.84691	0.00441452	0.0429341
ENSG00000267342.1	NA	ENSG00000267342	394.671	-0.558151	0.163608	-3.41151	0.000646038	0.0119203
ENSG00000214783.9	84820	POLR2J4	467.098	-0.558128	0.158814	-3.51435	0.000440839	0.0091024
ENSG00000289089.1	NA	ENSG00000289089	144.127	-0.556957	0.260044	-2.14178	0.0322112	0.135393
ENSG00000286883.1	NA	ENSG00000286883	354.917	-0.556661	0.172679	-3.22369	0.00126552	0.0190651
ENSG00000291003.1	400322	ENSG00000291003	2774.54	-0.556349	0.144206	-3.85802	0.00011431	0.00332087
ENSG00000279344.1	NA	ENSG00000279344	533.948	-0.556147	0.161226	-3.44948	0.000561662	0.0107236
ENSG00000262420.3	NA	TXNDC11-AS1	52.2375	-0.555743	0.278425	-1.99602	0.0459318	0.16581
ENSG00000279030.1	NA	ENSG00000279030	2431.92	-0.555235	0.173669	-3.19709	0.00138821	0.0203333
ENSG00000268087.1	NA	ENSG00000268087	136.917	-0.554413	0.183717	-3.01776	0.00254654	0.0301138
ENSG00000288984.1	NA	ENSG00000288984	66.5303	-0.554047	0.263438	-2.10314	0.0354538	0.142116
ENSG00000260246.1	NA	ENSG00000260246	275.916	-0.553536	0.176315	-3.13947	0.00169251	0.0231564
ENSG00000267724.1	NA	ENSG00000267724	287.133	-0.553412	0.170988	-3.23656	0.00120979	0.0185105
ENSG00000235189.2	105373335	ENSG00000235189	122.116	-0.553236	0.208698	-2.65089	0.00802806	0.0607407
ENSG00000248538.10	157273	PPP1R3B-DT	143.689	-0.55308	0.245147	-2.25612	0.0240633	0.113609
ENSG00000235079.1	NA	ZRANB2-AS1	519.785	-0.552901	0.162012	-3.41271	0.0006432	0.011909
ENSG00000228192.10	NA	ZNF691-DT	152.451	-0.552839	0.175335	-3.15304	0.00161582	0.0224081
ENSG00000205913.7	100128788	SRRM2-AS1	82.9794	-0.551161	0.223381	-2.46735	0.0136117	0.0816132
ENSG00000251143.1	100128494	ENSG00000251143	3439.89	-0.550647	0.15644	-3.51985	0.000431783	0.00902169
ENSG00000285926.1	NA	ENSG00000285926	427.412	-0.550388	0.166596	-3.30373	0.000954069	0.015876
ENSG00000224328.1	106478956	MDC1-AS1	106.909	-0.550365	0.213413	-2.57887	0.0099123	0.067947
ENSG00000256690.1	105369332	STX5-DT	292.332	-0.550097	0.176995	-3.10798	0.00188371	0.0245992
ENSG00000261002.5	NA	VPS39-DT	88.2575	-0.550003	0.227161	-2.4212	0.0154693	0.0873399
ENSG00000232085.1	NA	ENSG00000232085	285.374	-0.549494	0.199442	-2.75515	0.00586655	0.0505268
ENSG00000267886.1	NA	ENSG00000267886	123.92	-0.549351	0.198779	-2.76363	0.00571626	0.049628
ENSG00000291276.1	NA	ENSG00000291276	58.6583	-0.548981	0.273782	-2.00518	0.0449442	0.163778
ENSG00000293293.1	NA	ENSG00000293293	128.507	-0.548417	0.244285	-2.24498	0.0247691	0.115741
ENSG00000277597.2	NA	ENSG00000277597	202.903	-0.548353	0.230445	-2.37953	0.0173345	0.0935518
ENSG00000237234.7	NA	ENSG00000237234	173.012	-0.548101	0.190544	-2.8765	0.00402112	0.0404033
ENSG00000228606.4	100287049	DCAF8-DT	318.781	-0.547599	0.168546	-3.24896	0.00115829	0.0179842
ENSG00000272379.1	NA	ENSG00000272379	58.0372	-0.547188	0.260065	-2.10404	0.0353749	0.142083
ENSG00000239791.2	NA	ENSG00000239791	350.948	-0.546546	0.160963	-3.39548	0.000685083	0.0124507
ENSG00000255717.9	23642	SNHG1	1239.85	-0.545993	0.161067	-3.38985	0.000699311	0.0125932
ENSG00000227279.2	NA	ENSG00000227279	1192.23	-0.545934	0.189103	-2.88696	0.00388981	0.0396393
ENSG00000271894.1	NA	ENSG00000271894	552.656	-0.544554	0.208418	-2.6128	0.00898037	0.0645106
ENSG00000262967.1	NA	ENSG00000262967	639.583	-0.544198	0.213899	-2.54418	0.0109534	0.0720559
ENSG00000291150.1	645166	LSP1P5	321.546	-0.544051	0.1492	-3.64646	0.000265878	0.00630124
ENSG00000280832.3	NA	GSEC	259.656	-0.543819	0.172677	-3.14934	0.00163638	0.0225449
ENSG00000215256.6	55449	DHRS4-AS1	578.239	-0.543615	0.161729	-3.36127	0.000775852	0.0136715
ENSG00000260942.1	101752400	CAPN10-DT	176.765	-0.543457	0.206278	-2.63458	0.00842411	0.0622484
ENSG00000288905.2	645166	LSP1P5	113.283	-0.542791	0.206885	-2.62363	0.00869983	0.0635075
ENSG00000231187.3	102724593	SYT15-AS1	76.1923	-0.54217	0.240901	-2.25059	0.0244113	0.114619
ENSG00000288933.2	NA	ENSG00000288933	218.896	-0.542136	0.196374	-2.76073	0.0057673	0.049898
ENSG00000266980.1	NA	ENSG00000266980	327.833	-0.542115	0.160317	-3.38152	0.000720866	0.012893
ENSG00000196756.15	388796	SNHG17	1004.64	-0.542106	0.150197	-3.6093	0.000307019	0.00701916
ENSG00000272106.1	NA	ENSG00000272106	159.611	-0.541506	0.190653	-2.84028	0.00450746	0.0434628
ENSG00000225783.9	440823	MIAT	1480.33	-0.541136	0.168123	-3.21869	0.0012878	0.0193148
ENSG00000292979.1	NA	ENSG00000292979	113.147	-0.541043	0.249228	-2.17087	0.0299409	0.129651
ENSG00000290560.1	653188	ENSG00000290560	240.535	-0.540589	0.152025	-3.55592	0.000376662	0.00812337
ENSG00000227033.1	NA	ENSG00000227033	56.7226	-0.53994	0.271442	-1.98915	0.0466844	0.167336
ENSG00000255539.1	105369373	ENSG00000255539	68.624	-0.539502	0.264279	-2.04141	0.0412099	0.155574
ENSG00000249180.1	NA	ENSG00000249180	296.594	-0.539195	0.213122	-2.52998	0.0114068	0.0739283
ENSG00000228889.9	100289373	UBAC2-AS1	68.3584	-0.538614	0.231256	-2.32909	0.0198545	0.101246
ENSG00000289357.1	NA	ENSG00000289357	124.533	-0.538293	0.221045	-2.43522	0.0148827	0.0854681
ENSG00000286837.1	NA	ENSG00000286837	80.4287	-0.536999	0.210352	-2.55286	0.0106842	0.0709356
ENSG00000234793.1	NA	ENSG00000234793	81.4943	-0.536407	0.249944	-2.1461	0.0318646	0.134402
ENSG00000254635.6	NA	WAC-AS1	683.191	-0.536319	0.162627	-3.29784	0.000974307	0.0161108
ENSG00000259994.1	NA	ENSG00000259994	120.922	-0.535883	0.195746	-2.73765	0.00618803	0.0521454
ENSG00000253133.2	NA	GPAT4-AS1	1529.37	-0.535803	0.169528	-3.16055	0.00157471	0.022081
ENSG00000257545.5	100287944	ENSG00000257545	75.4818	-0.535733	0.249388	-2.14819	0.0316989	0.134098
ENSG00000259865.1	NA	ENSG00000259865	94.9997	-0.535559	0.232821	-2.3003	0.0214312	0.105919
ENSG00000278177.1	NA	ENSG00000278177	235.986	-0.53535	0.192052	-2.78753	0.00531111	0.0475402
ENSG00000267283.1	NA	ENSG00000267283	299.628	-0.535192	0.153923	-3.477	0.000507054	0.0100613
ENSG00000267062.1	NA	ENSG00000267062	1545.82	-0.534869	0.164784	-3.24588	0.00117088	0.018073
ENSG00000289738.1	NA	ENSG00000289738	269.258	-0.534459	0.198807	-2.68833	0.00718108	0.0567425
ENSG00000249899.6	NA	ITGA2-AS1	298.108	-0.533536	0.156134	-3.41716	0.00063277	0.0117437
ENSG00000245937.10	644873	SLC12A2-DT	627.979	-0.533403	0.159198	-3.35056	0.000806475	0.0140371
ENSG00000290988.1	163115	ZNF781	121.081	-0.533086	0.209433	-2.54538	0.010916	0.0719596
ENSG00000280195.2	NA	ENSG00000280195	1510.86	-0.533036	0.208598	-2.55532	0.0106089	0.070614
ENSG00000246089.5	100287015	MCPH1-DT	124.851	-0.532904	0.241711	-2.20472	0.027474	0.123441
ENSG00000269749.1	NA	ENSG00000269749	93.7257	-0.532374	0.230606	-2.30859	0.0209662	0.104566
ENSG00000237753.2	NA	SLC20A1-DT	79.8956	-0.532348	0.247898	-2.14744	0.0317581	0.13422
ENSG00000261872.1	NA	ENSG00000261872	296.025	-0.532236	0.192535	-2.76437	0.0057033	0.0495612
ENSG00000269427.1	NA	ENSG00000269427	111.671	-0.532217	0.226189	-2.35298	0.0186239	0.0974434
ENSG00000261505.1	NA	ENSG00000261505	1167.33	-0.531923	0.163898	-3.24544	0.00117269	0.0180833
ENSG00000289810.1	NA	ENSG00000289810	139.675	-0.531888	0.216417	-2.4577	0.0139829	0.0826566
ENSG00000285710.1	NA	ENSG00000285710	485.677	-0.531557	0.186603	-2.8486	0.00439127	0.0428135
ENSG00000263826.1	NA	ENSG00000263826	125.443	-0.531545	0.218178	-2.43629	0.0148389	0.0853698
ENSG00000225411.3	NA	ENSG00000225411	86.2499	-0.530658	0.230615	-2.30106	0.0213884	0.105858
ENSG00000266469.2	NA	ENSG00000266469	378.059	-0.530519	0.203033	-2.61297	0.00897594	0.0645106
ENSG00000230148.8	100874362	HOXB-AS1	131.056	-0.529279	0.206637	-2.56139	0.0104255	0.0697167
ENSG00000236861.6	NA	BET1-AS1	55.6497	-0.528929	0.269538	-1.96236	0.0497209	0.173306
ENSG00000260005.6	NA	ENSG00000260005	504.799	-0.528711	0.148654	-3.55665	0.000375607	0.00812337
ENSG00000280927.1	285463	CTBP1-AS	1036.11	-0.528129	0.166204	-3.17759	0.00148505	0.0212583
ENSG00000254109.6	100128750	RBPMS-AS1	289.461	-0.527873	0.189752	-2.7819	0.00540409	0.0481092
ENSG00000290865.1	100131998	RRN3P3	219.54	-0.527406	0.176551	-2.98727	0.00281477	0.0323873
ENSG00000280187.2	NA	ENSG00000280187	118.572	-0.526798	0.195514	-2.69443	0.0070509	0.0561145
ENSG00000225075.1	NA	ENSG00000225075	151.751	-0.52667	0.185571	-2.83811	0.00453815	0.0436418
ENSG00000291220.1	NA	ENSG00000291220	508.84	-0.526637	0.138571	-3.80049	0.000144412	0.00393455
ENSG00000231864.2	NA	ENSG00000231864	126.539	-0.526627	0.24875	-2.11709	0.0342524	0.139767
ENSG00000259827.1	NA	ENSG00000259827	68.3479	-0.526506	0.25471	-2.06708	0.0387265	0.149257
ENSG00000224086.6	NA	PPM1F-AS1	1453.68	-0.526406	0.119011	-4.42317	9.7263e-06	0.000452603
ENSG00000225578.1	100874001	NCBP2-AS1	133.055	-0.526283	0.235098	-2.23857	0.0251837	0.116742
ENSG00000229153.7	285965	EPHA1-AS1	88.9412	-0.526039	0.238002	-2.21024	0.0270888	0.12216
ENSG00000261460.1	NA	ENSG00000261460	906.081	-0.525404	0.156844	-3.34986	0.000808516	0.0140423
ENSG00000279696.1	NA	ENSG00000279696	303.893	-0.525353	0.185783	-2.82778	0.00468723	0.0443557
ENSG00000227487.4	NA	NCAM1-AS1	119.519	-0.524202	0.190443	-2.75254	0.00591353	0.0508012
ENSG00000270696.1	NA	ENSG00000270696	389.131	-0.524109	0.187924	-2.78894	0.00528801	0.0473968
ENSG00000247228.3	400541	ENSG00000247228	1427.63	-0.524003	0.173615	-3.01818	0.00254299	0.0300943
ENSG00000258634.3	NA	ENSG00000258634	877.469	-0.523554	0.127221	-4.11533	3.86632e-05	0.00135536
ENSG00000241073.1	NA	ENSG00000241073	97.3149	-0.523284	0.238989	-2.18957	0.0285551	0.126162
ENSG00000283411.1	NA	ENSG00000283411	91.5955	-0.523151	0.237902	-2.19902	0.0278767	0.124471
ENSG00000273784.5	NA	ENSG00000273784	348.078	-0.523012	0.192983	-2.71014	0.00672549	0.0546124
ENSG00000231194.1	NA	FARP1-AS1	95.5908	-0.522889	0.240467	-2.17447	0.02967	0.129022
ENSG00000261105.6	101927155	LMO7-AS1	105.865	-0.521861	0.200846	-2.59831	0.0093684	0.0659135
ENSG00000234222.6	105371260	LIX1L-AS1	674.937	-0.521477	0.159481	-3.26983	0.00107611	0.0171472
ENSG00000236991.6	101927983	EDRF1-AS1	300.487	-0.521265	0.181711	-2.86865	0.00412232	0.0409507
ENSG00000293188.1	NA	ENSG00000293188	770.078	-0.52096	0.149446	-3.48595	0.000490401	0.00979249
ENSG00000240963.1	NA	ENSG00000240963	530.377	-0.520642	0.210486	-2.47352	0.0133788	0.0809241
ENSG00000272742.1	NA	ENSG00000272742	940.949	-0.519495	0.184076	-2.82217	0.00476994	0.0446522
ENSG00000267348.3	105372419	GEMIN7-AS1	295.639	-0.519494	0.170421	-3.0483	0.00230142	0.0282309
ENSG00000233223.5	100996842	MPDU1-AS1	152.962	-0.519315	0.209345	-2.48067	0.0131137	0.0802437
ENSG00000264577.1	NA	ENSG00000264577	5859.97	-0.518942	0.178719	-2.90367	0.00368818	0.0381833
ENSG00000289138.1	NA	ENSG00000289138	91.2449	-0.518793	0.246921	-2.10105	0.0356367	0.142249
ENSG00000285596.1	NA	ENSG00000285596	141.837	-0.518187	0.258364	-2.00564	0.0448942	0.163777
ENSG00000270084.2	NA	GAS5-AS1	97.1284	-0.51818	0.242998	-2.13244	0.0329704	0.137125
ENSG00000247796.3	257396	MOCS2-DT	82.9387	-0.518106	0.233248	-2.22126	0.0263331	0.120059
ENSG00000226647.2	NA	ENSG00000226647	178.603	-0.517836	0.195595	-2.64749	0.00810924	0.0610321
ENSG00000255390.1	NA	DCHS1-AS1	777.574	-0.517584	0.175401	-2.95086	0.00316888	0.0346906
ENSG00000289124.1	NA	ENSG00000289124	304.531	-0.517394	0.215156	-2.40474	0.0161841	0.0896117
ENSG00000232940.8	414765	HCG25	840.759	-0.516968	0.15095	-3.42476	0.000615349	0.0115013
ENSG00000287769.1	124902204	ENSG00000287769	120.939	-0.516605	0.206654	-2.49985	0.0124245	0.0776529
ENSG00000229893.2	NA	TAX1BP1-AS1	276.808	-0.516465	0.199122	-2.59372	0.00949447	0.0662274
ENSG00000259118.5	100506321	ENSG00000259118	253.336	-0.516372	0.184794	-2.79431	0.00520107	0.0470993
ENSG00000285935.1	NA	ENSG00000285935	355.84	-0.516077	0.1974	-2.61438	0.00893908	0.0643606
ENSG00000230149.2	NA	ENSG00000230149	86.2446	-0.516068	0.255169	-2.02246	0.0431289	0.159746
ENSG00000278600.1	NA	ENSG00000278600	295.407	-0.515996	0.20472	-2.5205	0.0117188	0.0746363
ENSG00000257831.1	NA	ENSG00000257831	169.532	-0.515882	0.190918	-2.70212	0.00688993	0.0552279
ENSG00000272109.2	NA	ENSG00000272109	262.088	-0.515715	0.175862	-2.9325	0.0033625	0.0362319
ENSG00000259992.1	NA	ENSG00000259992	181.187	-0.515663	0.19836	-2.59963	0.00933233	0.0659067
ENSG00000266969.1	NA	CEP192-DT	261.321	-0.515407	0.169757	-3.03614	0.00239628	0.0289222
ENSG00000247934.4	NA	ENSG00000247934	174.549	-0.514606	0.197271	-2.60863	0.00909067	0.0648893
ENSG00000287168.3	NA	ENSG00000287168	213.359	-0.514589	0.173533	-2.96537	0.0030232	0.0338234
ENSG00000247373.3	NA	TMED2-DT	362.861	-0.513727	0.155161	-3.31093	0.000929871	0.0155719
ENSG00000272056.1	NA	ENSG00000272056	315.71	-0.513689	0.205604	-2.49844	0.0124742	0.0778697
ENSG00000288663.1	NA	ENSG00000288663	1519.18	-0.513442	0.159425	-3.22059	0.00127929	0.0192198
ENSG00000226245.1	414197	ZNF32-AS1	119.3	-0.513103	0.203343	-2.52334	0.0116247	0.0744539
ENSG00000259495.3	NA	ARNT2-DT	343.492	-0.512967	0.145418	-3.52752	0.000419468	0.00882282
ENSG00000254003.1	102723885	SRI-AS1	123.701	-0.512378	0.225901	-2.26816	0.0233197	0.111509
ENSG00000249825.6	101929215	THBS4-AS1	203.531	-0.5122	0.188458	-2.71784	0.00657099	0.0541966
ENSG00000234456.10	100505881	MAGI2-AS3	3992.67	-0.51196	0.144681	-3.53855	0.000402325	0.00856501
ENSG00000279504.1	NA	ENSG00000279504	329.734	-0.511682	0.195778	-2.61358	0.00895981	0.0644804
ENSG00000281376.1	103021294	ABALON	286.651	-0.511254	0.203622	-2.5108	0.0120459	0.0759791
ENSG00000293192.1	NA	ENSG00000293192	92.6267	-0.511174	0.236435	-2.16201	0.0306175	0.131161
ENSG00000290415.1	106480334	ENSG00000290415	217.152	-0.511095	0.191893	-2.66343	0.00773475	0.0592394
ENSG00000250910.8	102724776	MAP9-AS1	498.361	-0.510067	0.179309	-2.84462	0.0044464	0.0431113
ENSG00000290986.1	NA	ENSG00000290986	76.2127	-0.510048	0.244603	-2.08521	0.0370505	0.145458
ENSG00000235298.1	NA	HNRNPK-AS1	2357.66	-0.509753	0.165879	-3.07305	0.00211886	0.0266123
ENSG00000254027.1	NA	LNMICC	58.6743	-0.509389	0.249844	-2.03883	0.0414669	0.156139
ENSG00000290854.1	NA	ENSG00000290854	730.523	-0.509033	0.161826	-3.14557	0.00165764	0.0227582
ENSG00000278936.1	NA	ENSG00000278936	137.955	-0.508679	0.193844	-2.62416	0.0086862	0.0634374
ENSG00000249406.3	NA	ENSG00000249406	2492.86	-0.508613	0.207944	-2.44591	0.0144487	0.0840753
ENSG00000235522.6	NA	ENSG00000235522	112.903	-0.508577	0.237724	-2.13936	0.0324065	0.135925
ENSG00000249035.7	101927096	CLMAT3	140.948	-0.508299	0.209294	-2.42864	0.0151558	0.0861754
ENSG00000224195.1	NA	CAMK2G-AS1	118.28	-0.507577	0.209697	-2.42053	0.0154978	0.0873633
ENSG00000260083.3	101928736	MIR762HG	309.886	-0.507207	0.210283	-2.41201	0.0158647	0.0886748
ENSG00000224032.9	NA	EPB41L4A-AS1	369.719	-0.50694	0.167128	-3.03325	0.00241933	0.0290815
ENSG00000273090.1	NA	ENSG00000273090	207.401	-0.506872	0.220744	-2.29619	0.0216649	0.106336
ENSG00000279605.1	NA	ENSG00000279605	608.403	-0.506744	0.158978	-3.18752	0.00143498	0.0207099
ENSG00000287011.1	NA	ENSG00000287011	191.592	-0.506623	0.167736	-3.02035	0.0025248	0.0299464
ENSG00000286545.1	NA	ENSG00000286545	137.318	-0.506355	0.241927	-2.09301	0.0363481	0.143652
ENSG00000260545.1	NA	ENSG00000260545	197.649	-0.505912	0.19626	-2.57777	0.00994398	0.0680789
ENSG00000261771.5	100533483	DNAAF4-CCPG1	1657.02	-0.505681	0.177036	-2.85637	0.00428519	0.0421122
ENSG00000267469.1	NA	ENSG00000267469	2384.53	-0.505217	0.17562	-2.87677	0.00401771	0.0403948
ENSG00000279833.1	NA	ENSG00000279833	63.9162	-0.505097	0.256225	-1.9713	0.0486891	0.171291
ENSG00000269243.1	NA	ENSG00000269243	940.939	-0.504353	0.174601	-2.88861	0.00386951	0.0394835
ENSG00000214401.6	644246	KANSL1-AS1	77.665	-0.504269	0.24241	-2.08023	0.037504	0.146333
ENSG00000285314.1	NA	ENSG00000285314	1525.99	-0.504043	0.152762	-3.29954	0.000968445	0.0160475
ENSG00000272145.2	NA	NFYC-AS1	109.442	-0.503947	0.202014	-2.49461	0.0126096	0.0784239
ENSG00000290894.1	54660	PCDHB18P	115.088	-0.503925	0.214251	-2.35203	0.0186712	0.0975937
ENSG00000272008.1	NA	ENSG00000272008	166.922	-0.502988	0.206831	-2.43188	0.0150207	0.0858186
ENSG00000231064.9	105371450	THBS3-AS1	2155.51	-0.502647	0.135727	-3.70338	0.000212742	0.00531855
ENSG00000279694.1	NA	ENSG00000279694	95.9124	-0.502636	0.227147	-2.21282	0.0269101	0.121705
ENSG00000285725.1	NA	ENSG00000285725	492.695	-0.50178	0.169635	-2.958	0.00309641	0.0341314
ENSG00000248734.2	NA	ENSG00000248734	122.411	-0.50164	0.232032	-2.16195	0.0306223	0.131161
ENSG00000225733.8	100505641	FGD5-AS1	3519.98	-0.50161	0.174484	-2.87482	0.00404263	0.040542
ENSG00000279827.1	NA	ENSG00000279827	144.041	-0.501151	0.237631	-2.10894	0.0349494	0.141185
ENSG00000284829.1	NA	ENSG00000284829	481.296	-0.500926	0.168838	-2.9669	0.00300818	0.0337686
ENSG00000269416.7	104472717	LINC01224	175.707	-0.500728	0.180468	-2.77461	0.00552677	0.0487884
ENSG00000259033.2	NA	ENSG00000259033	102.739	-0.500677	0.21146	-2.36772	0.0178981	0.0953109
ENSG00000272770.1	NA	ENSG00000272770	627.552	-0.500179	0.183021	-2.73291	0.00627775	0.0525413
ENSG00000278903.5	124905312	ENSG00000278903	98.1541	-0.499941	0.19666	-2.54216	0.0110171	0.072204
ENSG00000225963.8	NA	ENSG00000225963	87.0539	-0.499816	0.223355	-2.23776	0.0252365	0.116898
ENSG00000239775.1	NA	ENSG00000239775	253.947	-0.499481	0.202337	-2.46856	0.0135658	0.0814623
ENSG00000231563.3	NA	ENSG00000231563	166.082	-0.499453	0.20973	-2.38141	0.0172466	0.093237
ENSG00000273230.1	NA	ENSG00000273230	154.551	-0.49912	0.194414	-2.56731	0.0102491	0.0691236
ENSG00000240449.1	NA	REPIN1-AS1	311.632	-0.499001	0.185809	-2.68555	0.00724099	0.0569993
ENSG00000270823.1	NA	ENSG00000270823	1685.84	-0.498653	0.209126	-2.38446	0.0171043	0.0926897
ENSG00000228509.7	NA	ENSG00000228509	330.32	-0.498516	0.165211	-3.01745	0.00254914	0.0301218
ENSG00000269867.1	NA	ENSG00000269867	79.5623	-0.497964	0.233266	-2.13475	0.0327816	0.136897
ENSG00000244380.1	NA	ENSG00000244380	674.265	-0.497007	0.225644	-2.20261	0.0276219	0.123824
ENSG00000262202.4	NA	ENSG00000262202	314.298	-0.496929	0.247895	-2.00459	0.0450066	0.163915
ENSG00000290445.1	414194	CCNYL2	737.478	-0.496208	0.147636	-3.36103	0.000776525	0.0136715
ENSG00000254929.6	NA	ENSG00000254929	81.9703	-0.495881	0.231861	-2.1387	0.0324603	0.136065
ENSG00000254501.1	NA	ENSG00000254501	143.084	-0.49588	0.215858	-2.29725	0.0216046	0.106205
ENSG00000258660.1	NA	ENSG00000258660	99.2347	-0.495859	0.251105	-1.97471	0.0483012	0.170465
ENSG00000293199.1	NA	PTENP1	202.819	-0.495312	0.230782	-2.14624	0.0318539	0.134398
ENSG00000286535.1	124902026	ENSG00000286535	153.916	-0.495148	0.204712	-2.41876	0.0155736	0.0875592
ENSG00000268471.6	54553	MIR4453HG	213.424	-0.494303	0.197004	-2.5091	0.0121039	0.0759955
ENSG00000269984.1	NA	ENSG00000269984	322.949	-0.493962	0.169239	-2.91872	0.00351473	0.037031
ENSG00000272142.4	100129461	LYRM4-AS1	333.788	-0.493959	0.177364	-2.785	0.0053528	0.0477065
ENSG00000285677.2	105371729	ENSG00000285677	3571.55	-0.493755	0.165667	-2.9804	0.00287874	0.0327464
ENSG00000290912.1	100132101	HERC2P7	80.0471	-0.493736	0.236245	-2.08993	0.0366244	0.144365
ENSG00000236859.8	254128	NIFK-AS1	726.768	-0.493652	0.174462	-2.82957	0.00466108	0.0441613
ENSG00000278811.4	100289211	LINC00624	121.39	-0.49335	0.247715	-1.9916	0.0464152	0.166826
ENSG00000269987.1	NA	ENSG00000269987	1549.41	-0.493294	0.174881	-2.82074	0.00479128	0.0447233
ENSG00000232527.8	100996732	LINC02802	73.2441	-0.492823	0.223073	-2.20925	0.0271574	0.122333
ENSG00000223901.2	NA	ENSG00000223901	219.615	-0.492807	0.170234	-2.89488	0.00379309	0.0389303
ENSG00000239801.1	NA	DENND6A-AS1	106.174	-0.492488	0.215058	-2.29002	0.0220199	0.107489
ENSG00000290908.1	NA	ENSG00000290908	107.5	-0.49241	0.23429	-2.10171	0.0355785	0.142197
ENSG00000235481.4	101929688	UBE2R2-AS1	146.577	-0.492408	0.182008	-2.70542	0.00682172	0.0548563
ENSG00000274177.1	NA	ENSG00000274177	510.143	-0.492288	0.199041	-2.4733	0.0133872	0.080944
ENSG00000226849.1	NA	ENSG00000226849	403.137	-0.492156	0.160666	-3.06322	0.00218969	0.0271773
ENSG00000228170.1	NA	ENSG00000228170	162.495	-0.492102	0.202024	-2.43586	0.0148565	0.0854401
ENSG00000282951.1	NA	ENSG00000282951	89.5133	-0.49196	0.23653	-2.07991	0.0375342	0.146415
ENSG00000273329.2	NA	ENSG00000273329	793.608	-0.491844	0.197207	-2.49404	0.0126297	0.0784696
ENSG00000287387.1	NA	ENSG00000287387	684.317	-0.49123	0.170989	-2.87288	0.00406753	0.040714
ENSG00000224186.8	100996485	PITX1-AS1	1233.98	-0.491128	0.137636	-3.56831	0.000359294	0.00786111
ENSG00000223960.9	101927027	CHROMR	1788.29	-0.491066	0.147911	-3.32001	0.000900137	0.0151868
ENSG00000235875.3	100874238	ARHGEF7-AS2	81.7117	-0.490387	0.241913	-2.02712	0.0426504	0.158784
ENSG00000259539.1	NA	ENSG00000259539	87.4337	-0.490088	0.228987	-2.14024	0.0323352	0.135744
ENSG00000285756.2	389906	ENSG00000285756	4877.95	-0.49008	0.136632	-3.58686	0.000334681	0.00744652
ENSG00000284954.1	100507547	ENSG00000284954	109.149	-0.489506	0.207684	-2.35698	0.0184244	0.0972058
ENSG00000272909.1	NA	ENSG00000272909	239.786	-0.48901	0.17995	-2.71748	0.00657808	0.0541969
ENSG00000233922.4	105372840	LINC01694	100.148	-0.488927	0.213472	-2.29035	0.0220007	0.107483
ENSG00000273189.1	NA	ENSG00000273189	1818.82	-0.48862	0.1919	-2.54622	0.0108898	0.071847
ENSG00000288849.1	NA	ENSG00000288849	1401.46	-0.488115	0.177559	-2.74902	0.00597733	0.0511347
ENSG00000257270.1	NA	ENSG00000257270	239.444	-0.487794	0.194638	-2.50616	0.0122051	0.0765245
ENSG00000289455.1	NA	ENSG00000289455	104.29	-0.487511	0.215588	-2.26131	0.02374	0.112903
ENSG00000230084.8	NA	ZBTB47-AS1	430.058	-0.487283	0.199921	-2.43738	0.0147943	0.0851751
ENSG00000293476.1	NA	ENSG00000293476	474.854	-0.487034	0.156397	-3.11408	0.00184517	0.0243473
ENSG00000176868.3	NA	ENSG00000176868	2813.53	-0.48683	0.168498	-2.88923	0.00386185	0.0394564
ENSG00000225032.5	102723566	ENSG00000225032	363.416	-0.486817	0.19401	-2.50924	0.0120991	0.0759955
ENSG00000290830.1	NA	ENSG00000290830	285.092	-0.486769	0.205872	-2.36442	0.0180582	0.0959798
ENSG00000258725.2	100507118	PRC1-AS1	1169.23	-0.486308	0.161582	-3.00967	0.00261529	0.0307299
ENSG00000270175.2	NA	ENSG00000270175	100.926	-0.486067	0.230751	-2.10646	0.0351647	0.141562
ENSG00000236756.4	414245	DNAJC9-AS1	323.698	-0.485864	0.197566	-2.45925	0.0139229	0.0825069
ENSG00000266341.1	NA	ENSG00000266341	491.485	-0.485825	0.18552	-2.61872	0.00882603	0.0639581
ENSG00000254307.2	NA	ENSG00000254307	210.033	-0.48565	0.204178	-2.37856	0.0173804	0.0936395
ENSG00000205622.13	NA	ETS2-AS1	117.628	-0.485322	0.204648	-2.3715	0.0177161	0.0945924
ENSG00000247853.2	NA	ENSG00000247853	926.348	-0.485312	0.16592	-2.92498	0.00344476	0.0367369
ENSG00000291091.1	220729	SDHAP4	1013.55	-0.484221	0.145397	-3.33035	0.000867374	0.0147603
ENSG00000293499.1	NA	ENSG00000293499	80.5169	-0.4841	0.244067	-1.98347	0.0473147	0.168574
ENSG00000272668.2	107985216	ENSG00000272668	330.902	-0.483897	0.188137	-2.57204	0.01011	0.068625
ENSG00000287765.1	NA	ENSG00000287765	753.358	-0.483866	0.187782	-2.57675	0.0099734	0.0680789
ENSG00000259678.1	NA	ENSG00000259678	200.289	-0.48355	0.192246	-2.51526	0.0118944	0.0752944
ENSG00000290746.1	340591	CA5BP1	601.757	-0.483304	0.168615	-2.86631	0.00415283	0.0411502
ENSG00000259768.8	101927978	ZFHX3-AS1	1453.03	-0.482812	0.170344	-2.83433	0.00459214	0.0438061
ENSG00000235426.2	NA	ENSG00000235426	120.312	-0.482282	0.245759	-1.96242	0.0497132	0.173306
ENSG00000228237.5	100130197	EFCAB14-AS1	164.649	-0.482176	0.197749	-2.43833	0.0147554	0.0850908
ENSG00000258199.1	NA	ENSG00000258199	438.449	-0.481606	0.158667	-3.03533	0.00240271	0.0289619
ENSG00000289294.2	NA	ENSG00000289294	85.6991	-0.481517	0.238308	-2.02057	0.0433245	0.160357
ENSG00000287086.1	NA	ENSG00000287086	726.155	-0.481471	0.210256	-2.28992	0.0220257	0.107489
ENSG00000259773.1	NA	ENSG00000259773	180.716	-0.481329	0.211372	-2.27716	0.0227764	0.109692
ENSG00000232581.1	NA	ENSG00000232581	284.634	-0.480594	0.184171	-2.60951	0.00906731	0.0648105
ENSG00000234678.2	NA	ELF3-AS1	1010.57	-0.480473	0.156535	-3.06942	0.00214472	0.0268089
ENSG00000262211.1	NA	ENSG00000262211	677.456	-0.480457	0.192415	-2.49698	0.0125255	0.0780368
ENSG00000245149.6	101927612	RNF139-DT	175.727	-0.480162	0.183236	-2.62045	0.00878131	0.0637777
ENSG00000231890.10	NA	DARS1-AS1	88.8929	-0.480151	0.22655	-2.1194	0.0340563	0.139258
ENSG00000254911.3	619383	SCARNA9	319.018	-0.480107	0.185317	-2.59073	0.00957718	0.066555
ENSG00000235237.1	NA	ENSG00000235237	156.645	-0.480033	0.229849	-2.08847	0.0367556	0.144749
ENSG00000282542.1	NA	ENSG00000282542	97.1447	-0.479846	0.223128	-2.15055	0.031512	0.133522
ENSG00000286803.1	NA	ENSG00000286803	369.888	-0.479823	0.186265	-2.57602	0.00999454	0.0681937
ENSG00000228065.13	NA	LINC01515	557.092	-0.479734	0.158331	-3.02995	0.00244592	0.0292085
ENSG00000261924.1	400627	ENSG00000261924	158.387	-0.47906	0.186873	-2.56356	0.0103604	0.069547
ENSG00000262533.1	NA	ENSG00000262533	724.449	-0.478949	0.170506	-2.80899	0.00496976	0.0458199
ENSG00000271380.1	NA	ENSG00000271380	337.343	-0.478454	0.206715	-2.31456	0.020637	0.103579
ENSG00000259248.7	100130855	USP3-AS1	578.785	-0.477191	0.15331	-3.11259	0.00185456	0.0244194
ENSG00000287151.1	29798	C2orf27A	234.247	-0.477084	0.164575	-2.89888	0.00374497	0.0385871
ENSG00000291048.1	106479038	ENSG00000291048	76.1446	-0.477024	0.239188	-1.99435	0.0461137	0.166142
ENSG00000228315.12	91316	GUSBP11	392.022	-0.476838	0.147035	-3.24301	0.00118273	0.0182025
ENSG00000257553.1	NA	ENSG00000257553	232.21	-0.47643	0.202911	-2.34798	0.0188756	0.0983366
ENSG00000248694.1	NA	ENSG00000248694	200.192	-0.476215	0.19284	-2.46949	0.0135307	0.0814374
ENSG00000247950.9	100533182	SEC24B-AS1	98.0599	-0.47513	0.203719	-2.33229	0.0196856	0.100596
ENSG00000285957.1	NA	ENSG00000285957	125.423	-0.474928	0.19107	-2.48562	0.0129327	0.0796308
ENSG00000280239.1	NA	ENSG00000280239	111.564	-0.474914	0.214411	-2.21497	0.0267623	0.12121
ENSG00000268112.1	NA	ENSG00000268112	315.073	-0.474171	0.182969	-2.59153	0.00955493	0.0664883
ENSG00000215424.10	114044	MCM3AP-AS1	997.253	-0.473211	0.131332	-3.60315	0.000314378	0.00712545
ENSG00000175061.20	125144	SNHG29	6782.72	-0.472675	0.168768	-2.80074	0.00509856	0.0464912
ENSG00000258057.6	100286844	BCDIN3D-AS1	297.5	-0.472655	0.174336	-2.71118	0.00670438	0.0545444
ENSG00000259175.1	101929586	ENSG00000259175	93.916	-0.472295	0.240241	-1.96592	0.0493078	0.172544
ENSG00000152931.9	25859	PART1	78.3767	-0.471714	0.227898	-2.06985	0.0384667	0.148729
ENSG00000280798.1	283267	LINC00294	1310.13	-0.471638	0.166932	-2.82532	0.00472329	0.0444086
ENSG00000280180.1	NA	ENSG00000280180	475.518	-0.470098	0.157965	-2.97597	0.00292067	0.0331226
ENSG00000267629.3	NA	ENSG00000267629	405.899	-0.469918	0.148206	-3.17071	0.00152068	0.0216772
ENSG00000284803.1	NA	ENSG00000284803	6891.07	-0.469755	0.188612	-2.49059	0.012753	0.0789556
ENSG00000232160.7	101928578	RAP2C-AS1	488.945	-0.469345	0.175797	-2.66981	0.00758946	0.058516
ENSG00000279738.1	NA	ENSG00000279738	5891.74	-0.468027	0.161158	-2.90415	0.00368247	0.0381746
ENSG00000286388.1	NA	ENSG00000286388	432.238	-0.467813	0.203367	-2.30034	0.0214292	0.105919
ENSG00000285763.1	NA	ENSG00000285763	119.303	-0.467318	0.213246	-2.19145	0.028419	0.125824
ENSG00000267080.8	339201	ASB16-AS1	475.104	-0.46655	0.150286	-3.1044	0.00190664	0.024694
ENSG00000278861.1	NA	ENSG00000278861	200.641	-0.466204	0.20369	-2.28879	0.0220914	0.107692
ENSG00000257337.9	283335	TNS2-AS1	3472.5	-0.46595	0.175871	-2.64939	0.00806375	0.0608639
ENSG00000257342.1	NA	ENSG00000257342	582.18	-0.465706	0.187563	-2.48294	0.0130304	0.0799971
ENSG00000268015.1	NA	ENSG00000268015	872.074	-0.465412	0.18061	-2.57689	0.0099694	0.0680789
ENSG00000245970.2	NA	RPL30-AS1	2972.61	-0.46535	0.157812	-2.94875	0.00319057	0.0348796
ENSG00000290387.1	653381	SORD2P	117.404	-0.465175	0.196016	-2.37315	0.0176371	0.0943035
ENSG00000153363.15	84791	LINC00467	334.761	-0.464871	0.182764	-2.54355	0.0109732	0.072126
ENSG00000269371.1	NA	ENSG00000269371	187.984	-0.464752	0.205918	-2.25697	0.0240098	0.113459
ENSG00000262580.5	NA	ENSG00000262580	531.663	-0.464536	0.161792	-2.87119	0.00408925	0.0407675
ENSG00000255455.2	NA	ENSG00000255455	496.061	-0.464523	0.172377	-2.69481	0.00704283	0.0561115
ENSG00000285803.1	NA	ENSG00000285803	155.001	-0.463993	0.219588	-2.11302	0.0345992	0.140598
ENSG00000233875.1	NA	ENSG00000233875	114.341	-0.4638	0.194541	-2.38408	0.017122	0.0927537
ENSG00000224870.9	148413	MRPL20-AS1	500.247	-0.463682	0.17125	-2.70763	0.00677656	0.0547479
ENSG00000223528.7	NA	ENSG00000223528	313.143	-0.463556	0.166938	-2.77681	0.00548952	0.048541
ENSG00000290890.1	283922	ENSG00000290890	341.978	-0.463413	0.180256	-2.57086	0.0101446	0.0686907
ENSG00000274605.4	105370333	PCCA-DT	114.927	-0.4634	0.225305	-2.05677	0.0397082	0.151597
ENSG00000274629.1	NA	ENSG00000274629	485.233	-0.463248	0.173432	-2.67107	0.00756107	0.0584163
ENSG00000255343.1	NA	ENSG00000255343	200.768	-0.462807	0.192284	-2.40689	0.0160892	0.0893728
ENSG00000263753.10	339290	LINC00667	789.561	-0.462512	0.159024	-2.90844	0.00363241	0.037764
ENSG00000229589.1	100128640	ACVR2B-AS1	149.485	-0.462203	0.206816	-2.23485	0.0254269	0.117387
ENSG00000246731.3	85001	MGC16275	147.541	-0.461587	0.20079	-2.29886	0.021513	0.106119
ENSG00000264044.1	NA	ENSG00000264044	1266.4	-0.461395	0.177487	-2.59959	0.00933348	0.0659067
ENSG00000240889.1	100134713	NDUFB2-AS1	346.706	-0.461084	0.163092	-2.82713	0.00469669	0.0443619
ENSG00000289837.1	NA	ENSG00000289837	140.18	-0.460597	0.193028	-2.38617	0.0170249	0.0924184
ENSG00000241357.1	NA	ENSG00000241357	445.791	-0.459734	0.193453	-2.37646	0.0174797	0.0939176
ENSG00000231074.11	414777	HCG18	2100.84	-0.459563	0.152327	-3.01695	0.0025533	0.0301259
ENSG00000291159.1	NA	ENSG00000291159	1307.49	-0.45907	0.149977	-3.06095	0.00220638	0.0273415
ENSG00000234171.5	100506054	RNASEH1-DT	415.503	-0.457874	0.155943	-2.93616	0.00332306	0.0359296
ENSG00000278974.1	NA	ENSG00000278974	295.185	-0.45782	0.200315	-2.2855	0.0222834	0.108427
ENSG00000259049.1	NA	ENSG00000259049	747.709	-0.457102	0.199099	-2.29585	0.0216844	0.106399
ENSG00000290199.1	NA	ENSG00000290199	297.209	-0.456829	0.162923	-2.80396	0.00504797	0.0462975
ENSG00000260032.2	647979	NORAD	11163.2	-0.456391	0.185869	-2.45545	0.0140708	0.0827923
ENSG00000228737.2	NA	ENSG00000228737	193.355	-0.456285	0.184107	-2.47837	0.0131985	0.0805023
ENSG00000293447.1	NA	TEX56P	255.251	-0.456158	0.201413	-2.26478	0.023526	0.112197
ENSG00000291063.1	107984974	ENSG00000291063	2434.31	-0.456135	0.166997	-2.73139	0.0063067	0.052695
ENSG00000290833.1	NA	ENSG00000290833	640.034	-0.456051	0.158692	-2.87381	0.00405551	0.0406195
ENSG00000236986.6	NA	ENSG00000236986	345.926	-0.45542	0.170368	-2.67316	0.00751414	0.0582198
ENSG00000272620.2	84740	AFAP1-AS1	2543.73	-0.455387	0.189154	-2.4075	0.0160621	0.0893125
ENSG00000259627.1	NA	ENSG00000259627	1883.19	-0.455243	0.204282	-2.2285	0.025847	0.118804
ENSG00000224577.4	102724224	LINC01117	91.5148	-0.45461	0.230702	-1.97055	0.048775	0.171402
ENSG00000232807.2	NA	ENSG00000232807	321.038	-0.45443	0.174771	-2.60014	0.00931848	0.0658917
ENSG00000290690.1	114817	ENSG00000290690	325.981	-0.454353	0.168629	-2.6944	0.00705159	0.0561145
ENSG00000235288.3	NA	ENSG00000235288	380.232	-0.454237	0.174842	-2.59799	0.00937709	0.0659135
ENSG00000238018.2	NA	SPTBN1-AS2	626.945	-0.453931	0.167406	-2.71156	0.00669667	0.0545098
ENSG00000268516.4	NA	ZNF8-DT	232.552	-0.453897	0.17386	-2.61071	0.00903555	0.0646735
ENSG00000233138.1	NA	ENSG00000233138	161.03	-0.453658	0.200749	-2.25983	0.0238321	0.113051
ENSG00000225206.12	400765	MIR137HG	833.726	-0.45351	0.185015	-2.45121	0.0142377	0.0834592
ENSG00000203865.13	84852	ATP1A1-AS1	5414.17	-0.453249	0.182064	-2.4895	0.0127924	0.079137
ENSG00000227543.5	NA	SPAG5-AS1	585.487	-0.453154	0.175292	-2.58514	0.00973396	0.06723
ENSG00000273565.2	NA	ENSG00000273565	272.417	-0.452725	0.220136	-2.05657	0.039728	0.151635
ENSG00000216895.9	100506302	RBM33-DT	158.127	-0.451984	0.179109	-2.52351	0.011619	0.0744476
ENSG00000271452.1	NA	ENSG00000271452	126.346	-0.451981	0.220233	-2.05229	0.0401416	0.152845
ENSG00000276672.1	NA	ENSG00000276672	115.843	-0.451359	0.206201	-2.18892	0.0286023	0.126175
ENSG00000226696.8	104355426	LENG8-AS1	215.62	-0.451135	0.166591	-2.70804	0.00676826	0.0547479
ENSG00000265148.7	100506779	TSPOAP1-AS1	995.177	-0.451099	0.184323	-2.44733	0.0143917	0.0838986
ENSG00000276012.1	NA	ENSG00000276012	327.795	-0.450856	0.178346	-2.52798	0.0114721	0.0741689
ENSG00000264235.6	104968399	MYL12-AS1	784.153	-0.450726	0.206927	-2.17819	0.0293922	0.128225
ENSG00000293510.1	NA	AFG3L1P	509.983	-0.450312	0.158826	-2.83525	0.00457895	0.0437775
ENSG00000279033.1	NA	ENSG00000279033	755.545	-0.450179	0.176819	-2.54599	0.0108967	0.0718629
ENSG00000240731.1	NA	ENSG00000240731	134.553	-0.450069	0.213602	-2.10704	0.0351141	0.14152
ENSG00000277801.1	NA	ENSG00000277801	551.157	-0.450065	0.184293	-2.44212	0.0146014	0.0845582
ENSG00000272667.1	NA	ENSG00000272667	107.828	-0.449841	0.227622	-1.97626	0.048125	0.170364
ENSG00000237836.6	NA	PHKA2-AS1	195.605	-0.449796	0.185828	-2.4205	0.0154992	0.0873633
ENSG00000280486.2	NA	ENSG00000280486	274.606	-0.449557	0.170762	-2.63265	0.00847209	0.0623714
ENSG00000227518.5	NA	MIR1302-9HG	202.729	-0.448764	0.17602	-2.54951	0.0107876	0.0713732
ENSG00000230487.9	114796	PSMG3-AS1	596.419	-0.448656	0.158232	-2.83542	0.00457649	0.0437775
ENSG00000117242.7	100861548	PINK1-AS	1652.44	-0.448403	0.172671	-2.59687	0.00940785	0.0659135
ENSG00000218537.1	NA	MIF-AS1	2803.72	-0.448372	0.1924	-2.33042	0.019784	0.101001
ENSG00000222022.1	NA	ENSG00000222022	200.102	-0.448242	0.222229	-2.01703	0.0436927	0.16104
ENSG00000267002.4	NA	ENSG00000267002	910.846	-0.447781	0.159786	-2.80238	0.00507265	0.0464159
ENSG00000236467.8	101929328	KCNMA1-AS1	359.507	-0.447731	0.173526	-2.5802	0.00987429	0.0678132
ENSG00000288720.2	NA	ENSG00000288720	250.167	-0.447611	0.177274	-2.52496	0.011571	0.0743513
ENSG00000262049.2	NA	ENSG00000262049	758.193	-0.447393	0.167647	-2.66866	0.00761555	0.0586885
ENSG00000269958.1	NA	ENSG00000269958	133.01	-0.447327	0.210111	-2.129	0.033254	0.137686
ENSG00000242540.3	NA	ENSG00000242540	140.13	-0.44653	0.213567	-2.09082	0.0365441	0.144145
ENSG00000260267.1	NA	ENSG00000260267	353.187	-0.446036	0.176705	-2.52418	0.0115968	0.0743962
ENSG00000263873.1	NA	THY1-AS1	1185.95	-0.445816	0.192057	-2.32127	0.0202722	0.102353
ENSG00000288871.2	NA	ENSG00000288871	697.414	-0.445598	0.14699	-3.03149	0.00243348	0.0291925
ENSG00000273297.4	105375519	LINC03060	139.336	-0.445499	0.184303	-2.41721	0.01564	0.0877698
ENSG00000260293.2	NA	ENSG00000260293	671.834	-0.445168	0.162893	-2.73288	0.00627831	0.0525413
ENSG00000260853.2	NA	NFATC2IP-AS1	527.123	-0.445036	0.143192	-3.10798	0.00188373	0.0245992
ENSG00000260304.1	NA	ENSG00000260304	1255.89	-0.444903	0.155394	-2.86306	0.00419565	0.0415091
ENSG00000235706.9	400242	DICER1-AS1	170.832	-0.444467	0.179086	-2.48186	0.0130697	0.0801049
ENSG00000166770.12	100128252	ZNF667-AS1	653.31	-0.443709	0.158574	-2.79812	0.00514004	0.0467344
ENSG00000258757.1	NA	ENSG00000258757	999.985	-0.44345	0.19045	-2.32843	0.0198894	0.101375
ENSG00000173077.16	50514	DELEC1	427.668	-0.443444	0.202565	-2.18915	0.0285863	0.126162
ENSG00000279089.1	NA	ENSG00000279089	214.724	-0.44291	0.181478	-2.44057	0.0146642	0.0848284
ENSG00000247121.8	NA	ENSG00000247121	231.967	-0.441663	0.162849	-2.7121	0.00668584	0.0544875
ENSG00000179743.4	729614	SPEN-AS1	150.83	-0.441663	0.207335	-2.13019	0.0331559	0.137568
ENSG00000291087.1	1416	CRYBB2P1	247.788	-0.441515	0.190229	-2.32096	0.020289	0.102353
ENSG00000250159.7	NA	PKD2L2-DT	212.331	-0.440736	0.168731	-2.61206	0.00899994	0.0645924
ENSG00000280128.1	NA	ENSG00000280128	503.328	-0.440136	0.171175	-2.57127	0.0101326	0.0686902
ENSG00000290999.1	NA	ENSG00000290999	322.482	-0.438719	0.168177	-2.60867	0.00908961	0.0648893
ENSG00000288806.2	NA	ENSG00000288806	149.424	-0.438633	0.193678	-2.26476	0.0235275	0.112197
ENSG00000272589.1	100507331	ZSWIM8-AS1	1153.8	-0.438621	0.13563	-3.23396	0.00122086	0.0185898
ENSG00000233527.10	101927599	ZNF529-AS1	484.363	-0.43827	0.152166	-2.88021	0.00397406	0.040058
ENSG00000262732.1	NA	ENSG00000262732	228.5	-0.438002	0.16048	-2.72933	0.00634635	0.0529702
ENSG00000286207.1	NA	ENSG00000286207	431.482	-0.437169	0.157857	-2.7694	0.00561603	0.0492183
ENSG00000256028.2	NA	ENSG00000256028	918.675	-0.437139	0.158066	-2.76556	0.00568258	0.0495525
ENSG00000272918.1	NA	ENSG00000272918	618.136	-0.436895	0.161092	-2.71209	0.00668608	0.0544875
ENSG00000255224.2	NA	ENSG00000255224	161.76	-0.436851	0.197171	-2.21559	0.0267194	0.12112
ENSG00000259488.2	NA	DUT-AS1	223.578	-0.436395	0.169923	-2.56819	0.0102232	0.0690537
ENSG00000224699.11	101410535	LAMTOR5-AS1	248.718	-0.43613	0.14996	-2.9083	0.00363396	0.037764
ENSG00000276101.1	NA	ENSG00000276101	218.772	-0.435967	0.185818	-2.3462	0.018966	0.0985909
ENSG00000204682.9	399726	MIR1915HG	393.628	-0.435866	0.158629	-2.7477	0.00600145	0.051266
ENSG00000290994.1	645332	FAM86C2P	191.5	-0.435811	0.196958	-2.21271	0.0269178	0.121705
ENSG00000237126.8	NA	ENSG00000237126	360.137	-0.435676	0.173632	-2.50918	0.012101	0.0759955
ENSG00000287959.1	NA	ENSG00000287959	380.579	-0.435398	0.163848	-2.65733	0.00787625	0.0598785
ENSG00000255467.1	NA	ENSG00000255467	316.277	-0.435386	0.179228	-2.42923	0.015131	0.0861754
ENSG00000250909.1	NA	ENSG00000250909	256.97	-0.435144	0.196501	-2.21446	0.0267973	0.121322
ENSG00000235437.10	92249	LINC01278	1362.36	-0.435102	0.124273	-3.50118	0.000463195	0.00942826
ENSG00000244701.1	NA	ENSG00000244701	225.808	-0.434912	0.170061	-2.55739	0.0105461	0.0702555
ENSG00000269972.1	NA	ENSG00000269972	871.887	-0.434896	0.160379	-2.71167	0.00669454	0.0545098
ENSG00000236526.1	NA	BTBD3-AS1	287.606	-0.434895	0.172127	-2.5266	0.0115172	0.074303
ENSG00000258813.2	NA	RBM25-AS1	181.262	-0.434711	0.186963	-2.32512	0.0200658	0.101878
ENSG00000234912.12	654434	SNHG20	629.171	-0.434682	0.139432	-3.11752	0.00182377	0.0241561
ENSG00000196696.14	283970	PDXDC2P-NPIPB14P	297.008	-0.434462	0.172755	-2.5149	0.0119066	0.0753385
ENSG00000261786.1	NA	ENSG00000261786	926.179	-0.434165	0.197094	-2.20283	0.0276069	0.123791
ENSG00000259006.1	NA	ENSG00000259006	105.377	-0.433739	0.212854	-2.03773	0.041577	0.156287
ENSG00000269176.2	NA	ENSG00000269176	122.615	-0.432583	0.219512	-1.97066	0.0487631	0.171399
ENSG00000291064.1	118433	RPL23AP7	414.214	-0.43156	0.174209	-2.47726	0.0132397	0.080557
ENSG00000236404.12	401491	VLDLR-AS1	179.543	-0.430869	0.183978	-2.34195	0.0191831	0.0990957
ENSG00000246889.3	NA	CTTN-DT	201.644	-0.430674	0.182958	-2.35395	0.0185749	0.0974434
ENSG00000236810.8	100506963	ELOA-AS1	497.877	-0.430666	0.164955	-2.61081	0.0090329	0.0646735
ENSG00000272941.1	NA	ENSG00000272941	380.337	-0.430495	0.21709	-1.98302	0.0473649	0.168626
ENSG00000259185.1	NA	ENSG00000259185	245.056	-0.430232	0.213967	-2.01074	0.0443526	0.162448
ENSG00000290845.1	NA	ENSG00000290845	135.343	-0.429824	0.186462	-2.30515	0.0211581	0.105221
ENSG00000257550.2	100652999	ENSG00000257550	1137.23	-0.429658	0.15574	-2.75882	0.00580099	0.0501154
ENSG00000272478.1	NA	ENSG00000272478	273.506	-0.429228	0.201429	-2.13091	0.0330965	0.137394
ENSG00000225439.4	100507171	BOLA3-DT	363.943	-0.429167	0.173488	-2.47375	0.0133701	0.080903
ENSG00000293512.1	NA	ENSG00000293512	962.692	-0.429156	0.189849	-2.26052	0.023789	0.113034
ENSG00000291134.1	375260	WASH2P	456.162	-0.42907	0.145812	-2.94262	0.00325447	0.0353576
ENSG00000274653.1	NA	ENSG00000274653	108.619	-0.429015	0.218625	-1.96234	0.0497232	0.173306
ENSG00000258210.1	NA	ENSG00000258210	1377.72	-0.428938	0.184781	-2.32133	0.0202688	0.102353
ENSG00000259113.1	NA	ENSG00000259113	216.457	-0.428909	0.215581	-1.98954	0.0466411	0.167287
ENSG00000286688.1	NA	ENSG00000286688	268.612	-0.428571	0.156024	-2.74682	0.00601759	0.0512844
ENSG00000280143.1	NA	ENSG00000280143	631.832	-0.428498	0.141397	-3.03046	0.00244184	0.0292085
ENSG00000268056.5	NA	ENSG00000268056	286.409	-0.427872	0.189029	-2.26352	0.0236036	0.112424
ENSG00000279348.1	NA	ENSG00000279348	504.471	-0.427845	0.159797	-2.67743	0.00741894	0.0578336
ENSG00000224407.1	NA	ENSG00000224407	1566.83	-0.427791	0.18379	-2.32761	0.0199327	0.10153
ENSG00000250619.1	NA	ENSG00000250619	1467.87	-0.427501	0.175984	-2.4292	0.0151322	0.0861754
ENSG00000258384.1	NA	RCCD1-AS1	133.598	-0.427429	0.214658	-1.9912	0.0464584	0.166867
ENSG00000250365.7	101927124	HEATR5A-DT	343.692	-0.427364	0.164389	-2.59971	0.00933017	0.0659067
ENSG00000289698.1	NA	ENSG00000289698	167.579	-0.426769	0.204331	-2.08861	0.0367425	0.144749
ENSG00000248774.1	NA	ENSG00000248774	390.129	-0.426612	0.18547	-2.30016	0.0214389	0.105919
ENSG00000244055.2	NA	ENSG00000244055	708.932	-0.42651	0.145897	-2.92336	0.00346275	0.0367844
ENSG00000259515.1	NA	ENSG00000259515	743.262	-0.426495	0.178112	-2.39453	0.0166415	0.0912054
ENSG00000250379.1	NA	ENSG00000250379	253.362	-0.426361	0.174845	-2.43851	0.014748	0.0850908
ENSG00000246263.4	NA	UBR5-DT	326.64	-0.425743	0.157311	-2.70637	0.00680228	0.0547479
ENSG00000267532.5	100506755	MIR497HG	300.59	-0.425646	0.1708	-2.49207	0.0127001	0.0786897
ENSG00000270816.6	338005	LINC00221	837.324	-0.425612	0.173731	-2.44983	0.0142925	0.0835685
ENSG00000269293.5	100129195	ZSCAN16-AS1	381.71	-0.425455	0.150555	-2.82591	0.0047146	0.0444086
ENSG00000235499.1	NA	ENSG00000235499	105.667	-0.424868	0.211091	-2.01272	0.0441443	0.162137
ENSG00000259972.3	NA	ENSG00000259972	1087.07	-0.424757	0.137513	-3.08884	0.00200937	0.0256248
ENSG00000267244.5	100288123	ENSG00000267244	270.308	-0.424437	0.178628	-2.3761	0.0174969	0.0939459
ENSG00000237188.5	NA	ENSG00000237188	964.45	-0.42401	0.173422	-2.44496	0.0144868	0.084111
ENSG00000290531.1	NA	TSPAN11-AS1	150.353	-0.42361	0.200806	-2.10955	0.0348969	0.141117
ENSG00000237298.11	100506866	TTN-AS1	1476.31	-0.423538	0.159134	-2.66152	0.00777877	0.0594814
ENSG00000237938.5	NA	ENSG00000237938	322.358	-0.422901	0.166903	-2.53381	0.0112831	0.0732475
ENSG00000228172.5	NA	ENSG00000228172	1892.39	-0.422492	0.17953	-2.35332	0.0186067	0.0974434
ENSG00000242590.1	NA	ENSG00000242590	305.448	-0.422405	0.192741	-2.19157	0.0284108	0.125823
ENSG00000262413.1	NA	ENSG00000262413	3546.76	-0.422237	0.184799	-2.28485	0.0223217	0.108488
ENSG00000229372.1	100873952	SZT2-AS1	162.303	-0.420929	0.181737	-2.31614	0.0205507	0.10331
ENSG00000254860.7	493900	TMEM9B-AS1	556.459	-0.420273	0.182859	-2.29835	0.0215422	0.106196
ENSG00000231628.1	NA	ENSG00000231628	183.752	-0.420225	0.20924	-2.00834	0.0446076	0.16323
ENSG00000290871.1	2970	GTF2IP1	9192.44	-0.420082	0.149806	-2.80417	0.00504465	0.0462975
ENSG00000274630.1	NA	ENSG00000274630	786.732	-0.419768	0.199659	-2.10242	0.0355163	0.142188
ENSG00000215417.14	407975	MIR17HG	301.704	-0.419754	0.185801	-2.25916	0.0238732	0.113093
ENSG00000259053.1	NA	ENSG00000259053	287.291	-0.419639	0.183066	-2.29228	0.0218894	0.107171
ENSG00000245060.8	729678	LINC00847	114.836	-0.419626	0.199197	-2.10659	0.0351531	0.141562
ENSG00000293516.1	NA	ZNF271P	885.527	-0.418321	0.168827	-2.47781	0.0132191	0.0805274
ENSG00000205790.1	100131094	DPP9-AS1	389.444	-0.418096	0.17153	-2.43745	0.0147911	0.0851751
ENSG00000225721.5	NA	ENSG00000225721	186.967	-0.417858	0.205218	-2.03616	0.0417342	0.156752
ENSG00000258924.4	NA	ENSG00000258924	297.434	-0.41718	0.192889	-2.1628	0.0305563	0.130985
ENSG00000291100.1	NA	ENSG00000291100	1401.23	-0.416317	0.142336	-2.92489	0.00344574	0.0367369
ENSG00000243107.1	NA	ENSG00000243107	146.628	-0.415865	0.179766	-2.31336	0.0207027	0.103842
ENSG00000198496.12	10230	NBR2	298.57	-0.415522	0.168621	-2.46424	0.0137305	0.0819517
ENSG00000230532.1	NA	ENSG00000230532	227.686	-0.415185	0.185273	-2.24094	0.0250299	0.116302
ENSG00000240553.1	NA	ENSG00000240553	168.048	-0.414508	0.207259	-1.99995	0.0455058	0.164942
ENSG00000261971.9	NA	MMP25-AS1	768.977	-0.414387	0.139397	-2.97272	0.00295176	0.0333553
ENSG00000224713.4	NA	ENSG00000224713	438.864	-0.413805	0.161963	-2.55494	0.0106206	0.0706329
ENSG00000224985.1	NA	ENSG00000224985	385.396	-0.413685	0.191084	-2.16493	0.0303929	0.13064
ENSG00000259426.6	145694	KIF23-AS1	148.564	-0.413312	0.21037	-1.96469	0.0494501	0.172812
ENSG00000262528.2	NA	ENSG00000262528	216.087	-0.412185	0.166605	-2.47402	0.0133602	0.0808938
ENSG00000267765.1	NA	ENSG00000267765	209.24	-0.411984	0.204441	-2.01517	0.0438865	0.161448
ENSG00000272679.1	NA	ENSG00000272679	437.552	-0.411477	0.193251	-2.12923	0.0332352	0.137659
ENSG00000289100.1	NA	ENSG00000289100	1881.11	-0.411371	0.198906	-2.06817	0.0386238	0.14913
ENSG00000267278.6	NA	MAP3K14-AS1	344.998	-0.411002	0.174372	-2.35704	0.018421	0.0972058
ENSG00000273747.1	NA	ENSG00000273747	197.582	-0.410959	0.207987	-1.97589	0.0481674	0.170444
ENSG00000233461.6	122526782	ENSG00000233461	177.242	-0.410494	0.183981	-2.23117	0.0256696	0.118195
ENSG00000293505.1	NA	GNRHR2	290.555	-0.410167	0.18923	-2.16756	0.0301924	0.130221
ENSG00000270012.1	NA	ENSG00000270012	141.93	-0.410135	0.201959	-2.03078	0.0422769	0.157997
ENSG00000182912.6	NA	TSPEAR-AS2	305.192	-0.409895	0.144643	-2.83385	0.00459916	0.0438308
ENSG00000254873.1	NA	ENSG00000254873	1145.66	-0.409456	0.18073	-2.26557	0.0234777	0.112027
ENSG00000270066.3	NA	ENSG00000270066	1562.39	-0.409025	0.178296	-2.29408	0.0217859	0.106731
ENSG00000258525.2	100506071	ENSG00000258525	304.189	-0.407596	0.186317	-2.18765	0.0286953	0.126452
ENSG00000225951.1	107080620	ODF2-AS1	163.188	-0.407589	0.20625	-1.97619	0.0481338	0.170364
ENSG00000239523.8	100506826	MYLK-AS1	750.265	-0.407445	0.17075	-2.38621	0.017023	0.0924184
ENSG00000272368.2	NA	ENSG00000272368	161.686	-0.407345	0.186081	-2.18908	0.0285914	0.126162
ENSG00000245662.4	NA	LINC02211	332.338	-0.405733	0.195168	-2.07889	0.0376278	0.146696
ENSG00000234608.9	51275	MAPKAPK5-AS1	218.418	-0.404861	0.194789	-2.07846	0.0376669	0.146751
ENSG00000280106.1	NA	ENSG00000280106	244.064	-0.404754	0.195808	-2.06709	0.0387253	0.149257
ENSG00000230289.1	NA	ENSG00000230289	151.191	-0.404623	0.195642	-2.06818	0.0386235	0.14913
ENSG00000267615.1	NA	ENSG00000267615	228.386	-0.404597	0.185823	-2.17732	0.0294566	0.128384
ENSG00000277476.1	NA	ENSG00000277476	273.043	-0.404535	0.160167	-2.52571	0.0115465	0.0743077
ENSG00000224914.4	439994	LINC00863	345.857	-0.404333	0.136218	-2.96827	0.00299481	0.0336729
ENSG00000260285.1	NA	TRMT61A-DT	151.075	-0.404047	0.19009	-2.12556	0.0335398	0.138091
ENSG00000268069.2	NA	ENSG00000268069	172.367	-0.403462	0.187845	-2.14785	0.0317259	0.134176
ENSG00000272821.1	NA	ENSG00000272821	154.055	-0.403358	0.193799	-2.08132	0.0374047	0.146127
ENSG00000279716.1	NA	ENSG00000279716	374.672	-0.403195	0.179337	-2.24826	0.0245599	0.115037
ENSG00000237017.1	NA	PRPF31-AS1	422.948	-0.403076	0.1635	-2.4653	0.0136899	0.0818919
ENSG00000281649.3	100506710	EBLN3P	2807.88	-0.402986	0.162654	-2.47757	0.013228	0.0805369
ENSG00000259595.1	NA	CTDSPL2-DT	735.282	-0.402612	0.184296	-2.1846	0.0289184	0.127001
ENSG00000260465.1	NA	ENSG00000260465	845.27	-0.401836	0.174911	-2.29737	0.0215977	0.106205
ENSG00000260274.2	NA	ENSG00000260274	279.601	-0.400753	0.16387	-2.44556	0.0144629	0.0840897
ENSG00000229619.6	401093	MBNL1-AS1	267.854	-0.399666	0.179149	-2.23091	0.025687	0.118241
ENSG00000257303.4	NA	CNPY2-AS1	1039.99	-0.399343	0.152504	-2.61858	0.00882975	0.0639581
ENSG00000206417.8	NA	H1-10-AS1	453.05	-0.398937	0.187308	-2.12985	0.0331841	0.137621
ENSG00000279364.1	NA	ENSG00000279364	522.871	-0.398681	0.192795	-2.0679	0.0386491	0.14913
ENSG00000214353.8	100130894	VAC14-AS1	263.24	-0.398196	0.179445	-2.21905	0.0264834	0.120419
ENSG00000264772.6	NA	ENSG00000264772	15556.6	-0.39777	0.188666	-2.10833	0.0350023	0.141278
ENSG00000245498.7	100507283	MSANTD2-AS1	202.6	-0.397693	0.157359	-2.5273	0.0114944	0.0742228
ENSG00000246273.9	283104	SBF2-AS1	566.067	-0.397606	0.166399	-2.38947	0.0168727	0.0919114
ENSG00000278768.4	NA	BACE1-AS	2611.8	-0.397206	0.173828	-2.28505	0.0223098	0.108488
ENSG00000290951.1	54441	ENSG00000290951	597.979	-0.396749	0.163035	-2.43352	0.0149527	0.0856805
ENSG00000254453.2	100874014	NAV2-AS2	1074.45	-0.396689	0.169797	-2.33626	0.0194778	0.100037
ENSG00000247271.9	729013	ZBED5-AS1	291.944	-0.396545	0.178794	-2.21789	0.0265624	0.120624
ENSG00000291113.1	728554	ENSG00000291113	473.531	-0.396098	0.172144	-2.30097	0.0213931	0.105858
ENSG00000254907.1	NA	ENSG00000254907	434.454	-0.395781	0.190878	-2.07348	0.0381279	0.148035
ENSG00000261373.1	100128881	VPS9D1-AS1	1192.49	-0.394854	0.137082	-2.88042	0.00397141	0.040058
ENSG00000259370.2	NA	ENSG00000259370	402.346	-0.394854	0.182168	-2.16752	0.0301949	0.130221
ENSG00000293241.1	NA	GTF2IP4	8598.52	-0.394414	0.161309	-2.44509	0.0144816	0.084111
ENSG00000290901.1	121676924	ENSG00000290901	169.868	-0.394378	0.193056	-2.04282	0.0410702	0.155293
ENSG00000261684.2	NA	ENSG00000261684	983.941	-0.393447	0.175851	-2.23739	0.0252608	0.1169
ENSG00000267387.1	NA	ENSG00000267387	142.724	-0.393325	0.191661	-2.05219	0.0401514	0.152845
ENSG00000254528.7	NA	FXYD6-AS1	327.445	-0.392672	0.166425	-2.35945	0.018302	0.0968839
ENSG00000287808.1	NA	DHX9-AS1	388.491	-0.392038	0.190334	-2.05974	0.0394232	0.150882
ENSG00000254894.1	NA	NAV2-AS1	865.304	-0.39162	0.167012	-2.34486	0.0190341	0.098703
ENSG00000233635.2	NA	ENSG00000233635	183.792	-0.391262	0.197607	-1.98	0.0477039	0.169412
ENSG00000290832.1	NA	ENSG00000290832	843.816	-0.389726	0.155797	-2.50149	0.0123672	0.077345
ENSG00000268854.1	NA	ENSG00000268854	1113.2	-0.389292	0.178052	-2.1864	0.0287867	0.126743
ENSG00000257000.1	NA	ENSG00000257000	244.141	-0.388742	0.19287	-2.01556	0.0438462	0.16138
ENSG00000215769.8	109286553	ARHGAP27P1-BPTFP1-KPNA2P3	808.799	-0.387216	0.154992	-2.4983	0.0124789	0.0778697
ENSG00000215068.10	153684	ANXA2R-AS1	161.005	-0.387102	0.192851	-2.00726	0.0447225	0.163375
ENSG00000260400.1	NA	ENSG00000260400	229.133	-0.386316	0.188941	-2.04464	0.0408907	0.154725
ENSG00000219410.7	NA	ENSG00000219410	834.159	-0.386258	0.151853	-2.54363	0.0109706	0.072126
ENSG00000279196.1	NA	ENSG00000279196	273.796	-0.386164	0.16694	-2.3132	0.0207119	0.103856
ENSG00000260804.3	150967	LINC01963	1114.9	-0.385692	0.171725	-2.24599	0.0247047	0.115506
ENSG00000272752.6	101752399	STAG3L5P-PVRIG2P-PILRB	1655.79	-0.385361	0.149882	-2.5711	0.0101376	0.0686907
ENSG00000228775.8	285962	WEE2-AS1	134.563	-0.383984	0.182502	-2.104	0.0353788	0.142083
ENSG00000228060.3	NA	PABPC4-AS1	855.67	-0.382742	0.189646	-2.01819	0.0435712	0.160694
ENSG00000268119.8	105372321	ENSG00000268119	284.283	-0.382519	0.162209	-2.35819	0.0183645	0.0970194
ENSG00000290376.1	283755	HERC2P3	2085.13	-0.382284	0.130387	-2.93192	0.00336873	0.0362454
ENSG00000255182.2	NA	ENSG00000255182	776.637	-0.381422	0.153681	-2.48191	0.0130679	0.0801049
ENSG00000273333.2	NA	ENSG00000273333	477.133	-0.381252	0.176208	-2.16365	0.0304909	0.130776
ENSG00000291153.1	64940	STAG3L4	594.988	-0.379333	0.158714	-2.39005	0.0168461	0.0918269
ENSG00000238045.9	NA	MVP-DT	3200.86	-0.378784	0.184005	-2.05855	0.0395374	0.151049
ENSG00000257379.1	NA	ENSG00000257379	14092.9	-0.378222	0.181168	-2.08769	0.0368257	0.144905
ENSG00000286018.1	NA	ENSG00000286018	259.78	-0.376695	0.169225	-2.226	0.0260141	0.11926
ENSG00000261762.1	NA	ENSG00000261762	870.06	-0.376338	0.167635	-2.24498	0.0247697	0.115741
ENSG00000261448.1	102723692	ENSG00000261448	281.638	-0.373779	0.186891	-1.99999	0.0455017	0.164942
ENSG00000280077.1	NA	ENSG00000280077	262.276	-0.373527	0.178419	-2.09354	0.0363014	0.143558
ENSG00000268575.1	NA	ENSG00000268575	1249.76	-0.373418	0.142274	-2.62464	0.00867404	0.063378
ENSG00000182165.20	11257	TP53TG1	313.068	-0.37333	0.158256	-2.35902	0.0183231	0.0969069
ENSG00000249249.2	NA	TICAM2-AS1	730.686	-0.372475	0.18801	-1.98114	0.0475752	0.169222
ENSG00000266904.8	NA	LINC00663	123.063	-0.371682	0.185917	-1.99918	0.0455884	0.164967
ENSG00000286305.1	NA	ENSG00000286305	463.323	-0.371451	0.164778	-2.25425	0.0241801	0.113931
ENSG00000291336.1	NA	ENSG00000291336	1062.61	-0.371439	0.175432	-2.11727	0.0342366	0.139767
ENSG00000233237.9	79940	LINC00472	773.336	-0.371177	0.142459	-2.60551	0.00917377	0.0652291
ENSG00000258727.1	102724814	AP1G2-AS1	1531.07	-0.370864	0.141247	-2.62564	0.00864852	0.0633088
ENSG00000260280.5	100526831	SLX1B-SULT1A4	1254.3	-0.369212	0.143792	-2.56768	0.010238	0.0691077
ENSG00000255062.2	NA	TIRAP-AS1	311.42	-0.368379	0.177814	-2.0717	0.038293	0.148348
ENSG00000289750.1	NA	ENSG00000289750	1107.09	-0.367236	0.156769	-2.34253	0.0191535	0.0990645
ENSG00000228709.3	NA	LINC02575	293.574	-0.367118	0.162641	-2.25724	0.0239932	0.113423
ENSG00000224189.8	401022	HAGLR	508.544	-0.366978	0.16996	-2.1592	0.0308347	0.131749
ENSG00000175611.14	100128782	ERCC6L2-AS1	312.405	-0.366908	0.171382	-2.14088	0.0322841	0.135591
ENSG00000266993.3	NA	ENSG00000266993	540.604	-0.366749	0.169283	-2.16648	0.0302745	0.13034
ENSG00000215039.9	678655	CD27-AS1	186.544	-0.364424	0.163987	-2.22227	0.0262651	0.119855
ENSG00000245694.12	643911	CRNDE	859.479	-0.364276	0.140415	-2.59428	0.00947906	0.0661647
ENSG00000265257.5	NA	ENSG00000265257	709.971	-0.363752	0.181468	-2.00449	0.0450172	0.163915
ENSG00000274272.1	NA	ENSG00000274272	1423.03	-0.363388	0.147273	-2.46745	0.0136079	0.0816132
ENSG00000263218.2	NA	ENSG00000263218	305.572	-0.363222	0.168779	-2.15206	0.0313923	0.133194
ENSG00000253982.3	101927752	CLN8-AS1	263.79	-0.362956	0.184675	-1.96538	0.0493707	0.17265
ENSG00000272888.8	NA	CHASERR	893.296	-0.362708	0.143135	-2.53403	0.0112761	0.0732475
ENSG00000225313.5	NA	ENSG00000225313	284.934	-0.362381	0.174794	-2.07319	0.038155	0.148077
ENSG00000231160.12	NA	KLF3-AS1	216.363	-0.360789	0.182345	-1.97861	0.0478598	0.16984
ENSG00000230551.4	NA	ENSG00000230551	3717.11	-0.360656	0.153041	-2.3566	0.0184431	0.0972393
ENSG00000291178.1	NA	ENSG00000291178	1170.42	-0.359397	0.144197	-2.4924	0.0126882	0.0786534
ENSG00000245213.7	101930370	GALNT7-DT	203.388	-0.359033	0.159971	-2.24437	0.0248088	0.115855
ENSG00000231764.11	NA	DLX6-AS1	492.449	-0.356669	0.128706	-2.77119	0.00558518	0.0490713
ENSG00000223891.7	100505783	OSER1-DT	283.405	-0.355525	0.175391	-2.02704	0.0426579	0.158784
ENSG00000231365.7	101929147	WARS2-AS1	332.192	-0.353827	0.154977	-2.2831	0.0224243	0.108626
ENSG00000269352.1	NA	PTOV1-AS2	1557.61	-0.35254	0.156316	-2.25531	0.0241137	0.113754
ENSG00000273192.1	NA	ENSG00000273192	450.636	-0.35178	0.178093	-1.97525	0.0482393	0.170465
ENSG00000291211.1	440300	ENSG00000291211	282.03	-0.348497	0.166158	-2.09738	0.0359595	0.142869
ENSG00000272173.2	NA	ENSG00000272173	416.465	-0.347918	0.158352	-2.19713	0.0280115	0.12479
ENSG00000157306.14	NA	ZFHX2-AS1	999.467	-0.346987	0.136884	-2.53491	0.0112477	0.0731856
ENSG00000291102.1	728411	GUSBP1	440.428	-0.346356	0.144327	-2.3998	0.0164041	0.0905442
ENSG00000291129.1	728448	PPIEL	590.296	-0.345927	0.175633	-1.9696	0.0488838	0.17167
ENSG00000267048.1	NA	ENSG00000267048	230.857	-0.34539	0.173864	-1.98655	0.0469727	0.167836
ENSG00000285851.1	NA	ENSG00000285851	2734.89	-0.344525	0.174174	-1.97805	0.047923	0.169999
ENSG00000213599.10	100526830	SLX1A-SULT1A3	1511.21	-0.344479	0.139738	-2.46518	0.0136945	0.0818919
ENSG00000291072.1	84809	ENSG00000291072	990.027	-0.341801	0.123067	-2.77736	0.00548019	0.0484857
ENSG00000247556.7	729082	OIP5-AS1	5398.76	-0.336391	0.162463	-2.07057	0.0383986	0.1486
ENSG00000242588.7	NA	ENSG00000242588	6528.96	-0.335687	0.153085	-2.19281	0.0283212	0.125496
ENSG00000291082.1	440248	HERC2P9	988.295	-0.334639	0.150163	-2.2285	0.0258469	0.118804
ENSG00000249835.2	105379054	VCAN-AS1	1558.14	-0.330662	0.165043	-2.00349	0.0451249	0.164125
ENSG00000255650.6	84983	FAM222A-AS1	762.265	-0.328866	0.162911	-2.01868	0.0435205	0.160694
ENSG00000228794.12	643837	LINC01128	498.905	-0.32686	0.156203	-2.09253	0.0363908	0.14366
ENSG00000267633.1	NA	ENSG00000267633	507.229	-0.326514	0.165487	-1.97305	0.0484897	0.170921
ENSG00000293508.1	NA	POLR1HASP	643.424	-0.323876	0.15441	-2.09751	0.0359481	0.142869
ENSG00000293460.1	NA	LINC02210	1403.53	-0.32065	0.136312	-2.35232	0.0186569	0.0975512
ENSG00000291055.1	728609	ENSG00000291055	368.171	-0.319841	0.162296	-1.97073	0.0487552	0.171399
ENSG00000265479.7	441263	DTX2P1-UPK3BP1-PMS2P11	562.45	-0.317997	0.133623	-2.3798	0.017322	0.0935484
ENSG00000219665.8	101928464	ZNF433-AS1	219.567	-0.315294	0.15454	-2.0402	0.04133	0.155827
ENSG00000268120.1	NA	ENSG00000268120	810.172	-0.306763	0.145949	-2.10186	0.0355658	0.142188
ENSG00000291259.1	NA	ENSG00000291259	814.741	-0.299768	0.142536	-2.10311	0.0354563	0.142116
ENSG00000291202.1	101926918	ENSG00000291202	919.882	-0.297737	0.141685	-2.1014	0.0356057	0.142221
ENSG00000225670.4	NA	CADM3-AS1	265.43	0.346405	0.17528	1.97629	0.0481215	0.170364
ENSG00000276334.1	NA	ENSG00000276334	304.693	0.356034	0.177835	2.00204	0.0452803	0.16439
ENSG00000280007.1	NA	ENSG00000280007	210.137	0.35605	0.154635	2.30252	0.0213061	0.10556
ENSG00000206573.11	440944	THUMPD3-AS1	1380.71	0.358607	0.14606	2.4552	0.0140807	0.08282
ENSG00000279569.1	NA	ENSG00000279569	1722.48	0.359255	0.179006	2.00694	0.0447559	0.163375
ENSG00000259605.3	NA	ENSG00000259605	1025.21	0.364585	0.163904	2.22439	0.0261222	0.119512
ENSG00000224271.8	284930	EPIC1	384.514	0.375976	0.182979	2.05475	0.039903	0.152193
ENSG00000230074.5	NA	ENSG00000230074	170.112	0.381914	0.191207	1.99738	0.0457835	0.165536
ENSG00000231889.9	643749	TRAF3IP2-AS1	245.276	0.383274	0.159663	2.40052	0.0163716	0.0904281
ENSG00000278952.1	NA	ENSG00000278952	188.822	0.385146	0.177206	2.17344	0.0297469	0.129165
ENSG00000229953.1	NA	BCAN-AS2	350.193	0.390584	0.190171	2.05386	0.0399893	0.152375
ENSG00000257181.1	NA	ENSG00000257181	1418.54	0.390746	0.186699	2.09292	0.0363561	0.143652
ENSG00000250903.11	100508120	GMDS-DT	357.952	0.39806	0.172709	2.3048	0.0211777	0.105221
ENSG00000272405.1	NA	ENSG00000272405	615.065	0.400781	0.185	2.16638	0.0302819	0.13034
ENSG00000249859.14	5820	PVT1	915.757	0.40126	0.175657	2.28434	0.0223514	0.108524
ENSG00000255031.5	NA	ENSG00000255031	155.448	0.401677	0.198973	2.01875	0.0435127	0.160694
ENSG00000226328.8	100506714	NUP50-DT	153.352	0.412088	0.186695	2.20728	0.0272946	0.122845
ENSG00000281501.1	NA	SEPSECS-AS1	118.245	0.422193	0.211604	1.9952	0.0460209	0.165938
ENSG00000183242.13	51352	WT1-AS	135.095	0.424972	0.204442	2.0787	0.0376454	0.146703
ENSG00000231527.7	100132948	FAM27C	172.32	0.435388	0.167904	2.59308	0.00951219	0.0663079
ENSG00000269514.3	NA	ENSG00000269514	101.62	0.438559	0.205946	2.12948	0.0332142	0.137656
ENSG00000245248.10	NA	USP2-AS1	176.267	0.440468	0.214428	2.05416	0.0399606	0.152339
ENSG00000249898.10	NA	MCPH1-AS1	185.65	0.441292	0.168265	2.6226	0.00872611	0.0635817
ENSG00000242082.2	110806273	SLC5A4-AS1	272.002	0.443559	0.170108	2.60751	0.00912038	0.0650131
ENSG00000288988.1	NA	ENSG00000288988	88.5475	0.450821	0.220717	2.04253	0.0410992	0.155365
ENSG00000257815.9	101928062	PRANCR	184.323	0.45382	0.185672	2.44421	0.0145171	0.0842557
ENSG00000291194.1	NA	ENSG00000291194	99.2516	0.458964	0.215174	2.13298	0.032926	0.137118
ENSG00000203930.13	286411	LINC00632	1981.31	0.463689	0.146389	3.16752	0.00153745	0.0217633
ENSG00000261578.1	NA	ENSG00000261578	207.848	0.465468	0.17938	2.59487	0.00946259	0.0661212
ENSG00000247982.7	283663	LINC00926	121.909	0.467894	0.205342	2.27861	0.0226904	0.109526
ENSG00000279207.1	NA	ENSG00000279207	731.907	0.469175	0.140499	3.33934	0.00083978	0.0144466
ENSG00000249971.1	NA	ENSG00000249971	364.085	0.472874	0.196307	2.40884	0.0160032	0.0891627
ENSG00000286307.1	NA	ENSG00000286307	81.001	0.480842	0.221169	2.17409	0.0296986	0.129055
ENSG00000259895.1	729652	TEDC2-AS1	106.355	0.482677	0.22877	2.10988	0.0348686	0.141117
ENSG00000291158.1	57234	LINC00869	127.755	0.483324	0.196689	2.4573	0.0139986	0.0826566
ENSG00000290032.1	NA	ENSG00000290032	1354.94	0.48542	0.203162	2.38933	0.0168792	0.0919114
ENSG00000251034.2	NA	ENSG00000251034	120.807	0.485704	0.200008	2.42842	0.0151647	0.0861754
ENSG00000290545.1	285905	INTS4P1	93.0173	0.488282	0.213942	2.28231	0.0224712	0.108804
ENSG00000271913.9	105378083	TAGAP-AS1	191.559	0.488999	0.1818	2.68976	0.0071504	0.0566008
ENSG00000293497.1	NA	ENSG00000293497	65.7107	0.497736	0.241631	2.0599	0.0394076	0.150882
ENSG00000263590.2	NA	LINC02591	55.6362	0.499923	0.253941	1.96865	0.0489928	0.1719
ENSG00000167920.12	147184	KRT10-AS1	142.79	0.502732	0.241128	2.08492	0.0370767	0.145458
ENSG00000224818.1	NA	ENSG00000224818	139.487	0.50288	0.18277	2.75144	0.00593344	0.0508696
ENSG00000233967.7	NA	ENSG00000233967	149.17	0.503686	0.244054	2.06382	0.0390343	0.150048
ENSG00000228526.8	106614088	MIR34AHG	549.72	0.50436	0.202733	2.4878	0.0128536	0.0794219
ENSG00000273893.1	NA	ENSG00000273893	78.2934	0.505658	0.229383	2.20443	0.0274942	0.123497
ENSG00000226777.9	9834	FAM30A	1428.63	0.513233	0.186814	2.74729	0.00600893	0.051266
ENSG00000280294.1	NA	ENSG00000280294	100.374	0.515584	0.25295	2.03828	0.0415218	0.156251
ENSG00000291213.1	442524	DPY19L2P3	106.101	0.522027	0.219055	2.38309	0.0171682	0.092889
ENSG00000228495.3	100507254	LINC01013	93.017	0.528843	0.256891	2.05863	0.03953	0.151049
ENSG00000279339.1	NA	ENSG00000279339	71.5534	0.532516	0.255342	2.0855	0.0370236	0.145394
ENSG00000227741.1	729867	ENSG00000227741	310.478	0.534778	0.209726	2.54988	0.0107759	0.0713559
ENSG00000291104.1	54718	BTN2A3P	204.939	0.535874	0.185469	2.8893	0.00386102	0.0394564
ENSG00000290399.1	NA	ENSG00000290399	52.8307	0.539213	0.265969	2.02735	0.0426264	0.158779
ENSG00000229956.11	NA	ZRANB2-DT	134.189	0.545631	0.201307	2.71044	0.0067195	0.0546111
ENSG00000235903.11	100509894	CPB2-AS1	221.809	0.547431	0.217454	2.51746	0.0118206	0.0749778
ENSG00000268896.1	NA	ENSG00000268896	72.8313	0.548808	0.235214	2.33323	0.019636	0.100464
ENSG00000224945.1	NA	ENSG00000224945	98.4106	0.549034	0.242832	2.26096	0.0237615	0.112971
ENSG00000258768.2	NA	ENSG00000258768	70.7752	0.549147	0.234	2.34678	0.0189362	0.0985402
ENSG00000226877.9	NA	ENSG00000226877	59.3521	0.550034	0.266847	2.06123	0.0392807	0.150657
ENSG00000278959.1	NA	ENSG00000278959	65.3756	0.564799	0.267621	2.11044	0.0348201	0.141117
ENSG00000272316.1	NA	ENSG00000272316	83.7544	0.566849	0.217847	2.60206	0.00926668	0.0656407
ENSG00000196951.13	100129858	SCOC-AS1	90.5336	0.569963	0.231099	2.46631	0.0136512	0.0817695
ENSG00000233593.12	105378853	LINC02609	127.622	0.576031	0.177374	3.24755	0.00116403	0.0180378
ENSG00000203804.5	NA	ADAMTSL4-AS1	114.125	0.585262	0.220964	2.64868	0.00808073	0.0609338
ENSG00000289222.2	NA	ENSG00000289222	50.8383	0.585398	0.275715	2.1232	0.0337368	0.138425
ENSG00000249476.2	285638	ENSG00000249476	82.6749	0.589008	0.257805	2.2847	0.0223302	0.108488
ENSG00000289733.1	NA	ENSG00000289733	112.035	0.589814	0.292141	2.01893	0.0434943	0.160694
ENSG00000215458.8	284837	AATBC	93.7286	0.590604	0.209007	2.82576	0.00471684	0.0444086
ENSG00000245598.7	100506068	DACT3-AS1	311.805	0.594424	0.17893	3.32211	0.000893392	0.0151053
ENSG00000285646.2	NA	ENSG00000285646	108.265	0.594445	0.265074	2.24256	0.0249253	0.116001
ENSG00000279175.1	NA	ENSG00000279175	51.7834	0.597168	0.266717	2.23896	0.0251588	0.116661
ENSG00000288597.1	NA	ENSG00000288597	109.762	0.597611	0.227592	2.62579	0.00864469	0.0633088
ENSG00000279072.2	NA	ENSG00000279072	223.142	0.597643	0.200024	2.98786	0.00280941	0.032358
ENSG00000273271.1	NA	ENSG00000273271	53.9955	0.603992	0.285323	2.11687	0.0342705	0.139767
ENSG00000269091.6	NA	ENSG00000269091	87.3038	0.606704	0.235735	2.57367	0.0100625	0.0684503
ENSG00000257221.4	NA	ENSG00000257221	65.0709	0.607778	0.28478	2.1342	0.0328264	0.136957
ENSG00000230615.8	107984948	ENSG00000230615	115.155	0.611587	0.235194	2.60035	0.00931291	0.0658917
ENSG00000290919.1	23666	UBBP4	99.457	0.611659	0.260725	2.34599	0.0189765	0.0985951
ENSG00000279712.1	NA	ENSG00000279712	47.787	0.618968	0.283569	2.18278	0.0290522	0.127376
ENSG00000286071.3	105373170	ENSG00000286071	97.4858	0.621319	0.233265	2.66357	0.0077316	0.0592394
ENSG00000231881.2	NA	ENSG00000231881	132.5	0.621553	0.191244	3.25005	0.00115386	0.0179332
ENSG00000250091.3	NA	DNAH10OS	488.254	0.624427	0.201949	3.092	0.00198813	0.0254774
ENSG00000224897.9	401398	POT1-AS1	115.269	0.62468	0.221417	2.82128	0.00478324	0.0446905
ENSG00000242759.10	NA	LINC00882	109.974	0.631803	0.272932	2.31487	0.0206201	0.103527
ENSG00000261019.1	NA	ENSG00000261019	78.2808	0.635955	0.264303	2.40616	0.0161212	0.0894833
ENSG00000267801.1	NA	ENSG00000267801	47.5069	0.64013	0.283149	2.26075	0.0237745	0.112999
ENSG00000205500.8	100129724	MAPRE3-AS1	61.9482	0.642065	0.280812	2.28646	0.0222274	0.108222
ENSG00000257509.1	NA	ENSG00000257509	34.5838	0.643601	0.325676	1.9762	0.0481319	0.170364
ENSG00000230303.6	NA	ENSG00000230303	50.5393	0.650373	0.280463	2.31893	0.0203988	0.102743
ENSG00000229848.1	NA	ENSG00000229848	41.1504	0.651612	0.312962	2.08208	0.0373353	0.145964
ENSG00000293237.1	NA	HTR7P1	278.172	0.655096	0.209149	3.13219	0.00173506	0.0233967
ENSG00000279145.2	NA	ENSG00000279145	77.3078	0.655178	0.237142	2.76281	0.00573062	0.0496979
ENSG00000233515.2	101929397	LINC01518	431.112	0.660419	0.168292	3.92424	8.70033e-05	0.00264447
ENSG00000280214.1	NA	ENSG00000280214	75.9699	0.662429	0.292145	2.26747	0.0233618	0.111609
ENSG00000249378.8	401164	LINC01060	76.3416	0.666696	0.234448	2.84369	0.00445944	0.0431316
ENSG00000288025.1	NA	ENSG00000288025	60.7941	0.668351	0.265694	2.51549	0.0118866	0.0752754
ENSG00000223855.4	441307	PDGFA-DT	56.1301	0.66996	0.286774	2.3362	0.019481	0.100037
ENSG00000279110.1	NA	ENSG00000279110	150.477	0.671509	0.218167	3.07795	0.00208427	0.0262696
ENSG00000224687.2	100302401	RASAL2-AS1	36.128	0.67252	0.324283	2.07387	0.0380918	0.147968
ENSG00000267063.1	NA	ENSG00000267063	53.8973	0.672619	0.281535	2.38911	0.016889	0.0919114
ENSG00000277715.1	NA	ENSG00000277715	42.3043	0.677488	0.298097	2.27271	0.0230436	0.110524
ENSG00000235024.1	NA	CDK5R2-AS1	34.3	0.677997	0.343652	1.97292	0.0485051	0.170921
ENSG00000231185.9	101926941	SPRY4-AS1	124.647	0.682683	0.202245	3.37552	0.000736763	0.0131179
ENSG00000244265.2	NA	SIAH2-AS1	164.997	0.685336	0.222139	3.08517	0.00203435	0.0258597
ENSG00000247199.6	102546294	FBXO38-DT	127.738	0.687589	0.197579	3.48007	0.000501283	0.00998452
ENSG00000272068.1	NA	BCAN-AS1	274.987	0.692034	0.176265	3.92611	8.63321e-05	0.00263932
ENSG00000289914.1	NA	ENSG00000289914	50.6256	0.692637	0.311053	2.22675	0.025964	0.119177
ENSG00000206337.12	10866	HCP5	112.764	0.693108	0.294286	2.35522	0.0185119	0.0974394
ENSG00000271086.7	100996569	NAMA	71.2108	0.694329	0.260236	2.66807	0.00762873	0.0587607
ENSG00000286473.1	NA	ENSG00000286473	31.6751	0.695263	0.327351	2.12391	0.0336781	0.138402
ENSG00000286787.3	NA	ENSG00000286787	65.8553	0.696661	0.262838	2.65054	0.00803643	0.060774
ENSG00000277938.1	NA	ENSG00000277938	54.8066	0.697579	0.281537	2.47775	0.0132213	0.0805274
ENSG00000285825.2	105369547	CCDC15-DT	44.7153	0.699551	0.333434	2.09802	0.0359034	0.142869
ENSG00000204241.9	100128239	LINC02731	76.0837	0.7017	0.253493	2.76812	0.00563803	0.0493836
ENSG00000258526.8	NA	ENSG00000258526	37.42	0.703113	0.310735	2.26274	0.0236515	0.112618
ENSG00000198590.12	339883	APRG1	72.3313	0.703296	0.240646	2.92253	0.00347198	0.0367872
ENSG00000268858.2	112268269	ENSG00000268858	385.045	0.711788	0.16763	4.24619	2.17432e-05	0.000859647
ENSG00000293557.1	NA	ENSG00000293557	60.1869	0.716519	0.289034	2.47902	0.0131746	0.0804831
ENSG00000232973.14	285154	CYP1B1-AS1	87.1639	0.71748	0.259384	2.76609	0.00567333	0.0495525
ENSG00000233061.1	100874314	TTLL7-IT1	37.1963	0.725349	0.318815	2.27514	0.0228976	0.110125
ENSG00000226604.2	NA	PAPPA-AS2	36.8388	0.726602	0.343748	2.11376	0.0345357	0.140544
ENSG00000225361.4	100506599	PPP1R26-AS1	146.29	0.727017	0.208637	3.48461	0.000492861	0.00982917
ENSG00000226891.9	101927084	LINC01359	80.726	0.728511	0.241595	3.01542	0.00256624	0.0302559
[truncated: 2,905 more rows]

## Sheet: Upregulated genes
Table S3: Human reference genome based differential gene expression (S_100_3hr vs. C_3hr).
Ensembl ID	Entrez ID	Gene Symbol	baseMean	log2FoldChange	lfcSE	stat	pvalue	padj
ENSG00000267270.8	100130522	PARD6G-AS1	278.743	2.00012	0.204223	9.79381	1.19703e-22	1.25887e-19
ENSG00000258979.3	105370646	LINC02299	6.0167	2.00142	0.948693	2.10966	0.0348875	0.141117
ENSG00000251372.7	100874047	LINC00499	33.9801	2.00321	0.532896	3.7591	0.000170526	0.0044611
ENSG00000196166.5	389649	LINC03042	9.62822	2.00502	0.739255	2.71221	0.00668355	0.0544875
ENSG00000287277.1	NA	ENSG00000287277	27.9218	2.00719	0.530671	3.78236	0.000155347	0.00412558
ENSG00000253301.6	100507651	LINC01606	47.7042	2.00941	0.624361	3.21835	0.00128928	0.0193148
ENSG00000237224.4	NA	ENSG00000237224	7.80704	2.00958	0.712816	2.81922	0.00481412	0.0448535
ENSG00000231933.7	NA	MYO18B-AS1	14.8037	2.0116	0.626713	3.20976	0.00132847	0.019789
ENSG00000233363.1	NA	ENSG00000233363	11.3367	2.01463	0.769558	2.6179	0.00884718	0.063991
ENSG00000287414.1	NA	ENSG00000287414	7.87062	2.01494	0.872383	2.3097	0.0209049	0.104326
ENSG00000279526.2	NA	ENSG00000279526	7.48067	2.01597	0.801309	2.51584	0.0118748	0.0752312
ENSG00000232234.4	NA	ENSG00000232234	14.64	2.02499	0.693129	2.92152	0.00348331	0.0368621
ENSG00000235862.2	NA	ENSG00000235862	7.40518	2.02696	0.874267	2.31847	0.0204236	0.102832
ENSG00000250634.6	101929071	LINC01182	18.0171	2.02743	0.579516	3.49848	0.000467914	0.00951204
ENSG00000291007.1	NA	ENSG00000291007	19.224	2.02848	0.528696	3.83677	0.000124664	0.00354262
ENSG00000283304.1	NA	LINC02183	5.31976	2.03149	0.962273	2.11114	0.0347606	0.141117
ENSG00000225626.4	494558	CFAP95-DT	4.29154	2.03201	0.984768	2.06344	0.0390708	0.150071
ENSG00000251448.2	NA	ENSG00000251448	5.67594	2.03291	0.963254	2.11046	0.034819	0.141117
ENSG00000231772.5	NA	ENSG00000231772	7.48944	2.03315	0.801123	2.53787	0.0111528	0.0727911
ENSG00000287426.1	NA	ENSG00000287426	5.16595	2.03328	0.98218	2.07017	0.0384362	0.148647
ENSG00000260302.3	NA	LINC01882	7.52721	2.03407	0.866397	2.34774	0.0188878	0.0983475
ENSG00000284645.1	NA	ENSG00000284645	7.97868	2.03416	0.825369	2.46454	0.0137187	0.0819126
ENSG00000231943.11	103344932	PGM5P4-AS1	9.0721	2.03526	0.824433	2.46868	0.0135613	0.0814623
ENSG00000290931.1	NA	ENSG00000290931	13.9762	2.03658	0.671452	3.0331	0.00242054	0.0290815
ENSG00000230316.8	154860	FEZF1-AS1	18.8726	2.03818	0.622893	3.27212	0.00106743	0.0170931
ENSG00000243766.8	NA	HOTTIP	19.2629	2.03852	0.950834	2.14393	0.0320383	0.134821
ENSG00000280776.2	NA	LINC01202	6.30413	2.0387	0.994025	2.05095	0.0402719	0.153155
ENSG00000290882.1	NA	ENSG00000290882	5.46533	2.03931	0.940709	2.16784	0.0301708	0.130221
ENSG00000214146.3	647323	LINC02026	6.69846	2.03944	0.83977	2.42857	0.0151584	0.0861754
ENSG00000258038.6	102724917	LINC02327	8.30077	2.04084	0.886259	2.30276	0.0212925	0.105526
ENSG00000293377.3	NA	ENSG00000293377	7.77111	2.04373	0.941561	2.17058	0.0299629	0.12971
ENSG00000260492.3	NA	CISTR	7.05579	2.04483	0.970855	2.10622	0.0351856	0.141562
ENSG00000271401.1	NA	ENSG00000271401	6.06429	2.04532	0.799355	2.55871	0.010506	0.0700476
ENSG00000293502.1	NA	ENSG00000293502	6.05451	2.04535	0.850338	2.40534	0.0161573	0.0895863
ENSG00000226083.5	100129213	SLC39A12-AS1	6.75687	2.04537	0.913461	2.23914	0.0251467	0.116661
ENSG00000205865.4	100132464	FAM99B	6.08888	2.04579	0.973264	2.10199	0.0355545	0.142188
ENSG00000286749.1	NA	ENSG00000286749	6.39946	2.04592	0.961804	2.12717	0.033406	0.137925
ENSG00000232537.2	NA	ENSG00000232537	10.8246	2.04592	0.699514	2.92478	0.00344703	0.0367369
ENSG00000171671.6	220070	SHANK2-AS3	5.59836	2.04751	1.00828	2.03069	0.042286	0.157997
ENSG00000285412.2	1124	ENSG00000285412	8.54789	2.04947	0.767184	2.67142	0.00755315	0.0584163
ENSG00000289326.2	NA	ENSG00000289326	5.14454	2.05297	1.00113	2.05066	0.0403004	0.153206
ENSG00000259724.2	101927112	LINC01581	7.27207	2.05451	0.717616	2.86297	0.00419695	0.0415091
ENSG00000286738.1	NA	ENSG00000286738	4.33729	2.05467	1.00552	2.04339	0.0410136	0.155153
ENSG00000286486.1	NA	ENSG00000286486	6.8594	2.05474	0.902284	2.27727	0.0227701	0.109692
ENSG00000290917.1	646024	RAET1K	13.7014	2.0554	0.567229	3.62359	0.000290545	0.00674022
ENSG00000233633.2	105373352	ENSG00000233633	10.451	2.05789	0.741898	2.77382	0.00554026	0.0488519
ENSG00000236975.2	NA	LINC02814	11.9501	2.05847	0.729563	2.82151	0.00477975	0.0446905
ENSG00000284471.1	NA	ENSG00000284471	10.0937	2.05856	0.618444	3.32861	0.00087281	0.0148368
ENSG00000258729.2	NA	ENSG00000258729	4.32496	2.05982	1.01814	2.02312	0.0430612	0.15957
ENSG00000287122.1	NA	ENSG00000287122	5.45298	2.06027	0.884161	2.3302	0.0197958	0.101028
ENSG00000286000.1	NA	ENSG00000286000	16.814	2.06081	0.569529	3.61845	0.000296376	0.00686033
ENSG00000254879.1	NA	PTPRJ-AS1	5.84561	2.06155	0.883057	2.33456	0.0195666	0.100355
ENSG00000232884.11	NA	ENSG00000232884	11.5554	2.06172	0.698679	2.95088	0.0031687	0.0346906
ENSG00000287252.3	NA	ENSG00000287252	9.36662	2.06319	0.832552	2.47815	0.0132064	0.0805023
ENSG00000266869.2	NA	ENSG00000266869	6.24485	2.06371	0.890776	2.31676	0.020517	0.103174
ENSG00000279502.1	NA	ENSG00000279502	10.1005	2.06523	0.584767	3.53173	0.000412858	0.00871866
ENSG00000287317.1	124901656	ENSG00000287317	4.28699	2.06552	1.01692	2.03115	0.0422401	0.157955
ENSG00000250371.1	NA	ENSG00000250371	8.73529	2.06734	0.706685	2.9254	0.0034401	0.0367369
ENSG00000288657.1	124902537	ENSG00000288657	5.10668	2.06736	1.02673	2.01353	0.0440587	0.161931
ENSG00000233219.1	NA	ENSG00000233219	4.94888	2.06838	1.01412	2.03959	0.0413912	0.155983
ENSG00000255146.1	NA	ENSG00000255146	6.57821	2.06857	0.933604	2.21569	0.026713	0.12112
ENSG00000249388.3	NA	ENSG00000249388	9.20824	2.06871	0.706069	2.9299	0.00339067	0.0363368
ENSG00000235725.1	NA	LINC03050	8.07216	2.06909	0.734925	2.81538	0.00487197	0.0452031
ENSG00000254339.6	NA	ENSG00000254339	5.85062	2.07072	0.889095	2.32902	0.0198578	0.101246
ENSG00000260711.2	NA	ENSG00000260711	11.5187	2.07147	0.708034	2.92566	0.00343727	0.0367369
ENSG00000258231.5	100506869	ENSG00000258231	6.2531	2.07163	0.916911	2.25936	0.023861	0.113093
ENSG00000225127.4	105372556	LINC00237	7.22847	2.07238	0.92946	2.22966	0.02577	0.118554
ENSG00000256193.6	100862680	LINC00507	10.2489	2.07297	0.762206	2.7197	0.00653421	0.0540237
ENSG00000235899.4	101927171	LINC01564	7.6956	2.07367	0.934182	2.21977	0.0264343	0.120416
ENSG00000179676.7	221241	LINC00305	8.19218	2.07392	0.861293	2.40791	0.0160439	0.089243
ENSG00000225329.3	723809	LHFPL3-AS2	45.7977	2.07441	0.390585	5.31103	1.09005e-07	1.00727e-05
ENSG00000279910.1	NA	ENSG00000279910	5.78246	2.07555	0.965394	2.14995	0.0315592	0.13365
ENSG00000288801.1	NA	ENSG00000288801	3.59324	2.07703	1.05141	1.97548	0.0482142	0.170465
ENSG00000287589.1	NA	ENSG00000287589	6.06815	2.0785	0.893183	2.32707	0.0199617	0.101579
ENSG00000285909.1	NA	ENSG00000285909	8.90406	2.07953	0.648534	3.20651	0.00134357	0.0199332
ENSG00000253300.2	NA	ENSG00000253300	5.19451	2.08084	1.05359	1.975	0.0482685	0.170465
ENSG00000286889.1	NA	ENSG00000286889	6.96499	2.08475	0.883761	2.35895	0.0183268	0.0969069
ENSG00000249069.8	104355136	LINC01033	13.6896	2.08492	0.731346	2.8508	0.00436094	0.0425705
ENSG00000173862.3	55025	ENSG00000173862	8.05562	2.08597	0.818219	2.5494	0.0107908	0.0713732
ENSG00000253549.6	NA	CA3-AS1	7.51262	2.08668	0.947794	2.20162	0.0276923	0.124033
ENSG00000287723.1	NA	ENSG00000287723	8.21372	2.0875	0.783567	2.6641	0.00771949	0.0592394
ENSG00000226258.7	101927347	GRM7-AS3	12.5127	2.08783	0.704681	2.9628	0.00304857	0.0338918
ENSG00000230131.6	NA	LINC02641	33.9779	2.08813	0.416203	5.01711	5.24551e-07	4.07625e-05
ENSG00000230817.6	103283057	LINC01362	6.10591	2.08821	0.903854	2.31034	0.0208696	0.104246
ENSG00000287904.1	NA	ENSG00000287904	3.79222	2.08893	1.06244	1.96616	0.0492796	0.172522
ENSG00000197503.4	144360	LINC00477	4.48587	2.08975	1.02014	2.0485	0.0405112	0.153778
ENSG00000268170.2	NA	ENSG00000268170	5.82069	2.09066	0.950998	2.19839	0.0279217	0.124566
ENSG00000290657.1	NA	ENSG00000290657	6.3448	2.09072	0.893549	2.33979	0.0192944	0.0994021
ENSG00000289947.1	NA	ENSG00000289947	6.53617	2.09174	0.926863	2.25679	0.024021	0.113459
ENSG00000236332.2	NA	ENSG00000236332	4.18122	2.09426	1.00192	2.09025	0.0365953	0.144286
ENSG00000224318.6	101927174	CHL1-AS2	7.80227	2.09434	0.81107	2.58219	0.00981741	0.0675697
ENSG00000255216.2	NA	ENSG00000255216	10.7934	2.09574	0.790413	2.65145	0.00801458	0.0606961
ENSG00000258661.1	NA	ENSG00000258661	5.95602	2.09739	0.88153	2.37926	0.0173473	0.0935886
ENSG00000288177.1	NA	ENSG00000288177	7.25639	2.09759	0.904772	2.31836	0.0204296	0.102832
ENSG00000226159.2	101926924	LINC01375	3.87199	2.09809	1.00667	2.08418	0.0371436	0.145503
ENSG00000287357.1	NA	ENSG00000287357	5.11237	2.09857	1.0374	2.02291	0.0430829	0.159613
ENSG00000293390.1	NA	ENSG00000293390	11.9852	2.09889	0.647567	3.24119	0.00119031	0.0183013
ENSG00000286933.1	NA	ENSG00000286933	6.24353	2.09925	0.897355	2.33937	0.0193161	0.0994462
ENSG00000284825.1	NA	ENSG00000284825	6.23653	2.09933	0.793845	2.64451	0.00818083	0.0611472
ENSG00000286134.2	NA	ENSG00000286134	5.44693	2.10115	0.963122	2.18161	0.0291387	0.127542
ENSG00000287384.1	NA	ENSG00000287384	11.4698	2.1023	0.564326	3.72532	0.000195065	0.00496313
ENSG00000285958.1	NA	ENSG00000285958	12.3802	2.10436	0.756942	2.78008	0.00543453	0.0482175
ENSG00000257275.6	NA	ENSG00000257275	8.77965	2.10481	0.857199	2.45545	0.0140707	0.0827923
ENSG00000256750.2	105370014	LINC02423	3.78607	2.10525	1.07343	1.96124	0.0498511	0.173543
ENSG00000226622.7	NA	ENSG00000226622	18.1861	2.10548	0.571118	3.68659	0.000227279	0.00558463
ENSG00000257523.3	105370425	LINC02326	6.05987	2.1056	1.00766	2.08961	0.0366532	0.144443
ENSG00000286891.1	124900848	ENSG00000286891	16.0898	2.107	0.706963	2.98035	0.00287919	0.0327464
ENSG00000237767.4	NA	LINC01370	6.82076	2.10701	0.993498	2.1208	0.0339387	0.139024
ENSG00000198454.2	NA	LINC02692	8.02851	2.10718	0.827181	2.54742	0.0108523	0.0716897
ENSG00000286818.2	NA	ENSG00000286818	9.01867	2.1085	0.960549	2.1951	0.0281565	0.125083
ENSG00000286027.1	105372808	PCSEAT	5.64973	2.10974	0.918798	2.2962	0.0216647	0.106336
ENSG00000189275.6	399827	LINC01164	9.94794	2.10994	0.748383	2.81933	0.00481239	0.0448535
ENSG00000223944.3	NA	ENSG00000223944	8.51435	2.11029	0.812233	2.59813	0.0093733	0.0659135
ENSG00000225087.2	105378798	ENSG00000225087	6.89117	2.11152	0.960545	2.19826	0.0279309	0.124572
ENSG00000265888.4	NA	DSCAS	6.26874	2.11191	0.915629	2.30652	0.0210818	0.10501
ENSG00000231098.1	NA	ENSG00000231098	6.63956	2.11309	0.838815	2.51914	0.0117642	0.0748006
ENSG00000167459.17	148231	LINC00905	14.3353	2.11324	0.600801	3.51736	0.000435857	0.00904689
ENSG00000259974.5	140828	LINC00261	11.5457	2.1143	0.71482	2.95781	0.00309833	0.0341314
ENSG00000287336.1	NA	ENSG00000287336	31.2107	2.11502	0.440882	4.79724	1.60869e-06	0.000107469
ENSG00000287913.1	NA	ENSG00000287913	8.26609	2.11602	0.849796	2.49004	0.012773	0.079048
ENSG00000232667.12	NA	ENSG00000232667	14.5959	2.11642	0.587995	3.59939	0.000318963	0.00719834
ENSG00000262714.1	NA	ENSG00000262714	7.75729	2.11738	0.800074	2.64648	0.00813338	0.0610681
ENSG00000284240.1	101927844	LINC02801	14.1056	2.12056	0.649252	3.26616	0.00109018	0.0172667
ENSG00000290641.1	392459	CXXC1P1	5.45646	2.12158	1.04335	2.03343	0.0420087	0.157296
ENSG00000290588.1	NA	ENSG00000290588	9.01527	2.12237	0.76085	2.78947	0.00527948	0.0473968
ENSG00000279714.1	NA	ENSG00000279714	4.7895	2.12335	1.00004	2.12326	0.0337323	0.138425
ENSG00000288819.2	NA	ENSG00000288819	6.82823	2.12443	0.996246	2.13244	0.0329707	0.137125
ENSG00000263717.1	NA	ENSG00000263717	5.02018	2.12732	0.911689	2.33338	0.019628	0.100464
ENSG00000258028.3	107984685	ENSG00000258028	14.1985	2.12745	0.639507	3.32671	0.000878772	0.0148741
ENSG00000223643.6	NA	ENSG00000223643	6.58046	2.12799	0.937485	2.26989	0.0232142	0.111072
ENSG00000259870.1	NA	ENSG00000259870	5.69292	2.12883	1.01423	2.09896	0.0358204	0.142783
ENSG00000230725.6	284798	ENSG00000230725	12.1469	2.12951	0.745968	2.85469	0.00430783	0.0421849
ENSG00000235142.12	100422737	LINC02532	30.4235	2.12966	0.540029	3.94361	8.02651e-05	0.00248771
ENSG00000259076.1	NA	ENSG00000259076	3.8879	2.13273	1.0165	2.09812	0.0358948	0.142869
ENSG00000230597.1	NA	ENSG00000230597	5.34372	2.13319	0.930935	2.29144	0.0219378	0.107341
ENSG00000276778.1	101927697	LINC02227	8.93119	2.13383	0.735003	2.90315	0.00369424	0.0382142
ENSG00000233639.9	100506421	PANTR1	19.2765	2.13393	0.579397	3.68302	0.000230492	0.00563909
ENSG00000285773.1	NA	ENSG00000285773	8.51719	2.13412	0.854181	2.49844	0.0124742	0.0778697
ENSG00000250546.6	101928978	LINC02994	7.81878	2.13521	1.03665	2.05972	0.0394255	0.150882
ENSG00000253634.3	102724710	ENSG00000253634	8.74981	2.13544	0.770627	2.77104	0.0055877	0.0490713
ENSG00000286062.2	NA	ENSG00000286062	4.13407	2.13573	1.05412	2.02608	0.0427568	0.158912
ENSG00000287741.1	NA	ENSG00000287741	5.63589	2.13589	0.973429	2.19419	0.0282216	0.125231
ENSG00000261122.6	400533	LINC02167	7.94374	2.13778	0.928956	2.30127	0.0213765	0.105842
ENSG00000224924.9	387486	LINC00320	28.1746	2.13994	0.8697	2.46055	0.0138726	0.0822708
ENSG00000287084.2	NA	ENSG00000287084	10.6517	2.14035	0.665006	3.21855	0.00128841	0.0193148
ENSG00000224330.2	NA	ENSG00000224330	4.05007	2.14197	1.00799	2.12498	0.0335881	0.138162
ENSG00000204754.3	441116	LINC01951	5.52644	2.14268	1.02185	2.09687	0.036005	0.142869
ENSG00000254519.5	100507384	ENSG00000254519	18.1586	2.14268	0.940624	2.27793	0.0227305	0.109619
ENSG00000285971.1	NA	ENSG00000285971	5.3394	2.14274	1.07102	2.00066	0.0454292	0.164784
ENSG00000234503.1	NA	ENSG00000234503	4.94148	2.14315	0.948192	2.26024	0.0238061	0.113042
ENSG00000291172.1	347127	SPATA31D5P	13.6199	2.14355	0.645606	3.32021	0.000899505	0.0151868
ENSG00000212743.2	NA	LINC02656	9.82919	2.14419	0.713168	3.00656	0.0026422	0.0309279
ENSG00000277550.1	NA	ENSG00000277550	3.9848	2.14476	1.03562	2.07099	0.0383598	0.14857
ENSG00000287875.1	NA	ENSG00000287875	4.01603	2.14593	1.0708	2.00405	0.0450649	0.164028
ENSG00000253877.6	101927459	LINC01608	24.041	2.14731	1.00009	2.14712	0.0317838	0.134241
ENSG00000290965.1	26628	OR7E47P	7.19942	2.14766	0.982288	2.18639	0.0287873	0.126743
ENSG00000255002.2	100128233	LINC02324	7.66917	2.14783	0.927838	2.31488	0.0206196	0.103527
ENSG00000253762.2	NA	ENSG00000253762	7.43468	2.14812	0.739685	2.9041	0.00368316	0.0381746
ENSG00000287690.1	NA	ENSG00000287690	7.29797	2.14909	0.830874	2.58654	0.00969459	0.0671545
ENSG00000224504.2	101929662	ENSG00000224504	6.17959	2.14939	0.966152	2.2247	0.0261017	0.119488
ENSG00000287494.1	NA	ENSG00000287494	5.55934	2.15048	0.837613	2.56739	0.0102469	0.0691236
ENSG00000174680.10	NA	GRIK1-AS1	10.6331	2.15154	0.724461	2.96985	0.00297941	0.0335716
ENSG00000179840.5	644997	PIK3CD-AS1	5.39471	2.15189	1.03549	2.07814	0.0376966	0.146794
ENSG00000249201.2	101928857	TERLR1	5.22519	2.15384	1.03188	2.0873	0.0368607	0.144935
ENSG00000236212.2	NA	ENSG00000236212	8.3679	2.15419	0.764039	2.81948	0.00481022	0.0448535
ENSG00000258502.6	105370540	LINC02290	10.4689	2.15574	0.706339	3.05199	0.00227331	0.0279823
ENSG00000236548.3	7955	RNF217-AS1	21.6143	2.15639	0.644688	3.34486	0.000823233	0.014224
ENSG00000224099.2	NA	ENSG00000224099	5.65802	2.1564	0.98927	2.17979	0.0292729	0.127881
ENSG00000261432.1	106146149	LINC01613	4.59869	2.15737	1.08561	1.98725	0.0468946	0.167823
ENSG00000229203.1	NA	ENSG00000229203	4.06858	2.15746	1.09237	1.97503	0.0482652	0.170465
ENSG00000290827.1	NA	ENSG00000290827	10.7313	2.16056	0.727825	2.96852	0.00299238	0.0336696
ENSG00000228627.2	105375283	ENSG00000228627	3.95057	2.16122	1.02113	2.11649	0.0343031	0.139863
ENSG00000268038.5	374890	LINC01785	6.3132	2.16124	0.922873	2.34186	0.0191881	0.0990957
ENSG00000230533.5	102723649	LINC03004	6.41221	2.16216	0.998943	2.16445	0.0304297	0.130655
ENSG00000237574.1	101927924	LINC01856	7.10742	2.16309	0.945153	2.28862	0.0221016	0.107709
ENSG00000234199.3	440900	LINC01191	12.0074	2.16422	0.646134	3.34949	0.000809611	0.0140423
ENSG00000264026.2	146795	LINC02003	9.55094	2.16494	0.775957	2.79002	0.00527046	0.0473741
ENSG00000204832.10	100128098	ST8SIA6-AS1	7.02046	2.16527	0.820197	2.63994	0.008292	0.0615849
ENSG00000245954.10	100996286	LINC02273	11.8465	2.16575	0.677125	3.19846	0.00138166	0.0202939
ENSG00000286812.1	NA	ENSG00000286812	8.08381	2.16593	0.910717	2.37827	0.0173943	0.0936719
ENSG00000250387.3	NA	LINC02197	8.04561	2.1666	0.986771	2.19565	0.0281168	0.124977
ENSG00000205056.9	NA	LINC02397	17.1854	2.16742	0.601202	3.60515	0.000311975	0.00708115
ENSG00000261623.1	101927228	LINC02179	9.60689	2.1683	0.715028	3.03246	0.00242566	0.0291208
ENSG00000254361.2	NA	ENSG00000254361	6.66439	2.16923	0.829018	2.61663	0.00888028	0.0641485
ENSG00000255177.2	112577518	MUC5B-AS1	4.93051	2.17047	0.872654	2.4872	0.0128752	0.0794628
ENSG00000293391.1	NA	LDC1P	8.36678	2.17143	0.898069	2.41788	0.0156111	0.0876697
ENSG00000228559.2	NA	ENSG00000228559	6.03233	2.17158	0.97894	2.21829	0.0265348	0.120561
ENSG00000259361.7	283688	LINC00927	10.2841	2.17247	0.822172	2.64236	0.00823309	0.0613821
ENSG00000279980.1	23766	GABARAPL3	13.5045	2.17377	0.568024	3.8269	0.000129765	0.00365544
ENSG00000286393.1	NA	ENSG00000286393	6.51538	2.1762	0.893677	2.43511	0.0148875	0.0854681
ENSG00000227640.5	100507533	SOX21-AS1	11.627	2.1764	0.793089	2.74421	0.0060657	0.0514641
ENSG00000288557.1	NA	ENSG00000288557	5.96179	2.17648	0.877368	2.48069	0.0131129	0.0802437
ENSG00000204055.5	NA	IER5L-AS1	263.262	2.17784	0.18791	11.5898	4.642e-31	1.22046e-27
ENSG00000225647.2	NA	ENSG00000225647	12.1583	2.17785	0.803611	2.71009	0.00672658	0.0546124
ENSG00000279699.1	NA	ENSG00000279699	19.9618	2.17866	0.527563	4.12968	3.63273e-05	0.0012936
ENSG00000231898.9	101929753	MYO3B-AS1	15.291	2.17999	0.68851	3.16624	0.00154424	0.0217684
ENSG00000261517.2	100861552	LINC00558	7.87854	2.18016	0.847406	2.57275	0.0100895	0.0685741
ENSG00000264151.6	107985126	ENSG00000264151	8.82343	2.18031	0.790584	2.75785	0.00581825	0.050237
ENSG00000229613.3	340515	LINC01501	13.9077	2.18064	0.735273	2.96576	0.00301936	0.0338044
ENSG00000268926.3	NA	ENSG00000268926	11.665	2.1818	0.662248	3.29454	0.000985826	0.0161887
ENSG00000233221.7	NA	ARHGEF4-AS1	8.14255	2.18229	0.795192	2.74435	0.00606299	0.0514641
ENSG00000255087.6	101929473	ENSG00000255087	33.5197	2.18389	0.499476	4.37236	1.22909e-05	0.000543107
ENSG00000250072.8	255187	SH3TC2-DT	14.1619	2.1843	0.689764	3.16674	0.00154158	0.0217633
ENSG00000264177.1	NA	ENSG00000264177	14.0158	2.18754	0.672249	3.25407	0.00113765	0.0178393
ENSG00000260551.1	791115	PWRN2	5.96535	2.19121	1.01449	2.15991	0.0307794	0.131584
ENSG00000249383.2	101927274	LINC02071	6.99697	2.19124	0.815867	2.68578	0.00723614	0.0569993
ENSG00000228496.2	100506405	ENSG00000228496	5.37069	2.19294	0.873571	2.51032	0.0120622	0.0759821
ENSG00000290592.1	107985211	ENSG00000290592	19.621	2.19363	0.551098	3.98048	6.87766e-05	0.00219626
ENSG00000287852.1	NA	ENSG00000287852	4.17943	2.19386	1.07874	2.03372	0.0419799	0.157263
ENSG00000290756.2	123787	ENSG00000290756	5.06725	2.19551	1.12008	1.96014	0.0499796	0.173708
ENSG00000250033.5	641364	SLC7A11-AS1	283.459	2.19665	0.284653	7.71696	1.1914e-14	4.81906e-12
ENSG00000286259.1	NA	ENSG00000286259	5.36953	2.19689	0.875082	2.51049	0.0120563	0.0759821
ENSG00000233393.2	105369306	ENSG00000233393	6.10902	2.19892	1.00013	2.19864	0.0279035	0.124527
ENSG00000231683.6	101927136	KILH	7.70663	2.19902	0.810585	2.71288	0.00667015	0.0544875
ENSG00000223829.6	NA	ENSG00000223829	4.78612	2.19908	0.933834	2.35489	0.0185279	0.0974434
ENSG00000266385.1	NA	ENSG00000266385	9.17462	2.19982	0.740699	2.96992	0.00297881	0.0335716
ENSG00000291157.1	124904158	ENSG00000291157	4.14049	2.19996	1.07906	2.03878	0.041472	0.156139
ENSG00000233570.2	100996597	LINC00690	6.89124	2.2008	0.91872	2.3955	0.0165976	0.0910384
ENSG00000246223.10	388011	LINC01550	16.8776	2.20093	0.627023	3.51013	0.000447886	0.00919973
ENSG00000261257.1	NA	ENSG00000261257	5.20705	2.20168	1.0499	2.09705	0.0359894	0.142869
ENSG00000271522.1	NA	ENSG00000271522	5.47006	2.20173	1.01549	2.16814	0.0301479	0.130221
ENSG00000288068.1	NA	ENSG00000288068	10.66	2.20283	0.770131	2.86033	0.00423204	0.0417253
ENSG00000251504.1	101928656	LINC01099	4.49619	2.20467	1.0471	2.10551	0.0352473	0.141699
ENSG00000259237.2	105370822	LINC02490	3.53375	2.20469	1.09562	2.01228	0.0441904	0.162193
ENSG00000280395.1	NA	ENSG00000280395	6.0304	2.20478	0.976426	2.25801	0.0239451	0.113381
ENSG00000253434.8	105375706	LINC02237	8.03552	2.20497	0.940985	2.34326	0.0191161	0.0989035
ENSG00000290438.1	NA	ENSG00000290438	4.70333	2.20578	1.08371	2.0354	0.0418102	0.156913
ENSG00000286346.1	124901902	ENSG00000286346	6.24269	2.20594	0.905962	2.43492	0.0148953	0.0854681
ENSG00000291279.1	NA	ENSG00000291279	5.121	2.20611	0.967797	2.27952	0.0226363	0.109356
ENSG00000254973.2	NA	ENSG00000254973	5.21064	2.20814	0.955354	2.31133	0.0208146	0.104212
ENSG00000226252.1	NA	ENSG00000226252	10.32	2.20839	0.737095	2.99607	0.00273486	0.0317292
ENSG00000226921.7	100874178	LINC00454	5.55781	2.20846	0.935533	2.36064	0.0182432	0.0967677
ENSG00000265656.1	NA	ENSG00000265656	7.67002	2.20889	0.765318	2.88624	0.0038988	0.0396797
ENSG00000266729.5	101927718	DSG1-AS1	4.79157	2.21088	1.01527	2.17763	0.0294339	0.128336
ENSG00000232624.8	283080	LINC01517	24.0997	2.21178	0.603931	3.66231	0.000249955	0.00603834
ENSG00000278060.1	NA	ENSG00000278060	4.07158	2.21203	1.1241	1.96782	0.0490887	0.172045
ENSG00000253643.6	101929315	ADAM7-AS2	3.88541	2.21206	0.983762	2.24858	0.0245395	0.115037
ENSG00000289178.2	NA	ENSG00000289178	7.42044	2.2128	0.868476	2.54791	0.010837	0.0716186
ENSG00000235538.5	NA	ENSG00000235538	11.0848	2.21281	0.814556	2.71658	0.00659596	0.0542332
ENSG00000214797.3	NA	ENSG00000214797	5.92919	2.21352	1.00635	2.19956	0.027838	0.124471
ENSG00000289873.1	NA	ENSG00000289873	6.07463	2.21369	0.918448	2.41025	0.0159415	0.0889343
ENSG00000256597.3	400087	LINC02393	4.85618	2.21406	1.06404	2.08081	0.0374512	0.1462
ENSG00000285454.1	NA	ENSG00000285454	9.73184	2.21573	0.713518	3.10536	0.00190049	0.0246677
ENSG00000233960.1	NA	ENSG00000233960	4.09572	2.21659	1.07642	2.05923	0.0394725	0.150952
ENSG00000241696.2	100505609	LINC02053	9.5762	2.21697	0.752165	2.94745	0.00320409	0.0349789
ENSG00000227145.2	100996941	IL21-AS1	10.5534	2.21824	0.803354	2.76122	0.00575853	0.0498577
ENSG00000251377.2	NA	ENSG00000251377	5.01885	2.21889	1.11846	1.98388	0.0472689	0.168512
ENSG00000286992.3	NA	ENSG00000286992	4.66391	2.21936	1.05842	2.09686	0.0360057	0.142869
ENSG00000289020.1	105377927	ENSG00000289020	3.97218	2.22034	1.05244	2.10971	0.0348833	0.141117
ENSG00000287868.1	NA	ENSG00000287868	42.8777	2.22073	0.35535	6.24942	4.11971e-10	6.84088e-08
ENSG00000287740.1	NA	ENSG00000287740	3.6557	2.22089	1.04794	2.11928	0.0340664	0.139258
ENSG00000262898.5	NA	ENSG00000262898	13.2015	2.22288	0.714824	3.10969	0.00187281	0.0245175
ENSG00000287946.1	NA	ENSG00000287946	3.66991	2.2239	1.06491	2.08834	0.0367676	0.144749
ENSG00000287504.1	NA	ENSG00000287504	7.44206	2.22402	0.867711	2.56309	0.0103746	0.0695532
ENSG00000286335.1	NA	ENSG00000286335	3.23434	2.22462	1.09916	2.02392	0.0429779	0.159411
ENSG00000271743.1	NA	ENSG00000271743	18.9086	2.22511	0.568132	3.91654	8.98287e-05	0.00268496
ENSG00000262094.1	NA	ENSG00000262094	8.35753	2.22584	0.89648	2.48287	0.0130328	0.0799971
ENSG00000286281.1	NA	ENSG00000286281	9.08296	2.23086	0.820579	2.71864	0.00655513	0.0541399
ENSG00000272915.1	NA	ENSG00000272915	5.57824	2.23187	0.926566	2.40876	0.0160069	0.0891627
ENSG00000287774.3	NA	ENSG00000287774	4.31806	2.23205	1.13478	1.96694	0.0491897	0.172309
ENSG00000228013.1	101928101	IL6R-AS1	4.30367	2.23251	1.04243	2.14164	0.0322228	0.135406
ENSG00000289726.1	NA	ENSG00000289726	9.43467	2.23426	0.754907	2.95965	0.00307991	0.0340712
ENSG00000289902.1	NA	ENSG00000289902	5.37908	2.23567	0.957923	2.33387	0.0196025	0.100409
ENSG00000260695.1	NA	ENSG00000260695	4.60463	2.23668	1.01192	2.21034	0.0270818	0.12216
ENSG00000280189.1	NA	ENSG00000280189	5.58466	2.23714	0.900932	2.48314	0.0130229	0.0799971
ENSG00000227403.3	100996579	LINC01806	5.15069	2.23833	1.02502	2.18369	0.028985	0.127116
ENSG00000267506.7	NA	ENSG00000267506	12.0856	2.23931	0.686159	3.26355	0.00110026	0.0173914
ENSG00000234238.2	NA	ENSG00000234238	3.9767	2.24089	1.10599	2.02613	0.0427515	0.158912
ENSG00000255267.4	399886	LINC02687	8.81534	2.24297	0.799565	2.80523	0.005028	0.046287
ENSG00000286282.1	NA	ENSG00000286282	9.8934	2.243	0.728239	3.08003	0.0020698	0.0261838
ENSG00000285486.1	NA	ENSG00000285486	10.4292	2.24484	0.830878	2.70177	0.00689709	0.0552292
ENSG00000250310.2	NA	ENSG00000250310	9.4929	2.24733	0.757961	2.96497	0.00302717	0.0338438
ENSG00000281778.1	338862	LINC00550	6.17454	2.24858	0.952851	2.35985	0.0182825	0.0968134
ENSG00000259275.5	NA	ENSG00000259275	11.4867	2.2507	0.739171	3.0449	0.00232759	0.0284193
ENSG00000205632.4	100128946	LINC01310	13.5435	2.25081	0.753882	2.98563	0.00282995	0.0324324
ENSG00000287358.1	NA	ENSG00000287358	6.61935	2.25135	0.87429	2.57506	0.0100223	0.0682944
ENSG00000257522.7	102724934	ENSG00000257522	19.7438	2.25154	0.643723	3.49769	0.000469315	0.00952216
ENSG00000235779.8	105373346	ENSG00000235779	25.7394	2.2554	0.496433	4.54321	5.54039e-06	0.00028469
ENSG00000234634.2	105371541	LINC02093	6.27029	2.25594	0.920699	2.45025	0.0142759	0.0835628
ENSG00000251635.2	NA	LINC02278	5.40073	2.25669	1.05977	2.12941	0.0332207	0.137656
ENSG00000272515.1	NA	ENSG00000272515	4.17419	2.2575	0.998088	2.26183	0.0237082	0.11282
ENSG00000285591.1	NA	ENSG00000285591	11.6274	2.2583	0.74155	3.04539	0.00232382	0.0283952
ENSG00000260072.1	NA	ENSG00000260072	9.46815	2.2597	0.754507	2.99493	0.00274507	0.0318174
ENSG00000228876.4	NA	ENSG00000228876	15.8962	2.26022	0.705364	3.20434	0.00135374	0.0200519
ENSG00000262052.1	NA	ENSG00000262052	3.10463	2.26035	1.15324	1.96	0.0499956	0.173708
ENSG00000236719.5	148756	OVAAL	6.26754	2.26106	0.954988	2.36764	0.0179021	0.0953109
ENSG00000287215.1	105377209	ENSG00000287215	7.3548	2.26139	0.877332	2.57758	0.00994944	0.0680789
ENSG00000287687.2	102724482	ENSG00000287687	10.4774	2.26284	0.691521	3.27227	0.00106687	0.0170931
ENSG00000255774.2	105379407	LINC02747	5.74697	2.26291	0.954091	2.3718	0.0177018	0.0945636
ENSG00000286525.3	NA	ENSG00000286525	10.8164	2.26411	0.770642	2.93795	0.00330392	0.0357471
ENSG00000203688.6	441178	LINC02487	7.21504	2.26486	0.963961	2.34954	0.0187968	0.0980553
ENSG00000275898.1	NA	ENSG00000275898	4.81847	2.26503	1.11764	2.02662	0.042701	0.15884
ENSG00000286867.1	NA	ENSG00000286867	3.78655	2.26534	1.11747	2.02721	0.0426413	0.158784
ENSG00000247381.3	NA	PLUT	5.87019	2.26678	1.0673	2.12385	0.033683	0.138402
[truncated: 1,232 more rows]

## Sheet: Downregulated genes
Table S3: Human reference genome based differential gene expression (S_100_3hr vs. C_3hr).
[truncated: 42 more rows]
