# Supplementary material for: RNA sequencing of the lncRNA regulome modulated by Withania somnifera in human neuroblastoma SK-N-SH cells
Source: Mol Biol Rep. 2025 Sep 10;52(1):890. doi: 10.1007/s11033-025-10981-7 (PMC12423270; doi:10.1007/s11033-025-10981-7)
Supplement: Supplementary file 11 — Supplementary material 11 (XLSX 2664.9 kb) [file 11033_2025_10981_MOESM11_ESM.xlsx]

## Sheet: ReadMe
	Theracues Innovations Private Limited
	#1436, 2nd Floor
	B-Block, Sahakarnagar
	Bangalore-560092
www.theracues.com	Contact : gk@theracues.com
Date	14-02-2024
Client Details
Project Id	T149_S203
Client Name	Dr. Sujit Nair
Institution	Viridis Biopharma Pvt. Ltd.
Pages
ReadMe	Current Page
Fold Change Data	Fold Change Data for comparison: 100ug/mL 9hr vs Control 9hr exported from Deseq2 R Package
Significant genes	Only significant genes with pvalue <= 0.05
Upregulated genes	Only significant genes with pvalue <= 0.05 and folchange cutoff=2
Downregulated genes	Only significant genes with pvalue <= 0.05 and folchange cutoff= -2

## Sheet: Fold Change Data
Table S4: Human reference genome based differential gene expression (S_100_9hr vs. C_9hr).
Ensembl ID	Entrez ID	Gene Symbol	baseMean	log2FoldChange	lfcSE	stat	pvalue	padj
ENSG00000288530.1	NA	ENSG00000288530	818.773	-4.23823	0.189302	-22.3887	5.06846e-111	5.23724e-107
ENSG00000271858.5	11068	ENSG00000271858	997.805	-3.2439	0.183764	-17.6525	9.72809e-70	5.02602e-66
ENSG00000225756.1	138948	DBH-AS1	840.335	-2.81664	0.161567	-17.4332	4.61486e-68	1.58951e-64
ENSG00000231419.6	154822	LINC00689	749.54	-3.14755	0.182356	-17.2605	9.32552e-67	2.40901e-63
ENSG00000250033.5	641364	SLC7A11-AS1	283.459	4.81415	0.283604	16.9749	1.25966e-64	2.60321e-61
ENSG00000258399.8	NA	MIR493HG	188.501	-4.63895	0.277623	-16.7096	1.11635e-62	1.92254e-59
ENSG00000231721.8	378805	LINC-PINT	2155.55	3.46118	0.21122	16.3866	2.38411e-60	3.51928e-57
ENSG00000276012.1	NA	ENSG00000276012	327.795	-3.29159	0.203827	-16.1489	1.15511e-58	1.49197e-55
ENSG00000280385.1	NA	ENSG00000280385	1131.71	2.38807	0.160014	14.9241	2.29795e-50	2.6383e-47
ENSG00000254192.1	NA	ENSG00000254192	917.673	-2.2735	0.154942	-14.6732	9.56645e-49	9.88501e-46
ENSG00000254042.2	NA	SLIT3-AS2	2215.5	-2.09175	0.156345	-13.379	8.02181e-41	7.53539e-38
ENSG00000251216.2	NA	ENSG00000251216	303.606	-3.58981	0.277892	-12.918	3.56333e-38	3.06833e-35
ENSG00000283480.1	NA	ENSG00000283480	414.973	-2.62284	0.209399	-12.5256	5.41146e-36	4.25836e-33
ENSG00000261602.1	NA	ENSG00000261602	574.645	2.82922	0.225968	12.5205	5.76957e-36	4.25836e-33
ENSG00000285744.1	NA	MITA1	350.283	-2.3015	0.191173	-12.0388	2.22079e-33	1.52983e-30
ENSG00000281832.1	441177	LINC00602	154.765	-2.41452	0.204125	-11.8287	2.77502e-32	1.79214e-29
ENSG00000259031.1	NA	ENSG00000259031	247.567	-2.07741	0.175979	-11.8049	3.68128e-32	2.23757e-29
ENSG00000282390.1	NA	ENSG00000282390	458.346	-1.97845	0.168803	-11.7204	1.0015e-31	5.74918e-29
ENSG00000227719.1	NA	ENSG00000227719	476.962	-2.5485	0.220519	-11.5568	6.8176e-31	3.7077e-28
ENSG00000285928.1	NA	ENSG00000285928	133.583	3.66161	0.318495	11.4966	1.37246e-30	7.09079e-28
ENSG00000249669.12	NA	CARMN	430.581	-2.49062	0.22047	-11.2969	1.35948e-29	6.68928e-27
ENSG00000203876.10	100505933	ADD3-AS1	196.416	-2.14264	0.190945	-11.2212	3.20841e-29	1.50693e-26
ENSG00000248174.8	101928509	LINC02268	533.138	-2.20564	0.198516	-11.1107	1.11341e-28	5.00211e-26
ENSG00000278928.1	NA	ENSG00000278928	960.976	-1.71234	0.158295	-10.8173	2.84924e-27	1.22672e-24
ENSG00000285565.1	NA	ENSG00000285565	14016	4.62324	0.429723	10.7587	5.39546e-27	2.23005e-24
ENSG00000245067.8	255130	IGFBP7-AS1	71.5019	-3.11476	0.290729	-10.7136	8.78351e-27	3.49077e-24
ENSG00000223930.9	NA	ENSG00000223930	166.413	-2.49728	0.233849	-10.679	1.27591e-26	4.88294e-24
ENSG00000224945.1	NA	ENSG00000224945	98.4106	2.42267	0.23058	10.5069	8.03251e-26	2.96428e-23
ENSG00000269902.1	NA	ENSG00000269902	187.886	2.64178	0.25166	10.4974	8.87637e-26	3.16274e-23
ENSG00000206417.8	NA	H1-10-AS1	453.05	-2.00841	0.193314	-10.3894	2.77156e-25	9.54618e-23
ENSG00000230749.5	100873998	MEIS1-AS2	569.834	-1.7965	0.174143	-10.3162	5.95092e-25	1.98358e-22
ENSG00000226777.9	9834	FAM30A	1428.63	1.90034	0.185012	10.2714	9.48173e-25	3.06171e-22
ENSG00000228421.2	NA	ENSG00000228421	103.651	-2.68968	0.262005	-10.2657	1.00561e-24	3.14879e-22
ENSG00000255438.2	NA	ENSG00000255438	417.901	-1.9492	0.19047	-10.2336	1.40224e-24	4.14429e-22
ENSG00000286039.3	NA	ENSG00000286039	3832.47	-1.48013	0.144636	-10.2335	1.40376e-24	4.14429e-22
ENSG00000249406.3	NA	ENSG00000249406	2492.86	-2.1283	0.208805	-10.1927	2.13638e-24	6.132e-22
ENSG00000236437.2	NA	LINC02151	61.4332	-3.25051	0.320768	-10.1335	3.92249e-24	1.09544e-21
ENSG00000289447.2	NA	ENSG00000289447	190.622	-2.51987	0.249035	-10.1185	4.57253e-24	1.21949e-21
ENSG00000253659.2	NA	ENSG00000253659	54.9938	-3.89888	0.385346	-10.1179	4.60275e-24	1.21949e-21
ENSG00000255248.11	399959	MIR100HG	1671.48	1.74998	0.173346	10.0953	5.79411e-24	1.49676e-21
ENSG00000293413.1	NA	ENSG00000293413	1456.39	1.88008	0.186708	10.0696	7.5253e-24	1.89656e-21
ENSG00000245870.5	101927074	LINC00682	432.299	-1.99281	0.198416	-10.0436	9.80523e-24	2.41232e-21
ENSG00000270069.3	NA	MIR222HG	475.924	2.0776	0.208682	9.95582	2.37852e-23	5.71565e-21
ENSG00000265664.1	NA	ENSG00000265664	1097.1	-1.62208	0.163083	-9.94636	2.61584e-23	6.14307e-21
ENSG00000293402.1	NA	ENSG00000293402	1650.9	-1.60282	0.161321	-9.93563	2.91326e-23	6.68948e-21
ENSG00000225407.3	NA	ENSG00000225407	68.6592	-3.29215	0.331684	-9.92553	3.22372e-23	7.24145e-21
ENSG00000186594.16	84981	MIR22HG	615.388	2.03579	0.20592	9.88631	4.7728e-23	1.0493e-20
ENSG00000261654.1	NA	ENSG00000261654	155.3	2.16505	0.220977	9.7976	1.1529e-22	2.48186e-20
ENSG00000254340.2	124901882	ENSG00000254340	91.4167	-2.31253	0.238242	-9.70665	2.82474e-22	5.95673e-20
ENSG00000223764.2	100130417	LINC02593	228.033	-1.81614	0.187942	-9.66328	4.31825e-22	8.9241e-20
ENSG00000286596.1	NA	ENSG00000286596	312.252	-1.73613	0.180266	-9.63096	5.91718e-22	1.19887e-19
ENSG00000272068.1	NA	BCAN-AS1	274.987	1.58334	0.16507	9.59193	8.64564e-22	1.71799e-19
ENSG00000233143.4	NA	DIRC3-AS1	376.739	-1.76031	0.183621	-9.58662	9.10218e-22	1.77458e-19
ENSG00000278959.1	NA	ENSG00000278959	65.3756	2.51977	0.265797	9.48005	2.54151e-21	4.86322e-19
ENSG00000257270.1	NA	ENSG00000257270	239.444	-1.90436	0.202005	-9.42728	4.20867e-21	7.90694e-19
ENSG00000226122.1	100129427	DDC-AS1	182.395	-1.73851	0.186945	-9.29959	1.40986e-20	2.60144e-18
ENSG00000259583.4	101927751	ALDH1A3-AS1	384.396	-1.37969	0.148567	-9.28664	1.59238e-20	2.88667e-18
ENSG00000269371.1	NA	ENSG00000269371	187.984	-1.99112	0.215217	-9.25166	2.21026e-20	3.93769e-18
ENSG00000278893.1	NA	ENSG00000278893	486.033	-1.87686	0.203534	-9.22138	2.9331e-20	5.13689e-18
ENSG00000276334.1	NA	ENSG00000276334	304.693	1.58426	0.172014	9.21006	3.25935e-20	5.61314e-18
ENSG00000286898.1	NA	ENSG00000286898	394.512	-1.91046	0.208735	-9.15255	5.56048e-20	9.41908e-18
ENSG00000283549.1	NA	ENSG00000283549	289.763	-1.65007	0.181651	-9.0837	1.04947e-19	1.74906e-17
ENSG00000250337.10	643401	PURPL	261.497	1.53855	0.171028	8.9959	2.34301e-19	3.84291e-17
ENSG00000225156.2	NA	ENSG00000225156	204.374	-1.59468	0.179561	-8.881	6.62628e-19	1.06983e-16
ENSG00000259439.3	107985879	LINC01833	447.019	-1.46704	0.165242	-8.87813	6.79925e-19	1.08087e-16
ENSG00000290920.1	150244	ENSG00000290920	347.003	-1.48142	0.167154	-8.86264	7.81423e-19	1.2234e-16
ENSG00000250302.3	152578	LINC01618	128.519	-1.79684	0.203098	-8.84714	8.97887e-19	1.38476e-16
ENSG00000250467.1	NA	PHOX2B-AS1	427.09	-1.71736	0.195198	-8.79803	1.39236e-18	2.11577e-16
ENSG00000196668.4	100287569	LINC00173	72.313	-2.55011	0.29301	-8.70314	3.22813e-18	4.83424e-16
ENSG00000287978.1	NA	ENSG00000287978	156.892	1.87561	0.216459	8.66498	4.51573e-18	6.66586e-16
ENSG00000271380.1	NA	ENSG00000271380	337.343	-1.8106	0.210054	-8.6197	6.71282e-18	9.76952e-16
ENSG00000265096.3	NA	C1QTNF1-AS1	153.088	-1.58754	0.184225	-8.61741	6.84868e-18	9.8288e-16
ENSG00000262528.2	NA	ENSG00000262528	216.087	-1.44851	0.168249	-8.60931	7.3503e-18	1.04042e-15
ENSG00000235501.8	NA	CNN3-DT	191.719	-1.66711	0.193853	-8.59986	7.98135e-18	1.11448e-15
ENSG00000267283.1	NA	ENSG00000267283	299.628	-1.34147	0.158188	-8.48023	2.24741e-17	3.09632e-15
ENSG00000176912.7	NA	TYMSOS	199.942	-1.56189	0.18455	-8.46323	2.60081e-17	3.53608e-15
ENSG00000260920.2	NA	ENSG00000260920	532.005	1.72238	0.203929	8.446	3.01448e-17	4.04528e-15
ENSG00000291336.1	NA	ENSG00000291336	1062.61	-1.49419	0.177313	-8.42685	3.55103e-17	4.7042e-15
ENSG00000224893.7	105378065	LINC02840	2626.71	-1.66515	0.199043	-8.36582	5.96999e-17	7.8086e-15
ENSG00000233559.2	NA	LINC00513	120.947	2.3679	0.283561	8.35058	6.79301e-17	8.77403e-15
ENSG00000286875.1	NA	ENSG00000286875	163.524	-1.85369	0.222183	-8.34309	7.23717e-17	9.23231e-15
ENSG00000232811.1	NA	ENSG00000232811	513.748	1.57932	0.190056	8.30975	9.59042e-17	1.20851e-14
ENSG00000230435.1	NA	ENSG00000230435	118.238	-1.74747	0.211005	-8.28167	1.21457e-16	1.51207e-14
ENSG00000279069.2	NA	ENSG00000279069	628.199	-1.23886	0.150551	-8.22883	1.89046e-16	2.32548e-14
ENSG00000240449.1	NA	REPIN1-AS1	311.632	-1.55601	0.189193	-8.22447	1.96063e-16	2.38343e-14
ENSG00000293429.1	NA	ENSG00000293429	1296.95	1.2941	0.157707	8.2057	2.29247e-16	2.75443e-14
ENSG00000291099.1	NA	ENSG00000291099	202.679	-1.31834	0.160947	-8.1911	2.58855e-16	3.07442e-14
ENSG00000223949.8	101927034	ROR1-AS1	303.942	-1.59274	0.194755	-8.17815	2.88237e-16	3.38449e-14
ENSG00000229953.1	NA	BCAN-AS2	350.193	1.48222	0.181405	8.17082	3.06309e-16	3.55628e-14
ENSG00000247853.2	NA	ENSG00000247853	926.348	-1.36412	0.167369	-8.15041	3.62678e-16	4.16395e-14
ENSG00000256824.1	NA	ENSG00000256824	36.334	-2.91767	0.358181	-8.1458	3.76767e-16	4.26079e-14
ENSG00000237234.7	NA	ENSG00000237234	173.012	-1.57732	0.193659	-8.14485	3.79765e-16	4.26079e-14
ENSG00000251143.1	100128494	ENSG00000251143	3439.89	-1.27519	0.156587	-8.14367	3.83484e-16	4.26079e-14
ENSG00000241111.1	100652759	PRICKLE2-AS1	54.2408	-2.41056	0.296252	-8.13686	4.05664e-16	4.45928e-14
ENSG00000284707.2	NA	ENSG00000284707	1351.22	1.48421	0.182632	8.12678	4.40847e-16	4.79502e-14
ENSG00000272909.1	NA	ENSG00000272909	239.786	-1.4915	0.185012	-8.0616	7.53016e-16	8.10511e-14
ENSG00000288924.1	NA	ENSG00000288924	915.105	1.38034	0.171536	8.04695	8.48795e-16	9.04186e-14
ENSG00000260293.2	NA	ENSG00000260293	671.834	-1.31354	0.163391	-8.03919	9.04327e-16	9.53511e-14
ENSG00000203930.13	286411	LINC00632	1981.31	1.16867	0.145916	8.00925	1.1541e-15	1.20458e-13
ENSG00000233806.9	101927289	LINC01237	156.222	-1.92591	0.240557	-8.00604	1.18465e-15	1.2241e-13
ENSG00000225329.3	723809	LHFPL3-AS2	45.7977	2.84201	0.3561	7.98094	1.45229e-15	1.48579e-13
ENSG00000235597.3	150568	LINC01102	68.2545	-2.20094	0.276346	-7.96442	1.66007e-15	1.68171e-13
ENSG00000291093.1	102724316	SVIL-AS1	2356.51	-1.14805	0.144496	-7.9452	1.93885e-15	1.94506e-13
ENSG00000248719.2	NA	PRDM8-AS1	93.9426	-1.82775	0.231007	-7.91212	2.53051e-15	2.51421e-13
ENSG00000259460.1	NA	ENSG00000259460	492.447	-1.21346	0.153401	-7.91037	2.56627e-15	2.52545e-13
ENSG00000205086.8	400950	LINC02898	61.7111	-2.40472	0.304631	-7.89389	2.92917e-15	2.85539e-13
ENSG00000279827.1	NA	ENSG00000279827	144.041	-2.00332	0.254604	-7.86839	3.59235e-15	3.46914e-13
ENSG00000277597.2	NA	ENSG00000277597	202.903	-1.86827	0.238128	-7.84567	4.30642e-15	4.12021e-13
ENSG00000249035.7	101927096	CLMAT3	140.948	-1.68949	0.21592	-7.82461	5.09245e-15	4.82755e-13
ENSG00000163364.12	375295	LINC01116	1163.68	-1.28033	0.164574	-7.77969	7.26999e-15	6.82916e-13
ENSG00000270210.1	NA	ENSG00000270210	45.6009	2.69208	0.346412	7.77134	7.76604e-15	7.22941e-13
ENSG00000250708.3	101928478	LINC02269	78.5722	-2.68101	0.346061	-7.74723	9.39185e-15	8.66482e-13
ENSG00000267270.8	100130522	PARD6G-AS1	278.743	1.57603	0.204633	7.70174	1.34221e-14	1.22735e-12
ENSG00000204850.4	NA	ENSG00000204850	50.3346	-2.15438	0.284399	-7.57522	3.5853e-14	3.24973e-12
ENSG00000248254.1	NA	ENSG00000248254	97.9698	-1.69486	0.226131	-7.49503	6.62825e-14	5.95563e-12
ENSG00000280184.2	NA	ENSG00000280184	62.0552	1.91992	0.256259	7.49209	6.7783e-14	6.0124e-12
ENSG00000257809.1	NA	MYL6B-AS1	100.412	-1.74286	0.232645	-7.49152	6.80781e-14	6.0124e-12
ENSG00000279333.1	NA	ENSG00000279333	246.787	-1.37327	0.183659	-7.47728	7.58759e-14	6.64429e-12
ENSG00000233695.2	NA	GAS6-AS1	1242.75	-1.61133	0.21588	-7.46401	8.39295e-14	7.28776e-12
ENSG00000286502.1	124902301	ENSG00000286502	139.64	-1.50229	0.201672	-7.44917	9.39292e-14	8.08809e-12
ENSG00000273189.1	NA	ENSG00000273189	1818.82	-1.42661	0.192518	-7.4103	1.26016e-13	1.07614e-11
ENSG00000235280.2	NA	MCF2L-AS1	62.0305	-2.26889	0.306972	-7.39121	1.45504e-13	1.23237e-11
ENSG00000281404.2	100506516	LINC01176	205.85	1.50971	0.205102	7.36075	1.82877e-13	1.53189e-11
ENSG00000272157.2	NA	ENSG00000272157	164.327	-1.53734	0.208876	-7.36006	1.83832e-13	1.53189e-11
ENSG00000289702.1	NA	ENSG00000289702	59.032	-1.9891	0.270686	-7.34837	2.00632e-13	1.65851e-11
ENSG00000293060.1	NA	ENSG00000293060	167.502	1.68136	0.228917	7.34485	2.05993e-13	1.67986e-11
ENSG00000259125.1	105751187	LRP1-AS	154.267	-1.65227	0.224966	-7.34454	2.06467e-13	1.67986e-11
ENSG00000250961.2	NA	RMEL3	49.7114	-2.42361	0.330229	-7.33918	2.14912e-13	1.73491e-11
ENSG00000248323.8	100505994	LUCAT1	155.693	1.69148	0.23106	7.32054	2.46968e-13	1.97823e-11
ENSG00000280061.1	NA	ENSG00000280061	113.475	-1.66946	0.228664	-7.30096	2.85721e-13	2.27104e-11
ENSG00000287336.1	NA	ENSG00000287336	31.2107	2.86238	0.392346	7.29556	2.9742e-13	2.34599e-11
ENSG00000248932.8	100507291	COPB2-DT	540.513	0.982598	0.13478	7.2904	3.09046e-13	2.41922e-11
ENSG00000275552.1	NA	ENSG00000275552	83.6785	1.87992	0.258353	7.27657	3.42408e-13	2.66023e-11
ENSG00000203706.9	NA	SERTAD4-AS1	80.4545	-1.8114	0.250131	-7.24181	4.42722e-13	3.41392e-11
ENSG00000232729.8	101926943	GTF2I-AS1	1581.02	-1.09614	0.151589	-7.23099	4.79483e-13	3.67e-11
ENSG00000290398.1	389652	ASNSP1	25.6302	3.96169	0.548253	7.22603	4.97335e-13	3.77865e-11
ENSG00000226803.9	NA	ZNF451-AS1	569.513	1.12491	0.155878	7.21662	5.3296e-13	3.98713e-11
ENSG00000250056.8	255167	LINC01018	151.896	-1.47052	0.203793	-7.21577	5.36303e-13	3.98713e-11
ENSG00000248540.3	283731	ENSG00000248540	94.1101	-1.86484	0.258441	-7.21576	5.3635e-13	3.98713e-11
ENSG00000173077.16	50514	DELEC1	427.668	-1.47966	0.205287	-7.20774	5.68873e-13	4.19869e-11
ENSG00000293237.1	NA	HTR7P1	278.172	1.48187	0.205701	7.20401	5.84688e-13	4.28481e-11
ENSG00000234546.5	102724571	LNCTAM34A	116.21	1.42404	0.198301	7.1812	6.91046e-13	5.02858e-11
ENSG00000282304.1	NA	ENSG00000282304	22.5995	4.26981	0.597075	7.15122	8.60095e-13	6.21494e-11
ENSG00000288538.1	NA	ENSG00000288538	201.319	-1.33761	0.188081	-7.1119	1.14458e-12	8.21318e-11
ENSG00000291061.1	NA	ENSG00000291061	56.6069	-2.02989	0.286008	-7.09733	1.27192e-12	9.06395e-11
ENSG00000260466.1	NA	ENSG00000260466	326.605	2.44275	0.344457	7.09159	1.32579e-12	9.38316e-11
ENSG00000261266.2	NA	ENSG00000261266	70.5111	-2.12124	0.299662	-7.07879	1.45415e-12	1.02216e-10
ENSG00000152931.9	25859	PART1	78.3767	-1.63215	0.231239	-7.05829	1.68567e-12	1.17689e-10
ENSG00000265126.1	NA	ENSG00000265126	41.1992	-2.49931	0.354611	-7.04803	1.81464e-12	1.25844e-10
ENSG00000272405.1	NA	ENSG00000272405	615.065	1.27171	0.180635	7.04021	1.91945e-12	1.32224e-10
ENSG00000257225.1	NA	ENSG00000257225	653.573	-1.27276	0.18112	-7.02714	2.10804e-12	1.44254e-10
ENSG00000233251.8	100129434	ENSG00000233251	399.876	-1.28535	0.183277	-7.01315	2.33005e-12	1.58398e-10
ENSG00000272168.10	NA	CASC15	1542.87	-1.00919	0.144244	-6.99642	2.62586e-12	1.7734e-10
ENSG00000205740.2	NA	ENSG00000205740	144.794	1.29218	0.184877	6.98939	2.76087e-12	1.85247e-10
ENSG00000231999.8	400761	LRRC8C-DT	947.853	-1.16011	0.166117	-6.98366	2.87592e-12	1.91722e-10
ENSG00000234492.6	285456	RPL34-DT	48.6727	2.1566	0.309114	6.97671	3.0218e-12	2.00156e-10
ENSG00000251556.1	NA	ENSG00000251556	187.157	-1.47268	0.211311	-6.96928	3.18573e-12	2.0967e-10
ENSG00000286248.1	NA	ENSG00000286248	123	-1.54497	0.22175	-6.96715	3.23425e-12	2.11516e-10
ENSG00000255201.1	NA	ENSG00000255201	180.095	1.26314	0.181346	6.96534	3.27602e-12	2.129e-10
ENSG00000270953.1	NA	ENSG00000270953	251.756	-1.40183	0.201447	-6.95881	3.43168e-12	2.21622e-10
ENSG00000288852.1	NA	ENSG00000288852	126.924	1.40952	0.202777	6.95107	3.62525e-12	2.32669e-10
ENSG00000233635.2	NA	ENSG00000233635	183.792	-1.40402	0.202352	-6.93854	3.96185e-12	2.52702e-10
ENSG00000250043.1	NA	ENSG00000250043	44.0041	-2.2864	0.329915	-6.93027	4.20039e-12	2.66274e-10
ENSG00000259352.1	NA	ENSG00000259352	139.659	-1.53198	0.22111	-6.92858	4.25093e-12	2.67835e-10
ENSG00000254662.1	NA	ENSG00000254662	350.442	-1.58438	0.229262	-6.9108	4.81939e-12	3.00486e-10
ENSG00000260772.1	NA	ENSG00000260772	1082.12	1.09992	0.159165	6.91056	4.82732e-12	3.00486e-10
ENSG00000259017.1	NA	ENSG00000259017	42.279	-2.62256	0.37981	-6.90494	5.02247e-12	3.10762e-10
ENSG00000290032.1	NA	ENSG00000290032	1354.94	1.39074	0.202416	6.87072	6.38796e-12	3.92898e-10
ENSG00000204934.10	401431	ATP6V0E2-AS1	459.499	-1.15738	0.168635	-6.86321	6.73285e-12	4.1166e-10
ENSG00000227279.2	NA	ENSG00000227279	1192.23	-1.3021	0.189776	-6.86124	6.82647e-12	4.14929e-10
ENSG00000287377.1	NA	ENSG00000287377	115.192	-1.42711	0.208164	-6.85569	7.09711e-12	4.26991e-10
ENSG00000280119.1	285097	ENSG00000280119	36.0509	-2.71244	0.395661	-6.85548	7.10757e-12	4.26991e-10
ENSG00000289405.2	NA	ENSG00000289405	384.744	1.21125	0.176752	6.85281	7.2415e-12	4.32523e-10
ENSG00000278177.1	NA	ENSG00000278177	235.986	-1.33017	0.194317	-6.84537	7.62766e-12	4.52969e-10
ENSG00000236199.1	NA	SMARCA2-AS1	63.1752	1.97163	0.288156	6.84225	7.79573e-12	4.60305e-10
ENSG00000243613.1	NA	ENSG00000243613	106.469	-1.45358	0.212622	-6.83645	8.11801e-12	4.7661e-10
ENSG00000244620.1	NA	ENSG00000244620	39.6753	2.4819	0.363885	6.82055	9.06937e-12	5.29456e-10
ENSG00000279608.1	NA	ENSG00000279608	136.966	1.49974	0.220339	6.8065	1.00002e-11	5.80516e-10
ENSG00000225792.3	105375304	SNX10-AS1	163.652	-1.43983	0.212141	-6.7871	1.14409e-11	6.60439e-10
ENSG00000262202.4	NA	ENSG00000262202	314.298	-1.6925	0.249564	-6.78181	1.18679e-11	6.81286e-10
ENSG00000276232.1	NA	ENSG00000276232	523.915	-1.55811	0.229912	-6.777	1.22698e-11	6.97887e-10
ENSG00000269952.1	NA	ENSG00000269952	17.5054	3.78333	0.558282	6.77673	1.22922e-11	6.97887e-10
ENSG00000260412.1	NA	ENSG00000260412	900.261	-1.17847	0.174269	-6.76238	1.35744e-11	7.6647e-10
ENSG00000259116.2	102723809	HSPA2-AS1	144.143	1.24152	0.184134	6.74249	1.5569e-11	8.74317e-10
ENSG00000248690.8	124906789	HAS2-AS1	118.443	-1.35059	0.201218	-6.71206	1.91894e-11	1.0718e-09
ENSG00000261087.1	115830329	ZNNT1	137.227	1.54677	0.231379	6.685	2.30925e-11	1.28288e-09
ENSG00000285294.1	643650	LINC00842	52.8991	-2.10915	0.316178	-6.67075	2.54497e-11	1.40627e-09
ENSG00000279009.1	NA	ENSG00000279009	160.577	-1.47349	0.220946	-6.66899	2.57567e-11	1.41566e-09
ENSG00000235237.1	NA	ENSG00000235237	156.645	-1.56488	0.234848	-6.66336	2.67635e-11	1.46321e-09
ENSG00000274492.1	NA	ENSG00000274492	54.4644	-1.88917	0.283884	-6.6547	2.8387e-11	1.5438e-09
ENSG00000249258.2	NA	ENSG00000249258	48.5457	1.97187	0.296424	6.65219	2.88766e-11	1.56221e-09
ENSG00000287168.3	NA	ENSG00000287168	213.359	-1.15833	0.174208	-6.64911	2.94874e-11	1.58695e-09
ENSG00000285577.1	NA	ENSG00000285577	362.647	-1.37011	0.206169	-6.64557	3.02054e-11	1.61716e-09
ENSG00000272211.1	NA	ENSG00000272211	90.7778	1.7534	0.264064	6.64006	3.13548e-11	1.67005e-09
ENSG00000273010.1	NA	ENSG00000273010	313.087	1.24522	0.187667	6.63529	3.23867e-11	1.71616e-09
ENSG00000237940.3	102723927	LINC01238	202.698	-1.53338	0.23113	-6.63425	3.26147e-11	1.71943e-09
ENSG00000233860.2	NA	SHROOM3-AS1	294.105	-1.19132	0.179611	-6.63275	3.29498e-11	1.72827e-09
ENSG00000260244.1	NA	ENSG00000260244	293.836	-1.29175	0.195182	-6.61818	3.63658e-11	1.89317e-09
ENSG00000271204.1	NA	ENSG00000271204	105.307	2.21993	0.335449	6.61779	3.64599e-11	1.89317e-09
ENSG00000263345.1	NA	SGSM2-AS1	383.373	-1.0697	0.161701	-6.6153	3.708e-11	1.91574e-09
ENSG00000267048.1	NA	ENSG00000267048	230.857	-1.15935	0.175313	-6.61304	3.76517e-11	1.9356e-09
ENSG00000279504.1	NA	ENSG00000279504	329.734	-1.30669	0.197814	-6.60565	3.9579e-11	2.0246e-09
ENSG00000279227.2	NA	ENSG00000279227	57.2633	-1.94174	0.294149	-6.60119	4.07865e-11	2.07039e-09
ENSG00000259007.1	NA	ENSG00000259007	902.989	-1.09397	0.165731	-6.60087	4.08748e-11	2.07039e-09
ENSG00000250091.3	NA	DNAH10OS	488.254	1.30843	0.198386	6.5954	4.24113e-11	2.13774e-09
ENSG00000272540.1	NA	ENSG00000272540	5679.35	-1.25963	0.191202	-6.58794	4.45967e-11	2.23698e-09
ENSG00000291110.1	147166	TRIM16L	727.136	1.30809	0.198942	6.57523	4.85776e-11	2.42489e-09
ENSG00000236467.8	101929328	KCNMA1-AS1	359.507	-1.15293	0.175493	-6.56965	5.04345e-11	2.50548e-09
ENSG00000257761.3	124902964	ENSG00000257761	41.5947	-2.90938	0.444321	-6.54792	5.83447e-11	2.8717e-09
ENSG00000287335.2	NA	ENSG00000287335	54.346	-1.95776	0.298992	-6.54787	5.83623e-11	2.8717e-09
ENSG00000278133.1	NA	ENSG00000278133	163.159	-1.28262	0.196074	-6.54153	6.08925e-11	2.982e-09
ENSG00000293427.1	NA	ENSG00000293427	916.067	-0.84736	0.129697	-6.53339	6.42958e-11	3.11962e-09
ENSG00000287990.1	NA	ENSG00000287990	46.288	-1.93765	0.296578	-6.53337	6.43066e-11	3.11962e-09
ENSG00000244586.1	NA	WNT5A-AS1	98.575	-1.45954	0.223567	-6.52841	6.64725e-11	3.20963e-09
ENSG00000247624.6	441009	CPEB2-DT	40.0501	2.07917	0.318646	6.525	6.80014e-11	3.26818e-09
ENSG00000253200.1	NA	ENSG00000253200	837.618	-1.15496	0.177099	-6.52156	6.95801e-11	3.32857e-09
ENSG00000257167.3	100128191	TMPO-AS1	406.829	-1.10821	0.170013	-6.51838	7.10718e-11	3.37434e-09
ENSG00000279713.1	NA	ENSG00000279713	886.568	-1.22667	0.188194	-6.51813	7.119e-11	3.37434e-09
ENSG00000262454.4	100129781	MIR193BHG	64.1928	1.8102	0.27826	6.5054	7.7486e-11	3.656e-09
ENSG00000287184.1	NA	ENSG00000287184	19.5774	-3.6299	0.558924	-6.49444	8.33428e-11	3.91446e-09
ENSG00000267698.2	NA	ENSG00000267698	281.835	-1.35749	0.209621	-6.4759	9.425e-11	4.40672e-09
ENSG00000234147.4	NA	ENSG00000234147	150.401	-1.27461	0.196952	-6.4717	9.69086e-11	4.51061e-09
ENSG00000261019.1	NA	ENSG00000261019	78.2808	1.6685	0.258253	6.46072	1.04206e-10	4.82854e-09
ENSG00000223774.5	NA	ENSG00000223774	65.6967	-1.75531	0.271953	-6.45448	1.08588e-10	5.0091e-09
ENSG00000223374.1	NA	ENSG00000223374	267.773	-1.50038	0.232579	-6.45105	1.11076e-10	5.10111e-09
ENSG00000267769.1	NA	ENSG00000267769	120.292	-1.65863	0.257158	-6.44986	1.11953e-10	5.11864e-09
ENSG00000244300.3	NA	GATA2-AS1	188.953	-1.13041	0.175877	-6.42726	1.29925e-10	5.91416e-09
ENSG00000271862.1	NA	ENSG00000271862	102.692	1.37021	0.213253	6.42526	1.31646e-10	5.96623e-09
ENSG00000223528.7	NA	ENSG00000223528	313.143	-1.08694	0.16944	-6.41486	1.4095e-10	6.35998e-09
ENSG00000237125.13	79804	HAND2-AS1	15890.3	-1.00368	0.15726	-6.38229	1.74459e-10	7.83775e-09
ENSG00000233862.8	NA	ENSG00000233862	58.8576	1.68653	0.264469	6.37705	1.80527e-10	8.07011e-09
ENSG00000288806.2	NA	ENSG00000288806	149.424	-1.29404	0.20294	-6.37649	1.81193e-10	8.07011e-09
ENSG00000258168.6	NA	ENSG00000258168	49.8815	-1.78903	0.281227	-6.3615	1.99798e-10	8.86056e-09
ENSG00000285864.1	NA	ENSG00000285864	387.134	-1.14881	0.180768	-6.35516	2.08203e-10	9.19387e-09
ENSG00000290846.1	107985911	ENSG00000290846	240.998	-0.984174	0.154977	-6.35044	2.14701e-10	9.44045e-09
ENSG00000231064.9	105371450	THBS3-AS1	2155.51	-0.860331	0.135674	-6.34114	2.28066e-10	9.9856e-09
ENSG00000249971.1	NA	ENSG00000249971	364.085	1.23436	0.195142	6.32547	2.52466e-10	1.10073e-08
ENSG00000277476.1	NA	ENSG00000277476	273.043	-1.02124	0.161511	-6.32306	2.56442e-10	1.11337e-08
ENSG00000263873.1	NA	THY1-AS1	1185.95	-1.21405	0.192345	-6.31183	2.75748e-10	1.19218e-08
ENSG00000280195.2	NA	ENSG00000280195	1510.86	-1.31811	0.208903	-6.30965	2.79671e-10	1.2041e-08
ENSG00000279369.1	NA	ENSG00000279369	195.235	-1.1779	0.186994	-6.29911	2.99355e-10	1.2835e-08
ENSG00000273262.1	NA	ENSG00000273262	146.012	-1.24636	0.197927	-6.2971	3.03266e-10	1.2949e-08
ENSG00000223901.2	NA	ENSG00000223901	219.615	-1.09077	0.173509	-6.28654	3.24621e-10	1.38037e-08
ENSG00000266208.1	NA	GJD3-AS1	84.4573	-1.4114	0.224818	-6.27797	3.43013e-10	1.4526e-08
ENSG00000251011.6	NA	TMEM108-AS1	122.032	-1.7719	0.282796	-6.26567	3.71227e-10	1.56567e-08
ENSG00000261889.1	NA	ENSG00000261889	54.0196	1.91788	0.306261	6.26223	3.79507e-10	1.59408e-08
ENSG00000230333.6	NA	ENSG00000230333	201.675	-1.09847	0.175731	-6.25085	4.08221e-10	1.70775e-08
ENSG00000248458.2	NA	ENSG00000248458	142.156	-1.36302	0.218203	-6.24659	4.19514e-10	1.74792e-08
ENSG00000272762.5	NA	ENSG00000272762	307.251	-1.02024	0.164167	-6.21465	5.14392e-10	2.13462e-08
ENSG00000274021.1	NA	ENSG00000274021	318.899	-1.20112	0.193307	-6.21356	5.17961e-10	2.14083e-08
ENSG00000269954.2	NA	ENSG00000269954	138.934	-1.21053	0.194845	-6.21276	5.20613e-10	2.14323e-08
ENSG00000278876.1	NA	ENSG00000278876	147.076	1.21127	0.195161	6.20651	5.41756e-10	2.22141e-08
ENSG00000227398.6	NA	KIF9-AS1	281.44	1.06052	0.170924	6.20463	5.48264e-10	2.23922e-08
ENSG00000233427.1	NA	ENSG00000233427	67.4714	-1.60305	0.2585	-6.20136	5.59773e-10	2.27241e-08
ENSG00000239828.9	NA	CCDC54-AS1	39.7109	2.03877	0.328777	6.20107	5.60791e-10	2.27241e-08
ENSG00000285600.2	NA	ENSG00000285600	248.672	-1.25981	0.203299	-6.19683	5.76112e-10	2.31716e-08
ENSG00000251365.6	109729133	LINC02236	63.234	-1.59233	0.256962	-6.19677	5.76319e-10	2.31716e-08
ENSG00000242282.6	NA	ENSG00000242282	103.344	-1.2784	0.206473	-6.19161	5.95509e-10	2.38504e-08
ENSG00000260852.1	283932	FBXL19-AS1	322.695	0.960023	0.155198	6.18577	6.17989e-10	2.46551e-08
ENSG00000257530.1	NA	BICD1-AS1	66.7207	-1.52538	0.246728	-6.18244	6.31185e-10	2.50848e-08
ENSG00000253327.2	644660	RAD21-AS1	128.62	-1.46249	0.236895	-6.17359	6.67574e-10	2.64293e-08
ENSG00000196951.13	100129858	SCOC-AS1	90.5336	1.37233	0.222346	6.17207	6.74018e-10	2.65825e-08
ENSG00000228060.3	NA	PABPC4-AS1	855.67	-1.17712	0.190773	-6.17023	6.81886e-10	2.67906e-08
ENSG00000267532.5	100506755	MIR497HG	300.59	-1.05395	0.171181	-6.15691	7.41777e-10	2.90333e-08
ENSG00000285646.2	NA	ENSG00000285646	108.265	-1.68002	0.272951	-6.15501	7.50742e-10	2.92733e-08
ENSG00000177335.13	286122	LINC02904	178.232	-1.14054	0.185528	-6.1475	7.87124e-10	3.05416e-08
ENSG00000255843.1	NA	ENSG00000255843	119.169	-1.22404	0.199126	-6.14709	7.8918e-10	3.05416e-08
ENSG00000231607.15	8847	DLEU2	630.798	0.947788	0.154449	6.13657	8.43205e-10	3.25106e-08
ENSG00000227195.11	284801	MIR663AHG	119.477	-1.49974	0.245184	-6.11678	9.54844e-10	3.66781e-08
ENSG00000230910.6	NA	ADGRB3-DT	303.389	-1.15988	0.190326	-6.0942	1.09988e-09	4.20927e-08
ENSG00000203999.10	284751	LINC01270	185.281	-1.01584	0.167096	-6.07941	1.20626e-09	4.59936e-08
ENSG00000204049.1	NA	ENSG00000204049	161.263	-1.28534	0.211614	-6.07397	1.24782e-09	4.74036e-08
ENSG00000287967.1	NA	ENSG00000287967	298.246	-1.23459	0.203513	-6.06638	1.30828e-09	4.95181e-08
ENSG00000229766.7	NA	TMX4-AS1	392.419	-1.1126	0.183473	-6.06408	1.32708e-09	5.00463e-08
ENSG00000273143.2	NA	DUSP5-DT	29.5217	2.31763	0.38233	6.06184	1.34571e-09	5.05644e-08
ENSG00000224729.6	100129845	PCOLCE-AS1	5864.54	-1.03569	0.171239	-6.04822	1.46457e-09	5.4831e-08
ENSG00000288881.1	NA	ENSG00000288881	51.1079	2.09878	0.347204	6.0448	1.49592e-09	5.58026e-08
ENSG00000272056.1	NA	ENSG00000272056	315.71	-1.25613	0.208209	-6.03303	1.60918e-09	5.98117e-08
ENSG00000265282.1	NA	ENSG00000265282	68.9986	-1.67507	0.277807	-6.02961	1.64355e-09	6.08701e-08
ENSG00000248925.3	NA	PDCD6-DT	41.5869	1.91236	0.317268	6.02758	1.66433e-09	6.14199e-08
ENSG00000237836.6	NA	PHKA2-AS1	195.605	-1.15179	0.191258	-6.0222	1.72065e-09	6.32722e-08
ENSG00000229862.5	NA	EEF1A1-AS1	76.3765	-1.65012	0.274547	-6.01034	1.85133e-09	6.78362e-08
ENSG00000289738.1	NA	ENSG00000289738	269.258	-1.21087	0.201591	-6.00657	1.89485e-09	6.91854e-08
ENSG00000250877.1	NA	ENSG00000250877	42.7513	-2.06286	0.343615	-6.00339	1.9324e-09	7.03082e-08
ENSG00000257553.1	NA	ENSG00000257553	232.21	-1.25189	0.208683	-5.99899	1.98549e-09	7.19861e-08
ENSG00000263986.1	NA	ENSG00000263986	1270.11	-1.15751	0.193116	-5.99384	2.04942e-09	7.40441e-08
ENSG00000280214.1	NA	ENSG00000280214	75.9699	1.70738	0.285701	5.97611	2.28536e-09	8.22808e-08
ENSG00000254602.2	NA	MIR130AHG	163.305	1.19586	0.200191	5.97358	2.32107e-09	8.32763e-08
ENSG00000227227.1	NA	ENSG00000227227	174.465	-1.186	0.198861	-5.964	2.46143e-09	8.80069e-08
ENSG00000258471.2	101929718	ENSG00000258471	296.679	-0.957091	0.160539	-5.96173	2.49577e-09	8.89269e-08
ENSG00000289961.1	NA	ENSG00000289961	15.7072	-3.94257	0.662242	-5.95337	2.62672e-09	9.32711e-08
ENSG00000226562.5	106478958	CYP4F26P	110.38	1.22857	0.206521	5.94889	2.69973e-09	9.55354e-08
ENSG00000287431.1	NA	RENO1	507.672	-0.91749	0.154395	-5.9425	2.8071e-09	9.89959e-08
ENSG00000234445.1	100874081	FGF14-AS1	57.6946	-2.16151	0.364254	-5.93408	2.95502e-09	1.03858e-07
ENSG00000243368.2	NA	MCCC1-AS1	51.6719	-1.77267	0.298956	-5.92952	3.03817e-09	1.06418e-07
ENSG00000279348.1	NA	ENSG00000279348	504.471	-0.955414	0.161213	-5.9264	3.09647e-09	1.08094e-07
ENSG00000281453.1	103611157	TGFB2-OT1	50.4632	-1.86476	0.31544	-5.91161	3.38771e-09	1.17863e-07
ENSG00000290831.1	260294	NSUN5P2	1020.07	-0.925146	0.156544	-5.90979	3.42534e-09	1.18772e-07
ENSG00000267469.1	NA	ENSG00000267469	2384.53	-1.03729	0.175612	-5.9067	3.49033e-09	1.20621e-07
ENSG00000274565.1	NA	ENSG00000274565	101.707	-1.3511	0.229271	-5.89305	3.79138e-09	1.30452e-07
ENSG00000265519.1	NA	ENSG00000265519	52.4572	-1.77767	0.301675	-5.89267	3.80006e-09	1.30452e-07
ENSG00000231185.9	101926941	SPRY4-AS1	124.647	1.13678	0.192947	5.89168	3.82284e-09	1.30799e-07
ENSG00000285599.1	NA	ENSG00000285599	177.862	-1.02245	0.173608	-5.8894	3.87594e-09	1.32179e-07
ENSG00000234944.1	101929445	LINC02623	31.6719	-2.09126	0.355421	-5.88389	4.00736e-09	1.36211e-07
ENSG00000239775.1	NA	ENSG00000239775	253.947	-1.18807	0.201955	-5.88284	4.03291e-09	1.3663e-07
ENSG00000227543.5	NA	SPAG5-AS1	585.487	-1.03593	0.17619	-5.8796	4.11267e-09	1.38877e-07
ENSG00000258646.1	NA	ENSG00000258646	85.7224	-1.41385	0.240523	-5.87823	4.14673e-09	1.3957e-07
ENSG00000267131.1	101927855	ENSG00000267131	117.073	-1.32269	0.225478	-5.86618	4.45949e-09	1.4961e-07
ENSG00000248927.1	NA	ENSG00000248927	60.791	-1.8356	0.313716	-5.85116	4.88165e-09	1.63243e-07
ENSG00000289511.1	NA	ENSG00000289511	47.7195	-1.66435	0.28544	-5.83083	5.51518e-09	1.83833e-07
ENSG00000225216.6	NA	ENSG00000225216	141.432	-1.24735	0.214263	-5.82156	5.83018e-09	1.93708e-07
ENSG00000278934.1	NA	ENSG00000278934	43.244	-1.86588	0.320663	-5.81884	5.92591e-09	1.96258e-07
ENSG00000289045.1	NA	ENSG00000289045	139.516	1.34139	0.23056	5.81798	5.95648e-09	1.9664e-07
ENSG00000229205.5	399706	LINC00200	50.7587	-1.87635	0.322892	-5.81108	6.20719e-09	2.04264e-07
ENSG00000251396.9	NA	LINC01301	58.9993	1.61654	0.27843	5.80591	6.40166e-09	2.09995e-07
ENSG00000230532.1	NA	ENSG00000230532	227.686	-1.09493	0.188798	-5.79946	6.65287e-09	2.17545e-07
ENSG00000253230.11	157627	MIR124-1HG	278.576	-0.987079	0.170574	-5.78682	7.17304e-09	2.33814e-07
ENSG00000285517.1	NA	ENSG00000285517	245.78	1.08468	0.187646	5.78045	7.45023e-09	2.42085e-07
ENSG00000259952.1	NA	ENSG00000259952	762.149	-1.33301	0.230904	-5.77301	7.78657e-09	2.52221e-07
ENSG00000290839.1	NA	ENSG00000290839	200.645	-0.948659	0.164526	-5.76601	8.11715e-09	2.62108e-07
ENSG00000254109.6	100128750	RBPMS-AS1	289.461	-1.08541	0.188325	-5.76349	8.23943e-09	2.65228e-07
ENSG00000279232.2	NA	ENSG00000279232	837.727	1.17355	0.203757	5.75956	8.43347e-09	2.70631e-07
ENSG00000286459.1	NA	ENSG00000286459	141.842	-1.24617	0.216586	-5.75368	8.73224e-09	2.7935e-07
ENSG00000287315.1	101927401	ENSG00000287315	208.233	-0.967719	0.168513	-5.7427	9.31812e-09	2.96554e-07
ENSG00000248538.10	157273	PPP1R3B-DT	143.689	-1.42275	0.247756	-5.74253	9.32741e-09	2.96554e-07
ENSG00000283117.1	79150	MGC4859	55.5926	1.87542	0.326854	5.73779	9.5918e-09	3.04025e-07
ENSG00000242590.1	NA	ENSG00000242590	305.448	-1.1085	0.193329	-5.73375	9.82345e-09	3.10415e-07
ENSG00000254829.1	NA	ENSG00000254829	24.2024	2.38272	0.415807	5.73035	1.00222e-08	3.1573e-07
ENSG00000293271.1	NA	SLC44A3-AS1	148.176	-1.14678	0.200358	-5.72364	1.04267e-08	3.27473e-07
ENSG00000225391.5	100294720	NHEG1	19.4697	-3.06219	0.535079	-5.72286	1.04743e-08	3.27974e-07
ENSG00000280927.1	285463	CTBP1-AS	1036.11	-0.951416	0.166393	-5.7179	1.0785e-08	3.36681e-07
ENSG00000226824.8	100996437	ENSG00000226824	370.318	1.10091	0.192572	5.7169	1.08485e-08	3.37642e-07
ENSG00000260698.1	NA	ENSG00000260698	44.0893	1.8326	0.320612	5.71596	1.09089e-08	3.38504e-07
ENSG00000229407.5	NA	ENSG00000229407	241.647	-0.939431	0.1644	-5.71429	1.10166e-08	3.40822e-07
ENSG00000278000.1	NA	ENSG00000278000	67.3749	1.62352	0.284289	5.7108	1.12445e-08	3.46833e-07
ENSG00000227354.7	100505538	RBM26-AS1	206.978	0.963234	0.168768	5.70745	1.14679e-08	3.52673e-07
ENSG00000293050.1	NA	ENSG00000293050	211.645	-1.34186	0.235228	-5.7045	1.16687e-08	3.57781e-07
ENSG00000272631.1	NA	ENSG00000272631	294.327	1.00995	0.177202	5.69942	1.20215e-08	3.6751e-07
ENSG00000241158.7	101929335	ADAMTS9-AS1	383.153	-1.39123	0.244747	-5.68436	1.31302e-08	4.0022e-07
ENSG00000269148.1	NA	ENSG00000269148	184.726	-1.08131	0.190282	-5.68268	1.32601e-08	4.0299e-07
ENSG00000204387.14	50854	SNHG32	162.189	-1.26425	0.22267	-5.67768	1.36536e-08	4.13733e-07
ENSG00000272851.1	NA	ENSG00000272851	187.622	1.31161	0.231282	5.67104	1.41932e-08	4.28827e-07
ENSG00000291151.1	155400	NSUN5P1	2298.97	-0.857431	0.151366	-5.66463	1.47341e-08	4.43871e-07
ENSG00000243230.1	NA	ENSG00000243230	241.405	1.08688	0.192207	5.6547	1.56116e-08	4.68937e-07
ENSG00000258554.1	NA	ENSG00000258554	56.2122	-1.82723	0.323498	-5.64835	1.61996e-08	4.85191e-07
ENSG00000285867.1	NA	ENSG00000285867	82.2928	1.38132	0.244696	5.64502	1.65161e-08	4.93241e-07
ENSG00000290590.1	NA	ENSG00000290590	167.696	-1.08264	0.192042	-5.63752	1.72516e-08	5.13718e-07
ENSG00000272418.1	NA	ENSG00000272418	45.0429	1.82995	0.325049	5.62977	1.80452e-08	5.35806e-07
ENSG00000257551.1	100873924	HLX-AS1	149.334	-1.17618	0.209789	-5.60651	2.06453e-08	6.11255e-07
ENSG00000258504.2	NA	ENSG00000258504	320.086	-0.888362	0.158791	-5.59455	2.21193e-08	6.52916e-07
ENSG00000239911.4	NA	PRKAG2-AS1	50.6635	-1.72168	0.307768	-5.59409	2.21788e-08	6.52916e-07
ENSG00000273565.2	NA	ENSG00000273565	272.417	-1.23691	0.221241	-5.59076	2.26073e-08	6.6364e-07
ENSG00000273784.5	NA	ENSG00000273784	348.078	-1.0874	0.194518	-5.59025	2.26746e-08	6.63731e-07
ENSG00000229956.11	NA	ZRANB2-DT	134.189	1.08739	0.194771	5.5829	2.3654e-08	6.90444e-07
ENSG00000224875.2	NA	EML4-AS1	183.96	-1.04219	0.186869	-5.57711	2.44541e-08	7.11787e-07
ENSG00000213888.3	NA	LINC01521	160.573	-1.17633	0.211001	-5.57496	2.47584e-08	7.1862e-07
ENSG00000260398.1	NA	ENSG00000260398	181.103	1.10183	0.197761	5.57152	2.52527e-08	7.30914e-07
ENSG00000260367.2	NA	ENSG00000260367	140.152	1.23454	0.221764	5.56692	2.59274e-08	7.48346e-07
ENSG00000290387.1	653381	SORD2P	117.404	-1.09372	0.196642	-5.56198	2.66737e-08	7.67742e-07
ENSG00000275527.1	NA	ENSG00000275527	100.038	1.25717	0.226102	5.56017	2.69516e-08	7.73585e-07
ENSG00000224713.4	NA	ENSG00000224713	438.864	-0.898587	0.161644	-5.55905	2.7125e-08	7.75264e-07
ENSG00000269892.1	NA	ENSG00000269892	25.9849	2.46193	0.442887	5.55882	2.71601e-08	7.75264e-07
ENSG00000176840.14	284424	MIR7-3HG	49.2801	1.70095	0.306691	5.54614	2.92043e-08	8.31316e-07
ENSG00000260578.1	NA	ENSG00000260578	31.2521	2.07326	0.374152	5.54124	3.00341e-08	8.5259e-07
ENSG00000279753.1	NA	ENSG00000279753	538.627	-1.18838	0.214505	-5.5401	3.02303e-08	8.55806e-07
ENSG00000229921.7	100505879	KIF25-AS1	29.8954	-2.19182	0.396084	-5.53372	3.13501e-08	8.85082e-07
ENSG00000232044.8	NA	SILC1	170.144	-1.13821	0.205773	-5.53141	3.1767e-08	8.9441e-07
ENSG00000289303.2	NA	ENSG00000289303	63.5696	1.34338	0.243124	5.52552	3.28519e-08	9.22442e-07
ENSG00000257342.1	NA	ENSG00000257342	582.18	-1.03616	0.187727	-5.51948	3.40004e-08	9.52104e-07
ENSG00000278175.6	389741	GLIDR	379.273	-0.8455	0.15321	-5.51856	3.41788e-08	9.54512e-07
ENSG00000256458.1	NA	ENSG00000256458	51.2004	-1.7354	0.314551	-5.51708	3.44677e-08	9.58395e-07
ENSG00000281026.1	116828	N4BP2L2-IT2	229.331	1.19104	0.21589	5.5169	3.45033e-08	9.58395e-07
ENSG00000247363.3	100507250	NUP107-DT	74.11	-1.33153	0.241492	-5.51375	3.51275e-08	9.73118e-07
ENSG00000280623.1	NA	PCAT14	33.1459	-2.04731	0.371651	-5.5087	3.61491e-08	9.98741e-07
ENSG00000268729.1	NA	ENSG00000268729	64.1749	-1.59161	0.289348	-5.50068	3.78323e-08	1.04246e-06
ENSG00000229257.2	NA	ENSG00000229257	54.0293	-2.04014	0.370948	-5.49979	3.80239e-08	1.04357e-06
ENSG00000290425.1	728233	PI4KAP1	623.226	-0.836512	0.152105	-5.49956	3.80748e-08	1.04357e-06
ENSG00000242396.2	NA	ENSG00000242396	85.4625	-1.28637	0.234576	-5.48384	4.16199e-08	1.13772e-06
ENSG00000286153.2	NA	RUNX1-AS1	59.1492	1.47638	0.269352	5.48123	4.22377e-08	1.15156e-06
ENSG00000272729.1	NA	ENSG00000272729	47.7882	-1.83379	0.335028	-5.47353	4.41162e-08	1.19961e-06
ENSG00000285825.2	105369547	CCDC15-DT	44.7153	1.71078	0.312886	5.46775	4.55778e-08	1.2361e-06
ENSG00000256879.1	NA	PDE3A-AS1	37.7474	-2.14603	0.393361	-5.45563	4.87991e-08	1.32e-06
ENSG00000235875.3	100874238	ARHGEF7-AS2	81.7117	-1.3198	0.24206	-5.45237	4.97036e-08	1.34096e-06
ENSG00000274751.2	NA	ENSG00000274751	119.632	1.47592	0.270885	5.44852	5.07916e-08	1.36674e-06
ENSG00000232682.2	NA	ENSG00000232682	212.304	-1.01766	0.186803	-5.44776	5.1009e-08	1.36903e-06
ENSG00000261618.2	NA	LINC02605	117.902	-1.62799	0.299042	-5.44401	5.20938e-08	1.39215e-06
ENSG00000256028.2	NA	ENSG00000256028	918.675	-0.859027	0.157798	-5.44385	5.21399e-08	1.39215e-06
ENSG00000248677.2	100505625	LINC02102	28.5052	1.92627	0.35392	5.44267	5.2487e-08	1.39781e-06
ENSG00000273175.2	NA	ENSG00000273175	298.084	-1.15014	0.211526	-5.43734	5.40831e-08	1.43661e-06
ENSG00000254665.1	NA	ENSG00000254665	400.038	-1.05544	0.194241	-5.43368	5.5204e-08	1.46262e-06
ENSG00000272163.2	NA	ENSG00000272163	364.422	-0.965306	0.177775	-5.42993	5.63752e-08	1.48672e-06
ENSG00000258425.1	NA	ENSG00000258425	368.64	-1.11	0.204426	-5.42985	5.64013e-08	1.48672e-06
ENSG00000258017.3	NA	TUBA1B-AS1	8125.65	-0.989403	0.182252	-5.42877	5.6743e-08	1.49192e-06
ENSG00000236204.7	400945	LINC01376	104.564	1.0921	0.20135	5.42388	5.83177e-08	1.52943e-06
ENSG00000261240.1	NA	ENSG00000261240	222.488	-1.0792	0.199062	-5.42142	5.91275e-08	1.54674e-06
ENSG00000264860.1	NA	ENSG00000264860	220.05	-0.977132	0.180597	-5.41057	6.28261e-08	1.63935e-06
ENSG00000259488.2	NA	DUT-AS1	223.578	-0.92122	0.170285	-5.40987	6.30692e-08	1.64155e-06
ENSG00000291228.1	652276	ENSG00000291228	615.098	0.816158	0.15131	5.39395	6.8926e-08	1.78948e-06
ENSG00000260317.1	NA	LINC02986	93.8122	1.38468	0.256926	5.38943	7.06808e-08	1.83044e-06
ENSG00000279317.4	NA	ENSG00000279317	32.9069	1.96076	0.364077	5.38555	7.22225e-08	1.86569e-06
ENSG00000237798.1	NA	ENSG00000237798	155.318	-1.03417	0.192196	-5.3808	7.41558e-08	1.91085e-06
ENSG00000288061.3	NA	ENSG00000288061	308.797	-1.03045	0.191811	-5.37218	7.77909e-08	1.99954e-06
ENSG00000270641.2	9383	TSIX	203.711	1.03789	0.193746	5.35696	8.4636e-08	2.17008e-06
ENSG00000204581.3	400997	ACOXL-AS1	56.1114	-1.37885	0.257718	-5.3502	8.78553e-08	2.24705e-06
ENSG00000177337.10	NA	DLGAP1-AS1	311.551	0.831665	0.15549	5.34868	8.85998e-08	2.2605e-06
ENSG00000271155.1	NA	ENSG00000271155	65.7572	-1.37933	0.257916	-5.34796	8.89506e-08	2.26386e-06
ENSG00000264044.1	NA	ENSG00000264044	1266.4	-0.949351	0.177617	-5.34493	9.04524e-08	2.29642e-06
ENSG00000233396.9	NA	LINC01719	307.937	-0.879432	0.164557	-5.34422	9.0805e-08	2.29972e-06
ENSG00000236772.1	NA	ENSG00000236772	292.253	-0.924296	0.173235	-5.33551	9.5278e-08	2.40711e-06
ENSG00000289788.1	NA	ENSG00000289788	330.768	0.852237	0.159871	5.33078	9.77935e-08	2.46463e-06
ENSG00000293394.1	NA	ENSG00000293394	53.1841	-1.47878	0.277617	-5.32671	1.00007e-07	2.5143e-06
ENSG00000235351.1	NA	ENSG00000235351	92.5048	-1.0728	0.201436	-5.32578	1.00523e-07	2.52113e-06
ENSG00000278918.1	NA	ENSG00000278918	176.919	-0.990452	0.18624	-5.31814	1.04834e-07	2.62289e-06
ENSG00000270055.1	NA	ENSG00000270055	120.427	1.04095	0.196039	5.30991	1.09677e-07	2.73742e-06
ENSG00000285952.1	NA	ENSG00000285952	791.694	-0.785426	0.148038	-5.30557	1.1232e-07	2.79662e-06
ENSG00000258634.3	NA	ENSG00000258634	877.469	-0.669567	0.126246	-5.30369	1.13486e-07	2.81888e-06
ENSG00000262155.2	283887	LINC02175	124.617	0.935702	0.177166	5.2815	1.28132e-07	3.17503e-06
ENSG00000285870.1	NA	ENSG00000285870	23.3101	2.20738	0.418015	5.28062	1.28751e-07	3.18273e-06
ENSG00000236671.9	NA	PRKG1-AS1	161.274	-1.02676	0.194485	-5.27937	1.2963e-07	3.19682e-06
ENSG00000265750.1	NA	ENSG00000265750	426.065	1.00641	0.190681	5.27799	1.30611e-07	3.21335e-06
ENSG00000236532.6	101927973	LINC01695	59.1994	-1.62775	0.308631	-5.27411	1.33402e-07	3.27421e-06
ENSG00000269583.1	NA	ENSG00000269583	83.1079	-1.32899	0.252071	-5.27231	1.34719e-07	3.29871e-06
ENSG00000231806.4	NA	PCAT7	53.0811	-1.5808	0.299946	-5.27027	1.36222e-07	3.32262e-06
ENSG00000271614.1	338758	ATP2B1-AS1	87.1963	1.17759	0.223447	5.27011	1.36339e-07	3.32262e-06
ENSG00000286883.1	NA	ENSG00000286883	354.917	-0.90961	0.172634	-5.26902	1.37153e-07	3.33459e-06
ENSG00000255866.2	NA	ENSG00000255866	105.351	-1.62642	0.30873	-5.26809	1.37847e-07	3.3436e-06
ENSG00000255571.10	254559	MIR9-3HG	202.134	-0.997955	0.189577	-5.26411	1.4087e-07	3.40892e-06
ENSG00000238184.1	101927682	CD81-AS1	534.557	-1.08298	0.20582	-5.2618	1.42651e-07	3.44394e-06
ENSG00000290803.1	NA	ENSG00000290803	165.341	-1.08509	0.206256	-5.26091	1.43345e-07	3.45263e-06
ENSG00000226053.1	729987	LINC01776	74.25	-1.3837	0.263161	-5.25799	1.45636e-07	3.49966e-06
ENSG00000231028.11	100131814	AHI1-DT	183.992	0.896111	0.170688	5.25	1.52103e-07	3.64658e-06
ENSG00000230615.8	107984948	ENSG00000230615	115.155	1.19352	0.227444	5.24752	1.54158e-07	3.68731e-06
ENSG00000222041.13	112597	CYTOR	367.079	0.856174	0.163216	5.24565	1.55734e-07	3.71639e-06
ENSG00000232581.1	NA	ENSG00000232581	284.634	-0.963631	0.183866	-5.24094	1.59762e-07	3.80374e-06
ENSG00000215533.8	193629	LINC00189	64.762	-1.34258	0.256196	-5.24044	1.60191e-07	3.80517e-06
ENSG00000276166.1	NA	ENSG00000276166	37.5012	-1.84696	0.352486	-5.23982	1.60733e-07	3.80931e-06
ENSG00000234789.1	NA	ENSG00000234789	71.6803	-1.29727	0.247655	-5.23824	1.62114e-07	3.83325e-06
ENSG00000258711.2	NA	ENSG00000258711	48.3898	-1.64683	0.314556	-5.23541	1.64622e-07	3.88366e-06
ENSG00000227751.1	114515514	RCC2-AS1	446.708	-1.04851	0.200582	-5.22736	1.71951e-07	4.0473e-06
ENSG00000261604.1	NA	ENSG00000261604	197.174	-1.07649	0.206137	-5.2222	1.76813e-07	4.15229e-06
ENSG00000266680.1	NA	ENSG00000266680	86.0475	-1.19342	0.229382	-5.20274	1.96375e-07	4.60124e-06
ENSG00000254003.1	102723885	SRI-AS1	123.701	-1.21444	0.23356	-5.19968	1.9963e-07	4.6662e-06
ENSG00000255410.2	NA	ENSG00000255410	103.343	-1.26713	0.243712	-5.19929	2.00051e-07	4.6662e-06
ENSG00000287868.1	NA	ENSG00000287868	42.8777	1.7238	0.331657	5.19756	2.01925e-07	4.6993e-06
ENSG00000290862.1	344887	NMRAL2P	16.3593	3.08119	0.593166	5.19449	2.05283e-07	4.76672e-06
ENSG00000263798.2	NA	ENSG00000263798	1552.45	-0.796426	0.153478	-5.18918	2.11224e-07	4.89368e-06
ENSG00000269386.6	100507567	RAB11B-AS1	205.714	-1.11147	0.214289	-5.18678	2.13959e-07	4.94595e-06
ENSG00000203497.3	NA	PDCD4-AS1	117.443	-1.08387	0.209115	-5.18313	2.18197e-07	5.03266e-06
ENSG00000293097.1	NA	ENSG00000293097	28.2074	2.21844	0.428209	5.18073	2.21019e-07	5.0864e-06
ENSG00000205885.8	283314	C1RL-AS1	326.906	-0.963838	0.186064	-5.18015	2.21711e-07	5.09098e-06
ENSG00000236144.9	100506469	TMEM147-AS1	596.447	-0.76957	0.148579	-5.17954	2.22428e-07	5.09612e-06
ENSG00000232732.11	101927687	ENSG00000232732	30.9702	1.87762	0.362626	5.17784	2.24473e-07	5.1316e-06
ENSG00000289904.1	NA	ENSG00000289904	101.929	-1.17977	0.22789	-5.17693	2.25564e-07	5.14514e-06
ENSG00000288905.2	645166	LSP1P5	113.283	-1.07533	0.2078	-5.17482	2.28129e-07	5.1922e-06
ENSG00000270066.3	NA	ENSG00000270066	1562.39	-0.92268	0.178399	-5.17199	2.31611e-07	5.25987e-06
ENSG00000230074.5	NA	ENSG00000230074	170.112	0.96952	0.187927	5.15902	2.48251e-07	5.62539e-06
ENSG00000245112.2	100128055	SMARCA5-AS1	461.358	-1.05376	0.204347	-5.15675	2.51272e-07	5.68139e-06
ENSG00000293489.1	NA	ENSG00000293489	440.664	-0.839675	0.163063	-5.1494	2.61315e-07	5.89556e-06
ENSG00000214783.9	84820	POLR2J4	467.098	-0.819023	0.159176	-5.14539	2.66968e-07	6.00997e-06
ENSG00000236714.3	101926975	LINC01844	31.3429	1.84627	0.359042	5.14223	2.71499e-07	6.09869e-06
ENSG00000291298.1	NA	ENSG00000291298	21.4256	-2.18642	0.425705	-5.136	2.80648e-07	6.29054e-06
ENSG00000279196.1	NA	ENSG00000279196	273.796	-0.848869	0.165431	-5.13126	2.87805e-07	6.43699e-06
ENSG00000223442.1	101927761	TH2LCRR	188.319	-1.07228	0.209056	-5.12915	2.91056e-07	6.49565e-06
ENSG00000286430.1	NA	ENSG00000286430	80.8435	-1.35808	0.265038	-5.1241	2.98957e-07	6.65758e-06
ENSG00000278952.1	NA	ENSG00000278952	188.822	0.858767	0.16761	5.1236	2.99757e-07	6.65771e-06
ENSG00000259589.2	NA	ENSG00000259589	122.492	-1.0518	0.205299	-5.12329	3.00251e-07	6.65771e-06
ENSG00000290121.1	NA	ENSG00000290121	42.0557	1.52007	0.29691	5.11962	3.06156e-07	6.7741e-06
ENSG00000259555.1	NA	ENSG00000259555	56.2696	-1.84696	0.360845	-5.11842	3.08101e-07	6.80258e-06
ENSG00000269834.8	102724105	ZNF528-AS1	404.388	0.801898	0.156814	5.11369	3.15928e-07	6.96053e-06
ENSG00000289102.1	NA	ENSG00000289102	203.589	0.889978	0.174376	5.1038	3.32902e-07	7.31888e-06
ENSG00000253669.4	NA	GASAL1	42.6606	-1.57892	0.309499	-5.10152	3.36933e-07	7.39179e-06
ENSG00000266978.1	NA	LIMASI	97.4969	-1.23799	0.242956	-5.09553	3.47768e-07	7.61331e-06
ENSG00000270959.2	339929	LPP-AS2	101.841	-1.0801	0.212015	-5.09443	3.49788e-07	7.64135e-06
ENSG00000267765.1	NA	ENSG00000267765	209.24	-1.05493	0.207288	-5.08919	3.59598e-07	7.83909e-06
ENSG00000188185.13	NA	LINC00265	616.726	-0.684473	0.13465	-5.08335	3.70833e-07	8.06699e-06
ENSG00000272991.1	NA	ENSG00000272991	145.926	0.940963	0.185312	5.07773	3.81968e-07	8.29176e-06
ENSG00000246859.3	100505678	STARD4-AS1	7372.72	-0.73357	0.144512	-5.07619	3.85075e-07	8.34168e-06
ENSG00000203721.8	554279	LINC00862	36.8899	1.63478	0.322346	5.07152	3.94648e-07	8.53116e-06
ENSG00000287038.3	NA	ENSG00000287038	137.368	-1.03263	0.203645	-5.07075	3.96245e-07	8.54782e-06
ENSG00000288851.1	NA	ENSG00000288851	962.532	0.976022	0.192725	5.06433	4.09835e-07	8.82255e-06
ENSG00000291176.1	NA	ENSG00000291176	176.663	-0.99305	0.19616	-5.06244	4.13917e-07	8.89191e-06
ENSG00000262115.1	NA	ENSG00000262115	35.7221	-1.8367	0.36351	-5.05267	4.35665e-07	9.3384e-06
ENSG00000227230.1	NA	ENSG00000227230	346.881	-0.972469	0.19248	-5.05231	4.36509e-07	9.3384e-06
ENSG00000264443.1	NA	NCMAP-DT	201.225	-0.955286	0.189164	-5.05005	4.41704e-07	9.43001e-06
ENSG00000226925.1	112577460	IL1R1-AS1	78.9978	-1.14048	0.226116	-5.04379	4.56408e-07	9.72384e-06
ENSG00000287837.1	NA	ENSG00000287837	64.4507	-1.43737	0.285129	-5.04113	4.62801e-07	9.83976e-06
ENSG00000288597.1	NA	ENSG00000288597	109.762	1.09225	0.216721	5.03987	4.65854e-07	9.88433e-06
ENSG00000203808.13	154442	BVES-AS1	592.628	0.829808	0.164769	5.0362	4.74858e-07	1.00547e-05
ENSG00000291139.1	349152	DPY19L2P2	428.609	-0.653661	0.129926	-5.03104	4.87817e-07	1.0308e-05
ENSG00000277151.1	NA	ENSG00000277151	79.187	1.35546	0.269478	5.02995	4.90613e-07	1.03459e-05
ENSG00000288828.1	NA	ENSG00000288828	34.7011	-1.72489	0.343251	-5.02517	5.03e-07	1.05855e-05
ENSG00000180139.11	100132116	ACTA2-AS1	400.194	-1.06148	0.211262	-5.02448	5.04798e-07	1.06018e-05
ENSG00000262691.1	NA	ENSG00000262691	266.104	0.811904	0.161875	5.01561	5.28649e-07	1.10802e-05
ENSG00000253445.1	NA	ENSG00000253445	36.6221	-1.82896	0.364728	-5.01459	5.31456e-07	1.11165e-05
ENSG00000272638.1	NA	ENSG00000272638	101.139	-1.12348	0.224138	-5.01243	5.37471e-07	1.12196e-05
ENSG00000290396.1	NA	ENSG00000290396	283.951	0.879638	0.175703	5.0064	5.54569e-07	1.15531e-05
ENSG00000272004.1	NA	ENSG00000272004	238.467	-1.05777	0.211315	-5.00567	5.56669e-07	1.15736e-05
ENSG00000182586.9	114042	LINC00334	88.3945	-1.21778	0.243788	-4.99524	5.87633e-07	1.21928e-05
ENSG00000230461.10	100505832	PROX1-AS1	252.672	-0.767184	0.153634	-4.99359	5.92674e-07	1.22727e-05
ENSG00000243224.2	101929054	TWF2-DT	69.0351	1.26549	0.253571	4.99066	6.01727e-07	1.24353e-05
ENSG00000289757.1	NA	ENSG00000289757	377.238	0.884616	0.177278	4.98999	6.03809e-07	1.24534e-05
ENSG00000289612.1	NA	ENSG00000289612	15.4845	-2.67402	0.53601	-4.98875	6.077e-07	1.25087e-05
ENSG00000264107.1	NA	MIR4733HG	110.267	-1.15385	0.231376	-4.98689	6.136e-07	1.2605e-05
ENSG00000272933.1	NA	TRIM8-DT	137.582	-1.22282	0.245895	-4.97296	6.59383e-07	1.35187e-05
ENSG00000259807.2	NA	ENSG00000259807	26.72	-1.85207	0.372513	-4.97183	6.63256e-07	1.35711e-05
ENSG00000247903.1	NA	ENSG00000247903	201.086	-0.859162	0.172856	-4.97039	6.68181e-07	1.36449e-05
ENSG00000258824.2	NA	ENSG00000258824	139.203	-1.12522	0.226506	-4.96771	6.77473e-07	1.38074e-05
ENSG00000261824.8	148189	LINC00662	1168.7	0.828738	0.166938	4.96435	6.89312e-07	1.4021e-05
ENSG00000279694.1	NA	ENSG00000279694	95.9124	-1.16182	0.234232	-4.96014	7.04433e-07	1.43004e-05
ENSG00000220925.2	NA	IGBP1-AS2	98.0231	-1.35156	0.272628	-4.95752	7.13977e-07	1.44657e-05
ENSG00000233554.6	NA	B4GALT1-AS1	116.456	-1.25709	0.25387	-4.95172	7.35589e-07	1.48744e-05
ENSG00000249996.1	NA	PPIC-AS1	35.205	-1.94287	0.392489	-4.95012	7.4169e-07	1.49685e-05
ENSG00000275413.1	NA	ENSG00000275413	60.5262	1.43352	0.28962	4.94966	7.43417e-07	1.49741e-05
ENSG00000289378.1	NA	ENSG00000289378	117.472	-1.04001	0.210262	-4.94628	7.56446e-07	1.52069e-05
ENSG00000269604.1	NA	ENSG00000269604	1109.18	-0.966547	0.195648	-4.94023	7.80296e-07	1.56559e-05
ENSG00000261061.1	NA	ENSG00000261061	163.449	1.10341	0.223454	4.93797	7.89392e-07	1.58077e-05
ENSG00000256013.1	NA	ENSG00000256013	223.223	-1.11219	0.22557	-4.93058	8.19844e-07	1.63858e-05
ENSG00000228677.1	100874006	TTC3-AS1	136.328	-1.1996	0.243395	-4.9286	8.28219e-07	1.65064e-05
ENSG00000235024.1	NA	CDK5R2-AS1	34.3	1.62851	0.330435	4.9284	8.29073e-07	1.65064e-05
ENSG00000266962.3	108783654	HSD17B1-AS1	817.965	-0.788515	0.16001	-4.9279	8.31191e-07	1.65167e-05
ENSG00000279520.1	NA	ENSG00000279520	154.945	0.982186	0.199371	4.92642	8.3751e-07	1.66103e-05
ENSG00000242474.3	NA	LINC03015	127.306	-0.844139	0.171487	-4.92247	8.54586e-07	1.69165e-05
ENSG00000222042.2	NA	ENSG00000222042	17.7216	-2.37995	0.483558	-4.92175	8.57737e-07	1.69465e-05
ENSG00000279587.1	NA	ENSG00000279587	52.5818	-1.50714	0.306334	-4.91992	8.65788e-07	1.70729e-05
ENSG00000286999.1	NA	ENSG00000286999	152.388	-1.08525	0.220639	-4.91866	8.71397e-07	1.71508e-05
ENSG00000279198.2	NA	ENSG00000279198	130.793	-0.974714	0.198275	-4.91596	8.83492e-07	1.73557e-05
ENSG00000269293.5	100129195	ZSCAN16-AS1	381.71	0.724762	0.147474	4.91451	8.90041e-07	1.74512e-05
ENSG00000225234.1	NA	TRAPPC12-AS1	219.249	0.894698	0.182092	4.91343	8.94963e-07	1.75145e-05
ENSG00000272182.1	NA	ENSG00000272182	126.142	-1.06101	0.216141	-4.90888	9.15975e-07	1.78712e-05
ENSG00000261113.1	NA	ENSG00000261113	87.4477	-1.16619	0.237575	-4.90874	9.16651e-07	1.78712e-05
ENSG00000288473.1	NA	ENSG00000288473	1398.12	-0.695447	0.141691	-4.90821	9.19137e-07	1.78859e-05
ENSG00000259495.3	NA	ARNT2-DT	343.492	-0.703224	0.143325	-4.9065	9.27153e-07	1.8008e-05
ENSG00000271216.2	NA	LINC01050	27.1628	-1.9029	0.388159	-4.90236	9.46935e-07	1.83577e-05
ENSG00000272417.1	NA	ENSG00000272417	14.2052	2.79686	0.570825	4.89967	9.5998e-07	1.85758e-05
ENSG00000272173.2	NA	ENSG00000272173	416.465	-0.773748	0.158196	-4.89107	1.00289e-06	1.93697e-05
ENSG00000279289.1	NA	ENSG00000279289	70.086	1.34972	0.276024	4.88984	1.00918e-06	1.9455e-05
ENSG00000197308.9	399717	GATA3-AS1	150.719	-0.957897	0.196155	-4.88337	1.04287e-06	2.00669e-05
ENSG00000206573.11	440944	THUMPD3-AS1	1380.71	0.711605	0.145871	4.87833	1.06987e-06	2.05482e-05
ENSG00000257242.9	256021	LINC01619	107.056	0.998765	0.20496	4.87297	1.09934e-06	2.1075e-05
ENSG00000229851.1	100506356	ARSD-AS1	208.539	-1.05526	0.216913	-4.86491	1.14507e-06	2.19112e-05
ENSG00000267322.4	677769	SNHG22	150.624	-1.04291	0.214435	-4.86351	1.15322e-06	2.20262e-05
ENSG00000247925.2	NA	ENSG00000247925	40.8098	-1.51805	0.312741	-4.85403	1.20978e-06	2.3064e-05
ENSG00000232079.7	284825	LINC01697	32.2158	-1.75207	0.361028	-4.85299	1.21616e-06	2.31429e-05
ENSG00000277959.1	NA	ENSG00000277959	38.0805	1.65135	0.341019	4.8424	1.28279e-06	2.43659e-05
ENSG00000255949.1	NA	RPS6KB2-AS1	109.278	-1.10444	0.228104	-4.84182	1.28658e-06	2.4391e-05
ENSG00000170919.16	NA	TPT1-AS1	1476.54	0.691348	0.142797	4.84147	1.28883e-06	2.4391e-05
ENSG00000272049.1	NA	ENSG00000272049	17.852	2.29839	0.474977	4.83895	1.30525e-06	2.46567e-05
ENSG00000273066.5	NA	ENSG00000273066	235.468	-0.895388	0.185206	-4.83455	1.33448e-06	2.51627e-05
ENSG00000260345.1	NA	ENSG00000260345	200.147	-0.97165	0.201014	-4.83374	1.33991e-06	2.5219e-05
ENSG00000291223.1	692099	FAM86DP	584.633	0.820583	0.169892	4.83003	1.3651e-06	2.56465e-05
ENSG00000290735.1	NA	ENSG00000290735	395.546	-0.790895	0.163791	-4.82868	1.37439e-06	2.57742e-05
ENSG00000207751.4	NA	ENSG00000207751	178.115	-0.844996	0.175309	-4.82005	1.43526e-06	2.68668e-05
ENSG00000288957.2	NA	ENSG00000288957	13.002	2.93436	0.609188	4.81684	1.45852e-06	2.72529e-05
ENSG00000289689.1	NA	ENSG00000289689	105.368	-0.964654	0.200648	-4.80768	1.52692e-06	2.84796e-05
ENSG00000290782.1	142913	CFL1P1	45.3933	-1.3372	0.278164	-4.80724	1.53025e-06	2.84902e-05
ENSG00000254064.1	100507071	PIWIL2-DT	41.5596	-1.39992	0.291438	-4.8035	1.55913e-06	2.89758e-05
ENSG00000286642.2	NA	ENSG00000286642	76.0889	-1.42525	0.297315	-4.79376	1.63687e-06	3.03658e-05
ENSG00000237017.1	NA	PRPF31-AS1	422.948	-0.78487	0.163945	-4.7874	1.68959e-06	3.12876e-05
ENSG00000291068.1	NA	ENSG00000291068	666.166	0.734356	0.153618	4.7804	1.7495e-06	3.23392e-05
ENSG00000277287.1	NA	ENSG00000277287	87.6128	1.09074	0.22822	4.77933	1.75879e-06	3.24528e-05
ENSG00000235016.1	100129060	SEMA3F-AS1	284.586	-0.741593	0.155383	-4.77267	1.81799e-06	3.34854e-05
ENSG00000248092.8	NA	NNT-AS1	647.25	-0.759293	0.159198	-4.76948	1.84699e-06	3.3959e-05
ENSG00000288612.1	NA	ENSG00000288612	34.9994	1.55285	0.32596	4.76393	1.89859e-06	3.48457e-05
ENSG00000291219.1	NA	ENSG00000291219	398.489	0.746705	0.156791	4.76241	1.91295e-06	3.5047e-05
ENSG00000278621.1	NA	THBS1-AS1	433.539	-1.03326	0.217296	-4.75505	1.98398e-06	3.62841e-05
ENSG00000261757.1	NA	ENSG00000261757	20.3389	2.21353	0.466745	4.74248	2.11123e-06	3.85429e-05
ENSG00000257534.1	NA	ENSG00000257534	47.721	1.50792	0.318466	4.73495	2.19114e-06	3.99314e-05
ENSG00000235663.1	NA	SAPCD1-AS1	31.7181	-1.73312	0.366167	-4.73315	2.21059e-06	4.02149e-05
ENSG00000293297.1	NA	ENSG00000293297	23.3905	1.87445	0.396096	4.73232	2.21967e-06	4.0309e-05
ENSG00000232803.1	100127888	SLCO4A1-AS1	47.9231	-1.51538	0.320327	-4.73072	2.2372e-06	4.05562e-05
ENSG00000174365.22	128439	SNHG11	264.543	-0.763724	0.161458	-4.73017	2.24333e-06	4.0558e-05
ENSG00000279041.1	NA	ENSG00000279041	68.3584	-1.21513	0.256898	-4.73	2.24515e-06	4.0558e-05
ENSG00000261707.1	NA	ENSG00000261707	67.98	-1.38571	0.293138	-4.72715	2.27689e-06	4.10594e-05
ENSG00000277504.1	NA	ENSG00000277504	47.0762	-1.45775	0.309057	-4.71677	2.39613e-06	4.31344e-05
ENSG00000259180.1	NA	ENSG00000259180	73.5712	-1.12909	0.239424	-4.71588	2.40667e-06	4.3249e-05
ENSG00000274918.1	NA	ENSG00000274918	18.905	2.15968	0.457995	4.7155	2.41112e-06	4.32537e-05
ENSG00000258749.1	NA	ENSG00000258749	169.181	-0.975986	0.207042	-4.71395	2.42956e-06	4.35089e-05
ENSG00000235590.9	149775	GNAS-AS1	275.498	-0.833461	0.176858	-4.71259	2.44589e-06	4.37256e-05
ENSG00000289913.1	NA	ENSG00000289913	81.1454	-1.24984	0.265311	-4.71085	2.46689e-06	4.39932e-05
ENSG00000231566.4	NA	LINC02595	25.6112	1.83071	0.388632	4.71064	2.46937e-06	4.39932e-05
ENSG00000233360.4	101927051	PDXP-DT	257.657	-0.888713	0.188762	-4.70812	2.50013e-06	4.44645e-05
ENSG00000280758.1	NA	ENSG00000280758	469.618	-0.878552	0.186731	-4.7049	2.53995e-06	4.5095e-05
ENSG00000236869.3	112840933	ZKSCAN7-AS1	162.537	-0.862497	0.183457	-4.70137	2.58425e-06	4.58029e-05
ENSG00000247675.8	100507401	LRP4-AS1	101.835	-1.066	0.226777	-4.70065	2.59341e-06	4.58864e-05
ENSG00000280233.1	NA	ENSG00000280233	27.5486	-1.69312	0.36024	-4.69997	2.60197e-06	4.59593e-05
ENSG00000249395.4	101805492	CASC9	240.278	-0.80094	0.170575	-4.69552	2.65935e-06	4.68926e-05
ENSG00000288917.1	NA	ENSG00000288917	194.93	-1.04926	0.223707	-4.69032	2.72784e-06	4.80183e-05
ENSG00000289210.1	NA	ENSG00000289210	133.372	-1.12836	0.240673	-4.68837	2.75395e-06	4.83955e-05
ENSG00000285518.1	124903342	ENSG00000285518	180.513	-0.800172	0.170863	-4.68311	2.82554e-06	4.95692e-05
ENSG00000293021.1	NA	ENSG00000293021	14.2394	2.82298	0.602965	4.68183	2.84331e-06	4.97964e-05
ENSG00000289990.1	NA	ENSG00000289990	18.573	2.10014	0.448925	4.67815	2.8948e-06	5.06125e-05
ENSG00000258913.2	145195	LINC02691	58.207	-1.29705	0.277539	-4.67339	2.96273e-06	5.17126e-05
ENSG00000249859.14	5820	PVT1	915.757	0.820274	0.175534	4.67301	2.96817e-06	5.17203e-05
ENSG00000272468.1	NA	ENSG00000272468	60.5511	1.36805	0.292795	4.67239	2.97719e-06	5.17901e-05
ENSG00000167920.12	147184	KRT10-AS1	142.79	1.09208	0.233754	4.67191	2.98406e-06	5.18224e-05
ENSG00000279786.1	NA	ENSG00000279786	66.6581	1.30762	0.280027	4.66963	3.01748e-06	5.23148e-05
ENSG00000247092.9	283596	SNHG10	622.191	-0.797831	0.17095	-4.66703	3.05585e-06	5.28914e-05
ENSG00000231970.1	NA	ENSG00000231970	160.775	-0.932357	0.20009	-4.65969	3.16685e-06	5.47209e-05
ENSG00000280543.1	100507117	ASAP1-IT2	73.1663	1.19652	0.256815	4.65907	3.17646e-06	5.47953e-05
ENSG00000267868.1	NA	ENSG00000267868	17.691	-2.5263	0.542417	-4.65749	3.20096e-06	5.51258e-05
ENSG00000223969.7	124906608	ENSG00000223969	101.689	-1.04036	0.223419	-4.65653	3.21588e-06	5.52907e-05
ENSG00000280486.2	NA	ENSG00000280486	274.606	-0.79652	0.171169	-4.6534	3.26502e-06	5.60423e-05
ENSG00000260621.1	NA	ENSG00000260621	435.708	0.978136	0.210264	4.65194	3.28823e-06	5.63471e-05
ENSG00000243319.7	283480	FGF14-IT1	248.614	-1.80688	0.38922	-4.64231	3.44543e-06	5.89431e-05
ENSG00000204422.7	NA	ENSG00000204422	620.648	-0.761747	0.164632	-4.62698	3.71035e-06	6.33704e-05
ENSG00000285728.3	NA	ENSG00000285728	177.888	-0.789214	0.170705	-4.62326	3.77758e-06	6.44122e-05
ENSG00000238121.7	100188949	LINC00426	34.777	1.61293	0.349365	4.61676	3.89779e-06	6.63523e-05
ENSG00000236377.2	102724715	MYO1D-DT	52.5016	-1.24418	0.269723	-4.61281	3.97268e-06	6.7516e-05
ENSG00000254501.1	NA	ENSG00000254501	143.084	-1.00576	0.218123	-4.61099	4.00751e-06	6.7996e-05
ENSG00000232220.2	NA	MYADM-AS2	1808.37	0.897582	0.194681	4.61052	4.01669e-06	6.80401e-05
ENSG00000244265.2	NA	SIAH2-AS1	164.997	1.01565	0.220538	4.60531	4.11848e-06	6.96501e-05
ENSG00000234423.2	101927554	LINC01250	39.2225	-1.488	0.323288	-4.60271	4.1702e-06	7.03409e-05
ENSG00000293514.1	NA	CUTALP	902.493	-0.678377	0.147391	-4.60258	4.17294e-06	7.03409e-05
ENSG00000243701.8	344595	DUBR	498.148	-0.662866	0.14411	-4.5997	4.2309e-06	7.12018e-05
ENSG00000271743.1	NA	ENSG00000271743	18.9086	2.10746	0.458214	4.5993	4.23909e-06	7.12095e-05
ENSG00000262001.3	NA	DLGAP1-AS2	145.046	0.87794	0.190909	4.59874	4.25047e-06	7.12095e-05
ENSG00000289523.1	NA	ENSG00000289523	96.8911	1.1162	0.242722	4.59867	4.25203e-06	7.12095e-05
ENSG00000227409.1	100861513	ZMYM4-AS1	65.5695	-1.32186	0.287709	-4.59442	4.33959e-06	7.25163e-05
ENSG00000250917.1	NA	ENSG00000250917	144.366	-1.12148	0.244118	-4.59399	4.3484e-06	7.25163e-05
ENSG00000225721.5	NA	ENSG00000225721	186.967	-0.936879	0.203941	-4.59386	4.35112e-06	7.25163e-05
ENSG00000254433.1	NA	ENSG00000254433	148.531	-0.825636	0.179859	-4.59046	4.42272e-06	7.35909e-05
ENSG00000177788.7	105373159	RAB4A-AS1	559.433	0.865144	0.188481	4.59008	4.43071e-06	7.36054e-05
ENSG00000279382.1	NA	ENSG00000279382	442.599	-0.795643	0.173365	-4.58941	4.44505e-06	7.3725e-05
ENSG00000288985.2	NA	ENSG00000288985	26.9352	-1.72569	0.376104	-4.58833	4.46796e-06	7.39863e-05
ENSG00000289520.1	NA	ENSG00000289520	108.147	0.945852	0.206314	4.58453	4.55012e-06	7.51169e-05
ENSG00000271151.1	NA	ENSG00000271151	70.3732	1.22508	0.267222	4.5845	4.55078e-06	7.51169e-05
ENSG00000259929.5	NA	ENSG00000259929	16.7325	-2.54446	0.555098	-4.5838	4.56611e-06	7.52498e-05
ENSG00000233922.4	105372840	LINC01694	100.148	-0.986312	0.215241	-4.58235	4.59769e-06	7.56496e-05
ENSG00000260285.1	NA	TRMT61A-DT	151.075	-0.858434	0.187377	-4.58132	4.62059e-06	7.59055e-05
ENSG00000279095.1	NA	ENSG00000279095	185.925	0.893803	0.195277	4.5771	4.71477e-06	7.73298e-05
ENSG00000259519.1	NA	ENSG00000259519	26.0471	-1.90532	0.416602	-4.57348	4.79683e-06	7.85509e-05
ENSG00000248079.4	NA	DPH6-DT	98.6011	-1.02091	0.22325	-4.57296	4.80888e-06	7.86237e-05
ENSG00000267601.1	NA	ENSG00000267601	3338.44	-0.92574	0.202559	-4.57022	4.87218e-06	7.95328e-05
ENSG00000225670.4	NA	CADM3-AS1	265.43	0.781137	0.17097	4.56887	4.90367e-06	7.99205e-05
ENSG00000213057.5	400798	C1orf220	46.7237	-1.33314	0.29215	-4.5632	5.03786e-06	8.19783e-05
ENSG00000287724.1	NA	ENSG00000287724	444.4	-1.12503	0.246566	-4.56281	5.04733e-06	8.20033e-05
ENSG00000285571.1	NA	ENSG00000285571	33.4244	-1.52708	0.33472	-4.56227	5.06034e-06	8.20856e-05
ENSG00000272153.1	NA	ENSG00000272153	163.482	-0.994793	0.218147	-4.5602	5.1106e-06	8.27708e-05
ENSG00000270075.1	NA	ENSG00000270075	185.168	1.20754	0.264859	4.55918	5.13527e-06	8.30403e-05
ENSG00000255390.1	NA	DCHS1-AS1	777.574	-0.79796	0.175067	-4.55803	5.16358e-06	8.33676e-05
ENSG00000249568.1	NA	ENSG00000249568	34.8273	-1.71055	0.375705	-4.55291	5.29095e-06	8.52907e-05
ENSG00000228509.7	NA	ENSG00000228509	330.32	-0.753954	0.165632	-4.55198	5.31437e-06	8.55348e-05
ENSG00000285889.1	NA	ENSG00000285889	66.0727	-1.31367	0.288893	-4.54725	5.43512e-06	8.73424e-05
ENSG00000254162.1	NA	ENSG00000254162	169.448	1.03236	0.227119	4.54546	5.48155e-06	8.79516e-05
ENSG00000257715.1	NA	ENSG00000257715	203.534	-1.15256	0.253949	-4.53855	5.66421e-06	9.07415e-05
ENSG00000237027.1	NA	ENSG00000237027	21.361	-1.92269	0.423834	-4.53641	5.72189e-06	9.15237e-05
ENSG00000239523.8	100506826	MYLK-AS1	750.265	-0.77596	0.171076	-4.53576	5.73971e-06	9.16668e-05
ENSG00000259992.1	NA	ENSG00000259992	181.187	-0.908254	0.200317	-4.53409	5.78521e-06	9.22509e-05
ENSG00000281706.5	100507173	LINC01012	108.165	-0.95163	0.209998	-4.53163	5.85312e-06	9.319e-05
ENSG00000272342.1	339822	LINC01115	59.51	-1.19665	0.264121	-4.53067	5.87957e-06	9.34671e-05
ENSG00000272711.1	NA	HK2-DT	28.2638	-1.63622	0.361177	-4.53024	5.89159e-06	9.35143e-05
ENSG00000291150.1	645166	LSP1P5	321.546	-0.674245	0.148976	-4.52587	6.01485e-06	9.53243e-05
ENSG00000272426.1	NA	ENSG00000272426	29.3015	1.81941	0.40207	4.52511	6.03646e-06	9.55203e-05
ENSG00000262877.5	NA	ENSG00000262877	64.4804	-1.35278	0.299154	-4.52204	6.12468e-06	9.6768e-05
ENSG00000236778.9	100507398	INTS6-AS1	330.014	0.624634	0.138367	4.51432	6.35217e-06	0.000100209
ENSG00000227456.9	114036	LINC00310	46.3272	1.68513	0.373469	4.51211	6.4186e-06	0.000101103
ENSG00000293478.1	NA	TP73-AS1	1389.95	-0.642453	0.142423	-4.51089	6.45562e-06	0.000101531
ENSG00000269534.5	NA	ENSG00000269534	45.3703	-1.53132	0.339601	-4.50919	6.50765e-06	0.000102194
ENSG00000277223.1	NA	ENSG00000277223	42.9717	-1.85084	0.410618	-4.50744	6.5613e-06	0.000102808
ENSG00000259081.1	NA	ENSG00000259081	53.0654	-1.22222	0.271167	-4.50727	6.56665e-06	0.000102808
ENSG00000224281.6	100303728	SLC25A5-AS1	441.747	-0.811829	0.180128	-4.50694	6.5768e-06	0.000102811
ENSG00000292993.1	NA	ENSG00000292993	126.044	-0.974796	0.216311	-4.50645	6.59201e-06	0.000102893
ENSG00000289152.2	NA	ENSG00000289152	12.4185	3.3211	0.737564	4.50279	6.70673e-06	0.000104502
ENSG00000235426.2	NA	ENSG00000235426	120.312	-1.11281	0.247152	-4.50252	6.71533e-06	0.000104502
ENSG00000276248.1	NA	ENSG00000276248	123.745	0.972882	0.21625	4.49889	6.83099e-06	0.000106142
ENSG00000233967.7	NA	ENSG00000233967	149.17	1.0699	0.238011	4.49516	6.95176e-06	0.000107857
ENSG00000285667.1	NA	ENSG00000285667	56.0124	1.21273	0.269961	4.49225	7.04746e-06	0.000109178
ENSG00000287853.1	NA	ENSG00000287853	38.2617	1.44172	0.321477	4.48466	7.30303e-06	0.000112967
ENSG00000223749.11	NA	MIR503HG	380.443	-0.869848	0.194023	-4.48323	7.35208e-06	0.000113504
ENSG00000179082.4	NA	LINC02913	72.1449	1.19642	0.266879	4.48301	7.35966e-06	0.000113504
ENSG00000246250.3	NA	ENSG00000246250	80.3043	1.03511	0.231176	4.47761	7.54848e-06	0.000116242
ENSG00000280106.1	NA	ENSG00000280106	244.064	0.855453	0.191138	4.47558	7.62056e-06	0.000117178
ENSG00000269514.3	NA	ENSG00000269514	101.62	0.896332	0.200313	4.47465	7.65352e-06	0.000117509
ENSG00000224086.6	NA	PPM1F-AS1	1453.68	-0.531326	0.118809	-4.4721	7.74546e-06	0.000118745
ENSG00000279633.1	NA	ENSG00000279633	23.4786	1.6106	0.36033	4.46978	7.83005e-06	0.000119864
ENSG00000280347.1	NA	ENSG00000280347	926.421	0.869616	0.194603	4.46868	7.87051e-06	0.000120305
ENSG00000240571.1	NA	ENSG00000240571	437.988	0.867577	0.194172	4.46808	7.89249e-06	0.000120463
ENSG00000227695.6	100188954	DNMBP-AS1	370.142	0.807785	0.180826	4.46719	7.9253e-06	0.000120785
ENSG00000267519.6	NA	MIR23AHG	1595.24	0.618924	0.138621	4.46487	8.01173e-06	0.000121922
ENSG00000272438.1	NA	ENSG00000272438	16.5771	-2.24901	0.503768	-4.46438	8.03001e-06	0.000122021
ENSG00000279141.4	401561	LINC01451	31.258	-1.61759	0.362435	-4.46312	8.07747e-06	0.000122562
ENSG00000291203.1	NA	ENSG00000291203	584.781	0.811245	0.181838	4.46135	8.14434e-06	0.000123395
ENSG00000259539.1	NA	ENSG00000259539	87.4337	-1.00134	0.224866	-4.45306	8.4654e-06	0.000128072
ENSG00000236986.6	NA	ENSG00000236986	345.926	-0.758047	0.1703	-4.45124	8.53756e-06	0.000128975
ENSG00000228343.1	NA	ENSG00000228343	182.48	0.815934	0.18351	4.44627	8.73748e-06	0.000131802
ENSG00000228703.1	NA	ENSG00000228703	347.181	-0.815498	0.183458	-4.44514	8.7834e-06	0.000132301
ENSG00000227617.9	100861402	CERS6-AS1	3184.44	0.786293	0.176941	4.44382	8.83772e-06	0.000132926
ENSG00000234149.1	NA	ENSG00000234149	26.1258	-1.90125	0.428041	-4.44174	8.92327e-06	0.000134018
ENSG00000227953.7	NA	LINC01341	74.6934	-1.10091	0.247969	-4.4397	9.0084e-06	0.000134917
ENSG00000256448.5	NA	ENSG00000256448	145.287	-1.08313	0.243982	-4.43938	9.02189e-06	0.000134917
ENSG00000260619.1	NA	ENSG00000260619	25.5779	1.6981	0.38251	4.43937	9.02229e-06	0.000134917
ENSG00000257337.9	283335	TNS2-AS1	3472.5	-0.779492	0.175823	-4.43339	9.27633e-06	0.000138515
ENSG00000187013.4	388407	LINC02875	43.7807	-1.25579	0.283282	-4.433	9.29318e-06	0.000138566
ENSG00000275223.1	NA	ENSG00000275223	61.7647	1.16859	0.263639	4.43253	9.31358e-06	0.000138596
ENSG00000280047.1	NA	ENSG00000280047	59.9656	1.21476	0.274069	4.43233	9.322e-06	0.000138596
ENSG00000170161.7	728673	FAM88B	110.968	-0.918609	0.207272	-4.43189	9.34085e-06	0.000138677
ENSG00000261758.1	NA	STAG1-DT	62.0452	1.13401	0.256108	4.42785	9.5176e-06	0.000141098
ENSG00000224195.1	NA	CAMK2G-AS1	118.28	-0.937581	0.212043	-4.42165	9.79498e-06	0.000145002
ENSG00000188365.3	NA	ENSG00000188365	28.6579	-1.74986	0.396235	-4.41622	1.00443e-05	0.00014848
ENSG00000260176.1	NA	ENSG00000260176	224.695	0.777585	0.1761	4.41559	1.00733e-05	0.000148624
ENSG00000260083.3	101928736	MIR762HG	309.886	-0.930396	0.210716	-4.41539	1.00828e-05	0.000148624
ENSG00000236502.3	100506108	SIX3-AS1	46.7394	-1.28623	0.291364	-4.4145	1.01243e-05	0.00014895
ENSG00000266897.1	NA	ENSG00000266897	33.0813	1.56317	0.354114	4.4143	1.01338e-05	0.00014895
ENSG00000228393.6	NA	LINC01004	557.329	0.836184	0.189503	4.41251	1.02178e-05	0.000149973
ENSG00000226137.5	440465	BAIAP2-DT	833.645	-0.77746	0.176273	-4.41053	1.03116e-05	0.000151134
ENSG00000224821.5	100129836	COL4A2-AS2	98.2041	-1.13086	0.256625	-4.40666	1.04976e-05	0.000153643
ENSG00000258610.1	NA	ENSG00000258610	62.9906	-1.2734	0.289031	-4.40574	1.05424e-05	0.00015408
ENSG00000290531.1	NA	TSPAN11-AS1	150.353	-0.887367	0.201556	-4.40257	1.06975e-05	0.000156125
ENSG00000286790.1	124903658	ENSG00000286790	17.9692	-2.12627	0.483223	-4.40018	1.0816e-05	0.000157633
ENSG00000284697.1	NA	ENSG00000284697	170.527	-0.813383	0.184959	-4.39764	1.09435e-05	0.000159267
ENSG00000257176.3	100506606	ENSG00000257176	147.923	-0.787398	0.179284	-4.39192	1.12356e-05	0.000163288
ENSG00000260894.1	NA	ENSG00000260894	462.181	0.797692	0.181653	4.3913	1.12676e-05	0.000163522
ENSG00000278915.1	NA	ENSG00000278915	31.2802	-1.51594	0.345391	-4.38907	1.13839e-05	0.000164836
ENSG00000246339.6	101929402	EXTL3-AS1	206.731	0.69379	0.158077	4.38895	1.139e-05	0.000164836
ENSG00000276855.1	NA	ENSG00000276855	182.485	-0.957043	0.218265	-4.38478	1.16102e-05	0.000167787
ENSG00000290758.1	NA	ENSG00000290758	174.977	-0.7928	0.180906	-4.38238	1.17389e-05	0.000169411
ENSG00000286318.1	NA	ENSG00000286318	19.0707	-2.11172	0.482263	-4.37877	1.19348e-05	0.000171998
ENSG00000273046.1	3222	ENSG00000273046	102.765	-1.11299	0.254202	-4.37836	1.19573e-05	0.000172082
ENSG00000224328.1	106478956	MDC1-AS1	106.909	-0.954491	0.218162	-4.37514	1.21354e-05	0.000174403
ENSG00000254389.3	78998	RHPN1-AS1	27.0578	-1.68701	0.385688	-4.37404	1.21968e-05	0.000175041
ENSG00000261670.1	NA	ENSG00000261670	31.3308	1.60799	0.367762	4.37238	1.229e-05	0.000176134
ENSG00000286901.1	NA	ENSG00000286901	101.183	-1.02637	0.234871	-4.36993	1.24289e-05	0.000177878
ENSG00000250116.2	100506142	RHOQ-AS1	146.574	0.959343	0.219606	4.36847	1.2512e-05	0.00017882
ENSG00000267009.6	NA	ENSG00000267009	1049.36	-0.926374	0.212242	-4.36471	1.27294e-05	0.000181675
ENSG00000263388.1	NA	ENSG00000263388	66.2742	-1.36005	0.311641	-4.36416	1.27612e-05	0.000181878
ENSG00000289915.1	NA	ENSG00000289915	35.6502	1.28538	0.294603	4.36308	1.28244e-05	0.000182526
ENSG00000254337.2	107986951	ENSG00000254337	404.789	-0.793492	0.181955	-4.36094	1.29507e-05	0.000184071
ENSG00000228606.4	100287049	DCAF8-DT	318.781	-0.732263	0.16801	-4.35843	1.30997e-05	0.000185933
ENSG00000261098.1	NA	ENSG00000261098	188.008	0.917936	0.210706	4.35649	1.32167e-05	0.000187337
ENSG00000286341.1	NA	ENSG00000286341	13.7153	2.38085	0.547226	4.35076	1.35667e-05	0.000192034
ENSG00000249096.7	NA	LINC02362	50.2136	1.18179	0.271766	4.34856	1.37037e-05	0.000193708
ENSG00000261898.2	NA	ENSG00000261898	28.4519	-1.53735	0.353911	-4.34389	1.39982e-05	0.0001976
ENSG00000233593.12	105378853	LINC02609	127.622	0.761859	0.175431	4.34279	1.40686e-05	0.000198323
ENSG00000260219.4	101928707	CD2BP2-DT	275.62	-0.735414	0.169485	-4.33911	1.43058e-05	0.000201393
ENSG00000271538.7	NA	LINC02427	26.2032	1.74431	0.402422	4.33453	1.46072e-05	0.000205356
ENSG00000224957.7	101927215	LINC01266	74.712	1.01641	0.234765	4.3295	1.49451e-05	0.00020982
ENSG00000253194.2	NA	ENSG00000253194	632.398	-0.714129	0.165064	-4.32637	1.51585e-05	0.000212528
ENSG00000259887.1	105369971	FIGNL2-DT	56.3723	-1.17617	0.272136	-4.32199	1.54625e-05	0.000216496
ENSG00000280780.4	153469	JAKMIP2-AS1	119.802	-0.971858	0.224916	-4.32097	1.55342e-05	0.000217206
ENSG00000286334.1	NA	ENSG00000286334	38.3806	-1.62226	0.375527	-4.31996	1.56055e-05	0.000217908
ENSG00000289106.2	NA	ENSG00000289106	337.642	0.715947	0.165874	4.3162	1.58735e-05	0.000221351
ENSG00000287715.1	NA	ENSG00000287715	28.0432	1.54545	0.359344	4.30075	1.70225e-05	0.000237053
ENSG00000233728.1	NA	ENSG00000233728	366.592	-0.783477	0.182263	-4.29861	1.71874e-05	0.000239028
ENSG00000249509.1	NA	NEUROG2-AS1	10.8143	-2.6977	0.627862	-4.29665	1.73397e-05	0.000240822
ENSG00000293189.1	NA	ENSG00000293189	36.4305	-1.36018	0.317167	-4.28852	1.79869e-05	0.000249393
ENSG00000290037.1	NA	ENSG00000290037	47.5689	-1.40841	0.32844	-4.28816	1.80155e-05	0.000249393
ENSG00000232098.3	NA	ZNF584-DT	604.856	0.783418	0.1827	4.288	1.80293e-05	0.000249393
ENSG00000272154.5	NA	ENSG00000272154	81.7357	-0.985472	0.22995	-4.28559	1.82255e-05	0.00025177
ENSG00000290199.1	NA	ENSG00000290199	297.209	-0.700719	0.163561	-4.28415	1.8344e-05	0.000253068
ENSG00000225988.1	101929329	LAMP5-AS1	221.832	-0.754285	0.176205	-4.28073	1.86282e-05	0.000256647
ENSG00000285314.1	NA	ENSG00000285314	1525.99	-0.651002	0.15234	-4.27335	1.92559e-05	0.00026489
ENSG00000275180.2	NA	ENSG00000275180	35.0258	-1.49113	0.348989	-4.2727	1.9312e-05	0.00026489
ENSG00000272902.2	100506286	TBC1D8-AS1	29.2806	-1.6583	0.388116	-4.27269	1.93127e-05	0.00026489
ENSG00000230630.5	NA	DNM3OS	764.723	0.757099	0.177203	4.2725	1.9329e-05	0.00026489
ENSG00000230699.2	NA	ENSG00000230699	75.1514	-1.1046	0.258656	-4.27055	1.94992e-05	0.000266573
ENSG00000229821.1	NA	ENSG00000229821	42.789	-1.70301	0.398809	-4.27023	1.95272e-05	0.000266573
ENSG00000272625.1	NA	ENSG00000272625	119.356	1.00669	0.235748	4.27021	1.95293e-05	0.000266573
ENSG00000273230.1	NA	ENSG00000273230	154.551	-0.82513	0.193261	-4.26952	1.95897e-05	0.000267046
ENSG00000183535.9	378832	COL18A1-AS1	81.1201	1.20902	0.283244	4.26846	1.96824e-05	0.000267955
ENSG00000279905.1	NA	ENSG00000279905	153.347	-0.990157	0.232873	-4.25192	2.11949e-05	0.000287877
ENSG00000285840.2	NA	ENSG00000285840	16.531	2.33564	0.549324	4.25185	2.12014e-05	0.000287877
ENSG00000277715.1	NA	ENSG00000277715	42.3043	1.22046	0.287138	4.25044	2.13354e-05	0.000289249
ENSG00000225951.1	107080620	ODF2-AS1	163.188	-0.895202	0.210626	-4.2502	2.13584e-05	0.000289249
ENSG00000280198.1	NA	ENSG00000280198	69.1481	-0.997016	0.234604	-4.24978	2.1398e-05	0.000289405
ENSG00000289840.1	NA	ENSG00000289840	19.9069	-1.85013	0.435945	-4.24397	2.19602e-05	0.000296621
ENSG00000267512.1	NA	ENSG00000267512	209.114	-0.808426	0.190538	-4.24286	2.20691e-05	0.000297703
ENSG00000290123.1	NA	ENSG00000290123	242.609	-0.974364	0.22968	-4.24226	2.21277e-05	0.000298104
ENSG00000275294.4	NA	LINC02340	22.5226	1.63808	0.386288	4.24057	2.2295e-05	0.000299967
ENSG00000205181.8	149837	LINC00654	471.936	-0.793057	0.187042	-4.23998	2.23536e-05	0.000300363
ENSG00000253854.1	NA	ENSG00000253854	154.014	0.828538	0.195521	4.23759	2.25927e-05	0.000303183
ENSG00000279541.1	NA	ENSG00000279541	968.502	0.75618	0.178475	4.23691	2.26621e-05	0.000303719
ENSG00000260088.1	101929224	DDX59-AS1	25.8646	1.5384	0.363276	4.23478	2.28776e-05	0.00030621
ENSG00000245156.1	NA	ENSG00000245156	658.687	-0.774493	0.182927	-4.2339	2.29673e-05	0.000307013
ENSG00000276997.4	NA	ENSG00000276997	119.827	0.883304	0.20872	4.23201	2.31607e-05	0.000309198
ENSG00000256100.1	NA	ENSG00000256100	872.277	-0.796249	0.188244	-4.22987	2.33825e-05	0.000311756
ENSG00000290738.1	100130015	URAHP	216.356	-0.801026	0.189774	-4.22096	2.43269e-05	0.000323931
ENSG00000293301.1	NA	ENSG00000293301	85.1325	1.01465	0.240518	4.2186	2.4582e-05	0.000326497
ENSG00000289031.1	NA	ENSG00000289031	45.7151	1.2254	0.290475	4.2186	2.45828e-05	0.000326497
ENSG00000293187.1	NA	ENSG00000293187	213.444	0.706715	0.167636	4.21577	2.48931e-05	0.000330193
ENSG00000229867.2	100874111	STEAP3-AS1	108.285	-0.97479	0.231475	-4.21122	2.53998e-05	0.000336482
ENSG00000290989.1	NA	ENSG00000290989	318.626	0.919834	0.218529	4.2092	2.56275e-05	0.000339064
ENSG00000288838.1	NA	ENSG00000288838	233.857	-0.685994	0.163012	-4.20824	2.57372e-05	0.00034008
ENSG00000272115.1	NA	ENSG00000272115	13.5835	-2.11817	0.504314	-4.20011	2.66782e-05	0.000352063
ENSG00000235314.1	NA	LINC00957	190.729	-0.64334	0.153243	-4.19816	2.69093e-05	0.000354661
ENSG00000285280.2	NA	ENSG00000285280	65.3589	1.08133	0.257605	4.19763	2.69726e-05	0.000355042
ENSG00000225313.5	NA	ENSG00000225313	284.934	0.722438	0.172245	4.19426	2.73769e-05	0.000359905
ENSG00000227906.10	100131208	SNAP25-AS1	177.975	-0.707501	0.16878	-4.19186	2.76678e-05	0.000363268
ENSG00000261441.1	NA	POLG-DT	25.6873	1.71947	0.410227	4.19151	2.77105e-05	0.000363366
ENSG00000272821.1	NA	ENSG00000272821	154.055	-0.807542	0.192737	-4.18986	2.79125e-05	0.000365551
ENSG00000258745.1	NA	ENSG00000258745	153.935	-0.954347	0.227884	-4.18786	2.81594e-05	0.00036791
ENSG00000271551.2	115308161	ENSG00000271551	233.176	-0.792239	0.189177	-4.18783	2.81638e-05	0.00036791
ENSG00000245385.2	NA	ENSG00000245385	274.895	-0.839785	0.200756	-4.18311	2.87545e-05	0.000375151
ENSG00000282885.3	NA	ENSG00000282885	72578.7	-1.25773	0.300766	-4.18176	2.89255e-05	0.000376907
ENSG00000262313.1	NA	ENSG00000262313	26.0867	-1.56749	0.374922	-4.18085	2.90426e-05	0.000377956
ENSG00000261761.5	100508631	LINC02616	49.8987	1.14109	0.272998	4.17984	2.91712e-05	0.000379152
ENSG00000257579.1	NA	ENSG00000257579	20.5121	-2.05118	0.491821	-4.17059	3.03811e-05	0.000394382
ENSG00000275764.1	NA	ENSG00000275764	183.772	0.810449	0.194477	4.16732	3.08206e-05	0.000399585
ENSG00000269929.6	112903833	MIRLET7A1HG	204.795	0.754477	0.181074	4.16668	3.09071e-05	0.000400204
ENSG00000214188.9	338069	ST7-OT4	79.121	0.953236	0.228835	4.16561	3.10518e-05	0.000401575
ENSG00000236213.4	NA	CDC42EP3-AS1	1126.58	-0.756226	0.181597	-4.16431	3.12296e-05	0.000403369
ENSG00000270640.1	NA	ENSG00000270640	14.6948	2.16887	0.520892	4.16377	3.13037e-05	0.000403821
ENSG00000277449.1	101927559	CEBPB-AS1	137.805	1.14541	0.275118	4.16335	3.13609e-05	0.000404055
ENSG00000291146.1	441212	RP9P	376.508	0.802954	0.192924	4.16202	3.1544e-05	0.000405908
ENSG00000288730.1	NA	ENSG00000288730	25.4194	1.77267	0.425952	4.16168	3.15922e-05	0.000406022
ENSG00000223923.2	105373878	TNS1-AS1	268.043	-0.750883	0.180503	-4.15995	3.18319e-05	0.000408595
ENSG00000267414.1	101927943	SETBP1-DT	30.6581	-1.49939	0.360679	-4.15714	3.22256e-05	0.000412695
ENSG00000261460.1	NA	ENSG00000261460	906.081	-0.650189	0.156404	-4.1571	3.22312e-05	0.000412695
ENSG00000248343.1	NA	ENSG00000248343	14.3046	-2.17477	0.523602	-4.15347	3.27471e-05	0.000418782
ENSG00000255931.2	105369329	ENSG00000255931	18.1866	1.84231	0.444187	4.1476	3.35975e-05	0.000429126
ENSG00000283828.1	102724474	ENSG00000283828	46.8107	-1.15089	0.277681	-4.14464	3.40343e-05	0.000433945
ENSG00000239718.1	100873945	HLTF-AS1	49.0074	-1.41973	0.342559	-4.14448	3.40588e-05	0.000433945
ENSG00000184441.4	NA	ENSG00000184441	222.359	-0.684621	0.165202	-4.14414	3.41092e-05	0.000434052
ENSG00000264514.1	NA	ENSG00000264514	9.41348	-2.62574	0.633779	-4.14299	3.42814e-05	0.000435707
ENSG00000255644.1	NA	ENSG00000255644	9.55671	-3.41948	0.825794	-4.14084	3.46041e-05	0.000439267
ENSG00000293505.1	NA	GNRHR2	290.555	-0.791388	0.191215	-4.13873	3.49228e-05	0.00044277
ENSG00000293035.1	NA	LINC01667	43.4112	1.40576	0.339793	4.13709	3.51737e-05	0.000445405
ENSG00000279592.1	NA	ENSG00000279592	84.8624	-0.928505	0.224622	-4.13362	3.57086e-05	0.000451624
ENSG00000232470.1	NA	ENSG00000232470	21.0297	-1.98992	0.481598	-4.13192	3.59746e-05	0.000454432
ENSG00000225335.3	NA	ENSG00000225335	103.211	-0.96177	0.232856	-4.13033	3.6224e-05	0.000457024
ENSG00000274177.1	NA	ENSG00000274177	510.143	-0.818848	0.198398	-4.12729	3.67057e-05	0.000462537
ENSG00000291342.1	NA	ENSG00000291342	28.3113	-1.50636	0.365478	-4.12161	3.76239e-05	0.000473529
ENSG00000245768.7	NA	ENSG00000245768	86.1999	-1.16	0.281478	-4.1211	3.77063e-05	0.000473989
ENSG00000289414.2	NA	ENSG00000289414	20.4914	-1.78854	0.43422	-4.11896	3.80581e-05	0.00047783
ENSG00000279667.1	NA	ENSG00000279667	31.9762	1.63248	0.396399	4.11828	3.81717e-05	0.000478675
ENSG00000254936.4	NA	ENSG00000254936	28.6926	1.48448	0.360491	4.11795	3.82262e-05	0.000478777
ENSG00000269893.10	100093630	SNHG8	2935.04	-0.658761	0.160111	-4.1144	3.88181e-05	0.000485602
ENSG00000270504.1	NA	ENSG00000270504	135.56	-0.953775	0.231946	-4.11206	3.92147e-05	0.00048997
ENSG00000238280.2	NA	ENSG00000238280	74.4909	-1.0691	0.260089	-4.11053	3.94756e-05	0.000492635
ENSG00000256064.1	NA	ENSG00000256064	19.9391	-1.92581	0.468591	-4.10978	3.96041e-05	0.000493642
ENSG00000293022.1	NA	ENSG00000293022	243.821	-0.833929	0.202932	-4.10941	3.96667e-05	0.000493826
ENSG00000267325.2	NA	LINC01415	78.2256	-1.02005	0.248607	-4.10306	4.07718e-05	0.000506973
ENSG00000273138.1	NA	ENSG00000273138	68.8636	-1.0245	0.249783	-4.10156	4.10366e-05	0.000509653
ENSG00000236426.5	NA	ENSG00000236426	11.5434	-2.65442	0.647513	-4.0994	4.1422e-05	0.000513822
ENSG00000223855.4	441307	PDGFA-DT	56.1301	1.08103	0.263795	4.098	4.1674e-05	0.000516324
ENSG00000224078.15	NA	SNHG14	5807	0.582446	0.142139	4.09772	4.17236e-05	0.000516324
ENSG00000235191.1	100874085	NUCB1-AS1	294.949	-0.750219	0.183248	-4.09401	4.23984e-05	0.000524046
ENSG00000260879.1	NA	ENSG00000260879	79.2033	-1.01349	0.247704	-4.09155	4.28502e-05	0.000528998
ENSG00000250874.1	NA	ENSG00000250874	34.2233	-1.29298	0.316225	-4.0888	4.33611e-05	0.000534666
ENSG00000259185.1	NA	ENSG00000259185	245.056	-0.881911	0.215768	-4.08731	4.36409e-05	0.000537474
ENSG00000290923.1	595135	PGM5P2	112.326	0.908801	0.222388	4.08655	4.37843e-05	0.000538599
ENSG00000240291.1	NA	ENSG00000240291	124.148	-0.878842	0.215252	-4.08286	4.44845e-05	0.000546561
ENSG00000204055.5	NA	IER5L-AS1	263.262	0.763265	0.187083	4.07982	4.50699e-05	0.000553096
ENSG00000237080.3	107986588	EHMT2-AS1	939.313	-0.613569	0.150447	-4.07831	4.53643e-05	0.000556049
ENSG00000271522.1	NA	ENSG00000271522	5.47006	4.33939	1.06481	4.07528	4.59594e-05
ENSG00000237954.7	NA	ENSG00000237954	9.44433	-2.95527	0.725771	-4.0719	4.66307e-05	0.000570894
ENSG00000247199.6	102546294	FBXO38-DT	127.738	0.759489	0.186637	4.06935	4.71453e-05	0.000576343
ENSG00000240666.2	NA	MME-AS1	153.031	-0.949392	0.233315	-4.06914	4.71873e-05	0.000576343
ENSG00000284954.1	100507547	ENSG00000284954	109.149	-0.849791	0.208983	-4.06632	4.77605e-05	0.000582655
ENSG00000268530.6	105372430	ENSG00000268530	68.9447	-1.09977	0.270684	-4.06295	4.84559e-05	0.000589774
ENSG00000267280.6	103689912	TBX2-AS1	346.202	-0.631876	0.155522	-4.06294	4.84581e-05	0.000589774
ENSG00000233124.2	103625683	LINC00456	19.1171	-1.92397	0.473593	-4.0625	4.85508e-05	0.000590206
ENSG00000253174.2	NA	ENSG00000253174	78.2241	-1.09346	0.269366	-4.05938	4.92041e-05	0.000597445
ENSG00000258384.1	NA	RCCD1-AS1	133.598	-0.872536	0.215032	-4.05771	4.95568e-05	0.000601022
ENSG00000226950.8	57291	DANCR	753.799	-0.63129	0.155677	-4.05513	5.01063e-05	0.000606935
ENSG00000255680.1	NA	ENSG00000255680	204.365	-0.900152	0.221993	-4.05487	5.01619e-05	0.000606935
ENSG00000228010.6	NA	ENSG00000228010	105.631	0.812841	0.200662	4.05079	5.10445e-05	0.000616893
ENSG00000260912.1	NA	ENSG00000260912	154.243	0.851024	0.210141	4.04978	5.12658e-05	0.000618842
ENSG00000287126.1	124907726	ENSG00000287126	172.421	-0.754489	0.18637	-4.04835	5.1581e-05	0.000621635
ENSG00000225975.8	101927621	ZNF567-DT	256.979	0.637758	0.157547	4.04804	5.16475e-05	0.000621635
ENSG00000270141.3	NA	TERC	514.115	-0.816333	0.201668	-4.04791	5.16776e-05	0.000621635
ENSG00000266975.1	106144598	FARSA-AS1	29.4683	-1.37494	0.339704	-4.04748	5.1773e-05	0.000622058
ENSG00000254641.1	NA	ENSG00000254641	390.788	-0.773832	0.191208	-4.04707	5.18632e-05	0.000622419
ENSG00000254691.1	NA	ENSG00000254691	36.5865	1.45323	0.359533	4.042	5.2998e-05	0.0006353
ENSG00000275345.1	NA	ENSG00000275345	24.6993	1.59916	0.395682	4.04152	5.31057e-05	0.000635853
ENSG00000244036.3	NA	UBE2H-DT	88.2996	-0.957739	0.237012	-4.04089	5.32482e-05	0.000636821
ENSG00000254528.7	NA	FXYD6-AS1	327.445	-0.670068	0.165894	-4.03914	5.3648e-05	0.000640861
ENSG00000272275.1	NA	ENSG00000272275	26.4028	1.65955	0.411011	4.03773	5.39714e-05	0.00064398
ENSG00000254963.1	NA	ENSG00000254963	64.4436	-1.01579	0.251659	-4.03638	5.42826e-05	0.000646946
ENSG00000288056.1	NA	ENSG00000288056	37.3245	1.30202	0.322662	4.03523	5.45486e-05	0.000649368
ENSG00000271848.2	NA	SYNPO2L-AS1	39.0836	1.30731	0.324113	4.03349	5.49554e-05	0.000652946
ENSG00000255458.9	105374419	SMIM14-DT	79.8123	0.967791	0.239944	4.0334	5.49756e-05	0.000652946
ENSG00000232586.1	103344928	KIAA1614-AS1	142.122	-0.779273	0.19325	-4.03246	5.51958e-05	0.000654809
ENSG00000272455.1	NA	MRPL20-DT	244.343	0.736428	0.182656	4.03179	5.53544e-05	0.000655937
ENSG00000249378.8	401164	LINC01060	76.3416	0.90139	0.2237	4.02946	5.5905e-05	0.000661702
ENSG00000255389.1	NA	ENSG00000255389	172.973	0.690004	0.171337	4.02718	5.64497e-05	0.000667385
ENSG00000280300.1	NA	ENSG00000280300	55.203	1.0817	0.268664	4.02621	5.66834e-05	0.000669063
ENSG00000229153.7	285965	EPHA1-AS1	88.9412	-0.991318	0.246226	-4.02605	5.67211e-05	0.000669063
ENSG00000232527.8	100996732	LINC02802	73.2441	-0.880161	0.218644	-4.02555	5.6842e-05	0.000669724
ENSG00000235027.1	NA	PRADX	1022.62	-0.798057	0.198271	-4.02508	5.69561e-05	0.000670304
ENSG00000254452.1	NA	ENSG00000254452	1293.07	-0.791347	0.196679	-4.02355	5.73272e-05	0.000673904
ENSG00000269176.2	NA	ENSG00000269176	122.615	-0.896069	0.222835	-4.02122	5.78969e-05	0.000679828
ENSG00000286990.1	NA	ENSG00000286990	46.7275	1.13676	0.282783	4.0199	5.82237e-05	0.00068289
ENSG00000280137.1	NA	ENSG00000280137	60.2979	1.00427	0.24988	4.01901	5.84442e-05	0.000684699
ENSG00000261067.7	NA	ENSG00000261067	1047.99	-0.661561	0.164653	-4.0179	5.87184e-05	0.000687132
ENSG00000272143.2	283481	FGF14-AS2	194.035	-1.54586	0.384933	-4.01591	5.92169e-05	0.000692181
ENSG00000293457.1	NA	PTPRVP	51.9224	-1.23735	0.308214	-4.01458	5.95526e-05	0.000695318
ENSG00000253629.1	NA	ENSG00000253629	20.4914	-1.82803	0.456128	-4.00772	6.13084e-05	0.000715011
ENSG00000270823.1	NA	ENSG00000270823	1685.84	-0.837616	0.209044	-4.00689	6.15235e-05	0.00071671
ENSG00000279726.2	NA	ENSG00000279726	92.1079	-0.836806	0.209001	-4.00385	6.23209e-05	0.000725183
ENSG00000279488.1	NA	ENSG00000279488	234.738	-0.759163	0.189667	-4.00262	6.26453e-05	0.000728137
ENSG00000287898.1	124902641	ENSG00000287898	10.4223	-2.40768	0.601686	-4.00156	6.29257e-05	0.000730574
ENSG00000253645.1	NA	ENSG00000253645	388.115	-0.763852	0.190911	-4.00108	6.30529e-05	0.00073123
ENSG00000267007.1	NA	ENSG00000267007	156.354	-0.89028	0.22261	-3.99928	6.3536e-05	0.000736007
ENSG00000226706.1	101928525	ENSG00000226706	480.75	-0.709501	0.177497	-3.99726	6.40804e-05	0.000741482
ENSG00000225930.4	26082	LINC02249	64.4544	-1.0646	0.266749	-3.99101	6.57917e-05	0.000760432
ENSG00000279145.2	NA	ENSG00000279145	77.3078	0.913302	0.228876	3.99039	6.5966e-05	0.000761368
ENSG00000261386.2	NA	ENSG00000261386	47.7723	1.17552	0.294602	3.99019	6.60201e-05	0.000761368
ENSG00000231652.2	101928489	CD109-AS1	46.5207	-1.10936	0.278054	-3.98971	6.61544e-05	0.000762067
ENSG00000248636.7	105370027	ENSG00000248636	46.4771	-1.30784	0.327904	-3.98848	6.64981e-05	0.000765172
ENSG00000287952.1	NA	ENSG00000287952	89.413	-0.902286	0.226492	-3.98375	6.78365e-05	0.000779705
ENSG00000225855.7	284618	RUSC1-AS1	1427.69	-0.573975	0.144133	-3.98227	6.82608e-05	0.00078371
ENSG00000259368.1	NA	ENSG00000259368	34.8518	-1.34062	0.336766	-3.98087	6.86625e-05	0.000787447
ENSG00000258757.1	NA	ENSG00000258757	999.985	0.753392	0.18932	3.97945	6.90745e-05	0.000791293
ENSG00000237036.7	220930	ZEB1-AS1	300.391	0.636936	0.160147	3.9772	6.97302e-05	0.000797719
ENSG00000236540.7	NA	ENSG00000236540	133.896	0.764592	0.192253	3.977	6.97898e-05	0.000797719
ENSG00000253553.9	NA	ENSG00000253553	217.62	-0.609234	0.153319	-3.97364	7.07813e-05	0.000808158
ENSG00000272770.1	NA	ENSG00000272770	627.552	-0.728636	0.183461	-3.97161	7.13886e-05	0.000814192
ENSG00000287141.1	NA	ENSG00000287141	43.5593	1.14523	0.288542	3.96901	7.21721e-05	0.00082222
ENSG00000287581.1	NA	ENSG00000287581	219.113	0.684106	0.172393	3.96829	7.23912e-05	0.000823809
ENSG00000246273.9	283104	SBF2-AS1	566.067	-0.660674	0.166508	-3.96782	7.25345e-05	0.000824531
ENSG00000258843.1	105370489	ENSG00000258843	76.3504	-1.08231	0.273102	-3.96304	7.40026e-05	0.000840296
ENSG00000275038.2	NA	ENSG00000275038	98.108	-0.868542	0.219188	-3.96254	7.41573e-05	0.000841128
ENSG00000278977.1	NA	ENSG00000278977	92.7076	-1.00605	0.254124	-3.95888	7.5303e-05	0.000852557
ENSG00000272668.2	107985216	ENSG00000272668	330.902	-0.734583	0.185557	-3.95879	7.533e-05	0.000852557
ENSG00000228526.8	106614088	MIR34AHG	549.72	0.800369	0.2023	3.95635	7.61045e-05	0.00086038
ENSG00000244676.5	NA	ENSG00000244676	84.2801	1.06837	0.270202	3.95395	7.68699e-05	0.000868084
ENSG00000260381.2	NA	ENSG00000260381	33.2754	-1.32073	0.33434	-3.95025	7.80707e-05	0.000880682
ENSG00000273492.6	NA	APP-DT	45.2851	1.16486	0.294952	3.94932	7.83741e-05	0.00088314
ENSG00000276007.1	NA	ENSG00000276007	38.0321	-1.27366	0.322576	-3.94839	7.8677e-05	0.000885587
ENSG00000245573.9	497258	BDNF-AS	272.785	0.645244	0.16347	3.94718	7.90772e-05	0.000889123
ENSG00000239482.6	105374042	ENSG00000239482	22.0275	-1.64111	0.415883	-3.94609	7.94389e-05	0.00089222
ENSG00000289463.1	NA	ENSG00000289463	83.9376	0.937386	0.237625	3.94482	7.98615e-05	0.000895802
ENSG00000175772.11	NA	LINC01106	54.3841	0.975111	0.247201	3.94461	7.99313e-05	0.000895802
ENSG00000273319.1	NA	ENSG00000273319	61.308	1.10577	0.28071	3.93919	8.17582e-05	0.000915285
ENSG00000277728.1	NA	ENSG00000277728	173.995	-0.706447	0.179384	-3.93818	8.21022e-05	0.00091814
ENSG00000264734.1	124903955	ENSG00000264734	72.7036	-1.01698	0.258297	-3.93724	8.24227e-05	0.000920728
ENSG00000281691.1	100775107	RBM5-AS1	402.579	-0.706658	0.179581	-3.93504	8.31842e-05	0.000928231
ENSG00000287209.2	NA	ENSG00000287209	13.6516	-2.46794	0.627313	-3.93415	8.34928e-05	0.00093067
ENSG00000271086.7	100996569	NAMA	71.2108	0.946445	0.241046	3.92641	8.62223e-05	0.000960059
ENSG00000244558.6	NA	KCNK15-AS1	29.0991	-1.55824	0.396974	-3.9253	8.66225e-05	0.000963477
ENSG00000233061.1	100874314	TTLL7-IT1	37.1963	1.24005	0.315954	3.92477	8.68117e-05	0.000964543
ENSG00000290792.1	NA	ENSG00000290792	912.164	-0.540943	0.137856	-3.92397	8.71026e-05	0.000966736
ENSG00000291185.1	NA	ENSG00000291185	910.33	-0.620645	0.158401	-3.91819	8.92157e-05	0.000989126
ENSG00000272402.1	NA	ENSG00000272402	46.7104	1.19813	0.305838	3.91752	8.94636e-05	0.000990812
ENSG00000293476.1	NA	ENSG00000293476	474.854	-0.615048	0.157042	-3.91646	8.98585e-05	0.00099412
ENSG00000283411.1	NA	ENSG00000283411	91.5955	-0.924664	0.236118	-3.91611	8.99875e-05	0.000994482
ENSG00000259827.1	NA	ENSG00000259827	68.3479	-1.0024	0.256198	-3.91261	9.13032e-05	0.00100794
ENSG00000273428.4	105372990	ENSG00000273428	23.3371	1.52679	0.390408	3.91076	9.20069e-05	0.00101463
ENSG00000261786.1	NA	ENSG00000261786	926.179	0.765937	0.196298	3.9019	9.54413e-05	0.00105138
ENSG00000254230.1	NA	ENSG00000254230	369.057	-0.858987	0.220288	-3.89938	9.64403e-05	0.00106125
ENSG00000260743.1	NA	ENSG00000260743	71.9039	0.944922	0.24274	3.89273	9.91205e-05	0.00108959
ENSG00000267454.6	386758	ZNF582-DT	82.0248	0.923822	0.237547	3.88901	0.000100655	0.00110529
ENSG00000291208.1	NA	ENSG00000291208	1050.92	0.561408	0.144369	3.88871	0.000100776	0.00110544
ENSG00000262211.1	NA	ENSG00000262211	677.456	-0.749205	0.192748	-3.88696	0.000101506	0.00111227
ENSG00000270919.1	NA	ENSG00000270919	117.324	-0.86626	0.223005	-3.88449	0.000102546	0.00112247
ENSG00000261762.1	NA	ENSG00000261762	870.06	-0.649925	0.167401	-3.88244	0.000103415	0.00113078
ENSG00000285612.1	NA	ENSG00000285612	1273.09	-0.600477	0.154981	-3.87451	0.000106841	0.00116701
ENSG00000226686.10	101927667	LINC01535	376.736	0.68008	0.175668	3.87138	0.000108219	0.00118082
ENSG00000229056.2	101927482	HECW2-AS1	38.0526	-1.26468	0.326808	-3.86979	0.000108928	0.00118729
ENSG00000232909.1	NA	ENSG00000232909	41.5116	-1.24773	0.322513	-3.86879	0.000109377	0.00119093
ENSG00000289455.1	NA	ENSG00000289455	104.29	-0.830252	0.21463	-3.8683	0.000109597	0.00119207
ENSG00000234136.1	NA	ENSG00000234136	51.1709	-1.10736	0.286293	-3.86793	0.000109764	0.00119263
ENSG00000272990.1	NA	ENSG00000272990	132.232	-0.838118	0.216794	-3.86596	0.000110652	0.00120002
ENSG00000255026.1	NA	ENSG00000255026	52.2659	1.16083	0.300274	3.86591	0.000110676	0.00120002
ENSG00000289283.1	NA	ENSG00000289283	80.0393	1.14399	0.295984	3.86504	0.000111071	0.00120177
ENSG00000224459.2	110806303	SLC25A34-AS1	25.6728	1.47233	0.380952	3.86486	0.000111154	0.00120177
ENSG00000227487.4	NA	NCAM1-AS1	119.519	-0.749861	0.194024	-3.86479	0.000111186	0.00120177
ENSG00000229970.3	NA	ENSG00000229970	28.5535	-1.4631	0.378842	-3.86202	0.000112453	0.00121419
ENSG00000214870.11	441204	LINC02981	142.8	0.685906	0.177633	3.86137	0.000112755	0.00121618
ENSG00000269288.1	NA	ENSG00000269288	97.6387	0.895574	0.231978	3.86059	0.000113112	0.00121875
ENSG00000223842.1	NA	ENSG00000223842	39.3557	1.22849	0.31824	3.86026	0.000113265	0.00121913
ENSG00000237461.3	101928438	ENSG00000237461	62.7459	1.19656	0.310051	3.85925	0.000113738	0.00122295
ENSG00000276071.1	NA	ENSG00000276071	88.2761	0.978711	0.253877	3.85506	0.0001157	0.00124275
ENSG00000266341.1	NA	ENSG00000266341	491.485	-0.711563	0.184595	-3.85472	0.000115861	0.00124319
ENSG00000251661.3	NA	ENSG00000251661	85.7518	-0.808962	0.209899	-3.85406	0.000116173	0.00124525
ENSG00000261366.1	101927288	MANEA-DT	89.5155	0.870089	0.225852	3.85248	0.000116926	0.00125202
ENSG00000282904.2	107986277	ENSG00000282904	16.185	-1.89587	0.492278	-3.85122	0.00011753	0.00125718
ENSG00000260804.3	150967	LINC01963	1114.9	-0.662064	0.171929	-3.8508	0.000117732	0.00125804
ENSG00000292984.1	NA	ENSG00000292984	96.1834	1.05304	0.273633	3.84838	0.000118904	0.00126849
ENSG00000268565.1	NA	ENSG00000268565	87.6839	-0.90049	0.233999	-3.84827	0.000118955	0.00126849
ENSG00000224358.1	NA	TMCO1-AS1	84.5062	0.956886	0.24879	3.84617	0.00011998	0.0012781
ENSG00000236255.2	NA	ENSG00000236255	198.852	-0.774021	0.201299	-3.84513	0.000120488	0.00128219
ENSG00000288714.1	NA	ENSG00000288714	39.2311	-1.15179	0.299605	-3.84436	0.000120869	0.00128492
ENSG00000267576.1	NA	ENSG00000267576	507.706	-0.764481	0.198877	-3.84398	0.000121056	0.00128558
ENSG00000278434.1	NA	ENSG00000278434	103.359	0.907332	0.236216	3.84111	0.000122478	0.00129934
ENSG00000253741.4	100288181	LNCOC1	56.3126	1.22404	0.318873	3.83865	0.000123713	0.0013111
ENSG00000232104.5	101929302	RFX3-DT	157.76	0.800751	0.209378	3.82443	0.000131073	0.00138768
ENSG00000250976.1	NA	ENSG00000250976	6.95655	4.43902	1.16094	3.82364	0.000131494
ENSG00000214719.13	NA	ENSG00000214719	43.5686	1.29225	0.338018	3.82301	0.000131833	0.0013943
ENSG00000232767.2	NA	HSPA12A-AS1	149.22	-0.823785	0.215515	-3.8224	0.000132161	0.00139634
ENSG00000267216.1	108903150	ZNF8-ERVK3-1	481.677	-0.681326	0.178374	-3.81964	0.000133644	0.00141057
ENSG00000260645.2	NA	ENSG00000260645	44.3977	1.10167	0.288519	3.81837	0.000134339	0.00141645
ENSG00000293202.1	NA	ENSG00000293202	21.6176	1.62074	0.424756	3.8157	0.000135795	0.00143035
ENSG00000250899.3	NA	ENSG00000250899	76.3577	-0.984834	0.258345	-3.81208	0.0001378	0.00144998
ENSG00000275197.1	NA	ENSG00000275197	77.0016	-1.14932	0.301928	-3.80659	0.000140894	0.00148103
ENSG00000259462.3	283692	CPEB1-AS1	41.582	1.08696	0.285571	3.80629	0.000141068	0.00148136
ENSG00000272114.1	NA	ENSG00000272114	86.0071	0.956541	0.25166	3.80093	0.000144156	0.00151225
ENSG00000180953.11	400410	ST20	247.149	0.740859	0.19494	3.80045	0.000144434	0.00151363
ENSG00000267372.2	NA	ENSG00000267372	22.2579	-1.46218	0.384874	-3.79911	0.000145214	0.00152026
ENSG00000247081.8	105369147	BAALC-AS1	229.95	-0.642591	0.169167	-3.79856	0.000145541	0.00152214
ENSG00000178803.12	646023	ADORA2A-AS1	93.92	-0.796266	0.209695	-3.79726	0.000146303	0.00152856
ENSG00000233452.9	729178	STXBP5-AS1	117.137	-0.738786	0.194583	-3.79676	0.000146601	0.00153013
ENSG00000280381.1	NA	ENSG00000280381	29.2542	1.41383	0.372446	3.79606	0.000147013	0.00153288
ENSG00000280213.1	100113386	UCKL1-AS1	206.287	-0.707525	0.186563	-3.79242	0.000149189	0.00155266
ENSG00000232807.2	NA	ENSG00000232807	321.038	-0.65656	0.173135	-3.79219	0.000149322	0.00155266
ENSG00000277301.1	101929698	ENSG00000277301	33.9149	-1.46769	0.387036	-3.79213	0.00014936	0.00155266
ENSG00000285622.2	NA	ENSG00000285622	41.6603	-1.10438	0.291273	-3.79155	0.000149708	0.00155471
ENSG00000225032.5	102723566	ENSG00000225032	363.416	-0.736651	0.194343	-3.79047	0.00015036	0.00155991
ENSG00000289466.1	NA	ENSG00000289466	33.6957	-1.33553	0.352545	-3.78824	0.000151718	0.00157242
ENSG00000272103.2	NA	ENSG00000272103	50.7223	1.08277	0.285904	3.78719	0.000152361	0.00157751
ENSG00000287290.1	NA	ENSG00000287290	11.3747	-2.30024	0.607629	-3.78561	0.000153334	0.00158599
ENSG00000231113.2	NA	LINC02976	168.394	-0.620719	0.164035	-3.78406	0.000154288	0.00159425
ENSG00000232533.3	NA	FAM131B-AS2	259.399	-0.792793	0.209565	-3.78304	0.000154923	0.00159922
ENSG00000231194.1	NA	FARP1-AS1	95.5908	-0.909753	0.240526	-3.78235	0.000155357	0.0016021
ENSG00000260425.1	NA	ENSG00000260425	59.8504	0.950118	0.251329	3.78038	0.000156592	0.00161323
ENSG00000290600.1	155060	ENSG00000290600	310.101	-0.652163	0.172619	-3.77806	0.000158056	0.00162668
ENSG00000272885.1	NA	ENSG00000272885	24.9971	1.47413	0.390335	3.77659	0.000158993	0.0016347
ENSG00000183242.13	51352	WT1-AS	135.095	0.744031	0.197125	3.77442	0.000160381	0.00164733
ENSG00000245711.2	101056700	NADK2-AS1	63.8953	1.12309	0.29759	3.77395	0.000160683	0.0016488
ENSG00000256802.3	100130111	LCIIAR	29.5642	-1.43556	0.380731	-3.77053	0.000162901	0.0016699
ENSG00000284747.1	NA	ENSG00000284747	42.1515	1.10478	0.293243	3.76745	0.000164923	0.00168894
ENSG00000272588.1	NA	ENSG00000272588	95.866	0.918691	0.243883	3.76693	0.000165269	0.00169082
ENSG00000259006.1	NA	ENSG00000259006	105.377	-0.787998	0.209224	-3.76629	0.000165691	0.00169346
ENSG00000257653.1	NA	ENSG00000257653	211.994	-0.807025	0.214354	-3.76492	0.000166605	0.00170112
ENSG00000264345.2	105372030	LINC01894	16.1747	-2.07869	0.552955	-3.75923	0.000170435	0.00173755
ENSG00000286048.1	NA	ENSG00000286048	17.6494	1.69182	0.450057	3.75912	0.00017051	0.00173755
ENSG00000259118.5	100506321	ENSG00000259118	253.336	-0.692007	0.18413	-3.75826	0.000171102	0.00174187
ENSG00000279207.1	NA	ENSG00000279207	731.907	0.525082	0.139783	3.75642	0.000172364	0.00175144
ENSG00000223751.2	NA	ENSG00000223751	227.205	0.603731	0.160721	3.75639	0.000172381	0.00175144
ENSG00000279149.1	NA	ENSG00000279149	18.3953	1.68617	0.449277	3.75308	0.000174677	0.00177303
ENSG00000290560.1	653188	ENSG00000290560	240.535	-0.565262	0.150771	-3.74913	0.000177446	0.00179786
ENSG00000245614.6	100506660	DDX11-AS1	40.5765	-1.20991	0.322721	-3.7491	0.000177472	0.00179786
ENSG00000225783.9	440823	MIAT	1480.33	-0.628846	0.167773	-3.74819	0.000178115	0.00180261
ENSG00000273893.1	NA	ENSG00000273893	78.2934	0.857187	0.228723	3.7477	0.000178462	0.00180435
ENSG00000227769.7	NA	ENSG00000227769	19.7072	-1.71134	0.457372	-3.74167	0.000182799	0.00184639
ENSG00000279133.1	NA	ENSG00000279133	251.076	0.713629	0.190739	3.74138	0.000183012	0.00184674
ENSG00000266527.1	NA	ENSG00000266527	49.5224	1.00719	0.269337	3.73952	0.000184375	0.00185868
ENSG00000246334.3	NA	PRR7-AS1	301.791	0.702816	0.188065	3.73709	0.000186164	0.00187489
ENSG00000251191.8	619351	LINC00589	21.9604	-1.48873	0.398867	-3.73239	0.000189669	0.0019082
ENSG00000279119.1	NA	ENSG00000279119	487.491	-0.659155	0.176625	-3.73194	0.000190009	0.0019082
ENSG00000285824.1	NA	ENSG00000285824	95.6613	-0.861668	0.230891	-3.73192	0.000190026	0.0019082
ENSG00000260796.1	NA	ENSG00000260796	35.2689	1.25925	0.33807	3.72484	0.000195442	0.00196068
ENSG00000285922.1	NA	ENSG00000285922	29.2861	-1.30837	0.351447	-3.72281	0.000197021	0.0019746
ENSG00000288746.2	NA	ENSG00000288746	111.939	-0.811245	0.217957	-3.72204	0.000197618	0.00197866
ENSG00000289883.1	NA	ENEMAL	41.1749	1.16798	0.3139	3.72087	0.000198538	0.00198596
ENSG00000279386.1	NA	ENSG00000279386	33.6047	1.28434	0.345307	3.71941	0.000199686	0.00199551
ENSG00000258044.1	NA	ENSG00000258044	30.9751	1.27833	0.343721	3.71909	0.000199945	0.00199616
ENSG00000278971.1	NA	ENSG00000278971	36.4992	-1.44254	0.388023	-3.71768	0.000201064	0.0020054
ENSG00000255173.1	NA	ENSG00000255173	43.5401	-1.10612	0.297621	-3.71654	0.000201972	0.00201252
ENSG00000228971.4	100996635	LINC02607	54.7289	-1.07035	0.288135	-3.71475	0.000203406	0.00202485
ENSG00000266929.1	NA	ENSG00000266929	110.682	-0.774444	0.208562	-3.71326	0.000204609	0.00203487
ENSG00000287562.1	NA	ENSG00000287562	260.58	0.62708	0.168888	3.71299	0.000204826	0.00203487
ENSG00000262884.1	101927911	ENSG00000262884	203.535	-0.702842	0.189304	-3.71277	0.000205004	0.00203487
ENSG00000260260.3	100507303	SNHG19	147.011	-0.802777	0.216331	-3.71088	0.000206542	0.00204818
ENSG00000277496.1	NA	SLCO4A1-AS2	42.6672	-1.12691	0.303761	-3.70986	0.00020737	0.00205441
ENSG00000260874.5	NA	ENSG00000260874	104.022	-0.916846	0.247173	-3.70932	0.000207813	0.00205683
ENSG00000279347.1	NA	ENSG00000279347	27.1445	1.39904	0.377284	3.70819	0.00020875	0.00206413
ENSG00000255672.1	NA	ENSG00000255672	29.047	-1.32948	0.358592	-3.70751	0.000209307	0.00206766
ENSG00000269145.2	NA	MAST3-AS1	131.242	-0.853197	0.230278	-3.70507	0.000211333	0.00208532
ENSG00000231864.2	NA	ENSG00000231864	126.539	-0.971275	0.262162	-3.70487	0.000211499	0.00208532
ENSG00000225798.1	NA	ENSG00000225798	42.3064	-1.05308	0.284327	-3.70376	0.00021243	0.0020925
ENSG00000245694.12	643911	CRNDE	859.479	0.518095	0.139897	3.70339	0.000212735	0.00209288
ENSG00000260005.6	NA	ENSG00000260005	504.799	-0.545378	0.147271	-3.70323	0.000212873	0.00209288
ENSG00000213963.7	100130691	ENSG00000213963	734.327	0.533667	0.144253	3.69953	0.000216001	0.00212161
ENSG00000288948.1	NA	ENSG00000288948	106.071	0.910991	0.246308	3.69859	0.000216801	0.00212745
ENSG00000196566.2	NA	ENSG00000196566	30.7562	-1.234	0.333722	-3.69768	0.000217578	0.00213184
ENSG00000262831.1	NA	ENSG00000262831	2646.6	-0.814793	0.220358	-3.69758	0.000217661	0.00213184
ENSG00000272148.1	NA	ENSG00000272148	94.9361	0.763249	0.206454	3.69695	0.000218209	0.00213518
ENSG00000258232.2	NA	ENSG00000258232	1568.69	-0.709284	0.191913	-3.69587	0.000219135	0.00214221
ENSG00000274253.6	283683	ENSG00000274253	120.453	-0.769084	0.208154	-3.69479	0.000220069	0.00214932
ENSG00000255020.1	100129129	TDH-AS1	19.8686	1.61834	0.438143	3.69364	0.00022107	0.00215705
ENSG00000280219.1	NA	ENSG00000280219	142.665	-0.72545	0.196448	-3.69284	0.000221766	0.0021618
ENSG00000272695.2	100506394	GAS6-DT	41.5601	1.18667	0.321509	3.69093	0.000223438	0.00217605
ENSG00000267755.1	NA	ENSG00000267755	86.5002	-0.9793	0.265372	-3.69028	0.000224004	0.0021795
ENSG00000270103.3	NA	ENSG00000270103	22.3899	-1.47761	0.400551	-3.68895	0.000225184	0.00218892
ENSG00000279205.1	NA	ENSG00000279205	20.843	1.67887	0.455307	3.68734	0.000226614	0.00220075
ENSG00000234945.8	100505624	GTF3C2-AS1	814.345	-0.563041	0.15274	-3.68628	0.000227558	0.00220785
ENSG00000257386.1	NA	ENSG00000257386	587.603	-0.762998	0.207089	-3.6844	0.000229242	0.0022221
ENSG00000288748.1	NA	ENSG00000288748	54.6674	-1.00825	0.273671	-3.68415	0.000229467	0.00222219
ENSG00000273783.2	NA	GTF2A1-AS1	49.921	1.04682	0.284324	3.6818	0.000231594	0.00224069
ENSG00000229780.1	100874097	UBE2Q1-AS1	98.9682	-0.953887	0.259138	-3.681	0.000232323	0.0022443
ENSG00000279035.1	NA	ENSG00000279035	224.426	-0.752277	0.204372	-3.68091	0.000232401	0.0022443
ENSG00000186019.12	100379224	ZNF225-AS1	828.545	0.531398	0.144415	3.67966	0.000233544	0.00225323
ENSG00000290945.1	100134869	UBE2Q2P2	104.254	0.78042	0.212226	3.6773	0.000235719	0.00227209
ENSG00000289968.1	NA	ENSG00000289968	5.96561	3.02777	0.823599	3.67627	0.000236669
ENSG00000251259.1	NA	ENSG00000251259	41.113	-1.12801	0.307119	-3.67286	0.000239851	0.00230977
ENSG00000254400.1	NA	ENSG00000254400	163.996	-0.800692	0.218077	-3.67161	0.000241031	0.00231897
ENSG00000281398.4	NA	SNHG4	800.623	0.606398	0.165355	3.66725	0.000245169	0.00235659
ENSG00000226757.2	100192379	PP12613	27.8473	-1.38205	0.376932	-3.66658	0.000245814	0.00236059
ENSG00000280028.1	NA	ENSG00000280028	18.9175	-1.64466	0.448891	-3.66384	0.000248466	0.00238385
ENSG00000251573.2	100287592	LINC02106	15.557	-1.80468	0.492873	-3.66155	0.000250695	0.002403
ENSG00000257497.2	NA	GLIPR1-AS1	21.8304	1.38379	0.377951	3.66131	0.000250933	0.00240305
ENSG00000265478.2	NA	ENSG00000265478	30.6813	1.45677	0.398067	3.65961	0.000252601	0.00241678
ENSG00000290879.1	NA	ENSG00000290879	149.209	0.718772	0.196459	3.65863	0.000253563	0.00242374
ENSG00000237976.2	NA	RFX5-AS1	27.1772	-1.30876	0.357786	-3.65794	0.000254251	0.00242733
ENSG00000263165.1	NA	ENSG00000263165	277.359	-0.707285	0.193365	-3.65778	0.000254408	0.00242733
ENSG00000287496.1	NA	ENSG00000287496	18.6465	-1.59622	0.436499	-3.65686	0.000255323	0.00243381
ENSG00000244380.1	NA	ENSG00000244380	674.265	-0.823768	0.225368	-3.65522	0.000256965	0.00244721
ENSG00000288018.3	101929174	ENSG00000288018	25.984	1.3139	0.359533	3.65446	0.000257728	0.00245221
ENSG00000293447.1	NA	TEX56P	255.251	-0.737955	0.201976	-3.65368	0.000258509	0.00245738
ENSG00000228956.9	NA	SATB1-AS1	280.821	0.60097	0.164504	3.65323	0.000258959	0.00245939
ENSG00000290927.1	100132341	ENSG00000290927	499.991	-0.571714	0.156509	-3.65291	0.00025928	0.00246019
ENSG00000203865.13	84852	ATP1A1-AS1	5414.17	-0.664792	0.182014	-3.65243	0.000259774	0.00246261
ENSG00000274630.1	NA	ENSG00000274630	786.732	-0.728336	0.199575	-3.64943	0.00026282	0.00248921
ENSG00000285702.1	NA	ENSG00000285702	192.691	0.71981	0.197262	3.649	0.000263267	0.00249115
ENSG00000278291.1	NA	ENSG00000278291	163.505	0.787436	0.215836	3.64831	0.000263967	0.00249549
ENSG00000267062.1	NA	ENSG00000267062	1545.82	-0.599582	0.164479	-3.64535	0.000267026	0.0025221
ENSG00000124915.10	26070	MYRF-AS1	85.6409	-0.979204	0.268643	-3.645	0.000267395	0.00252328
ENSG00000291047.1	NA	ENSG00000291047	337.164	0.688239	0.188856	3.64425	0.000268169	0.00252828
ENSG00000273486.1	NA	ENSG00000273486	88.8585	0.805838	0.221256	3.64211	0.000270416	0.00254714
ENSG00000279148.1	NA	ENSG00000279148	41.0073	1.05312	0.289451	3.63834	0.0002744	0.00258231
ENSG00000226746.2	140771	SMCR5	62.0572	1.12091	0.308522	3.63317	0.000279964	0.00263228
ENSG00000229017.7	NA	LINC01277	30.4266	1.2581	0.34654	3.63046	0.000282914	0.00265759
ENSG00000233783.8	NA	ENSG00000233783	139.296	0.882586	0.243161	3.62963	0.000283826	0.00266374
ENSG00000256341.1	NA	ENSG00000256341	35.6521	-1.24893	0.344153	-3.62899	0.000284535	0.00266797
ENSG00000254231.3	105375624	WWP1-AS1	36.3519	1.19312	0.329049	3.62596	0.000287894	0.00269702
ENSG00000272657.1	NA	ENSG00000272657	295.765	0.714735	0.197304	3.6225	0.000291767	0.00273082
ENSG00000254248.1	NA	ENSG00000254248	14.9439	1.95046	0.538604	3.62132	0.000293107	0.00274088
ENSG00000266313.2	NA	ENSG00000266313	89.4217	0.814171	0.224851	3.62093	0.000293551	0.00274255
ENSG00000205549.10	100129385	LINC03041	44.8631	-1.15614	0.319375	-3.62001	0.000294593	0.0027498
ENSG00000293382.1	NA	GPR199P	162.133	0.687694	0.190078	3.61795	0.000296947	0.00276831
ENSG00000234362.7	101929723	LINC01914	16.6214	-1.72892	0.477892	-3.61781	0.000297112	0.00276831
ENSG00000280367.1	NA	ENSG00000280367	55.7988	1.00951	0.279084	3.61723	0.000297768	0.00277192
ENSG00000291107.1	374443	ENSG00000291107	40.315	-1.03213	0.285432	-3.61603	0.000299159	0.00278237
ENSG00000272844.1	NA	ENSG00000272844	115.123	0.790237	0.218566	3.61556	0.000299698	0.00278488
ENSG00000289284.1	NA	ENSG00000289284	12.8155	2.2037	0.609934	3.61302	0.000302656	0.00280984
ENSG00000261777.6	100506083	DDX19A-DT	93.6998	-0.776469	0.214931	-3.61264	0.00030309	0.00281134
ENSG00000260757.1	NA	ENSG00000260757	23.6119	1.44595	0.400307	3.61209	0.000303737	0.00281481
ENSG00000279605.1	NA	ENSG00000279605	608.403	-0.57199	0.158391	-3.61125	0.00030472	0.00282139
ENSG00000261659.2	NA	ENSG00000261659	753.228	0.570357	0.158019	3.60942	0.000306877	0.00283882
ENSG00000289222.2	NA	ENSG00000289222	50.8383	0.968796	0.268456	3.60877	0.000307648	0.00284341
ENSG00000291006.1	730101	ENSG00000291006	411.528	-0.553784	0.153569	-3.6061	0.000310833	0.00286814
ENSG00000231050.3	105378949	GNB1-DT	83.7135	0.778997	0.216027	3.60601	0.000310936	0.00286814
ENSG00000260990.1	NA	ENSG00000260990	32.2445	-1.3026	0.361249	-3.60583	0.000311157	0.00286814
ENSG00000234936.1	NA	ENSG00000234936	54.9007	-0.955658	0.265094	-3.60498	0.00031218	0.00287501
ENSG00000256482.1	NA	ENSG00000256482	46.261	-1.17371	0.32567	-3.60398	0.000313378	0.00288347
ENSG00000224855.5	100873941	OPA1-AS1	71.9396	-0.925562	0.256905	-3.60275	0.000314871	0.00289353
ENSG00000258177.1	NA	ENSG00000258177	110.627	-0.836467	0.232188	-3.60254	0.000315121	0.00289353
ENSG00000270022.3	NA	ENSG00000270022	22.9652	-1.56935	0.435642	-3.60238	0.000315311	0.00289353
ENSG00000287959.1	NA	ENSG00000287959	380.579	-0.593846	0.164929	-3.60062	0.000317455	0.00290642
ENSG00000270154.1	NA	ENSG00000270154	36.3469	1.29841	0.360612	3.60058	0.000317513	0.00290642
ENSG00000279789.1	NA	ENSG00000279789	173.856	0.77658	0.215695	3.60036	0.00031778	0.00290642
ENSG00000233407.1	NA	ENSG00000233407	11.342	2.1125	0.586756	3.60031	0.000317842	0.00290642
ENSG00000287789.1	NA	ENSG00000287789	40.0399	1.33412	0.370701	3.59891	0.000319559	0.00291954
ENSG00000240211.1	NA	PPP1R35-AS1	38.0961	-1.14814	0.31913	-3.59772	0.000321014	0.00293024
ENSG00000289843.1	NA	ENSG00000289843	30.7342	1.37933	0.383478	3.59688	0.000322054	0.00293714
ENSG00000262732.1	NA	ENSG00000262732	228.5	-0.566806	0.1576	-3.59649	0.00032254	0.00293899
ENSG00000231290.7	149773	APCDD1L-DT	49.215	-0.944718	0.262798	-3.59485	0.000324582	0.00295425
ENSG00000272202.1	NA	ENSG00000272202	22.7795	-1.40226	0.390105	-3.59457	0.000324933	0.00295425
ENSG00000246763.7	503569	RGMB-AS1	59.767	0.921241	0.256295	3.59445	0.000325073	0.00295425
ENSG00000290763.1	255812	SDHAP1	360.428	-0.579608	0.161263	-3.59417	0.000325429	0.00295488
ENSG00000285865.1	NA	ENSG00000285865	168.018	-0.798549	0.222271	-3.59269	0.000327287	0.00296914
ENSG00000259053.1	NA	ENSG00000259053	287.291	-0.65582	0.182638	-3.59082	0.000329638	0.00298785
ENSG00000289810.1	NA	ENSG00000289810	139.675	0.749528	0.208894	3.58808	0.000333117	0.00301673
ENSG00000264188.1	NA	ENSG00000264188	9.7114	2.38758	0.665736	3.58638	0.000335303	0.00303387
ENSG00000259826.1	112267983	CDK13-DT	71.8821	0.990616	0.276454	3.5833	0.000339285	0.00306722
ENSG00000279933.1	NA	ENSG00000279933	66.1847	0.990504	0.276519	3.58205	0.00034091	0.00307921
ENSG00000228201.1	NA	ENSG00000228201	18.8353	-1.57581	0.439989	-3.58147	0.00034166	0.0030833
ENSG00000290783.1	317760	ADAM20P1	41.6905	1.0884	0.303991	3.58037	0.00034311	0.00309353
ENSG00000293338.1	NA	ENSG00000293338	23.3276	1.4266	0.398474	3.58015	0.000343393	0.00309353
ENSG00000255737.2	100130776	AGAP2-AS1	748.769	-0.637396	0.17806	-3.57967	0.000344029	0.00309656
ENSG00000287896.1	NA	ENSG00000287896	49.7028	-1.09508	0.306064	-3.57794	0.000346315	0.00311188
ENSG00000226070.2	401260	LINC00951	135.095	-0.839515	0.234637	-3.57792	0.000346333	0.00311188
ENSG00000232959.1	NA	KIFAP3-AS1	64.208	-1.10145	0.307903	-3.57725	0.000347227	0.0031172
ENSG00000291073.1	NA	ENSG00000291073	1782.11	0.579379	0.162048	3.57536	0.000349748	0.00313711
ENSG00000257839.1	NA	PHLDA1-DT	25.2931	1.32985	0.372401	3.57102	0.00035559	0.00318674
ENSG00000255422.4	NA	ENSG00000255422	685.175	0.745589	0.208903	3.56906	0.000358259	0.00320787
ENSG00000272744.1	NA	ENSG00000272744	30.1072	1.3435	0.376611	3.56734	0.000360623	0.00322625
ENSG00000256007.1	NA	ARAP1-AS1	107.524	-0.864947	0.242749	-3.56313	0.000366456	0.0032756
ENSG00000237337.1	NA	ELAVL4-AS1	39.1774	1.12223	0.315126	3.56122	0.000369133	0.00329667
ENSG00000289829.1	NA	ENSG00000289829	18.7846	1.77545	0.498662	3.56043	0.000370245	0.00330375
ENSG00000240758.2	NA	HILPDA-AS1	154.565	-0.676981	0.190186	-3.55958	0.000371455	0.00331169
ENSG00000286974.1	NA	ENSG00000286974	163.442	0.839476	0.235902	3.55858	0.00037286	0.00332134
ENSG00000258378.1	NA	ENSG00000258378	55.0837	-1.19242	0.335275	-3.55656	0.00037575	0.0033442
ENSG00000288873.2	NA	ENSG00000288873	233.179	-0.650111	0.182856	-3.55531	0.000377536	0.00335687
ENSG00000293330.1	NA	ENSG00000293330	213.817	0.713866	0.2008	3.55511	0.000377823	0.00335687
ENSG00000279030.1	NA	ENSG00000279030	2431.92	-0.616332	0.173391	-3.55459	0.000378567	0.0033606
ENSG00000246465.1	124903670	ENSG00000246465	43.8661	-1.09052	0.306915	-3.55318	0.000380607	0.0033758
ENSG00000260669.2	NA	ENSG00000260669	323.176	-0.53217	0.149811	-3.55226	0.000381931	0.00338464
ENSG00000284879.1	NA	NCAL1	347.552	0.574339	0.161783	3.55007	0.000385133	0.00341009
ENSG00000266921.2	101928063	ZNF230-DT	196.748	0.637213	0.179547	3.549	0.000386704	0.00342107
ENSG00000234279.2	NA	LINC01937	5.49973	-3.25454	0.917058	-3.5489	0.000386849
ENSG00000271969.1	NA	ENSG00000271969	137.182	-0.877993	0.247487	-3.54764	0.000388706	0.00343584
ENSG00000254180.2	NA	ENSG00000254180	36.8019	1.03847	0.292799	3.54672	0.000390062	0.00344488
ENSG00000258813.2	NA	RBM25-AS1	181.262	-0.665657	0.18772	-3.546	0.000391124	0.00344613
ENSG00000260368.1	NA	ENSG00000260368	33.4868	1.22068	0.344244	3.54597	0.000391164	0.00344613
ENSG00000237714.1	100861518	P4HA2-AS1	238.363	0.766544	0.216175	3.54595	0.000391204	0.00344613
ENSG00000280128.1	NA	ENSG00000280128	503.328	-0.606286	0.171113	-3.54318	0.000395336	0.00347956
ENSG00000286608.1	NA	ENSG00000286608	18.941	1.66741	0.47078	3.54179	0.00039742	0.00349493
ENSG00000229276.1	NA	REV3L-IT1	18.0957	1.49673	0.422814	3.53993	0.000400236	0.0035167
ENSG00000291060.1	NA	ENSG00000291060	1506.85	0.57593	0.162763	3.53845	0.000402479	0.00353341
ENSG00000279873.2	100129726	LINC01126	61.5111	-0.957076	0.270643	-3.5363	0.00040577	0.00355927
ENSG00000259933.6	105371049	PKD1-AS1	152.211	-0.653589	0.184914	-3.53456	0.000408456	0.00357979
ENSG00000278611.4	101928238	ZNF426-DT	18.7429	1.55	0.439171	3.52939	0.000416526	0.00364479
ENSG00000287287.1	NA	ENSG00000287287	19.4445	1.56016	0.442051	3.52935	0.000416578	0.00364479
ENSG00000257027.1	NA	ENSG00000257027	138.986	-0.694955	0.197081	-3.52624	0.000421504	0.00368477
ENSG00000293311.1	NA	SMPD4BP	550.663	-0.517351	0.146796	-3.52428	0.000424642	0.00370907
ENSG00000272661.1	NA	ENSG00000272661	597.222	0.551061	0.156389	3.52366	0.000425624	0.0037145
ENSG00000273333.2	NA	ENSG00000273333	477.133	-0.613395	0.174143	-3.52235	0.000427732	0.00372975
ENSG00000262533.1	NA	ENSG00000262533	724.449	-0.598565	0.169972	-3.52155	0.000429027	0.00373591
ENSG00000234405.2	NA	ENSG00000234405	47.6941	-1.02632	0.291448	-3.52147	0.000429162	0.00373591
ENSG00000280107.1	NA	ENSG00000280107	72.7598	0.831394	0.236131	3.52091	0.000430075	0.00374071
ENSG00000229852.4	122539212	KHDC1-AS1	370.315	-0.4949	0.140611	-3.51964	0.000432133	0.00375545
ENSG00000258136.2	101929162	PRDM4-AS1	265.395	0.593998	0.168797	3.51901	0.000433154	0.00375852
ENSG00000268636.1	NA	ENSG00000268636	111.59	-0.808926	0.229875	-3.51898	0.000433214	0.00375852
ENSG00000281376.1	103021294	ABALON	286.651	-0.715855	0.203483	-3.51801	0.000434792	0.00376905
ENSG00000278722.1	NA	ENSG00000278722	98.2269	-0.918239	0.261171	-3.51585	0.000438354	0.00379674
ENSG00000234185.2	NA	ENSG00000234185	28.9267	-1.41659	0.403331	-3.51222	0.000444382	0.00384319
ENSG00000289560.2	NA	ENSG00000289560	30.7193	-1.27018	0.36165	-3.51217	0.000444461	0.00384319
ENSG00000262905.1	NA	ENSG00000262905	108.221	-0.789842	0.224941	-3.51133	0.000445875	0.00385032
ENSG00000261427.6	NA	ENSG00000261427	72.8145	-0.785327	0.223661	-3.51123	0.000446031	0.00385032
ENSG00000290873.1	100133091	LINC03009	499.003	-0.643698	0.183386	-3.51007	0.000447985	0.00386397
ENSG00000259407.1	NA	ENSG00000259407	113.311	-0.748819	0.213362	-3.50961	0.000448762	0.00386744
ENSG00000278950.1	NA	ENSG00000278950	91.6019	0.842686	0.240295	3.50688	0.000453388	0.00390404
ENSG00000259198.1	NA	ENSG00000259198	76.3411	-0.881404	0.251374	-3.50635	0.000454297	0.00390716
ENSG00000259884.1	115409980	NR4A1AS	123.677	0.88248	0.251689	3.50623	0.000454505	0.00390716
ENSG00000229989.6	NA	MIR181A1HG	193.361	0.658112	0.1879	3.50246	0.000460975	0.00395948
ENSG00000293293.1	NA	ENSG00000293293	128.507	-0.848693	0.242558	-3.49893	0.000467128	0.004009
ENSG00000243762.1	NA	ENSG00000243762	255.406	0.687045	0.196798	3.49112	0.000481004	0.00412466
ENSG00000214773.1	NA	ENSG00000214773	47.7524	0.942834	0.270107	3.4906	0.000481944	0.00412832
ENSG00000230550.2	101929441	ERLNC1	72.5342	-1.01563	0.290974	-3.49044	0.000482231	0.00412832
ENSG00000279412.1	NA	ENSG00000279412	83.4254	0.891269	0.255431	3.48927	0.000484348	0.00414302
ENSG00000261140.1	NA	ENSG00000261140	126.629	0.759771	0.217885	3.48703	0.000488423	0.00417442
ENSG00000248468.2	105374114	ENSG00000248468	50.6519	-1.23339	0.353768	-3.48643	0.000489513	0.00418028
ENSG00000224687.2	100302401	RASAL2-AS1	36.128	1.10496	0.317297	3.48241	0.000496916	0.00423999
ENSG00000291137.1	2630	GBAP1	948.654	-0.47766	0.137178	-3.48204	0.000497609	0.00424095
ENSG00000265971.1	NA	ENSG00000265971	16.5642	-1.69099	0.485649	-3.48191	0.000497849	0.00424095
ENSG00000293497.1	NA	ENSG00000293497	65.7107	0.808884	0.232359	3.48118	0.000499202	0.00424722
ENSG00000259712.1	NA	ENSG00000259712	38.9485	1.10961	0.318755	3.48107	0.000499407	0.00424722
ENSG00000275709.1	NA	ENSG00000275709	15.4585	1.64138	0.471574	3.48064	0.000500209	0.00425054
ENSG00000289744.1	NA	ENSG00000289744	339.331	-0.708196	0.203818	-3.47465	0.000511521	0.00434309
ENSG00000271869.2	NA	DCTN6-DT	47.0043	-1.0275	0.29579	-3.47374	0.000513263	0.00435431
ENSG00000253210.4	101927963	DENND3-AS1	61.2743	-0.879403	0.253185	-3.47337	0.00051397	0.00435673
ENSG00000225602.5	100873935	MTOR-AS1	74.6404	-0.896086	0.258098	-3.47189	0.000516813	0.00437724
ENSG00000224596.9	283050	ZMIZ1-AS1	89.0411	0.747707	0.215445	3.47053	0.000519433	0.00439583
ENSG00000235522.6	NA	ENSG00000235522	112.903	-0.826395	0.238261	-3.46844	0.000523482	0.00442647
ENSG00000290644.1	NA	ENSG00000290644	34.8355	-1.06017	0.306012	-3.46448	0.000531262	0.00448717
ENSG00000256040.2	493913	PAPPA-AS1	567.103	-0.814246	0.235036	-3.46434	0.00053153	0.00448717
ENSG00000287624.1	NA	ENSG00000287624	357.277	-0.574661	0.166053	-3.46071	0.000538748	0.0045444
ENSG00000259955.1	NA	ENSG00000259955	104.736	-0.757071	0.218846	-3.45938	0.000541424	0.00456324
ENSG00000228919.5	389199	ENSG00000228919	33.5593	-1.14534	0.331659	-3.45337	0.000553627	0.00466228
ENSG00000263271.1	NA	ENSG00000263271	95.2686	-0.759578	0.220094	-3.45115	0.000558205	0.00469701
ENSG00000256632.3	NA	ENSG00000256632	158.476	-0.688231	0.19947	-3.45029	0.000559978	0.0047081
ENSG00000278768.4	NA	BACE1-AS	2611.8	-0.599178	0.173702	-3.44947	0.000561694	0.00471869
ENSG00000289384.2	NA	ENSG00000289384	14.7686	1.69353	0.491047	3.44882	0.000563034	0.0047261
ENSG00000177640.16	255082	CASC2	284.39	0.538235	0.156089	3.44825	0.000564235	0.00473234
ENSG00000285696.1	NA	ENSG00000285696	144.909	-0.713249	0.206884	-3.44758	0.000565641	0.00474029
ENSG00000245857.4	100652791	GS1-24F4.2	33.1823	-1.27062	0.368638	-3.44679	0.000567295	0.00475029
ENSG00000285877.1	NA	ENSG00000285877	48.3558	1.0074	0.292331	3.44608	0.000568781	0.00475888
ENSG00000239677.6	NA	PDZRN3-AS1	10.522	-2.09984	0.609445	-3.44549	0.000570018	0.00476537
ENSG00000225285.1	NA	LINC01770	15.2361	-1.61013	0.467489	-3.44421	0.000572738	0.00478423
ENSG00000225572.1	100506413	DOCK4-AS1	67.7386	0.936483	0.271991	3.44307	0.000575154	0.00480054
ENSG00000290535.1	NA	ENSG00000290535	462.842	0.558894	0.162337	3.44281	0.000575701	0.00480123
ENSG00000273149.1	NA	ENSG00000273149	7351.28	-0.664384	0.192996	-3.44247	0.000576424	0.00480338
ENSG00000261822.1	NA	ENSG00000261822	139.144	0.809923	0.235302	3.44206	0.000577296	0.00480677
ENSG00000262772.2	NA	LINC01977	80.8485	-0.860865	0.25022	-3.44043	0.000580789	0.00483196
ENSG00000277283.2	NA	RAB35-AS1	137.616	0.680145	0.197705	3.44021	0.000581263	0.00483201
ENSG00000262147.1	NA	ENSG00000262147	30.1611	1.50374	0.437403	3.43789	0.00058627	0.00486972
ENSG00000272510.1	NA	ENSG00000272510	195.456	0.681865	0.198492	3.43523	0.000592062	0.00491388
ENSG00000229081.1	NA	LINC01165	28.2562	1.22639	0.357194	3.43339	0.000596083	0.00494328
ENSG00000254224.2	101927039	UQCRB-AS1	129.595	-0.684008	0.199284	-3.43233	0.000598423	0.00495871
ENSG00000290893.1	NA	ENSG00000290893	49.5362	-0.940492	0.274146	-3.43063	0.000602192	0.00498594
ENSG00000261404.7	101928035	PSMD7-DT	39.4446	1.33485	0.389138	3.43028	0.000602954	0.00498825
ENSG00000234779.1	111216284	BNC2-AS1	33.5977	-1.14008	0.33263	-3.42746	0.000609261	0.00503639
ENSG00000248138.5	NA	ENSG00000248138	34.6468	-1.12167	0.327375	-3.42626	0.000611946	0.00505454
ENSG00000260464.1	NA	ENSG00000260464	48.9878	1.00921	0.294701	3.42452	0.000615889	0.00508305
ENSG00000261026.1	NA	ENSG00000261026	26.8881	1.64749	0.481443	3.42197	0.000621682	0.00512677
ENSG00000226530.4	NA	ENSG00000226530	80.3145	-0.797094	0.232984	-3.42123	0.000623377	0.00513665
ENSG00000269873.1	NA	ENSG00000269873	36.9181	1.12185	0.328061	3.41964	0.000627035	0.00516267
ENSG00000260186.5	NA	LINC02137	36.7025	-1.1193	0.327508	-3.41763	0.000631683	0.0051968
ENSG00000264577.1	NA	ENSG00000264577	5859.97	-0.609393	0.178661	-3.41088	0.000647538	0.005323
ENSG00000293115.1	NA	CENPBD2P	438.694	-0.607388	0.17817	-3.40904	0.000651914	0.00535471
ENSG00000273420.1	NA	ENSG00000273420	299.563	-0.697357	0.204632	-3.40786	0.000654747	0.00537371
ENSG00000264769.1	NA	MAFG-AS1	100.632	0.953524	0.27984	3.40739	0.000655872	0.00537867
ENSG00000237990.3	NA	CNTN4-AS1	30.8983	-1.29571	0.380327	-3.40682	0.000657239	0.00538561
ENSG00000247708.8	100507266	STX18-AS1	311.337	-0.536562	0.157583	-3.40495	0.00066175	0.00541828
ENSG00000225484.7	101060691	NUTM2B-AS1	839.389	0.619186	0.182059	3.40103	0.000671336	0.00549241
ENSG00000260777.2	NA	ENSG00000260777	16.0333	1.62963	0.479259	3.40032	0.000673065	0.0055022
ENSG00000279080.1	NA	ENSG00000279080	175.145	0.560688	0.164983	3.39846	0.000677662	0.0055354
ENSG00000279404.1	NA	ENSG00000279404	38.2962	1.05644	0.310954	3.3974	0.0006803	0.00555256
ENSG00000257410.1	NA	ENSG00000257410	84.1717	0.862699	0.253949	3.39714	0.000680945	0.00555344
ENSG00000261641.2	NA	ENSG00000261641	298.31	-0.722793	0.212797	-3.39664	0.000682195	0.00555924
ENSG00000228812.9	101928158	LAMA5-AS1	237.833	-0.653817	0.192534	-3.39584	0.000684172	0.00556835
ENSG00000273311.1	25786	DGCR11	105.749	0.708684	0.208697	3.39576	0.000684391	0.00556835
ENSG00000253390.1	NA	ENTPD4-DT	20.9271	-1.3562	0.399455	-3.39512	0.000685991	0.00557698
ENSG00000290733.1	100288570	ENSG00000290733	41.0676	-1.06303	0.313445	-3.39145	0.00069524	0.00564774
ENSG00000254560.6	103695435	BBOX1-AS1	52.2563	-0.923264	0.272296	-3.39067	0.000697228	0.00565943
ENSG00000256967.1	NA	ENSG00000256967	48.2027	-0.878243	0.259236	-3.38782	0.000704515	0.00571088
ENSG00000264491.1	NA	ENSG00000264491	20.6707	-1.43383	0.423238	-3.38775	0.000704672	0.00571088
ENSG00000271474.1	NA	UNC5C-AS1	256.493	-0.530272	0.156537	-3.38753	0.000705261	0.00571118
ENSG00000167912.8	100505501	TOX-DT	280.176	-0.638633	0.188715	-3.38412	0.000714066	0.00577796
ENSG00000261488.1	112806053	TBILA	16.5979	1.49896	0.443105	3.38287	0.000717334	0.00579986
ENSG00000290046.1	NA	ENSG00000290046	26.251	1.19847	0.354813	3.37776	0.0007308	0.00590411
ENSG00000260271.4	NA	ENSG00000260271	43.77	1.15749	0.3429	3.37559	0.000736575	0.00594611
ENSG00000269959.1	102238594	SPACA6-AS1	178.584	0.592035	0.175437	3.37463	0.000739154	0.00596228
ENSG00000235058.1	NA	ZMYND10-AS1	7.50181	-2.52706	0.749292	-3.3726	0.000744619
ENSG00000285278.1	109729173	TFAP2A-AS2	25.1166	1.47634	0.437765	3.37244	0.000745055	0.00600519
ENSG00000259143.1	NA	ENSG00000259143	36.142	-1.17468	0.348351	-3.37212	0.000745914	0.00600742
ENSG00000261924.1	400627	ENSG00000261924	158.387	-0.624347	0.185177	-3.37163	0.000747246	0.00601347
ENSG00000288727.2	NA	ENSG00000288727	85.3523	-0.766527	0.227633	-3.36738	0.000758861	0.00610219
ENSG00000287394.1	NA	MAGEA3-DT	59.4685	-0.891368	0.264892	-3.36503	0.000765356	0.00614963
ENSG00000265496.5	NA	ENSG00000265496	65.0097	-0.948427	0.281912	-3.36427	0.000767462	0.00616176
ENSG00000270321.2	NA	ENSG00000270321	11.7621	-1.85901	0.553403	-3.35924	0.00078156	0.00627008
ENSG00000256092.4	112268105	SBNO1-AS1	99.0497	-0.738762	0.220011	-3.35784	0.000785531	0.00629704
ENSG00000260022.1	NA	ENSG00000260022	27.3246	1.291	0.384563	3.35706	0.00078775	0.00630994
ENSG00000279152.1	NA	ENSG00000279152	49.7639	-0.930761	0.277313	-3.35636	0.000789759	0.00631733
ENSG00000289586.2	105377294	ENSG00000289586	122.264	-0.63401	0.188901	-3.35631	0.000789896	0.00631733
ENSG00000287351.1	NA	ENSG00000287351	37.9245	1.13466	0.338197	3.35502	0.000793585	0.00634193
ENSG00000270036.1	NA	ENSG00000270036	17.285	1.58315	0.47204	3.35385	0.000796951	0.00636391
ENSG00000275665.1	NA	ENSG00000275665	689.998	-0.577533	0.172241	-3.35304	0.000799277	0.00637755
ENSG00000235885.8	101927661	LINC01828	58.7237	-0.911708	0.271953	-3.35245	0.000800997	0.00638635
ENSG00000227438.1	NA	COL6A2-DT	8.53356	-2.49844	0.745336	-3.3521	0.000802008	0.00638948
ENSG00000273619.2	NA	RPS21-DT	78.6572	-0.756924	0.225834	-3.35168	0.000803239	0.00639435
ENSG00000260231.2	100134229	KDM7A-DT	64.7088	0.860751	0.256953	3.34983	0.000808603	0.0064321
ENSG00000233144.1	NA	ENSG00000233144	72.4454	-0.927062	0.27686	-3.34848	0.00081255	0.00645852
ENSG00000247473.2	100852407	CARS1-AS1	276.331	0.690733	0.206571	3.3438	0.000826379	0.0065634
ENSG00000275719.1	NA	ENSG00000275719	918.886	0.745302	0.222964	3.3427	0.000829662	0.00658441
ENSG00000288931.1	NA	ENSG00000288931	11.3068	-2.2944	0.686521	-3.34207	0.000831553	0.00659435
ENSG00000271427.1	NA	ENSG00000271427	15.3009	1.65912	0.496763	3.33986	0.000838221	0.00664086
ENSG00000289537.2	NA	ENSG00000289537	271.045	0.62495	0.187128	3.3397	0.000838704	0.00664086
ENSG00000291156.1	100288175	ENSG00000291156	26.3926	1.28589	0.385199	3.33824	0.000843097	0.00667054
ENSG00000232194.1	NA	ENSG00000232194	5.93648	3.008	0.901164	3.33791	0.000844117
ENSG00000261553.5	NA	ENSG00000261553	404.419	-0.62208	0.186373	-3.33782	0.000844371	0.0066755
ENSG00000267791.1	NA	ENSG00000267791	14.9034	-1.64045	0.491555	-3.33726	0.000846081	0.00668391
ENSG00000286327.1	NA	ENSG00000286327	68.1921	0.938953	0.281382	3.33693	0.000847082	0.0066867
ENSG00000257815.9	101928062	PRANCR	184.323	0.62	0.185833	3.33632	0.000848962	0.00669643
ENSG00000249379.2	NA	GCLC-AS1	205.178	0.762142	0.228676	3.33284	0.000859638	0.00677547
ENSG00000293185.1	NA	TPM3P9	259.493	0.589383	0.176925	3.33125	0.000864564	0.0068091
ENSG00000228839.5	101929760	PIK3IP1-DT	26.2285	-1.21547	0.364926	-3.33073	0.000866177	0.00681661
ENSG00000244239.1	NA	ICA1-AS1	3.73156	-4.72668	1.41918	-3.33057	0.000866674
ENSG00000284738.2	101928059	ENSG00000284738	99.4744	-0.669785	0.201111	-3.33043	0.00086712	0.00681884
ENSG00000263843.1	100287042	MIF4GD-DT	147.669	-0.589216	0.176977	-3.32933	0.000870539	0.00684052
ENSG00000291230.1	256236	NAPSB	72.2051	0.756255	0.227635	3.32222	0.00089305	0.00701207
ENSG00000291048.1	106479038	ENSG00000291048	76.1446	0.760653	0.229166	3.31922	0.000902703	0.00708054
ENSG00000289194.1	NA	ENSG00000289194	124.831	-0.758003	0.228377	-3.31908	0.000903141	0.00708054
ENSG00000267470.6	100507433	ZNF571-AS1	301.533	0.525196	0.15825	3.31877	0.000904147	0.00708305
ENSG00000276900.1	NA	ENSG00000276900	63.1199	0.821644	0.24762	3.31816	0.000906119	0.00709313
ENSG00000226819.1	NA	MEIS1-AS3	16.7684	-1.66649	0.502288	-3.31779	0.000907328	0.00709721
ENSG00000275202.1	NA	ENSG00000275202	129.366	0.711228	0.214473	3.31617	0.000912601	0.00713306
ENSG00000257096.1	NA	ENSG00000257096	273.715	-0.654222	0.197332	-3.31534	0.000915315	0.00714886
ENSG00000253837.1	100507156	LOXL2-AS1	253.259	-0.741558	0.22372	-3.31467	0.000917509	0.00716059
ENSG00000286670.1	NA	ENSG00000286670	239.798	-0.689751	0.208165	-3.31349	0.000921395	0.00718549
ENSG00000227946.3	NA	INO80D-AS1	114.868	-0.824003	0.248702	-3.31322	0.000922284	0.007187
ENSG00000237637.1	NA	FRY-AS1	24.4973	-1.3751	0.415104	-3.31267	0.000924095	0.00719569
ENSG00000234949.2	NA	RAB17-DT	7.05364	2.65329	0.80118	3.31173	0.000927199
ENSG00000261054.1	NA	SYNM-AS2	401.292	0.668414	0.201977	3.30935	0.000935112	0.00727599
ENSG00000234636.2	NA	MED14OS	55.9566	-0.975009	0.294682	-3.30868	0.000937355	0.00728795
ENSG00000279078.1	27099	SND1-IT1	134.957	0.869333	0.262944	3.30615	0.000945863	0.00734857
ENSG00000233739.1	NA	ENSG00000233739	31.9836	-1.20654	0.365338	-3.30252	0.000958187	0.00743733
ENSG00000233975.2	111216282	LINC02574	272.832	-0.705698	0.213695	-3.30237	0.000958726	0.00743733
ENSG00000237159.6	415056	CNTFR-AS1	43.3407	-1.14271	0.346292	-3.29984	0.000967409	0.00749905
ENSG00000291097.1	3139	HLA-L	218.601	0.61352	0.186139	3.29602	0.000980637	0.00759589
ENSG00000246695.9	NA	RASSF8-AS1	382.004	-0.517683	0.157082	-3.29562	0.000982035	0.00759991
ENSG00000266289.1	NA	LINC02933	29.8175	1.33109	0.403917	3.29545	0.000982626	0.00759991
ENSG00000282907.1	NA	ENSG00000282907	351.447	-0.655446	0.198932	-3.29482	0.000984843	0.00761135
ENSG00000290793.1	NA	ENSG00000290793	223.458	0.602358	0.182851	3.29427	0.00098679	0.00762071
ENSG00000198468.11	642946	FLVCR1-DT	140.289	-0.648972	0.19707	-3.29311	0.000990873	0.00764652
ENSG00000279519.1	NA	ENSG00000279519	443.207	0.54174	0.164571	3.29184	0.000995347	0.00767531
ENSG00000271265.1	NA	ENSG00000271265	46.8573	0.972851	0.295581	3.29132	0.000997197	0.00768384
ENSG00000231221.1	107178918	LINC01593	5.72428	-2.70659	0.82285	-3.28929	0.0010044
ENSG00000266983.3	100128568	RANBP3-DT	39.611	1.08498	0.330351	3.28431	0.00102231	0.00787149
ENSG00000234452.5	101926906	SLC16A12-AS1	7.87528	-2.33916	0.712607	-3.28253	0.00102879	0.0079155
ENSG00000240549.2	100874039	THOC7-AS1	38.9229	1.05975	0.322921	3.28175	0.00103164	0.00793147
ENSG00000204584.1	NA	ENSG00000204584	48.5968	-1.11486	0.339833	-3.28062	0.00103578	0.00795738
ENSG00000276570.1	NA	ENSG00000276570	334.031	-0.58737	0.179079	-3.27994	0.00103829	0.00797075
ENSG00000253263.1	NA	ENSG00000253263	32.9314	1.085	0.330949	3.27844	0.00104381	0.00800719
ENSG00000288808.1	NA	ENSG00000288808	110.51	-0.741503	0.226191	-3.27822	0.00104463	0.00800753
ENSG00000227193.2	NA	ENSG00000227193	27.8147	-1.28098	0.390823	-3.27766	0.00104671	0.00801754
ENSG00000267767.3	400685	LINC01801	54.8181	-0.917031	0.279949	-3.2757	0.00105399	0.00806732
ENSG00000279861.1	NA	ENSG00000279861	574.402	-0.596623	0.182161	-3.27525	0.00105567	0.00807423
ENSG00000267049.1	NA	ENSG00000267049	95.2522	-0.769485	0.234956	-3.27502	0.00105655	0.00807465
ENSG00000273218.1	NA	ENSG00000273218	58.6848	0.93928	0.286819	3.27482	0.00105729	0.00807465
ENSG00000251224.1	NA	CNOT10-AS1	56.5179	-0.96437	0.294619	-3.27328	0.00106309	0.0081129
ENSG00000253671.3	NA	ENSG00000253671	41.4651	-0.967138	0.295495	-3.27294	0.00106434	0.00811648
ENSG00000275481.1	NA	ENSG00000275481	60.7309	0.883918	0.270288	3.27029	0.00107438	0.00818701
ENSG00000280309.1	NA	ENSG00000280309	26.3456	-1.26912	0.388294	-3.26845	0.00108139	0.00823435
ENSG00000271976.1	NA	ENSG00000271976	370.813	0.557517	0.170598	3.26801	0.00108307	0.00824103
ENSG00000227248.1	NA	NALF1-IT1	34.6704	-1.21983	0.37331	-3.2676	0.00108464	0.00824692
ENSG00000261292.2	NA	ENSG00000261292	10.3224	2.02243	0.619031	3.26709	0.00108658	0.00825557
ENSG00000257548.1	NA	ENSG00000257548	9.92966	-2.09265	0.640614	-3.26663	0.00108835	0.00826297
ENSG00000275805.1	NA	ENSG00000275805	12.6186	-2.37103	0.725971	-3.26601	0.00109076	0.00827518
ENSG00000237588.2	NA	ENSG00000237588	33.6126	-1.08546	0.33249	-3.26466	0.00109597	0.00830864
ENSG00000249252.5	101929095	C1QTNF7-AS1	85.2457	0.76219	0.233484	3.26441	0.00109691	0.00830964
ENSG00000255959.1	NA	ENSG00000255959	84.8977	-0.860648	0.263683	-3.26395	0.00109869	0.00831706
ENSG00000228315.12	91316	GUSBP11	392.022	-0.475234	0.145648	-3.26289	0.00110282	0.00833833
ENSG00000293535.2	NA	ENSG00000293535	17.972	1.61706	0.495602	3.26281	0.00110312	0.00833833
ENSG00000286444.1	NA	ENSG00000286444	141.968	-0.788561	0.241728	-3.26218	0.00110558	0.00835088
ENSG00000293172.1	NA	ENSG00000293172	23.2876	-1.30141	0.399101	-3.26085	0.0011108	0.00838416
ENSG00000234222.6	105371260	LIX1L-AS1	674.937	-0.516847	0.15852	-3.26046	0.00111231	0.00838848
ENSG00000233021.2	NA	ENSG00000233021	52.2245	-1.07531	0.329822	-3.26029	0.001113	0.00838848
ENSG00000257354.2	120766144	MIRLET7IHG	393.282	0.664683	0.204087	3.25687	0.0011265	0.00847989
ENSG00000286315.1	124901628	ENSG00000286315	20.1594	-1.46633	0.450236	-3.2568	0.00112677	0.00847989
ENSG00000291037.1	645700	ENSG00000291037	24.8731	-1.20323	0.369481	-3.25653	0.00112781	0.00848156
ENSG00000234055.1	NA	ENSG00000234055	142.97	-0.688288	0.211402	-3.25582	0.00113063	0.00848656
ENSG00000263826.1	NA	ENSG00000263826	125.443	-0.715184	0.219676	-3.25564	0.00113138	0.00848656
ENSG00000265287.2	NA	ENSG00000265287	48.6343	-0.948954	0.291502	-3.25539	0.00113236	0.00848656
ENSG00000228170.1	NA	ENSG00000228170	162.495	-0.652069	0.200307	-3.25536	0.0011325	0.00848656
ENSG00000205622.13	NA	ETS2-AS1	117.628	-0.652837	0.200544	-3.25534	0.00113258	0.00848656
ENSG00000257038.1	100287837	ARHGEF17-AS1	120.627	-0.724777	0.222716	-3.25427	0.00113685	0.00851236
ENSG00000272361.2	NA	ENSG00000272361	9.24982	2.11371	0.650156	3.25108	0.00114967	0.00860212
ENSG00000177410.13	441951	ZFAS1	633.092	-0.477335	0.147025	-3.24661	0.00116787	0.00873199
ENSG00000291194.1	NA	ENSG00000291194	99.2516	0.679328	0.209264	3.24627	0.00116927	0.00873536
ENSG00000289216.1	NA	ENSG00000289216	21.3658	1.43193	0.441159	3.24583	0.00117109	0.00873536
ENSG00000253125.1	NA	ENSG00000253125	16.8032	1.66127	0.511834	3.24572	0.00117155	0.00873536
ENSG00000237359.2	NA	ENSG00000237359	18.2709	1.55799	0.480021	3.24568	0.0011717	0.00873536
ENSG00000241728.5	NA	ENSG00000241728	114.261	-0.666227	0.2054	-3.24355	0.00118049	0.00879452
ENSG00000280383.1	NA	ENSG00000280383	504.332	0.505103	0.156048	3.23683	0.00120865	0.00899783
ENSG00000289341.2	NA	ENSG00000289341	9.97782	2.08869	0.64547	3.23592	0.00121249	0.00901895
ENSG00000287737.3	NA	ENSG00000287737	147.485	-0.608331	0.188003	-3.23575	0.00121323	0.00901895
ENSG00000268047.1	NA	ENSG00000268047	477.392	-0.537111	0.166009	-3.23543	0.00121458	0.0090225
ENSG00000229807.13	7503	XIST	33582.6	0.566082	0.174993	3.23488	0.00121693	0.00903345
ENSG00000176868.3	NA	ENSG00000176868	2813.53	-0.5444	0.168383	-3.23311	0.0012245	0.00908309
ENSG00000249359.3	NA	ENSG00000249359	21.3057	1.43666	0.444555	3.23168	0.00123067	0.0091223
ENSG00000267520.2	NA	ENSG00000267520	708.072	0.478945	0.148343	3.22863	0.00124385	0.00921216
ENSG00000227704.3	NA	ENSG00000227704	89.9346	0.713378	0.22097	3.2284	0.00124486	0.00921216
ENSG00000293456.1	NA	C3orf86P	81.507	-0.756801	0.23443	-3.22826	0.00124546	0.00921216
ENSG00000286113.2	NA	ENSG00000286113	7.59885	2.64273	0.818751	3.22775	0.00124766
ENSG00000261600.1	NA	ENSG00000261600	14.1493	-1.6335	0.506084	-3.22773	0.00124776	0.00922255
ENSG00000215417.14	407975	MIR17HG	301.704	0.593337	0.183848	3.22733	0.00124951	0.00922886
ENSG00000255139.2	NA	ENSG00000255139	205.701	-0.774562	0.240066	-3.22646	0.00125331	0.00924856
ENSG00000274259.2	112390310	SYNGAP1-AS1	106.894	-0.644454	0.199749	-3.22631	0.00125397	0.00924856
ENSG00000269482.1	NA	ENSG00000269482	39.8529	1.01158	0.313876	3.22287	0.00126915	0.00935387
ENSG00000286655.1	NA	ENSG00000286655	26.7187	1.30475	0.40497	3.22185	0.00127365	0.00938038
ENSG00000289386.2	107984172	ENSG00000289386	5.59432	-2.94707	0.915814	-3.21798	0.00129097
ENSG00000290076.1	NA	ENSG00000290076	43.7689	1.03254	0.320902	3.21761	0.00129263	0.0095004
ENSG00000293410.1	NA	CASP16P	61.7622	0.767495	0.23854	3.21747	0.00129329	0.0095004
ENSG00000162888.4	574431	IKBKE-AS1	27.4281	-1.18007	0.366771	-3.21745	0.00129336	0.0095004
ENSG00000248399.1	NA	ENSG00000248399	16.0635	1.52927	0.475314	3.21739	0.00129363	0.0095004
ENSG00000260160.1	NA	ENSG00000260160	39.3609	1.1182	0.348234	3.21106	0.00132246	0.00970521
ENSG00000260917.1	103344931	ENSG00000260917	377.833	0.583587	0.181823	3.20965	0.00132898	0.0097462
ENSG00000237491.10	NA	LINC01409	273.175	0.643651	0.20059	3.20878	0.00133297	0.00976852
ENSG00000250092.2	105374516	ENSG00000250092	13.1929	-1.78484	0.556494	-3.20729	0.00133993	0.00981254
ENSG00000264578.1	NA	ENSG00000264578	252.14	-0.654422	0.204058	-3.20704	0.0013411	0.00981415
ENSG00000253636.1	NA	ENSG00000253636	141.875	0.649287	0.202475	3.20676	0.0013424	0.00981671
ENSG00000267629.3	NA	ENSG00000267629	405.899	-0.469818	0.146543	-3.20601	0.0013459	0.00983535
ENSG00000288973.1	NA	ENSG00000288973	857.713	0.590191	0.18413	3.2053	0.00134921	0.00985254
ENSG00000279044.1	NA	ENSG00000279044	16.5509	-1.43273	0.44702	-3.20507	0.00135029	0.00985351
ENSG00000269300.1	NA	ENSG00000269300	35.0439	-0.965766	0.301362	-3.20467	0.00135218	0.00986033
ENSG00000286018.1	NA	ENSG00000286018	259.78	-0.550008	0.171672	-3.20382	0.00135617	0.00988052
ENSG00000287220.1	NA	ENSG00000287220	12.6861	1.97433	0.61627	3.20367	0.00135686	0.00988052
ENSG00000226200.7	NA	SGMS1-AS1	500.14	-0.516606	0.161291	-3.20294	0.00136034	0.00989886
ENSG00000290474.1	387036	GUSBP2	143.41	-0.590622	0.184413	-3.20271	0.00136142	0.00989974
ENSG00000276649.1	NA	ENSG00000276649	35.2607	0.945327	0.295186	3.20248	0.00136248	0.00990052
ENSG00000287823.1	NA	ENSG00000287823	41.9763	1.09067	0.340627	3.20195	0.001365	0.00991133
ENSG00000242553.1	NA	ENSG00000242553	40.6941	1.03906	0.324528	3.20176	0.00136589	0.00991133
ENSG00000287061.1	NA	ENSG00000287061	56.7473	-0.946204	0.295589	-3.20107	0.00136916	0.00992812
ENSG00000237200.1	NA	ZBTB40-IT1	29.158	1.19561	0.373772	3.19876	0.0013802	0.0100011
ENSG00000293472.1	NA	ENSG00000293472	899.18	-0.512898	0.160384	-3.19793	0.00138419	0.010016
ENSG00000280407.3	NA	ENSG00000280407	1271.71	-0.53886	0.168503	-3.19793	0.00138419	0.010016
ENSG00000285230.3	101926888	RALY-AS1	179.685	0.547066	0.171083	3.19767	0.00138544	0.010018
ENSG00000276384.1	NA	ENSG00000276384	12.3254	-1.73457	0.543108	-3.19377	0.00140426	0.010147
ENSG00000283103.5	NA	ENSG00000283103	691.412	0.504292	0.15799	3.19193	0.00141327	0.0102049
ENSG00000273261.1	NA	ENSG00000273261	141.148	0.688091	0.215704	3.18997	0.00142287	0.0102609
ENSG00000273247.7	NA	RAB33B-AS1	306.123	0.496777	0.155732	3.18994	0.001423	0.0102609
ENSG00000272994.2	NA	C2orf49-DT	148.923	0.577044	0.181045	3.1873	0.00143607	0.0103479
ENSG00000215424.10	114044	MCM3AP-AS1	997.253	-0.416972	0.130854	-3.18655	0.00143981	0.0103677
ENSG00000237233.2	NA	TMEM26-AS1	23.487	-1.35941	0.426853	-3.18472	0.00144896	0.0104262
ENSG00000274718.1	NA	ENSG00000274718	51.2753	-0.833114	0.261626	-3.18438	0.00145067	0.0104313
ENSG00000290705.1	NA	ENSG00000290705	84.629	0.827613	0.259922	3.18408	0.00145213	0.0104345
ENSG00000230487.9	114796	PSMG3-AS1	596.419	-0.497254	0.156205	-3.18335	0.00145583	0.0104539
ENSG00000256747.1	NA	ENSG00000256747	120.777	-0.748139	0.235143	-3.18164	0.00146445	0.0105085
ENSG00000254815.6	692247	LMNTD2-AS1	237.194	0.576434	0.181284	3.17972	0.00147416	0.0105708
ENSG00000289877.1	NA	ENSG00000289877	62.4261	-0.958424	0.301524	-3.1786	0.0014799	0.0106046
ENSG00000279699.1	NA	ENSG00000279699	19.9618	1.61731	0.508854	3.17834	0.00148119	0.0106065
ENSG00000236924.3	NA	ENSG00000236924	39.3414	0.957527	0.301366	3.17729	0.00148658	0.0106377
ENSG00000279199.1	NA	ENSG00000279199	49.2054	0.862104	0.271491	3.17545	0.00149605	0.0106981
ENSG00000293546.1	NA	ALG1L9P	107.686	0.61818	0.194764	3.174	0.00150355	0.0107442
ENSG00000289947.1	NA	ENSG00000289947	6.53617	2.49499	0.786371	3.17279	0.00150981
ENSG00000259946.1	NA	ENSG00000259946	59.2649	1.03529	0.32636	3.17224	0.00151268	0.010802
ENSG00000256139.2	NA	ENSG00000256139	60.0885	-0.798533	0.25175	-3.17193	0.00151427	0.0108059
ENSG00000289469.2	105374101	ENSG00000289469	41.3854	1.01374	0.319623	3.17167	0.00151564	0.0108082
ENSG00000272256.1	NA	ENSG00000272256	852.323	0.672754	0.212179	3.17069	0.00152078	0.0108374
ENSG00000277128.2	NA	ENSG00000277128	101.61	0.725737	0.228918	3.1703	0.00152283	0.0108445
ENSG00000264666.3	NA	ENSG00000264666	113.868	-0.683661	0.21572	-3.1692	0.00152858	0.010878
ENSG00000277020.4	NA	ENSG00000277020	17.4704	1.34602	0.424751	3.16897	0.00152981	0.0108792
ENSG00000265625.1	NA	ENSG00000265625	44.9867	0.93438	0.294902	3.16844	0.00153259	0.0108915
ENSG00000233901.8	100506119	LINC01503	58.6542	0.820691	0.259124	3.16718	0.00153926	0.0109314
ENSG00000269463.1	NA	ENSG00000269463	23.4761	1.20041	0.379088	3.16657	0.00154247	0.0109433
ENSG00000242686.4	NA	PDE6B-AS1	85.155	-0.846949	0.267475	-3.16646	0.00154305	0.0109433
ENSG00000261020.1	NA	ENSG00000261020	12.4826	1.93077	0.610001	3.16519	0.00154983	0.0109838
ENSG00000257622.1	NA	ENSG00000257622	26.2526	-1.16961	0.36957	-3.16479	0.00155193	0.0109912
ENSG00000234961.1	NA	ENSG00000234961	10250.9	-0.933019	0.295305	-3.15951	0.00158034	0.0111847
ENSG00000280077.1	NA	ENSG00000280077	262.276	0.551035	0.174477	3.15822	0.00158735	0.0112267
ENSG00000272983.1	NA	ENSG00000272983	54.9664	0.89121	0.282503	3.15469	0.00160667	0.0113555
ENSG00000227218.7	124902280	ENSG00000227218	179.149	0.546583	0.173302	3.15393	0.0016109	0.0113776
ENSG00000233030.2	124904411	ENSG00000233030	98.3809	0.68163	0.21625	3.15205	0.00162127	0.011443
ENSG00000232316.2	105377957	LINC02518	5.7623	-2.84509	0.902724	-3.15168	0.00162335
ENSG00000266677.1	NA	ENSG00000266677	221.849	-0.714022	0.2266	-3.15102	0.001627	0.0114684
ENSG00000288832.1	NA	ENSG00000288832	8.01218	-2.4003	0.761755	-3.15101	0.00162708	0.0114684
ENSG00000237009.2	84850	GLIS3-AS1	39.8643	1.2846	0.407902	3.14928	0.00163673	0.0115285
ENSG00000280739.5	440952	EIF1B-AS1	135.825	-0.681872	0.216535	-3.14901	0.00163822	0.0115312
ENSG00000278964.1	NA	ENSG00000278964	5.16635	3.1496	1.00058	3.14777	0.00164519
ENSG00000229422.2	NA	ENSG00000229422	77.0692	-0.758893	0.241101	-3.14762	0.00164608	0.0115786
ENSG00000261754.2	NA	ENSG00000261754	86.0799	-0.716136	0.227549	-3.14717	0.00164859	0.0115884
ENSG00000275494.2	NA	ENSG00000275494	11.4033	-1.98034	0.629297	-3.1469	0.0016501	0.0115911
ENSG00000231856.4	NA	ENSG00000231856	66.9169	-0.740776	0.235423	-3.14658	0.00165194	0.0115961
ENSG00000238018.2	NA	SPTBN1-AS2	626.945	-0.527648	0.167713	-3.14613	0.00165445	0.0116
ENSG00000257698.3	100506844	GIHCG	76.4943	-0.766303	0.243574	-3.14608	0.00165473	0.0116
ENSG00000270115.1	NA	ENSG00000270115	80.0232	0.81905	0.260492	3.14425	0.00166515	0.0116651
ENSG00000259721.1	100131315	GREM1-AS1	41.8044	-1.15737	0.36825	-3.14288	0.00167295	0.0117118
ENSG00000234377.8	100874222	OBI1-AS1	221.97	0.681961	0.217011	3.14252	0.00167499	0.0117181
ENSG00000253851.1	NA	ENSG00000253851	27.2907	-1.28752	0.409786	-3.14193	0.00167839	0.0117292
ENSG00000264982.1	NA	ENSG00000264982	287.491	-0.625807	0.199184	-3.14185	0.00167884	0.0117292
ENSG00000255670.1	NA	ENSG00000255670	41.6513	0.949325	0.30232	3.14013	0.00168873	0.0117903
ENSG00000279977.1	NA	ENSG00000279977	53.0064	0.871579	0.277644	3.13919	0.00169415	0.0118201
ENSG00000275496.4	102723360	ENSG00000275496	165.421	-0.582585	0.18567	-3.13775	0.00170249	0.0118703
ENSG00000235298.1	NA	HNRNPK-AS1	2357.66	-0.520197	0.165805	-3.1374	0.00170456	0.0118767
ENSG00000237283.2	NA	ENSG00000237283	18.7565	-1.33555	0.425867	-3.13607	0.00171226	0.0119224
ENSG00000290449.1	NA	ENSG00000290449	28.5835	-1.25436	0.400054	-3.13548	0.00171576	0.0119387
ENSG00000275232.1	NA	ENSG00000275232	3.24536	4.69464	1.49765	3.13468	0.00172041
ENSG00000277067.4	102724843	ENSG00000277067	162.379	-0.575485	0.183595	-3.13453	0.00172128	0.0119691
ENSG00000236463.1	NA	LINC00427	18.4457	1.27553	0.407075	3.13339	0.00172799	0.0120076
ENSG00000289295.1	NA	ENSG00000289295	334.784	0.518246	0.165411	3.13308	0.0017298	0.0120121
ENSG00000286482.2	NA	ENSG00000286482	179.752	0.647188	0.2066	3.13256	0.0017329	0.0120192
ENSG00000257000.1	NA	ENSG00000257000	244.141	-0.60467	0.19304	-3.13236	0.00173406	0.0120192
ENSG00000270116.1	NA	ENSG00000270116	32.1498	1.23677	0.394842	3.13232	0.00173432	0.0120192
ENSG00000286828.1	NA	ENSG00000286828	25.7297	1.09663	0.350145	3.13194	0.00173654	0.0120227
ENSG00000255202.1	NA	ENSG00000255202	24.4602	-1.2372	0.395038	-3.13184	0.00173714	0.0120227
ENSG00000288080.1	105373973	ENSG00000288080	16.3716	1.44157	0.460447	3.1308	0.00174331	0.0120573
ENSG00000289594.1	NA	ENSG00000289594	14.8245	1.4628	0.467314	3.13023	0.00174669	0.0120687
ENSG00000267139.1	NA	ENSG00000267139	249.955	-0.644586	0.205929	-3.13013	0.00174729	0.0120687
ENSG00000272079.2	NA	ENSG00000272079	17.477	1.27947	0.40879	3.12989	0.00174873	0.0120705
ENSG00000258777.2	NA	HIF1A-AS1	177.972	-0.636708	0.203515	-3.12855	0.00175668	0.0121174
ENSG00000268230.5	NA	ENSG00000268230	229.052	-0.541132	0.173034	-3.12731	0.00176413	0.0121606
ENSG00000254635.6	NA	WAC-AS1	683.191	-0.505071	0.161683	-3.12383	0.00178514	0.0122972
ENSG00000278867.1	NA	ENSG00000278867	71.2107	0.716309	0.229411	3.12238	0.00179396	0.0123497
ENSG00000293234.1	NA	ENSG00000293234	273.182	0.53449	0.171236	3.12136	0.00180017	0.0123842
ENSG00000224613.7	101928436	RNPC3-DT	11.9379	1.59067	0.50968	3.12091	0.0018029	0.0123948
ENSG00000250073.4	101929340	ESAM-AS1	74.6004	0.813295	0.260843	3.11795	0.00182114	0.0125118
ENSG00000289268.1	NA	ENSG00000289268	280.219	0.564527	0.181149	3.11637	0.00183095	0.0125671
ENSG00000256116.1	NA	ENSG00000256116	243.236	-0.562642	0.18055	-3.11626	0.00183161	0.0125671
ENSG00000250410.1	NA	LRP2BP-AS1	31.3802	1.02298	0.328306	3.11593	0.00183364	0.0125727
ENSG00000278946.1	NA	ENSG00000278946	10.5516	-1.91421	0.614871	-3.11319	0.00185076	0.0126817
ENSG00000255032.1	NA	TSPAN18-AS1	6.31367	-3.71208	1.19333	-3.1107	0.00186643
ENSG00000259370.2	NA	ENSG00000259370	402.346	-0.565897	0.182115	-3.10735	0.0018877	0.0129262
ENSG00000232692.1	NA	ENSG00000232692	10.4542	2.26516	0.729034	3.10707	0.00188954	0.0129302
ENSG00000288958.1	NA	ENSG00000288958	26.6835	-1.10441	0.355604	-3.10574	0.00189804	0.0129798
ENSG00000268603.2	NA	ENSG00000268603	28.6632	-1.04216	0.335585	-3.10551	0.00189949	0.0129811
ENSG00000275582.1	NA	ENSG00000275582	175.405	0.562432	0.181127	3.10517	0.00190167	0.0129874
ENSG00000272639.1	NA	ENSG00000272639	6.68292	-2.62759	0.846275	-3.10489	0.00190348
ENSG00000172965.17	541471	MIR4435-2HG	1172.99	0.467739	0.150716	3.10345	0.00191281	0.0130549
ENSG00000286583.1	NA	ZBTB7C-AS1	12.4003	-1.7291	0.557197	-3.10321	0.00191432	0.0130565
ENSG00000288794.1	NA	ENSG00000288794	12.6935	1.6735	0.539744	3.10055	0.00193159	0.0131657
ENSG00000245748.1	100129931	ENSG00000245748	1011.15	-0.586531	0.189194	-3.10015	0.00193422	0.0131749
ENSG00000237149.5	100131213	ZNF503-AS2	176.796	-0.640065	0.206506	-3.0995	0.00193851	0.0131954
ENSG00000254964.1	NA	ENSG00000254964	26.4971	-1.17175	0.37812	-3.09889	0.00194244	0.0132135
ENSG00000289183.2	NA	ENSG00000289183	66.0474	0.78758	0.25419	3.09839	0.00194574	0.0132272
ENSG00000275441.2	NA	ENSG00000275441	76.2555	-0.737577	0.238087	-3.09792	0.00194881	0.0132394
ENSG00000228649.11	109729180	SNHG26	52.535	0.813137	0.262593	3.09657	0.00195774	0.0132913
ENSG00000249825.6	101929215	THBS4-AS1	203.531	-0.572891	0.185091	-3.0952	0.00196683	0.0133442
ENSG00000272910.1	NA	ENSG00000272910	67.3811	-0.800662	0.258757	-3.09426	0.00197303	0.0133775
ENSG00000232442.3	100505771	MHENCR	210.64	-0.537692	0.173787	-3.09398	0.00197493	0.0133816
ENSG00000279544.1	NA	ENSG00000279544	52.6428	0.969712	0.313466	3.09352	0.00197799	0.0133936
ENSG00000230186.3	NA	ENSG00000230186	85.0222	-0.755958	0.244627	-3.09024	0.00199995	0.0135334
ENSG00000269680.1	NA	ENSG00000269680	43.6129	-0.96615	0.312727	-3.08944	0.00200536	0.0135498
ENSG00000259366.3	NA	ENSG00000259366	385.391	-0.597426	0.193378	-3.08942	0.00200547	0.0135498
ENSG00000260534.1	NA	ENSG00000260534	440.978	0.544551	0.176281	3.08911	0.00200756	0.0135498
ENSG00000236423.8	100133612	LINC01134	60.0038	0.822169	0.266151	3.0891	0.00200762	0.0135498
ENSG00000290399.1	NA	ENSG00000290399	52.8307	0.801493	0.25961	3.08729	0.00201987	0.013618
ENSG00000226669.2	NA	ENSG00000226669	10.3609	1.71776	0.556409	3.08722	0.00202037	0.013618
ENSG00000289884.1	105374191	ENSG00000289884	2.68862	5.11934	1.65836	3.08698	0.00202199
ENSG00000284669.1	NA	ENSG00000284669	57.4682	0.803961	0.260441	3.08692	0.00202243	0.013623
ENSG00000293491.1	NA	TMEM198B	2256.39	-0.462176	0.149754	-3.08623	0.00202713	0.0136294
ENSG00000278017.2	NA	ENSG00000278017	23.8806	1.22671	0.397481	3.08621	0.00202724	0.0136294
ENSG00000293227.1	NA	ENSG00000293227	215.309	-0.643167	0.208409	-3.08608	0.00202812	0.0136294
ENSG00000291189.1	NA	ENSG00000291189	77.7194	-0.81344	0.26359	-3.08601	0.00202864	0.0136294
ENSG00000277938.1	NA	ENSG00000277938	54.8066	0.865926	0.280709	3.08478	0.00203704	0.0136769
ENSG00000293241.1	NA	GTF2IP4	8598.52	-0.497373	0.161264	-3.08421	0.00204093	0.0136941
ENSG00000260693.1	NA	ENSG00000260693	26.1789	1.05239	0.3415	3.08167	0.0020584	0.0138023
ENSG00000245261.1	NA	ENSG00000245261	94.4228	-0.692751	0.224883	-3.0805	0.00206656	0.0138397
ENSG00000261448.1	102723692	ENSG00000261448	281.638	-0.574473	0.186488	-3.08048	0.00206665	0.0138397
ENSG00000268983.1	NA	KXD1-AS1	446.118	-0.682582	0.221684	-3.07907	0.00207647	0.0138965
ENSG00000269934.3	124904535	ENSG00000269934	221.918	-0.540565	0.175686	-3.07689	0.00209172	0.0139895
ENSG00000259709.1	NA	ENSG00000259709	82.0424	-0.795926	0.259007	-3.07299	0.00211927	0.0141646
ENSG00000285957.1	NA	ENSG00000285957	125.423	-0.56861	0.185096	-3.07196	0.00212656	0.0142041
ENSG00000237324.3	NA	ENSG00000237324	9.33647	1.78983	0.582876	3.07069	0.00213563	0.0142555
ENSG00000231890.10	NA	DARS1-AS1	88.8929	-0.698863	0.227708	-3.06911	0.00214696	0.0143219
ENSG00000293109.1	NA	ANKRD36BP1	1558.76	0.55345	0.180372	3.06838	0.00215223	0.0143478
ENSG00000285151.1	NA	ENSG00000285151	43.6383	0.913853	0.297911	3.06754	0.00215831	0.0143694
ENSG00000285204.1	NA	ENSG00000285204	43.6383	0.913853	0.297911	3.06754	0.00215831	0.0143694
ENSG00000270084.2	NA	GAS5-AS1	97.1284	-0.75009	0.24454	-3.06735	0.00215965	0.0143694
ENSG00000197301.7	100129940	HMGA2-AS1	150.719	0.731346	0.238447	3.06712	0.0021613	0.0143711
ENSG00000232415.2	107986809	ELN-AS1	38.3438	-1.03632	0.33797	-3.0663	0.00216729	0.0144017
ENSG00000279094.3	105379487	LINC01670	12.3358	-1.57889	0.514998	-3.06582	0.00217071	0.0144151
ENSG00000267580.1	NA	ENSG00000267580	17.5667	1.38444	0.451804	3.06424	0.00218224	0.0144824
ENSG00000242593.8	NA	ENSG00000242593	223.472	-0.516715	0.168847	-3.06026	0.00221145	0.0146668
ENSG00000276850.5	NA	ENSG00000276850	15.2573	-1.48354	0.484887	-3.05956	0.00221666	0.0146827
ENSG00000238097.3	101929337	LINC02037	27.6131	-1.1315	0.369825	-3.05955	0.00221669	0.0146827
ENSG00000250486.5	152756	FAM218A	11.816	1.61038	0.526569	3.05825	0.00222631	0.014737
ENSG00000250619.1	NA	ENSG00000250619	1467.87	-0.53723	0.175677	-3.05805	0.00222786	0.0147378
ENSG00000237742.8	105377986	HEY2-AS1	5.37966	3.70584	1.21216	3.05723	0.00223391
ENSG00000234684.8	100507495	SDCBP2-AS1	374.286	0.537759	0.175925	3.05674	0.00223756	0.0147925
ENSG00000267030.1	NA	ENSG00000267030	19.4056	-1.38219	0.45223	-3.0564	0.00224015	0.0148002
ENSG00000235865.2	57000	GSN-AS1	268.109	-0.523196	0.171225	-3.05561	0.00224607	0.0148298
ENSG00000261505.1	NA	ENSG00000261505	1167.33	-0.499627	0.163775	-3.05069	0.00228315	0.015065
ENSG00000261188.3	100507599	TFIP11-DT	99.621	-0.682469	0.223763	-3.04996	0.00228873	0.0150848
ENSG00000282860.1	NA	ENSG00000282860	33.4672	1.00281	0.328827	3.04967	0.00229094	0.0150848
ENSG00000230530.2	NA	LIMD1-AS1	786.598	0.530711	0.174027	3.04958	0.00229159	0.0150848
ENSG00000262265.2	NA	ENSG00000262265	87.0036	0.694767	0.227827	3.04953	0.00229199	0.0150848
ENSG00000274949.1	NA	ENSG00000274949	41.6899	-0.908994	0.298126	-3.04903	0.00229582	0.0151004
ENSG00000254568.1	NA	ENSG00000254568	16.3159	1.6135	0.529545	3.04695	0.00231179	0.0151958
ENSG00000249180.1	NA	ENSG00000249180	296.594	-0.651114	0.213822	-3.04512	0.00232591	0.0152789
ENSG00000256742.1	NA	KDM2B-DT	35.3605	-1.00463	0.32996	-3.0447	0.00232916	0.0152844
ENSG00000260751.2	NA	ENSG00000260751	67.9138	0.76415	0.250983	3.04462	0.00232971	0.0152844
ENSG00000288955.1	NA	ENSG00000288955	26.8468	1.09314	0.359224	3.04306	0.00234188	0.0153544
ENSG00000272323.1	101929704	TTC23L-AS1	22.0273	-1.44239	0.474149	-3.04206	0.00234966	0.0153957
ENSG00000284966.3	NA	ENSG00000284966	878.173	-0.455787	0.14986	-3.04141	0.00235473	0.0154192
ENSG00000254428.1	NA	ENSG00000254428	107.387	0.88455	0.291042	3.03925	0.00237167	0.0155203
ENSG00000234255.9	105374780	ENSG00000234255	29.5217	1.15269	0.3796	3.03659	0.0023927	0.015648
ENSG00000247796.3	257396	MOCS2-DT	82.9387	-0.706284	0.232648	-3.03584	0.00239865	0.0156769
ENSG00000255276.1	NA	RRM1-AS1	52.0894	-0.845776	0.278987	-3.03159	0.00243266	0.0158892
ENSG00000288953.1	NA	ENSG00000288953	230.13	0.553295	0.18259	3.03026	0.00244346	0.0159436
ENSG00000267778.1	NA	CBARP-DT	26.0864	-1.07175	0.353693	-3.03018	0.00244408	0.0159436
ENSG00000228055.3	728218	FAM245A	16.9697	1.35976	0.448937	3.02884	0.00245498	0.0160046
ENSG00000272434.1	NA	ENSG00000272434	428.925	-0.619007	0.204552	-3.02615	0.00247688	0.0161372
ENSG00000250541.1	NA	ENSG00000250541	6.2396	2.71276	0.896627	3.02552	0.00248207
ENSG00000275457.1	NA	ENSG00000275457	50.9012	-0.963803	0.318582	-3.02529	0.00248394	0.0161693
ENSG00000257496.3	NA	ENSG00000257496	11.4606	1.68175	0.555919	3.02517	0.00248493	0.0161693
ENSG00000273449.1	NA	ENSG00000273449	35.5504	1.18192	0.390798	3.02438	0.00249141	0.0162012
ENSG00000269487.1	NA	ENSG00000269487	111.774	-0.731665	0.241961	-3.0239	0.00249538	0.0162168
ENSG00000250240.6	NA	ENSG00000250240	323.157	-0.567507	0.187702	-3.02344	0.00249917	0.0162312
ENSG00000230303.6	NA	ENSG00000230303	50.5393	0.805004	0.266463	3.02108	0.00251877	0.0163482
ENSG00000234052.2	105372763	LINC01673	10.1174	-2.0663	0.684165	-3.02018	0.00252627	0.0163843
ENSG00000245662.4	NA	LINC02211	332.338	-0.587737	0.194613	-3.02003	0.00252749	0.0163843
ENSG00000227076.1	NA	ENSG00000227076	23.5546	-1.23258	0.408211	-3.01946	0.00253223	0.016401
ENSG00000258412.1	NA	ENSG00000258412	11.9563	-1.77554	0.588055	-3.01934	0.00253325	0.016401
ENSG00000293376.1	NA	ENSG00000293376	7.34267	2.88273	0.954843	3.01906	0.00253563
ENSG00000236861.6	NA	BET1-AS1	55.6497	0.748026	0.247787	3.01882	0.00253759	0.0164116
ENSG00000244332.1	NA	ENSG00000244332	65.6219	-0.813557	0.2695	-3.01877	0.00253805	0.0164116
ENSG00000255760.4	105369723	LINC02422	25.9808	1.17074	0.387926	3.01794	0.00254496	0.016446
ENSG00000253661.3	100192378	ZFHX4-AS1	228.383	0.490987	0.162763	3.01658	0.00255641	0.0165096
ENSG00000276417.1	NA	ENSG00000276417	35.3707	0.947258	0.314268	3.01417	0.00257683	0.0166311
ENSG00000272170.1	NA	KLC4-AS1	38.8173	-0.973155	0.322957	-3.01327	0.00258449	0.0166701
ENSG00000234661.2	101927193	CHL1-AS1	5.84905	2.80011	0.929268	3.01324	0.00258477
ENSG00000265618.1	NA	ENSG00000265618	271.504	0.567536	0.188405	3.01232	0.00259262	0.0167121
ENSG00000279903.1	NA	SLC7A2-IT1	6.37968	-2.37241	0.787825	-3.01135	0.00260091
ENSG00000293353.1	NA	ENSG00000293353	177.349	-0.666342	0.221399	-3.00969	0.0026151	0.0168465
ENSG00000227484.1	NA	ENSG00000227484	27.9997	-1.07503	0.357575	-3.00643	0.00264331	0.0170177
ENSG00000253888.2	105379340	ENSG00000253888	9.12254	-2.10904	0.701682	-3.00569	0.00264981	0.0170489
ENSG00000289365.1	NA	ENSG00000289365	16.6796	1.50895	0.502343	3.00382	0.00266609	0.0171429
ENSG00000273388.1	NA	ENSG00000273388	18.7027	-1.44705	0.481952	-3.00247	0.00267797	0.0172086
ENSG00000254477.2	NA	ENSG00000254477	20.6892	1.24713	0.415415	3.00213	0.002681	0.0172174
ENSG00000257222.1	NA	ENSG00000257222	55.5835	-0.80599	0.268609	-3.00061	0.00269444	0.0172929
ENSG00000283108.2	NA	ENSG00000283108	23.9192	1.09709	0.365657	3.00031	0.00269701	0.0172987
ENSG00000236618.3	100306951	PITPNA-AS1	144.617	-0.619894	0.206635	-2.99995	0.00270025	0.0173088
ENSG00000272146.6	106144532	ARF4-AS1	38.1156	0.898972	0.299989	2.99669	0.00272931	0.0174842
ENSG00000255717.9	23642	SNHG1	1239.85	0.480646	0.160458	2.99546	0.00274033	0.017542
ENSG00000231074.11	414777	HCG18	2100.84	-0.455974	0.15223	-2.9953	0.00274173	0.017542
ENSG00000280607.1	NA	ENSG00000280607	11.7654	-1.76868	0.590538	-2.99503	0.00274413	0.0175428
ENSG00000286501.1	NA	ENSG00000286501	7.93191	2.12182	0.708477	2.99491	0.00274525	0.0175428
ENSG00000280193.1	NA	ENSG00000280193	54.8875	0.802676	0.268063	2.99436	0.00275024	0.0175638
ENSG00000214708.4	105371730	ENSG00000214708	88.7486	-0.670385	0.223954	-2.99341	0.00275878	0.0176074
ENSG00000260941.1	644242	LINC00622	110.909	0.732037	0.244568	2.99318	0.00276088	0.01761
ENSG00000267174.7	NA	ENSG00000267174	95.2228	-0.683768	0.228468	-2.99284	0.00276396	0.0176188
ENSG00000231365.7	101929147	WARS2-AS1	332.192	-0.462017	0.154386	-2.9926	0.00276609	0.0176215
ENSG00000283031.2	NA	ENSG00000283031	38.9078	1.06087	0.354561	2.99206	0.00277106	0.0176423
ENSG00000255886.1	NA	ENSG00000255886	44.8043	-0.915753	0.306102	-2.99166	0.00277467	0.0176544
ENSG00000272372.1	NA	ENSG00000272372	31.005	-1.10328	0.368906	-2.99067	0.00278363	0.0177005
ENSG00000255443.1	NA	CD44-AS1	615.979	-0.692737	0.231737	-2.98932	0.00279595	0.0177679
ENSG00000250069.1	NA	ENSG00000250069	27.6756	1.11672	0.373631	2.98884	0.00280036	0.0177849
ENSG00000233621.3	728431	ZC3H12A-DT	65.5979	-0.760833	0.254791	-2.9861	0.00282558	0.0179341
ENSG00000260032.2	647979	NORAD	11163.2	-0.554558	0.185856	-2.9838	0.00284697	0.0180587
ENSG00000285669.1	NA	ENSG00000285669	99.2479	0.626025	0.209838	2.98337	0.00285092	0.0180727
ENSG00000257657.3	NA	ENSG00000257657	12.5055	1.53052	0.513054	2.98316	0.00285287	0.018074
ENSG00000279957.1	NA	ENSG00000279957	23.8251	1.2175	0.408387	2.98123	0.0028709	0.0181771
ENSG00000228274.5	NA	TOMM22-DT	267.822	-0.46933	0.157438	-2.98104	0.00287268	0.0181772
ENSG00000251018.2	NA	HMMR-AS1	67.6389	-0.897898	0.301598	-2.97713	0.00290956	0.0183858
ENSG00000287286.1	NA	ENSG00000287286	911.206	0.509035	0.170989	2.977	0.0029108	0.0183858
ENSG00000293215.1	NA	ENSG00000293215	24.3136	1.22234	0.410595	2.97698	0.00291099	0.0183858
ENSG00000277130.1	NA	ENSG00000277130	33.2319	1.03842	0.348992	2.97548	0.0029253	0.0184649
ENSG00000270562.1	NA	FOXP1-DT	101.333	0.658239	0.221257	2.97499	0.00292998	0.0184832
ENSG00000267746.1	NA	ENSG00000267746	18.5935	-1.32132	0.444219	-2.97449	0.00293479	0.018489
ENSG00000260274.2	NA	ENSG00000260274	279.601	-0.484656	0.162944	-2.97437	0.00293589	0.018489
ENSG00000237705.1	NA	ENSG00000237705	249.721	-0.571351	0.192094	-2.97433	0.00293627	0.018489
ENSG00000279689.1	NA	ENSG00000279689	1565.04	-0.540329	0.181707	-2.97363	0.00294299	0.01852
ENSG00000231731.7	NA	ENSG00000231731	151.844	-0.547732	0.184265	-2.97253	0.00295359	0.0185755
ENSG00000258784.1	NA	ENSG00000258784	2.56124	4.74468	1.59645	2.97202	0.0029585
ENSG00000289984.1	NA	ENSG00000289984	12.0227	-1.57118	0.528752	-2.97148	0.00296366	0.0186274
ENSG00000272010.1	NA	ENSG00000272010	29.4619	1.00755	0.339491	2.96782	0.00299922	0.0188395
ENSG00000291032.1	NA	ENSG00000291032	132.103	0.665966	0.224443	2.96719	0.00300534	0.0188655
ENSG00000224870.9	148413	MRPL20-AS1	500.247	-0.504615	0.170075	-2.96702	0.00300701	0.0188655
ENSG00000240801.1	NA	ENSG00000240801	65.4455	-0.836059	0.281948	-2.96529	0.00302394	0.0189602
ENSG00000267731.1	NA	ENSG00000267731	18.2019	1.31942	0.445233	2.96344	0.00304222	0.0190632
ENSG00000259409.1	NA	BMF-AS1	48.8644	-0.853576	0.288228	-2.96147	0.00306178	0.0191742
ENSG00000288866.1	NA	ENSG00000288866	22.3209	1.26889	0.428524	2.96107	0.00306575	0.0191874
ENSG00000261584.1	NA	ENSG00000261584	27.4437	-1.05894	0.357651	-2.96083	0.00306808	0.0191903
ENSG00000276704.1	NA	ENSG00000276704	11.9868	-1.80079	0.608347	-2.96013	0.0030751	0.0192226
ENSG00000279702.1	NA	ENSG00000279702	40.7888	-1.29322	0.437131	-2.95843	0.00309206	0.0193122
ENSG00000258171.2	NA	LINC02412	16.7316	-1.368	0.462424	-2.95832	0.00309317	0.0193122
ENSG00000223811.1	NA	ENSG00000223811	11.3024	-1.77104	0.598762	-2.95784	0.00309801	0.0193307
ENSG00000224376.3	NA	ENSG00000224376	25.4287	1.11035	0.375497	2.957	0.00310646	0.019367
ENSG00000254578.1	NA	ENSG00000254578	159.502	-0.662437	0.224032	-2.95689	0.00310757	0.019367
ENSG00000286061.1	100750325	RCAN3AS	61.3237	-0.827532	0.279929	-2.95622	0.00311438	0.0193893
ENSG00000248222.5	NA	SLIT3-AS1	66.2447	-0.901312	0.304895	-2.95614	0.00311518	0.0193893
ENSG00000287170.1	NA	ENSG00000287170	107.663	0.578668	0.195762	2.95598	0.00311677	0.0193893
ENSG00000273233.1	NA	ENSG00000273233	13.8192	1.66234	0.562426	2.95566	0.00312005	0.019398
ENSG00000289396.1	NA	ENSG00000289396	57.5953	0.817612	0.276658	2.95532	0.00312349	0.0194077
ENSG00000281207.1	100507178	SLFNL1-AS1	224.179	-0.515501	0.174469	-2.95469	0.00312988	0.0194357
ENSG00000293332.1	NA	ENSG00000293332	125.174	0.612513	0.207387	2.95348	0.00314218	0.0195004
ENSG00000259153.4	100506411	MAP3K9-DT	156.337	-0.551878	0.186899	-2.95282	0.00314887	0.0195302
ENSG00000224843.8	100133205	LINC00240	54.5385	0.73607	0.249344	2.95203	0.00315692	0.0195684
ENSG00000182165.20	11257	TP53TG1	313.068	-0.464085	0.157251	-2.95123	0.00316513	0.0196075
ENSG00000248668.3	100874002	OXCT1-AS1	44.9703	-0.874448	0.296402	-2.9502	0.00317564	0.0196608
ENSG00000204588.5	440894	LINC01123	41.1693	0.842168	0.285507	2.94973	0.00318054	0.0196793
ENSG00000290890.1	283922	ENSG00000290890	341.978	-0.531207	0.180098	-2.94954	0.00318247	0.0196795
ENSG00000279161.1	NA	ENSG00000279161	106.096	-0.63686	0.21596	-2.94897	0.0031883	0.0197038
ENSG00000256034.1	NA	ENSG00000256034	315.721	-0.665429	0.225667	-2.94872	0.00319088	0.0197079
ENSG00000286162.4	124902114	ENSG00000286162	71.4317	0.78714	0.267095	2.94704	0.00320827	0.0198035
ENSG00000286223.1	NA	ENSG00000286223	331.354	0.599786	0.203689	2.94462	0.00323353	0.0199475
ENSG00000289832.1	NA	ENSG00000289832	4.99681	-3.67585	1.2489	-2.94326	0.0032477
ENSG00000270681.1	NA	ENSG00000270681	35.8954	0.950692	0.323351	2.94012	0.00328081	0.0202195
ENSG00000290100.1	NA	ENSG00000290100	56.9136	-0.840548	0.285895	-2.94006	0.00328154	0.0202195
ENSG00000261173.2	NA	DNAJA2-DT	23.9687	1.13374	0.385683	2.93956	0.00328683	0.02024
ENSG00000267026.5	102724684	ENSG00000267026	29.541	-1.22218	0.415901	-2.93863	0.00329669	0.020282
ENSG00000236711.2	NA	SMAD9-IT1	14.7946	1.44821	0.492833	2.93855	0.00329757	0.020282
ENSG00000234028.4	101928403	EIF2AK3-DT	82.1903	0.671038	0.228383	2.93821	0.00330114	0.0202919
ENSG00000291029.1	360132	FKBP9P1	136.577	-0.6361	0.216606	-2.93666	0.00331763	0.0203811
ENSG00000204625.10	10255	HCG9	14.5119	1.4563	0.496134	2.93529	0.00333236	0.0204595
ENSG00000249593.6	NA	ENSG00000249593	162.676	-0.593834	0.202414	-2.93376	0.00334884	0.0205484
ENSG00000233875.1	NA	ENSG00000233875	114.341	-0.563441	0.192139	-2.93247	0.00336273	0.0206214
ENSG00000289611.1	NA	ENSG00000289611	28.0549	-0.993467	0.338811	-2.93221	0.00336556	0.0206265
ENSG00000264772.6	NA	ENSG00000264772	15556.6	-0.553012	0.188672	-2.93109	0.0033778	0.0206892
ENSG00000236830.8	100506428	CBR3-AS1	187.811	0.579102	0.19765	2.92993	0.00339034	0.0207538
ENSG00000266872.1	NA	ENSG00000266872	68.7783	-0.737335	0.251673	-2.92974	0.00339247	0.0207545
ENSG00000272324.5	NA	DAP-DT	181.16	-0.808805	0.276091	-2.92948	0.00339525	0.0207593
ENSG00000234286.3	NA	ENSG00000234286	111.639	-0.706535	0.241222	-2.92898	0.00340075	0.0207806
ENSG00000203711.16	100130967	LINC02901	11.5637	1.90986	0.652459	2.92717	0.00342067	0.0208784
ENSG00000289741.1	NA	ENSG00000289741	65.6901	-0.731911	0.250042	-2.92715	0.0034208	0.0208784
ENSG00000245864.5	109729137	MEF2C-AS2	68.6322	-0.772488	0.264005	-2.92604	0.00343307	0.0209409
ENSG00000288663.1	NA	ENSG00000288663	1519.18	-0.465117	0.158979	-2.92565	0.00343736	0.0209547
ENSG00000260252.1	NA	ENSG00000260252	109.889	0.724949	0.247852	2.92492	0.00344543	0.0209915
ENSG00000263276.1	NA	ENSG00000263276	31.4382	0.965368	0.330135	2.92416	0.00345383	0.0210303
ENSG00000250328.7	153163	MGC32805	18.8393	-1.53271	0.524244	-2.92366	0.00345941	0.0210518
ENSG00000280372.1	NA	ENSG00000280372	19.3227	1.31236	0.448944	2.92323	0.00346426	0.021069
ENSG00000274964.1	NA	ENSG00000274964	159.183	0.69753	0.23865	2.92282	0.00346881	0.0210843
ENSG00000285793.1	285074	ANAPC1P2	264.432	0.487151	0.166719	2.92198	0.00347814	0.0211285
ENSG00000285921.1	NA	ENSG00000285921	278.839	-0.503605	0.172381	-2.92147	0.0034838	0.0211505
ENSG00000246627.6	100652846	CACNA1C-AS1	26.7644	-1.11437	0.381788	-2.91882	0.00351357	0.0213187
ENSG00000271270.8	100507032	TMCC1-DT	216.929	-0.507597	0.173934	-2.91833	0.00351908	0.0213396
ENSG00000291087.1	1416	CRYBB2P1	247.788	-0.555383	0.190409	-2.91679	0.00353657	0.0214331
ENSG00000281501.1	NA	SEPSECS-AS1	118.245	0.611334	0.20968	2.91555	0.00355061	0.0215056
ENSG00000277782.1	NA	ENSG00000277782	43.9253	0.967082	0.331808	2.91458	0.00356163	0.0215596
ENSG00000232907.9	101926987	DLGAP4-AS1	605.813	-0.526337	0.180626	-2.91395	0.00356886	0.0215856
ENSG00000285822.1	NA	ENSG00000285822	77.3417	-0.719378	0.246883	-2.91384	0.00357009	0.0215856
ENSG00000273272.2	NA	ENSG00000273272	7.4756	2.02745	0.695841	2.91367	0.00357207
ENSG00000289579.1	NA	ENSG00000289579	30.5866	0.947406	0.325356	2.91191	0.00359227	0.021707
ENSG00000244953.1	NA	ENSG00000244953	195.435	-0.642331	0.220616	-2.91153	0.00359661	0.0217079
ENSG00000266821.1	NA	ENSG00000266821	19.1161	1.2814	0.440113	2.91153	0.00359663	0.0217079
ENSG00000290770.1	84278	MFSD14CP	1981.24	0.42936	0.14753	2.91033	0.00361052	0.021779
ENSG00000289014.1	NA	ENSG00000289014	13.2824	-1.53959	0.52919	-2.90934	0.00362195	0.0218353
ENSG00000230262.9	158257	LINC02603	39.5269	0.916815	0.315402	2.90681	0.00365132	0.0219995
ENSG00000243572.1	105377096	LINC02017	2.5969	4.62285	1.59071	2.90615	0.00365911
ENSG00000273077.1	NA	ENSG00000273077	7.77829	-2.07652	0.714565	-2.90599	0.00366096	0.0220447
ENSG00000293256.1	NA	CBX3P2	18.9584	-1.27232	0.438136	-2.90394	0.00368496	0.0221763
ENSG00000291132.1	339483	ENSG00000291132	155.113	0.562954	0.193919	2.90304	0.00369559	0.0222273
ENSG00000223768.4	642852	LINC00205	1625.59	-0.484199	0.166827	-2.90239	0.00370322	0.0222603
ENSG00000287069.1	NA	ENSG00000287069	81.5416	-0.737174	0.254028	-2.90194	0.00370862	0.0222798
ENSG00000236528.3	NA	ENSG00000236528	182.694	-0.62942	0.216978	-2.90086	0.00372145	0.0223439
ENSG00000285948.1	NA	ENSG00000285948	458.048	-0.551919	0.190278	-2.90058	0.00372467	0.0223445
ENSG00000293358.1	NA	ENSG00000293358	29.4783	1.04292	0.359567	2.90048	0.00372588	0.0223445
ENSG00000225611.3	729083	CCDC13-AS2	17.0931	1.35381	0.466871	2.89976	0.00373452	0.0223766
ENSG00000286847.1	105375216	ENSG00000286847	87.5585	0.703178	0.242503	2.89967	0.00373558	0.0223766
ENSG00000283959.2	101927245	ENSG00000283959	71.9345	-0.613186	0.211482	-2.89947	0.00373794	0.0223778
ENSG00000269194.1	105372435	ENSG00000269194	85.2885	-0.606927	0.209459	-2.8976	0.00376031	0.0224987
ENSG00000166770.12	100128252	ZNF667-AS1	653.31	0.454257	0.156832	2.89645	0.00377412	0.0225683
ENSG00000275383.1	NA	ENSG00000275383	22.9872	1.22648	0.423526	2.89587	0.00378105	0.0225966
ENSG00000225331.2	NA	LINC01678	13.2511	-1.48945	0.514444	-2.89526	0.00378847	0.0226279
ENSG00000223511.7	NA	LINC02968	10.8178	-1.67156	0.577637	-2.8938	0.00380616	0.0227073
ENSG00000292340.1	NA	LINC02968	10.8178	-1.67156	0.577637	-2.8938	0.00380616	0.0227073
ENSG00000269139.2	NA	ENSG00000269139	179.192	-0.637213	0.220323	-2.89218	0.00382577	0.0228111
ENSG00000279658.1	NA	ENSG00000279658	98.1736	0.673238	0.232799	2.89193	0.00382878	0.0228159
ENSG00000238279.3	NA	ENSG00000238279	18.744	-1.33245	0.461219	-2.88898	0.00386493	0.023018
ENSG00000290424.1	646938	ENSG00000290424	6.67118	-2.18467	0.756257	-2.88879	0.00386721
ENSG00000286752.1	NA	ENSG00000286752	3.72405	4.08962	1.41622	2.8877	0.0038807
ENSG00000290555.1	106660612	LINC00680	274.107	-0.506732	0.175515	-2.88711	0.00388802	0.0231422
ENSG00000273017.1	NA	ENSG00000273017	25.3531	1.163	0.402956	2.88617	0.00389964	0.023198
ENSG00000235497.5	NA	LINC02923	6.08616	3.0701	1.06399	2.88546	0.00390841
ENSG00000268635.2	NA	ENSG00000268635	126.826	-0.635767	0.220339	-2.88541	0.00390904	0.0232406
ENSG00000291053.1	440278	CATSPER2P1	1028.08	-0.615379	0.213329	-2.88464	0.00391857	0.0232838
ENSG00000230641.1	NA	USP12-DT	10.3672	1.77588	0.615935	2.88323	0.00393626	0.0233741
ENSG00000223393.2	NA	ENSG00000223393	48.1035	-0.804972	0.279207	-2.88306	0.00393829	0.0233741
ENSG00000223993.2	101929646	LINC02647	5.05515	4.07586	1.41414	2.88223	0.00394876
ENSG00000238273.3	NA	ENSG00000238273	65.1819	0.726532	0.2521	2.88192	0.00395266	0.0234424
ENSG00000288542.1	NA	ENSG00000288542	243.363	-0.600303	0.20831	-2.88178	0.00395433	0.0234424
ENSG00000267251.2	NA	ENSG00000267251	80.4178	0.87674	0.304256	2.88159	0.00395673	0.0234432
ENSG00000245910.9	NA	SNHG6	357.045	-0.482382	0.167435	-2.881	0.00396409	0.0234733
ENSG00000238258.1	NA	ENSG00000238258	1201.78	-0.521001	0.180907	-2.87994	0.00397751	0.0235393
ENSG00000267257.1	NA	ENSG00000267257	106.362	-0.690273	0.239707	-2.87965	0.00398116	0.0235474
ENSG00000260011.2	NA	ENSG00000260011	20.6487	-1.23463	0.428821	-2.87913	0.00398768	0.0235725
ENSG00000290368.1	NA	ENSG00000290368	10.529	-1.64555	0.57183	-2.87769	0.00400593	0.0236668
ENSG00000287553.1	NA	ENSG00000287553	82.5894	-0.628059	0.218329	-2.87667	0.00401901	0.0237213
ENSG00000235381.1	NA	ENSG00000235381	437.411	-0.522075	0.181495	-2.87652	0.00402083	0.0237213
ENSG00000291123.1	337875	H2BP1	279.324	-0.537721	0.186941	-2.87643	0.00402204	0.0237213
ENSG00000255062.2	NA	TIRAP-AS1	311.42	0.50277	0.174895	2.87469	0.00404421	0.0238385
ENSG00000263400.8	101101775	TMEM220-AS1	27.1415	1.04376	0.36314	2.87425	0.00404987	0.0238582
ENSG00000229750.1	NA	ENSG00000229750	42.5382	-0.89454	0.311496	-2.87175	0.00408205	0.0240341
ENSG00000278431.1	NA	ENSG00000278431	38.2704	0.874343	0.304621	2.87027	0.00410123	0.0241333
ENSG00000279795.1	NA	ENSG00000279795	31.7531	1.01332	0.353095	2.86983	0.0041069	0.0241529
ENSG00000290871.1	2970	GTF2IP1	9192.44	-0.429711	0.149755	-2.86943	0.00411211	0.0241697
ENSG00000253704.4	101926977	VIRMA-DT	36.4558	0.897937	0.312994	2.86887	0.00411946	0.0241992
ENSG00000249856.1	NA	ENSG00000249856	3.47602	4.31312	1.50376	2.86822	0.00412788
ENSG00000235070.3	NA	ENSG00000235070	6.06316	-3.07654	1.07321	-2.86668	0.00414801
ENSG00000272918.1	NA	ENSG00000272918	618.136	0.458294	0.159928	2.86563	0.00416181	0.0244205
ENSG00000275807.1	NA	ENSG00000275807	329.445	-0.570969	0.199248	-2.86563	0.00416186	0.0244205
ENSG00000248774.1	NA	ENSG00000248774	390.129	0.524069	0.183056	2.8629	0.00419787	0.0246178
ENSG00000261312.1	NA	ENSG00000261312	456.341	-0.551567	0.192693	-2.86242	0.00420417	0.0246273
ENSG00000290047.1	NA	ENSG00000290047	53.3843	0.734192	0.256494	2.86242	0.00420425	0.0246273
ENSG00000268191.1	NA	ENSG00000268191	77.848	-0.744683	0.260217	-2.86178	0.00421272	0.0246629
ENSG00000280190.1	NA	ENSG00000280190	16.0208	1.47092	0.514039	2.8615	0.00421642	0.0246706
ENSG00000251393.5	NA	ENSG00000251393	44.9893	-0.941175	0.328987	-2.86082	0.0042254	0.0247092
ENSG00000273489.1	NA	ENSG00000273489	1422.79	0.496849	0.173711	2.86021	0.00423363	0.0247433
ENSG00000253167.1	106479020	WASHC5-AS1	235.859	-0.570275	0.199401	-2.85994	0.00423724	0.0247504
ENSG00000242125.3	8420	SNHG3	2544.96	-0.430305	0.150477	-2.85961	0.00424159	0.0247588
ENSG00000234361.1	NA	ENSG00000234361	12.3668	1.57322	0.550179	2.85947	0.00424348	0.0247588
ENSG00000250615.1	NA	ENSG00000250615	422.19	-0.526637	0.184305	-2.85742	0.00427102	0.0249054
ENSG00000273058.2	NA	ENSG00000273058	31.9204	-0.93353	0.326772	-2.85682	0.00427902	0.0249146
ENSG00000254027.1	NA	LNMICC	58.6743	-0.7277	0.254728	-2.85677	0.0042797	0.0249146
ENSG00000279561.3	100132249	ENSG00000279561	162.784	-0.555855	0.194575	-2.85677	0.00427982	0.0249146
ENSG00000275389.1	NA	ENSG00000275389	15.5449	-1.36385	0.477508	-2.85618	0.0042877	0.0249464
ENSG00000293465.1	NA	ENSG00000293465	161.088	0.506909	0.177521	2.85549	0.00429699	0.0249864
ENSG00000225578.1	100874001	NCBP2-AS1	133.055	-0.676854	0.237115	-2.85454	0.00430996	0.0250477
ENSG00000285551.2	124902436	LINC02929	15.0213	1.6446	0.576195	2.85424	0.004314	0.0250571
ENSG00000234578.1	NA	ENSG00000234578	29.4843	1.11577	0.39102	2.8535	0.00432406	0.0251014
ENSG00000255857.8	100506649	PXN-AS1	2176.26	0.547093	0.191756	2.85307	0.00432995	0.0251215
ENSG00000259380.6	NA	LINC02895	15.4369	1.67608	0.587824	2.85134	0.00435356	0.0252443
ENSG00000285569.4	105373429	ENSG00000285569	37.1686	1.19928	0.420684	2.85077	0.00436133	0.0252751
ENSG00000254548.1	NA	ENSG00000254548	42.6934	-0.890712	0.312495	-2.85033	0.00436744	0.0252902
ENSG00000245648.2	101928100	KLRK1-AS1	69.375	0.744452	0.26119	2.85023	0.00436882	0.0252902
ENSG00000235743.2	NA	ENSG00000235743	7.10125	-2.08813	0.733161	-2.84812	0.00439787
ENSG00000253102.1	NA	ENSG00000253102	302.648	-0.658317	0.231317	-2.84596	0.00442784	0.0256175
ENSG00000249375.8	100270680	CASC11	197.455	-0.607743	0.213592	-2.84535	0.00443629	0.025652
ENSG00000278816.1	NA	ENSG00000278816	8.56695	1.66293	0.585335	2.84099	0.00449738	0.0259907
ENSG00000260633.1	NA	ENSG00000260633	6.07583	2.19241	0.771973	2.84001	0.00451118
ENSG00000287088.1	NA	ENSG00000287088	60.1177	0.789425	0.278019	2.83946	0.00451894	0.0261007
ENSG00000228485.1	NA	GRK5-IT1	15.1202	-1.46897	0.517395	-2.83917	0.00452312	0.0261103
ENSG00000228506.4	NA	PNISR-AS1	329.028	-0.514278	0.181153	-2.83891	0.00452672	0.0261165
ENSG00000260500.1	NA	ENSG00000260500	73.3173	0.706079	0.248874	2.8371	0.00455258	0.026251
ENSG00000177993.3	100874123	ZNRF3-AS1	25.9879	1.1014	0.388266	2.83671	0.00455809	0.0262681
ENSG00000233237.9	79940	LINC00472	773.336	0.40014	0.141084	2.8362	0.00456545	0.0262959
ENSG00000290117.1	NA	ENSG00000290117	58.4286	0.721055	0.254282	2.83565	0.00457328	0.0263185
ENSG00000290908.1	NA	ENSG00000290908	107.5	-0.665229	0.234614	-2.83542	0.00457651	0.0263185
ENSG00000269749.1	NA	ENSG00000269749	93.7257	-0.659495	0.232594	-2.83539	0.00457702	0.0263185
ENSG00000293404.1	NA	ENSG00000293404	230.212	0.476196	0.16801	2.83432	0.00459229	0.0263858
ENSG00000284664.1	NA	ENSG00000284664	15.4377	1.38573	0.488928	2.83422	0.00459383	0.0263858
ENSG00000289935.1	NA	ENSG00000289935	25.7734	-1.05253	0.371541	-2.83287	0.00461329	0.0264828
ENSG00000286924.1	NA	ENSG00000286924	14.573	-1.38531	0.489088	-2.83243	0.00461957	0.0265042
ENSG00000258526.8	NA	ENSG00000258526	37.42	0.848099	0.299479	2.83192	0.00462695	0.0265318
ENSG00000289382.2	105375713	ENSG00000289382	38.2297	0.960869	0.339419	2.83092	0.00464145	0.0266001
ENSG00000293258.1	NA	ENSG00000293258	78.5528	-0.698833	0.24697	-2.82962	0.0046603	0.0266934
ENSG00000279584.1	NA	ENSG00000279584	6.27414	1.98162	0.700373	2.82938	0.00466381
ENSG00000266993.3	NA	ENSG00000266993	540.604	-0.479147	0.169463	-2.82744	0.00469221	0.0268613
ENSG00000268798.1	NA	ENSG00000268798	47.9778	-0.773288	0.273516	-2.82721	0.00469552	0.0268654
ENSG00000280067.1	NA	ENSG00000280067	91.0798	0.606786	0.214782	2.82513	0.00472621	0.0270259
ENSG00000225420.1	101928371	ENSG00000225420	215.968	0.604005	0.213859	2.82431	0.0047382	0.0270795
ENSG00000280435.1	NA	ENSG00000280435	288.445	0.541109	0.191611	2.824	0.0047428	0.0270893
ENSG00000290026.1	NA	ENSG00000290026	91.8158	0.638478	0.226102	2.82384	0.00474515	0.0270893
ENSG00000247049.2	NA	ENSG00000247049	63.664	-0.675795	0.239441	-2.82239	0.00476668	0.0271871
ENSG00000264272.1	NA	ENSG00000264272	35.3063	-0.895616	0.317332	-2.82233	0.00476755	0.0271871
ENSG00000289974.1	NA	ENSG00000289974	2.92413	-4.62715	1.63996	-2.8215	0.00477998
ENSG00000257042.1	NA	ENSG00000257042	89.2696	-0.730599	0.258946	-2.82144	0.00478092	0.0272483
ENSG00000290469.1	NA	ENSG00000290469	26.9146	-1.07544	0.381698	-2.81751	0.00483977	0.0275664
ENSG00000247828.10	100505894	TMEM161B-DT	1443.97	0.504359	0.179027	2.81723	0.00484399	0.0275664
ENSG00000254571.1	NA	ENSG00000254571	59.0385	-0.757744	0.268972	-2.81718	0.00484473	0.0275664
ENSG00000228065.13	NA	LINC01515	557.092	-0.446219	0.158418	-2.81671	0.00485179	0.0275914
ENSG00000262899.1	NA	ENSG00000262899	37.675	0.955016	0.339091	2.8164	0.00485657	0.0276034
ENSG00000254911.3	619383	SCARNA9	319.018	-0.521895	0.185452	-2.81418	0.00489024	0.0277795
ENSG00000225891.2	NA	DHDDS-AS1	81.6873	0.618009	0.219869	2.81081	0.00494165	0.0280561
ENSG00000272240.1	NA	ENSG00000272240	118.493	0.617976	0.219898	2.81029	0.00494976	0.0280867
ENSG00000274383.1	NA	ENSG00000274383	55.5254	-0.75937	0.270244	-2.80994	0.00495503	0.0281012
ENSG00000240541.3	100874091	TM4SF1-AS1	8.27989	-1.81565	0.646461	-2.80859	0.00497582	0.0282036
ENSG00000272320.1	NA	ENSG00000272320	7.93628	1.97182	0.702197	2.80808	0.00498381	0.0282261
ENSG00000253215.1	NA	ENSG00000253215	8.35394	-2.26198	0.805553	-2.80799	0.00498525	0.0282261
ENSG00000262049.2	NA	ENSG00000262049	758.193	-0.468083	0.166809	-2.8061	0.00501454	0.0283763
ENSG00000288966.1	NA	ENSG00000288966	15.8758	1.31529	0.468985	2.80455	0.00503866	0.0284972
ENSG00000259448.3	NA	LINC02352	32.8556	-0.930264	0.332398	-2.79865	0.00513172	0.0290036
ENSG00000226332.2	NA	ENSG00000226332	134.517	-0.682536	0.243892	-2.79852	0.0051338	0.0290036
ENSG00000290683.1	NA	ENSG00000290683	142.62	-0.591652	0.21169	-2.7949	0.00519154	0.0293138
ENSG00000255108.1	NA	ENSG00000255108	658.722	-0.555236	0.198746	-2.7937	0.00521086	0.0294068
ENSG00000185904.12	84856	LINC00839	1260.81	0.408231	0.146156	2.79311	0.00522034	0.0294442
ENSG00000204183.3	NA	GDF5-AS1	16.7533	-1.34539	0.48174	-2.79277	0.00522584	0.0294591
ENSG00000267106.9	284385	ZNF561-AS1	2021.13	0.407318	0.145914	2.79149	0.00524664	0.0295603
ENSG00000279848.1	NA	ENSG00000279848	4.01445	3.97237	1.42317	2.7912	0.00525127
ENSG00000272203.1	NA	ENSG00000272203	4.45694	2.77216	0.994425	2.7877	0.00530829
ENSG00000280989.2	100874531	LINC00581	7.33667	-2.38375	0.855151	-2.78752	0.00531127
ENSG00000253857.2	105375844	ENSG00000253857	2.55623	4.57287	1.64154	2.78571	0.00534098
ENSG00000288967.1	NA	ENSG00000288967	6.66058	-2.11654	0.759991	-2.78495	0.0053536
ENSG00000284052.1	NA	ENSG00000284052	84.5619	0.680125	0.244447	2.78229	0.0053976	0.0303942
ENSG00000287397.1	101927388	ENSG00000287397	11.3753	1.52169	0.547118	2.78129	0.00541441	0.0304723
ENSG00000260101.2	101927402	AFTPH-DT	22.1535	1.1518	0.414216	2.78068	0.00542448	0.0305123
ENSG00000260910.2	NA	SWINGN	35.9622	0.856771	0.308151	2.78036	0.00542983	0.0305258
ENSG00000280046.1	NA	ENSG00000280046	864.826	0.381819	0.137345	2.77999	0.00543605	0.0305442
ENSG00000261338.2	NA	ENSG00000261338	55.8667	0.736805	0.265212	2.77817	0.00546657	0.0306989
ENSG00000271252.1	NA	ENSG00000271252	7.3382	-2.50614	0.902175	-2.77788	0.00547145
ENSG00000270362.2	100288198	HMGN3-AS1	155.962	-0.598987	0.215652	-2.77756	0.0054768	0.0307397
ENSG00000293512.1	NA	ENSG00000293512	962.692	-0.526591	0.189645	-2.77672	0.00549105	0.0308029
ENSG00000291289.1	NA	ENSG00000291289	12.4187	-1.40281	0.505263	-2.7764	0.00549644	0.0308164
ENSG00000286782.1	NA	ENSG00000286782	24.7199	1.07231	0.38625	2.77621	0.00549961	0.0308175
ENSG00000290731.1	440895	ENSG00000290731	42.3112	-0.857269	0.308898	-2.77525	0.00551585	0.0308809
ENSG00000254485.5	NA	ENSG00000254485	80.8739	-0.651565	0.234796	-2.77503	0.00551966	0.0308809
ENSG00000261393.1	NA	ENSG00000261393	98.0996	-0.648696	0.233763	-2.77502	0.00551989	0.0308809
ENSG00000287879.1	NA	ENSG00000287879	22.4748	1.12883	0.407138	2.77259	0.00556118	0.031095
ENSG00000287242.1	NA	ENSG00000287242	294.075	-0.590842	0.213127	-2.77225	0.00556701	0.0311108
ENSG00000234336.7	NA	JAZF1-AS1	67.6226	-0.655112	0.23633	-2.77202	0.0055709	0.0311157
ENSG00000263494.1	NA	ENSG00000263494	1.89368	4.44579	1.60392	2.77183	0.00557421
ENSG00000249159.6	NA	ENSG00000249159	10.7132	1.71239	0.617909	2.77127	0.00558382	0.0311538
ENSG00000266994.1	NA	ENSG00000266994	56.3191	-0.747297	0.269669	-2.77117	0.00558553	0.0311538
ENSG00000259810.2	NA	ENSG00000259810	9.75761	1.96096	0.707648	2.7711	0.00558676	0.0311538
ENSG00000243150.6	100996447	MLF1-DT	165.882	-0.637391	0.230037	-2.77082	0.00559156	0.0311637
ENSG00000248429.5	285505	GASK1B-AS1	70.6391	-0.714509	0.257983	-2.7696	0.0056126	0.0312642
ENSG00000282542.1	NA	ENSG00000282542	97.1447	0.596997	0.215611	2.76886	0.00562534	0.0313182
ENSG00000234478.1	107985353	ACBD3-AS1	179.272	-0.593304	0.214298	-2.7686	0.00562982	0.0313263
ENSG00000266261.1	NA	ENSG00000266261	42.3234	-1.02345	0.369706	-2.76829	0.00563516	0.0313392
ENSG00000289745.1	NA	ENSG00000289745	23.2714	1.03195	0.372842	2.76779	0.00564371	0.0313698
ENSG00000261529.1	NA	ENSG00000261529	44.8315	0.906921	0.327695	2.76758	0.00564744	0.0313736
ENSG00000226328.8	100506714	NUP50-DT	153.352	0.510394	0.184477	2.76671	0.00566247	0.0314402
ENSG00000267784.1	NA	ENSG00000267784	26.5334	1.08892	0.393714	2.76577	0.0056788	0.031514
ENSG00000224616.5	NA	RTCA-AS1	336.723	0.514468	0.186032	2.76547	0.00568403	0.0315261
ENSG00000268756.1	NA	ENSG00000268756	15.0813	-1.53229	0.55416	-2.76506	0.00569123	0.0315491
ENSG00000258390.2	100506999	LINC02318	9.66257	1.75722	0.635681	2.76431	0.00570431	0.0316046
ENSG00000267282.1	NA	ENSG00000267282	78.2538	-0.712106	0.257653	-2.76382	0.00571298	0.0316357
ENSG00000259367.1	NA	AKAP13-AS1	10.2654	-1.68833	0.610939	-2.7635	0.00571851	0.031642
ENSG00000280138.1	NA	ENSG00000280138	526.866	0.418184	0.151329	2.7634	0.00572023	0.031642
ENSG00000246526.3	339988	LINC02481	22.3715	1.23501	0.446962	2.76313	0.00572506	0.0316517
ENSG00000288945.1	NA	ENSG00000288945	45.8543	0.828984	0.30032	2.76033	0.00577426	0.0319067
ENSG00000284803.1	NA	ENSG00000284803	6891.07	-0.520366	0.188567	-2.75958	0.00578749	0.0319438
ENSG00000274677.1	NA	ENSG00000274677	42.0392	0.84464	0.306083	2.75951	0.00578882	0.0319438
ENSG00000261996.1	NA	ENSG00000261996	14.1585	-1.284	0.465315	-2.75943	0.00579027	0.0319438
ENSG00000272682.1	NA	ENSG00000272682	12.8551	1.62121	0.587893	2.75766	0.00582171	0.0321002
ENSG00000249906.1	100288866	NGFR-AS1	25.6765	-1.09069	0.395572	-2.75724	0.0058291	0.0321238
ENSG00000285006.1	NA	ENSG00000285006	90.4025	-0.649336	0.235569	-2.75646	0.005843	0.0321832
ENSG00000268051.1	NA	ENSG00000268051	9.12046	1.87796	0.681414	2.75597	0.00585177	0.0322143
ENSG00000272777.1	NA	ENSG00000272777	33.8985	0.914614	0.331946	2.75531	0.00586369	0.0322628
ENSG00000279432.1	NA	ENSG00000279432	184.131	0.630528	0.228926	2.75429	0.00588191	0.0323458
ENSG00000258876.1	NA	TGFB3-AS1	11.6738	-1.57776	0.573001	-2.7535	0.00589612	0.0324067
ENSG00000256512.1	NA	ENSG00000256512	382.902	0.491558	0.178572	2.75272	0.00591025	0.0324671
ENSG00000259577.2	NA	CERNA1	37.8385	-0.851024	0.309219	-2.75217	0.00592012	0.0325014
ENSG00000283155.1	NA	ENSG00000283155	79.7952	-0.622254	0.226108	-2.75203	0.00592279	0.0325014
ENSG00000293104.1	NA	ENSG00000293104	277.577	-0.460727	0.16744	-2.75159	0.00593062	0.0325271
ENSG00000289224.1	NA	ENSG00000289224	31.0016	-0.955742	0.347467	-2.7506	0.00594864	0.0326086
ENSG00000285812.1	NA	ENSG00000285812	49.2366	0.774563	0.281664	2.74995	0.00596039	0.0326557
ENSG00000291217.1	731275	LINC01347	255.312	0.412103	0.149977	2.74777	0.00600029	0.0328569
ENSG00000268471.6	54553	MIR4453HG	213.424	0.529448	0.192917	2.74444	0.00606146	0.0331743
ENSG00000293016.1	NA	ENSG00000293016	50.1471	-0.877999	0.319959	-2.7441	0.00606777	0.0331912
ENSG00000239774.1	NA	TTC14-DT	7.75997	2.00225	0.729791	2.74359	0.00607709	0.0332113
ENSG00000287264.1	NA	ENSG00000287264	8.35387	1.64872	0.600944	2.74355	0.00607787	0.0332113
ENSG00000260447.1	NA	ENSG00000260447	61.4425	-0.704331	0.256816	-2.74255	0.0060964	0.033295
ENSG00000247679.3	NA	ENSG00000247679	227.786	0.469485	0.171353	2.73988	0.00614623	0.0335494
ENSG00000238058.2	NA	CAMSAP1-DT	100.891	-0.563575	0.20575	-2.73913	0.00616014	0.0336076
ENSG00000224848.4	NA	ENSG00000224848	72.6983	0.665425	0.242961	2.73882	0.0061661	0.0336224
ENSG00000257452.1	NA	ENSG00000257452	17.8268	-1.26486	0.462145	-2.73693	0.00620148	0.0337974
ENSG00000282772.1	NA	ENSG00000282772	80.7348	-0.680405	0.248699	-2.73586	0.0062217	0.0338897
ENSG00000272807.1	NA	ENSG00000272807	108.938	0.628022	0.229708	2.734	0.00625704	0.0340642
ENSG00000223523.1	NA	ENSG00000223523	22.0467	1.06424	0.389331	2.7335	0.00626653	0.0340853
ENSG00000286585.3	105374174	ENSG00000286585	15.1802	1.30864	0.478757	2.7334	0.00626839	0.0340853
ENSG00000229891.4	102723775	LINC01315	14.8534	-1.42878	0.522757	-2.73317	0.00627287	0.0340853
ENSG00000254539.1	NA	ENSG00000254539	28.443	-0.89381	0.327031	-2.7331	0.00627409	0.0340853
ENSG00000235609.7	NA	ENSG00000235609	5.48679	2.26241	0.827855	2.73286	0.00627867
ENSG00000289476.1	NA	ENSG00000289476	29.9037	1.05739	0.387033	2.73203	0.00629447	0.034178
ENSG00000241269.1	NA	ENSG00000241269	15.4281	-1.31582	0.481714	-2.73153	0.00630403	0.0342119
ENSG00000279863.1	NA	ENSG00000279863	42.8017	0.782293	0.286425	2.73123	0.00630977	0.0342251
ENSG00000233016.9	84973	SNHG7	1235.21	-0.44153	0.16169	-2.73072	0.00631959	0.0342604
ENSG00000271122.1	101930085	HERPUD2-AS1	988.946	-0.525978	0.19272	-2.72923	0.0063482	0.0343951
ENSG00000229294.1	NA	ENSG00000229294	16.7165	1.31198	0.48077	2.72891	0.00635435	0.0343951
ENSG00000289429.1	NA	ENSG00000289429	20.0563	1.14871	0.420943	2.72891	0.00635442	0.0343951
ENSG00000248489.4	100289230	CHD1-DT	139.228	0.549952	0.20156	2.72848	0.00636274	0.0344221
ENSG00000228434.1	NA	ENSG00000228434	157.38	-0.56736	0.20797	-2.72809	0.00637024	0.0344446
ENSG00000286233.1	NA	ENSG00000286233	13.5816	-1.45559	0.533738	-2.72717	0.00638798	0.0345225
ENSG00000231840.2	NA	TMEM139-AS1	32.1103	0.922075	0.338159	2.72675	0.00639607	0.0345481
ENSG00000255135.5	124902718	EMSY-DT	47.8123	-0.764224	0.280392	-2.72555	0.00641942	0.0346562
ENSG00000248846.3	NA	LINC02065	11.1344	1.51973	0.557669	2.72515	0.00642725	0.0346803
ENSG00000248008.5	100506668	NRAV	364.143	-0.362928	0.1332	-2.72469	0.00643614	0.034701
ENSG00000270061.1	NA	ENSG00000270061	27.7162	1.08561	0.398446	2.72461	0.0064378	0.034701
ENSG00000255839.1	NA	ENSG00000255839	43.6167	-0.842188	0.309147	-2.72423	0.00644517	0.0347226
ENSG00000293210.1	NA	SSR4P1	70.1377	-0.659022	0.242023	-2.72297	0.00646979	0.0348371
ENSG00000225437.6	101929239	PACRG-AS2	3.76398	-2.8302	1.03951	-2.72263	0.00647643
ENSG00000204685.9	NA	STARD7-AS1	308.006	-0.418999	0.153895	-2.72263	0.00647654	0.0348553
ENSG00000233296.2	NA	TMEM18-DT	92.9068	-0.617364	0.226795	-2.72212	0.00648644	0.0348904
ENSG00000287629.1	124906232	ENSG00000287629	203.911	0.506254	0.186034	2.7213	0.00650252	0.0349587
ENSG00000229463.2	NA	LYST-AS1	6.24559	2.055	0.75528	2.72085	0.00651145
ENSG00000228748.2	NA	ENSG00000228748	1175.33	-0.450339	0.165566	-2.72001	0.00652809	0.0350779
ENSG00000268941.2	79160	LINC01711	8.63148	-1.68873	0.620902	-2.71981	0.00653202	0.0350808
ENSG00000221953.5	388759	LINC02897	91.6006	0.571137	0.210066	2.71884	0.00655106	0.0351592
ENSG00000290548.1	NA	ENSG00000290548	328.024	-0.48571	0.178654	-2.71872	0.00655343	0.0351592
ENSG00000268895.6	503538	A1BG-AS1	424.696	-0.460934	0.169587	-2.71798	0.00656817	0.03522
ENSG00000261663.1	NA	ECI1-AS1	68.7075	0.652193	0.239988	2.71761	0.00657562	0.0352417
ENSG00000233735.5	NA	ENSG00000233735	48.1343	-0.812354	0.298959	-2.71728	0.00658212	0.0352582
ENSG00000250903.11	100508120	GMDS-DT	357.952	0.466387	0.171674	2.71671	0.00659349	0.0352877
ENSG00000274026.2	100131997	FAM27E3	42.9638	-0.792625	0.291765	-2.71666	0.00659445	0.0352877
ENSG00000225439.4	100507171	BOLA3-DT	363.943	-0.466434	0.171726	-2.71616	0.00660439	0.0353226
ENSG00000228452.1	NA	C1orf50-AS1	24.4581	-1.01438	0.373838	-2.71341	0.00665938	0.0355982
ENSG00000197734.10	283579	C14orf178	77.7118	-0.65494	0.241448	-2.71255	0.0066768	0.0356729
ENSG00000271978.2	NA	ENSG00000271978	92.0282	0.602457	0.222115	2.71237	0.00668044	0.0356739
ENSG00000232679.2	NA	LINC01705	9.64407	-2.08996	0.770784	-2.71147	0.00669851	0.0357519
ENSG00000278266.1	NA	ENSG00000278266	58.4845	0.749741	0.27659	2.71066	0.00671493	0.035821
ENSG00000223486.1	124905179	LINC03053	48.2036	-0.74556	0.275072	-2.71041	0.00671997	0.0358295
ENSG00000267334.1	NA	KIF18B-DT	4.56074	-2.51804	0.929034	-2.71039	0.00672041
ENSG00000259705.1	105370809	FBN1-DT	28.8572	-0.969453	0.357732	-2.71	0.00672834	0.0358378
ENSG00000271344.1	NA	ENSG00000271344	15.9482	-1.27497	0.47049	-2.70987	0.00673092	0.0358378
ENSG00000250786.4	100505806	SNHG18	21.6662	-1.10357	0.407247	-2.70982	0.00673194	0.0358378
ENSG00000257379.1	NA	ENSG00000257379	14092.9	-0.490722	0.18115	-2.70893	0.00675015	0.0359162
ENSG00000289023.1	NA	ENSG00000289023	5.62601	2.08563	0.770017	2.70855	0.0067577
ENSG00000276317.1	NA	ENSG00000276317	14.4337	-1.48989	0.550216	-2.70783	0.00677238	0.0360137
ENSG00000293339.1	NA	ENSG00000293339	119.004	-0.646887	0.238908	-2.70768	0.00677544	0.0360137
ENSG00000293076.1	NA	ENSG00000293076	103.963	-0.615295	0.227308	-2.70687	0.00679199	0.0360831
ENSG00000289449.1	NA	ENSG00000289449	49.0617	-0.78324	0.289431	-2.70614	0.0068071	0.0361448
ENSG00000268584.1	NA	ENSG00000268584	31.5411	-0.945039	0.349255	-2.70587	0.00681252	0.036155
ENSG00000279364.1	NA	ENSG00000279364	522.871	0.516647	0.191034	2.70447	0.00684134	0.0362893
ENSG00000226445.2	NA	THBS2-AS1	423.838	-0.567194	0.209775	-2.70382	0.00685466	0.0363413
[truncated: 18,054 more rows]

## Sheet: Significant genes
Table S4: Human reference genome based differential gene expression (S_100_9hr vs. C_9hr).
Ensembl ID	Entrez ID	Gene Symbol	baseMean	log2FoldChange	lfcSE	stat	pvalue	padj
ENSG00000244239.1	NA	ICA1-AS1	3.73156	-4.72668	1.41918	-3.33057	0.000866674
ENSG00000258399.8	NA	MIR493HG	188.501	-4.63895	0.277623	-16.7096	1.11635e-62	1.92254e-59
ENSG00000289974.1	NA	ENSG00000289974	2.92413	-4.62715	1.63996	-2.8215	0.00477998
ENSG00000288530.1	NA	ENSG00000288530	818.773	-4.23823	0.189302	-22.3887	5.06846e-111	5.23724e-107
ENSG00000234752.1	105755953	LINC02676	2.23736	-4.22138	1.57659	-2.67753	0.00741677
ENSG00000287484.1	NA	ENSG00000287484	1.1568	-4.05189	1.84919	-2.19117	0.0284392
ENSG00000232500.2	NA	ENSG00000232500	1.03204	-4.04032	2.00749	-2.01262	0.0441548
ENSG00000289961.1	NA	ENSG00000289961	15.7072	-3.94257	0.662242	-5.95337	2.62672e-09	9.32711e-08
ENSG00000253659.2	NA	ENSG00000253659	54.9938	-3.89888	0.385346	-10.1179	4.60275e-24	1.21949e-21
ENSG00000254261.1	NA	ENSG00000254261	1.92433	-3.85789	1.76829	-2.1817	0.0291318
ENSG00000232558.1	100874295	ENSG00000254261	1.26706	-3.85787	1.75221	-2.20171	0.0276855
ENSG00000289844.1	NA	ENSG00000289844	1.47988	-3.85517	1.7069	-2.25858	0.0239098
ENSG00000259837.1	388456	LINC01904	1.99857	-3.85291	1.61726	-2.38236	0.017202
ENSG00000289195.1	NA	ENSG00000289195	1.58182	-3.8516	1.74362	-2.20897	0.0271767
ENSG00000255032.1	NA	TSPAN18-AS1	6.31367	-3.71208	1.19333	-3.1107	0.00186643
ENSG00000289832.1	NA	ENSG00000289832	4.99681	-3.67585	1.2489	-2.94326	0.0032477
ENSG00000274507.1	NA	ENSG00000274507	1.20421	-3.63443	1.81725	-1.99996	0.0455051
ENSG00000289409.2	NA	ENSG00000289409	1.42738	-3.63128	1.79738	-2.02031	0.0433508
ENSG00000287184.1	NA	ENSG00000287184	19.5774	-3.6299	0.558924	-6.49444	8.33428e-11	3.91446e-09
ENSG00000229711.1	NA	ENSG00000229711	1.61075	-3.62398	1.75869	-2.06061	0.0393402
ENSG00000251216.2	NA	ENSG00000251216	303.606	-3.58981	0.277892	-12.918	3.56333e-38	3.06833e-35
ENSG00000253632.1	NA	ENSG00000253632	2.5673	-3.55699	1.62917	-2.18332	0.0290124
ENSG00000289962.1	NA	ENSG00000289962	1.93259	-3.54293	1.63716	-2.16407	0.0304587
ENSG00000290806.1	100506790	ENSG00000290806	1.64043	-3.52891	1.78517	-1.97679	0.0480651
ENSG00000255644.1	NA	ENSG00000255644	9.55671	-3.41948	0.825794	-4.14084	3.46041e-05	0.000439267
ENSG00000279061.1	NA	ENSG00000279061	1.75552	-3.39683	1.71884	-1.97623	0.0481283
ENSG00000261856.1	101927348	LINC02186	2.73523	-3.36145	1.63365	-2.05763	0.0396256
ENSG00000225407.3	NA	ENSG00000225407	68.6592	-3.29215	0.331684	-9.92553	3.22372e-23	7.24145e-21
ENSG00000276012.1	NA	ENSG00000276012	327.795	-3.29159	0.203827	-16.1489	1.15511e-58	1.49197e-55
ENSG00000234279.2	NA	LINC01937	5.49973	-3.25454	0.917058	-3.5489	0.000386849
ENSG00000236437.2	NA	LINC02151	61.4332	-3.25051	0.320768	-10.1335	3.92249e-24	1.09544e-21
ENSG00000279140.1	NA	ENSG00000279140	3.42482	-3.24699	1.3784	-2.35561	0.0184921
ENSG00000271858.5	11068	ENSG00000271858	997.805	-3.2439	0.183764	-17.6525	9.72809e-70	5.02602e-66
ENSG00000228539.1	NA	ENSG00000228539	3.36807	-3.24297	1.40618	-2.30623	0.0210977
ENSG00000235849.1	100874102	HS6ST2-AS1	1.93267	-3.2235	1.60554	-2.00774	0.0446712
ENSG00000231419.6	154822	LINC00689	749.54	-3.14755	0.182356	-17.2605	9.32552e-67	2.40901e-63
ENSG00000258517.3	NA	ENSG00000258517	4.18293	-3.12792	1.40666	-2.22364	0.0261725
ENSG00000245067.8	255130	IGFBP7-AS1	71.5019	-3.11476	0.290729	-10.7136	8.78351e-27	3.49077e-24
ENSG00000270052.1	NA	ENSG00000270052	4.92726	-3.10899	1.25979	-2.46786	0.0135922
ENSG00000293145.1	NA	ENSG00000293145	1.94235	-3.08594	1.57202	-1.96305	0.0496408
ENSG00000290075.1	124902611	ENSG00000290075	3.69055	-3.08265	1.31625	-2.34199	0.0191814
ENSG00000235070.3	NA	ENSG00000235070	6.06316	-3.07654	1.07321	-2.86668	0.00414801
ENSG00000225391.5	100294720	NHEG1	19.4697	-3.06219	0.535079	-5.72286	1.04743e-08	3.27974e-07
ENSG00000286580.1	124900869	ENSG00000286580	3.09817	-3.03889	1.25886	-2.41401	0.0157782
ENSG00000289462.1	NA	ENSG00000289462	2.87569	-3.02876	1.42602	-2.12393	0.0336763
ENSG00000289265.1	NA	ENSG00000289265	2.77818	-3.01647	1.35537	-2.22557	0.0260429
ENSG00000289052.1	NA	ENSG00000289052	3.10759	-2.99458	1.34978	-2.21857	0.026516
ENSG00000286850.1	NA	ENSG00000286850	2.23728	-2.9869	1.4855	-2.01071	0.0443564
ENSG00000259036.1	NA	ENSG00000259036	3.32294	-2.96541	1.1787	-2.51583	0.0118753
ENSG00000237954.7	NA	ENSG00000237954	9.44433	-2.95527	0.725771	-4.0719	4.66307e-05	0.000570894
ENSG00000289386.2	107984172	ENSG00000289386	5.59432	-2.94707	0.915814	-3.21798	0.00129097
ENSG00000256824.1	NA	ENSG00000256824	36.334	-2.91767	0.358181	-8.1458	3.76767e-16	4.26079e-14
ENSG00000257761.3	124902964	ENSG00000257761	41.5947	-2.90938	0.444321	-6.54792	5.83447e-11	2.8717e-09
ENSG00000232316.2	105377957	LINC02518	5.7623	-2.84509	0.902724	-3.15168	0.00162335
ENSG00000225437.6	101929239	PACRG-AS2	3.76398	-2.8302	1.03951	-2.72263	0.00647643
ENSG00000235399.1	NA	ENSG00000235399	2.69008	-2.8207	1.26283	-2.23363	0.0255073
ENSG00000225756.1	138948	DBH-AS1	840.335	-2.81664	0.161567	-17.4332	4.61486e-68	1.58951e-64
ENSG00000259237.2	105370822	LINC02490	3.53375	-2.80097	1.39463	-2.00841	0.0446002
ENSG00000280119.1	285097	ENSG00000280119	36.0509	-2.71244	0.395661	-6.85548	7.10757e-12	4.26991e-10
ENSG00000231221.1	107178918	LINC01593	5.72428	-2.70659	0.82285	-3.28929	0.0010044
ENSG00000249509.1	NA	NEUROG2-AS1	10.8143	-2.6977	0.627862	-4.29665	1.73397e-05	0.000240822
ENSG00000228421.2	NA	ENSG00000228421	103.651	-2.68968	0.262005	-10.2657	1.00561e-24	3.14879e-22
ENSG00000250708.3	101928478	LINC02269	78.5722	-2.68101	0.346061	-7.74723	9.39185e-15	8.66482e-13
ENSG00000289612.1	NA	ENSG00000289612	15.4845	-2.67402	0.53601	-4.98875	6.077e-07	1.25087e-05
ENSG00000236426.5	NA	ENSG00000236426	11.5434	-2.65442	0.647513	-4.0994	4.1422e-05	0.000513822
ENSG00000272639.1	NA	ENSG00000272639	6.68292	-2.62759	0.846275	-3.10489	0.00190348
ENSG00000264514.1	NA	ENSG00000264514	9.41348	-2.62574	0.633779	-4.14299	3.42814e-05	0.000435707
ENSG00000283480.1	NA	ENSG00000283480	414.973	-2.62284	0.209399	-12.5256	5.41146e-36	4.25836e-33
ENSG00000259017.1	NA	ENSG00000259017	42.279	-2.62256	0.37981	-6.90494	5.02247e-12	3.10762e-10
ENSG00000196668.4	100287569	LINC00173	72.313	-2.55011	0.29301	-8.70314	3.22813e-18	4.83424e-16
ENSG00000227719.1	NA	ENSG00000227719	476.962	-2.5485	0.220519	-11.5568	6.8176e-31	3.7077e-28
ENSG00000259929.5	NA	ENSG00000259929	16.7325	-2.54446	0.555098	-4.5838	4.56611e-06	7.52498e-05
ENSG00000235058.1	NA	ZMYND10-AS1	7.50181	-2.52706	0.749292	-3.3726	0.000744619
ENSG00000267868.1	NA	ENSG00000267868	17.691	-2.5263	0.542417	-4.65749	3.20096e-06	5.51258e-05
ENSG00000253682.2	105375638	ENSG00000253682	4.56814	-2.52063	1.01591	-2.48115	0.0130958
ENSG00000289447.2	NA	ENSG00000289447	190.622	-2.51987	0.249035	-10.1185	4.57253e-24	1.21949e-21
ENSG00000267334.1	NA	KIF18B-DT	4.56074	-2.51804	0.929034	-2.71039	0.00672041
ENSG00000271252.1	NA	ENSG00000271252	7.3382	-2.50614	0.902175	-2.77788	0.00547145
ENSG00000265126.1	NA	ENSG00000265126	41.1992	-2.49931	0.354611	-7.04803	1.81464e-12	1.25844e-10
ENSG00000227438.1	NA	COL6A2-DT	8.53356	-2.49844	0.745336	-3.3521	0.000802008	0.00638948
ENSG00000223930.9	NA	ENSG00000223930	166.413	-2.49728	0.233849	-10.679	1.27591e-26	4.88294e-24
ENSG00000249669.12	NA	CARMN	430.581	-2.49062	0.22047	-11.2969	1.35948e-29	6.68928e-27
ENSG00000287209.2	NA	ENSG00000287209	13.6516	-2.46794	0.627313	-3.93415	8.34928e-05	0.00093067
ENSG00000250961.2	NA	RMEL3	49.7114	-2.42361	0.330229	-7.33918	2.14912e-13	1.73491e-11
ENSG00000281832.1	441177	LINC00602	154.765	-2.41452	0.204125	-11.8287	2.77502e-32	1.79214e-29
ENSG00000241111.1	100652759	PRICKLE2-AS1	54.2408	-2.41056	0.296252	-8.13686	4.05664e-16	4.45928e-14
ENSG00000287898.1	124902641	ENSG00000287898	10.4223	-2.40768	0.601686	-4.00156	6.29257e-05	0.000730574
ENSG00000205086.8	400950	LINC02898	61.7111	-2.40472	0.304631	-7.89389	2.92917e-15	2.85539e-13
ENSG00000288832.1	NA	ENSG00000288832	8.01218	-2.4003	0.761755	-3.15101	0.00162708	0.0114684
ENSG00000280989.2	100874531	LINC00581	7.33667	-2.38375	0.855151	-2.78752	0.00531127
ENSG00000222042.2	NA	ENSG00000222042	17.7216	-2.37995	0.483558	-4.92175	8.57737e-07	1.69465e-05
ENSG00000279903.1	NA	SLC7A2-IT1	6.37968	-2.37241	0.787825	-3.01135	0.00260091
ENSG00000275805.1	NA	ENSG00000275805	12.6186	-2.37103	0.725971	-3.26601	0.00109076	0.00827518
ENSG00000234452.5	101926906	SLC16A12-AS1	7.87528	-2.33916	0.712607	-3.28253	0.00102879	0.0079155
ENSG00000254340.2	124901882	ENSG00000254340	91.4167	-2.31253	0.238242	-9.70665	2.82474e-22	5.95673e-20
ENSG00000285744.1	NA	MITA1	350.283	-2.3015	0.191173	-12.0388	2.22079e-33	1.52983e-30
ENSG00000287290.1	NA	ENSG00000287290	11.3747	-2.30024	0.607629	-3.78561	0.000153334	0.00158599
ENSG00000251281.1	NA	ENSG00000251281	4.47958	-2.29744	1.09426	-2.09953	0.0357699
ENSG00000288931.1	NA	ENSG00000288931	11.3068	-2.2944	0.686521	-3.34207	0.000831553	0.00659435
ENSG00000250043.1	NA	ENSG00000250043	44.0041	-2.2864	0.329915	-6.93027	4.20039e-12	2.66274e-10
ENSG00000254192.1	NA	ENSG00000254192	917.673	-2.2735	0.154942	-14.6732	9.56645e-49	9.88501e-46
ENSG00000286384.1	NA	ENSG00000286384	4.08844	-2.27293	1.10213	-2.0623	0.039179
ENSG00000235280.2	NA	MCF2L-AS1	62.0305	-2.26889	0.306972	-7.39121	1.45504e-13	1.23237e-11
ENSG00000253215.1	NA	ENSG00000253215	8.35394	-2.26198	0.805553	-2.80799	0.00498525	0.0282261
ENSG00000272438.1	NA	ENSG00000272438	16.5771	-2.24901	0.503768	-4.46438	8.03001e-06	0.000122021
ENSG00000272465.1	NA	ENSG00000272465	5.21661	-2.23323	0.927143	-2.40872	0.0160087
ENSG00000248174.8	101928509	LINC02268	533.138	-2.20564	0.198516	-11.1107	1.11341e-28	5.00211e-26
ENSG00000235597.3	150568	LINC01102	68.2545	-2.20094	0.276346	-7.96442	1.66007e-15	1.68171e-13
ENSG00000229921.7	100505879	KIF25-AS1	29.8954	-2.19182	0.396084	-5.53372	3.13501e-08	8.85082e-07
ENSG00000291298.1	NA	ENSG00000291298	21.4256	-2.18642	0.425705	-5.136	2.80648e-07	6.29054e-06
ENSG00000290424.1	646938	ENSG00000290424	6.67118	-2.18467	0.756257	-2.88879	0.00386721
ENSG00000248343.1	NA	ENSG00000248343	14.3046	-2.17477	0.523602	-4.15347	3.27471e-05	0.000418782
ENSG00000234445.1	100874081	FGF14-AS1	57.6946	-2.16151	0.364254	-5.93408	2.95502e-09	1.03858e-07
ENSG00000204850.4	NA	ENSG00000204850	50.3346	-2.15438	0.284399	-7.57522	3.5853e-14	3.24973e-12
ENSG00000227078.1	NA	LINC02094	5.06325	-2.15279	0.871243	-2.47094	0.0134757
ENSG00000256879.1	NA	PDE3A-AS1	37.7474	-2.14603	0.393361	-5.45563	4.87991e-08	1.32e-06
ENSG00000203876.10	100505933	ADD3-AS1	196.416	-2.14264	0.190945	-11.2212	3.20841e-29	1.50693e-26
ENSG00000273321.1	NA	ENSG00000273321	3.93158	-2.1394	1.05582	-2.02629	0.0427351
ENSG00000280357.1	NA	ENSG00000280357	4.28465	-2.13472	0.994239	-2.14709	0.0317863
ENSG00000249406.3	NA	ENSG00000249406	2492.86	-2.1283	0.208805	-10.1927	2.13638e-24	6.132e-22
ENSG00000286790.1	124903658	ENSG00000286790	17.9692	-2.12627	0.483223	-4.40018	1.0816e-05	0.000157633
ENSG00000261266.2	NA	ENSG00000261266	70.5111	-2.12124	0.299662	-7.07879	1.45415e-12	1.02216e-10
ENSG00000272115.1	NA	ENSG00000272115	13.5835	-2.11817	0.504314	-4.20011	2.66782e-05	0.000352063
ENSG00000288967.1	NA	ENSG00000288967	6.66058	-2.11654	0.759991	-2.78495	0.0053536
ENSG00000286318.1	NA	ENSG00000286318	19.0707	-2.11172	0.482263	-4.37877	1.19348e-05	0.000171998
ENSG00000285294.1	643650	LINC00842	52.8991	-2.10915	0.316178	-6.67075	2.54497e-11	1.40627e-09
ENSG00000253888.2	105379340	ENSG00000253888	9.12254	-2.10904	0.701682	-3.00569	0.00264981	0.0170489
ENSG00000239677.6	NA	PDZRN3-AS1	10.522	-2.09984	0.609445	-3.44549	0.000570018	0.00476537
ENSG00000257548.1	NA	ENSG00000257548	9.92966	-2.09265	0.640614	-3.26663	0.00108835	0.00826297
ENSG00000254042.2	NA	SLIT3-AS2	2215.5	-2.09175	0.156345	-13.379	8.02181e-41	7.53539e-38
ENSG00000234944.1	101929445	LINC02623	31.6719	-2.09126	0.355421	-5.88389	4.00736e-09	1.36211e-07
ENSG00000232679.2	NA	LINC01705	9.64407	-2.08996	0.770784	-2.71147	0.00669851	0.0357519
ENSG00000235743.2	NA	ENSG00000235743	7.10125	-2.08813	0.733161	-2.84812	0.00439787
ENSG00000235902.1	NA	ENSG00000235902	5.40621	-2.08468	0.924173	-2.25573	0.0240876
ENSG00000264345.2	105372030	LINC01894	16.1747	-2.07869	0.552955	-3.75923	0.000170435	0.00173755
ENSG00000259031.1	NA	ENSG00000259031	247.567	-2.07741	0.175979	-11.8049	3.68128e-32	2.23757e-29
ENSG00000273077.1	NA	ENSG00000273077	7.77829	-2.07652	0.714565	-2.90599	0.00366096	0.0220447
ENSG00000234052.2	105372763	LINC01673	10.1174	-2.0663	0.684165	-3.02018	0.00252627	0.0163843
ENSG00000257265.1	NA	ENSG00000257265	6.09142	-2.06569	0.877476	-2.35413	0.018566
ENSG00000250877.1	NA	ENSG00000250877	42.7513	-2.06286	0.343615	-6.00339	1.9324e-09	7.03082e-08
ENSG00000257579.1	NA	ENSG00000257579	20.5121	-2.05118	0.491821	-4.17059	3.03811e-05	0.000394382
ENSG00000280623.1	NA	PCAT14	33.1459	-2.04731	0.371651	-5.5087	3.61491e-08	9.98741e-07
ENSG00000260390.1	NA	ENSG00000260390	5.37653	-2.04672	0.793563	-2.57916	0.00990418
ENSG00000229257.2	NA	ENSG00000229257	54.0293	-2.04014	0.370948	-5.49979	3.80239e-08	1.04357e-06
ENSG00000291061.1	NA	ENSG00000291061	56.6069	-2.02989	0.286008	-7.09733	1.27192e-12	9.06395e-11
ENSG00000206417.8	NA	H1-10-AS1	453.05	-2.00841	0.193314	-10.3894	2.77156e-25	9.54618e-23
ENSG00000234225.2	NA	ENSG00000234225	5.28133	-2.00451	0.857806	-2.33679	0.01945
ENSG00000279827.1	NA	ENSG00000279827	144.041	-2.00332	0.254604	-7.86839	3.59235e-15	3.46914e-13
ENSG00000279458.2	NA	ENSG00000279458	4.29293	-2.00205	0.925571	-2.16305	0.0305376
ENSG00000245870.5	101927074	LINC00682	432.299	-1.99281	0.198416	-10.0436	9.80523e-24	2.41232e-21
ENSG00000269371.1	NA	ENSG00000269371	187.984	-1.99112	0.215217	-9.25166	2.21026e-20	3.93769e-18
ENSG00000232470.1	NA	ENSG00000232470	21.0297	-1.98992	0.481598	-4.13192	3.59746e-05	0.000454432
ENSG00000289702.1	NA	ENSG00000289702	59.032	-1.9891	0.270686	-7.34837	2.00632e-13	1.65851e-11
ENSG00000275494.2	NA	ENSG00000275494	11.4033	-1.98034	0.629297	-3.1469	0.0016501	0.0115911
ENSG00000282390.1	NA	ENSG00000282390	458.346	-1.97845	0.168803	-11.7204	1.0015e-31	5.74918e-29
ENSG00000233538.1	NA	ENSG00000233538	6.5309	-1.97069	0.838774	-2.34948	0.0187994
ENSG00000269971.1	NA	ENSG00000269971	4.91851	-1.97045	0.960757	-2.05094	0.0402731
ENSG00000236883.1	NA	ENSG00000236883	6.26756	-1.96517	0.898656	-2.18679	0.0287577
ENSG00000287335.2	NA	ENSG00000287335	54.346	-1.95776	0.298992	-6.54787	5.83623e-11	2.8717e-09
ENSG00000255438.2	NA	ENSG00000255438	417.901	-1.9492	0.19047	-10.2336	1.40224e-24	4.14429e-22
ENSG00000249996.1	NA	PPIC-AS1	35.205	-1.94287	0.392489	-4.95012	7.4169e-07	1.49685e-05
ENSG00000279227.2	NA	ENSG00000279227	57.2633	-1.94174	0.294149	-6.60119	4.07865e-11	2.07039e-09
ENSG00000258499.1	101929002	LINC02287	6.90295	-1.93924	0.788001	-2.46096	0.0138564
ENSG00000287990.1	NA	ENSG00000287990	46.288	-1.93765	0.296578	-6.53337	6.43066e-11	3.11962e-09
ENSG00000254885.1	NA	ENSG00000254885	3.94484	-1.92758	0.974574	-1.97787	0.047943
ENSG00000233806.9	101927289	LINC01237	156.222	-1.92591	0.240557	-8.00604	1.18465e-15	1.2241e-13
ENSG00000256064.1	NA	ENSG00000256064	19.9391	-1.92581	0.468591	-4.10978	3.96041e-05	0.000493642
ENSG00000233124.2	103625683	LINC00456	19.1171	-1.92397	0.473593	-4.0625	4.85508e-05	0.000590206
ENSG00000237027.1	NA	ENSG00000237027	21.361	-1.92269	0.423834	-4.53641	5.72189e-06	9.15237e-05
ENSG00000278946.1	NA	ENSG00000278946	10.5516	-1.91421	0.614871	-3.11319	0.00185076	0.0126817
ENSG00000286898.1	NA	ENSG00000286898	394.512	-1.91046	0.208735	-9.15255	5.56048e-20	9.41908e-18
ENSG00000259519.1	NA	ENSG00000259519	26.0471	-1.90532	0.416602	-4.57348	4.79683e-06	7.85509e-05
ENSG00000257270.1	NA	ENSG00000257270	239.444	-1.90436	0.202005	-9.42728	4.20867e-21	7.90694e-19
ENSG00000271216.2	NA	LINC01050	27.1628	-1.9029	0.388159	-4.90236	9.46935e-07	1.83577e-05
ENSG00000234149.1	NA	ENSG00000234149	26.1258	-1.90125	0.428041	-4.44174	8.92327e-06	0.000134018
ENSG00000283647.1	NA	ENSG00000283647	7.99868	-1.90089	0.837822	-2.26885	0.0232772	0.0916281
ENSG00000282904.2	107986277	ENSG00000282904	16.185	-1.89587	0.492278	-3.85122	0.00011753	0.00125718
ENSG00000223462.2	NA	ENSG00000223462	5.88988	-1.89557	0.8194	-2.31337	0.0207024
ENSG00000274492.1	NA	ENSG00000274492	54.4644	-1.88917	0.283884	-6.6547	2.8387e-11	1.5438e-09
ENSG00000278893.1	NA	ENSG00000278893	486.033	-1.87686	0.203534	-9.22138	2.9331e-20	5.13689e-18
ENSG00000229205.5	399706	LINC00200	50.7587	-1.87635	0.322892	-5.81108	6.20719e-09	2.04264e-07
ENSG00000242391.2	NA	ENSG00000242391	7.98314	-1.87445	0.701517	-2.67199	0.00754034	0.0391207
ENSG00000283051.1	101928311	LINC01668	4.0171	-1.87002	0.922739	-2.0266	0.0427033
ENSG00000277597.2	NA	ENSG00000277597	202.903	-1.86827	0.238128	-7.84567	4.30642e-15	4.12021e-13
ENSG00000278934.1	NA	ENSG00000278934	43.244	-1.86588	0.320663	-5.81884	5.92591e-09	1.96258e-07
ENSG00000248540.3	283731	ENSG00000248540	94.1101	-1.86484	0.258441	-7.21576	5.3635e-13	3.98713e-11
ENSG00000281453.1	103611157	TGFB2-OT1	50.4632	-1.86476	0.31544	-5.91161	3.38771e-09	1.17863e-07
ENSG00000273760.1	NA	ENSG00000273760	7.07126	-1.85919	0.771566	-2.40963	0.0159686
ENSG00000270321.2	NA	ENSG00000270321	11.7621	-1.85901	0.553403	-3.35924	0.00078156	0.00627008
ENSG00000286875.1	NA	ENSG00000286875	163.524	-1.85369	0.222183	-8.34309	7.23717e-17	9.23231e-15
ENSG00000259807.2	NA	ENSG00000259807	26.72	-1.85207	0.372513	-4.97183	6.63256e-07	1.35711e-05
ENSG00000277223.1	NA	ENSG00000277223	42.9717	-1.85084	0.410618	-4.50744	6.5613e-06	0.000102808
ENSG00000289840.1	NA	ENSG00000289840	19.9069	-1.85013	0.435945	-4.24397	2.19602e-05	0.000296621
ENSG00000276166.1	NA	ENSG00000276166	37.5012	-1.84696	0.352486	-5.23982	1.60733e-07	3.80931e-06
ENSG00000259555.1	NA	ENSG00000259555	56.2696	-1.84696	0.360845	-5.11842	3.08101e-07	6.80258e-06
ENSG00000262115.1	NA	ENSG00000262115	35.7221	-1.8367	0.36351	-5.05267	4.35665e-07	9.3384e-06
ENSG00000248927.1	NA	ENSG00000248927	60.791	-1.8356	0.313716	-5.85116	4.88165e-09	1.63243e-07
ENSG00000272729.1	NA	ENSG00000272729	47.7882	-1.83379	0.335028	-5.47353	4.41162e-08	1.19961e-06
ENSG00000253445.1	NA	ENSG00000253445	36.6221	-1.82896	0.364728	-5.01459	5.31456e-07	1.11165e-05
ENSG00000253629.1	NA	ENSG00000253629	20.4914	-1.82803	0.456128	-4.00772	6.13084e-05	0.000715011
ENSG00000248719.2	NA	PRDM8-AS1	93.9426	-1.82775	0.231007	-7.91212	2.53051e-15	2.51421e-13
ENSG00000258554.1	NA	ENSG00000258554	56.2122	-1.82723	0.323498	-5.64835	1.61996e-08	4.85191e-07
ENSG00000223764.2	100130417	LINC02593	228.033	-1.81614	0.187942	-9.66328	4.31825e-22	8.9241e-20
ENSG00000240541.3	100874091	TM4SF1-AS1	8.27989	-1.81565	0.646461	-2.80859	0.00497582	0.0282036
ENSG00000289563.1	NA	ENSG00000289563	7.21908	-1.81552	0.731705	-2.48121	0.0130936
ENSG00000228064.1	NA	ENSG00000228064	4.68707	-1.81393	0.916957	-1.97821	0.0479053
ENSG00000203706.9	NA	SERTAD4-AS1	80.4545	-1.8114	0.250131	-7.24181	4.42722e-13	3.41392e-11
ENSG00000271380.1	NA	ENSG00000271380	337.343	-1.8106	0.210054	-8.6197	6.71282e-18	9.76952e-16
ENSG00000243319.7	283480	FGF14-IT1	248.614	-1.80688	0.38922	-4.64231	3.44543e-06	5.89431e-05
ENSG00000288817.1	NA	ENSG00000288817	6.78343	-1.80571	0.776553	-2.32529	0.0200563
ENSG00000251573.2	100287592	LINC02106	15.557	-1.80468	0.492873	-3.66155	0.000250695	0.002403
ENSG00000276704.1	NA	ENSG00000276704	11.9868	-1.80079	0.608347	-2.96013	0.0030751	0.0192226
ENSG00000260517.3	NA	ENSG00000260517	7.71403	-1.79788	0.699893	-2.56879	0.0102054
ENSG00000250302.3	152578	LINC01618	128.519	-1.79684	0.203098	-8.84714	8.97887e-19	1.38476e-16
ENSG00000230749.5	100873998	MEIS1-AS2	569.834	-1.7965	0.174143	-10.3162	5.95092e-25	1.98358e-22
ENSG00000273416.1	NA	ENSG00000273416	4.8667	-1.79397	0.87051	-2.06082	0.0393201
ENSG00000258168.6	NA	ENSG00000258168	49.8815	-1.78903	0.281227	-6.3615	1.99798e-10	8.86056e-09
ENSG00000289414.2	NA	ENSG00000289414	20.4914	-1.78854	0.43422	-4.11896	3.80581e-05	0.00047783
ENSG00000225506.2	NA	CYP4A22-AS1	7.79627	-1.78567	0.675854	-2.64209	0.00823967	0.0419411
ENSG00000250092.2	105374516	ENSG00000250092	13.1929	-1.78484	0.556494	-3.20729	0.00133993	0.00981254
ENSG00000265519.1	NA	ENSG00000265519	52.4572	-1.77767	0.301675	-5.89267	3.80006e-09	1.30452e-07
ENSG00000258412.1	NA	ENSG00000258412	11.9563	-1.77554	0.588055	-3.01934	0.00253325	0.016401
ENSG00000243368.2	NA	MCCC1-AS1	51.6719	-1.77267	0.298956	-5.92952	3.03817e-09	1.06418e-07
ENSG00000251011.6	NA	TMEM108-AS1	122.032	-1.7719	0.282796	-6.26567	3.71227e-10	1.56567e-08
ENSG00000223811.1	NA	ENSG00000223811	11.3024	-1.77104	0.598762	-2.95784	0.00309801	0.0193307
ENSG00000280607.1	NA	ENSG00000280607	11.7654	-1.76868	0.590538	-2.99503	0.00274413	0.0175428
ENSG00000233143.4	NA	DIRC3-AS1	376.739	-1.76031	0.183621	-9.58662	9.10218e-22	1.77458e-19
ENSG00000223774.5	NA	ENSG00000223774	65.6967	-1.75531	0.271953	-6.45448	1.08588e-10	5.0091e-09
ENSG00000232079.7	284825	LINC01697	32.2158	-1.75207	0.361028	-4.85299	1.21616e-06	2.31429e-05
ENSG00000188365.3	NA	ENSG00000188365	28.6579	-1.74986	0.396235	-4.41622	1.00443e-05	0.00014848
ENSG00000230435.1	NA	ENSG00000230435	118.238	-1.74747	0.211005	-8.28167	1.21457e-16	1.51207e-14
ENSG00000257809.1	NA	MYL6B-AS1	100.412	-1.74286	0.232645	-7.49152	6.80781e-14	6.0124e-12
ENSG00000226122.1	100129427	DDC-AS1	182.395	-1.73851	0.186945	-9.29959	1.40986e-20	2.60144e-18
ENSG00000288587.1	NA	ENSG00000288587	3.69831	-1.73833	0.864716	-2.01029	0.0444006
ENSG00000286596.1	NA	ENSG00000286596	312.252	-1.73613	0.180266	-9.63096	5.91718e-22	1.19887e-19
ENSG00000256458.1	NA	ENSG00000256458	51.2004	-1.7354	0.314551	-5.51708	3.44677e-08	9.58395e-07
ENSG00000276384.1	NA	ENSG00000276384	12.3254	-1.73457	0.543108	-3.19377	0.00140426	0.010147
ENSG00000235663.1	NA	SAPCD1-AS1	31.7181	-1.73312	0.366167	-4.73315	2.21059e-06	4.02149e-05
ENSG00000286583.1	NA	ZBTB7C-AS1	12.4003	-1.7291	0.557197	-3.10321	0.00191432	0.0130565
ENSG00000234362.7	101929723	LINC01914	16.6214	-1.72892	0.477892	-3.61781	0.000297112	0.00276831
ENSG00000288985.2	NA	ENSG00000288985	26.9352	-1.72569	0.376104	-4.58833	4.46796e-06	7.39863e-05
ENSG00000288828.1	NA	ENSG00000288828	34.7011	-1.72489	0.343251	-5.02517	5.03e-07	1.05855e-05
ENSG00000260328.1	NA	ENSG00000260328	9.59521	-1.72242	0.651075	-2.6455	0.00815698	0.0416022
ENSG00000239911.4	NA	PRKAG2-AS1	50.6635	-1.72168	0.307768	-5.59409	2.21788e-08	6.52916e-07
ENSG00000261265.1	NA	ENSG00000261265	8.93107	-1.7178	0.667163	-2.57478	0.0100305	0.0486825
ENSG00000250467.1	NA	PHOX2B-AS1	427.09	-1.71736	0.195198	-8.79803	1.39236e-18	2.11577e-16
ENSG00000278928.1	NA	ENSG00000278928	960.976	-1.71234	0.158295	-10.8173	2.84924e-27	1.22672e-24
ENSG00000227769.7	NA	ENSG00000227769	19.7072	-1.71134	0.457372	-3.74167	0.000182799	0.00184639
ENSG00000249568.1	NA	ENSG00000249568	34.8273	-1.71055	0.375705	-4.55291	5.29095e-06	8.52907e-05
ENSG00000229821.1	NA	ENSG00000229821	42.789	-1.70301	0.398809	-4.27023	1.95272e-05	0.000266573
ENSG00000248254.1	NA	ENSG00000248254	97.9698	-1.69486	0.226131	-7.49503	6.62825e-14	5.95563e-12
ENSG00000287520.1	NA	ENSG00000287520	9.60944	-1.6948	0.634148	-2.67256	0.00752752	0.039106
ENSG00000280233.1	NA	ENSG00000280233	27.5486	-1.69312	0.36024	-4.69997	2.60197e-06	4.59593e-05
ENSG00000262202.4	NA	ENSG00000262202	314.298	-1.6925	0.249564	-6.78181	1.18679e-11	6.81286e-10
ENSG00000237595.7	101927512	LINC01275	6.87502	-1.69213	0.749531	-2.25759	0.0239714
ENSG00000265971.1	NA	ENSG00000265971	16.5642	-1.69099	0.485649	-3.48191	0.000497849	0.00424095
ENSG00000249035.7	101927096	CLMAT3	140.948	-1.68949	0.21592	-7.82461	5.09245e-15	4.82755e-13
ENSG00000268941.2	79160	LINC01711	8.63148	-1.68873	0.620902	-2.71981	0.00653202	0.0350808
ENSG00000259367.1	NA	AKAP13-AS1	10.2654	-1.68833	0.610939	-2.7635	0.00571851	0.031642
ENSG00000254389.3	78998	RHPN1-AS1	27.0578	-1.68701	0.385688	-4.37404	1.21968e-05	0.000175041
ENSG00000285646.2	NA	ENSG00000285646	108.265	-1.68002	0.272951	-6.15501	7.50742e-10	2.92733e-08
ENSG00000265282.1	NA	ENSG00000265282	68.9986	-1.67507	0.277807	-6.02961	1.64355e-09	6.08701e-08
ENSG00000223511.7	NA	LINC02968	10.8178	-1.67156	0.577637	-2.8938	0.00380616	0.0227073
ENSG00000292340.1	NA	LINC02968	10.8178	-1.67156	0.577637	-2.8938	0.00380616	0.0227073
ENSG00000280061.1	NA	ENSG00000280061	113.475	-1.66946	0.228664	-7.30096	2.85721e-13	2.27104e-11
ENSG00000286610.1	NA	ENSG00000286610	6.14653	-1.66827	0.81142	-2.05599	0.0397836
ENSG00000250538.6	NA	NPY2R-AS1	6.28111	-1.66791	0.811276	-2.05591	0.0397909
ENSG00000235501.8	NA	CNN3-DT	191.719	-1.66711	0.193853	-8.59986	7.98135e-18	1.11448e-15
ENSG00000226819.1	NA	MEIS1-AS3	16.7684	-1.66649	0.502288	-3.31779	0.000907328	0.00709721
ENSG00000224893.7	105378065	LINC02840	2626.71	-1.66515	0.199043	-8.36582	5.96999e-17	7.8086e-15
ENSG00000289511.1	NA	ENSG00000289511	47.7195	-1.66435	0.28544	-5.83083	5.51518e-09	1.83833e-07
ENSG00000225146.1	NA	ENSG00000225146	7.57196	-1.66149	0.696973	-2.38386	0.017132
ENSG00000267769.1	NA	ENSG00000267769	120.292	-1.65863	0.257158	-6.44986	1.11953e-10	5.11864e-09
ENSG00000272902.2	100506286	TBC1D8-AS1	29.2806	-1.6583	0.388116	-4.27269	1.93127e-05	0.00026489
ENSG00000259125.1	105751187	LRP1-AS	154.267	-1.65227	0.224966	-7.34454	2.06467e-13	1.67986e-11
ENSG00000280283.1	NA	ENSG00000280283	7.47453	-1.65186	0.741649	-2.22728	0.0259283
ENSG00000229862.5	NA	EEF1A1-AS1	76.3765	-1.65012	0.274547	-6.01034	1.85133e-09	6.78362e-08
ENSG00000283549.1	NA	ENSG00000283549	289.763	-1.65007	0.181651	-9.0837	1.04947e-19	1.74906e-17
ENSG00000258711.2	NA	ENSG00000258711	48.3898	-1.64683	0.314556	-5.23541	1.64622e-07	3.88366e-06
ENSG00000290368.1	NA	ENSG00000290368	10.529	-1.64555	0.57183	-2.87769	0.00400593	0.0236668
ENSG00000280028.1	NA	ENSG00000280028	18.9175	-1.64466	0.448891	-3.66384	0.000248466	0.00238385
ENSG00000239482.6	105374042	ENSG00000239482	22.0275	-1.64111	0.415883	-3.94609	7.94389e-05	0.00089222
ENSG00000267791.1	NA	ENSG00000267791	14.9034	-1.64045	0.491555	-3.33726	0.000846081	0.00668391
ENSG00000272711.1	NA	HK2-DT	28.2638	-1.63622	0.361177	-4.53024	5.89159e-06	9.35143e-05
ENSG00000261600.1	NA	ENSG00000261600	14.1493	-1.6335	0.506084	-3.22773	0.00124776	0.00922255
ENSG00000249722.1	NA	ENSG00000249722	4.69394	-1.63252	0.775713	-2.10454	0.0353317
ENSG00000152931.9	25859	PART1	78.3767	-1.63215	0.231239	-7.05829	1.68567e-12	1.17689e-10
ENSG00000261618.2	NA	LINC02605	117.902	-1.62799	0.299042	-5.44401	5.20938e-08	1.39215e-06
ENSG00000236532.6	101927973	LINC01695	59.1994	-1.62775	0.308631	-5.27411	1.33402e-07	3.27421e-06
ENSG00000255866.2	NA	ENSG00000255866	105.351	-1.62642	0.30873	-5.26809	1.37847e-07	3.3436e-06
ENSG00000286334.1	NA	ENSG00000286334	38.3806	-1.62226	0.375527	-4.31996	1.56055e-05	0.000217908
ENSG00000265664.1	NA	ENSG00000265664	1097.1	-1.62208	0.163083	-9.94636	2.61584e-23	6.14307e-21
ENSG00000279141.4	401561	LINC01451	31.258	-1.61759	0.362435	-4.46312	8.07747e-06	0.000122562
ENSG00000233695.2	NA	GAS6-AS1	1242.75	-1.61133	0.21588	-7.46401	8.39295e-14	7.28776e-12
ENSG00000225285.1	NA	LINC01770	15.2361	-1.61013	0.467489	-3.44421	0.000572738	0.00478423
ENSG00000233427.1	NA	ENSG00000233427	67.4714	-1.60305	0.2585	-6.20136	5.59773e-10	2.27241e-08
ENSG00000293402.1	NA	ENSG00000293402	1650.9	-1.60282	0.161321	-9.93563	2.91326e-23	6.68948e-21
ENSG00000287496.1	NA	ENSG00000287496	18.6465	-1.59622	0.436499	-3.65686	0.000255323	0.00243381
ENSG00000225156.2	NA	ENSG00000225156	204.374	-1.59468	0.179561	-8.881	6.62628e-19	1.06983e-16
ENSG00000223949.8	101927034	ROR1-AS1	303.942	-1.59274	0.194755	-8.17815	2.88237e-16	3.38449e-14
ENSG00000251365.6	109729133	LINC02236	63.234	-1.59233	0.256962	-6.19677	5.76319e-10	2.31716e-08
ENSG00000268729.1	NA	ENSG00000268729	64.1749	-1.59161	0.289348	-5.50068	3.78323e-08	1.04246e-06
ENSG00000265096.3	NA	C1QTNF1-AS1	153.088	-1.58754	0.184225	-8.61741	6.84868e-18	9.8288e-16
ENSG00000254662.1	NA	ENSG00000254662	350.442	-1.58438	0.229262	-6.9108	4.81939e-12	3.00486e-10
ENSG00000289644.1	NA	ENSG00000289644	12.5796	-1.58125	0.592232	-2.66998	0.0075856	0.0392499
ENSG00000231806.4	NA	PCAT7	53.0811	-1.5808	0.299946	-5.27027	1.36222e-07	3.32262e-06
ENSG00000253669.4	NA	GASAL1	42.6606	-1.57892	0.309499	-5.10152	3.36933e-07	7.39179e-06
ENSG00000279094.3	105379487	LINC01670	12.3358	-1.57889	0.514998	-3.06582	0.00217071	0.0144151
ENSG00000258876.1	NA	TGFB3-AS1	11.6738	-1.57776	0.573001	-2.7535	0.00589612	0.0324067
ENSG00000237234.7	NA	ENSG00000237234	173.012	-1.57732	0.193659	-8.14485	3.79765e-16	4.26079e-14
ENSG00000228201.1	NA	ENSG00000228201	18.8353	-1.57581	0.439989	-3.58147	0.00034166	0.0030833
ENSG00000288853.1	NA	ENSG00000288853	8.75537	-1.574	0.667734	-2.35722	0.0184122	0.0770568
ENSG00000289984.1	NA	ENSG00000289984	12.0227	-1.57118	0.528752	-2.97148	0.00296366	0.0186274
ENSG00000270022.3	NA	ENSG00000270022	22.9652	-1.56935	0.435642	-3.60238	0.000315311	0.00289353
ENSG00000255109.6	NA	LINC02740	11.178	-1.56838	0.588595	-2.66461	0.00770767	0.0397224
ENSG00000262313.1	NA	ENSG00000262313	26.0867	-1.56749	0.374922	-4.18085	2.90426e-05	0.000377956
ENSG00000235237.1	NA	ENSG00000235237	156.645	-1.56488	0.234848	-6.66336	2.67635e-11	1.46321e-09
ENSG00000176912.7	NA	TYMSOS	199.942	-1.56189	0.18455	-8.46323	2.60081e-17	3.53608e-15
ENSG00000258866.2	NA	ENSG00000258866	10.6823	-1.56179	0.609588	-2.56204	0.0104059	0.0499181
ENSG00000244558.6	NA	KCNK15-AS1	29.0991	-1.55824	0.396974	-3.9253	8.66225e-05	0.000963477
ENSG00000276232.1	NA	ENSG00000276232	523.915	-1.55811	0.229912	-6.777	1.22698e-11	6.97887e-10
ENSG00000240449.1	NA	REPIN1-AS1	311.632	-1.55601	0.189193	-8.22447	1.96063e-16	2.38343e-14
ENSG00000271989.1	NA	ENSG00000271989	9.06443	-1.55488	0.676329	-2.299	0.0215049	0.0863621
ENSG00000274833.1	NA	ENSG00000274833	6.49771	-1.55114	0.703046	-2.20632	0.0273617
ENSG00000272143.2	283481	FGF14-AS2	194.035	-1.54586	0.384933	-4.01591	5.92169e-05	0.000692181
ENSG00000286248.1	NA	ENSG00000286248	123	-1.54497	0.22175	-6.96715	3.23425e-12	2.11516e-10
ENSG00000289014.1	NA	ENSG00000289014	13.2824	-1.53959	0.52919	-2.90934	0.00362195	0.0218353
ENSG00000233858.4	NA	LINC02599	8.2236	-1.53808	0.670342	-2.29446	0.0217639	0.087064
ENSG00000261898.2	NA	ENSG00000261898	28.4519	-1.53735	0.353911	-4.34389	1.39982e-05	0.0001976
ENSG00000272157.2	NA	ENSG00000272157	164.327	-1.53734	0.208876	-7.36006	1.83832e-13	1.53189e-11
ENSG00000237940.3	102723927	LINC01238	202.698	-1.53338	0.23113	-6.63425	3.26147e-11	1.71943e-09
ENSG00000250328.7	153163	MGC32805	18.8393	-1.53271	0.524244	-2.92366	0.00345941	0.0210518
ENSG00000268756.1	NA	ENSG00000268756	15.0813	-1.53229	0.55416	-2.76506	0.00569123	0.0315491
ENSG00000259352.1	NA	ENSG00000259352	139.659	-1.53198	0.22111	-6.92858	4.25093e-12	2.67835e-10
ENSG00000269534.5	NA	ENSG00000269534	45.3703	-1.53132	0.339601	-4.50919	6.50765e-06	0.000102194
ENSG00000285571.1	NA	ENSG00000285571	33.4244	-1.52708	0.33472	-4.56227	5.06034e-06	8.20856e-05
ENSG00000250234.1	NA	ENSG00000250234	10.3221	-1.52657	0.659375	-2.31517	0.0206037	0.0835878
ENSG00000257530.1	NA	BICD1-AS1	66.7207	-1.52538	0.246728	-6.18244	6.31185e-10	2.50848e-08
ENSG00000281383.1	NA	ENSG00000281383	1090.67	-1.52127	0.761098	-1.99878	0.0456324	0.152595
ENSG00000247925.2	NA	ENSG00000247925	40.8098	-1.51805	0.312741	-4.85403	1.20978e-06	2.3064e-05
ENSG00000278915.1	NA	ENSG00000278915	31.2802	-1.51594	0.345391	-4.38907	1.13839e-05	0.000164836
ENSG00000232803.1	100127888	SLCO4A1-AS1	47.9231	-1.51538	0.320327	-4.73072	2.2372e-06	4.05562e-05
ENSG00000269124.1	NA	ENSG00000269124	8.31097	-1.51263	0.737506	-2.05101	0.0402656	0.138761
ENSG00000279587.1	NA	ENSG00000279587	52.5818	-1.50714	0.306334	-4.91992	8.65788e-07	1.70729e-05
ENSG00000291342.1	NA	ENSG00000291342	28.3113	-1.50636	0.365478	-4.12161	3.76239e-05	0.000473529
ENSG00000286502.1	124902301	ENSG00000286502	139.64	-1.50229	0.201672	-7.44917	9.39292e-14	8.08809e-12
ENSG00000223374.1	NA	ENSG00000223374	267.773	-1.50038	0.232579	-6.45105	1.11076e-10	5.10111e-09
ENSG00000227195.11	284801	MIR663AHG	119.477	-1.49974	0.245184	-6.11678	9.54844e-10	3.66781e-08
ENSG00000267414.1	101927943	SETBP1-DT	30.6581	-1.49939	0.360679	-4.15714	3.22256e-05	0.000412695
ENSG00000291336.1	NA	ENSG00000291336	1062.61	-1.49419	0.177313	-8.42685	3.55103e-17	4.7042e-15
ENSG00000287047.1	105378473	ENSG00000287047	8.0391	-1.49196	0.678183	-2.19994	0.0278112	0.105034
ENSG00000272909.1	NA	ENSG00000272909	239.786	-1.4915	0.185012	-8.0616	7.53016e-16	8.10511e-14
ENSG00000275180.2	NA	ENSG00000275180	35.0258	-1.49113	0.348989	-4.2727	1.9312e-05	0.00026489
ENSG00000276317.1	NA	ENSG00000276317	14.4337	-1.48989	0.550216	-2.70783	0.00677238	0.0360137
ENSG00000225331.2	NA	LINC01678	13.2511	-1.48945	0.514444	-2.89526	0.00378847	0.0226279
ENSG00000251191.8	619351	LINC00589	21.9604	-1.48873	0.398867	-3.73239	0.000189669	0.0019082
ENSG00000234423.2	101927554	LINC01250	39.2225	-1.488	0.323288	-4.60271	4.1702e-06	7.03409e-05
ENSG00000258355.1	NA	ENSG00000258355	6.97933	-1.48619	0.733346	-2.02659	0.0427047
ENSG00000276850.5	NA	ENSG00000276850	15.2573	-1.48354	0.484887	-3.05956	0.00221666	0.0146827
ENSG00000290920.1	150244	ENSG00000290920	347.003	-1.48142	0.167154	-8.86264	7.81423e-19	1.2234e-16
ENSG00000286039.3	NA	ENSG00000286039	3832.47	-1.48013	0.144636	-10.2335	1.40376e-24	4.14429e-22
ENSG00000173077.16	50514	DELEC1	427.668	-1.47966	0.205287	-7.20774	5.68873e-13	4.19869e-11
ENSG00000293394.1	NA	ENSG00000293394	53.1841	-1.47878	0.277617	-5.32671	1.00007e-07	2.5143e-06
ENSG00000270103.3	NA	ENSG00000270103	22.3899	-1.47761	0.400551	-3.68895	0.000225184	0.00218892
ENSG00000279009.1	NA	ENSG00000279009	160.577	-1.47349	0.220946	-6.66899	2.57567e-11	1.41566e-09
ENSG00000251556.1	NA	ENSG00000251556	187.157	-1.47268	0.211311	-6.96928	3.18573e-12	2.0967e-10
ENSG00000259410.5	NA	ENSG00000259410	8.69202	-1.47053	0.673249	-2.18423	0.028945	0.108381
ENSG00000250056.8	255167	LINC01018	151.896	-1.47052	0.203793	-7.21577	5.36303e-13	3.98713e-11
ENSG00000228485.1	NA	GRK5-IT1	15.1202	-1.46897	0.517395	-2.83917	0.00452312	0.0261103
ENSG00000277301.1	101929698	ENSG00000277301	33.9149	-1.46769	0.387036	-3.79213	0.00014936	0.00155266
ENSG00000276573.1	NA	ENSG00000276573	7.61085	-1.46709	0.686729	-2.13635	0.0326509
ENSG00000259439.3	107985879	LINC01833	447.019	-1.46704	0.165242	-8.87813	6.79925e-19	1.08087e-16
ENSG00000286315.1	124901628	ENSG00000286315	20.1594	-1.46633	0.450236	-3.2568	0.00112677	0.00847989
ENSG00000229970.3	NA	ENSG00000229970	28.5535	-1.4631	0.378842	-3.86202	0.000112453	0.00121419
ENSG00000253327.2	644660	RAD21-AS1	128.62	-1.46249	0.236895	-6.17359	6.67574e-10	2.64293e-08
ENSG00000267372.2	NA	ENSG00000267372	22.2579	-1.46218	0.384874	-3.79911	0.000145214	0.00152026
ENSG00000244586.1	NA	WNT5A-AS1	98.575	-1.45954	0.223567	-6.52841	6.64725e-11	3.20963e-09
ENSG00000277504.1	NA	ENSG00000277504	47.0762	-1.45775	0.309057	-4.71677	2.39613e-06	4.31344e-05
ENSG00000286233.1	NA	ENSG00000286233	13.5816	-1.45559	0.533738	-2.72717	0.00638798	0.0345225
ENSG00000243613.1	NA	ENSG00000243613	106.469	-1.45358	0.212622	-6.83645	8.11801e-12	4.7661e-10
ENSG00000262528.2	NA	ENSG00000262528	216.087	-1.44851	0.168249	-8.60931	7.3503e-18	1.04042e-15
ENSG00000273388.1	NA	ENSG00000273388	18.7027	-1.44705	0.481952	-3.00247	0.00267797	0.0172086
ENSG00000278971.1	NA	ENSG00000278971	36.4992	-1.44254	0.388023	-3.71768	0.000201064	0.0020054
ENSG00000272323.1	101929704	TTC23L-AS1	22.0273	-1.44239	0.474149	-3.04206	0.00234966	0.0153957
ENSG00000225792.3	105375304	SNX10-AS1	163.652	-1.43983	0.212141	-6.7871	1.14409e-11	6.60439e-10
ENSG00000287837.1	NA	ENSG00000287837	64.4507	-1.43737	0.285129	-5.04113	4.62801e-07	9.83976e-06
ENSG00000256802.3	100130111	LCIIAR	29.5642	-1.43556	0.380731	-3.77053	0.000162901	0.0016699
ENSG00000264491.1	NA	ENSG00000264491	20.6707	-1.43383	0.423238	-3.38775	0.000704672	0.00571088
ENSG00000279044.1	NA	ENSG00000279044	16.5509	-1.43273	0.44702	-3.20507	0.00135029	0.00985351
ENSG00000229891.4	102723775	LINC01315	14.8534	-1.42878	0.522757	-2.73317	0.00627287	0.0340853
ENSG00000287377.1	NA	ENSG00000287377	115.192	-1.42711	0.208164	-6.85569	7.09711e-12	4.26991e-10
ENSG00000273189.1	NA	ENSG00000273189	1818.82	-1.42661	0.192518	-7.4103	1.26016e-13	1.07614e-11
ENSG00000286642.2	NA	ENSG00000286642	76.0889	-1.42525	0.297315	-4.79376	1.63687e-06	3.03658e-05
ENSG00000248538.10	157273	PPP1R3B-DT	143.689	-1.42275	0.247756	-5.74253	9.32741e-09	2.96554e-07
ENSG00000239718.1	100873945	HLTF-AS1	49.0074	-1.41973	0.342559	-4.14448	3.40588e-05	0.000433945
ENSG00000234233.1	NA	KCNH1-IT1	6.61409	-1.4183	0.708967	-2.00052	0.045444
ENSG00000234185.2	NA	ENSG00000234185	28.9267	-1.41659	0.403331	-3.51222	0.000444382	0.00384319
ENSG00000258646.1	NA	ENSG00000258646	85.7224	-1.41385	0.240523	-5.87823	4.14673e-09	1.3957e-07
ENSG00000266208.1	NA	GJD3-AS1	84.4573	-1.4114	0.224818	-6.27797	3.43013e-10	1.4526e-08
ENSG00000290037.1	NA	ENSG00000290037	47.5689	-1.40841	0.32844	-4.28816	1.80155e-05	0.000249393
ENSG00000289854.1	NA	ENSG00000289854	10.1427	-1.40646	0.617102	-2.27913	0.0226591	0.0898451
ENSG00000233635.2	NA	ENSG00000233635	183.792	-1.40402	0.202352	-6.93854	3.96185e-12	2.52702e-10
ENSG00000291289.1	NA	ENSG00000291289	12.4187	-1.40281	0.505263	-2.7764	0.00549644	0.0308164
ENSG00000272202.1	NA	ENSG00000272202	22.7795	-1.40226	0.390105	-3.59457	0.000324933	0.00295425
ENSG00000270953.1	NA	ENSG00000270953	251.756	-1.40183	0.201447	-6.95881	3.43168e-12	2.21622e-10
ENSG00000254064.1	100507071	PIWIL2-DT	41.5596	-1.39992	0.291438	-4.8035	1.55913e-06	2.89758e-05
ENSG00000255921.1	NA	ENSG00000255921	11.1732	-1.3981	0.605272	-2.30986	0.0208957	0.0846394
ENSG00000250659.2	NA	ENSG00000250659	8.71819	-1.39577	0.601083	-2.32209	0.0202283	0.0823884
ENSG00000258793.1	NA	ENSG00000258793	9.3186	-1.39201	0.649606	-2.14286	0.0321246	0.117088
ENSG00000241158.7	101929335	ADAMTS9-AS1	383.153	-1.39123	0.244747	-5.68436	1.31302e-08	4.0022e-07
ENSG00000226963.1	NA	ENSG00000226963	12.1344	-1.39055	0.571168	-2.43457	0.0149095	0.0657811
ENSG00000261555.1	NA	ENSG00000261555	8.76292	-1.39035	0.651767	-2.13321	0.0329078	0.118954
ENSG00000272221.1	NA	ENSG00000272221	11.9106	-1.38897	0.565353	-2.45682	0.0140171	0.0626196
ENSG00000279932.1	NA	ENSG00000279932	6.74894	-1.38813	0.687529	-2.01901	0.0434858
ENSG00000231651.1	100873930	DLG3-AS1	10.2541	-1.38716	0.607049	-2.28508	0.0223079	0.0888728
ENSG00000261707.1	NA	ENSG00000261707	67.98	-1.38571	0.293138	-4.72715	2.27689e-06	4.10594e-05
ENSG00000286924.1	NA	ENSG00000286924	14.573	-1.38531	0.489088	-2.83243	0.00461957	0.0265042
ENSG00000226053.1	729987	LINC01776	74.25	-1.3837	0.263161	-5.25799	1.45636e-07	3.49966e-06
ENSG00000265752.3	NA	LINC02958	12.2281	-1.38242	0.631947	-2.18756	0.0287015	0.107676
ENSG00000267030.1	NA	ENSG00000267030	19.4056	-1.38219	0.45223	-3.0564	0.00224015	0.0148002
ENSG00000226757.2	100192379	PP12613	27.8473	-1.38205	0.376932	-3.66658	0.000245814	0.00236059
ENSG00000259583.4	101927751	ALDH1A3-AS1	384.396	-1.37969	0.148567	-9.28664	1.59238e-20	2.88667e-18
ENSG00000271155.1	NA	ENSG00000271155	65.7572	-1.37933	0.257916	-5.34796	8.89506e-08	2.26386e-06
ENSG00000204581.3	400997	ACOXL-AS1	56.1114	-1.37885	0.257718	-5.3502	8.78553e-08	2.24705e-06
ENSG00000237637.1	NA	FRY-AS1	24.4973	-1.3751	0.415104	-3.31267	0.000924095	0.00719569
ENSG00000266975.1	106144598	FARSA-AS1	29.4683	-1.37494	0.339704	-4.04748	5.1773e-05	0.000622058
ENSG00000279333.1	NA	ENSG00000279333	246.787	-1.37327	0.183659	-7.47728	7.58759e-14	6.64429e-12
ENSG00000285577.1	NA	ENSG00000285577	362.647	-1.37011	0.206169	-6.64557	3.02054e-11	1.61716e-09
ENSG00000258171.2	NA	LINC02412	16.7316	-1.368	0.462424	-2.95832	0.00309317	0.0193122
ENSG00000247853.2	NA	ENSG00000247853	926.348	-1.36412	0.167369	-8.15041	3.62678e-16	4.16395e-14
ENSG00000275389.1	NA	ENSG00000275389	15.5449	-1.36385	0.477508	-2.85618	0.0042877	0.0249464
ENSG00000248458.2	NA	ENSG00000248458	142.156	-1.36302	0.218203	-6.24659	4.19514e-10	1.74792e-08
ENSG00000293189.1	NA	ENSG00000293189	36.4305	-1.36018	0.317167	-4.28852	1.79869e-05	0.000249393
ENSG00000263388.1	NA	ENSG00000263388	66.2742	-1.36005	0.311641	-4.36416	1.27612e-05	0.000181878
ENSG00000237233.2	NA	TMEM26-AS1	23.487	-1.35941	0.426853	-3.18472	0.00144896	0.0104262
ENSG00000286430.1	NA	ENSG00000286430	80.8435	-1.35808	0.265038	-5.1241	2.98957e-07	6.65758e-06
ENSG00000267698.2	NA	ENSG00000267698	281.835	-1.35749	0.209621	-6.4759	9.425e-11	4.40672e-09
ENSG00000253390.1	NA	ENTPD4-DT	20.9271	-1.3562	0.399455	-3.39512	0.000685991	0.00557698
ENSG00000262877.5	NA	ENSG00000262877	64.4804	-1.35278	0.299154	-4.52204	6.12468e-06	9.6768e-05
ENSG00000220925.2	NA	IGBP1-AS2	98.0231	-1.35156	0.272628	-4.95752	7.13977e-07	1.44657e-05
ENSG00000223461.1	NA	ENSG00000223461	9.39797	-1.35147	0.660632	-2.04573	0.0407834	0.140034
ENSG00000274565.1	NA	ENSG00000274565	101.707	-1.3511	0.229271	-5.89305	3.79138e-09	1.30452e-07
ENSG00000248690.8	124906789	HAS2-AS1	118.443	-1.35059	0.201218	-6.71206	1.91894e-11	1.0718e-09
ENSG00000290525.1	400759	GBP1P1	8.66819	-1.34856	0.627318	-2.14972	0.0315774	0.115788
ENSG00000204183.3	NA	GDF5-AS1	16.7533	-1.34539	0.48174	-2.79277	0.00522584	0.0294591
ENSG00000275632.1	NA	ENSG00000275632	6.92245	-1.34476	0.685382	-1.96206	0.0497557
ENSG00000215533.8	193629	LINC00189	64.762	-1.34258	0.256196	-5.24044	1.60191e-07	3.80517e-06
ENSG00000293050.1	NA	ENSG00000293050	211.645	-1.34186	0.235228	-5.7045	1.16687e-08	3.57781e-07
ENSG00000267283.1	NA	ENSG00000267283	299.628	-1.34147	0.158188	-8.48023	2.24741e-17	3.09632e-15
ENSG00000259368.1	NA	ENSG00000259368	34.8518	-1.34062	0.336766	-3.98087	6.86625e-05	0.000787447
ENSG00000288538.1	NA	ENSG00000288538	201.319	-1.33761	0.188081	-7.1119	1.14458e-12	8.21318e-11
ENSG00000230753.6	101929746	ZNF341-AS1	10.9987	-1.3374	0.579332	-2.30852	0.02097	0.0848407
ENSG00000290782.1	142913	CFL1P1	45.3933	-1.3372	0.278164	-4.80724	1.53025e-06	2.84902e-05
ENSG00000237283.2	NA	ENSG00000237283	18.7565	-1.33555	0.425867	-3.13607	0.00171226	0.0119224
ENSG00000289466.1	NA	ENSG00000289466	33.6957	-1.33553	0.352545	-3.78824	0.000151718	0.00157242
ENSG00000270001.1	NA	ENSG00000270001	9.13553	-1.33511	0.637836	-2.09319	0.0363324	0.128087
ENSG00000248965.1	NA	ENSG00000248965	10.9638	-1.33508	0.536817	-2.48702	0.0128816	0.0586988
ENSG00000213057.5	400798	C1orf220	46.7237	-1.33314	0.29215	-4.5632	5.03786e-06	8.19783e-05
ENSG00000259952.1	NA	ENSG00000259952	762.149	-1.33301	0.230904	-5.77301	7.78657e-09	2.52221e-07
ENSG00000238279.3	NA	ENSG00000238279	18.744	-1.33245	0.461219	-2.88898	0.00386493	0.023018
ENSG00000280083.1	NA	ENSG00000280083	9.10366	-1.33216	0.667909	-1.99452	0.0460948	0.153793
ENSG00000247363.3	100507250	NUP107-DT	74.11	-1.33153	0.241492	-5.51375	3.51275e-08	9.73118e-07
ENSG00000278177.1	NA	ENSG00000278177	235.986	-1.33017	0.194317	-6.84537	7.62766e-12	4.52969e-10
ENSG00000267201.1	101928602	LINC01775	8.52991	-1.32957	0.661983	-2.00846	0.0445941	0.149829
ENSG00000255672.1	NA	ENSG00000255672	29.047	-1.32948	0.358592	-3.70751	0.000209307	0.00206766
ENSG00000269583.1	NA	ENSG00000269583	83.1079	-1.32899	0.252071	-5.27231	1.34719e-07	3.29871e-06
ENSG00000267131.1	101927855	ENSG00000267131	117.073	-1.32269	0.225478	-5.86618	4.45949e-09	1.4961e-07
ENSG00000227409.1	100861513	ZMYM4-AS1	65.5695	-1.32186	0.287709	-4.59442	4.33959e-06	7.25163e-05
ENSG00000267746.1	NA	ENSG00000267746	18.5935	-1.32132	0.444219	-2.97449	0.00293479	0.018489
ENSG00000260381.2	NA	ENSG00000260381	33.2754	-1.32073	0.33434	-3.95025	7.80707e-05	0.000880682
ENSG00000235875.3	100874238	ARHGEF7-AS2	81.7117	-1.3198	0.24206	-5.45237	4.97036e-08	1.34096e-06
ENSG00000291099.1	NA	ENSG00000291099	202.679	-1.31834	0.160947	-8.1911	2.58855e-16	3.07442e-14
ENSG00000280195.2	NA	ENSG00000280195	1510.86	-1.31811	0.208903	-6.30965	2.79671e-10	1.2041e-08
ENSG00000241269.1	NA	ENSG00000241269	15.4281	-1.31582	0.481714	-2.73153	0.00630403	0.0342119
ENSG00000283504.1	NA	ENSG00000283504	7.26635	-1.31463	0.657453	-1.99957	0.0455463
ENSG00000285889.1	NA	ENSG00000285889	66.0727	-1.31367	0.288893	-4.54725	5.43512e-06	8.73424e-05
ENSG00000260293.2	NA	ENSG00000260293	671.834	-1.31354	0.163391	-8.03919	9.04327e-16	9.53511e-14
ENSG00000237976.2	NA	RFX5-AS1	27.1772	-1.30876	0.357786	-3.65794	0.000254251	0.00242733
ENSG00000285922.1	NA	ENSG00000285922	29.2861	-1.30837	0.351447	-3.72281	0.000197021	0.0019746
ENSG00000248636.7	105370027	ENSG00000248636	46.4771	-1.30784	0.327904	-3.98848	6.64981e-05	0.000765172
ENSG00000279504.1	NA	ENSG00000279504	329.734	-1.30669	0.197814	-6.60565	3.9579e-11	2.0246e-09
ENSG00000260990.1	NA	ENSG00000260990	32.2445	-1.3026	0.361249	-3.60583	0.000311157	0.00286814
ENSG00000227279.2	NA	ENSG00000227279	1192.23	-1.3021	0.189776	-6.86124	6.82647e-12	4.14929e-10
ENSG00000293172.1	NA	ENSG00000293172	23.2876	-1.30141	0.399101	-3.26085	0.0011108	0.00838416
ENSG00000234789.1	NA	ENSG00000234789	71.6803	-1.29727	0.247655	-5.23824	1.62114e-07	3.83325e-06
ENSG00000258913.2	145195	LINC02691	58.207	-1.29705	0.277539	-4.67339	2.96273e-06	5.17126e-05
ENSG00000237990.3	NA	CNTN4-AS1	30.8983	-1.29571	0.380327	-3.40682	0.000657239	0.00538561
ENSG00000288806.2	NA	ENSG00000288806	149.424	-1.29404	0.20294	-6.37649	1.81193e-10	8.07011e-09
ENSG00000279702.1	NA	ENSG00000279702	40.7888	-1.29322	0.437131	-2.95843	0.00309206	0.0193122
ENSG00000250874.1	NA	ENSG00000250874	34.2233	-1.29298	0.316225	-4.0888	4.33611e-05	0.000534666
ENSG00000260244.1	NA	ENSG00000260244	293.836	-1.29175	0.195182	-6.61818	3.63658e-11	1.89317e-09
ENSG00000253851.1	NA	ENSG00000253851	27.2907	-1.28752	0.409786	-3.14193	0.00167839	0.0117292
ENSG00000242396.2	NA	ENSG00000242396	85.4625	-1.28637	0.234576	-5.48384	4.16199e-08	1.13772e-06
ENSG00000236502.3	100506108	SIX3-AS1	46.7394	-1.28623	0.291364	-4.4145	1.01243e-05	0.00014895
ENSG00000256271.1	100874235	CACNA1C-AS2	11.491	-1.28592	0.5336	-2.4099	0.015957	0.0691337
ENSG00000233251.8	100129434	ENSG00000233251	399.876	-1.28535	0.183277	-7.01315	2.33005e-12	1.58398e-10
ENSG00000204049.1	NA	ENSG00000204049	161.263	-1.28534	0.211614	-6.07397	1.24782e-09	4.74036e-08
ENSG00000261996.1	NA	ENSG00000261996	14.1585	-1.284	0.465315	-2.75943	0.00579027	0.0319438
ENSG00000278133.1	NA	ENSG00000278133	163.159	-1.28262	0.196074	-6.54153	6.08925e-11	2.982e-09
ENSG00000227193.2	NA	ENSG00000227193	27.8147	-1.28098	0.390823	-3.27766	0.00104671	0.00801754
ENSG00000163364.12	375295	LINC01116	1163.68	-1.28033	0.164574	-7.77969	7.26999e-15	6.82916e-13
ENSG00000251257.3	124900964	ENSG00000251257	9.09916	-1.2798	0.642518	-1.99185	0.0463876	0.154322
ENSG00000242282.6	NA	ENSG00000242282	103.344	-1.2784	0.206473	-6.19161	5.95509e-10	2.38504e-08
ENSG00000272386.1	NA	ENSG00000272386	15.3342	-1.27657	0.490533	-2.60241	0.00925704	0.0458767
ENSG00000251143.1	100128494	ENSG00000251143	3439.89	-1.27519	0.156587	-8.14367	3.83484e-16	4.26079e-14
ENSG00000271344.1	NA	ENSG00000271344	15.9482	-1.27497	0.47049	-2.70987	0.00673092	0.0358378
ENSG00000234147.4	NA	ENSG00000234147	150.401	-1.27461	0.196952	-6.4717	9.69086e-11	4.51061e-09
ENSG00000260018.2	NA	MBTPS1-DT	9.21623	-1.27393	0.608993	-2.09187	0.0364503	0.128328
ENSG00000276007.1	NA	ENSG00000276007	38.0321	-1.27366	0.322576	-3.94839	7.8677e-05	0.000885587
ENSG00000258610.1	NA	ENSG00000258610	62.9906	-1.2734	0.289031	-4.40574	1.05424e-05	0.00015408
ENSG00000257225.1	NA	ENSG00000257225	653.573	-1.27276	0.18112	-7.02714	2.10804e-12	1.44254e-10
ENSG00000293256.1	NA	CBX3P2	18.9584	-1.27232	0.438136	-2.90394	0.00368496	0.0221763
ENSG00000245857.4	100652791	GS1-24F4.2	33.1823	-1.27062	0.368638	-3.44679	0.000567295	0.00475029
ENSG00000289560.2	NA	ENSG00000289560	30.7193	-1.27018	0.36165	-3.51217	0.000444461	0.00384319
ENSG00000280309.1	NA	ENSG00000280309	26.3456	-1.26912	0.388294	-3.26845	0.00108139	0.00823435
ENSG00000293299.1	NA	ENSG00000293299	17.5572	-1.26834	0.488066	-2.5987	0.00935769	0.0461983
ENSG00000255410.2	NA	ENSG00000255410	103.343	-1.26713	0.243712	-5.19929	2.00051e-07	4.6662e-06
ENSG00000257452.1	NA	ENSG00000257452	17.8268	-1.26486	0.462145	-2.73693	0.00620148	0.0337974
ENSG00000229056.2	101927482	HECW2-AS1	38.0526	-1.26468	0.326808	-3.86979	0.000108928	0.00118729
ENSG00000204387.14	50854	SNHG32	162.189	-1.26425	0.22267	-5.67768	1.36536e-08	4.13733e-07
ENSG00000255933.1	NA	ENSG00000255933	12.5155	-1.26106	0.559616	-2.25344	0.0242317	0.094335
ENSG00000285600.2	NA	ENSG00000285600	248.672	-1.25981	0.203299	-6.19683	5.76112e-10	2.31716e-08
ENSG00000272540.1	NA	ENSG00000272540	5679.35	-1.25963	0.191202	-6.58794	4.45967e-11	2.23698e-09
ENSG00000282885.3	NA	ENSG00000282885	72578.7	-1.25773	0.300766	-4.18176	2.89255e-05	0.000376907
ENSG00000233554.6	NA	B4GALT1-AS1	116.456	-1.25709	0.25387	-4.95172	7.35589e-07	1.48744e-05
ENSG00000272056.1	NA	ENSG00000272056	315.71	-1.25613	0.208209	-6.03303	1.60918e-09	5.98117e-08
ENSG00000187013.4	388407	LINC02875	43.7807	-1.25579	0.283282	-4.433	9.29318e-06	0.000138566
ENSG00000276216.1	NA	ENSG00000276216	15.9723	-1.25452	0.509852	-2.46056	0.0138722	0.0622681
ENSG00000290449.1	NA	ENSG00000290449	28.5835	-1.25436	0.400054	-3.13548	0.00171576	0.0119387
ENSG00000257553.1	NA	ENSG00000257553	232.21	-1.25189	0.208683	-5.99899	1.98549e-09	7.19861e-08
ENSG00000259843.2	NA	HEATR3-AS1	11.2286	-1.25	0.566775	-2.20546	0.0274219	0.103788
ENSG00000289913.1	NA	ENSG00000289913	81.1454	-1.24984	0.265311	-4.71085	2.46689e-06	4.39932e-05
ENSG00000256341.1	NA	ENSG00000256341	35.6521	-1.24893	0.344153	-3.62899	0.000284535	0.00266797
ENSG00000293010.1	NA	LINC01085	16.1614	-1.24845	0.489783	-2.54898	0.0108038	0.0514003
ENSG00000279807.1	NA	ENSG00000279807	13.6747	-1.24838	0.491869	-2.53804	0.0111475	0.052664
ENSG00000232909.1	NA	ENSG00000232909	41.5116	-1.24773	0.322513	-3.86879	0.000109377	0.00119093
ENSG00000225216.6	NA	ENSG00000225216	141.432	-1.24735	0.214263	-5.82156	5.83018e-09	1.93708e-07
ENSG00000273262.1	NA	ENSG00000273262	146.012	-1.24636	0.197927	-6.2971	3.03266e-10	1.2949e-08
ENSG00000286459.1	NA	ENSG00000286459	141.842	-1.24617	0.216586	-5.75368	8.73224e-09	2.7935e-07
ENSG00000236377.2	102724715	MYO1D-DT	52.5016	-1.24418	0.269723	-4.61281	3.97268e-06	6.7516e-05
ENSG00000288459.1	NA	ENSG00000288459	8.75817	-1.24334	0.631112	-1.97007	0.0488301	0.160637
ENSG00000238120.2	100506737	LINC01589	14.509	-1.24263	0.52294	-2.37624	0.0174902	0.0741593
ENSG00000279421.1	NA	ENSG00000279421	10.295	-1.2403	0.568797	-2.18057	0.0292154	0.108994
ENSG00000279069.2	NA	ENSG00000279069	628.199	-1.23886	0.150551	-8.22883	1.89046e-16	2.32548e-14
ENSG00000266978.1	NA	LIMASI	97.4969	-1.23799	0.242956	-5.09553	3.47768e-07	7.61331e-06
ENSG00000293457.1	NA	PTPRVP	51.9224	-1.23735	0.308214	-4.01458	5.95526e-05	0.000695318
ENSG00000255202.1	NA	ENSG00000255202	24.4602	-1.2372	0.395038	-3.13184	0.00173714	0.0120227
ENSG00000267737.1	NA	ENSG00000267737	15.2537	-1.23714	0.508403	-2.4334	0.014958	0.0658545
ENSG00000273565.2	NA	ENSG00000273565	272.417	-1.23691	0.221241	-5.59076	2.26073e-08	6.6364e-07
ENSG00000260011.2	NA	ENSG00000260011	20.6487	-1.23463	0.428821	-2.87913	0.00398768	0.0235725
ENSG00000287967.1	NA	ENSG00000287967	298.246	-1.23459	0.203513	-6.06638	1.30828e-09	4.95181e-08
ENSG00000196566.2	NA	ENSG00000196566	30.7562	-1.234	0.333722	-3.69768	0.000217578	0.00213184
ENSG00000248468.2	105374114	ENSG00000248468	50.6519	-1.23339	0.353768	-3.48643	0.000489513	0.00418028
ENSG00000227076.1	NA	ENSG00000227076	23.5546	-1.23258	0.408211	-3.01946	0.00253223	0.016401
ENSG00000229380.1	101927000	PRKAR1B-AS2	18.6693	-1.23052	0.481108	-2.55767	0.0105375	0.0504558
ENSG00000293195.1	NA	ENSG00000293195	10.8311	-1.22991	0.585635	-2.10013	0.0357175	0.126221
ENSG00000279713.1	NA	ENSG00000279713	886.568	-1.22667	0.188194	-6.51813	7.119e-11	3.37434e-09
ENSG00000255843.1	NA	ENSG00000255843	119.169	-1.22404	0.199126	-6.14709	7.8918e-10	3.05416e-08
ENSG00000272933.1	NA	TRIM8-DT	137.582	-1.22282	0.245895	-4.97296	6.59383e-07	1.35187e-05
ENSG00000259081.1	NA	ENSG00000259081	53.0654	-1.22222	0.271167	-4.50727	6.56665e-06	0.000102808
ENSG00000267026.5	102724684	ENSG00000267026	29.541	-1.22218	0.415901	-2.93863	0.00329669	0.020282
ENSG00000254208.1	NA	ENSG00000254208	17.5442	-1.22161	0.486717	-2.50991	0.0120763	0.0558818
ENSG00000230523.1	101928460	LINC01756	15.6726	-1.21998	0.519357	-2.34902	0.018823	0.0783003
ENSG00000227248.1	NA	NALF1-IT1	34.6704	-1.21983	0.37331	-3.2676	0.00108464	0.00824692
ENSG00000224883.1	NA	ENSG00000224883	15.4327	-1.21838	0.535691	-2.27441	0.0229413	0.0906511
ENSG00000266957.1	NA	ENSG00000266957	14.6953	-1.21806	0.503222	-2.42052	0.0154983	0.0675427
ENSG00000182586.9	114042	LINC00334	88.3945	-1.21778	0.243788	-4.99524	5.87633e-07	1.21928e-05
ENSG00000228839.5	101929760	PIK3IP1-DT	26.2285	-1.21547	0.364926	-3.33073	0.000866177	0.00681661
ENSG00000279041.1	NA	ENSG00000279041	68.3584	-1.21513	0.256898	-4.73	2.24515e-06	4.0558e-05
ENSG00000254003.1	102723885	SRI-AS1	123.701	-1.21444	0.23356	-5.19968	1.9963e-07	4.6662e-06
ENSG00000263873.1	NA	THY1-AS1	1185.95	-1.21405	0.192345	-6.31183	2.75748e-10	1.19218e-08
ENSG00000259460.1	NA	ENSG00000259460	492.447	-1.21346	0.153401	-7.91037	2.56627e-15	2.52545e-13
ENSG00000289738.1	NA	ENSG00000289738	269.258	-1.21087	0.201591	-6.00657	1.89485e-09	6.91854e-08
ENSG00000269954.2	NA	ENSG00000269954	138.934	-1.21053	0.194845	-6.21276	5.20613e-10	2.14323e-08
ENSG00000245614.6	100506660	DDX11-AS1	40.5765	-1.20991	0.322721	-3.7491	0.000177472	0.00179786
ENSG00000233739.1	NA	ENSG00000233739	31.9836	-1.20654	0.365338	-3.30252	0.000958187	0.00743733
ENSG00000268751.2	NA	SCGB1B2P	13.6485	-1.20439	0.494244	-2.43684	0.0148162	0.0654817
ENSG00000291037.1	645700	ENSG00000291037	24.8731	-1.20323	0.369481	-3.25653	0.00112781	0.00848156
ENSG00000274021.1	NA	ENSG00000274021	318.899	-1.20112	0.193307	-6.21356	5.17961e-10	2.14083e-08
ENSG00000258376.2	NA	PAPLN-AS1	17.3215	-1.20004	0.500014	-2.40002	0.0163944	0.0705261
ENSG00000285090.1	NA	ENSG00000285090	18.4643	-1.19964	0.459444	-2.61106	0.00902618	0.0449482
ENSG00000228677.1	100874006	TTC3-AS1	136.328	-1.1996	0.243395	-4.9286	8.28219e-07	1.65064e-05
ENSG00000253852.1	NA	ENSG00000253852	9.29543	-1.19858	0.60558	-1.97924	0.0477894	0.157766
ENSG00000274248.1	NA	ENSG00000274248	12.828	-1.19807	0.505925	-2.36808	0.0178809	0.0752906
ENSG00000272342.1	339822	LINC01115	59.51	-1.19665	0.264121	-4.53067	5.87957e-06	9.34671e-05
ENSG00000266680.1	NA	ENSG00000266680	86.0475	-1.19342	0.229382	-5.20274	1.96375e-07	4.60124e-06
ENSG00000204091.8	732253	TDRG1	14.5528	-1.19275	0.55186	-2.16133	0.0306696	0.11306
ENSG00000258378.1	NA	ENSG00000258378	55.0837	-1.19242	0.335275	-3.55656	0.00037575	0.0033442
ENSG00000233860.2	NA	SHROOM3-AS1	294.105	-1.19132	0.179611	-6.63275	3.29498e-11	1.72827e-09
ENSG00000279753.1	NA	ENSG00000279753	538.627	-1.18838	0.214505	-5.5401	3.02303e-08	8.55806e-07
ENSG00000239775.1	NA	ENSG00000239775	253.947	-1.18807	0.201955	-5.88284	4.03291e-09	1.3663e-07
ENSG00000233521.8	105372978	LINC01638	13.4418	-1.1876	0.499202	-2.37901	0.0173594	0.0737255
ENSG00000227227.1	NA	ENSG00000227227	174.465	-1.186	0.198861	-5.964	2.46143e-09	8.80069e-08
ENSG00000289187.1	NA	ENSG00000289187	11.5109	-1.18338	0.538073	-2.1993	0.0278568	0.105129
ENSG00000162888.4	574431	IKBKE-AS1	27.4281	-1.18007	0.366771	-3.21745	0.00129336	0.0095004
ENSG00000289904.1	NA	ENSG00000289904	101.929	-1.17977	0.22789	-5.17693	2.25564e-07	5.14514e-06
ENSG00000260412.1	NA	ENSG00000260412	900.261	-1.17847	0.174269	-6.76238	1.35744e-11	7.6647e-10
ENSG00000279369.1	NA	ENSG00000279369	195.235	-1.1779	0.186994	-6.29911	2.99355e-10	1.2835e-08
ENSG00000228060.3	NA	PABPC4-AS1	855.67	-1.17712	0.190773	-6.17023	6.81886e-10	2.67906e-08
ENSG00000213888.3	NA	LINC01521	160.573	-1.17633	0.211001	-5.57496	2.47584e-08	7.1862e-07
ENSG00000257551.1	100873924	HLX-AS1	149.334	-1.17618	0.209789	-5.60651	2.06453e-08	6.11255e-07
ENSG00000259887.1	105369971	FIGNL2-DT	56.3723	-1.17617	0.272136	-4.32199	1.54625e-05	0.000216496
ENSG00000259143.1	NA	ENSG00000259143	36.142	-1.17468	0.348351	-3.37212	0.000745914	0.00600742
ENSG00000256482.1	NA	ENSG00000256482	46.261	-1.17371	0.32567	-3.60398	0.000313378	0.00288347
ENSG00000254964.1	NA	ENSG00000254964	26.4971	-1.17175	0.37812	-3.09889	0.00194244	0.0132135
ENSG00000271360.1	107984208	USP6NL-AS1	14.1526	-1.171	0.481539	-2.43178	0.0150249	0.0660087
ENSG00000257622.1	NA	ENSG00000257622	26.2526	-1.16961	0.36957	-3.16479	0.00155193	0.0109912
ENSG00000281571.2	NA	ENSG00000281571	12.4306	-1.16939	0.500957	-2.33432	0.0195792	0.0804101
ENSG00000261113.1	NA	ENSG00000261113	87.4477	-1.16619	0.237575	-4.90874	9.16651e-07	1.78712e-05
ENSG00000279694.1	NA	ENSG00000279694	95.9124	-1.16182	0.234232	-4.96014	7.04433e-07	1.43004e-05
ENSG00000231999.8	400761	LRRC8C-DT	947.853	-1.16011	0.166117	-6.98366	2.87592e-12	1.91722e-10
ENSG00000245768.7	NA	ENSG00000245768	86.1999	-1.16	0.281478	-4.1211	3.77063e-05	0.000473989
ENSG00000230910.6	NA	ADGRB3-DT	303.389	-1.15988	0.190326	-6.0942	1.09988e-09	4.20927e-08
ENSG00000267048.1	NA	ENSG00000267048	230.857	-1.15935	0.175313	-6.61304	3.76517e-11	1.9356e-09
ENSG00000248100.2	NA	ENSG00000248100	18.3565	-1.15929	0.450951	-2.57078	0.0101471	0.049087
ENSG00000287168.3	NA	ENSG00000287168	213.359	-1.15833	0.174208	-6.64911	2.94874e-11	1.58695e-09
ENSG00000263986.1	NA	ENSG00000263986	1270.11	-1.15751	0.193116	-5.99384	2.04942e-09	7.40441e-08
ENSG00000204934.10	401431	ATP6V0E2-AS1	459.499	-1.15738	0.168635	-6.86321	6.73285e-12	4.1166e-10
ENSG00000259721.1	100131315	GREM1-AS1	41.8044	-1.15737	0.36825	-3.14288	0.00167295	0.0117118
ENSG00000205549.10	100129385	LINC03041	44.8631	-1.15614	0.319375	-3.62001	0.000294593	0.0027498
ENSG00000253200.1	NA	ENSG00000253200	837.618	-1.15496	0.177099	-6.52156	6.95801e-11	3.32857e-09
ENSG00000275088.1	NA	ENSG00000275088	12.5533	-1.15435	0.50178	-2.30051	0.0214196	0.0862207
ENSG00000264107.1	NA	MIR4733HG	110.267	-1.15385	0.231376	-4.98689	6.136e-07	1.2605e-05
ENSG00000236467.8	101929328	KCNMA1-AS1	359.507	-1.15293	0.175493	-6.56965	5.04345e-11	2.50548e-09
ENSG00000257715.1	NA	ENSG00000257715	203.534	-1.15256	0.253949	-4.53855	5.66421e-06	9.07415e-05
ENSG00000237836.6	NA	PHKA2-AS1	195.605	-1.15179	0.191258	-6.0222	1.72065e-09	6.32722e-08
ENSG00000288714.1	NA	ENSG00000288714	39.2311	-1.15179	0.299605	-3.84436	0.000120869	0.00128492
ENSG00000283828.1	102724474	ENSG00000283828	46.8107	-1.15089	0.277681	-4.14464	3.40343e-05	0.000433945
ENSG00000273175.2	NA	ENSG00000273175	298.084	-1.15014	0.211526	-5.43734	5.40831e-08	1.43661e-06
ENSG00000275197.1	NA	ENSG00000275197	77.0016	-1.14932	0.301928	-3.80659	0.000140894	0.00148103
ENSG00000285864.1	NA	ENSG00000285864	387.134	-1.14881	0.180768	-6.35516	2.08203e-10	9.19387e-09
ENSG00000240211.1	NA	PPP1R35-AS1	38.0961	-1.14814	0.31913	-3.59772	0.000321014	0.00293024
ENSG00000291093.1	102724316	SVIL-AS1	2356.51	-1.14805	0.144496	-7.9452	1.93885e-15	1.94506e-13
ENSG00000293271.1	NA	SLC44A3-AS1	148.176	-1.14678	0.200358	-5.72364	1.04267e-08	3.27473e-07
ENSG00000228919.5	389199	ENSG00000228919	33.5593	-1.14534	0.331659	-3.45337	0.000553627	0.00466228
ENSG00000236341.1	NA	ENSG00000236341	21.1765	-1.14522	0.427797	-2.67702	0.00742794	0.0387445
ENSG00000269903.1	NA	ENSG00000269903	16.8752	-1.14361	0.445554	-2.56671	0.010267	0.0495035
ENSG00000237159.6	415056	CNTFR-AS1	43.3407	-1.14271	0.346292	-3.29984	0.000967409	0.00749905
ENSG00000286104.1	NA	ENSG00000286104	19.017	-1.14055	0.426037	-2.67711	0.00742612	0.0387445
ENSG00000177335.13	286122	LINC02904	178.232	-1.14054	0.185528	-6.1475	7.87124e-10	3.05416e-08
ENSG00000226925.1	112577460	IL1R1-AS1	78.9978	-1.14048	0.226116	-5.04379	4.56408e-07	9.72384e-06
ENSG00000234779.1	111216284	BNC2-AS1	33.5977	-1.14008	0.33263	-3.42746	0.000609261	0.00503639
ENSG00000232044.8	NA	SILC1	170.144	-1.13821	0.205773	-5.53141	3.1767e-08	8.9441e-07
ENSG00000238097.3	101929337	LINC02037	27.6131	-1.1315	0.369825	-3.05955	0.00221669	0.0146827
ENSG00000256982.3	NA	ENSG00000256982	16.1086	-1.13127	0.476917	-2.37205	0.0176895	0.0747555
ENSG00000224821.5	100129836	COL4A2-AS2	98.2041	-1.13086	0.256625	-4.40666	1.04976e-05	0.000153643
ENSG00000244300.3	NA	GATA2-AS1	188.953	-1.13041	0.175877	-6.42726	1.29925e-10	5.91416e-09
ENSG00000226808.3	414260	LINC00840	25.0778	-1.12927	0.42005	-2.68841	0.00717924	0.0376564
ENSG00000234230.1	100873922	ZFX-AS1	13.2648	-1.12915	0.47981	-2.35333	0.018606	0.0775333
ENSG00000259180.1	NA	ENSG00000259180	73.5712	-1.12909	0.239424	-4.71588	2.40667e-06	4.3249e-05
ENSG00000289210.1	NA	ENSG00000289210	133.372	-1.12836	0.240673	-4.68837	2.75395e-06	4.83955e-05
ENSG00000251259.1	NA	ENSG00000251259	41.113	-1.12801	0.307119	-3.67286	0.000239851	0.00230977
ENSG00000277496.1	NA	SLCO4A1-AS2	42.6672	-1.12691	0.303761	-3.70986	0.00020737	0.00205441
ENSG00000258824.2	NA	ENSG00000258824	139.203	-1.12522	0.226506	-4.96771	6.77473e-07	1.38074e-05
ENSG00000287724.1	NA	ENSG00000287724	444.4	-1.12503	0.246566	-4.56281	5.04733e-06	8.20033e-05
ENSG00000272638.1	NA	ENSG00000272638	101.139	-1.12348	0.224138	-5.01243	5.37471e-07	1.12196e-05
ENSG00000248138.5	NA	ENSG00000248138	34.6468	-1.12167	0.327375	-3.42626	0.000611946	0.00505454
ENSG00000250917.1	NA	ENSG00000250917	144.366	-1.12148	0.244118	-4.59399	4.3484e-06	7.25163e-05
ENSG00000254913.1	NA	ENSG00000254913	14.3984	-1.12009	0.474036	-2.36287	0.0181339	0.0760771
ENSG00000266441.1	NA	ARHGAP28-AS1	13.0838	-1.11987	0.51071	-2.19278	0.0283235	0.106626
ENSG00000260186.5	NA	LINC02137	36.7025	-1.1193	0.327508	-3.41763	0.000631683	0.0051968
ENSG00000204584.1	NA	ENSG00000204584	48.5968	-1.11486	0.339833	-3.28062	0.00103578	0.00795738
ENSG00000246627.6	100652846	CACNA1C-AS1	26.7644	-1.11437	0.381788	-2.91882	0.00351357	0.0213187
ENSG00000273249.1	NA	WDR5-DT	17.7693	-1.11429	0.454413	-2.45216	0.0142	0.063245
ENSG00000273046.1	3222	ENSG00000273046	102.765	-1.11299	0.254202	-4.37836	1.19573e-05	0.000172082
ENSG00000235426.2	NA	ENSG00000235426	120.312	-1.11281	0.247152	-4.50252	6.71533e-06	0.000104502
ENSG00000229766.7	NA	TMX4-AS1	392.419	-1.1126	0.183473	-6.06408	1.32708e-09	5.00463e-08
ENSG00000256013.1	NA	ENSG00000256013	223.223	-1.11219	0.22557	-4.93058	8.19844e-07	1.63858e-05
ENSG00000269386.6	100507567	RAB11B-AS1	205.714	-1.11147	0.214289	-5.18678	2.13959e-07	4.94595e-06
ENSG00000258425.1	NA	ENSG00000258425	368.64	-1.11	0.204426	-5.42985	5.64013e-08	1.48672e-06
ENSG00000231652.2	101928489	CD109-AS1	46.5207	-1.10936	0.278054	-3.98971	6.61544e-05	0.000762067
ENSG00000242590.1	NA	ENSG00000242590	305.448	-1.1085	0.193329	-5.73375	9.82345e-09	3.10415e-07
ENSG00000257167.3	100128191	TMPO-AS1	406.829	-1.10821	0.170013	-6.51838	7.10718e-11	3.37434e-09
ENSG00000234136.1	NA	ENSG00000234136	51.1709	-1.10736	0.286293	-3.86793	0.000109764	0.00119263
ENSG00000255173.1	NA	ENSG00000255173	43.5401	-1.10612	0.297621	-3.71654	0.000201972	0.00201252
ENSG00000230699.2	NA	ENSG00000230699	75.1514	-1.1046	0.258656	-4.27055	1.94992e-05	0.000266573
ENSG00000255949.1	NA	RPS6KB2-AS1	109.278	-1.10444	0.228104	-4.84182	1.28658e-06	2.4391e-05
ENSG00000288958.1	NA	ENSG00000288958	26.6835	-1.10441	0.355604	-3.10574	0.00189804	0.0129798
ENSG00000285622.2	NA	ENSG00000285622	41.6603	-1.10438	0.291273	-3.79155	0.000149708	0.00155471
ENSG00000250786.4	100505806	SNHG18	21.6662	-1.10357	0.407247	-2.70982	0.00673194	0.0358378
ENSG00000272372.1	NA	ENSG00000272372	31.005	-1.10328	0.368906	-2.99067	0.00278363	0.0177005
ENSG00000232959.1	NA	KIFAP3-AS1	64.208	-1.10145	0.307903	-3.57725	0.000347227	0.0031172
ENSG00000227953.7	NA	LINC01341	74.6934	-1.10091	0.247969	-4.4397	9.0084e-06	0.000134917
ENSG00000268530.6	105372430	ENSG00000268530	68.9447	-1.09977	0.270684	-4.06295	4.84559e-05	0.000589774
ENSG00000253653.1	NA	ENSG00000253653	20.2258	-1.09946	0.445192	-2.46963	0.0135253	0.0609758
ENSG00000230333.6	NA	ENSG00000230333	201.675	-1.09847	0.175731	-6.25085	4.08221e-10	1.70775e-08
ENSG00000289082.1	NA	ENSG00000289082	19.001	-1.09704	0.463411	-2.36732	0.0179174	0.0753828
ENSG00000232729.8	101926943	GTF2I-AS1	1581.02	-1.09614	0.151589	-7.23099	4.79483e-13	3.67e-11
ENSG00000197644.2	NA	ENSG00000197644	21.4288	-1.09611	0.495544	-2.21194	0.0269707	0.102572
ENSG00000287896.1	NA	ENSG00000287896	49.7028	-1.09508	0.306064	-3.57794	0.000346315	0.00311188
ENSG00000230532.1	NA	ENSG00000230532	227.686	-1.09493	0.188798	-5.79946	6.65287e-09	2.17545e-07
ENSG00000259007.1	NA	ENSG00000259007	902.989	-1.09397	0.165731	-6.60087	4.08748e-11	2.07039e-09
ENSG00000290387.1	653381	SORD2P	117.404	-1.09372	0.196642	-5.56198	2.66737e-08	7.67742e-07
ENSG00000253174.2	NA	ENSG00000253174	78.2241	-1.09346	0.269366	-4.05938	4.92041e-05	0.000597445
ENSG00000253641.6	101929191	LINC03022	18.9533	-1.09289	0.46321	-2.35938	0.0183057	0.0767043
ENSG00000254165.1	NA	ENSG00000254165	24.3154	-1.09157	0.445233	-2.45168	0.014219	0.0632752
ENSG00000223901.2	NA	ENSG00000223901	219.615	-1.09077	0.173509	-6.28654	3.24621e-10	1.38037e-08
ENSG00000249906.1	100288866	NGFR-AS1	25.6765	-1.09069	0.395572	-2.75724	0.0058291	0.0321238
ENSG00000246465.1	124903670	ENSG00000246465	43.8661	-1.09052	0.306915	-3.55318	0.000380607	0.0033758
ENSG00000273784.5	NA	ENSG00000273784	348.078	-1.0874	0.194518	-5.59025	2.26746e-08	6.63731e-07
ENSG00000231920.1	100128511	NEBL-AS1	18.5819	-1.08721	0.427545	-2.54291	0.0109932	0.0521308
ENSG00000289235.1	NA	ENSG00000289235	12.4534	-1.08699	0.507997	-2.13977	0.0323737	0.117705
ENSG00000223528.7	NA	ENSG00000223528	313.143	-1.08694	0.16944	-6.41486	1.4095e-10	6.35998e-09
ENSG00000237588.2	NA	ENSG00000237588	33.6126	-1.08546	0.33249	-3.26466	0.00109597	0.00830864
ENSG00000254109.6	100128750	RBPMS-AS1	289.461	-1.08541	0.188325	-5.76349	8.23943e-09	2.65228e-07
ENSG00000286999.1	NA	ENSG00000286999	152.388	-1.08525	0.220639	-4.91866	8.71397e-07	1.71508e-05
ENSG00000290803.1	NA	ENSG00000290803	165.341	-1.08509	0.206256	-5.26091	1.43345e-07	3.45263e-06
ENSG00000203497.3	NA	PDCD4-AS1	117.443	-1.08387	0.209115	-5.18313	2.18197e-07	5.03266e-06
ENSG00000256448.5	NA	ENSG00000256448	145.287	-1.08313	0.243982	-4.43938	9.02189e-06	0.000134917
ENSG00000238184.1	101927682	CD81-AS1	534.557	-1.08298	0.20582	-5.2618	1.42651e-07	3.44394e-06
ENSG00000290590.1	NA	ENSG00000290590	167.696	-1.08264	0.192042	-5.63752	1.72516e-08	5.13718e-07
ENSG00000258843.1	105370489	ENSG00000258843	76.3504	-1.08231	0.273102	-3.96304	7.40026e-05	0.000840296
ENSG00000269148.1	NA	ENSG00000269148	184.726	-1.08131	0.190282	-5.68268	1.32601e-08	4.0299e-07
ENSG00000289029.1	NA	ENSG00000289029	15.0551	-1.08049	0.474836	-2.27551	0.0228756	0.0904954
ENSG00000270959.2	339929	LPP-AS2	101.841	-1.0801	0.212015	-5.09443	3.49788e-07	7.64135e-06
ENSG00000290426.1	NA	ENSG00000290426	14.5999	-1.08003	0.530161	-2.03717	0.0416329	0.142072
ENSG00000254563.1	NA	ENSG00000254563	17.6053	-1.07965	0.527556	-2.0465	0.0407069	0.139882
ENSG00000261240.1	NA	ENSG00000261240	222.488	-1.0792	0.199062	-5.42142	5.91275e-08	1.54674e-06
ENSG00000261604.1	NA	ENSG00000261604	197.174	-1.07649	0.206137	-5.2222	1.76813e-07	4.15229e-06
ENSG00000278957.1	NA	ENSG00000278957	14.8982	-1.07643	0.503668	-2.13718	0.0325832	0.118176
ENSG00000290469.1	NA	ENSG00000290469	26.9146	-1.07544	0.381698	-2.81751	0.00483977	0.0275664
ENSG00000288905.2	645166	LSP1P5	113.283	-1.07533	0.2078	-5.17482	2.28129e-07	5.1922e-06
ENSG00000233021.2	NA	ENSG00000233021	52.2245	-1.07531	0.329822	-3.26029	0.001113	0.00838848
ENSG00000227484.1	NA	ENSG00000227484	27.9997	-1.07503	0.357575	-3.00643	0.00264331	0.0170177
ENSG00000235351.1	NA	ENSG00000235351	92.5048	-1.0728	0.201436	-5.32578	1.00523e-07	2.52113e-06
ENSG00000223442.1	101927761	TH2LCRR	188.319	-1.07228	0.209056	-5.12915	2.91056e-07	6.49565e-06
ENSG00000267778.1	NA	CBARP-DT	26.0864	-1.07175	0.353693	-3.03018	0.00244408	0.0159436
ENSG00000272121.1	NA	ENSG00000272121	21.1075	-1.07084	0.410799	-2.60673	0.00914106	0.0454327
ENSG00000228971.4	100996635	LINC02607	54.7289	-1.07035	0.288135	-3.71475	0.000203406	0.00202485
ENSG00000263345.1	NA	SGSM2-AS1	383.373	-1.0697	0.161701	-6.6153	3.708e-11	1.91574e-09
ENSG00000275532.2	NA	ENSG00000275532	22.9196	-1.0692	0.436176	-2.4513	0.0142341	0.0633062
ENSG00000238280.2	NA	ENSG00000238280	74.4909	-1.0691	0.260089	-4.11053	3.94756e-05	0.000492635
ENSG00000266111.2	NA	ENSG00000266111	17.3195	-1.06639	0.467674	-2.2802	0.0225956	0.0897565
ENSG00000247675.8	100507401	LRP4-AS1	101.835	-1.066	0.226777	-4.70065	2.59341e-06	4.58864e-05
ENSG00000225930.4	26082	LINC02249	64.4544	-1.0646	0.266749	-3.99101	6.57917e-05	0.000760432
ENSG00000290733.1	100288570	ENSG00000290733	41.0676	-1.06303	0.313445	-3.39145	0.00069524	0.00564774
ENSG00000180139.11	100132116	ACTA2-AS1	400.194	-1.06148	0.211262	-5.02448	5.04798e-07	1.06018e-05
ENSG00000272182.1	NA	ENSG00000272182	126.142	-1.06101	0.216141	-4.90888	9.15975e-07	1.78712e-05
ENSG00000290644.1	NA	ENSG00000290644	34.8355	-1.06017	0.306012	-3.46448	0.000531262	0.00448717
ENSG00000261584.1	NA	ENSG00000261584	27.4437	-1.05894	0.357651	-2.96083	0.00306808	0.0191903
ENSG00000272004.1	NA	ENSG00000272004	238.467	-1.05777	0.211315	-5.00567	5.56669e-07	1.15736e-05
ENSG00000266573.6	NA	ENSG00000266573	25.8178	-1.05643	0.397803	-2.65566	0.0079154	0.0406106
ENSG00000254665.1	NA	ENSG00000254665	400.038	-1.05544	0.194241	-5.43368	5.5204e-08	1.46262e-06
ENSG00000229851.1	100506356	ARSD-AS1	208.539	-1.05526	0.216913	-4.86491	1.14507e-06	2.19112e-05
ENSG00000267765.1	NA	ENSG00000267765	209.24	-1.05493	0.207288	-5.08919	3.59598e-07	7.83909e-06
ENSG00000267532.5	100506755	MIR497HG	300.59	-1.05395	0.171181	-6.15691	7.41777e-10	2.90333e-08
ENSG00000245112.2	100128055	SMARCA5-AS1	461.358	-1.05376	0.204347	-5.15675	2.51272e-07	5.68139e-06
ENSG00000225798.1	NA	ENSG00000225798	42.3064	-1.05308	0.284327	-3.70376	0.00021243	0.0020925
ENSG00000289935.1	NA	ENSG00000289935	25.7734	-1.05253	0.371541	-2.83287	0.00461329	0.0264828
ENSG00000268873.1	NA	ENSG00000268873	15.7672	-1.05185	0.507376	-2.07311	0.0381617	0.133173
ENSG00000259589.2	NA	ENSG00000259589	122.492	-1.0518	0.205299	-5.12329	3.00251e-07	6.65771e-06
ENSG00000288917.1	NA	ENSG00000288917	194.93	-1.04926	0.223707	-4.69032	2.72784e-06	4.80183e-05
ENSG00000271314.1	NA	ENSG00000271314	16.997	-1.04877	0.447141	-2.34549	0.019002	0.0787685
ENSG00000227751.1	114515514	RCC2-AS1	446.708	-1.04851	0.200582	-5.22736	1.71951e-07	4.0473e-06
ENSG00000263004.3	NA	AKAP1-DT	23.6528	-1.04733	0.391371	-2.67605	0.00744964	0.0388185
ENSG00000267322.4	677769	SNHG22	150.624	-1.04291	0.214435	-4.86351	1.15322e-06	2.20262e-05
ENSG00000224875.2	NA	EML4-AS1	183.96	-1.04219	0.186869	-5.57711	2.44541e-08	7.11787e-07
ENSG00000268603.2	NA	ENSG00000268603	28.6632	-1.04216	0.335585	-3.10551	0.00189949	0.0129811
ENSG00000228251.1	NA	ENSG00000228251	12.4074	-1.04165	0.50046	-2.08138	0.0373992	0.131043
ENSG00000223969.7	124906608	ENSG00000223969	101.689	-1.04036	0.223419	-4.65653	3.21588e-06	5.52907e-05
ENSG00000289378.1	NA	ENSG00000289378	117.472	-1.04001	0.210262	-4.94628	7.56446e-07	1.52069e-05
ENSG00000270006.4	101928659	C16orf95-DT	14.3767	-1.03886	0.497081	-2.08993	0.0366245	0.128751
ENSG00000267469.1	NA	ENSG00000267469	2384.53	-1.03729	0.175612	-5.9067	3.49033e-09	1.20621e-07
ENSG00000226920.1	NA	ENSG00000226920	12.3296	-1.03708	0.519937	-1.99463	0.0460831	0.153793
ENSG00000232415.2	107986809	ELN-AS1	38.3438	-1.03632	0.33797	-3.0663	0.00216729	0.0144017
ENSG00000257342.1	NA	ENSG00000257342	582.18	-1.03616	0.187727	-5.51948	3.40004e-08	9.52104e-07
ENSG00000227543.5	NA	SPAG5-AS1	585.487	-1.03593	0.17619	-5.8796	4.11267e-09	1.38877e-07
ENSG00000224729.6	100129845	PCOLCE-AS1	5864.54	-1.03569	0.171239	-6.04822	1.46457e-09	5.4831e-08
ENSG00000237798.1	NA	ENSG00000237798	155.318	-1.03417	0.192196	-5.3808	7.41558e-08	1.91085e-06
ENSG00000226017.2	100874243	PRICKLE2-AS3	14.2052	-1.03352	0.492586	-2.09815	0.0358916	0.126749
ENSG00000278621.1	NA	THBS1-AS1	433.539	-1.03326	0.217296	-4.75505	1.98398e-06	3.62841e-05
ENSG00000287038.3	NA	ENSG00000287038	137.368	-1.03263	0.203645	-5.07075	3.96245e-07	8.54782e-06
ENSG00000291107.1	374443	ENSG00000291107	40.315	-1.03213	0.285432	-3.61603	0.000299159	0.00278237
ENSG00000204860.5	NA	FAM201A	23.0909	-1.03107	0.397973	-2.59081	0.00957515	0.0469499
ENSG00000288061.3	NA	ENSG00000288061	308.797	-1.03045	0.191811	-5.37218	7.77909e-08	1.99954e-06
ENSG00000271869.2	NA	DCTN6-DT	47.0043	-1.0275	0.29579	-3.47374	0.000513263	0.00435431
ENSG00000224808.1	NA	SRGAP3-AS1	13.7932	-1.02726	0.480321	-2.13869	0.0324609	0.117936
ENSG00000236671.9	NA	PRKG1-AS1	161.274	-1.02676	0.194485	-5.27937	1.2963e-07	3.19682e-06
ENSG00000286901.1	NA	ENSG00000286901	101.183	-1.02637	0.234871	-4.36993	1.24289e-05	0.000177878
ENSG00000234405.2	NA	ENSG00000234405	47.6941	-1.02632	0.291448	-3.52147	0.000429162	0.00373591
ENSG00000273138.1	NA	ENSG00000273138	68.8636	-1.0245	0.249783	-4.10156	4.10366e-05	0.000509653
ENSG00000271109.2	NA	LINC03049	24.5801	-1.02433	0.38309	-2.67387	0.0074981	0.039012
ENSG00000264066.7	NA	ENSG00000264066	26.8383	-1.0242	0.397559	-2.57622	0.00998883	0.0485031
ENSG00000277831.1	NA	ENSG00000277831	16.3809	-1.02404	0.453219	-2.25948	0.0238533	0.0932166
ENSG00000266261.1	NA	ENSG00000266261	42.3234	-1.02345	0.369706	-2.76829	0.00563516	0.0313392
ENSG00000285599.1	NA	ENSG00000285599	177.862	-1.02245	0.173608	-5.8894	3.87594e-09	1.32179e-07
ENSG00000277476.1	NA	ENSG00000277476	273.043	-1.02124	0.161511	-6.32306	2.56442e-10	1.11337e-08
ENSG00000248079.4	NA	DPH6-DT	98.6011	-1.02091	0.22325	-4.57296	4.80888e-06	7.86237e-05
ENSG00000272762.5	NA	ENSG00000272762	307.251	-1.02024	0.164167	-6.21465	5.14392e-10	2.13462e-08
ENSG00000267325.2	NA	LINC01415	78.2256	-1.02005	0.248607	-4.10306	4.07718e-05	0.000506973
ENSG00000232682.2	NA	ENSG00000232682	212.304	-1.01766	0.186803	-5.44776	5.1009e-08	1.36903e-06
ENSG00000228741.2	221178	SPATA13	24.6916	-1.01747	0.400573	-2.54003	0.0110843	0.0524665
ENSG00000264734.1	124903955	ENSG00000264734	72.7036	-1.01698	0.258297	-3.93724	8.24227e-05	0.000920728
ENSG00000253686.2	101928136	LINC01484	24.1846	-1.0159	0.390333	-2.60264	0.00925089	0.0458767
ENSG00000203999.10	284751	LINC01270	185.281	-1.01584	0.167096	-6.07941	1.20626e-09	4.59936e-08
ENSG00000254963.1	NA	ENSG00000254963	64.4436	-1.01579	0.251659	-4.03638	5.42826e-05	0.000646946
ENSG00000230550.2	101929441	ERLNC1	72.5342	-1.01563	0.290974	-3.49044	0.000482231	0.00412832
ENSG00000212766.9	283673	EWSAT1	18.9446	-1.0149	0.468776	-2.16501	0.0303872	0.11218
ENSG00000228452.1	NA	C1orf50-AS1	24.4581	-1.01438	0.373838	-2.71341	0.00665938	0.0355982
ENSG00000260879.1	NA	ENSG00000260879	79.2033	-1.01349	0.247704	-4.09155	4.28502e-05	0.000528998
ENSG00000204277.1	100996291	LINC01993	20.0893	-1.01316	0.478246	-2.1185	0.0341329	0.122302
ENSG00000278972.1	NA	ENSG00000278972	31.846	-1.01191	0.390389	-2.59204	0.00954073	0.0468334
ENSG00000272168.10	NA	CASC15	1542.87	-1.00919	0.144244	-6.99642	2.62586e-12	1.7734e-10
ENSG00000288748.1	NA	ENSG00000288748	54.6674	-1.00825	0.273671	-3.68415	0.000229467	0.00222219
ENSG00000230286.1	NA	ENSG00000230286	17.865	-1.00608	0.462585	-2.17491	0.0296365	0.110222
ENSG00000278977.1	NA	ENSG00000278977	92.7076	-1.00605	0.254124	-3.95888	7.5303e-05	0.000852557
ENSG00000254501.1	NA	ENSG00000254501	143.084	-1.00576	0.218123	-4.61099	4.00751e-06	6.7996e-05
ENSG00000274578.1	NA	ENSG00000274578	29.4785	-1.00574	0.413007	-2.43516	0.0148851	0.0657298
ENSG00000256742.1	NA	KDM2B-DT	35.3605	-1.00463	0.32996	-3.0447	0.00232916	0.0152844
ENSG00000237125.13	79804	HAND2-AS1	15890.3	-1.00368	0.15726	-6.38229	1.74459e-10	7.83775e-09
ENSG00000279752.1	NA	ENSG00000279752	13.8778	-1.00269	0.505743	-1.98261	0.0474109	0.156786
ENSG00000259827.1	NA	ENSG00000259827	68.3479	-1.0024	0.256198	-3.91261	9.13032e-05	0.00100794
ENSG00000259539.1	NA	ENSG00000259539	87.4337	-1.00134	0.224866	-4.45306	8.4654e-06	0.000128072
ENSG00000276529.1	NA	ENSG00000276529	28.5819	-1.00033	0.397747	-2.515	0.0119033	0.0552425
ENSG00000255571.10	254559	MIR9-3HG	202.134	-0.997955	0.189577	-5.26411	1.4087e-07	3.40892e-06
ENSG00000280198.1	NA	ENSG00000280198	69.1481	-0.997016	0.234604	-4.24978	2.1398e-05	0.000289405
ENSG00000272153.1	NA	ENSG00000272153	163.482	-0.994793	0.218147	-4.5602	5.1106e-06	8.27708e-05
ENSG00000289611.1	NA	ENSG00000289611	28.0549	-0.993467	0.338811	-2.93221	0.00336556	0.0206265
ENSG00000291176.1	NA	ENSG00000291176	176.663	-0.99305	0.19616	-5.06244	4.13917e-07	8.89191e-06
ENSG00000229153.7	285965	EPHA1-AS1	88.9412	-0.991318	0.246226	-4.02605	5.67211e-05	0.000669063
ENSG00000278918.1	NA	ENSG00000278918	176.919	-0.990452	0.18624	-5.31814	1.04834e-07	2.62289e-06
ENSG00000279905.1	NA	ENSG00000279905	153.347	-0.990157	0.232873	-4.25192	2.11949e-05	0.000287877
ENSG00000258017.3	NA	TUBA1B-AS1	8125.65	-0.989403	0.182252	-5.42877	5.6743e-08	1.49192e-06
ENSG00000293397.1	NA	TMBIM7P	25.0895	-0.98891	0.368132	-2.6863	0.00722492	0.0378384
ENSG00000250957.1	NA	ENSG00000250957	22.0202	-0.988277	0.392621	-2.51713	0.0118316	0.0550207
ENSG00000253230.11	157627	MIR124-1HG	278.576	-0.987079	0.170574	-5.78682	7.17304e-09	2.33814e-07
ENSG00000233922.4	105372840	LINC01694	100.148	-0.986312	0.215241	-4.58235	4.59769e-06	7.56496e-05
ENSG00000272154.5	NA	ENSG00000272154	81.7357	-0.985472	0.22995	-4.28559	1.82255e-05	0.00025177
ENSG00000250899.3	NA	ENSG00000250899	76.3577	-0.984834	0.258345	-3.81208	0.0001378	0.00144998
ENSG00000290846.1	107985911	ENSG00000290846	240.998	-0.984174	0.154977	-6.35044	2.14701e-10	9.44045e-09
ENSG00000267755.1	NA	ENSG00000267755	86.5002	-0.9793	0.265372	-3.69028	0.000224004	0.0021795
ENSG00000124915.10	26070	MYRF-AS1	85.6409	-0.979204	0.268643	-3.645	0.000267395	0.00252328
ENSG00000265962.2	100287082	GACAT2	15.4345	-0.977235	0.479183	-2.03938	0.0414123	0.141553
ENSG00000264860.1	NA	ENSG00000264860	220.05	-0.977132	0.180597	-5.41057	6.28261e-08	1.63935e-06
ENSG00000258749.1	NA	ENSG00000258749	169.181	-0.975986	0.207042	-4.71395	2.42956e-06	4.35089e-05
ENSG00000228222.1	NA	ENSG00000228222	15.655	-0.975578	0.459306	-2.12403	0.033668	0.120922
ENSG00000286950.1	NA	ENSG00000286950	23.0751	-0.975288	0.418764	-2.32897	0.0198608	0.0813291
ENSG00000234636.2	NA	MED14OS	55.9566	-0.975009	0.294682	-3.30868	0.000937355	0.00728795
ENSG00000292993.1	NA	ENSG00000292993	126.044	-0.974796	0.216311	-4.50645	6.59201e-06	0.000102893
ENSG00000229867.2	100874111	STEAP3-AS1	108.285	-0.97479	0.231475	-4.21122	2.53998e-05	0.000336482
ENSG00000279198.2	NA	ENSG00000279198	130.793	-0.974714	0.198275	-4.91596	8.83492e-07	1.73557e-05
ENSG00000290123.1	NA	ENSG00000290123	242.609	-0.974364	0.22968	-4.24226	2.21277e-05	0.000298104
ENSG00000250692.1	NA	ENSG00000250692	15.7226	-0.974073	0.475733	-2.04752	0.0406069	0.139585
ENSG00000272170.1	NA	KLC4-AS1	38.8173	-0.973155	0.322957	-3.01327	0.00258449	0.0166701
ENSG00000227230.1	NA	ENSG00000227230	346.881	-0.972469	0.19248	-5.05231	4.36509e-07	9.3384e-06
ENSG00000254990.7	NA	ENSG00000254990	17.4184	-0.972093	0.457591	-2.12437	0.033639	0.120859
ENSG00000280780.4	153469	JAKMIP2-AS1	119.802	-0.971858	0.224916	-4.32097	1.55342e-05	0.000217206
ENSG00000260345.1	NA	ENSG00000260345	200.147	-0.97165	0.201014	-4.83374	1.33991e-06	2.5219e-05
ENSG00000231864.2	NA	ENSG00000231864	126.539	-0.971275	0.262162	-3.70487	0.000211499	0.00208532
ENSG00000289198.1	NA	ENSG00000289198	24.3064	-0.969741	0.363642	-2.66675	0.00765897	0.0395701
ENSG00000259705.1	105370809	FBN1-DT	28.8572	-0.969453	0.357732	-2.71	0.00672834	0.0358378
ENSG00000279288.1	NA	ENSG00000279288	19.673	-0.969405	0.438067	-2.21292	0.0269034	0.102423
ENSG00000287315.1	101927401	ENSG00000287315	208.233	-0.967719	0.168513	-5.7427	9.31812e-09	2.96554e-07
ENSG00000288942.1	NA	ENSG00000288942	17.651	-0.967661	0.452917	-2.13651	0.0326381	0.118333
ENSG00000253671.3	NA	ENSG00000253671	41.4651	-0.967138	0.295495	-3.27294	0.00106434	0.00811648
ENSG00000269604.1	NA	ENSG00000269604	1109.18	-0.966547	0.195648	-4.94023	7.80296e-07	1.56559e-05
ENSG00000269680.1	NA	ENSG00000269680	43.6129	-0.96615	0.312727	-3.08944	0.00200536	0.0135498
ENSG00000269300.1	NA	ENSG00000269300	35.0439	-0.965766	0.301362	-3.20467	0.00135218	0.00986033
ENSG00000272163.2	NA	ENSG00000272163	364.422	-0.965306	0.177775	-5.42993	5.63752e-08	1.48672e-06
ENSG00000289689.1	NA	ENSG00000289689	105.368	-0.964654	0.200648	-4.80768	1.52692e-06	2.84796e-05
ENSG00000251224.1	NA	CNOT10-AS1	56.5179	-0.96437	0.294619	-3.27328	0.00106309	0.0081129
ENSG00000205885.8	283314	C1RL-AS1	326.906	-0.963838	0.186064	-5.18015	2.21711e-07	5.09098e-06
ENSG00000275457.1	NA	ENSG00000275457	50.9012	-0.963803	0.318582	-3.02529	0.00248394	0.0161693
ENSG00000232581.1	NA	ENSG00000232581	284.634	-0.963631	0.183866	-5.24094	1.59762e-07	3.80374e-06
ENSG00000225335.3	NA	ENSG00000225335	103.211	-0.96177	0.232856	-4.13033	3.6224e-05	0.000457024
ENSG00000258800.1	NA	ENSG00000258800	29.4182	-0.960044	0.37645	-2.55026	0.0107643	0.051315
ENSG00000232259.1	NA	ENSG00000232259	34.8717	-0.959416	0.381237	-2.51659	0.0118497	0.0550551
ENSG00000269807.1	NA	ENSG00000269807	32.5671	-0.958735	0.369364	-2.59564	0.00944147	0.046523
ENSG00000289877.1	NA	ENSG00000289877	62.4261	-0.958424	0.301524	-3.1786	0.0014799	0.0106046
ENSG00000197308.9	399717	GATA3-AS1	150.719	-0.957897	0.196155	-4.88337	1.04287e-06	2.00669e-05
ENSG00000244036.3	NA	UBE2H-DT	88.2996	-0.957739	0.237012	-4.04089	5.32482e-05	0.000636821
ENSG00000258471.2	101929718	ENSG00000258471	296.679	-0.957091	0.160539	-5.96173	2.49577e-09	8.89269e-08
ENSG00000279873.2	100129726	LINC01126	61.5111	-0.957076	0.270643	-3.5363	0.00040577	0.00355927
ENSG00000237819.7	101927497	CDK6-AS1	29.6601	-0.957052	0.364659	-2.62451	0.00867737	0.0437474
ENSG00000276855.1	NA	ENSG00000276855	182.485	-0.957043	0.218265	-4.38478	1.16102e-05	0.000167787
ENSG00000289224.1	NA	ENSG00000289224	31.0016	-0.955742	0.347467	-2.7506	0.00594864	0.0326086
ENSG00000293445.1	NA	ENSG00000293445	17.7519	-0.955714	0.42237	-2.26274	0.0236517	0.0926082
ENSG00000234936.1	NA	ENSG00000234936	54.9007	-0.955658	0.265094	-3.60498	0.00031218	0.00287501
ENSG00000279348.1	NA	ENSG00000279348	504.471	-0.955414	0.161213	-5.9264	3.09647e-09	1.08094e-07
ENSG00000264443.1	NA	NCMAP-DT	201.225	-0.955286	0.189164	-5.05005	4.41704e-07	9.43001e-06
ENSG00000224328.1	106478956	MDC1-AS1	106.909	-0.954491	0.218162	-4.37514	1.21354e-05	0.000174403
ENSG00000258745.1	NA	ENSG00000258745	153.935	-0.954347	0.227884	-4.18786	2.81594e-05	0.00036791
ENSG00000235246.1	NA	TMEM184B-AS1	31.8914	-0.954283	0.386964	-2.46608	0.0136601	0.0615033
ENSG00000229780.1	100874097	UBE2Q1-AS1	98.9682	-0.953887	0.259138	-3.681	0.000232323	0.0022443
ENSG00000270504.1	NA	ENSG00000270504	135.56	-0.953775	0.231946	-4.11206	3.92147e-05	0.00048997
ENSG00000205037.2	400553	ENSG00000205037	18.237	-0.953198	0.471393	-2.02209	0.0431674	0.145815
ENSG00000267112.1	NA	ENSG00000267112	27.0029	-0.951819	0.368691	-2.58162	0.0098338	0.0479531
ENSG00000281706.5	100507173	LINC01012	108.165	-0.95163	0.209998	-4.53163	5.85312e-06	9.319e-05
ENSG00000280927.1	285463	CTBP1-AS	1036.11	-0.951416	0.166393	-5.7179	1.0785e-08	3.36681e-07
ENSG00000240666.2	NA	MME-AS1	153.031	-0.949392	0.233315	-4.06914	4.71873e-05	0.000576343
ENSG00000264044.1	NA	ENSG00000264044	1266.4	-0.949351	0.177617	-5.34493	9.04524e-08	2.29642e-06
ENSG00000265287.2	NA	ENSG00000265287	48.6343	-0.948954	0.291502	-3.25539	0.00113236	0.00848656
ENSG00000290839.1	NA	ENSG00000290839	200.645	-0.948659	0.164526	-5.76601	8.11715e-09	2.62108e-07
ENSG00000265496.5	NA	ENSG00000265496	65.0097	-0.948427	0.281912	-3.36427	0.000767462	0.00616176
ENSG00000287061.1	NA	ENSG00000287061	56.7473	-0.946204	0.295589	-3.20107	0.00136916	0.00992812
ENSG00000268584.1	NA	ENSG00000268584	31.5411	-0.945039	0.349255	-2.70587	0.00681252	0.036155
ENSG00000231290.7	149773	APCDD1L-DT	49.215	-0.944718	0.262798	-3.59485	0.000324582	0.00295425
ENSG00000255351.1	NA	ENSG00000255351	22.029	-0.943729	0.399327	-2.3633	0.0181129	0.0760197
ENSG00000251393.5	NA	ENSG00000251393	44.9893	-0.941175	0.328987	-2.86082	0.0042254	0.0247092
ENSG00000290893.1	NA	ENSG00000290893	49.5362	-0.940492	0.274146	-3.43063	0.000602192	0.00498594
ENSG00000229407.5	NA	ENSG00000229407	241.647	-0.939431	0.1644	-5.71429	1.10166e-08	3.40822e-07
ENSG00000224195.1	NA	CAMK2G-AS1	118.28	-0.937581	0.212043	-4.42165	9.79498e-06	0.000145002
ENSG00000276744.1	NA	ENSG00000276744	21.1453	-0.937119	0.443995	-2.11065	0.0348023	0.123801
ENSG00000225721.5	NA	ENSG00000225721	186.967	-0.936879	0.203941	-4.59386	4.35112e-06	7.25163e-05
ENSG00000257808.1	NA	ENSG00000257808	26.7054	-0.934966	0.38051	-2.45714	0.0140047	0.0626196
ENSG00000273058.2	NA	ENSG00000273058	31.9204	-0.93353	0.326772	-2.85682	0.00427902	0.0249146
ENSG00000234961.1	NA	ENSG00000234961	10250.9	-0.933019	0.295305	-3.15951	0.00158034	0.0111847
ENSG00000231970.1	NA	ENSG00000231970	160.775	-0.932357	0.20009	-4.65969	3.16685e-06	5.47209e-05
ENSG00000278627.1	NA	ENSG00000278627	24.942	-0.932291	0.399369	-2.33441	0.0195742	0.0804101
ENSG00000282816.1	NA	ENSG00000282816	15.0437	-0.930794	0.461449	-2.01711	0.043684	0.147319
ENSG00000279152.1	NA	ENSG00000279152	49.7639	-0.930761	0.277313	-3.35636	0.000789759	0.00631733
ENSG00000260083.3	101928736	MIR762HG	309.886	-0.930396	0.210716	-4.41539	1.00828e-05	0.000148624
ENSG00000259448.3	NA	LINC02352	32.8556	-0.930264	0.332398	-2.79865	0.00513172	0.0290036
ENSG00000268592.3	100652739	RAET1E-AS1	62.5699	-0.929817	0.353751	-2.62845	0.00857745	0.0434298
ENSG00000279592.1	NA	ENSG00000279592	84.8624	-0.928505	0.224622	-4.13362	3.57086e-05	0.000451624
ENSG00000266495.1	NA	ENSG00000266495	27.7665	-0.927659	0.347245	-2.67148	0.00755167	0.0391331
ENSG00000233144.1	NA	ENSG00000233144	72.4454	-0.927062	0.27686	-3.34848	0.00081255	0.00645852
ENSG00000267009.6	NA	ENSG00000267009	1049.36	-0.926374	0.212242	-4.36471	1.27294e-05	0.000181675
ENSG00000267601.1	NA	ENSG00000267601	3338.44	-0.92574	0.202559	-4.57022	4.87218e-06	7.95328e-05
ENSG00000224855.5	100873941	OPA1-AS1	71.9396	-0.925562	0.256905	-3.60275	0.000314871	0.00289353
ENSG00000259670.1	NA	ENSG00000259670	17.3636	-0.925351	0.460896	-2.00772	0.0446729	0.14992
ENSG00000290831.1	260294	NSUN5P2	1020.07	-0.925146	0.156544	-5.90979	3.42534e-09	1.18772e-07
ENSG00000277247.1	NA	ENSG00000277247	24.0502	-0.925012	0.388744	-2.37949	0.0173368	0.0736601
ENSG00000283411.1	NA	ENSG00000283411	91.5955	-0.924664	0.236118	-3.91611	8.99875e-05	0.000994482
ENSG00000236772.1	NA	ENSG00000236772	292.253	-0.924296	0.173235	-5.33551	9.5278e-08	2.40711e-06
ENSG00000254560.6	103695435	BBOX1-AS1	52.2563	-0.923264	0.272296	-3.39067	0.000697228	0.00565943
ENSG00000270066.3	NA	ENSG00000270066	1562.39	-0.92268	0.178399	-5.17199	2.31611e-07	5.25987e-06
ENSG00000259488.2	NA	DUT-AS1	223.578	-0.92122	0.170285	-5.40987	6.30692e-08	1.64155e-06
ENSG00000289019.1	124900711	ENSG00000289019	32.0424	-0.920581	0.350413	-2.62713	0.00861077	0.0435086
ENSG00000170161.7	728673	FAM88B	110.968	-0.918609	0.207272	-4.43189	9.34085e-06	0.000138677
ENSG00000278722.1	NA	ENSG00000278722	98.2269	-0.918239	0.261171	-3.51585	0.000438354	0.00379674
ENSG00000287431.1	NA	RENO1	507.672	-0.91749	0.154395	-5.9425	2.8071e-09	9.89959e-08
ENSG00000232046.7	100507073	LINC01798	22.4261	-0.917065	0.383754	-2.38972	0.016861	0.0721069
ENSG00000267767.3	400685	LINC01801	54.8181	-0.917031	0.279949	-3.2757	0.00105399	0.00806732
ENSG00000260874.5	NA	ENSG00000260874	104.022	-0.916846	0.247173	-3.70932	0.000207813	0.00205683
ENSG00000261390.8	102467146	MAFTRR	21.6594	-0.91673	0.399536	-2.29449	0.0217624	0.087064
ENSG00000255886.1	NA	ENSG00000255886	44.8043	-0.915753	0.306102	-2.99166	0.00277467	0.0176544
ENSG00000276564.1	NA	ENSG00000276564	26.6275	-0.914786	0.384701	-2.37792	0.0174107	0.073883
ENSG00000235885.8	101927661	LINC01828	58.7237	-0.911708	0.271953	-3.35245	0.000800997	0.00638635
ENSG00000231194.1	NA	FARP1-AS1	95.5908	-0.909753	0.240526	-3.78235	0.000155357	0.0016021
ENSG00000286883.1	NA	ENSG00000286883	354.917	-0.90961	0.172634	-5.26902	1.37153e-07	3.33459e-06
ENSG00000274949.1	NA	ENSG00000274949	41.6899	-0.908994	0.298126	-3.04903	0.00229582	0.0151004
ENSG00000259992.1	NA	ENSG00000259992	181.187	-0.908254	0.200317	-4.53409	5.78521e-06	9.22509e-05
ENSG00000289128.1	NA	ENSG00000289128	31.794	-0.907875	0.365687	-2.48266	0.0130407	0.0593011
ENSG00000286657.1	124901107	ENSG00000286657	29.2165	-0.906903	0.397182	-2.28334	0.0224101	0.0892001
ENSG00000287952.1	NA	ENSG00000287952	89.413	-0.902286	0.226492	-3.98375	6.78365e-05	0.000779705
ENSG00000248222.5	NA	SLIT3-AS1	66.2447	-0.901312	0.304895	-2.95614	0.00311518	0.0193893
ENSG00000268565.1	NA	ENSG00000268565	87.6839	-0.90049	0.233999	-3.84827	0.000118955	0.00126849
ENSG00000255680.1	NA	ENSG00000255680	204.365	-0.900152	0.221993	-4.05487	5.01619e-05	0.000606935
ENSG00000224713.4	NA	ENSG00000224713	438.864	-0.898587	0.161644	-5.55905	2.7125e-08	7.75264e-07
ENSG00000251018.2	NA	HMMR-AS1	67.6389	-0.897898	0.301598	-2.97713	0.00290956	0.0183858
ENSG00000225602.5	100873935	MTOR-AS1	74.6404	-0.896086	0.258098	-3.47189	0.000516813	0.00437724
ENSG00000269176.2	NA	ENSG00000269176	122.615	-0.896069	0.222835	-4.02122	5.78969e-05	0.000679828
ENSG00000264272.1	NA	ENSG00000264272	35.3063	-0.895616	0.317332	-2.82233	0.00476755	0.0271871
ENSG00000228221.6	100505566	LINC00578	36.1615	-0.895563	0.391948	-2.2849	0.0223185	0.0888728
ENSG00000273066.5	NA	ENSG00000273066	235.468	-0.895388	0.185206	-4.83455	1.33448e-06	2.51627e-05
ENSG00000225951.1	107080620	ODF2-AS1	163.188	-0.895202	0.210626	-4.2502	2.13584e-05	0.000289249
ENSG00000224643.5	NA	ENSG00000224643	20.6464	-0.89506	0.444125	-2.01533	0.0438698	0.147849
ENSG00000229750.1	NA	ENSG00000229750	42.5382	-0.89454	0.311496	-2.87175	0.00408205	0.0240341
ENSG00000271780.2	NA	ENSG00000271780	16.5062	-0.894475	0.434211	-2.06	0.0393985	0.136475
ENSG00000267277.2	NA	ENSG00000267277	24.6188	-0.894199	0.348427	-2.56639	0.0102763	0.0495035
ENSG00000254539.1	NA	ENSG00000254539	28.443	-0.89381	0.327031	-2.7331	0.00627409	0.0340853
ENSG00000287394.1	NA	MAGEA3-DT	59.4685	-0.891368	0.264892	-3.36503	0.000765356	0.00614963
ENSG00000254548.1	NA	ENSG00000254548	42.6934	-0.890712	0.312495	-2.85033	0.00436744	0.0252902
ENSG00000286881.2	NA	ENSG00000286881	16.6428	-0.890581	0.437491	-2.03565	0.0417852	0.142403
ENSG00000267007.1	NA	ENSG00000267007	156.354	-0.89028	0.22261	-3.99928	6.3536e-05	0.000736007
ENSG00000233360.4	101927051	PDXP-DT	257.657	-0.888713	0.188762	-4.70812	2.50013e-06	4.44645e-05
ENSG00000258504.2	NA	ENSG00000258504	320.086	-0.888362	0.158791	-5.59455	2.21193e-08	6.52916e-07
ENSG00000290531.1	NA	TSPAN11-AS1	150.353	-0.887367	0.201556	-4.40257	1.06975e-05	0.000156125
ENSG00000261251.1	NA	EFCAB6-DT	20.4138	-0.883691	0.388007	-2.27752	0.0227554	0.0901578
ENSG00000255595.5	101927531	LINC02350	39.917	-0.883095	0.340141	-2.59626	0.00942451	0.0464838
ENSG00000293064.1	NA	ENSG00000293064	19.4555	-0.883061	0.414279	-2.13156	0.033043	0.119216
ENSG00000272568.6	100506497	CPVL-AS2	20.8142	-0.88237	0.445066	-1.98256	0.0474166	0.156786
ENSG00000259185.1	NA	ENSG00000259185	245.056	-0.881911	0.215768	-4.08731	4.36409e-05	0.000537474
ENSG00000259198.1	NA	ENSG00000259198	76.3411	-0.881404	0.251374	-3.50635	0.000454297	0.00390716
ENSG00000232527.8	100996732	LINC02802	73.2441	-0.880161	0.218644	-4.02555	5.6842e-05	0.000669724
ENSG00000233396.9	NA	LINC01719	307.937	-0.879432	0.164557	-5.34422	9.0805e-08	2.29972e-06
ENSG00000253210.4	101927963	DENND3-AS1	61.2743	-0.879403	0.253185	-3.47337	0.00051397	0.00435673
ENSG00000274104.2	NA	ENSG00000274104	26.7491	-0.879304	0.355905	-2.47062	0.013488	0.0608875
ENSG00000240291.1	NA	ENSG00000240291	124.148	-0.878842	0.215252	-4.08286	4.44845e-05	0.000546561
ENSG00000280758.1	NA	ENSG00000280758	469.618	-0.878552	0.186731	-4.7049	2.53995e-06	4.5095e-05
ENSG00000256967.1	NA	ENSG00000256967	48.2027	-0.878243	0.259236	-3.38782	0.000704515	0.00571088
ENSG00000293016.1	NA	ENSG00000293016	50.1471	-0.877999	0.319959	-2.7441	0.00606777	0.0331912
ENSG00000271969.1	NA	ENSG00000271969	137.182	-0.877993	0.247487	-3.54764	0.000388706	0.00343584
ENSG00000244757.1	NA	ENSG00000244757	32.5368	-0.876928	0.328898	-2.66626	0.00766994	0.0395871
ENSG00000287872.1	NA	ENSG00000287872	20.6285	-0.875423	0.440715	-1.98637	0.0469923	0.155932
ENSG00000248668.3	100874002	OXCT1-AS1	44.9703	-0.874448	0.296402	-2.9502	0.00317564	0.0196608
ENSG00000254846.1	NA	ENSG00000254846	28.162	-0.873641	0.349928	-2.49663	0.0125379	0.0575029
ENSG00000258384.1	NA	RCCD1-AS1	133.598	-0.872536	0.215032	-4.05771	4.95568e-05	0.000601022
ENSG00000223749.11	NA	MIR503HG	380.443	-0.869848	0.194023	-4.48323	7.35208e-06	0.000113504
ENSG00000275038.2	NA	ENSG00000275038	98.108	-0.868542	0.219188	-3.96254	7.41573e-05	0.000841128
ENSG00000270919.1	NA	ENSG00000270919	117.324	-0.86626	0.223005	-3.88449	0.000102546	0.00112247
ENSG00000256007.1	NA	ARAP1-AS1	107.524	-0.864947	0.242749	-3.56313	0.000366456	0.0032756
ENSG00000231105.2	100506801	ECE1-AS1	33.4594	-0.863697	0.349704	-2.46979	0.0135191	0.0609747
ENSG00000290946.1	NA	ENSG00000290946	30.3466	-0.862896	0.345108	-2.50037	0.0124064	0.0570264
ENSG00000236869.3	112840933	ZKSCAN7-AS1	162.537	-0.862497	0.183457	-4.70137	2.58425e-06	4.58029e-05
ENSG00000285824.1	NA	ENSG00000285824	95.6613	-0.861668	0.230891	-3.73192	0.000190026	0.0019082
ENSG00000262772.2	NA	LINC01977	80.8485	-0.860865	0.25022	-3.44043	0.000580789	0.00483196
ENSG00000255959.1	NA	ENSG00000255959	84.8977	-0.860648	0.263683	-3.26395	0.00109869	0.00831706
ENSG00000231064.9	105371450	THBS3-AS1	2155.51	-0.860331	0.135674	-6.34114	2.28066e-10	9.9856e-09
ENSG00000247903.1	NA	ENSG00000247903	201.086	-0.859162	0.172856	-4.97039	6.68181e-07	1.36449e-05
ENSG00000256028.2	NA	ENSG00000256028	918.675	-0.859027	0.157798	-5.44385	5.21399e-08	1.39215e-06
ENSG00000254230.1	NA	ENSG00000254230	369.057	-0.858987	0.220288	-3.89938	9.64403e-05	0.00106125
ENSG00000287134.1	NA	ENSG00000287134	30.1487	-0.85877	0.361343	-2.37661	0.0174728	0.0741158
ENSG00000260285.1	NA	TRMT61A-DT	151.075	-0.858434	0.187377	-4.58132	4.62059e-06	7.59055e-05
ENSG00000271133.7	101927811	ITGB8-AS1	30.409	-0.858358	0.342718	-2.50456	0.0122605	0.0564963
ENSG00000291151.1	155400	NSUN5P1	2298.97	-0.857431	0.151366	-5.66463	1.47341e-08	4.43871e-07
ENSG00000290731.1	440895	ENSG00000290731	42.3112	-0.857269	0.308898	-2.77525	0.00551585	0.0308809
ENSG00000232828.1	NA	ENSG00000232828	32.3284	-0.855709	0.327576	-2.61225	0.00899496	0.0448577
ENSG00000259409.1	NA	BMF-AS1	48.8644	-0.853576	0.288228	-2.96147	0.00306178	0.0191742
ENSG00000269145.2	NA	MAST3-AS1	131.242	-0.853197	0.230278	-3.70507	0.000211333	0.00208532
ENSG00000291163.1	NA	ENSG00000291163	20.6693	-0.852669	0.413909	-2.06004	0.0393945	0.136475
ENSG00000259577.2	NA	CERNA1	37.8385	-0.851024	0.309219	-2.75217	0.00592012	0.0325014
ENSG00000284954.1	100507547	ENSG00000284954	109.149	-0.849791	0.208983	-4.06632	4.77605e-05	0.000582655
ENSG00000279196.1	NA	ENSG00000279196	273.796	-0.848869	0.165431	-5.13126	2.87805e-07	6.43699e-06
ENSG00000293293.1	NA	ENSG00000293293	128.507	-0.848693	0.242558	-3.49893	0.000467128	0.004009
ENSG00000293427.1	NA	ENSG00000293427	916.067	-0.84736	0.129697	-6.53339	6.42958e-11	3.11962e-09
ENSG00000290643.1	NA	ENSG00000290643	35.6156	-0.846992	0.313798	-2.69916	0.00695149	0.036798
ENSG00000242686.4	NA	PDE6B-AS1	85.155	-0.846949	0.267475	-3.16646	0.00154305	0.0109433
ENSG00000267984.1	NA	ENSG00000267984	55.2377	-0.846635	0.32292	-2.62181	0.00874642	0.0440218
ENSG00000255276.1	NA	RRM1-AS1	52.0894	-0.845776	0.278987	-3.03159	0.00243266	0.0158892
ENSG00000278175.6	389741	GLIDR	379.273	-0.8455	0.15321	-5.51856	3.41788e-08	9.54512e-07
ENSG00000207751.4	NA	ENSG00000207751	178.115	-0.844996	0.175309	-4.82005	1.43526e-06	2.68668e-05
ENSG00000255345.1	NA	ENSG00000255345	29.3085	-0.844443	0.330315	-2.55648	0.0105738	0.0505941
ENSG00000242474.3	NA	LINC03015	127.306	-0.844139	0.171487	-4.92247	8.54586e-07	1.69165e-05
ENSG00000289890.1	NA	ENSG00000289890	25.9633	-0.843357	0.413698	-2.03858	0.0414917	0.141683
ENSG00000273162.1	NA	ENSG00000273162	20.5385	-0.842192	0.422161	-1.99496	0.0460476	0.153793
ENSG00000255839.1	NA	ENSG00000255839	43.6167	-0.842188	0.309147	-2.72423	0.00644517	0.0347226
ENSG00000286060.1	124905218	ENSG00000286060	32.8724	-0.841634	0.333422	-2.52423	0.0115953	0.0543106
ENSG00000196366.3	158055	C9orf163	28.7213	-0.840931	0.34622	-2.42889	0.0151451	0.0663957
ENSG00000290100.1	NA	ENSG00000290100	56.9136	-0.840548	0.285895	-2.94006	0.00328154	0.0202195
ENSG00000257910.1	NA	ENSG00000257910	27.4338	-0.840249	0.369759	-2.27242	0.0230609	0.090915
ENSG00000245385.2	NA	ENSG00000245385	274.895	-0.839785	0.200756	-4.18311	2.87545e-05	0.000375151
ENSG00000293489.1	NA	ENSG00000293489	440.664	-0.839675	0.163063	-5.1494	2.61315e-07	5.89556e-06
ENSG00000226070.2	401260	LINC00951	135.095	-0.839515	0.234637	-3.57792	0.000346333	0.00311188
ENSG00000283696.1	NA	ENSG00000283696	17.2471	-0.838123	0.423649	-1.97834	0.04789	0.157997
ENSG00000272990.1	NA	ENSG00000272990	132.232	-0.838118	0.216794	-3.86596	0.000110652	0.00120002
ENSG00000270823.1	NA	ENSG00000270823	1685.84	-0.837616	0.209044	-4.00689	6.15235e-05	0.00071671
ENSG00000279726.2	NA	ENSG00000279726	92.1079	-0.836806	0.209001	-4.00385	6.23209e-05	0.000725183
ENSG00000290425.1	728233	PI4KAP1	623.226	-0.836512	0.152105	-5.49956	3.80748e-08	1.04357e-06
ENSG00000258177.1	NA	ENSG00000258177	110.627	-0.836467	0.232188	-3.60254	0.000315121	0.00289353
ENSG00000240801.1	NA	ENSG00000240801	65.4455	-0.836059	0.281948	-2.96529	0.00302394	0.0189602
ENSG00000283689.1	NA	ENSG00000283689	29.8419	-0.835532	0.368435	-2.26779	0.0233421	0.0917438
ENSG00000279822.1	NA	ENSG00000279822	28.7795	-0.835122	0.340742	-2.45089	0.0142504	0.0633329
ENSG00000293022.1	NA	ENSG00000293022	243.821	-0.833929	0.202932	-4.10941	3.96667e-05	0.000493826
ENSG00000235590.9	149775	GNAS-AS1	275.498	-0.833461	0.176858	-4.71259	2.44589e-06	4.37256e-05
ENSG00000274718.1	NA	ENSG00000274718	51.2753	-0.833114	0.261626	-3.18438	0.00145067	0.0104313
ENSG00000251363.3	NA	LINC02315	45.113	-0.832374	0.309532	-2.68914	0.00716362	0.0376127
ENSG00000272217.1	NA	ENSG00000272217	26.9183	-0.831956	0.365216	-2.27798	0.0227275	0.0900818
ENSG00000254910.1	NA	ENSG00000254910	21.2318	-0.831439	0.396241	-2.09832	0.0358773	0.126742
ENSG00000284634.1	NA	ENSG00000284634	35.8476	-0.8304	0.332951	-2.49406	0.0126291	0.0578441
ENSG00000289455.1	NA	ENSG00000289455	104.29	-0.830252	0.21463	-3.8683	0.000109597	0.00119207
ENSG00000257095.1	NA	ENSG00000257095	26.7943	-0.82801	0.354512	-2.33564	0.0195101	0.0802541
ENSG00000286061.1	100750325	RCAN3AS	61.3237	-0.827532	0.279929	-2.95622	0.00311438	0.0193893
ENSG00000235522.6	NA	ENSG00000235522	112.903	-0.826395	0.238261	-3.46844	0.000523482	0.00442647
ENSG00000254433.1	NA	ENSG00000254433	148.531	-0.825636	0.179859	-4.59046	4.42272e-06	7.35909e-05
ENSG00000273230.1	NA	ENSG00000273230	154.551	-0.82513	0.193261	-4.26952	1.95897e-05	0.000267046
ENSG00000255126.1	NA	ENSG00000255126	49.5966	-0.825064	0.320181	-2.57687	0.00996993	0.0484341
ENSG00000288885.2	NA	ENSG00000288885	20.6512	-0.824745	0.403661	-2.04316	0.0410362	0.140639
ENSG00000227946.3	NA	INO80D-AS1	114.868	-0.824003	0.248702	-3.31322	0.000922284	0.007187
ENSG00000232767.2	NA	HSPA12A-AS1	149.22	-0.823785	0.215515	-3.8224	0.000132161	0.00139634
ENSG00000244380.1	NA	ENSG00000244380	674.265	-0.823768	0.225368	-3.65522	0.000256965	0.00244721
ENSG00000248360.7	201853	LINC00504	28.6825	-0.82356	0.342464	-2.40481	0.0161809	0.0698692
ENSG00000271746.1	NA	ENSG00000271746	32.327	-0.822489	0.342723	-2.39986	0.0164013	0.0705261
ENSG00000232519.2	NA	ENSG00000232519	22.15	-0.821388	0.384096	-2.1385	0.0324763	0.117936
ENSG00000214783.9	84820	POLR2J4	467.098	-0.819023	0.159176	-5.14539	2.66968e-07	6.00997e-06
ENSG00000274177.1	NA	ENSG00000274177	510.143	-0.818848	0.198398	-4.12729	3.67057e-05	0.000462537
ENSG00000230563.4	NA	ENSG00000230563	35.7503	-0.818649	0.336889	-2.43003	0.0150977	0.0662722
ENSG00000287672.1	112267986	ENSG00000287672	29.8395	-0.817367	0.355986	-2.29606	0.0216722	0.0868315
ENSG00000259083.1	NA	PNN-AS1	25.7828	-0.817058	0.391266	-2.08824	0.0367763	0.129123
ENSG00000270141.3	NA	TERC	514.115	-0.816333	0.201668	-4.04791	5.16776e-05	0.000621635
ENSG00000228703.1	NA	ENSG00000228703	347.181	-0.815498	0.183458	-4.44514	8.7834e-06	0.000132301
ENSG00000288844.1	NA	ENSG00000288844	22.6686	-0.815403	0.377456	-2.16026	0.0307528	0.113286
ENSG00000262831.1	NA	ENSG00000262831	2646.6	-0.814793	0.220358	-3.69758	0.000217661	0.00213184
ENSG00000256040.2	493913	PAPPA-AS1	567.103	-0.814246	0.235036	-3.46434	0.00053153	0.00448717
ENSG00000244332.1	NA	ENSG00000244332	65.6219	-0.813557	0.2695	-3.01877	0.00253805	0.0164116
ENSG00000291189.1	NA	ENSG00000291189	77.7194	-0.81344	0.26359	-3.08601	0.00202864	0.0136294
ENSG00000284697.1	NA	ENSG00000284697	170.527	-0.813383	0.184959	-4.39764	1.09435e-05	0.000159267
ENSG00000233735.5	NA	ENSG00000233735	48.1343	-0.812354	0.298959	-2.71728	0.00658212	0.0352582
ENSG00000224281.6	100303728	SLC25A5-AS1	441.747	-0.811829	0.180128	-4.50694	6.5768e-06	0.000102811
ENSG00000288746.2	NA	ENSG00000288746	111.939	-0.811245	0.217957	-3.72204	0.000197618	0.00197866
ENSG00000251513.2	NA	LIX1-AS1	35.8373	-0.810145	0.31306	-2.58783	0.00965832	0.0472535
ENSG00000242147.3	102723629	LASTR	34.9651	-0.809671	0.36467	-2.22028	0.0263997	0.100786
ENSG00000272149.1	NA	ENSG00000272149	70.7591	-0.809556	0.303372	-2.66852	0.00761862	0.039401
ENSG00000251661.3	NA	ENSG00000251661	85.7518	-0.808962	0.209899	-3.85406	0.000116173	0.00124525
ENSG00000268636.1	NA	ENSG00000268636	111.59	-0.808926	0.229875	-3.51898	0.000433214	0.00375852
ENSG00000272324.5	NA	DAP-DT	181.16	-0.808805	0.276091	-2.92948	0.00339525	0.0207593
ENSG00000267512.1	NA	ENSG00000267512	209.114	-0.808426	0.190538	-4.24286	2.20691e-05	0.000297703
ENSG00000272821.1	NA	ENSG00000272821	154.055	-0.807542	0.192737	-4.18986	2.79125e-05	0.000365551
ENSG00000257653.1	NA	ENSG00000257653	211.994	-0.807025	0.214354	-3.76492	0.000166605	0.00170112
ENSG00000257222.1	NA	ENSG00000257222	55.5835	-0.80599	0.268609	-3.00061	0.00269444	0.0172929
ENSG00000250348.1	NA	ENSG00000250348	35.7613	-0.805932	0.337835	-2.38558	0.0170523	0.0727504
ENSG00000223393.2	NA	ENSG00000223393	48.1035	-0.804972	0.279207	-2.88306	0.00393829	0.0233741
ENSG00000258875.6	NA	ENSG00000258875	38.3143	-0.803886	0.298127	-2.69645	0.00700828	0.0370599
ENSG00000260260.3	100507303	SNHG19	147.011	-0.802777	0.216331	-3.71088	0.000206542	0.00204818
ENSG00000290738.1	100130015	URAHP	216.356	-0.801026	0.189774	-4.22096	2.43269e-05	0.000323931
ENSG00000249395.4	101805492	CASC9	240.278	-0.80094	0.170575	-4.69552	2.65935e-06	4.68926e-05
ENSG00000254400.1	NA	ENSG00000254400	163.996	-0.800692	0.218077	-3.67161	0.000241031	0.00231897
ENSG00000272910.1	NA	ENSG00000272910	67.3811	-0.800662	0.258757	-3.09426	0.00197303	0.0133775
ENSG00000285518.1	124903342	ENSG00000285518	180.513	-0.800172	0.170863	-4.68311	2.82554e-06	4.95692e-05
ENSG00000285865.1	NA	ENSG00000285865	168.018	-0.798549	0.222271	-3.59269	0.000327287	0.00296914
ENSG00000256139.2	NA	ENSG00000256139	60.0885	-0.798533	0.25175	-3.17193	0.00151427	0.0108059
ENSG00000235027.1	NA	PRADX	1022.62	-0.798057	0.198271	-4.02508	5.69561e-05	0.000670304
ENSG00000255390.1	NA	DCHS1-AS1	777.574	-0.79796	0.175067	-4.55803	5.16358e-06	8.33676e-05
ENSG00000247092.9	283596	SNHG10	622.191	-0.797831	0.17095	-4.66703	3.05585e-06	5.28914e-05
ENSG00000226530.4	NA	ENSG00000226530	80.3145	-0.797094	0.232984	-3.42123	0.000623377	0.00513665
ENSG00000280486.2	NA	ENSG00000280486	274.606	-0.79652	0.171169	-4.6534	3.26502e-06	5.60423e-05
ENSG00000263798.2	NA	ENSG00000263798	1552.45	-0.796426	0.153478	-5.18918	2.11224e-07	4.89368e-06
ENSG00000178803.12	646023	ADORA2A-AS1	93.92	-0.796266	0.209695	-3.79726	0.000146303	0.00152856
ENSG00000256100.1	NA	ENSG00000256100	872.277	-0.796249	0.188244	-4.22987	2.33825e-05	0.000311756
ENSG00000259709.1	NA	ENSG00000259709	82.0424	-0.795926	0.259007	-3.07299	0.00211927	0.0141646
ENSG00000279382.1	NA	ENSG00000279382	442.599	-0.795643	0.173365	-4.58941	4.44505e-06	7.3725e-05
ENSG00000227375.6	100507086	DLG1-AS1	21.1098	-0.794466	0.386618	-2.05491	0.0398873	0.137798
ENSG00000254337.2	107986951	ENSG00000254337	404.789	-0.793492	0.181955	-4.36094	1.29507e-05	0.000184071
ENSG00000205181.8	149837	LINC00654	471.936	-0.793057	0.187042	-4.23998	2.23536e-05	0.000300363
ENSG00000290758.1	NA	ENSG00000290758	174.977	-0.7928	0.180906	-4.38238	1.17389e-05	0.000169411
ENSG00000232533.3	NA	FAM131B-AS2	259.399	-0.792793	0.209565	-3.78304	0.000154923	0.00159922
ENSG00000274026.2	100131997	FAM27E3	42.9638	-0.792625	0.291765	-2.71666	0.00659445	0.0352877
ENSG00000271551.2	115308161	ENSG00000271551	233.176	-0.792239	0.189177	-4.18783	2.81638e-05	0.00036791
ENSG00000293505.1	NA	GNRHR2	290.555	-0.791388	0.191215	-4.13873	3.49228e-05	0.00044277
ENSG00000254452.1	NA	ENSG00000254452	1293.07	-0.791347	0.196679	-4.02355	5.73272e-05	0.000673904
ENSG00000290735.1	NA	ENSG00000290735	395.546	-0.790895	0.163791	-4.82868	1.37439e-06	2.57742e-05
ENSG00000262905.1	NA	ENSG00000262905	108.221	-0.789842	0.224941	-3.51133	0.000445875	0.00385032
ENSG00000285728.3	NA	ENSG00000285728	177.888	-0.789214	0.170705	-4.62326	3.77758e-06	6.44122e-05
ENSG00000223478.2	100506100	ZDHHC12-DT	28.2072	-0.788647	0.361938	-2.17896	0.0293348	0.10931
ENSG00000286444.1	NA	ENSG00000286444	141.968	-0.788561	0.241728	-3.26218	0.00110558	0.00835088
ENSG00000266962.3	108783654	HSD17B1-AS1	817.965	-0.788515	0.16001	-4.9279	8.31191e-07	1.65167e-05
ENSG00000243389.1	NA	ENSG00000243389	20.5496	-0.788187	0.395982	-1.99046	0.0465401	0.154779
ENSG00000259006.1	NA	ENSG00000259006	105.377	-0.787998	0.209224	-3.76629	0.000165691	0.00169346
ENSG00000257176.3	100506606	ENSG00000257176	147.923	-0.787398	0.179284	-4.39192	1.12356e-05	0.000163288
ENSG00000259146.4	NA	SIPA1L1-AS1	45.1719	-0.786416	0.300108	-2.62045	0.00878142	0.0440868
ENSG00000290581.1	NA	ENSG00000290581	42.8193	-0.785833	0.301762	-2.60415	0.00921027	0.0457107
ENSG00000285952.1	NA	ENSG00000285952	791.694	-0.785426	0.148038	-5.30557	1.1232e-07	2.79662e-06
ENSG00000227542.1	NA	MYO1B-AS1	39.7228	-0.785367	0.300575	-2.61288	0.0089782	0.0448384
ENSG00000261427.6	NA	ENSG00000261427	72.8145	-0.785327	0.223661	-3.51123	0.000446031	0.00385032
ENSG00000237017.1	NA	PRPF31-AS1	422.948	-0.78487	0.163945	-4.7874	1.68959e-06	3.12876e-05
ENSG00000224675.1	100144595	GALNT13-AS1	39.6022	-0.784117	0.300698	-2.60765	0.0091165	0.0453761
ENSG00000233728.1	NA	ENSG00000233728	366.592	-0.783477	0.182263	-4.29861	1.71874e-05	0.000239028
ENSG00000289449.1	NA	ENSG00000289449	49.0617	-0.78324	0.289431	-2.70614	0.0068071	0.0361448
ENSG00000290732.1	100507334	ENSG00000290732	25.6981	-0.782238	0.345539	-2.26382	0.0235853	0.0924183
ENSG00000238123.1	NA	MID1IP1-AS1	35.9402	-0.78037	0.309249	-2.52344	0.0116214	0.0543611
ENSG00000277007.1	NA	ENSG00000277007	25.0685	-0.780251	0.352478	-2.21362	0.0268551	0.102283
ENSG00000257337.9	283335	TNS2-AS1	3472.5	-0.779492	0.175823	-4.43339	9.27633e-06	0.000138515
ENSG00000232586.1	103344928	KIAA1614-AS1	142.122	-0.779273	0.19325	-4.03246	5.51958e-05	0.000654809
ENSG00000232545.1	NA	ENSG00000232545	46.8485	-0.777505	0.297048	-2.61744	0.00885925	0.0443735
ENSG00000226137.5	440465	BAIAP2-DT	833.645	-0.77746	0.176273	-4.41053	1.03116e-05	0.000151134
ENSG00000259280.2	NA	ENSG00000259280	48.4202	-0.776617	0.318847	-2.43571	0.0148627	0.0656588
ENSG00000261777.6	100506083	DDX19A-DT	93.6998	-0.776469	0.214931	-3.61264	0.00030309	0.00281134
ENSG00000239523.8	100506826	MYLK-AS1	750.265	-0.77596	0.171076	-4.53576	5.73971e-06	9.16668e-05
ENSG00000267288.2	105371795	ENSG00000267288	55.6193	-0.775701	0.288451	-2.68919	0.0071625	0.0376127
ENSG00000255139.2	NA	ENSG00000255139	205.701	-0.774562	0.240066	-3.22646	0.00125331	0.00924856
ENSG00000245156.1	NA	ENSG00000245156	658.687	-0.774493	0.182927	-4.2339	2.29673e-05	0.000307013
ENSG00000266929.1	NA	ENSG00000266929	110.682	-0.774444	0.208562	-3.71326	0.000204609	0.00203487
ENSG00000268938.2	NA	ENSG00000268938	45.3696	-0.77423	0.303364	-2.55215	0.010706	0.0510971
ENSG00000236255.2	NA	ENSG00000236255	198.852	-0.774021	0.201299	-3.84513	0.000120488	0.00128219
ENSG00000254641.1	NA	ENSG00000254641	390.788	-0.773832	0.191208	-4.04707	5.18632e-05	0.000622419
ENSG00000272173.2	NA	ENSG00000272173	416.465	-0.773748	0.158196	-4.89107	1.00289e-06	1.93697e-05
ENSG00000268798.1	NA	ENSG00000268798	47.9778	-0.773288	0.273516	-2.82721	0.00469552	0.0268654
ENSG00000245384.2	101929468	CXXC4-AS1	36.5878	-0.772614	0.336096	-2.29879	0.0215169	0.0863646
ENSG00000245864.5	109729137	MEF2C-AS2	68.6322	-0.772488	0.264005	-2.92604	0.00343307	0.0209409
ENSG00000185168.7	NA	LINC00482	36.5424	-0.771501	0.330477	-2.33451	0.0195692	0.0804101
ENSG00000236144.9	100506469	TMEM147-AS1	596.447	-0.76957	0.148579	-5.17954	2.22428e-07	5.09612e-06
ENSG00000267049.1	NA	ENSG00000267049	95.2522	-0.769485	0.234956	-3.27502	0.00105655	0.00807465
ENSG00000274253.6	283683	ENSG00000274253	120.453	-0.769084	0.208154	-3.69479	0.000220069	0.00214932
ENSG00000230461.10	100505832	PROX1-AS1	252.672	-0.767184	0.153634	-4.99359	5.92674e-07	1.22727e-05
ENSG00000288727.2	NA	ENSG00000288727	85.3523	-0.766527	0.227633	-3.36738	0.000758861	0.00610219
ENSG00000257698.3	100506844	GIHCG	76.4943	-0.766303	0.243574	-3.14608	0.00165473	0.0116
ENSG00000228124.1	NA	MDN1-AS1	36.282	-0.76601	0.325184	-2.35562	0.0184919	0.0772652
ENSG00000267576.1	NA	ENSG00000267576	507.706	-0.764481	0.198877	-3.84398	0.000121056	0.00128558
ENSG00000255135.5	124902718	EMSY-DT	47.8123	-0.764224	0.280392	-2.72555	0.00641942	0.0346562
ENSG00000253645.1	NA	ENSG00000253645	388.115	-0.763852	0.190911	-4.00108	6.30529e-05	0.00073123
ENSG00000174365.22	128439	SNHG11	264.543	-0.763724	0.161458	-4.73017	2.24333e-06	4.0558e-05
ENSG00000214999.3	NA	ENSG00000214999	24.3291	-0.763615	0.380824	-2.00516	0.0449454	0.150591
ENSG00000293322.1	NA	ENSG00000293322	36.3053	-0.763477	0.330157	-2.31247	0.0207519	0.0841559
ENSG00000230729.1	NA	ENSG00000230729	37.4003	-0.763127	0.306065	-2.49335	0.0126543	0.0579337
ENSG00000257386.1	NA	ENSG00000257386	587.603	-0.762998	0.207089	-3.6844	0.000229242	0.0022221
ENSG00000204422.7	NA	ENSG00000204422	620.648	-0.761747	0.164632	-4.62698	3.71035e-06	6.33704e-05
ENSG00000233621.3	728431	ZC3H12A-DT	65.5979	-0.760833	0.254791	-2.9861	0.00282558	0.0179341
ENSG00000263271.1	NA	ENSG00000263271	95.2686	-0.759578	0.220094	-3.45115	0.000558205	0.00469701
ENSG00000274383.1	NA	ENSG00000274383	55.5254	-0.75937	0.270244	-2.80994	0.00495503	0.0281012
ENSG00000286675.1	NA	ENSG00000286675	40.1958	-0.759355	0.304004	-2.49784	0.0124952	0.0573324
ENSG00000248092.8	NA	NNT-AS1	647.25	-0.759293	0.159198	-4.76948	1.84699e-06	3.3959e-05
ENSG00000231304.2	100874028	SGO1-AS1	80.8503	-0.759279	0.28561	-2.65845	0.00785021	0.0403955
ENSG00000279488.1	NA	ENSG00000279488	234.738	-0.759163	0.189667	-4.00262	6.26453e-05	0.000728137
ENSG00000229422.2	NA	ENSG00000229422	77.0692	-0.758893	0.241101	-3.14762	0.00164608	0.0115786
ENSG00000203987.3	100133077	ENSG00000203987	35.6542	-0.758386	0.324985	-2.33361	0.0196164	0.0805309
ENSG00000236986.6	NA	ENSG00000236986	345.926	-0.758047	0.1703	-4.45124	8.53756e-06	0.000128975
ENSG00000289194.1	NA	ENSG00000289194	124.831	-0.758003	0.228377	-3.31908	0.000903141	0.00708054
ENSG00000254571.1	NA	ENSG00000254571	59.0385	-0.757744	0.268972	-2.81718	0.00484473	0.0275664
ENSG00000259955.1	NA	ENSG00000259955	104.736	-0.757071	0.218846	-3.45938	0.000541424	0.00456324
ENSG00000273619.2	NA	RPS21-DT	78.6572	-0.756924	0.225834	-3.35168	0.000803239	0.00639435
ENSG00000293456.1	NA	C3orf86P	81.507	-0.756801	0.23443	-3.22826	0.00124546	0.00921216
ENSG00000236213.4	NA	CDC42EP3-AS1	1126.58	-0.756226	0.181597	-4.16431	3.12296e-05	0.000403369
ENSG00000230186.3	NA	ENSG00000230186	85.0222	-0.755958	0.244627	-3.09024	0.00199995	0.0135334
ENSG00000287126.1	124907726	ENSG00000287126	172.421	-0.754489	0.18637	-4.04835	5.1581e-05	0.000621635
ENSG00000225988.1	101929329	LAMP5-AS1	221.832	-0.754285	0.176205	-4.28073	1.86282e-05	0.000256647
ENSG00000228509.7	NA	ENSG00000228509	330.32	-0.753954	0.165632	-4.55198	5.31437e-06	8.55348e-05
ENSG00000263797.1	NA	ENSG00000263797	30.1427	-0.752314	0.366667	-2.05176	0.0401927	0.138576
ENSG00000279035.1	NA	ENSG00000279035	224.426	-0.752277	0.204372	-3.68091	0.000232401	0.0022443
ENSG00000223923.2	105373878	TNS1-AS1	268.043	-0.750883	0.180503	-4.15995	3.18319e-05	0.000408595
ENSG00000235191.1	100874085	NUCB1-AS1	294.949	-0.750219	0.183248	-4.09401	4.23984e-05	0.000524046
ENSG00000270084.2	NA	GAS5-AS1	97.1284	-0.75009	0.24454	-3.06735	0.00215965	0.0143694
ENSG00000227487.4	NA	NCAM1-AS1	119.519	-0.749861	0.194024	-3.86479	0.000111186	0.00120177
ENSG00000262211.1	NA	ENSG00000262211	677.456	-0.749205	0.192748	-3.88696	0.000101506	0.00111227
ENSG00000259755.1	NA	ENSG00000259755	28.6295	-0.748938	0.33857	-2.21206	0.0269624	0.102572
ENSG00000259407.1	NA	ENSG00000259407	113.311	-0.748819	0.213362	-3.50961	0.000448762	0.00386744
ENSG00000266101.1	NA	ENSG00000266101	28.9875	-0.74854	0.350717	-2.13432	0.032817	0.118841
ENSG00000256747.1	NA	ENSG00000256747	120.777	-0.748139	0.235143	-3.18164	0.00146445	0.0105085
ENSG00000266994.1	NA	ENSG00000266994	56.3191	-0.747297	0.269669	-2.77117	0.00558553	0.0311538
ENSG00000223486.1	124905179	LINC03053	48.2036	-0.74556	0.275072	-2.71041	0.00671997	0.0358295
ENSG00000279155.1	NA	ENSG00000279155	49.594	-0.74512	0.30267	-2.46182	0.0138234	0.062076
ENSG00000268191.1	NA	ENSG00000268191	77.848	-0.744683	0.260217	-2.86178	0.00421272	0.0246629
ENSG00000287437.1	NA	ENSG00000287437	39.382	-0.744138	0.31017	-2.39913	0.0164342	0.0706061
ENSG00000235016.1	100129060	SEMA3F-AS1	284.586	-0.741593	0.155383	-4.77267	1.81799e-06	3.34854e-05
ENSG00000253837.1	100507156	LOXL2-AS1	253.259	-0.741558	0.22372	-3.31467	0.000917509	0.00716059
ENSG00000288808.1	NA	ENSG00000288808	110.51	-0.741503	0.226191	-3.27822	0.00104463	0.00800753
ENSG00000231856.4	NA	ENSG00000231856	66.9169	-0.740776	0.235423	-3.14658	0.00165194	0.0115961
ENSG00000259238.1	NA	ENSG00000259238	30.0887	-0.740075	0.337954	-2.18987	0.0285336	0.107175
ENSG00000233452.9	729178	STXBP5-AS1	117.137	-0.738786	0.194583	-3.79676	0.000146601	0.00153013
ENSG00000256092.4	112268105	SBNO1-AS1	99.0497	-0.738762	0.220011	-3.35784	0.000785531	0.00629704
ENSG00000293447.1	NA	TEX56P	255.251	-0.737955	0.201976	-3.65368	0.000258509	0.00245738
ENSG00000275441.2	NA	ENSG00000275441	76.2555	-0.737577	0.238087	-3.09792	0.00194881	0.0132394
ENSG00000266872.1	NA	ENSG00000266872	68.7783	-0.737335	0.251673	-2.92974	0.00339247	0.0207545
ENSG00000287069.1	NA	ENSG00000287069	81.5416	-0.737174	0.254028	-2.90194	0.00370862	0.0222798
ENSG00000225032.5	102723566	ENSG00000225032	363.416	-0.736651	0.194343	-3.79047	0.00015036	0.00155991
ENSG00000260219.4	101928707	CD2BP2-DT	275.62	-0.735414	0.169485	-4.33911	1.43058e-05	0.000201393
ENSG00000272668.2	107985216	ENSG00000272668	330.902	-0.734583	0.185557	-3.95879	7.533e-05	0.000852557
ENSG00000293349.1	NA	ENSG00000293349	34.0457	-0.734146	0.323355	-2.27041	0.023183	0.091292
ENSG00000246859.3	100505678	STARD4-AS1	7372.72	-0.73357	0.144512	-5.07619	3.85075e-07	8.34168e-06
ENSG00000228606.4	100287049	DCAF8-DT	318.781	-0.732263	0.16801	-4.35843	1.30997e-05	0.000185933
ENSG00000289741.1	NA	ENSG00000289741	65.6901	-0.731911	0.250042	-2.92715	0.0034208	0.0208784
ENSG00000269487.1	NA	ENSG00000269487	111.774	-0.731665	0.241961	-3.0239	0.00249538	0.0162168
ENSG00000257042.1	NA	ENSG00000257042	89.2696	-0.730599	0.258946	-2.82144	0.00478092	0.0272483
ENSG00000276131.1	NA	ENSG00000276131	48.2526	-0.730482	0.292191	-2.50002	0.0124187	0.0570575
ENSG00000271327.1	NA	ENSG00000271327	57.6467	-0.730205	0.330839	-2.20713	0.027305	0.103545
ENSG00000287567.1	NA	ENSG00000287567	64.4629	-0.729593	0.272708	-2.67536	0.00746488	0.0388783
ENSG00000287296.1	NA	ENSG00000287296	90.1437	-0.728795	0.272267	-2.67677	0.00743367	0.0387548
ENSG00000272770.1	NA	ENSG00000272770	627.552	-0.728636	0.183461	-3.97161	7.13886e-05	0.000814192
ENSG00000274630.1	NA	ENSG00000274630	786.732	-0.728336	0.199575	-3.64943	0.00026282	0.00248921
ENSG00000229124.8	100507347	VIM-AS1	7148.66	-0.72777	0.297288	-2.44804	0.0143638	0.0637546
ENSG00000254027.1	NA	LNMICC	58.6743	-0.7277	0.254728	-2.85677	0.0042797	0.0249146
ENSG00000280219.1	NA	ENSG00000280219	142.665	-0.72545	0.196448	-3.69284	0.000221766	0.0021618
ENSG00000257038.1	100287837	ARHGEF17-AS1	120.627	-0.724777	0.222716	-3.25427	0.00113685	0.00851236
ENSG00000293403.1	NA	ENSG00000293403	51.7191	-0.72476	0.275855	-2.62732	0.00860595	0.0435086
ENSG00000285859.1	NA	ENSG00000285859	45.0254	-0.723097	0.299048	-2.41799	0.0156063	0.0679562
ENSG00000261641.2	NA	ENSG00000261641	298.31	-0.722793	0.212797	-3.39664	0.000682195	0.00555924
ENSG00000288044.3	NA	ENSG00000288044	59.575	-0.72128	0.268314	-2.6882	0.00718394	0.0376619
ENSG00000282527.2	NA	ENSG00000282527	31.3643	-0.720933	0.344599	-2.09209	0.0364302	0.128328
ENSG00000285822.1	NA	ENSG00000285822	77.3417	-0.719378	0.246883	-2.91384	0.00357009	0.0215856
ENSG00000267424.1	NA	ENSG00000267424	35.2984	-0.718327	0.323183	-2.22266	0.0262387	0.100305
ENSG00000261342.1	NA	ENSG00000261342	35.1069	-0.717862	0.32385	-2.21665	0.026647	0.101592
ENSG00000226890.1	NA	ENSG00000226890	50.2793	-0.716427	0.286596	-2.49978	0.0124271	0.0570706
ENSG00000261754.2	NA	ENSG00000261754	86.0799	-0.716136	0.227549	-3.14717	0.00164859	0.0115884
ENSG00000281376.1	103021294	ABALON	286.651	-0.715855	0.203483	-3.51801	0.000434792	0.00376905
ENSG00000285844.2	NA	KCNQ5-DT	49.277	-0.71572	0.276473	-2.58876	0.00963234	0.0471848
ENSG00000263826.1	NA	ENSG00000263826	125.443	-0.715184	0.219676	-3.25564	0.00113138	0.00848656
ENSG00000248429.5	285505	GASK1B-AS1	70.6391	-0.714509	0.257983	-2.7696	0.0056126	0.0312642
ENSG00000253194.2	NA	ENSG00000253194	632.398	-0.714129	0.165064	-4.32637	1.51585e-05	0.000212528
ENSG00000266677.1	NA	ENSG00000266677	221.849	-0.714022	0.2266	-3.15102	0.001627	0.0114684
ENSG00000226715.4	105378872	LINC01709	37.5708	-0.713803	0.304381	-2.3451	0.0190222	0.0788117
ENSG00000285696.1	NA	ENSG00000285696	144.909	-0.713249	0.206884	-3.44758	0.000565641	0.00474029
ENSG00000239569.5	NA	KMT2E-AS1	52.4809	-0.713124	0.271925	-2.6225	0.0087287	0.043954
ENSG00000267282.1	NA	ENSG00000267282	78.2538	-0.712106	0.257653	-2.76382	0.00571298	0.0316357
ENSG00000266341.1	NA	ENSG00000266341	491.485	-0.711563	0.184595	-3.85472	0.000115861	0.00124319
ENSG00000226706.1	101928525	ENSG00000226706	480.75	-0.709501	0.177497	-3.99726	6.40804e-05	0.000741482
ENSG00000258232.2	NA	ENSG00000258232	1568.69	-0.709284	0.191913	-3.69587	0.000219135	0.00214221
ENSG00000289744.1	NA	ENSG00000289744	339.331	-0.708196	0.203818	-3.47465	0.000511521	0.00434309
ENSG00000280213.1	100113386	UCKL1-AS1	206.287	-0.707525	0.186563	-3.79242	0.000149189	0.00155266
ENSG00000227906.10	100131208	SNAP25-AS1	177.975	-0.707501	0.16878	-4.19186	2.76678e-05	0.000363268
ENSG00000263165.1	NA	ENSG00000263165	277.359	-0.707285	0.193365	-3.65778	0.000254408	0.00242733
ENSG00000244125.1	NA	ENSG00000244125	59.0625	-0.70696	0.26938	-2.62439	0.00868033	0.0437474
ENSG00000281691.1	100775107	RBM5-AS1	402.579	-0.706658	0.179581	-3.93504	8.31842e-05	0.000928231
ENSG00000234286.3	NA	ENSG00000234286	111.639	-0.706535	0.241222	-2.92898	0.00340075	0.0207806
ENSG00000277728.1	NA	ENSG00000277728	173.995	-0.706447	0.179384	-3.93818	8.21022e-05	0.00091814
ENSG00000247796.3	257396	MOCS2-DT	82.9387	-0.706284	0.232648	-3.03584	0.00239865	0.0156769
ENSG00000233975.2	111216282	LINC02574	272.832	-0.705698	0.213695	-3.30237	0.000958726	0.00743733
ENSG00000288908.1	NA	ENSG00000288908	44.6036	-0.705179	0.290272	-2.42937	0.0151251	0.066364
ENSG00000260447.1	NA	ENSG00000260447	61.4425	-0.704331	0.256816	-2.74255	0.0060964	0.033295
ENSG00000286485.1	NA	ENSG00000286485	87.4158	-0.704279	0.2636	-2.67177	0.00754525	0.0391207
ENSG00000259495.3	NA	ARNT2-DT	343.492	-0.703224	0.143325	-4.9065	9.27153e-07	1.8008e-05
ENSG00000262884.1	101927911	ENSG00000262884	203.535	-0.702842	0.189304	-3.71277	0.000205004	0.00203487
ENSG00000289979.1	NA	ENSG00000289979	30.356	-0.701285	0.338348	-2.07267	0.0382027	0.133271
ENSG00000282393.1	NA	ENSG00000282393	51.5542	-0.701258	0.284387	-2.46586	0.0136684	0.0615135
ENSG00000290199.1	NA	ENSG00000290199	297.209	-0.700719	0.163561	-4.28415	1.8344e-05	0.000253068
ENSG00000259792.1	NA	ENSG00000259792	36.7036	-0.70007	0.323402	-2.16471	0.03041	0.112224
ENSG00000231890.10	NA	DARS1-AS1	88.8929	-0.698863	0.227708	-3.06911	0.00214696	0.0143219
ENSG00000293258.1	NA	ENSG00000293258	78.5528	-0.698833	0.24697	-2.82962	0.0046603	0.0266934
ENSG00000282164.4	359809	PEG13	37.8192	-0.698689	0.330792	-2.11217	0.0346718	0.123582
ENSG00000222047.9	414236	C10orf55	527.439	-0.698229	0.338212	-2.06447	0.0389731	0.135456
ENSG00000273420.1	NA	ENSG00000273420	299.563	-0.697357	0.204632	-3.40786	0.000654747	0.00537371
ENSG00000269886.1	NA	ENSG00000269886	78.0253	-0.697121	0.274482	-2.53977	0.0110927	0.0524821
ENSG00000263015.1	NA	ENSG00000263015	28.452	-0.696048	0.337301	-2.06358	0.0390571	0.135637
ENSG00000290414.1	NA	ENSG00000290414	38.3781	-0.696046	0.301314	-2.31004	0.020886	0.0846335
ENSG00000288473.1	NA	ENSG00000288473	1398.12	-0.695447	0.141691	-4.90821	9.19137e-07	1.78859e-05
ENSG00000257027.1	NA	ENSG00000257027	138.986	-0.694955	0.197081	-3.52624	0.000421504	0.00368477
ENSG00000245261.1	NA	ENSG00000245261	94.4228	-0.692751	0.224883	-3.0805	0.00206656	0.0138397
ENSG00000255443.1	NA	CD44-AS1	615.979	-0.692737	0.231737	-2.98932	0.00279595	0.0177679
ENSG00000254762.1	NA	KLC2-AS2	37.8307	-0.692716	0.321216	-2.15654	0.0310413	0.114117
ENSG00000259118.5	100506321	ENSG00000259118	253.336	-0.692007	0.18413	-3.75826	0.000171102	0.00174187
ENSG00000233532.6	728192	LINC00460	37.1098	-0.691776	0.320786	-2.1565	0.0310445	0.114117
ENSG00000267257.1	NA	ENSG00000267257	106.362	-0.690273	0.239707	-2.87965	0.00398116	0.0235474
ENSG00000278766.2	NA	ENSG00000278766	36.3783	-0.690252	0.31443	-2.19525	0.028146	0.106066
ENSG00000286670.1	NA	ENSG00000286670	239.798	-0.689751	0.208165	-3.31349	0.000921395	0.00718549
ENSG00000234055.1	NA	ENSG00000234055	142.97	-0.688288	0.211402	-3.25582	0.00113063	0.00848656
ENSG00000256632.3	NA	ENSG00000256632	158.476	-0.688231	0.19947	-3.45029	0.000559978	0.0047081
ENSG00000232110.9	124902477	ENSG00000232110	38.3623	-0.688028	0.339144	-2.02872	0.0424868	0.144176
ENSG00000246323.2	NA	FAM13B-AS1	43.5785	-0.686425	0.305358	-2.24794	0.0245803	0.0952792
ENSG00000288838.1	NA	ENSG00000288838	233.857	-0.685994	0.163012	-4.20824	2.57372e-05	0.00034008
ENSG00000286037.1	NA	ENSG00000286037	47.4337	-0.685666	0.258521	-2.65227	0.00799527	0.0409391
ENSG00000286882.1	NA	ENSG00000286882	32.3351	-0.684654	0.344921	-1.98496	0.0471493	0.156252
ENSG00000184441.4	NA	ENSG00000184441	222.359	-0.684621	0.165202	-4.14414	3.41092e-05	0.000434052
ENSG00000188185.13	NA	LINC00265	616.726	-0.684473	0.13465	-5.08335	3.70833e-07	8.06699e-06
ENSG00000254224.2	101927039	UQCRB-AS1	129.595	-0.684008	0.199284	-3.43233	0.000598423	0.00495871
ENSG00000267174.7	NA	ENSG00000267174	95.2228	-0.683768	0.228468	-2.99284	0.00276396	0.0176188
ENSG00000264666.3	NA	ENSG00000264666	113.868	-0.683661	0.21572	-3.1692	0.00152858	0.010878
ENSG00000268983.1	NA	KXD1-AS1	446.118	-0.682582	0.221684	-3.07907	0.00207647	0.0138965
ENSG00000226332.2	NA	ENSG00000226332	134.517	-0.682536	0.243892	-2.79852	0.0051338	0.0290036
ENSG00000261188.3	100507599	TFIP11-DT	99.621	-0.682469	0.223763	-3.04996	0.00228873	0.0150848
ENSG00000280739.5	440952	EIF1B-AS1	135.825	-0.681872	0.216535	-3.14901	0.00163822	0.0115312
ENSG00000267216.1	108903150	ZNF8-ERVK3-1	481.677	-0.681326	0.178374	-3.81964	0.000133644	0.00141057
ENSG00000282772.1	NA	ENSG00000282772	80.7348	-0.680405	0.248699	-2.73586	0.0062217	0.0338897
ENSG00000254333.1	102546298	NDST1-AS1	42.2797	-0.679624	0.281927	-2.41063	0.0159248	0.069052
ENSG00000267751.6	105372233	BSG-AS1	51.5588	-0.679292	0.27687	-2.45347	0.0141484	0.0630957
ENSG00000267246.1	NA	ENSG00000267246	58.6688	-0.67883	0.266156	-2.5505	0.010757	0.051315
ENSG00000293514.1	NA	CUTALP	902.493	-0.678377	0.147391	-4.60258	4.17294e-06	7.03409e-05
ENSG00000240758.2	NA	HILPDA-AS1	154.565	-0.676981	0.190186	-3.55958	0.000371455	0.00331169
ENSG00000225578.1	100874001	NCBP2-AS1	133.055	-0.676854	0.237115	-2.85454	0.00430996	0.0250477
ENSG00000247049.2	NA	ENSG00000247049	63.664	-0.675795	0.239441	-2.82239	0.00476668	0.0271871
ENSG00000238133.6	339751	MAP3K20-AS1	101.648	-0.675427	0.258515	-2.61272	0.00898244	0.0448384
ENSG00000260086.5	NA	ENSG00000260086	37.0175	-0.674901	0.306041	-2.20526	0.0274355	0.103788
ENSG00000225284.1	NA	ENSG00000225284	37.2979	-0.674713	0.319208	-2.11371	0.0345403	0.123286
ENSG00000291150.1	645166	LSP1P5	321.546	-0.674245	0.148976	-4.52587	6.01485e-06	9.53243e-05
ENSG00000265511.1	NA	ENSG00000265511	37.4612	-0.673086	0.330812	-2.03465	0.0418865	0.142607
ENSG00000267757.4	100287177	EML2-AS1	64.8166	-0.672589	0.251815	-2.67096	0.00756348	0.0391747
ENSG00000257286.1	NA	ENSG00000257286	46.8546	-0.671791	0.309785	-2.16857	0.0301151	0.111376
ENSG00000280334.1	NA	ENSG00000280334	92.4194	-0.671481	0.252794	-2.65623	0.00790191	0.04057
ENSG00000291062.1	NA	ENSG00000291062	62.4084	-0.671384	0.252617	-2.65772	0.00786721	0.0404437
ENSG00000291273.1	NA	ENSG00000291273	62.4963	-0.671253	0.28494	-2.35577	0.0184842	0.077264
ENSG00000214708.4	105371730	ENSG00000214708	88.7486	-0.670385	0.223954	-2.99341	0.00275878	0.0176074
ENSG00000254528.7	NA	FXYD6-AS1	327.445	-0.670068	0.165894	-4.03914	5.3648e-05	0.000640861
ENSG00000284738.2	101928059	ENSG00000284738	99.4744	-0.669785	0.201111	-3.33043	0.00086712	0.00681884
ENSG00000258634.3	NA	ENSG00000258634	877.469	-0.669567	0.126246	-5.30369	1.13486e-07	2.81888e-06
ENSG00000236017.8	NA	ASMTL-AS1	47.0568	-0.669548	0.280401	-2.38783	0.0169483	0.0723665
ENSG00000292331.1	NA	ASMTL-AS1	47.0568	-0.669548	0.280401	-2.38783	0.0169483	0.0723665
ENSG00000241720.2	NA	ENSG00000241720	52.4159	-0.669403	0.293541	-2.28044	0.0225815	0.0897442
ENSG00000230337.3	105376736	EXOSC10-AS1	42.5463	-0.669364	0.30302	-2.20898	0.0271762	0.103202
ENSG00000224825.2	NA	RORB-AS1	51.4668	-0.669129	0.315518	-2.12073	0.0339444	0.12183
ENSG00000234577.1	NA	SYNE1-AS1	37.0871	-0.667321	0.318417	-2.09575	0.0361045	0.12737
ENSG00000279792.1	NA	ENSG00000279792	65.5311	-0.666882	0.27156	-2.45574	0.0140594	0.062754
ENSG00000293353.1	NA	ENSG00000293353	177.349	-0.666342	0.221399	-3.00969	0.0026151	0.0168465
ENSG00000241728.5	NA	ENSG00000241728	114.261	-0.666227	0.2054	-3.24355	0.00118049	0.00879452
ENSG00000258813.2	NA	RBM25-AS1	181.262	-0.665657	0.18772	-3.546	0.000391124	0.00344613
ENSG00000256034.1	NA	ENSG00000256034	315.721	-0.665429	0.225667	-2.94872	0.00319088	0.0197079
ENSG00000290908.1	NA	ENSG00000290908	107.5	-0.665229	0.234614	-2.83542	0.00457651	0.0263185
ENSG00000203865.13	84852	ATP1A1-AS1	5414.17	-0.664792	0.182014	-3.65243	0.000259774	0.00246261
ENSG00000273149.1	NA	ENSG00000273149	7351.28	-0.664384	0.192996	-3.44247	0.000576424	0.00480338
ENSG00000238221.1	NA	ENSG00000238221	141.394	-0.663684	0.246863	-2.68847	0.00717802	0.0376564
ENSG00000230319.1	100506679	TTLL1-AS1	43.1801	-0.663303	0.290672	-2.28196	0.0224916	0.0894554
ENSG00000225393.1	NA	ENSG00000225393	29.1078	-0.663244	0.332503	-1.9947	0.0460758	0.153793
ENSG00000243701.8	344595	DUBR	498.148	-0.662866	0.14411	-4.5997	4.2309e-06	7.12018e-05
ENSG00000285579.1	NA	ENSG00000285579	28.1369	-0.662693	0.336615	-1.9687	0.048988	0.160952
ENSG00000254578.1	NA	ENSG00000254578	159.502	-0.662437	0.224032	-2.95689	0.00310757	0.019367
ENSG00000260804.3	150967	LINC01963	1114.9	-0.662064	0.171929	-3.8508	0.000117732	0.00125804
ENSG00000261067.7	NA	ENSG00000261067	1047.99	-0.661561	0.164653	-4.0179	5.87184e-05	0.000687132
ENSG00000246273.9	283104	SBF2-AS1	566.067	-0.660674	0.166508	-3.96782	7.25345e-05	0.000824531
ENSG00000253358.1	NA	ENSG00000253358	52.2496	-0.660498	0.315087	-2.09624	0.0360611	0.127261
ENSG00000254614.2	728975	CAPN1-AS1	63.4127	-0.660466	0.28364	-2.32853	0.0198838	0.0813291
ENSG00000258952.2	NA	SALRNA1	88.0376	-0.66005	0.263097	-2.50877	0.0121153	0.0560107
ENSG00000269749.1	NA	ENSG00000269749	93.7257	-0.659495	0.232594	-2.83539	0.00457702	0.0263185
ENSG00000279119.1	NA	ENSG00000279119	487.491	-0.659155	0.176625	-3.73194	0.000190009	0.0019082
ENSG00000293210.1	NA	SSR4P1	70.1377	-0.659022	0.242023	-2.72297	0.00646979	0.0348371
ENSG00000290760.1	100128108	UBE2Q2P13	45.3671	-0.658913	0.292363	-2.25375	0.0242121	0.094335
ENSG00000269893.10	100093630	SNHG8	2935.04	-0.658761	0.160111	-4.1144	3.88181e-05	0.000485602
ENSG00000253102.1	NA	ENSG00000253102	302.648	-0.658317	0.231317	-2.84596	0.00442784	0.0256175
ENSG00000273055.1	NA	ENSG00000273055	87.6384	-0.657425	0.250896	-2.62031	0.00878493	0.0440868
ENSG00000232807.2	NA	ENSG00000232807	321.038	-0.65656	0.173135	-3.79219	0.000149322	0.00155266
ENSG00000268364.3	NA	SMC5-DT	58.019	-0.656509	0.245601	-2.67307	0.00751608	0.0390859
ENSG00000265168.1	NA	ENSG00000265168	75.9708	-0.656463	0.279888	-2.34545	0.0190042	0.0787685
ENSG00000259053.1	NA	ENSG00000259053	287.291	-0.65582	0.182638	-3.59082	0.000329638	0.00298785
ENSG00000262662.1	NA	ENSG00000262662	96.2308	-0.655753	0.254224	-2.57943	0.00989647	0.0481678
ENSG00000250360.1	NA	ENSG00000250360	61.5396	-0.655575	0.278487	-2.35406	0.0185696	0.0774868
ENSG00000282907.1	NA	ENSG00000282907	351.447	-0.655446	0.198932	-3.29482	0.000984843	0.00761135
ENSG00000234336.7	NA	JAZF1-AS1	67.6226	-0.655112	0.23633	-2.77202	0.0055709	0.0311157
ENSG00000197734.10	283579	C14orf178	77.7118	-0.65494	0.241448	-2.71255	0.0066768	0.0356729
ENSG00000264578.1	NA	ENSG00000264578	252.14	-0.654422	0.204058	-3.20704	0.0013411	0.00981415
ENSG00000257096.1	NA	ENSG00000257096	273.715	-0.654222	0.197332	-3.31534	0.000915315	0.00714886
ENSG00000228812.9	101928158	LAMA5-AS1	237.833	-0.653817	0.192534	-3.39584	0.000684172	0.00556835
ENSG00000291139.1	349152	DPY19L2P2	428.609	-0.653661	0.129926	-5.03104	4.87817e-07	1.0308e-05
ENSG00000259933.6	105371049	PKD1-AS1	152.211	-0.653589	0.184914	-3.53456	0.000408456	0.00357979
ENSG00000205622.13	NA	ETS2-AS1	117.628	-0.652837	0.200544	-3.25534	0.00113258	0.00848656
ENSG00000290600.1	155060	ENSG00000290600	310.101	-0.652163	0.172619	-3.77806	0.000158056	0.00162668
ENSG00000228170.1	NA	ENSG00000228170	162.495	-0.652069	0.200307	-3.25536	0.0011325	0.00848656
ENSG00000254485.5	NA	ENSG00000254485	80.8739	-0.651565	0.234796	-2.77503	0.00551966	0.0308809
ENSG00000249180.1	NA	ENSG00000249180	296.594	-0.651114	0.213822	-3.04512	0.00232591	0.0152789
ENSG00000285314.1	NA	ENSG00000285314	1525.99	-0.651002	0.15234	-4.27335	1.92559e-05	0.00026489
ENSG00000250906.1	NA	ENSG00000250906	88.9903	-0.650806	0.258473	-2.51789	0.0118061	0.05493
ENSG00000261460.1	NA	ENSG00000261460	906.081	-0.650189	0.156404	-4.1571	3.22312e-05	0.000412695
ENSG00000288873.2	NA	ENSG00000288873	233.179	-0.650111	0.182856	-3.55531	0.000377536	0.00335687
ENSG00000277806.1	NA	ENSG00000277806	35.5169	-0.649988	0.298088	-2.18053	0.0292184	0.108994
ENSG00000261762.1	NA	ENSG00000261762	870.06	-0.649925	0.167401	-3.88244	0.000103415	0.00113078
ENSG00000262791.1	NA	ENSG00000262791	49.3517	-0.649768	0.284376	-2.28489	0.0223193	0.0888728
ENSG00000285006.1	NA	ENSG00000285006	90.4025	-0.649336	0.235569	-2.75646	0.005843	0.0321832
ENSG00000198468.11	642946	FLVCR1-DT	140.289	-0.648972	0.19707	-3.29311	0.000990873	0.00764652
ENSG00000261393.1	NA	ENSG00000261393	98.0996	-0.648696	0.233763	-2.77502	0.00551989	0.0308809
ENSG00000293339.1	NA	ENSG00000293339	119.004	-0.646887	0.238908	-2.70768	0.00677544	0.0360137
ENSG00000233893.2	101409257	EZR-AS1	50.6301	-0.644587	0.313663	-2.05503	0.039876	0.137798
ENSG00000267139.1	NA	ENSG00000267139	249.955	-0.644586	0.205929	-3.13013	0.00174729	0.0120687
ENSG00000274259.2	112390310	SYNGAP1-AS1	106.894	-0.644454	0.199749	-3.22631	0.00125397	0.00924856
ENSG00000290873.1	100133091	LINC03009	499.003	-0.643698	0.183386	-3.51007	0.000447985	0.00386397
ENSG00000231880.2	NA	ENSG00000231880	73.0605	-0.643493	0.263399	-2.44303	0.0145645	0.0644793
ENSG00000235314.1	NA	LINC00957	190.729	-0.64334	0.153243	-4.19816	2.69093e-05	0.000354661
ENSG00000293227.1	NA	ENSG00000293227	215.309	-0.643167	0.208409	-3.08608	0.00202812	0.0136294
ENSG00000247081.8	105369147	BAALC-AS1	229.95	-0.642591	0.169167	-3.79856	0.000145541	0.00152214
ENSG00000293478.1	NA	TP73-AS1	1389.95	-0.642453	0.142423	-4.51089	6.45562e-06	0.000101531
ENSG00000244953.1	NA	ENSG00000244953	195.435	-0.642331	0.220616	-2.91153	0.00359661	0.0217079
ENSG00000237149.5	100131213	ZNF503-AS2	176.796	-0.640065	0.206506	-3.0995	0.00193851	0.0131954
ENSG00000167912.8	100505501	TOX-DT	280.176	-0.638633	0.188715	-3.38412	0.000714066	0.00577796
ENSG00000260063.1	101928728	ENSG00000260063	40.2927	-0.638594	0.30474	-2.09554	0.0361232	0.127393
ENSG00000234818.1	NA	ENSG00000234818	161.904	-0.638116	0.240477	-2.65354	0.00796513	0.040805
ENSG00000255737.2	100130776	AGAP2-AS1	748.769	-0.637396	0.17806	-3.57967	0.000344029	0.00309656
ENSG00000243150.6	100996447	MLF1-DT	165.882	-0.637391	0.230037	-2.77082	0.00559156	0.0311637
ENSG00000269139.2	NA	ENSG00000269139	179.192	-0.637213	0.220323	-2.89218	0.00382577	0.0228111
ENSG00000279161.1	NA	ENSG00000279161	106.096	-0.63686	0.21596	-2.94897	0.0031883	0.0197038
ENSG00000258777.2	NA	HIF1A-AS1	177.972	-0.636708	0.203515	-3.12855	0.00175668	0.0121174
ENSG00000291029.1	360132	FKBP9P1	136.577	-0.6361	0.216606	-2.93666	0.00331763	0.0203811
ENSG00000268635.2	NA	ENSG00000268635	126.826	-0.635767	0.220339	-2.88541	0.00390904	0.0232406
ENSG00000289586.2	105377294	ENSG00000289586	122.264	-0.63401	0.188901	-3.35631	0.000789896	0.00631733
ENSG00000267280.6	103689912	TBX2-AS1	346.202	-0.631876	0.155522	-4.06294	4.84581e-05	0.000589774
ENSG00000278709.2	105416157	NKILA	39.5955	-0.631463	0.299848	-2.10595	0.035209	0.124722
ENSG00000226950.8	57291	DANCR	753.799	-0.63129	0.155677	-4.05513	5.01063e-05	0.000606935
ENSG00000280120.1	NA	ENSG00000280120	111.204	-0.629748	0.235628	-2.67264	0.00752574	0.039106
ENSG00000236528.3	NA	ENSG00000236528	182.694	-0.62942	0.216978	-2.90086	0.00372145	0.0223439
ENSG00000225783.9	440823	MIAT	1480.33	-0.628846	0.167773	-3.74819	0.000178115	0.00180261
ENSG00000275185.1	NA	ENSG00000275185	56.2793	-0.628437	0.269915	-2.32828	0.0198974	0.0813291
ENSG00000287553.1	NA	ENSG00000287553	82.5894	-0.628059	0.218329	-2.87667	0.00401901	0.0237213
ENSG00000232814.2	100874203	COL4A2-AS1	191.492	-0.627518	0.242025	-2.59279	0.00952015	0.0467546
ENSG00000259175.1	101929586	ENSG00000259175	93.916	-0.626735	0.241681	-2.59323	0.00950781	0.0467162
ENSG00000264982.1	NA	ENSG00000264982	287.491	-0.625807	0.199184	-3.14185	0.00167884	0.0117292
ENSG00000261924.1	400627	ENSG00000261924	158.387	-0.624347	0.185177	-3.37163	0.000747246	0.00601347
ENSG00000215692.2	NA	ENSG00000215692	37.5886	-0.623839	0.301283	-2.07061	0.0383955	0.133763
ENSG00000283155.1	NA	ENSG00000283155	79.7952	-0.622254	0.226108	-2.75203	0.00592279	0.0325014
ENSG00000261553.5	NA	ENSG00000261553	404.419	-0.62208	0.186373	-3.33782	0.000844371	0.0066755
ENSG00000224635.2	NA	ENSG00000224635	46.0895	-0.621779	0.291468	-2.13327	0.0329026	0.118954
ENSG00000231113.2	NA	LINC02976	168.394	-0.620719	0.164035	-3.78406	0.000154288	0.00159425
ENSG00000291185.1	NA	ENSG00000291185	910.33	-0.620645	0.158401	-3.91819	8.92157e-05	0.000989126
ENSG00000279399.1	NA	ENSG00000279399	61.884	-0.620603	0.251056	-2.47197	0.013437	0.0607101
ENSG00000236618.3	100306951	PITPNA-AS1	144.617	-0.619894	0.206635	-2.99995	0.00270025	0.0173088
ENSG00000226416.3	100133545	MRPL23-AS1	45.9387	-0.619819	0.269571	-2.29928	0.0214891	0.0863394
ENSG00000240567.1	101243545	LINC02067	70.4715	-0.619573	0.262832	-2.3573	0.0184086	0.0770568
ENSG00000272434.1	NA	ENSG00000272434	428.925	-0.619007	0.204552	-3.02615	0.00247688	0.0161372
ENSG00000275734.2	NA	ENSG00000275734	38.9629	-0.61833	0.289982	-2.1323	0.0329819	0.119161
ENSG00000232998.3	NA	VPS13A-AS1	67.4262	-0.618093	0.272892	-2.26497	0.0235143	0.0922189
ENSG00000233296.2	NA	TMEM18-DT	92.9068	-0.617364	0.226795	-2.72212	0.00648644	0.0348904
ENSG00000279030.1	NA	ENSG00000279030	2431.92	-0.616332	0.173391	-3.55459	0.000378567	0.0033606
ENSG00000214559.3	NA	ENSG00000214559	45.1581	-0.616217	0.297168	-2.07363	0.0381137	0.133095
ENSG00000291053.1	440278	CATSPER2P1	1028.08	-0.615379	0.213329	-2.88464	0.00391857	0.0232838
ENSG00000293076.1	NA	ENSG00000293076	103.963	-0.615295	0.227308	-2.70687	0.00679199	0.0360831
ENSG00000293476.1	NA	ENSG00000293476	474.854	-0.615048	0.157042	-3.91646	8.98585e-05	0.00099412
ENSG00000265073.1	NA	ENSG00000265073	49.662	-0.613856	0.266687	-2.30179	0.0213473	0.0859967
ENSG00000272906.1	NA	ENSG00000272906	65.3254	-0.613688	0.259988	-2.36045	0.018253	0.0765144
ENSG00000237080.3	107986588	EHMT2-AS1	939.313	-0.613569	0.150447	-4.07831	4.53643e-05	0.000556049
ENSG00000273333.2	NA	ENSG00000273333	477.133	-0.613395	0.174143	-3.52235	0.000427732	0.00372975
ENSG00000283959.2	101927245	ENSG00000283959	71.9345	-0.613186	0.211482	-2.89947	0.00373794	0.0223778
ENSG00000284618.1	NA	ENSG00000284618	46.3083	-0.611941	0.304428	-2.01014	0.0444166	0.1494
ENSG00000257556.4	NA	LINC02298	49.5105	-0.610546	0.28722	-2.12571	0.0335274	0.120542
ENSG00000273080.2	NA	ENSG00000273080	79.7624	-0.610031	0.227068	-2.68656	0.00721923	0.0378277
ENSG00000264577.1	NA	ENSG00000264577	5859.97	-0.609393	0.178661	-3.41088	0.000647538	0.005323
ENSG00000253553.9	NA	ENSG00000253553	217.62	-0.609234	0.153319	-3.97364	7.07813e-05	0.000808158
ENSG00000226605.1	NA	ENSG00000226605	76.9642	-0.608955	0.26758	-2.27579	0.0228586	0.0904627
ENSG00000287737.3	NA	ENSG00000287737	147.485	-0.608331	0.188003	-3.23575	0.00121323	0.00901895
ENSG00000256443.1	NA	ENSG00000256443	106.681	-0.607982	0.241039	-2.52233	0.0116579	0.0544826
ENSG00000249375.8	100270680	CASC11	197.455	-0.607743	0.213592	-2.84535	0.00443629	0.025652
ENSG00000293115.1	NA	CENPBD2P	438.694	-0.607388	0.17817	-3.40904	0.000651914	0.00535471
ENSG00000269194.1	105372435	ENSG00000269194	85.2885	-0.606927	0.209459	-2.8976	0.00376031	0.0224987
ENSG00000280128.1	NA	ENSG00000280128	503.328	-0.606286	0.171113	-3.54318	0.000395336	0.00347956
ENSG00000260455.2	NA	NBAT1	120.323	-0.605621	0.255723	-2.36827	0.0178716	0.075282
ENSG00000257000.1	NA	ENSG00000257000	244.141	-0.60467	0.19304	-3.13236	0.00173406	0.0120192
ENSG00000271806.1	NA	ENSG00000271806	108.725	-0.603816	0.234283	-2.5773	0.0099576	0.0483969
ENSG00000290421.1	NA	ENSG00000290421	92.6786	-0.602994	0.250715	-2.4051	0.0161681	0.0698432
ENSG00000259201.1	NA	ENSG00000259201	69.4222	-0.601903	0.257628	-2.33633	0.0194742	0.0802019
ENSG00000272447.1	642361	ENSG00000272447	44.0599	-0.601713	0.284032	-2.11847	0.0341351	0.122302
ENSG00000231851.6	101927492	MRPS9-AS1	102.128	-0.601405	0.243456	-2.47028	0.0135007	0.060918
ENSG00000267546.2	NA	ENSG00000267546	106.295	-0.601308	0.247227	-2.43221	0.015007	0.065958
ENSG00000266998.2	NA	ENSG00000266998	96.0218	-0.600915	0.240898	-2.49447	0.0126144	0.057817
ENSG00000285612.1	NA	ENSG00000285612	1273.09	-0.600477	0.154981	-3.87451	0.000106841	0.00116701
ENSG00000288542.1	NA	ENSG00000288542	243.363	-0.600303	0.20831	-2.88178	0.00395433	0.0234424
ENSG00000267062.1	NA	ENSG00000267062	1545.82	-0.599582	0.164479	-3.64535	0.000267026	0.0025221
ENSG00000274554.1	NA	ENSG00000274554	92.1666	-0.59944	0.24633	-2.43349	0.0149542	0.0658545
ENSG00000253576.1	NA	ENSG00000253576	35.1275	-0.599427	0.301869	-1.98572	0.0470647	0.156072
ENSG00000270110.2	NA	ENSG00000270110	124.427	-0.599299	0.26175	-2.28958	0.0220454	0.0880197
ENSG00000278768.4	NA	BACE1-AS	2611.8	-0.599178	0.173702	-3.44947	0.000561694	0.00471869
ENSG00000270362.2	100288198	HMGN3-AS1	155.962	-0.598987	0.215652	-2.77756	0.0054768	0.0307397
ENSG00000272913.2	NA	LINC03052	81.4435	-0.598649	0.233342	-2.56554	0.0103016	0.049533
ENSG00000262533.1	NA	ENSG00000262533	724.449	-0.598565	0.169972	-3.52155	0.000429027	0.00373591
ENSG00000267205.1	NA	ENSG00000267205	52.9882	-0.597981	0.273368	-2.18746	0.0287088	0.107676
ENSG00000259366.3	NA	ENSG00000259366	385.391	-0.597426	0.193378	-3.08942	0.00200547	0.0135498
ENSG00000279861.1	NA	ENSG00000279861	574.402	-0.596623	0.182161	-3.27525	0.00105567	0.00807423
ENSG00000291074.1	339184	CCDC144NL	194.079	-0.596395	0.244959	-2.43467	0.0149054	0.0657811
ENSG00000287959.1	NA	ENSG00000287959	380.579	-0.593846	0.164929	-3.60062	0.000317455	0.00290642
ENSG00000249593.6	NA	ENSG00000249593	162.676	-0.593834	0.202414	-2.93376	0.00334884	0.0205484
ENSG00000228022.6	105375013	HCG20	43.4109	-0.59342	0.287422	-2.06463	0.0389582	0.135449
ENSG00000234478.1	107985353	ACBD3-AS1	179.272	-0.593304	0.214298	-2.7686	0.00562982	0.0313263
ENSG00000292979.1	NA	ENSG00000292979	113.147	-0.593078	0.245488	-2.41591	0.0156958	0.0682885
ENSG00000266402.5	105376843	SNHG25	101.907	-0.591762	0.227701	-2.59886	0.0093534	0.0461983
ENSG00000290683.1	NA	ENSG00000290683	142.62	-0.591652	0.21169	-2.7949	0.00519154	0.0293138
ENSG00000246089.5	100287015	MCPH1-DT	124.851	-0.591181	0.240583	-2.45728	0.0139992	0.0626196
ENSG00000285427.1	100129518	SOD2-OT1	82.2023	-0.590861	0.232555	-2.54073	0.011062	0.0524089
ENSG00000287242.1	NA	ENSG00000287242	294.075	-0.590842	0.213127	-2.77225	0.00556701	0.0311108
ENSG00000290474.1	387036	GUSBP2	143.41	-0.590622	0.184413	-3.20271	0.00136142	0.00989974
ENSG00000257433.8	NA	RPAP3-DT	52.8767	-0.590102	0.264066	-2.23468	0.0254386	0.0979347
ENSG00000231770.8	NA	TMEM44-AS1	77.2197	-0.589915	0.238311	-2.4754	0.0133087	0.0603154
ENSG00000235852.1	NA	ENSG00000235852	189.719	-0.589839	0.239365	-2.46418	0.0137325	0.0617217
ENSG00000274769.1	NA	ENSG00000274769	145.687	-0.589819	0.229122	-2.57426	0.0100455	0.0487326
ENSG00000263843.1	100287042	MIF4GD-DT	147.669	-0.589216	0.176977	-3.32933	0.000870539	0.00684052
ENSG00000245662.4	NA	LINC02211	332.338	-0.587737	0.194613	-3.02003	0.00252749	0.0163843
ENSG00000285884.3	105378268	ENSG00000285884	55.191	-0.58773	0.291092	-2.01905	0.0434819	0.146782
ENSG00000226526.1	NA	ENSG00000226526	87.402	-0.587494	0.278198	-2.11179	0.0347048	0.123657
ENSG00000286311.1	NA	ENSG00000286311	60.708	-0.587479	0.260726	-2.25324	0.0242439	0.094335
ENSG00000293257.1	NA	ENSG00000293257	76.7428	-0.587449	0.2262	-2.59704	0.00940316	0.0464006
ENSG00000276570.1	NA	ENSG00000276570	334.031	-0.58737	0.179079	-3.27994	0.00103829	0.00797075
ENSG00000245748.1	100129931	ENSG00000245748	1011.15	-0.586531	0.189194	-3.10015	0.00193422	0.0131749
ENSG00000246982.7	NA	BRPF3-AS1	56.4848	-0.584248	0.259383	-2.25245	0.0242937	0.0944654
ENSG00000271937.1	NA	ENSG00000271937	57.514	-0.58355	0.293702	-1.98688	0.046936	0.155795
ENSG00000271851.1	NA	ENSG00000271851	46.7635	-0.583313	0.279118	-2.08985	0.0366317	0.128751
ENSG00000275496.4	102723360	ENSG00000275496	165.421	-0.582585	0.18567	-3.13775	0.00170249	0.0118703
ENSG00000290763.1	255812	SDHAP1	360.428	-0.579608	0.161263	-3.59417	0.000325429	0.00295488
ENSG00000291027.1	388165	UBE2Q2P1	130.002	-0.577832	0.238122	-2.42663	0.01524	0.0666015
ENSG00000233930.4	338651	KRTAP5-AS1	51.9484	-0.577608	0.261346	-2.21013	0.0270962	0.102974
ENSG00000275665.1	NA	ENSG00000275665	689.998	-0.577533	0.172241	-3.35304	0.000799277	0.00637755
ENSG00000261800.2	NA	ENSG00000261800	65.0372	-0.575739	0.268011	-2.14819	0.0316984	0.116063
ENSG00000277067.4	102724843	ENSG00000277067	162.379	-0.575485	0.183595	-3.13453	0.00172128	0.0119691
ENSG00000287624.1	NA	ENSG00000287624	357.277	-0.574661	0.166053	-3.46071	0.000538748	0.0045444
ENSG00000261448.1	102723692	ENSG00000261448	281.638	-0.574473	0.186488	-3.08048	0.00206665	0.0138397
ENSG00000225855.7	284618	RUSC1-AS1	1427.69	-0.573975	0.144133	-3.98227	6.82608e-05	0.00078371
ENSG00000255750.6	NA	ENSG00000255750	153.687	-0.573958	0.245089	-2.34184	0.0191889	0.0793752
ENSG00000254099.1	NA	ENSG00000254099	61.9447	-0.573683	0.282515	-2.03063	0.0422924	0.143705
ENSG00000284048.2	NA	ENSG00000284048	84.0369	-0.573408	0.225863	-2.53875	0.0111251	0.052587
ENSG00000249825.6	101929215	THBS4-AS1	203.531	-0.572891	0.185091	-3.0952	0.00196683	0.0133442
ENSG00000256546.4	100506691	LINC02985	96.3365	-0.572851	0.214526	-2.67032	0.00757797	0.0392301
ENSG00000233547.1	NA	ENSG00000233547	91.7892	-0.572361	0.246692	-2.32015	0.0203329	0.0827166
ENSG00000279605.1	NA	ENSG00000279605	608.403	-0.57199	0.158391	-3.61125	0.00030472	0.00282139
ENSG00000290927.1	100132341	ENSG00000290927	499.991	-0.571714	0.156509	-3.65291	0.00025928	0.00246019
ENSG00000237705.1	NA	ENSG00000237705	249.721	-0.571351	0.192094	-2.97433	0.00293627	0.018489
ENSG00000275807.1	NA	ENSG00000275807	329.445	-0.570969	0.199248	-2.86563	0.00416186	0.0244205
ENSG00000253167.1	106479020	WASHC5-AS1	235.859	-0.570275	0.199401	-2.85994	0.00423724	0.0247504
ENSG00000285095.2	112268208	ENSG00000285095	54.8538	-0.568826	0.276732	-2.05551	0.0398298	0.137738
ENSG00000285957.1	NA	ENSG00000285957	125.423	-0.56861	0.185096	-3.07196	0.00212656	0.0142041
ENSG00000250240.6	NA	ENSG00000250240	323.157	-0.567507	0.187702	-3.02344	0.00249917	0.0162312
ENSG00000228434.1	NA	ENSG00000228434	157.38	-0.56736	0.20797	-2.72809	0.00637024	0.0344446
ENSG00000226445.2	NA	THBS2-AS1	423.838	-0.567194	0.209775	-2.70382	0.00685466	0.0363413
ENSG00000225077.3	NA	ICMT-DT	93.8172	-0.56707	0.276325	-2.05218	0.0401519	0.138481
ENSG00000262732.1	NA	ENSG00000262732	228.5	-0.566806	0.1576	-3.59649	0.00032254	0.00293899
ENSG00000236266.1	NA	ENSG00000236266	120.88	-0.566412	0.213769	-2.64965	0.00805761	0.0411767
ENSG00000254693.1	NA	CD82-AS1	53.3928	-0.566234	0.288318	-1.96392	0.0495396	0.162454
ENSG00000278962.1	NA	ENSG00000278962	58.6149	-0.565992	0.26338	-2.14895	0.031638	0.115928
ENSG00000259370.2	NA	ENSG00000259370	402.346	-0.565897	0.182115	-3.10735	0.0018877	0.0129262
ENSG00000287543.1	NA	ENSG00000287543	124.637	-0.565356	0.213337	-2.65006	0.00804769	0.0411667
ENSG00000254377.8	100130155	MIR124-2HG	84.1578	-0.565279	0.212124	-2.66485	0.00770228	0.0397144
ENSG00000290560.1	653188	ENSG00000290560	240.535	-0.565262	0.150771	-3.74913	0.000177446	0.00179786
ENSG00000270175.2	NA	ENSG00000270175	100.926	-0.563855	0.227745	-2.47581	0.0132933	0.0602717
ENSG00000255348.1	NA	ENSG00000255348	86.7267	-0.563598	0.242136	-2.32761	0.0199327	0.081409
ENSG00000238058.2	NA	CAMSAP1-DT	100.891	-0.563575	0.20575	-2.73913	0.00616014	0.0336076
ENSG00000233875.1	NA	ENSG00000233875	114.341	-0.563441	0.192139	-2.93247	0.00336273	0.0206214
ENSG00000234945.8	100505624	GTF3C2-AS1	814.345	-0.563041	0.15274	-3.68628	0.000227558	0.00220785
ENSG00000256116.1	NA	ENSG00000256116	243.236	-0.562642	0.18055	-3.11626	0.00183161	0.0125671
ENSG00000287678.1	NA	ENSG00000287678	125.473	-0.562567	0.215885	-2.60586	0.00916426	0.0455042
ENSG00000261586.2	NA	ENSG00000261586	125.526	-0.561859	0.231505	-2.42698	0.0152251	0.0666015
ENSG00000230918.3	NA	DPP4-DT	69.1178	-0.560569	0.255182	-2.19674	0.0280392	0.105702
ENSG00000278831.1	NA	ENSG00000278831	109.349	-0.560142	0.221414	-2.52984	0.0114115	0.0536221
ENSG00000258260.1	NA	ENSG00000258260	71.0261	-0.560118	0.238988	-2.34371	0.019093	0.0790716
ENSG00000279495.1	NA	ENSG00000279495	110.939	-0.559614	0.21805	-2.56644	0.0102747	0.0495035
ENSG00000261002.5	NA	VPS39-DT	88.2575	-0.558203	0.229323	-2.43413	0.0149275	0.0658328
ENSG00000271576.2	NA	PRKACB-DT	66.5068	-0.557267	0.278635	-1.99999	0.0455017	0.152208
ENSG00000258738.1	112268124	BAZ1A-AS1	216.586	-0.55611	0.208556	-2.66648	0.00766491	0.039581
ENSG00000279561.3	100132249	ENSG00000279561	162.784	-0.555855	0.194575	-2.85677	0.00427982	0.0249146
ENSG00000291087.1	1416	CRYBB2P1	247.788	-0.555383	0.190409	-2.91679	0.00353657	0.0214331
ENSG00000255108.1	NA	ENSG00000255108	658.722	-0.555236	0.198746	-2.7937	0.00521086	0.0294068
ENSG00000260032.2	647979	NORAD	11163.2	-0.554558	0.185856	-2.9838	0.00284697	0.0180587
ENSG00000264808.2	NA	ENSG00000264808	65.3917	-0.554345	0.254556	-2.1777	0.0294286	0.109589
ENSG00000291006.1	730101	ENSG00000291006	411.528	-0.553784	0.153569	-3.6061	0.000310833	0.00286814
ENSG00000269110.1	NA	ENSG00000269110	98.722	-0.553619	0.225749	-2.45237	0.014192	0.0632366
ENSG00000264772.6	NA	ENSG00000264772	15556.6	-0.553012	0.188672	-2.93109	0.0033778	0.0206892
ENSG00000287182.1	NA	ENSG00000287182	71.2772	-0.552983	0.261499	-2.11466	0.0344588	0.123163
ENSG00000285948.1	NA	ENSG00000285948	458.048	-0.551919	0.190278	-2.90058	0.00372467	0.0223445
ENSG00000259153.4	100506411	MAP3K9-DT	156.337	-0.551878	0.186899	-2.95282	0.00314887	0.0195302
ENSG00000260999.1	NA	ENSG00000260999	51.2177	-0.551744	0.263955	-2.09029	0.0365914	0.128736
ENSG00000261312.1	NA	ENSG00000261312	456.341	-0.551567	0.192693	-2.86242	0.00420417	0.0246273
ENSG00000255129.7	NA	TTC12-DT	129.998	-0.551289	0.234738	-2.34852	0.018848	0.0783728
ENSG00000286018.1	NA	ENSG00000286018	259.78	-0.550008	0.171672	-3.20382	0.00135617	0.00988052
ENSG00000259115.1	NA	ENSG00000259115	207.879	-0.549384	0.22623	-2.42843	0.0151643	0.0664515
ENSG00000286147.1	NA	ENSG00000286147	157.585	-0.54858	0.21639	-2.53515	0.0112401	0.0529852
ENSG00000231731.7	NA	ENSG00000231731	151.844	-0.547732	0.184265	-2.97253	0.00295359	0.0185755
ENSG00000290464.1	283507	SUGT1P3	68.0235	-0.547016	0.270251	-2.0241	0.0429598	0.145256
ENSG00000284600.1	NA	ENSG00000284600	51.2163	-0.546785	0.265664	-2.05818	0.0395726	0.13694
ENSG00000260236.2	NA	PTPN23-DT	77.7504	-0.546473	0.234676	-2.32863	0.0198787	0.0813291
ENSG00000260005.6	NA	ENSG00000260005	504.799	-0.545378	0.147271	-3.70323	0.000212873	0.00209288
ENSG00000176868.3	NA	ENSG00000176868	2813.53	-0.5444	0.168383	-3.23311	0.0012245	0.00908309
ENSG00000230082.1	100874032	PRRT3-AS1	67.7593	-0.54148	0.23475	-2.30662	0.021076	0.0851906
ENSG00000224057.2	100507500	EGFR-AS1	84.6151	-0.541332	0.21363	-2.53397	0.0112778	0.0531146
ENSG00000268230.5	NA	ENSG00000268230	229.052	-0.541132	0.173034	-3.12731	0.00176413	0.0121606
ENSG00000290792.1	NA	ENSG00000290792	912.164	-0.540943	0.137856	-3.92397	8.71026e-05	0.000966736
ENSG00000237753.2	NA	SLC20A1-DT	79.8956	-0.540808	0.245155	-2.20599	0.0273849	0.103727
ENSG00000269934.3	124904535	ENSG00000269934	221.918	-0.540565	0.175686	-3.07689	0.00209172	0.0139895
ENSG00000279689.1	NA	ENSG00000279689	1565.04	-0.540329	0.181707	-2.97363	0.00294299	0.01852
ENSG00000291234.1	NA	ENSG00000291234	80.1473	-0.539145	0.235419	-2.29015	0.0220127	0.0879572
ENSG00000233355.7	100506915	CHRM3-AS2	104.912	-0.539133	0.241884	-2.22889	0.0258212	0.0990345
ENSG00000290386.1	NA	ENSG00000290386	118.616	-0.539055	0.208387	-2.5868	0.00968732	0.0473505
ENSG00000280407.3	NA	ENSG00000280407	1271.71	-0.53886	0.168503	-3.19793	0.00138419	0.010016
ENSG00000279833.1	NA	ENSG00000279833	63.9162	-0.537844	0.239281	-2.24775	0.0245921	0.0952792
ENSG00000291123.1	337875	H2BP1	279.324	-0.537721	0.186941	-2.87643	0.00402204	0.0237213
ENSG00000232442.3	100505771	MHENCR	210.64	-0.537692	0.173787	-3.09398	0.00197493	0.0133816
ENSG00000247416.5	101928847	ENSG00000247416	104.222	-0.537632	0.237958	-2.25936	0.0238612	0.0932166
ENSG00000250619.1	NA	ENSG00000250619	1467.87	-0.53723	0.175677	-3.05805	0.00222786	0.0147378
ENSG00000268047.1	NA	ENSG00000268047	477.392	-0.537111	0.166009	-3.23543	0.00121458	0.0090225
ENSG00000247708.8	100507266	STX18-AS1	311.337	-0.536562	0.157583	-3.40495	0.00066175	0.00541828
ENSG00000293518.1	NA	GGNBP1	76.52	-0.536493	0.267503	-2.00556	0.0449035	0.150505
ENSG00000231628.1	NA	ENSG00000231628	183.752	-0.535044	0.207957	-2.57286	0.0100861	0.0488608
ENSG00000285583.1	NA	ENSG00000285583	110.224	-0.534093	0.212383	-2.51476	0.0119114	0.0552425
ENSG00000260669.2	NA	ENSG00000260669	323.176	-0.53217	0.149811	-3.55226	0.000381931	0.00338464
ENSG00000224086.6	NA	PPM1F-AS1	1453.68	-0.531326	0.118809	-4.4721	7.74546e-06	0.000118745
ENSG00000290890.1	283922	ENSG00000290890	341.978	-0.531207	0.180098	-2.94954	0.00318247	0.0196795
ENSG00000261335.1	105274304	ENSG00000261335	102.074	-0.530526	0.207313	-2.55906	0.0104956	0.0503021
ENSG00000271474.1	NA	UNC5C-AS1	256.493	-0.530272	0.156537	-3.38753	0.000705261	0.00571118
ENSG00000234793.1	NA	ENSG00000234793	81.4943	-0.528287	0.246377	-2.14423	0.0320148	0.116934
ENSG00000289056.2	NA	ENSG00000289056	86.4641	-0.527874	0.21879	-2.41269	0.0158352	0.0687531
ENSG00000238018.2	NA	SPTBN1-AS2	626.945	-0.527648	0.167713	-3.14613	0.00165445	0.0116
ENSG00000260978.2	NA	ENSG00000260978	118.55	-0.527042	0.196329	-2.68448	0.00726418	0.0380055
ENSG00000250615.1	NA	ENSG00000250615	422.19	-0.526637	0.184305	-2.85742	0.00427102	0.0249054
ENSG00000293512.1	NA	ENSG00000293512	962.692	-0.526591	0.189645	-2.77672	0.00549105	0.0308029
ENSG00000232907.9	101926987	DLGAP4-AS1	605.813	-0.526337	0.180626	-2.91395	0.00356886	0.0215856
ENSG00000271122.1	101930085	HERPUD2-AS1	988.946	-0.525978	0.19272	-2.72923	0.0063482	0.0343951
ENSG00000235078.1	NA	ENSG00000235078	193.177	-0.524735	0.207992	-2.52286	0.0116405	0.054426
ENSG00000235919.5	645676	ASH1L-AS1	83.8372	-0.5236	0.227453	-2.30201	0.0213347	0.0859796
ENSG00000279068.1	NA	ENSG00000279068	100.355	-0.523352	0.225329	-2.32262	0.0201996	0.0823364
ENSG00000235865.2	57000	GSN-AS1	268.109	-0.523196	0.171225	-3.05561	0.00224607	0.0148298
ENSG00000254898.1	NA	ENSG00000254898	187.024	-0.522912	0.217653	-2.40251	0.0162832	0.07018
ENSG00000287356.1	NA	ENSG00000287356	76.4585	-0.522158	0.220781	-2.36505	0.0180275	0.075723
ENSG00000235381.1	NA	ENSG00000235381	437.411	-0.522075	0.181495	-2.87652	0.00402083	0.0237213
ENSG00000254911.3	619383	SCARNA9	319.018	-0.521895	0.185452	-2.81418	0.00489024	0.0277795
ENSG00000286004.1	NA	ENSG00000286004	96.9793	-0.521105	0.261538	-1.99246	0.0463203	0.154293
ENSG00000238258.1	NA	ENSG00000238258	1201.78	-0.521001	0.180907	-2.87994	0.00397751	0.0235393
ENSG00000290415.1	106480334	ENSG00000290415	217.152	-0.520755	0.192849	-2.70033	0.00692706	0.0366875
ENSG00000270087.7	NA	ENSG00000270087	153.064	-0.52067	0.202756	-2.56796	0.0102299	0.0493719
ENSG00000284803.1	NA	ENSG00000284803	6891.07	-0.520366	0.188567	-2.75958	0.00578749	0.0319438
ENSG00000235298.1	NA	HNRNPK-AS1	2357.66	-0.520197	0.165805	-3.1374	0.00170456	0.0118767
ENSG00000272679.1	NA	ENSG00000272679	437.552	-0.519176	0.192977	-2.69036	0.00713758	0.0375671
ENSG00000246695.9	NA	RASSF8-AS1	382.004	-0.517683	0.157082	-3.29562	0.000982035	0.00759991
ENSG00000293311.1	NA	SMPD4BP	550.663	-0.517351	0.146796	-3.52428	0.000424642	0.00370907
ENSG00000279692.1	NA	ENSG00000279692	54.4322	-0.51719	0.255964	-2.02056	0.0433257	0.146302
ENSG00000228109.2	100507057	MELTF-AS1	195.383	-0.516848	0.196809	-2.62614	0.00863589	0.0436066
ENSG00000234222.6	105371260	LIX1L-AS1	674.937	-0.516847	0.15852	-3.26046	0.00111231	0.00838848
ENSG00000242593.8	NA	ENSG00000242593	223.472	-0.516715	0.168847	-3.06026	0.00221145	0.0146668
ENSG00000226200.7	NA	SGMS1-AS1	500.14	-0.516606	0.161291	-3.20294	0.00136034	0.00989886
ENSG00000281207.1	100507178	SLFNL1-AS1	224.179	-0.515501	0.174469	-2.95469	0.00312988	0.0194357
ENSG00000228506.4	NA	PNISR-AS1	329.028	-0.514278	0.181153	-2.83891	0.00452672	0.0261165
ENSG00000179743.4	729614	SPEN-AS1	150.83	-0.512933	0.204807	-2.50446	0.0122637	0.0564963
ENSG00000293472.1	NA	ENSG00000293472	899.18	-0.512898	0.160384	-3.19793	0.00138419	0.010016
ENSG00000271270.8	100507032	TMCC1-DT	216.929	-0.507597	0.173934	-2.91833	0.00351908	0.0213396
ENSG00000262112.1	NA	ENSG00000262112	215.235	-0.507429	0.204407	-2.48244	0.0130487	0.0593011
ENSG00000280018.4	105379499	ENSG00000280018	79.3035	-0.506749	0.232024	-2.18403	0.0289597	0.108381
ENSG00000290555.1	106660612	LINC00680	274.107	-0.506732	0.175515	-2.88711	0.00388802	0.0231422
ENSG00000260899.1	NA	ENSG00000260899	168.11	-0.505649	0.189237	-2.67204	0.00753911	0.0391207
ENSG00000254635.6	NA	WAC-AS1	683.191	-0.505071	0.161683	-3.12383	0.00178514	0.0122972
ENSG00000224870.9	148413	MRPL20-AS1	500.247	-0.504615	0.170075	-2.96702	0.00300701	0.0188655
ENSG00000259211.1	NA	ENSG00000259211	183.51	-0.504197	0.197805	-2.54896	0.0108044	0.0514003
ENSG00000285921.1	NA	ENSG00000285921	278.839	-0.503605	0.172381	-2.92147	0.0034838	0.0211505
ENSG00000224645.1	NA	ENSG00000224645	348.642	-0.501291	0.191021	-2.62427	0.00868343	0.0437474
ENSG00000229154.2	100873997	KCNQ5-AS1	70.6467	-0.500227	0.241385	-2.07232	0.0382354	0.133299
ENSG00000215068.10	153684	ANXA2R-AS1	161.005	-0.499923	0.190087	-2.62996	0.00853942	0.043275
ENSG00000261505.1	NA	ENSG00000261505	1167.33	-0.499627	0.163775	-3.05069	0.00228315	0.015065
ENSG00000272086.2	NA	GOLPH3-DT	121.245	-0.499459	0.234039	-2.13409	0.0328355	0.118841
ENSG00000261455.1	100128822	LINC01003	136.003	-0.499407	0.213415	-2.34008	0.0192796	0.079591
ENSG00000268309.1	NA	ENSG00000268309	205.276	-0.499128	0.234777	-2.12596	0.0335065	0.120542
ENSG00000293428.1	NA	C22orf46P	220.314	-0.497914	0.189958	-2.62118	0.00876256	0.0440419
ENSG00000293473.1	NA	CENPBD1P	201.024	-0.497856	0.208852	-2.38378	0.0171361	0.0729351
ENSG00000276663.1	NA	ENSG00000276663	214.247	-0.497819	0.239553	-2.07812	0.0376982	0.131912
ENSG00000293241.1	NA	GTF2IP4	8598.52	-0.497373	0.161264	-3.08421	0.00204093	0.0136941
ENSG00000230487.9	114796	PSMG3-AS1	596.419	-0.497254	0.156205	-3.18335	0.00145583	0.0104539
ENSG00000228925.1	NA	ENSG00000228925	142.156	-0.496544	0.195174	-2.54411	0.0109555	0.0519997
ENSG00000279246.1	NA	ENSG00000279246	413.306	-0.495835	0.18988	-2.6113	0.00901978	0.044938
ENSG00000183250.13	84536	LINC01547	195.282	-0.49518	0.211645	-2.33967	0.0193009	0.0796153
ENSG00000229852.4	122539212	KHDC1-AS1	370.315	-0.4949	0.140611	-3.51964	0.000432133	0.00375545
ENSG00000251602.7	100507437	MTA1-DT	174.304	-0.494711	0.184772	-2.67742	0.00741923	0.0387382
ENSG00000236723.2	NA	ENSG00000236723	354.546	-0.492371	0.196284	-2.50845	0.0121261	0.0560107
ENSG00000235481.4	101929688	UBE2R2-AS1	146.577	-0.491373	0.182724	-2.68915	0.00716333	0.0376127
ENSG00000257379.1	NA	ENSG00000257379	14092.9	-0.490722	0.18115	-2.70893	0.00675015	0.0359162
ENSG00000279006.1	NA	ENSG00000279006	67.0555	-0.488213	0.247425	-1.97318	0.0484755	0.159623
ENSG00000248694.1	NA	ENSG00000248694	200.192	-0.48787	0.192739	-2.53124	0.0113658	0.0534562
ENSG00000233117.4	NA	LINC00702	102.869	-0.485974	0.223162	-2.17767	0.0294308	0.109589
ENSG00000290548.1	NA	ENSG00000290548	328.024	-0.48571	0.178654	-2.71872	0.00655343	0.0351592
ENSG00000274874.2	NA	ENSG00000274874	361.428	-0.485116	0.18958	-2.55889	0.0105006	0.0503028
ENSG00000278922.1	NA	ENSG00000278922	100.025	-0.484823	0.229951	-2.10837	0.0349989	0.124233
ENSG00000260274.2	NA	ENSG00000260274	279.601	-0.484656	0.162944	-2.97437	0.00293589	0.018489
ENSG00000251279.3	NA	SMIM15-AS1	174.007	-0.484339	0.183065	-2.64572	0.00815177	0.0415962
ENSG00000284602.1	NA	ENSG00000284602	108.965	-0.484287	0.229468	-2.11048	0.034817	0.123801
ENSG00000223768.4	642852	LINC00205	1625.59	-0.484199	0.166827	-2.90239	0.00370322	0.0222603
ENSG00000228775.8	285962	WEE2-AS1	134.563	-0.483828	0.180921	-2.67424	0.00748982	0.0389886
ENSG00000267924.1	NA	ENSG00000267924	225.304	-0.483098	0.197819	-2.44212	0.0146012	0.0646141
ENSG00000245910.9	NA	SNHG6	357.045	-0.482382	0.167435	-2.881	0.00396409	0.0234733
ENSG00000250909.1	NA	ENSG00000250909	256.97	-0.479824	0.196079	-2.44709	0.0144013	0.0638664
ENSG00000280079.1	NA	ENSG00000280079	144.595	-0.479664	0.192778	-2.48816	0.0128405	0.0586307
ENSG00000254422.1	NA	ENSG00000254422	302.427	-0.479176	0.212273	-2.25736	0.0239856	0.0935964
ENSG00000266993.3	NA	ENSG00000266993	540.604	-0.479147	0.169463	-2.82744	0.00469221	0.0268613
ENSG00000279530.2	NA	ENSG00000279530	100.936	-0.478988	0.23068	-2.07641	0.0378557	0.132328
ENSG00000276077.4	102724951	ENSG00000276077	176.177	-0.478964	0.180474	-2.65393	0.00795612	0.0407791
ENSG00000291137.1	2630	GBAP1	948.654	-0.47766	0.137178	-3.48204	0.000497609	0.00424095
ENSG00000278206.1	NA	ENSG00000278206	177.738	-0.477641	0.194918	-2.45047	0.0142669	0.063379
ENSG00000177410.13	441951	ZFAS1	633.092	-0.477335	0.147025	-3.24661	0.00116787	0.00873199
ENSG00000242539.2	NA	ENSG00000242539	601.783	-0.477226	0.191843	-2.48759	0.0128611	0.0586726
ENSG00000259564.2	NA	ENSG00000259564	120.508	-0.476497	0.216164	-2.20433	0.0275011	0.103977
ENSG00000280160.1	NA	ENSG00000280160	321.321	-0.47573	0.206118	-2.30804	0.0209968	0.0849159
ENSG00000228315.12	91316	GUSBP11	392.022	-0.475234	0.145648	-3.26289	0.00110282	0.00833833
ENSG00000268061.6	NA	NAPA-AS1	236.18	-0.47517	0.194121	-2.4478	0.0143732	0.0637693
ENSG00000285533.4	105369347	RELA-DT	116.678	-0.474462	0.193003	-2.45832	0.013959	0.0625491
ENSG00000286909.1	NA	ENSG00000286909	122.26	-0.474424	0.230622	-2.05715	0.039672	0.137238
ENSG00000269621.1	NA	ENSG00000269621	157.559	-0.473896	0.227199	-2.08582	0.0369948	0.129802
ENSG00000286964.1	NA	ENSG00000286964	161.457	-0.473729	0.192214	-2.46459	0.013717	0.0616835
ENSG00000225339.4	NA	ENSG00000225339	4600.88	-0.473662	0.176083	-2.68999	0.00714535	0.037574
ENSG00000275454.1	NA	ENSG00000275454	173.467	-0.473439	0.183988	-2.57321	0.0100761	0.0488351
ENSG00000273637.1	NA	ENSG00000273637	669.992	-0.473378	0.178053	-2.65863	0.00784594	0.0403947
ENSG00000287782.1	NA	ENSG00000287782	336.326	-0.473265	0.191308	-2.47384	0.0133668	0.0605157
ENSG00000244879.10	NA	GABPB1-AS1	2336.49	-0.472058	0.189837	-2.48665	0.0128952	0.0586988
ENSG00000260400.1	NA	ENSG00000260400	229.133	-0.471584	0.190429	-2.47643	0.0132705	0.0602212
ENSG00000259033.2	NA	ENSG00000259033	102.739	-0.47052	0.213266	-2.20626	0.0273657	0.103693
ENSG00000226367.6	93654	ST7-AS2	83.1058	-0.470485	0.221111	-2.12782	0.0333519	0.120204
ENSG00000259113.1	NA	ENSG00000259113	216.457	-0.469922	0.215849	-2.17709	0.0294738	0.109709
ENSG00000267629.3	NA	ENSG00000267629	405.899	-0.469818	0.146543	-3.20601	0.0013459	0.00983535
ENSG00000228274.5	NA	TOMM22-DT	267.822	-0.46933	0.157438	-2.98104	0.00287268	0.0181772
ENSG00000285649.1	NA	ENSG00000285649	111.726	-0.469169	0.220706	-2.12576	0.033523	0.120542
ENSG00000262049.2	NA	ENSG00000262049	758.193	-0.468083	0.166809	-2.8061	0.00501454	0.0283763
ENSG00000225439.4	100507171	BOLA3-DT	363.943	-0.466434	0.171726	-2.71616	0.00660439	0.0353226
ENSG00000293405.1	NA	CYP2T1P	93.7574	-0.46637	0.236843	-1.96912	0.0489398	0.160896
ENSG00000272620.2	84740	AFAP1-AS1	2543.73	-0.466107	0.188968	-2.46659	0.0136407	0.0614425
ENSG00000290018.1	NA	ENSG00000290018	1596.69	-0.465436	0.188303	-2.47174	0.0134458	0.0607234
ENSG00000288663.1	NA	ENSG00000288663	1519.18	-0.465117	0.158979	-2.92565	0.00343736	0.0209547
ENSG00000272269.2	105374952	NUP153-AS1	113.572	-0.464179	0.213929	-2.16978	0.0300234	0.111234
ENSG00000182165.20	11257	TP53TG1	313.068	-0.464085	0.157251	-2.95123	0.00316513	0.0196075
ENSG00000274561.1	NA	ENSG00000274561	118.13	-0.463923	0.211834	-2.19003	0.028522	0.107175
ENSG00000273297.4	105375519	LINC03060	139.336	-0.463923	0.184108	-2.51984	0.0117408	0.0547658
ENSG00000275857.1	NA	ENSG00000275857	124.182	-0.463735	0.195689	-2.36975	0.0178	0.075011
ENSG00000117242.7	100861548	PINK1-AS	1652.44	-0.462733	0.172313	-2.68541	0.007244	0.0379191
ENSG00000293491.1	NA	TMEM198B	2256.39	-0.462176	0.149754	-3.08623	0.00202713	0.0136294
ENSG00000231365.7	101929147	WARS2-AS1	332.192	-0.462017	0.154386	-2.9926	0.00276609	0.0176215
ENSG00000263756.1	NA	ENSG00000263756	644.844	-0.461684	0.185652	-2.48683	0.0128889	0.0586988
ENSG00000261691.1	NA	ENSG00000261691	194.461	-0.461364	0.211236	-2.18412	0.0289537	0.108381
ENSG00000252690.3	NA	ENSG00000252690	135.683	-0.461298	0.202672	-2.27609	0.0228407	0.0904266
ENSG00000291270.1	NA	ENSG00000291270	72.8052	-0.461049	0.21936	-2.10179	0.0355721	0.125793
ENSG00000268895.6	503538	A1BG-AS1	424.696	-0.460934	0.169587	-2.71798	0.00656817	0.03522
ENSG00000288596.2	56260	C8orf44	217.63	-0.46085	0.196353	-2.34705	0.0189228	0.0785889
ENSG00000293104.1	NA	ENSG00000293104	277.577	-0.460727	0.16744	-2.75159	0.00593062	0.0325271
ENSG00000260350.1	NA	ENSG00000260350	194.454	-0.460613	0.186033	-2.47597	0.0132873	0.0602713
ENSG00000280187.2	NA	ENSG00000280187	118.572	-0.459868	0.18785	-2.44806	0.0143629	0.0637546
ENSG00000269973.1	NA	ENSG00000269973	280.849	-0.458816	0.194106	-2.36374	0.0180914	0.0759602
ENSG00000276863.1	NA	ENSG00000276863	243.387	-0.458547	0.205582	-2.23049	0.0257151	0.0987053
ENSG00000279428.1	NA	ENSG00000279428	107.849	-0.45837	0.215583	-2.12619	0.0334871	0.120523
ENSG00000235189.2	105373335	ENSG00000235189	122.116	-0.45789	0.20882	-2.19275	0.0283256	0.106626
ENSG00000273618.1	NA	ENSG00000273618	82.3442	-0.457716	0.22298	-2.05272	0.0400999	0.138394
ENSG00000293477.1	NA	CRYZL2P	303.015	-0.457118	0.188359	-2.42684	0.0152308	0.0666015
ENSG00000218537.1	NA	MIF-AS1	2803.72	-0.456545	0.192337	-2.37367	0.0176125	0.0744943
ENSG00000231074.11	414777	HCG18	2100.84	-0.455974	0.15223	-2.9953	0.00274173	0.017542
ENSG00000284966.3	NA	ENSG00000284966	878.173	-0.455787	0.14986	-3.04141	0.00235473	0.0154192
ENSG00000237945.9	100506334	LINC00649	175.696	-0.453927	0.184736	-2.45717	0.0140038	0.0626196
ENSG00000287765.1	NA	ENSG00000287765	753.358	-0.452967	0.187155	-2.42027	0.0155088	0.0675602
ENSG00000277701.5	NA	ENSG00000277701	203.456	-0.451722	0.208549	-2.16602	0.0303094	0.111973
ENSG00000259943.2	NA	ZMPSTE24-DT	105.776	-0.451497	0.213711	-2.11265	0.0346311	0.123522
ENSG00000231789.4	101929074	PIK3CD-AS2	117.399	-0.450733	0.183453	-2.45695	0.0140124	0.0626196
ENSG00000237248.6	100499405	LINC00987	91.8306	-0.450605	0.209224	-2.1537	0.0312638	0.11476
ENSG00000250320.7	NA	EDIL3-DT	429.174	-0.450592	0.178291	-2.52728	0.0114949	0.0539896
ENSG00000228748.2	NA	ENSG00000228748	1175.33	-0.450339	0.165566	-2.72001	0.00652809	0.0350779
ENSG00000278936.1	NA	ENSG00000278936	137.955	-0.449453	0.18867	-2.38222	0.0172085	0.0732052
ENSG00000240057.8	NA	NEPRO-AS1	110.692	-0.449439	0.209095	-2.14944	0.0315992	0.115827
ENSG00000236536.2	NA	ENSG00000236536	87.596	-0.44938	0.220684	-2.03631	0.0417194	0.142248
ENSG00000259426.6	145694	KIF23-AS1	148.564	-0.448503	0.212149	-2.11409	0.0345078	0.123252
ENSG00000250379.1	NA	ENSG00000250379	253.362	-0.448042	0.1738	-2.57792	0.00993983	0.0483333
ENSG00000268049.1	NA	ENSG00000268049	127.101	-0.447838	0.211514	-2.1173	0.0342344	0.12253
ENSG00000279168.3	NA	ENSG00000279168	90.4162	-0.447768	0.204422	-2.1904	0.0284951	0.107147
ENSG00000228065.13	NA	LINC01515	557.092	-0.446219	0.158418	-2.81671	0.00485179	0.0275914
ENSG00000289100.1	NA	ENSG00000289100	1881.11	-0.445396	0.198512	-2.24367	0.0248537	0.0960049
ENSG00000227252.2	105373951	COPS8-DT	101.953	-0.441887	0.194954	-2.26662	0.0234134	0.0919888
ENSG00000233016.9	84973	SNHG7	1235.21	-0.44153	0.16169	-2.73072	0.00631959	0.0342604
ENSG00000260808.1	NA	ENSG00000260808	177.548	-0.43876	0.215475	-2.03624	0.041726	0.142248
ENSG00000272970.5	107986163	ENSG00000272970	121.031	-0.436608	0.194195	-2.24829	0.0245576	0.0952618
ENSG00000287387.1	NA	ENSG00000287387	684.317	-0.435388	0.17032	-2.55629	0.0105796	0.0505941
ENSG00000261065.1	NA	ENSG00000261065	335.096	-0.435145	0.190918	-2.27922	0.0226538	0.0898451
ENSG00000224407.1	NA	ENSG00000224407	1566.83	-0.434219	0.18339	-2.36774	0.0178972	0.0753288
ENSG00000213904.11	100996307	LIPE-AS1	169.733	-0.432973	0.172674	-2.50745	0.0121605	0.0560957
ENSG00000242125.3	8420	SNHG3	2544.96	-0.430305	0.150477	-2.85961	0.00424159	0.0247588
ENSG00000267040.8	100505549	ATP8B1-AS1	90.8332	-0.429855	0.21543	-1.99534	0.0460057	0.153744
ENSG00000290871.1	2970	GTF2IP1	9192.44	-0.429711	0.149755	-2.86943	0.00411211	0.0241697
ENSG00000275888.1	NA	ENSG00000275888	679.58	-0.429572	0.169412	-2.53566	0.0112235	0.0529311
ENSG00000259678.1	NA	ENSG00000259678	200.289	-0.42894	0.192717	-2.22575	0.0260307	0.0996205
ENSG00000257279.1	100506551	ENSG00000257279	127.232	-0.427578	0.196643	-2.17439	0.0296757	0.110222
ENSG00000280173.1	NA	ENSG00000280173	219.297	-0.425481	0.201182	-2.1149	0.0344382	0.123132
ENSG00000290394.1	NA	ENSG00000290394	132.993	-0.42499	0.212379	-2.00109	0.0453822	0.151906
ENSG00000280351.2	NA	ENSG00000280351	215.724	-0.424947	0.178998	-2.37403	0.0175951	0.0744817
ENSG00000228830.1	NA	ENSG00000228830	2093.2	-0.424772	0.2012	-2.11119	0.0347557	0.123753
ENSG00000267395.5	109729182	DM1-AS	304.091	-0.423932	0.162965	-2.60137	0.0092853	0.0459287
ENSG00000288776.1	NA	ENSG00000288776	339.761	-0.423478	0.195446	-2.16673	0.0302558	0.111814
ENSG00000262413.1	NA	ENSG00000262413	3546.76	-0.421537	0.184667	-2.28269	0.0224489	0.08932
ENSG00000204685.9	NA	STARD7-AS1	308.006	-0.418999	0.153895	-2.72263	0.00647654	0.0348553
ENSG00000212694.8	338799	LINC01089	448.298	-0.418417	0.17961	-2.32959	0.0198276	0.0812367
ENSG00000239791.2	NA	ENSG00000239791	350.948	-0.418025	0.158396	-2.63912	0.00831211	0.0422682
ENSG00000290854.1	NA	ENSG00000290854	730.523	-0.417165	0.160828	-2.59385	0.00949077	0.0466547
ENSG00000215424.10	114044	MCM3AP-AS1	997.253	-0.416972	0.130854	-3.18655	0.00143981	0.0103677
ENSG00000261546.1	NA	ENSG00000261546	78.709	-0.416076	0.211757	-1.96487	0.0494288	0.162142
ENSG00000275854.1	NA	ENSG00000275854	146.031	-0.414522	0.206396	-2.00839	0.0446022	0.149829
ENSG00000291126.1	NA	ENSG00000291126	152.376	-0.412391	0.19096	-2.15957	0.0308058	0.113401
ENSG00000291055.1	728609	ENSG00000291055	368.171	-0.412026	0.162	-2.54337	0.0109788	0.0520861
ENSG00000232821.1	NA	ENSG00000232821	922.323	-0.41016	0.201177	-2.0388	0.0414701	0.141656
ENSG00000226849.1	NA	ENSG00000226849	403.137	-0.409159	0.159083	-2.57199	0.0101117	0.0489385
ENSG00000225138.8	NA	SLC9A3-AS1	318.813	-0.40831	0.155419	-2.62715	0.00861024	0.0435086
ENSG00000290823.1	NA	ENSG00000290823	508.919	-0.406074	0.163118	-2.48945	0.0127942	0.058471
ENSG00000289926.1	NA	ENSG00000289926	263.789	-0.40445	0.181559	-2.22765	0.025904	0.0992828
ENSG00000235837.1	NA	ENSG00000235837	194.976	-0.404197	0.202876	-1.99234	0.0463341	0.154293
ENSG00000291066.1	NA	ENSG00000291066	394.539	-0.403031	0.168479	-2.39218	0.0167486	0.0716914
ENSG00000258430.1	NA	ENSG00000258430	1173.94	-0.402876	0.187537	-2.14825	0.031694	0.116063
ENSG00000253982.3	101927752	CLN8-AS1	263.79	-0.401095	0.183719	-2.1832	0.0290212	0.108572
ENSG00000234678.2	NA	ELF3-AS1	1010.57	-0.400685	0.155968	-2.56902	0.0101986	0.0492884
ENSG00000241684.8	100507098	ADAMTS9-AS2	305.804	-0.399108	0.158394	-2.51971	0.011745	0.0547658
ENSG00000225075.1	NA	ENSG00000225075	151.751	-0.398037	0.183613	-2.1678	0.0301742	0.111553
ENSG00000291079.1	NA	ENSG00000291079	408.909	-0.397726	0.149438	-2.66148	0.0077797	0.0400736
ENSG00000244701.1	NA	ENSG00000244701	225.808	-0.396662	0.168417	-2.35524	0.0185107	0.0773124
ENSG00000291067.1	NA	ENSG00000291067	344.767	-0.394788	0.14999	-2.6321	0.00848595	0.0430463
ENSG00000259953.2	NA	LINC02977	347.211	-0.393718	0.200688	-1.96185	0.0497804	0.162799
ENSG00000230606.11	NA	APPAT	368.398	-0.39332	0.180959	-2.17353	0.0297401	0.110382
ENSG00000287011.1	NA	ENSG00000287011	191.592	-0.392992	0.163321	-2.40626	0.0161169	0.0696805
ENSG00000250132.6	NA	ENSG00000250132	170.204	-0.391982	0.199646	-1.96338	0.0496016	0.162606
ENSG00000234617.2	NA	SNRK-AS1	381.912	-0.391267	0.195419	-2.0022	0.0452634	0.151558
ENSG00000237399.7	100507034	PITRM1-AS1	376.598	-0.387215	0.162052	-2.38945	0.0168736	0.0721069
ENSG00000261872.1	NA	ENSG00000261872	296.025	-0.383989	0.194406	-1.9752	0.0482457	0.159018
ENSG00000259994.1	NA	ENSG00000259994	120.922	-0.383968	0.194892	-1.97016	0.04882	0.160637
ENSG00000268015.1	NA	ENSG00000268015	872.074	-0.379902	0.180068	-2.10977	0.0348778	0.123889
ENSG00000237596.7	644135	PDE7B-AS1	138.707	-0.379535	0.19025	-1.99492	0.0460514	0.153793
ENSG00000264558.1	NA	ENSG00000264558	2047.77	-0.379003	0.181692	-2.08597	0.0369814	0.129799
ENSG00000269972.1	NA	ENSG00000269972	871.887	-0.378635	0.159454	-2.37458	0.0175691	0.0744327
ENSG00000203709.14	NA	MIR29B2CHG	547.495	-0.376229	0.142076	-2.64808	0.00809493	0.041347
ENSG00000215039.9	678655	CD27-AS1	186.544	-0.375526	0.160054	-2.34625	0.0189635	0.0786633
ENSG00000274333.4	102724219	ENSG00000274333	235.458	-0.372835	0.171918	-2.16868	0.0301071	0.111376
ENSG00000254873.1	NA	ENSG00000254873	1145.66	-0.372819	0.180547	-2.06494	0.0389285	0.135392
ENSG00000260267.1	NA	ENSG00000260267	353.187	-0.36905	0.174838	-2.11081	0.0347888	0.123801
ENSG00000261423.3	105370888	TMEM202-AS1	198.955	-0.368992	0.183942	-2.00602	0.0448539	0.15043
ENSG00000226800.5	404665	CACTIN-AS1	262.033	-0.368432	0.16245	-2.26796	0.0233315	0.0917438
ENSG00000233006.8	553103	MIR3936HG	208.666	-0.367265	0.173416	-2.11782	0.0341903	0.122414
ENSG00000225434.5	100507540	LINC01504	258.302	-0.365206	0.183799	-1.98699	0.0469235	0.155795
ENSG00000237380.7	NA	HOXD-AS2	384.958	-0.363969	0.146018	-2.49263	0.01268	0.058
ENSG00000177369.11	124871	FLJ40194	559.406	-0.363968	0.180683	-2.0144	0.0439679	0.148132
ENSG00000291064.1	118433	RPL23AP7	414.214	-0.363712	0.173422	-2.09727	0.0359699	0.126982
ENSG00000240591.2	NA	ENSG00000240591	185.955	-0.363324	0.183297	-1.98216	0.0474616	0.156884
ENSG00000214353.8	100130894	VAC14-AS1	263.24	-0.363052	0.178283	-2.03638	0.041712	0.142248
ENSG00000248008.5	100506668	NRAV	364.143	-0.362928	0.1332	-2.72469	0.00643614	0.034701
ENSG00000270049.4	101927837	ATP6V0D1-DT	167.46	-0.361371	0.183107	-1.97355	0.048433	0.159585
ENSG00000237188.5	NA	ENSG00000237188	964.45	-0.360661	0.173372	-2.08027	0.0375004	0.131264
ENSG00000196756.15	388796	SNHG17	1004.64	-0.360451	0.149399	-2.41268	0.0158359	0.0687531
ENSG00000293188.1	NA	ENSG00000293188	770.078	-0.359875	0.148269	-2.42717	0.0152172	0.0665985
ENSG00000265794.5	NA	ENSG00000265794	1176.84	-0.355719	0.156391	-2.27455	0.0229331	0.0906511
ENSG00000291258.1	NA	ENSG00000291258	248.521	-0.354117	0.164894	-2.14755	0.0317498	0.116131
ENSG00000260304.1	NA	ENSG00000260304	1255.89	-0.353963	0.155442	-2.27714	0.0227781	0.0902133
ENSG00000250748.6	105369187	MSRB3-AS1	630.899	-0.353111	0.164402	-2.14786	0.0317252	0.116082
ENSG00000277991.4	NA	ENSG00000277991	216.013	-0.351039	0.171384	-2.04826	0.0405348	0.139403
ENSG00000228192.10	NA	ZNF691-DT	152.451	-0.349378	0.171886	-2.03262	0.0420912	0.143163
ENSG00000236051.7	100874212	MYCBP2-AS1	858.613	-0.34916	0.156279	-2.23421	0.025469	0.0980152
ENSG00000285410.1	55056	GABPB1-IT1	659.431	-0.348634	0.146234	-2.38408	0.0171217	0.0729262
ENSG00000256690.1	105369332	STX5-DT	292.332	-0.345978	0.175107	-1.97581	0.0481768	0.158842
ENSG00000263069.6	100294362	RNF213-AS1	901.027	-0.345251	0.157666	-2.18976	0.0285413	0.107175
ENSG00000257303.4	NA	CNPY2-AS1	1039.99	-0.344143	0.152172	-2.26155	0.0237255	0.0928268
ENSG00000250742.6	400043	LINC02381	429.443	-0.343622	0.158667	-2.16568	0.0303354	0.112029
ENSG00000255182.2	NA	ENSG00000255182	776.637	-0.340547	0.152796	-2.22876	0.0258297	0.0990345
ENSG00000267575.9	101927151	LINC02987	505.043	-0.340257	0.144103	-2.3612	0.0182158	0.0763896
ENSG00000290690.1	114817	ENSG00000290690	325.981	-0.339931	0.167038	-2.03505	0.0418459	0.142541
ENSG00000245970.2	NA	RPL30-AS1	2972.61	-0.337599	0.157543	-2.1429	0.0321207	0.117088
ENSG00000259080.1	NA	ENSG00000259080	1462.8	-0.335695	0.162832	-2.0616	0.0392456	0.136173
ENSG00000290746.1	340591	CA5BP1	601.757	-0.334099	0.167407	-1.99573	0.0459638	0.153654
ENSG00000241472.8	100506994	PTPRG-AS1	562.038	-0.330287	0.168273	-1.96281	0.0496687	0.162671
ENSG00000289750.1	NA	ENSG00000289750	1107.09	-0.324971	0.156599	-2.07517	0.0379704	0.13264
ENSG00000228302.2	NA	ENSG00000228302	599.225	-0.324532	0.158929	-2.042	0.0411518	0.140942
ENSG00000273270.1	NA	LINC03072	527.874	-0.320606	0.137798	-2.32663	0.0199847	0.081557
ENSG00000224699.11	101410535	LAMTOR5-AS1	248.718	-0.320131	0.150165	-2.13187	0.0330177	0.119191
ENSG00000231310.3	100874217	TBL1XR1-AS1	453.54	-0.315921	0.153433	-2.05901	0.0394932	0.136715
ENSG00000290445.1	414194	CCNYL2	737.478	-0.307137	0.14678	-2.0925	0.0363935	0.128258
ENSG00000280143.1	NA	ENSG00000280143	631.832	-0.294731	0.140211	-2.10206	0.0355481	0.125751
ENSG00000244055.2	NA	ENSG00000244055	708.932	0.288869	0.144904	1.99352	0.0462042	0.154009
ENSG00000273015.3	NA	LINC00938	432.621	0.296316	0.150513	1.96871	0.0489859	0.160952
ENSG00000225377.6	100507459	NRSN2-AS1	615.17	0.297426	0.139827	2.12709	0.0334125	0.120339
ENSG00000291202.1	101926918	ENSG00000291202	919.882	0.297627	0.14036	2.12046	0.0339673	0.121869
ENSG00000291088.1	440434	NPEPPSP1	893.542	0.299519	0.137914	2.17178	0.0298721	0.110793
ENSG00000235437.10	92249	LINC01278	1362.36	0.302433	0.122958	2.45964	0.0139077	0.0624005
ENSG00000279059.1	NA	ENSG00000279059	546.736	0.303218	0.149896	2.02286	0.0430878	0.145594
ENSG00000261971.9	NA	MMP25-AS1	768.977	0.307089	0.135866	2.26024	0.0238065	0.0930733
ENSG00000285628.1	NA	ENSG00000285628	642.068	0.31589	0.137012	2.30557	0.0211345	0.0853727
ENSG00000235257.11	101928153	ITGA9-AS1	584.961	0.318693	0.141563	2.25124	0.0243702	0.0946758
ENSG00000246067.10	NA	RAB30-DT	403.312	0.327714	0.159162	2.059	0.0394942	0.136715
ENSG00000247137.9	100506282	ANKRD42-DT	539.981	0.329527	0.137303	2.4	0.0163953	0.0705261
ENSG00000248049.8	550112	UBA6-DT	637.036	0.332205	0.155097	2.14192	0.0322	0.11725
ENSG00000269937.1	NA	ENSG00000269937	639.871	0.337025	0.168511	2.00002	0.0454984	0.152208
ENSG00000249550.8	100506465	LINC01234	364.412	0.339849	0.171253	1.98448	0.047202	0.156354
ENSG00000291065.1	441666	ENSG00000291065	319.993	0.340027	0.167685	2.02777	0.0425839	0.144354
ENSG00000255650.6	84983	FAM222A-AS1	762.265	0.348434	0.161641	2.15561	0.0311144	0.114293
ENSG00000179406.10	285908	LINC00174	1064.3	0.348512	0.148896	2.34064	0.0192507	0.0795034
ENSG00000288606.1	NA	ENSG00000288606	404.389	0.348824	0.163526	2.13314	0.0329131	0.118954
ENSG00000285796.1	NA	ENSG00000285796	660.607	0.350097	0.169891	2.06071	0.0393308	0.136377
ENSG00000223482.10	728190	NUTM2A-AS1	1750.68	0.352373	0.157825	2.23269	0.0255695	0.0982559
ENSG00000254860.7	493900	TMEM9B-AS1	556.459	0.353959	0.18037	1.96241	0.0497153	0.16272
ENSG00000285725.1	NA	ENSG00000285725	492.695	0.35478	0.167494	2.11817	0.0341607	0.122351
ENSG00000285926.1	NA	ENSG00000285926	427.412	0.355009	0.163707	2.16857	0.0301157	0.111376
ENSG00000291177.1	7608	ENSG00000291177	203.955	0.357603	0.180649	1.97954	0.0477552	0.157754
ENSG00000271147.8	NA	ARMCX5-GPRASP2	287.075	0.358799	0.172309	2.0823	0.0373153	0.130838
ENSG00000182648.15	100506380	RNF32-DT	252.307	0.363768	0.15338	2.37168	0.0177076	0.0747555
ENSG00000267254.8	284408	ZNF790-AS1	478.251	0.364825	0.158671	2.29925	0.0214907	0.0863394
ENSG00000249348.2	100885776	UGDH-AS1	239.436	0.366864	0.179651	2.04209	0.0411425	0.140942
ENSG00000253738.3	100506365	OTUD6B-AS1	554.075	0.369018	0.151668	2.43307	0.0149716	0.0658744
ENSG00000291120.1	NA	ENSG00000291120	138.115	0.370727	0.188929	1.96225	0.0497328	0.162726
ENSG00000291005.1	101929780	NBPF25P	397.544	0.372503	0.148192	2.51365	0.0119488	0.0553663
ENSG00000245025.3	NA	ENSG00000245025	999.335	0.372868	0.171787	2.17052	0.0299671	0.111065
ENSG00000291136.1	493754	ENSG00000291136	1784.86	0.374949	0.153839	2.43728	0.0147982	0.0654581
ENSG00000228709.3	NA	LINC02575	293.574	0.375246	0.158233	2.37148	0.0177169	0.0747555
ENSG00000286619.1	NA	PM20D1-AS1	235.318	0.376583	0.1675	2.24826	0.0245599	0.0952618
ENSG00000290968.1	NA	ENSG00000290968	148.062	0.381083	0.169571	2.24733	0.0246189	0.0953427
ENSG00000273295.1	NA	ENSG00000273295	248.273	0.381484	0.194056	1.96585	0.0493165	0.161825
ENSG00000280046.1	NA	ENSG00000280046	864.826	0.381819	0.137345	2.77999	0.00543605	0.0305442
ENSG00000246985.8	144481	SOCS2-AS1	373.448	0.382134	0.157074	2.43282	0.0149816	0.0658744
ENSG00000231889.9	643749	TRAF3IP2-AS1	245.276	0.38275	0.158637	2.41274	0.015833	0.0687531
ENSG00000271643.2	105377023	PDCD6IP-DT	188.068	0.385591	0.174528	2.20934	0.0271512	0.103144
ENSG00000263244.2	NA	ENSG00000263244	3639.72	0.385779	0.176976	2.17984	0.029269	0.109144
ENSG00000291186.1	NA	ENSG00000291186	429.309	0.386071	0.168482	2.29146	0.0219367	0.0876874
ENSG00000226647.2	NA	ENSG00000226647	178.603	0.386812	0.192474	2.00969	0.0444644	0.149512
ENSG00000229372.1	100873952	SZT2-AS1	162.303	0.387893	0.173413	2.23682	0.0252982	0.0974668
ENSG00000260122.1	NA	ENSG00000260122	159.505	0.38806	0.18825	2.06141	0.0392638	0.136191
ENSG00000272293.1	NA	ENSG00000272293	282.995	0.388348	0.176318	2.20254	0.0276269	0.104414
ENSG00000225610.1	NA	ENSG00000225610	153.881	0.394233	0.199267	1.97841	0.0478821	0.157997
ENSG00000241860.7	NA	ENSG00000241860	149.206	0.396182	0.181644	2.1811	0.0291764	0.108916
ENSG00000247982.7	283663	LINC00926	121.909	0.398015	0.191205	2.08161	0.0373783	0.131014
ENSG00000251003.9	NA	ZFPM2-AS1	216.763	0.398068	0.174595	2.27995	0.0226107	0.0897565
ENSG00000263624.1	NA	ENSG00000263624	348.668	0.398315	0.158094	2.51948	0.0117527	0.0547769
ENSG00000233237.9	79940	LINC00472	773.336	0.40014	0.141084	2.8362	0.00456545	0.0262959
ENSG00000290720.1	147947	ZNF542P	629.459	0.400767	0.182647	2.19421	0.02822	0.106306
ENSG00000247516.8	100505738	MIR4458HG	148.963	0.401013	0.178172	2.25071	0.0244038	0.094763
ENSG00000253392.4	NA	ENSG00000253392	127.767	0.402893	0.188483	2.13755	0.0325532	0.118136
ENSG00000235531.11	100132891	MSC-AS1	384.274	0.404162	0.191845	2.10672	0.0351423	0.124529
ENSG00000230565.1	414208	ZNF32-AS2	157.926	0.404759	0.196958	2.05505	0.0398743	0.137798
ENSG00000272742.1	NA	ENSG00000272742	940.949	0.4048	0.18314	2.21033	0.0270824	0.102959
ENSG00000229043.3	101927021	ZFAND2A-DT	378.79	0.406623	0.161274	2.52132	0.0116915	0.0546147
ENSG00000281021.1	NA	ENSG00000281021	247.409	0.407264	0.198451	2.05222	0.0401487	0.138481
ENSG00000267106.9	284385	ZNF561-AS1	2021.13	0.407318	0.145914	2.79149	0.00524664	0.0295603
ENSG00000185904.12	84856	LINC00839	1260.81	0.408231	0.146156	2.79311	0.00522034	0.0294442
ENSG00000175170.16	NA	FAM182B	133.195	0.410428	0.182032	2.2547	0.0241525	0.0941764
ENSG00000224189.8	401022	HAGLR	508.544	0.411233	0.168068	2.44683	0.0144117	0.0638853
ENSG00000255629.1	NA	ENSG00000255629	154.498	0.411375	0.201593	2.04062	0.0412886	0.141317
ENSG00000288899.1	NA	ENSG00000288899	474.54	0.411739	0.182015	2.26211	0.0236903	0.0927243
ENSG00000291217.1	731275	LINC01347	255.312	0.412103	0.149977	2.74777	0.00600029	0.0328569
ENSG00000291131.1	NA	ENSG00000291131	171.176	0.412288	0.187675	2.19682	0.0280336	0.105702
ENSG00000226312.7	65072	CFLAR-AS1	213.204	0.413401	0.168283	2.45659	0.0140263	0.0626335
ENSG00000288913.2	NA	ENSG00000288913	201.222	0.41359	0.185206	2.23314	0.0255399	0.0981785
ENSG00000290674.1	NA	ENSG00000290674	189.862	0.414169	0.17884	2.31587	0.0205656	0.083466
ENSG00000261613.2	NA	ENSG00000261613	134.677	0.416197	0.210589	1.97635	0.0481152	0.158689
ENSG00000205041.1	NA	ENSG00000205041	199.263	0.416675	0.194131	2.14636	0.0318443	0.116436
ENSG00000280138.1	NA	ENSG00000280138	526.866	0.418184	0.151329	2.7634	0.00572023	0.031642
ENSG00000286786.1	NA	ENSG00000286786	153.417	0.419649	0.195362	2.14806	0.0317088	0.116063
ENSG00000271913.9	105378083	TAGAP-AS1	191.559	0.420023	0.174111	2.41238	0.0158487	0.0687797
ENSG00000227518.5	NA	MIR1302-9HG	202.729	0.424062	0.172173	2.46299	0.0137783	0.0619005
ENSG00000279649.1	NA	ENSG00000279649	208.402	0.424635	0.188529	2.25236	0.0242997	0.0944654
ENSG00000289182.1	NA	ENSG00000289182	134.7	0.42547	0.19161	2.2205	0.0263852	0.100786
ENSG00000260934.1	NA	ENSG00000260934	462.696	0.428841	0.218596	1.96179	0.0497865	0.162799
ENSG00000290770.1	84278	MFSD14CP	1981.24	0.42936	0.14753	2.91033	0.00361052	0.021779
ENSG00000260565.9	NA	ERVK13-1	2090.48	0.431607	0.169073	2.55278	0.0106866	0.0510279
ENSG00000262429.1	NA	ENSG00000262429	188.049	0.432136	0.204646	2.11163	0.0347183	0.123662
ENSG00000214293.11	100505854	APTR	279.389	0.432291	0.188405	2.29448	0.021763	0.087064
ENSG00000254559.1	NA	ENSG00000254559	1007.51	0.432491	0.167489	2.58221	0.00981691	0.0478934
ENSG00000229692.3	NA	SOS1-IT1	308.832	0.437072	0.188309	2.32103	0.020285	0.0825542
ENSG00000280088.1	NA	ENSG00000280088	219.683	0.437137	0.194009	2.25318	0.0242479	0.094335
ENSG00000274828.2	NA	ENSG00000274828	138.417	0.438106	0.194376	2.25392	0.0242015	0.094332
ENSG00000212719.15	339263	LINC02693	636.306	0.439005	0.167023	2.62842	0.00857837	0.0434298
ENSG00000205559.5	100144603	CHKB-DT	155.265	0.439649	0.187786	2.34122	0.0192209	0.0794437
ENSG00000285608.1	NA	ENSG00000285608	1513.54	0.441005	0.177257	2.48794	0.0128486	0.0586418
ENSG00000286803.1	NA	ENSG00000286803	369.888	0.444845	0.183002	2.43083	0.0150644	0.066154
ENSG00000272288.8	101929243	ILRUN-AS1	226.14	0.447253	0.196738	2.27334	0.0230057	0.0908004
ENSG00000259976.3	NA	ENSG00000259976	1906.5	0.447404	0.194198	2.30385	0.0212308	0.0856276
ENSG00000230844.3	401588	ZNF674-AS1	143.226	0.448487	0.218902	2.0488	0.0404819	0.139294
ENSG00000285886.1	124901671	ENSG00000285886	102.17	0.4502	0.220008	2.04629	0.0407282	0.139908
ENSG00000281332.1	NA	LINC00997	396.727	0.450358	0.170201	2.64604	0.00814412	0.0415776
ENSG00000268516.4	NA	ZNF8-DT	232.552	0.45064	0.171348	2.62997	0.00853922	0.043275
ENSG00000268292.1	NA	ENSG00000268292	224.824	0.451196	0.190666	2.36643	0.0179607	0.0755037
ENSG00000269821.2	10984	KCNQ1OT1	2434.1	0.451327	0.213559	2.11336	0.0345696	0.123345
ENSG00000166770.12	100128252	ZNF667-AS1	653.31	0.454257	0.156832	2.89645	0.00377412	0.0225683
ENSG00000286033.1	NA	ENSG00000286033	103.181	0.454706	0.210436	2.16078	0.0307123	0.113178
ENSG00000260966.1	NA	ENSG00000260966	190.359	0.456325	0.176359	2.58749	0.00966794	0.0472782
ENSG00000272918.1	NA	ENSG00000272918	618.136	0.458294	0.159928	2.86563	0.00416181	0.0244205
ENSG00000249492.3	NA	ENSG00000249492	125.672	0.459039	0.201822	2.27447	0.0229376	0.0906511
ENSG00000245552.9	100129203	LNCRNA-IUR	146.852	0.459802	0.189595	2.42518	0.0153009	0.0668233
ENSG00000254837.2	100287896	LIPT2-AS1	125.077	0.460335	0.213765	2.15346	0.0312822	0.114786
ENSG00000233138.1	NA	ENSG00000233138	161.03	0.463112	0.192741	2.40277	0.0162714	0.0701723
ENSG00000272750.1	NA	ENSG00000272750	469.005	0.465057	0.185612	2.50553	0.0122268	0.0563762
ENSG00000260196.1	NA	ENSG00000260196	159.167	0.465363	0.208675	2.23008	0.025742	0.0987715
ENSG00000224897.9	401398	POT1-AS1	115.269	0.46539	0.214028	2.17444	0.0296722	0.110222
ENSG00000267128.2	100507218	RNF157-AS1	881.84	0.465913	0.183719	2.53602	0.0112121	0.0529016
ENSG00000247400.6	100289274	DNAJC3-DT	106.516	0.466241	0.214791	2.17067	0.0299558	0.111063
ENSG00000250903.11	100508120	GMDS-DT	357.952	0.466387	0.171674	2.71671	0.00659349	0.0352877
ENSG00000267458.1	NA	ENSG00000267458	5517.4	0.466392	0.202907	2.29855	0.0215306	0.0863646
ENSG00000273275.1	NA	ENSG00000273275	1002.38	0.467592	0.195134	2.39626	0.0165631	0.0710448
[truncated: 1,492 more rows]

## Sheet: Upregulated genes
Table S4: Human reference genome based differential gene expression (S_100_9hr vs. C_9hr).
Ensembl ID	Entrez ID	Gene Symbol	baseMean	log2FoldChange	lfcSE	stat	pvalue	padj
ENSG00000253690.1	NA	ENSG00000253690	3.97863	2.00105	0.949712	2.10701	0.035117
ENSG00000239774.1	NA	TTC14-DT	7.75997	2.00225	0.729791	2.74359	0.00607709	0.0332113
ENSG00000214919.3	NA	ENSG00000214919	4.86878	2.02137	0.997304	2.02683	0.0426794
ENSG00000261292.2	NA	ENSG00000261292	10.3224	2.02243	0.619031	3.26709	0.00108658	0.00825557
ENSG00000260021.1	NA	ENSG00000260021	3.88428	2.02395	0.966389	2.09435	0.036229
ENSG00000254444.1	NA	ENSG00000254444	4.14802	2.02518	1.0009	2.02336	0.0430364
ENSG00000273272.2	NA	ENSG00000273272	7.4756	2.02745	0.695841	2.91367	0.00357207
ENSG00000261304.2	NA	LINC02252	4.96155	2.03323	0.890728	2.28266	0.0224506
ENSG00000235051.3	NA	ENSG00000235051	5.08937	2.03361	0.98487	2.06485	0.0389374
ENSG00000186594.16	84981	MIR22HG	615.388	2.03579	0.20592	9.88631	4.7728e-23	1.0493e-20
ENSG00000239828.9	NA	CCDC54-AS1	39.7109	2.03877	0.328777	6.20107	5.60791e-10	2.27241e-08
ENSG00000232081.1	NA	LARGE-IT1	4.60439	2.04794	1.003	2.04182	0.0411696
ENSG00000229463.2	NA	LYST-AS1	6.24559	2.055	0.75528	2.72085	0.00651145
ENSG00000231532.6	727982	LINC01249	6.96218	2.05779	0.918083	2.2414	0.025
ENSG00000290409.1	149934	NCOR1P1	5.63711	2.06047	0.848632	2.42799	0.0151827
ENSG00000274341.1	NA	ENSG00000274341	5.66528	2.07283	0.862618	2.40296	0.0162631
ENSG00000260578.1	NA	ENSG00000260578	31.2521	2.07326	0.374152	5.54124	3.00341e-08	8.5259e-07
ENSG00000270069.3	NA	MIR222HG	475.924	2.0776	0.208682	9.95582	2.37852e-23	5.71565e-21
ENSG00000247624.6	441009	CPEB2-DT	40.0501	2.07917	0.318646	6.525	6.80014e-11	3.26818e-09
ENSG00000224099.2	NA	ENSG00000224099	5.65802	2.07958	1.03127	2.01653	0.0437445
ENSG00000260484.1	NA	ENSG00000260484	5.01123	2.08151	0.917428	2.26885	0.0232774
ENSG00000289023.1	NA	ENSG00000289023	5.62601	2.08563	0.770017	2.70855	0.0067577
ENSG00000213994.3	124902371	ENSG00000213994	5.78574	2.08828	0.890684	2.34458	0.0190485
ENSG00000289341.2	NA	ENSG00000289341	9.97782	2.08869	0.64547	3.23592	0.00121249	0.00901895
ENSG00000261797.1	NA	ENSG00000261797	4.31594	2.08962	1.01068	2.06755	0.0386823
ENSG00000288881.1	NA	ENSG00000288881	51.1079	2.09878	0.347204	6.0448	1.49592e-09	5.58026e-08
ENSG00000289990.1	NA	ENSG00000289990	18.573	2.10014	0.448925	4.67815	2.8948e-06	5.06125e-05
ENSG00000271743.1	NA	ENSG00000271743	18.9086	2.10746	0.458214	4.5993	4.23909e-06	7.12095e-05
ENSG00000279657.1	NA	ENSG00000279657	4.78613	2.11079	1.02739	2.05451	0.0399263
ENSG00000233407.1	NA	ENSG00000233407	11.342	2.1125	0.586756	3.60031	0.000317842	0.00290642
ENSG00000272361.2	NA	ENSG00000272361	9.24982	2.11371	0.650156	3.25108	0.00114967	0.00860212
ENSG00000286501.1	NA	ENSG00000286501	7.93191	2.12182	0.708477	2.99491	0.00274525	0.0175428
ENSG00000293111.1	NA	ENSG00000293111	3.64286	2.12321	1.03637	2.0487	0.0404912
ENSG00000226334.1	NA	ENSG00000226334	4.9048	2.12659	0.913838	2.32709	0.0199603
ENSG00000228437.5	NA	LINC02474	4.81848	2.14512	1.02495	2.0929	0.0363583
ENSG00000257947.1	NA	ENSG00000257947	5.10939	2.14758	1.01311	2.11978	0.0340242
ENSG00000234492.6	285456	RPL34-DT	48.6727	2.1566	0.309114	6.97671	3.0218e-12	2.00156e-10
ENSG00000274918.1	NA	ENSG00000274918	18.905	2.15968	0.457995	4.7155	2.41112e-06	4.32537e-05
ENSG00000259870.1	NA	ENSG00000259870	5.69292	2.1604	0.810263	2.6663	0.00766914
ENSG00000261654.1	NA	ENSG00000261654	155.3	2.16505	0.220977	9.7976	1.1529e-22	2.48186e-20
ENSG00000223838.2	NA	ENSG00000223838	3.52164	2.16824	1.05628	2.0527	0.0401013
ENSG00000276110.1	NA	ENSG00000276110	6.99105	2.16882	0.811492	2.67264	0.00752574
ENSG00000270640.1	NA	ENSG00000270640	14.6948	2.16887	0.520892	4.16377	3.13037e-05	0.000403821
ENSG00000286034.1	NA	ENSG00000286034	6.23876	2.18684	0.971487	2.25102	0.0243843
ENSG00000273415.3	NA	LINC02725	6.59273	2.19229	0.990613	2.21307	0.026893
ENSG00000260633.1	NA	ENSG00000260633	6.07583	2.19241	0.771973	2.84001	0.00451118
ENSG00000289284.1	NA	ENSG00000289284	12.8155	2.2037	0.609934	3.61302	0.000302656	0.00280984
ENSG00000285870.1	NA	ENSG00000285870	23.3101	2.20738	0.418015	5.28062	1.28751e-07	3.18273e-06
ENSG00000261757.1	NA	ENSG00000261757	20.3389	2.21353	0.466745	4.74248	2.11123e-06	3.85429e-05
ENSG00000279070.2	NA	ENSG00000279070	5.08665	2.2177	1.10903	1.99968	0.0455354
ENSG00000293097.1	NA	ENSG00000293097	28.2074	2.21844	0.428209	5.18073	2.21019e-07	5.0864e-06
ENSG00000246331.2	645485	ENSG00000246331	4.61803	2.21933	0.92621	2.39614	0.0165687
ENSG00000271204.1	NA	ENSG00000271204	105.307	2.21993	0.335449	6.61779	3.64599e-11	1.89317e-09
ENSG00000286838.1	NA	ENSG00000286838	5.05673	2.22071	0.959976	2.3133	0.020706
ENSG00000229520.2	NA	LINC00404	4.80337	2.22153	1.04238	2.13122	0.0330711
ENSG00000287035.1	NA	ENSG00000287035	4.11122	2.22865	0.965492	2.30831	0.0209821
ENSG00000280105.1	NA	ENSG00000280105	5.57222	2.23915	0.986617	2.26952	0.0232367
ENSG00000272666.1	NA	KLHDC7B-DT	3.74006	2.25028	1.01402	2.21916	0.0264762
ENSG00000287136.1	NA	ENSG00000287136	4.29377	2.25145	1.00805	2.23346	0.0255184
ENSG00000235609.7	NA	ENSG00000235609	5.48679	2.26241	0.827855	2.73286	0.00627867
ENSG00000232692.1	NA	ENSG00000232692	10.4542	2.26516	0.729034	3.10707	0.00188954	0.0129302
ENSG00000290676.1	388007	SERPINA13P	5.08818	2.2739	1.07548	2.11431	0.0344887
ENSG00000290878.1	3128	HLA-DRB6	3.78988	2.27776	1.04795	2.17354	0.0297393
ENSG00000236892.2	NA	ENSG00000236892	3.61349	2.28206	1.00737	2.26537	0.0234901
ENSG00000291285.1	NA	ENSG00000291285	3.76324	2.29663	1.08327	2.12008	0.0339994
ENSG00000272049.1	NA	ENSG00000272049	17.852	2.29839	0.474977	4.83895	1.30525e-06	2.46567e-05
ENSG00000254396.1	NA	ENSG00000254396	4.8941	2.3144	0.985263	2.34902	0.018823
ENSG00000273143.2	NA	DUSP5-DT	29.5217	2.31763	0.38233	6.06184	1.34571e-09	5.05644e-08
ENSG00000285840.2	NA	ENSG00000285840	16.531	2.33564	0.549324	4.25185	2.12014e-05	0.000287877
ENSG00000272642.2	NA	ENSG00000272642	5.86013	2.3546	1.08549	2.16917	0.0300698
ENSG00000258497.1	NA	ENSG00000258497	4.65417	2.36061	0.983288	2.40073	0.0163622
ENSG00000233559.2	NA	LINC00513	120.947	2.3679	0.283561	8.35058	6.79301e-17	8.77403e-15
ENSG00000285858.1	NA	ENSG00000285858	3.85409	2.36909	1.10501	2.14395	0.0320366
ENSG00000248318.1	101927543	ENSG00000248318	4.64978	2.37003	1.05392	2.24879	0.0245262
ENSG00000289875.1	NA	ENSG00000289875	3.86508	2.3745	1.15541	2.05511	0.0398683
ENSG00000286341.1	NA	ENSG00000286341	13.7153	2.38085	0.547226	4.35076	1.35667e-05	0.000192034
ENSG00000254829.1	NA	ENSG00000254829	24.2024	2.38272	0.415807	5.73035	1.00222e-08	3.1573e-07
ENSG00000234504.2	NA	ENSG00000234504	4.08658	2.38349	1.10857	2.15006	0.0315505
ENSG00000264188.1	NA	ENSG00000264188	9.7114	2.38758	0.665736	3.58638	0.000335303	0.00303387
ENSG00000280385.1	NA	ENSG00000280385	1131.71	2.38807	0.160014	14.9241	2.29795e-50	2.6383e-47
ENSG00000287383.1	NA	ENSG00000287383	5.45029	2.40408	1.01201	2.37556	0.0175225
ENSG00000268289.1	NA	ENSG00000268289	5.69608	2.40738	0.939676	2.56193	0.0104093
ENSG00000229418.2	NA	ENSG00000229418	5.21777	2.4074	1.04796	2.29723	0.0216059
ENSG00000278910.5	100885775	BANCR	4.05942	2.41257	1.1518	2.0946	0.0362063
ENSG00000235160.3	107984780	LINC02248	5.23202	2.4198	1.05791	2.28735	0.0221752
ENSG00000284615.1	NA	ENSG00000284615	3.70739	2.42078	1.17031	2.06851	0.0385925
ENSG00000224945.1	NA	ENSG00000224945	98.4106	2.42267	0.23058	10.5069	8.03251e-26	2.96428e-23
ENSG00000293033.1	NA	ENSG00000293033	4.52105	2.44226	1.01505	2.40605	0.016126
ENSG00000260466.1	NA	ENSG00000260466	326.605	2.44275	0.344457	7.09159	1.32579e-12	9.38316e-11
ENSG00000272784.1	NA	ENSG00000272784	3.7581	2.44869	1.1291	2.16871	0.0301048
ENSG00000283209.1	NA	ENSG00000283209	4.65406	2.45214	0.977713	2.50804	0.0121404
ENSG00000287875.1	NA	ENSG00000287875	4.01603	2.45311	1.06055	2.31306	0.0207193
ENSG00000269892.1	NA	ENSG00000269892	25.9849	2.46193	0.442887	5.55882	2.71601e-08	7.75264e-07
ENSG00000266389.1	NA	PIK3R5-DT	2.53771	2.46705	1.19767	2.05987	0.0394109
ENSG00000254416.6	NA	LINC02732	4.59392	2.46884	1.06432	2.31964	0.0203604
ENSG00000206552.4	100506275	KRBOX1-AS1	5.21297	2.47643	1.04933	2.36001	0.0182743
ENSG00000244620.1	NA	ENSG00000244620	39.6753	2.4819	0.363885	6.82055	9.06937e-12	5.29456e-10
ENSG00000249601.2	NA	LINC01187	3.27444	2.49114	1.23228	2.02158	0.0432201
ENSG00000289947.1	NA	ENSG00000289947	6.53617	2.49499	0.786371	3.17279	0.00150981
ENSG00000278959.1	NA	ENSG00000278959	65.3756	2.51977	0.265797	9.48005	2.54151e-21	4.86322e-19
ENSG00000232072.1	NA	ENSG00000232072	4.11131	2.54384	1.26631	2.00887	0.0445512
ENSG00000261666.1	100861553	LINC00560	3.0473	2.56399	1.21118	2.11693	0.0342656
ENSG00000250814.3	NA	LINC02221	3.51035	2.57325	1.28067	2.0093	0.044505
ENSG00000227016.3	NA	LINC02796	4.18743	2.63216	1.04513	2.51851	0.0117851
ENSG00000279387.1	NA	ENSG00000279387	3.3387	2.63619	1.23138	2.14085	0.0322863
ENSG00000269902.1	NA	ENSG00000269902	187.886	2.64178	0.25166	10.4974	8.87637e-26	3.16274e-23
ENSG00000286113.2	NA	ENSG00000286113	7.59885	2.64273	0.818751	3.22775	0.00124766
ENSG00000234949.2	NA	RAB17-DT	7.05364	2.65329	0.80118	3.31173	0.000927199
ENSG00000287488.1	NA	ENSG00000287488	4.38648	2.66352	1.31513	2.02529	0.0428374
ENSG00000234579.1	NA	ENSG00000234579	4.36855	2.67346	1.10762	2.4137	0.0157913
ENSG00000248859.2	102577424	LINC01574	3.99198	2.686	1.14953	2.3366	0.0194601
ENSG00000270210.1	NA	ENSG00000270210	45.6009	2.69208	0.346412	7.77134	7.76604e-15	7.22941e-13
ENSG00000250541.1	NA	ENSG00000250541	6.2396	2.71276	0.896627	3.02552	0.00248207
ENSG00000250057.1	NA	ENSG00000250057	4.27744	2.73488	1.13198	2.41602	0.0156913
ENSG00000228308.2	101928684	LINC01209	4.26504	2.73864	1.06446	2.5728	0.0100879
ENSG00000289070.2	107985074	ENSG00000289070	3.48269	2.74593	1.31471	2.08862	0.036742
ENSG00000286361.1	NA	ENSG00000286361	3.14411	2.77	1.38685	1.99733	0.0457889
ENSG00000272203.1	NA	ENSG00000272203	4.45694	2.77216	0.994425	2.7877	0.00530829
ENSG00000272417.1	NA	ENSG00000272417	14.2052	2.79686	0.570825	4.89967	9.5998e-07	1.85758e-05
ENSG00000234661.2	101927193	CHL1-AS1	5.84905	2.80011	0.929268	3.01324	0.00258477
ENSG00000289885.1	NA	ENSG00000289885	2.98998	2.80714	1.32304	2.12174	0.03386
ENSG00000259320.2	NA	ENSG00000259320	6.2875	2.81808	1.04997	2.68396	0.00727567
ENSG00000293021.1	NA	ENSG00000293021	14.2394	2.82298	0.602965	4.68183	2.84331e-06	4.97964e-05
ENSG00000261602.1	NA	ENSG00000261602	574.645	2.82922	0.225968	12.5205	5.76957e-36	4.25836e-33
ENSG00000236387.2	NA	ENSG00000236387	4.21613	2.84072	1.3413	2.11788	0.0341853
ENSG00000225329.3	723809	LHFPL3-AS2	45.7977	2.84201	0.3561	7.98094	1.45229e-15	1.48579e-13
ENSG00000280683.1	NA	LINC01242	4.24651	2.85446	1.15494	2.47152	0.0134541
ENSG00000287336.1	NA	ENSG00000287336	31.2107	2.86238	0.392346	7.29556	2.9742e-13	2.34599e-11
ENSG00000237179.6	101927577	LINC01797	4.0526	2.87679	1.3287	2.16511	0.0303794
ENSG00000293376.1	NA	ENSG00000293376	7.34267	2.88273	0.954843	3.01906	0.00253563
ENSG00000254380.2	NA	ENSG00000254380	3.7378	2.9106	1.27867	2.27626	0.0228304
ENSG00000288957.2	NA	ENSG00000288957	13.002	2.93436	0.609188	4.81684	1.45852e-06	2.72529e-05
ENSG00000226031.5	100129662	FGF13-AS1	3.81792	2.95329	1.34825	2.19047	0.0284904
ENSG00000233590.1	NA	LINC02640	2.7574	2.95486	1.34856	2.19112	0.028443
ENSG00000289063.2	NA	ENSG00000289063	3.07538	2.96589	1.3165	2.25286	0.0242678
ENSG00000275356.5	154872	LINC03043	3.2809	2.96935	1.3671	2.17201	0.0298549
ENSG00000232194.1	NA	ENSG00000232194	5.93648	3.008	0.901164	3.33791	0.000844117
ENSG00000249667.2	106144599	LINC01259	4.24195	3.02473	1.43333	2.11028	0.0348346
ENSG00000289968.1	NA	ENSG00000289968	5.96561	3.02777	0.823599	3.67627	0.000236669
ENSG00000267070.1	NA	ENSG00000267070	4.01196	3.04416	1.31912	2.30772	0.0210147
ENSG00000235497.5	NA	LINC02923	6.08616	3.0701	1.06399	2.88546	0.00390841
ENSG00000290862.1	344887	NMRAL2P	16.3593	3.08119	0.593166	5.19449	2.05283e-07	4.76672e-06
ENSG00000293437.1	NA	IQCF4P	2.9563	3.13441	1.49941	2.09043	0.036579
ENSG00000278964.1	NA	ENSG00000278964	5.16635	3.1496	1.00058	3.14777	0.00164519
ENSG00000259166.1	NA	ENSG00000259166	2.85671	3.17137	1.54176	2.05699	0.0396874
ENSG00000253836.1	NA	ENSG00000253836	2.14937	3.21206	1.63839	1.9605	0.0499377
ENSG00000257183.1	NA	ENSG00000257183	2.19229	3.26457	1.60092	2.03918	0.0414316
ENSG00000270937.1	NA	ENSG00000270937	2.13835	3.27582	1.52034	2.15467	0.031188
ENSG00000293134.1	NA	PIN1P1	2.16953	3.27819	1.58934	2.06261	0.0391499
ENSG00000226679.1	NA	ENSG00000226679	2.75765	3.2838	1.57469	2.08535	0.0370371
ENSG00000287429.1	NA	ENSG00000287429	2.93175	3.29975	1.53561	2.14881	0.0316494
ENSG00000255814.2	105370016	LINC02439	2.50632	3.3104	1.50613	2.19794	0.0279532
ENSG00000287421.1	NA	ENSG00000287421	2.29694	3.31654	1.66797	1.98837	0.046771
ENSG00000289152.2	NA	ENSG00000289152	12.4185	3.3211	0.737564	4.50279	6.70673e-06	0.000104502
ENSG00000293055.1	NA	ENSG00000293055	2.35986	3.34835	1.63493	2.04801	0.0405594
ENSG00000239205.1	NA	LINC02023	3.20387	3.3617	1.47938	2.27237	0.0230639
ENSG00000286097.1	NA	ENSG00000286097	2.30776	3.36393	1.70334	1.9749	0.048279
ENSG00000224347.6	104355296	SCEL-AS1	1.83643	3.37255	1.69751	1.98677	0.0469481
ENSG00000248872.2	100506122	LINC02431	3.97472	3.37326	1.28253	2.63017	0.00853418
ENSG00000257932.1	NA	ENSG00000257932	2.34724	3.38792	1.68121	2.01517	0.0438864
ENSG00000288780.1	NA	ENSG00000288780	2.63434	3.38805	1.71261	1.97829	0.0478961
ENSG00000257893.3	105369900	LINC02404	3.48385	3.38991	1.45894	2.32355	0.0201498
ENSG00000225350.1	NA	FREM2-AS1	1.62545	3.41655	1.68951	2.02222	0.0431537
ENSG00000235450.1	NA	ENSG00000235450	2.29784	3.42015	1.36587	2.50401	0.0122793
ENSG00000260957.1	NA	ENSG00000260957	1.79017	3.44643	1.65068	2.08789	0.0368081
ENSG00000290819.1	NA	ENSG00000290819	1.59267	3.45875	1.70777	2.0253	0.0428366
ENSG00000287406.1	NA	ENSG00000287406	2.32301	3.45911	1.58465	2.18288	0.0290443
ENSG00000231721.8	378805	LINC-PINT	2155.55	3.46118	0.21122	16.3866	2.38411e-60	3.51928e-57
ENSG00000253740.5	105375671	ENSG00000253740	2.13738	3.46211	1.69495	2.04261	0.0410913
ENSG00000288767.2	107984551	ENSG00000288767	2.01039	3.52393	1.67025	2.10982	0.0348739
ENSG00000259620.1	102724452	ENSG00000259620	1.54448	3.53435	1.76095	2.00708	0.0447415
ENSG00000235285.1	100874377	SMIM2-IT1	1.31518	3.53559	1.78447	1.98131	0.047556
ENSG00000285998.1	NA	ENSG00000285998	2.67427	3.56059	1.48926	2.39085	0.0168093
ENSG00000287473.1	NA	ENSG00000287473	1.27455	3.56282	1.79763	1.98195	0.0474848
ENSG00000232849.2	NA	LINC00363	2.49075	3.56662	1.73784	2.05232	0.0401383
ENSG00000256273.1	NA	ENSG00000256273	1.81059	3.57493	1.81474	1.96994	0.0488452
ENSG00000248176.2	NA	ENSG00000248176	1.57206	3.59315	1.78894	2.00854	0.0445859
ENSG00000233479.1	NA	ENSG00000233479	2.71258	3.5948	1.50266	2.39229	0.0167434
ENSG00000287790.1	NA	ENSG00000287790	3.24882	3.59678	1.33873	2.6867	0.00721615
ENSG00000227549.2	NA	ENSG00000227549	2.83748	3.60061	1.6352	2.20194	0.0276698
ENSG00000234977.1	NA	ENSG00000234977	3.25985	3.61622	1.54649	2.33835	0.0193693
ENSG00000260312.1	NA	ENSG00000260312	1.67849	3.61957	1.75456	2.06295	0.0391178
ENSG00000249551.1	NA	LINC02216	1.77361	3.62378	1.73728	2.0859	0.0369881
ENSG00000229664.1	NA	ENSG00000229664	1.30473	3.63169	1.77323	2.04807	0.0405534
ENSG00000289622.2	NA	ENSG00000289622	1.94716	3.63752	1.6419	2.21544	0.0267301
ENSG00000278158.2	NA	ENSG00000278158	1.49394	3.63757	1.63889	2.21954	0.0264501
ENSG00000260351.1	NA	ENSG00000260351	2.77102	3.647	1.34977	2.70194	0.00689361
ENSG00000250915.3	101928532	ENSG00000250915	2.65508	3.64722	1.60188	2.27683	0.0227963
ENSG00000289127.1	124905177	ENSG00000289127	1.1781	3.64792	1.849	1.97292	0.0485047
ENSG00000285928.1	NA	ENSG00000285928	133.583	3.66161	0.318495	11.4966	1.37246e-30	7.09079e-28
ENSG00000285212.2	NA	ENSG00000285212	1.06845	3.67849	1.87458	1.9623	0.049728
ENSG00000233085.5	NA	ENSG00000233085	1.60369	3.68233	1.68897	2.18022	0.0292408
ENSG00000267341.1	NA	ENSG00000267341	2.65566	3.6966	1.57469	2.34752	0.0188989
ENSG00000237742.8	105377986	HEY2-AS1	5.37966	3.70584	1.21216	3.05723	0.00223391
ENSG00000286908.1	NA	ENSG00000286908	3.49311	3.71228	1.50489	2.46681	0.0136322
ENSG00000257958.1	NA	ENSG00000257958	3.9117	3.71483	1.42061	2.61495	0.00892394
ENSG00000259534.1	NA	ENSG00000259534	1.55441	3.74444	1.90868	1.96179	0.0497864
ENSG00000280485.1	NA	ENSG00000280485	1.48379	3.75514	1.73931	2.15898	0.0308516
ENSG00000257262.1	NA	ENSG00000257262	2.29037	3.75674	1.70602	2.20205	0.027662
ENSG00000251412.1	NA	ENSG00000251412	2.49366	3.77228	1.58886	2.37421	0.0175867
ENSG00000250122.1	NA	ENSG00000250122	1.48378	3.7765	1.79038	2.10933	0.034916
ENSG00000261538.1	NA	ENSG00000261538	1.18884	3.77869	1.88076	2.00913	0.0445229
ENSG00000269952.1	NA	ENSG00000269952	17.5054	3.78333	0.558282	6.77673	1.22922e-11	6.97887e-10
ENSG00000288086.1	NA	ENSG00000288086	3.87807	3.84543	1.43681	2.67637	0.00744255
ENSG00000251059.6	101928942	PRKG2-AS1	1.42599	3.85302	1.9181	2.00877	0.0445617
ENSG00000260256.1	NA	ENSG00000260256	1.32115	3.88455	1.79412	2.16516	0.0303755
ENSG00000257925.1	NA	ENSG00000257925	1.88998	3.9095	1.66562	2.34717	0.0189165
ENSG00000248693.1	NA	LINC02100	2.68187	3.93786	1.5233	2.58509	0.0097353
ENSG00000290398.1	389652	ASNSP1	25.6302	3.96169	0.548253	7.22603	4.97335e-13	3.77865e-11
ENSG00000259042.3	NA	ENSG00000259042	1.19172	3.96512	1.78337	2.22338	0.0261901
ENSG00000279848.1	NA	ENSG00000279848	4.01445	3.97237	1.42317	2.7912	0.00525127
ENSG00000254566.1	NA	ENSG00000254566	2.24663	3.97628	1.72549	2.30443	0.0211984
ENSG00000223993.2	101929646	LINC02647	5.05515	4.07586	1.41414	2.88223	0.00394876
ENSG00000286752.1	NA	ENSG00000286752	3.72405	4.08962	1.41622	2.8877	0.0038807
ENSG00000289271.2	NA	ENSG00000289271	2.06484	4.12184	1.6654	2.47498	0.0133243
ENSG00000255169.1	NA	LINC02722	2.05676	4.15864	1.72012	2.41764	0.0156214
ENSG00000251642.1	NA	ENSG00000251642	1.16006	4.20835	1.88811	2.22887	0.0258224
ENSG00000282304.1	NA	ENSG00000282304	22.5995	4.26981	0.597075	7.15122	8.60095e-13	6.21494e-11
ENSG00000249856.1	NA	ENSG00000249856	3.47602	4.31312	1.50376	2.86822	0.00412788
ENSG00000287888.1	NA	ENSG00000287888	2.12688	4.32736	1.82534	2.37072	0.0177534
ENSG00000271522.1	NA	ENSG00000271522	5.47006	4.33939	1.06481	4.07528	4.59594e-05
ENSG00000250078.2	124900833	ENSG00000250078	1.50229	4.3764	1.84406	2.37323	0.0176331
ENSG00000250976.1	NA	ENSG00000250976	6.95655	4.43902	1.16094	3.82364	0.000131494
ENSG00000263494.1	NA	ENSG00000263494	1.89368	4.44579	1.60392	2.77183	0.00557421
ENSG00000249847.1	NA	ENSG00000249847	1.10265	4.46278	2.00378	2.22718	0.0259353
ENSG00000253857.2	105375844	ENSG00000253857	2.55623	4.57287	1.64154	2.78571	0.00534098
ENSG00000243572.1	105377096	LINC02017	2.5969	4.62285	1.59071	2.90615	0.00365911
ENSG00000285565.1	NA	ENSG00000285565	14016	4.62324	0.429723	10.7587	5.39546e-27	2.23005e-24
ENSG00000275232.1	NA	ENSG00000275232	3.24536	4.69464	1.49765	3.13468	0.00172041
ENSG00000258784.1	NA	ENSG00000258784	2.56124	4.74468	1.59645	2.97202	0.0029585
ENSG00000250033.5	641364	SLC7A11-AS1	283.459	4.81415	0.283604	16.9749	1.25966e-64	2.60321e-61
ENSG00000289884.1	105374191	ENSG00000289884	2.68862	5.11934	1.65836	3.08698	0.00202199

## Sheet: Downregulated genes
Table S4: Human reference genome based differential gene expression (S_100_9hr vs. C_9hr).
Ensembl ID	Entrez ID	Gene Symbol	baseMean	log2FoldChange	lfcSE	stat	pvalue	padj
ENSG00000244239.1	NA	ICA1-AS1	3.73156	-4.72668	1.41918	-3.33057	0.000866674
ENSG00000258399.8	NA	MIR493HG	188.501	-4.63895	0.277623	-16.7096	1.11635e-62	1.92254e-59
ENSG00000289974.1	NA	ENSG00000289974	2.92413	-4.62715	1.63996	-2.8215	0.00477998
ENSG00000288530.1	NA	ENSG00000288530	818.773	-4.23823	0.189302	-22.3887	5.06846e-111	5.23724e-107
ENSG00000234752.1	105755953	LINC02676	2.23736	-4.22138	1.57659	-2.67753	0.00741677
ENSG00000287484.1	NA	ENSG00000287484	1.1568	-4.05189	1.84919	-2.19117	0.0284392
ENSG00000232500.2	NA	ENSG00000232500	1.03204	-4.04032	2.00749	-2.01262	0.0441548
ENSG00000289961.1	NA	ENSG00000289961	15.7072	-3.94257	0.662242	-5.95337	2.62672e-09	9.32711e-08
ENSG00000253659.2	NA	ENSG00000253659	54.9938	-3.89888	0.385346	-10.1179	4.60275e-24	1.21949e-21
ENSG00000254261.1	NA	ENSG00000254261	1.92433	-3.85789	1.76829	-2.1817	0.0291318
ENSG00000232558.1	100874295	KCND3-IT1	1.26706	-3.85787	1.75221	-2.20171	0.0276855
ENSG00000289844.1	NA	ENSG00000289844	1.47988	-3.85517	1.7069	-2.25858	0.0239098
ENSG00000259837.1	388456	LINC01904	1.99857	-3.85291	1.61726	-2.38236	0.017202
ENSG00000289195.1	NA	ENSG00000289195	1.58182	-3.8516	1.74362	-2.20897	0.0271767
ENSG00000255032.1	NA	TSPAN18-AS1	6.31367	-3.71208	1.19333	-3.1107	0.00186643
ENSG00000289832.1	NA	ENSG00000289832	4.99681	-3.67585	1.2489	-2.94326	0.0032477
ENSG00000274507.1	NA	ENSG00000274507	1.20421	-3.63443	1.81725	-1.99996	0.0455051
ENSG00000289409.2	NA	ENSG00000289409	1.42738	-3.63128	1.79738	-2.02031	0.0433508
ENSG00000287184.1	NA	ENSG00000287184	19.5774	-3.6299	0.558924	-6.49444	8.33428e-11	3.91446e-09
ENSG00000229711.1	NA	ENSG00000229711	1.61075	-3.62398	1.75869	-2.06061	0.0393402
ENSG00000251216.2	NA	ENSG00000251216	303.606	-3.58981	0.277892	-12.918	3.56333e-38	3.06833e-35
ENSG00000253632.1	NA	ENSG00000253632	2.5673	-3.55699	1.62917	-2.18332	0.0290124
ENSG00000289962.1	NA	ENSG00000289962	1.93259	-3.54293	1.63716	-2.16407	0.0304587
ENSG00000290806.1	100506790	ENSG00000290806	1.64043	-3.52891	1.78517	-1.97679	0.0480651
ENSG00000255644.1	NA	ENSG00000255644	9.55671	-3.41948	0.825794	-4.14084	3.46041e-05	0.000439267
ENSG00000279061.1	NA	ENSG00000279061	1.75552	-3.39683	1.71884	-1.97623	0.0481283
ENSG00000261856.1	101927348	LINC02186	2.73523	-3.36145	1.63365	-2.05763	0.0396256
ENSG00000225407.3	NA	ENSG00000225407	68.6592	-3.29215	0.331684	-9.92553	3.22372e-23	7.24145e-21
ENSG00000276012.1	NA	ENSG00000276012	327.795	-3.29159	0.203827	-16.1489	1.15511e-58	1.49197e-55
ENSG00000234279.2	NA	LINC01937	5.49973	-3.25454	0.917058	-3.5489	0.000386849
ENSG00000236437.2	NA	LINC02151	61.4332	-3.25051	0.320768	-10.1335	3.92249e-24	1.09544e-21
ENSG00000279140.1	NA	ENSG00000279140	3.42482	-3.24699	1.3784	-2.35561	0.0184921
ENSG00000271858.5	11068	ENSG00000271858	997.805	-3.2439	0.183764	-17.6525	9.72809e-70	5.02602e-66
ENSG00000228539.1	NA	ENSG00000228539	3.36807	-3.24297	1.40618	-2.30623	0.0210977
ENSG00000235849.1	100874102	HS6ST2-AS1	1.93267	-3.2235	1.60554	-2.00774	0.0446712
ENSG00000231419.6	154822	LINC00689	749.54	-3.14755	0.182356	-17.2605	9.32552e-67	2.40901e-63
ENSG00000258517.3	NA	ENSG00000258517	4.18293	-3.12792	1.40666	-2.22364	0.0261725
ENSG00000245067.8	255130	IGFBP7-AS1	71.5019	-3.11476	0.290729	-10.7136	8.78351e-27	3.49077e-24
ENSG00000270052.1	NA	ENSG00000270052	4.92726	-3.10899	1.25979	-2.46786	0.0135922
ENSG00000293145.1	NA	ENSG00000293145	1.94235	-3.08594	1.57202	-1.96305	0.0496408
ENSG00000290075.1	124902611	ENSG00000290075	3.69055	-3.08265	1.31625	-2.34199	0.0191814
ENSG00000235070.3	NA	ENSG00000235070	6.06316	-3.07654	1.07321	-2.86668	0.00414801
ENSG00000225391.5	100294720	NHEG1	19.4697	-3.06219	0.535079	-5.72286	1.04743e-08	3.27974e-07
ENSG00000286580.1	124900869	ENSG00000286580	3.09817	-3.03889	1.25886	-2.41401	0.0157782
ENSG00000289462.1	NA	ENSG00000289462	2.87569	-3.02876	1.42602	-2.12393	0.0336763
ENSG00000289265.1	NA	ENSG00000289265	2.77818	-3.01647	1.35537	-2.22557	0.0260429
ENSG00000289052.1	NA	ENSG00000289052	3.10759	-2.99458	1.34978	-2.21857	0.026516
ENSG00000286850.1	NA	ENSG00000286850	2.23728	-2.9869	1.4855	-2.01071	0.0443564
ENSG00000259036.1	NA	ENSG00000259036	3.32294	-2.96541	1.1787	-2.51583	0.0118753
ENSG00000237954.7	NA	ENSG00000237954	9.44433	-2.95527	0.725771	-4.0719	4.66307e-05	0.000570894
ENSG00000289386.2	107984172	ENSG00000289386	5.59432	-2.94707	0.915814	-3.21798	0.00129097
ENSG00000256824.1	NA	ENSG00000256824	36.334	-2.91767	0.358181	-8.1458	3.76767e-16	4.26079e-14
ENSG00000257761.3	124902964	ENSG00000257761	41.5947	-2.90938	0.444321	-6.54792	5.83447e-11	2.8717e-09
ENSG00000232316.2	105377957	LINC02518	5.7623	-2.84509	0.902724	-3.15168	0.00162335
ENSG00000225437.6	101929239	PACRG-AS2	3.76398	-2.8302	1.03951	-2.72263	0.00647643
ENSG00000235399.1	NA	ENSG00000235399	2.69008	-2.8207	1.26283	-2.23363	0.0255073
ENSG00000225756.1	138948	DBH-AS1	840.335	-2.81664	0.161567	-17.4332	4.61486e-68	1.58951e-64
ENSG00000259237.2	105370822	LINC02490	3.53375	-2.80097	1.39463	-2.00841	0.0446002
ENSG00000280119.1	285097	ENSG00000280119	36.0509	-2.71244	0.395661	-6.85548	7.10757e-12	4.26991e-10
ENSG00000231221.1	107178918	LINC01593	5.72428	-2.70659	0.82285	-3.28929	0.0010044
ENSG00000249509.1	NA	NEUROG2-AS1	10.8143	-2.6977	0.627862	-4.29665	1.73397e-05	0.000240822
ENSG00000228421.2	NA	ENSG00000228421	103.651	-2.68968	0.262005	-10.2657	1.00561e-24	3.14879e-22
ENSG00000250708.3	101928478	LINC02269	78.5722	-2.68101	0.346061	-7.74723	9.39185e-15	8.66482e-13
[truncated: 86 more rows]
