# Supplementary material for: RNA sequencing of the lncRNA regulome modulated by Withania somnifera in human neuroblastoma SK-N-SH cells
Source: Mol Biol Rep. 2025 Sep 10;52(1):890. doi: 10.1007/s11033-025-10981-7 (PMC12423270; doi:10.1007/s11033-025-10981-7)
Supplement: Supplementary file 12 — Supplementary material 12 (XLSX 2260.1 kb) [file 11033_2025_10981_MOESM12_ESM.xlsx]

## Sheet: ReadMe
	Theracues Innovations Private Limited
	#1436, 2nd Floor
	B-Block, Sahakarnagar
	Bangalore-560092
www.theracues.com	Contact : gk@theracues.com
Date	14-02-2024
Client Details
Project Id	T149_S203
Client Name	Dr. Sujit Nair
Institution	Viridis Biopharma Pvt. Ltd.
Pages
ReadMe	Current Page
Fold Change Data	Fold Change Data for comparison: 100ug/mL 3hr vs 50 ug/mL 3hr exported from Deseq2 R Package
Significant genes	Only significant genes with pvalue <= 0.05
Upregulated genes	Only significant genes with pvalue <= 0.05 and folchange cutoff=2
Downregulated genes	Only significant genes with pvalue <= 0.05 and folchange cutoff= -2

## Sheet: Fold Change Data
Table S5: Human reference genome based differential gene expression (S_100_3hr vs. S_50_3hr)
Ensembl ID	Entrez ID	Gene Symbol	baseMean	log2FoldChange	lfcSE	stat	pvalue	padj
ENSG00000288765.1	NA	ENSG00000288765	193.722	-1.44563	0.21966	-6.58124	4.66543e-11	2.46288e-07
ENSG00000280385.1	NA	ENSG00000280385	1131.71	0.984854	0.155316	6.34097	2.28326e-10	6.02666e-07
ENSG00000282390.1	NA	ENSG00000282390	458.346	-1.03884	0.170251	-6.10179	1.04886e-09	1.84565e-06
ENSG00000227456.9	114036	LINC00310	46.3272	1.79813	0.320243	5.6149	1.96674e-08	2.59561e-05
ENSG00000267270.8	100130522	PARD6G-AS1	278.743	1.06473	0.198382	5.36706	8.00313e-08	8.4497e-05
ENSG00000259439.3	107985879	LINC01833	447.019	-0.910612	0.17225	-5.28657	1.24633e-07	9.70012e-05
ENSG00000283480.1	NA	ENSG00000283480	414.973	-1.1064	0.210061	-5.26702	1.38656e-07	9.70012e-05
ENSG00000284707.2	NA	ENSG00000284707	1351.22	0.963878	0.183377	5.25628	1.46999e-07	9.70012e-05
ENSG00000275527.1	NA	ENSG00000275527	100.038	1.13571	0.221776	5.121	3.03917e-07	0.000178264
ENSG00000278722.1	NA	ENSG00000278722	98.2269	-1.33895	0.265956	-5.03448	4.79154e-07	0.000246862
ENSG00000293489.1	NA	ENSG00000293489	440.664	-0.828785	0.165068	-5.02086	5.14393e-07	0.000246862
ENSG00000293413.1	NA	ENSG00000293413	1456.39	0.936174	0.187916	4.98186	6.29759e-07	0.000277041
ENSG00000260912.1	NA	ENSG00000260912	154.243	1.0082	0.205681	4.90175	9.49882e-07	0.000385725
ENSG00000270210.1	NA	ENSG00000270210	45.6009	1.63332	0.342813	4.76447	1.89353e-06	0.000713996
ENSG00000285928.1	NA	ENSG00000285928	133.583	1.35987	0.289121	4.70345	2.55802e-06	0.000900253
ENSG00000248690.8	124906789	HAS2-AS1	118.443	-0.987727	0.215979	-4.57325	4.80217e-06	0.00158442
ENSG00000231721.8	378805	LINC-PINT	2155.55	0.954921	0.210978	4.52616	6.00663e-06	0.00186524
ENSG00000259583.4	101927751	ALDH1A3-AS1	384.396	-0.675587	0.152594	-4.42734	9.54038e-06	0.00279798
ENSG00000259460.1	NA	ENSG00000259460	492.447	-0.695086	0.157695	-4.40778	1.04436e-05	0.00288232
ENSG00000271474.1	NA	UNC5C-AS1	256.493	-0.748875	0.170272	-4.39811	1.09199e-05	0.00288232
ENSG00000285840.2	NA	ENSG00000285840	16.531	2.23735	0.510577	4.382	1.17593e-05
ENSG00000230749.5	100873998	MEIS1-AS2	569.834	-0.796929	0.18232	-4.37105	1.23651e-05	0.00310835
ENSG00000204055.5	NA	IER5L-AS1	263.262	0.759506	0.178021	4.26638	1.98673e-05	0.00476725
ENSG00000249669.12	NA	CARMN	430.581	-0.962678	0.226902	-4.24271	2.20838e-05	0.00506872
ENSG00000263657.1	NA	ENSG00000263657	124.608	-0.877615	0.213655	-4.10762	3.99763e-05	0.00851126
ENSG00000241158.7	101929335	ADAMTS9-AS1	383.153	-1.03057	0.251008	-4.10571	4.03072e-05	0.00851126
ENSG00000290705.1	NA	ENSG00000290705	84.629	0.988034	0.241893	4.08458	4.41559e-05	0.00896534
ENSG00000261668.1	NA	ENSG00000261668	72.7702	0.974181	0.239143	4.07363	4.62865e-05	0.00904987
ENSG00000286997.1	NA	ENSG00000286997	65.0827	1.1432	0.289802	3.94476	7.98814e-05	0.0150605
ENSG00000228421.2	NA	ENSG00000228421	103.651	-1.02582	0.260763	-3.93393	8.3569e-05	0.0152124
ENSG00000257042.1	NA	ENSG00000257042	89.2696	-1.06399	0.273504	-3.89023	0.000100148	0.0176226
ENSG00000286327.1	NA	ENSG00000286327	68.1921	1.09175	0.283358	3.8529	0.000116726	0.0193474
ENSG00000230461.10	100505832	PROX1-AS1	252.672	-0.609755	0.15835	-3.85069	0.000117785	0.0193474
ENSG00000286846.1	NA	ENSG00000286846	36.7725	1.34836	0.35075	3.8442	0.000120944	0.0193474
ENSG00000237781.3	NA	ADAMTSL4-AS2	73.2118	0.930673	0.244017	3.81397	0.000136754	0.0206868
ENSG00000265142.9	102723167	MIR133A1HG	81.947	0.991511	0.260018	3.81324	0.000137154	0.0206868
ENSG00000251011.6	NA	TMEM108-AS1	122.032	-1.15212	0.305528	-3.77091	0.000162656	0.0234861
ENSG00000274021.1	NA	ENSG00000274021	318.899	-0.762485	0.202362	-3.76792	0.000164612	0.0234861
ENSG00000242474.3	NA	LINC03015	127.306	-0.695603	0.18542	-3.75149	0.000175783	0.02442
ENSG00000277223.1	NA	ENSG00000277223	42.9717	-1.94036	0.52485	-3.69697	0.000218184	0.0295332
ENSG00000254042.2	NA	SLIT3-AS2	2215.5	-0.577217	0.156702	-3.68354	0.000230018	0.0299861
ENSG00000271858.5	11068	ENSG00000271858	997.805	-0.659168	0.179223	-3.67792	0.000235142	0.0299861
ENSG00000285646.2	NA	ENSG00000285646	108.265	0.99057	0.2696	3.67423	0.000238571	0.0299861
ENSG00000291097.1	3139	HLA-L	218.601	0.671623	0.183998	3.65017	0.000262071	0.0321738
ENSG00000288530.1	NA	ENSG00000288530	818.773	-0.6368	0.178979	-3.55797	0.000373737	0.0432587
ENSG00000257225.1	NA	ENSG00000257225	653.573	-0.659683	0.185504	-3.55617	0.000376301	0.0432587
ENSG00000223486.1	124905179	LINC03053	48.2036	-1.00101	0.28218	-3.5474	0.000389046	0.0432587
ENSG00000233860.2	NA	SHROOM3-AS1	294.105	-0.651869	0.183766	-3.54727	0.000389238	0.0432587
ENSG00000285565.1	NA	ENSG00000285565	14016	1.52036	0.428933	3.54452	0.000393335	0.0432587
ENSG00000270641.2	9383	TSIX	203.711	0.668059	0.189104	3.53276	0.000411251	0.044306
ENSG00000284052.1	NA	ENSG00000284052	84.5619	0.866138	0.245632	3.52616	0.000421633	0.044516
ENSG00000236404.12	401491	VLDLR-AS1	179.543	0.67777	0.194082	3.49218	0.000479102	0.0495917
ENSG00000260816.2	NA	ENSG00000260816	23.3752	1.45487	0.417433	3.48529	0.000491608
ENSG00000235904.3	NA	RBMS3-AS3	104.565	-0.791578	0.227146	-3.48489	0.000492336	0.0499816
ENSG00000281026.1	116828	N4BP2L2-IT2	229.331	0.748675	0.217059	3.44918	0.000562292	0.0554177
ENSG00000288852.1	NA	ENSG00000288852	126.924	0.690594	0.200347	3.44699	0.000566879	0.0554177
ENSG00000234944.1	101929445	LINC02623	31.6719	-1.29678	0.379331	-3.4186	0.000629444	0.0604152
ENSG00000291006.1	730101	ENSG00000291006	411.528	-0.527658	0.1557	-3.38895	0.00070162	0.06612
ENSG00000259555.1	NA	ENSG00000259555	56.2696	-1.30456	0.385487	-3.38417	0.000713931	0.06612
ENSG00000254340.2	124901882	ENSG00000254340	91.4167	-0.843694	0.25039	-3.36952	0.00075298	0.0685342
ENSG00000290783.1	317760	ADAM20P1	41.6905	1.01989	0.304081	3.35401	0.000796496	0.0712662
ENSG00000288840.1	NA	ENSG00000288840	105.072	-0.834144	0.249488	-3.34342	0.000827511	0.0724217
ENSG00000293021.1	NA	ENSG00000293021	14.2394	2.04345	0.613359	3.33158	0.000863552
ENSG00000277128.2	NA	ENSG00000277128	101.61	0.746869	0.224431	3.32784	0.000875217	0.0724217
ENSG00000248540.3	283731	ENSG00000248540	94.1101	-0.840428	0.253269	-3.31833	0.00090559	0.0724217
ENSG00000254433.1	NA	ENSG00000254433	148.531	-0.596961	0.180061	-3.31533	0.000915364	0.0724217
ENSG00000272913.2	NA	LINC03052	81.4435	-0.865111	0.261094	-3.31341	0.000921645	0.0724217
ENSG00000271204.1	NA	ENSG00000271204	105.307	1.11319	0.336132	3.31177	0.000927073	0.0724217
ENSG00000290920.1	150244	ENSG00000290920	347.003	-0.552698	0.166891	-3.31172	0.000927238	0.0724217
ENSG00000225329.3	723809	LHFPL3-AS2	45.7977	1.18766	0.35866	3.31137	0.000928392	0.0724217
ENSG00000233559.2	NA	LINC00513	120.947	0.929397	0.280782	3.31002	0.000932881	0.0724217
ENSG00000249859.14	5820	PVT1	915.757	0.582145	0.176095	3.30586	0.000946867	0.0724422
ENSG00000290927.1	100132341	ENSG00000290927	499.991	-0.529519	0.160416	-3.30091	0.000963722	0.0726784
ENSG00000214900.13	196913	LINC01588	152.051	0.559737	0.170967	3.27395	0.00106056	0.0788547
ENSG00000255650.6	84983	FAM222A-AS1	762.265	-0.53038	0.162639	-3.26109	0.00110986	0.0810389
ENSG00000289152.2	NA	ENSG00000289152	12.4185	1.69052	0.518971	3.25744	0.00112423
ENSG00000278928.1	NA	ENSG00000278928	960.976	-0.522408	0.160447	-3.25596	0.00113011	0.0810389
ENSG00000253230.11	157627	MIR124-1HG	278.576	-0.575226	0.176749	-3.25448	0.00113599	0.0810389
ENSG00000254936.4	NA	ENSG00000254936	28.6926	1.19777	0.368979	3.24617	0.00116969	0.0811486
ENSG00000273010.1	NA	ENSG00000273010	313.087	0.615129	0.189813	3.24071	0.00119231	0.0811486
ENSG00000261654.1	NA	ENSG00000261654	155.3	0.687562	0.212264	3.23918	0.00119876	0.0811486
ENSG00000254377.8	100130155	MIR124-2HG	84.1578	-0.72927	0.225145	-3.23911	0.00119901	0.0811486
ENSG00000233783.8	NA	ENSG00000233783	139.296	0.771217	0.239923	3.21443	0.00130704	0.0873401
ENSG00000225988.1	101929329	LAMP5-AS1	221.832	-0.580959	0.181289	-3.2046	0.00135252	0.0892495
ENSG00000257551.1	100873924	HLX-AS1	149.334	-0.729601	0.228654	-3.19085	0.00141853	0.0918504
ENSG00000261898.2	NA	ENSG00000261898	28.4519	-1.16224	0.364433	-3.18919	0.00142673	0.0918504
ENSG00000234147.4	NA	ENSG00000234147	150.401	-0.669793	0.210317	-3.18468	0.00144913	0.0919998
ENSG00000234546.5	102724571	LNCTAM34A	116.21	0.631744	0.198553	3.18174	0.00146391	0.0919998
ENSG00000243888.1	NA	ENSG00000243888	60.1817	-0.900356	0.284867	-3.16062	0.00157436	0.0977768
ENSG00000269821.2	10984	KCNQ1OT1	2434.1	0.672722	0.213404	3.15233	0.00161971	0.099424
ENSG00000163364.12	375295	LINC01116	1163.68	-0.520427	0.165584	-3.14298	0.00167237	0.0997997
ENSG00000177335.13	286122	LINC02904	178.232	-0.598783	0.190612	-3.14137	0.0016816	0.0997997
ENSG00000236437.2	NA	LINC02151	61.4332	-0.995777	0.317039	-3.14086	0.0016845	0.0997997
ENSG00000285732.1	NA	ENSG00000285732	39.9125	-1.11107	0.354077	-3.13793	0.00170145	0.0997997
ENSG00000293353.1	NA	ENSG00000293353	177.349	-0.727809	0.23325	-3.12029	0.00180672	0.10481
ENSG00000289224.1	NA	ENSG00000289224	31.0016	-1.1462	0.367858	-3.11589	0.00183392	0.105231
ENSG00000203930.13	286411	LINC00632	1981.31	0.454486	0.146445	3.10346	0.0019127	0.108318
ENSG00000268858.2	112268269	ENSG00000268858	385.045	0.518047	0.167059	3.10099	0.00192875	0.108318
ENSG00000272610.1	151877	MAGI1-IT1	22.2257	1.49098	0.481918	3.09384	0.00197582
ENSG00000265664.1	NA	ENSG00000265664	1097.1	-0.502379	0.162403	-3.0934	0.00197874	0.109956
ENSG00000272468.1	NA	ENSG00000272468	60.5511	0.801577	0.2598	3.08536	0.00203305	0.111796
ENSG00000272129.1	NA	ENSG00000272129	42.7866	1.01004	0.328574	3.07401	0.00211204	0.114943
ENSG00000226824.8	100996437	ENSG00000226824	370.318	0.597003	0.195259	3.05749	0.002232	0.120232
ENSG00000258634.3	NA	ENSG00000258634	877.469	-0.389025	0.12762	-3.0483	0.0023014	0.122718
ENSG00000279110.1	NA	ENSG00000279110	150.477	0.665648	0.218603	3.04501	0.00232671	0.122827
ENSG00000261889.1	NA	ENSG00000261889	54.0196	0.904361	0.300209	3.01244	0.00259158	0.135455
ENSG00000226122.1	100129427	DDC-AS1	182.395	-0.563744	0.1883	-2.99386	0.00275472	0.14257
ENSG00000230435.1	NA	ENSG00000230435	118.238	-0.620312	0.207675	-2.98694	0.00281782	0.144037
ENSG00000285579.1	NA	ENSG00000285579	28.1369	-1.16255	0.389488	-2.9848	0.00283763	0.144037
ENSG00000223749.11	NA	MIR503HG	380.443	-0.609133	0.20486	-2.97342	0.00294505	0.147251
ENSG00000287038.3	NA	ENSG00000287038	137.368	-0.625944	0.2106	-2.9722	0.00295675	0.147251
ENSG00000233427.1	NA	ENSG00000233427	67.4714	-0.782399	0.264115	-2.96234	0.00305308	0.150628
ENSG00000230452.1	106144568	LINC01381	4.66555	-2.99845	1.01457	-2.95538	0.00312283
ENSG00000244586.1	NA	WNT5A-AS1	98.575	-0.680859	0.230454	-2.95443	0.0031325	0.153115
ENSG00000257534.1	NA	ENSG00000257534	47.721	0.94914	0.322651	2.94169	0.00326421	0.15809
ENSG00000248458.2	NA	ENSG00000248458	142.156	-0.677193	0.231025	-2.93125	0.00337598	0.161096
ENSG00000291146.1	441212	RP9P	376.508	0.561951	0.191812	2.9297	0.00339288	0.161096
ENSG00000270087.7	NA	ENSG00000270087	153.064	-0.63968	0.218513	-2.92742	0.00341784	0.161096
ENSG00000251408.1	NA	ENSG00000251408	57.2614	-0.779202	0.266779	-2.92078	0.0034916	0.161812
ENSG00000226891.9	101927084	LINC01359	80.726	0.706815	0.242109	2.9194	0.00350703	0.161812
ENSG00000237125.13	79804	HAND2-AS1	15890.3	-0.459558	0.157501	-2.91781	0.00352497	0.161812
ENSG00000233515.2	101929397	LINC01518	431.112	0.488675	0.16786	2.9112	0.00360038	0.163848
ENSG00000214188.9	338069	ST7-OT4	79.121	0.68155	0.234627	2.90483	0.00367457	0.165795
ENSG00000286147.1	NA	ENSG00000286147	157.585	-0.644938	0.222901	-2.89339	0.00381112	0.170499
ENSG00000243197.8	285194	TUSC7	155.09	0.884028	0.306357	2.88561	0.00390654	0.173299
ENSG00000272711.1	NA	HK2-DT	28.2638	-1.116	0.387683	-2.87865	0.00399384	0.175211
ENSG00000273247.7	NA	RAB33B-AS1	306.123	0.456207	0.158638	2.87578	0.00403032	0.175211
ENSG00000249375.8	100270680	CASC11	197.455	-0.652227	0.226917	-2.8743	0.0040492	0.175211
ENSG00000260466.1	NA	ENSG00000260466	326.605	0.985438	0.344629	2.85942	0.00424422	0.182157
ENSG00000231889.9	643749	TRAF3IP2-AS1	245.276	0.458845	0.160615	2.8568	0.00427935	0.182183
ENSG00000258399.8	NA	MIR493HG	188.501	-0.703318	0.247096	-2.84633	0.00442257	0.186774
ENSG00000254602.2	NA	MIR130AHG	163.305	0.573684	0.202093	2.83871	0.00452965	0.189656
ENSG00000291061.1	NA	ENSG00000291061	56.6069	-0.835503	0.294566	-2.83639	0.00456267	0.189656
ENSG00000268584.1	NA	ENSG00000268584	31.5411	-1.0542	0.372335	-2.83132	0.00463561	0.190537
ENSG00000275454.1	NA	ENSG00000275454	173.467	-0.544094	0.192265	-2.82991	0.00465604	0.190537
ENSG00000281491.1	101926900	DNAJB5-DT	10.9004	1.776	0.62939	2.82178	0.00477573
ENSG00000285518.1	124903342	ENSG00000285518	180.513	-0.504777	0.179296	-2.81532	0.00487289	0.196589
ENSG00000281404.2	100506516	LINC01176	205.85	0.575695	0.204513	2.81495	0.00487842	0.196589
ENSG00000224818.1	NA	ENSG00000224818	139.487	0.515962	0.183508	2.81166	0.0049286	0.197106
ENSG00000258412.1	NA	ENSG00000258412	11.9563	-1.78334	0.635287	-2.80714	0.00499832
ENSG00000234492.6	285456	RPL34-DT	48.6727	0.870135	0.309983	2.80704	0.00499994	0.197145
ENSG00000235244.6	642776	DANT2	192.041	0.60192	0.214558	2.80539	0.0050255	0.197145
ENSG00000230438.9	NA	SERPINB9P1	120.844	0.608703	0.217056	2.80436	0.0050416	0.197145
ENSG00000223949.8	101927034	ROR1-AS1	303.942	-0.545028	0.194994	-2.79511	0.0051882	0.201386
ENSG00000284624.1	NA	ENSG00000284624	41.2815	0.871718	0.312537	2.78917	0.00528435	0.203593
ENSG00000293514.1	NA	CUTALP	902.493	-0.414736	0.148818	-2.78686	0.00532219	0.203593
ENSG00000250302.3	152578	LINC01618	128.519	-0.588996	0.211945	-2.779	0.00545263	0.207082
ENSG00000229666.2	NA	MAST4-AS1	20.2828	-1.34239	0.483417	-2.77689	0.00548821
ENSG00000232811.1	NA	ENSG00000232811	513.748	0.528307	0.190439	2.77415	0.00553459	0.208694
ENSG00000232470.1	NA	ENSG00000232470	21.0297	-1.36672	0.49433	-2.7648	0.00569583
ENSG00000261026.1	NA	ENSG00000261026	26.8881	1.26362	0.458229	2.75763	0.00582223
ENSG00000289926.1	NA	ENSG00000289926	263.789	-0.52663	0.191285	-2.75312	0.00590303	0.219819
ENSG00000266962.3	108783654	HSD17B1-AS1	817.965	-0.446288	0.162135	-2.75257	0.00591292	0.219819
ENSG00000254162.1	NA	ENSG00000254162	169.448	0.611121	0.22267	2.74452	0.00606	0.222579
ENSG00000273319.1	NA	ENSG00000273319	61.308	0.759611	0.276837	2.7439	0.00607149	0.222579
ENSG00000272157.2	NA	ENSG00000272157	164.327	-0.558518	0.203785	-2.74072	0.00613055	0.223194
ENSG00000242282.6	NA	ENSG00000242282	103.344	-0.589656	0.215489	-2.73636	0.00621224	0.224619
ENSG00000283849.1	NA	ENSG00000283849	17.5859	1.24589	0.455836	2.73319	0.00627248
ENSG00000250360.1	NA	ENSG00000250360	61.5396	-0.833996	0.305734	-2.72784	0.00637496	0.227119
ENSG00000286039.3	NA	ENSG00000286039	3832.47	-0.395813	0.145182	-2.72632	0.00640454	0.227119
ENSG00000293142.1	NA	ENSG00000293142	34.5916	0.819384	0.30058	2.72601	0.00641045	0.227119
ENSG00000289879.1	NA	ENSG00000289879	1.57323	-4.638	1.70655	-2.71777	0.00657237
ENSG00000280367.1	NA	ENSG00000280367	55.7988	0.745531	0.274339	2.71755	0.00657666	0.230401
ENSG00000259955.1	NA	ENSG00000259955	104.736	-0.621595	0.228974	-2.71469	0.00663373	0.230401
ENSG00000286787.3	NA	ENSG00000286787	65.8553	0.717606	0.264343	2.71468	0.006634	0.230401
ENSG00000279009.1	NA	ENSG00000279009	160.577	-0.586419	0.216898	-2.70367	0.00685792	0.235125
ENSG00000243613.1	NA	ENSG00000243613	106.469	-0.585249	0.216469	-2.70361	0.0068591	0.235125
ENSG00000258017.3	NA	TUBA1B-AS1	8125.65	-0.491976	0.182158	-2.70081	0.00691701	0.23558
ENSG00000291008.1	NA	ENSG00000291008	181.808	-0.588344	0.218012	-2.69867	0.0069617	0.235582
ENSG00000233030.2	124904411	ENSG00000233030	98.3809	0.582658	0.216157	2.69553	0.00702774	0.236302
ENSG00000234740.1	NA	ENSG00000234740	63.8803	0.740755	0.275875	2.68511	0.00725061	0.241003
ENSG00000258964.1	NA	ENSG00000258964	591.197	-0.522651	0.194675	-2.68473	0.00725886	0.241003
ENSG00000293037.1	NA	ENSG00000293037	91.8988	0.607684	0.226994	2.6771	0.0074263	0.245022
ENSG00000253629.1	NA	ENSG00000253629	20.4914	-1.18465	0.442907	-2.67472	0.00747925
ENSG00000279608.1	NA	ENSG00000279608	136.966	0.566294	0.212101	2.66993	0.00758677	0.248761
ENSG00000285922.1	NA	ENSG00000285922	29.2861	-0.955774	0.358985	-2.66243	0.00775783	0.252049
ENSG00000261098.1	NA	ENSG00000261098	188.008	0.569691	0.21406	2.66136	0.00778254	0.252049
ENSG00000287555.1	NA	ENSG00000287555	58.9084	0.914384	0.34444	2.6547	0.00793798	0.255516
ENSG00000232638.1	NA	ENSG00000232638	5.37629	-2.90073	1.09474	-2.64969	0.00805648
ENSG00000278000.1	NA	ENSG00000278000	67.3749	0.710352	0.268801	2.64267	0.00822551	0.263167
ENSG00000287624.1	NA	ENSG00000287624	357.277	-0.445083	0.168851	-2.63596	0.00838993	0.26681
ENSG00000293402.1	NA	ENSG00000293402	1650.9	-0.424195	0.161248	-2.6307	0.00852099	0.269355
ENSG00000233930.4	338651	KRTAP5-AS1	51.9484	0.678551	0.258284	2.62716	0.00861019	0.269763
ENSG00000116652.6	NA	DLEU2L	74.7989	0.622922	0.237378	2.62417	0.00868599	0.269763
ENSG00000203999.10	284751	LINC01270	185.281	-0.452458	0.172423	-2.62412	0.0086872	0.269763
ENSG00000230597.1	NA	ENSG00000230597	5.34372	2.68819	1.02503	2.62256	0.0087272
ENSG00000290425.1	728233	PI4KAP1	623.226	-0.401185	0.153453	-2.61438	0.00893894	0.27589
ENSG00000279069.2	NA	ENSG00000279069	628.199	-0.393256	0.15053	-2.61247	0.00898903	0.27589
ENSG00000247925.2	NA	ENSG00000247925	40.8098	-0.958854	0.367444	-2.60952	0.00906691	0.276672
ENSG00000288881.1	NA	ENSG00000288881	51.1079	0.864256	0.332151	2.602	0.00926827	0.281191
ENSG00000248984.1	NA	ENSG00000248984	6.52216	2.17591	0.837816	2.59712	0.00940085
ENSG00000274895.1	NA	ENSG00000274895	67.223	-0.664513	0.25684	-2.58726	0.00967424	0.29183
ENSG00000279980.1	23766	GABARAPL3	13.5045	1.36922	0.52971	2.58484	0.0097423
ENSG00000237705.1	NA	ENSG00000237705	249.721	-0.503786	0.195572	-2.57596	0.0099963	0.29927
ENSG00000286655.1	NA	ENSG00000286655	26.7187	0.989025	0.384109	2.57485	0.0100283
ENSG00000230262.9	158257	LINC02603	39.5269	0.822884	0.31961	2.57465	0.0100343	0.29927
ENSG00000271533.1	NA	ENSG00000271533	460.601	0.608699	0.236701	2.5716	0.010123	0.300221
ENSG00000262905.1	NA	ENSG00000262905	108.221	-0.582372	0.227191	-2.56336	0.0103665	0.305016
ENSG00000188185.13	NA	LINC00265	616.726	-0.354304	0.13828	-2.56223	0.0104002	0.305016
ENSG00000285948.1	NA	ENSG00000285948	458.048	-0.479362	0.187343	-2.55873	0.0105054	0.306399
ENSG00000250615.1	NA	ENSG00000250615	422.19	-0.479359	0.1876	-2.55522	0.010612	0.307807
ENSG00000272650.1	NA	ENSG00000272650	6.65142	2.0103	0.787113	2.55402	0.0106488
ENSG00000279333.1	NA	ENSG00000279333	246.787	-0.481441	0.188576	-2.55304	0.0106789	0.308053
ENSG00000291258.1	NA	ENSG00000291258	248.521	-0.426455	0.167339	-2.54845	0.0108203	0.30834
ENSG00000231419.6	154822	LINC00689	749.54	-0.453904	0.178212	-2.54699	0.0108657	0.30834
ENSG00000291094.2	NA	ENSG00000291094	348.521	-0.413281	0.16238	-2.54515	0.0109232	0.30834
ENSG00000265282.1	NA	ENSG00000265282	68.9986	-0.766916	0.301376	-2.54471	0.0109367	0.30834
ENSG00000253576.1	NA	ENSG00000253576	35.1275	-0.867295	0.341011	-2.54331	0.0109808	0.30834
ENSG00000272417.1	NA	ENSG00000272417	14.2052	1.33796	0.526651	2.5405	0.0110695
ENSG00000289934.1	NA	ENSG00000289934	2.05649	4.00048	1.57564	2.53895	0.0111185
ENSG00000259910.1	NA	ENSG00000259910	1.76335	-4.27618	1.68452	-2.53852	0.0111323
ENSG00000244300.3	NA	GATA2-AS1	188.953	-0.442869	0.174506	-2.53784	0.0111539	0.311541
ENSG00000244953.1	NA	ENSG00000244953	195.435	-0.5449	0.2149	-2.53559	0.0112258	0.311899
ENSG00000272885.1	NA	ENSG00000272885	24.9971	0.930458	0.367207	2.53388	0.0112809
ENSG00000230737.1	NA	ENSG00000230737	31.8675	-1.08809	0.429505	-2.53337	0.0112973	0.312244
ENSG00000287601.1	NA	ENSG00000287601	17.8788	1.19387	0.471708	2.53095	0.0113755
ENSG00000290611.1	22952	CYP2G1P	23.7727	1.10807	0.43908	2.52363	0.0116152
ENSG00000248332.6	101927917	TUB-AS1	18.4916	1.11329	0.441296	2.52277	0.0116435
ENSG00000280106.1	NA	ENSG00000280106	244.064	-0.493146	0.195651	-2.52053	0.0117178	0.322178
ENSG00000232031.1	NA	ENSG00000232031	6.06722	2.00634	0.797578	2.51555	0.0118848
ENSG00000260990.1	NA	ENSG00000260990	32.2445	-0.897539	0.358124	-2.50622	0.0122029	0.330595
ENSG00000228021.7	283038	ENSG00000228021	17.5341	-1.21078	0.483111	-2.50621	0.0122034
ENSG00000279873.2	100129726	LINC01126	61.5111	-0.701852	0.280131	-2.50544	0.0122298	0.330595
ENSG00000259031.1	NA	ENSG00000259031	247.567	-0.417854	0.166911	-2.50346	0.0122986	0.330595
ENSG00000287405.1	NA	ENSG00000287405	24.5797	1.00036	0.399887	2.50162	0.0123628
ENSG00000273356.1	NA	LINC02019	25.5079	0.998225	0.399287	2.50002	0.0124187
ENSG00000276417.1	NA	ENSG00000276417	35.3707	0.846325	0.338768	2.49825	0.0124809	0.330595
ENSG00000259007.1	NA	ENSG00000259007	902.989	-0.414096	0.165791	-2.4977	0.0125001	0.330595
ENSG00000268191.1	NA	ENSG00000268191	77.848	-0.684991	0.274253	-2.49766	0.0125016	0.330595
ENSG00000279502.1	NA	ENSG00000279502	10.1005	1.35473	0.542575	2.49685	0.0125301
ENSG00000204682.9	399726	MIR1915HG	393.628	-0.397075	0.15905	-2.49654	0.0125413	0.330595
ENSG00000289637.1	NA	ENSG00000289637	13.881	1.15957	0.465349	2.49182	0.0127089
ENSG00000257221.4	NA	ENSG00000257221	65.0709	0.715918	0.287427	2.49078	0.0127461	0.330595
ENSG00000233728.1	NA	ENSG00000233728	366.592	-0.456948	0.183497	-2.49022	0.0127664	0.330595
ENSG00000265458.3	NA	NARF-AS2	113.81	-0.574789	0.231226	-2.48583	0.0129248	0.330595
ENSG00000233967.7	NA	ENSG00000233967	149.17	0.610498	0.2457	2.48473	0.0129649	0.330595
ENSG00000261170.2	107984827	ENSG00000261170	68.9768	0.67559	0.272041	2.48341	0.0130131	0.330595
ENSG00000291151.1	155400	NSUN5P1	2298.97	-0.37752	0.152156	-2.48114	0.0130963	0.330595
ENSG00000285921.1	NA	ENSG00000285921	278.839	-0.43884	0.176978	-2.47963	0.0131519	0.330595
ENSG00000289204.1	NA	ENSG00000289204	20.1708	1.06057	0.427751	2.4794	0.0131602
ENSG00000250467.1	NA	PHOX2B-AS1	427.09	-0.492698	0.198749	-2.479	0.0131752	0.330595
ENSG00000289277.1	NA	ENSG00000289277	30.2787	-0.936634	0.377946	-2.47822	0.013204	0.330595
ENSG00000289877.1	NA	ENSG00000289877	62.4261	-0.774341	0.31256	-2.47741	0.0132339	0.330595
ENSG00000283674.4	729732	ENSG00000283674	240.786	0.517418	0.208983	2.47589	0.0132906	0.330595
ENSG00000267072.3	NA	ENSG00000267072	4.75192	2.81232	1.13693	2.47361	0.0133755
ENSG00000287077.1	NA	ENSG00000287077	44.9759	0.728173	0.294406	2.47336	0.0133848	0.330595
ENSG00000258232.2	NA	ENSG00000258232	1568.69	-0.474002	0.191675	-2.47295	0.0134004	0.330595
ENSG00000197308.9	399717	GATA3-AS1	150.719	-0.497772	0.201362	-2.47203	0.0134349	0.330595
ENSG00000264188.1	NA	ENSG00000264188	9.7114	1.38999	0.562456	2.47129	0.0134627
ENSG00000288821.1	105371354	ENSG00000288821	14.841	1.32108	0.53461	2.4711	0.0134697
ENSG00000290041.1	NA	ENSG00000290041	30.2984	0.857595	0.347077	2.47091	0.0134771	0.330595
ENSG00000203876.10	100505933	ADD3-AS1	196.416	-0.453047	0.183436	-2.46978	0.0135196	0.330595
ENSG00000260317.1	NA	LINC02986	93.8122	0.612454	0.248189	2.4677	0.0135986	0.330595
ENSG00000231185.9	101926941	SPRY4-AS1	124.647	0.494376	0.20041	2.46682	0.0136317	0.330595
ENSG00000271086.7	100996569	NAMA	71.2108	0.641621	0.260312	2.46482	0.0137083	0.330595
ENSG00000254192.1	NA	ENSG00000254192	917.673	-0.382197	0.155072	-2.46465	0.0137148	0.330595
ENSG00000270547.6	401492	LINC01235	6.21728	-2.17764	0.889272	-2.44879	0.0143337
ENSG00000266341.1	NA	ENSG00000266341	491.485	-0.454512	0.185736	-2.44709	0.0144017	0.343264
ENSG00000284606.1	NA	ENSG00000284606	83.8103	0.629742	0.257569	2.44494	0.0144875	0.343264
ENSG00000226581.4	NA	LINC02848	145.718	-0.514161	0.210312	-2.44476	0.014495	0.343264
ENSG00000275888.1	NA	ENSG00000275888	679.58	-0.418051	0.171075	-2.44367	0.0145388	0.343264
ENSG00000286901.1	NA	ENSG00000286901	101.183	-0.585574	0.239775	-2.44218	0.0145988	0.343264
ENSG00000256268.3	NA	LINC02454	166.174	-0.678446	0.277905	-2.44129	0.0146348	0.343264
ENSG00000291104.1	54718	BTN2A3P	204.939	0.451911	0.185312	2.43865	0.0147422	0.343264
ENSG00000288810.1	NA	ENSG00000288810	28.649	-1.05872	0.434418	-2.43709	0.0148058	0.343264
ENSG00000293478.1	NA	TP73-AS1	1389.95	-0.348764	0.143135	-2.43661	0.0148256	0.343264
ENSG00000267251.2	NA	ENSG00000267251	80.4178	0.724629	0.297782	2.43342	0.014957	0.343597
ENSG00000281398.4	NA	SNHG4	800.623	0.401826	0.16515	2.4331	0.0149701	0.343597
ENSG00000278175.6	389741	GLIDR	379.273	-0.378794	0.155926	-2.42932	0.0151274	0.345703
ENSG00000277728.1	NA	ENSG00000277728	173.995	-0.451771	0.186215	-2.42607	0.0152635	0.34731
ENSG00000203721.8	554279	LINC00862	36.8899	0.760223	0.313791	2.42271	0.0154053	0.349034
ENSG00000288538.1	NA	ENSG00000288538	201.319	-0.46176	0.190785	-2.42032	0.0155069	0.349834
ENSG00000286000.1	NA	ENSG00000286000	16.814	1.28631	0.532146	2.41721	0.01564
ENSG00000285952.1	NA	ENSG00000285952	791.694	-0.362177	0.149844	-2.41703	0.0156476	0.351214
ENSG00000260924.3	NA	LINC01311	49.1613	-0.703001	0.291107	-2.41492	0.0157386	0.351214
ENSG00000279476.1	NA	ENSG00000279476	42.925	0.958996	0.397223	2.41425	0.0157677	0.351214
ENSG00000289534.1	NA	ENSG00000289534	20.7476	1.01076	0.419053	2.41201	0.015865
ENSG00000257817.2	NA	TBX3-AS1	125.409	0.468419	0.194262	2.41127	0.0158971	0.352608
ENSG00000286233.1	NA	ENSG00000286233	13.5816	-1.24436	0.516471	-2.40936	0.0159805
ENSG00000227512.1	NA	ENSG00000227512	21.6453	0.917953	0.380999	2.40933	0.0159816
ENSG00000283213.1	NA	ENSG00000283213	15.7515	1.37601	0.571617	2.40721	0.0160747
ENSG00000274996.1	NA	ENSG00000274996	9.92179	1.37662	0.572101	2.40625	0.0161171
ENSG00000293224.1	NA	ENSG00000293224	3.92693	2.51562	1.04548	2.40618	0.0161205
ENSG00000248370.2	105377606	LINC02434	2.88575	3.37579	1.40594	2.40109	0.0163463
ENSG00000287336.1	NA	ENSG00000287336	31.2107	0.919797	0.383473	2.3986	0.016458	0.363037
ENSG00000254721.1	NA	ENSG00000254721	276.949	-0.483554	0.201686	-2.39756	0.0165048	0.363037
ENSG00000280372.1	NA	ENSG00000280372	19.3227	1.04155	0.434454	2.39736	0.0165135
ENSG00000287216.1	NA	ENSG00000287216	64.6098	-0.702113	0.293047	-2.3959	0.0165795	0.363166
ENSG00000230894.2	107987014	ENSG00000230894	57.0563	0.741865	0.310131	2.3921	0.0167522	0.365433
ENSG00000229407.5	NA	ENSG00000229407	241.647	-0.410044	0.171931	-2.38494	0.0170819	0.369642
ENSG00000233695.2	NA	GAS6-AS1	1242.75	-0.516075	0.216396	-2.38487	0.0170852	0.369642
ENSG00000278932.6	105379428	ENSG00000278932	293.202	0.385061	0.161845	2.3792	0.0173504	0.373848
ENSG00000254224.2	101927039	UQCRB-AS1	129.595	-0.474556	0.199669	-2.37672	0.0174674	0.374657
ENSG00000289983.1	NA	ENSG00000289983	36.9765	-0.775489	0.326618	-2.3743	0.0175823	0.374657
ENSG00000272540.1	NA	ENSG00000272540	5679.35	-0.453395	0.191139	-2.37207	0.0176889	0.374657
ENSG00000228971.4	100996635	LINC02607	54.7289	-0.687924	0.290058	-2.37168	0.0177074	0.374657
ENSG00000267280.6	103689912	TBX2-AS1	346.202	-0.383548	0.161954	-2.36826	0.0178719	0.374657
ENSG00000259925.1	NA	ENSG00000259925	4.91328	2.14318	0.906036	2.36545	0.0180081
ENSG00000228784.9	400946	LINC00954	51.0748	0.666975	0.282083	2.36446	0.0180563	0.374657
ENSG00000229956.11	NA	ZRANB2-DT	134.189	0.475578	0.201151	2.36429	0.0180649	0.374657
ENSG00000287735.1	NA	ENSG00000287735	36.9299	-0.770587	0.325991	-2.36383	0.018087	0.374657
ENSG00000234741.10	60674	GAS5	2149.55	-0.366528	0.155124	-2.3628	0.0181374	0.374657
ENSG00000284966.3	NA	ENSG00000284966	878.173	-0.36186	0.153297	-2.36051	0.0182497	0.374657
ENSG00000163915.7	646600	IGF2BP2-AS1	22.1584	0.981494	0.415943	2.35969	0.0182905
ENSG00000206573.11	440944	THUMPD3-AS1	1380.71	0.344769	0.146122	2.35946	0.0183017	0.374657
ENSG00000258667.3	105370526	HIF1A-AS3	1049.09	-0.383714	0.162646	-2.35919	0.0183146	0.374657
ENSG00000280061.1	NA	ENSG00000280061	113.475	-0.555636	0.23583	-2.35609	0.0184686	0.374657
ENSG00000258576.1	NA	ENSG00000258576	9.06808	-1.45053	0.615682	-2.35597	0.0184745
ENSG00000248445.5	101927233	SEMA6A-AS1	115.693	-0.578731	0.245702	-2.35542	0.0185017	0.374657
ENSG00000268401.2	105372421	ENSG00000268401	62.7194	0.666934	0.283243	2.35463	0.0185411	0.374657
ENSG00000289367.2	NA	ENSG00000289367	4.73155	2.43671	1.03486	2.35463	0.0185413
ENSG00000279670.1	NA	ENSG00000279670	47.2191	0.712925	0.302884	2.35379	0.0185833	0.374657
ENSG00000259884.1	115409980	NR4A1AS	123.677	0.593094	0.251999	2.35356	0.0185945	0.374657
ENSG00000255992.1	NA	PUS1-AS1	17.5184	-1.16334	0.494377	-2.35314	0.0186159
ENSG00000261087.1	115830329	ZNNT1	137.227	0.549148	0.233611	2.35069	0.0187386	0.375205
ENSG00000258800.1	NA	ENSG00000258800	29.4182	-0.875008	0.372314	-2.35019	0.0187638	0.375205
ENSG00000287710.1	NA	ENSG00000287710	24.4179	0.906109	0.385895	2.34807	0.018871
ENSG00000224914.4	439994	LINC00863	345.857	-0.321379	0.13688	-2.34789	0.0188799	0.376102
ENSG00000286490.1	NA	ENSG00000286490	1.41587	4.00675	1.71047	2.34249	0.0191556
ENSG00000232628.7	101927143	ENSG00000232628	9.90496	1.44881	0.618937	2.34081	0.019242
ENSG00000205444.4	497048	KU-MEL-3	4.25397	-2.29868	0.982427	-2.3398	0.0192942
ENSG00000248790.1	NA	ENSG00000248790	10.9973	1.29477	0.553524	2.33914	0.0193284
ENSG00000225756.1	138948	DBH-AS1	840.335	-0.372075	0.159387	-2.33442	0.0195739	0.387533
ENSG00000257530.1	NA	BICD1-AS1	66.7207	-0.536967	0.230116	-2.33346	0.019624	0.387533
ENSG00000293427.1	NA	ENSG00000293427	916.067	-0.304372	0.130491	-2.33251	0.019674	0.387533
ENSG00000249096.7	NA	LINC02362	50.2136	0.638852	0.274411	2.32809	0.0199075	0.390676
ENSG00000255644.1	NA	ENSG00000255644	9.55671	-1.74114	0.748003	-2.32772	0.0199269
ENSG00000232359.1	NA	ENSG00000232359	1.84468	-3.94379	1.69664	-2.32447	0.0201002
ENSG00000261617.2	101927009	LINC02177	18.946	1.16821	0.503592	2.31974	0.0203547
ENSG00000259946.1	NA	ENSG00000259946	59.2649	0.786234	0.339433	2.31632	0.0205408	0.399814
ENSG00000261616.1	NA	TTC23-AS1	34.259	0.767572	0.331475	2.31562	0.0205789	0.399814
ENSG00000287702.1	NA	ENSG00000287702	7.85501	1.84301	0.795963	2.31545	0.0205882
ENSG00000260233.4	NA	ZNRD2-DT	100.528	-0.516181	0.22295	-2.31523	0.0206004	0.399814
ENSG00000261757.1	NA	ENSG00000261757	20.3389	1.18884	0.513969	2.31306	0.0207191
ENSG00000230289.1	NA	ENSG00000230289	151.191	-0.452499	0.19572	-2.31198	0.020779	0.401803
ENSG00000269889.1	NA	ENSG00000269889	19.3508	0.993605	0.430483	2.30812	0.0209927
ENSG00000287868.1	NA	ENSG00000287868	42.8777	0.713825	0.3103	2.30043	0.0214236	0.412757
ENSG00000278690.1	NA	ENSG00000278690	1.10617	-4.51554	1.96403	-2.29913	0.0214978
ENSG00000228817.4	NA	BACH1-IT2	31.5548	0.831939	0.362205	2.29688	0.0216258	0.414688
ENSG00000229558.2	100506680	SACS-AS1	33.5632	-0.765288	0.333326	-2.29591	0.021681	0.414688
ENSG00000285600.2	NA	ENSG00000285600	248.672	-0.462945	0.201856	-2.29345	0.0218222	0.415438
ENSG00000286319.1	NA	ENSG00000286319	193.807	-0.457825	0.199707	-2.29249	0.0218776	0.415438
ENSG00000270124.1	NA	ENSG00000270124	27.3837	0.934805	0.408501	2.28838	0.0221157
ENSG00000237080.3	107986588	EHMT2-AS1	939.313	-0.346683	0.151549	-2.28759	0.0221613	0.41837
ENSG00000245112.2	100128055	SMARCA5-AS1	461.358	-0.468425	0.204814	-2.28708	0.0221912	0.41837
ENSG00000288872.1	NA	ENSG00000288872	5.13298	-2.06328	0.902542	-2.28608	0.0222497
ENSG00000293331.1	NA	ENSG00000293331	6637.19	-0.40891	0.178897	-2.28574	0.0222697	0.41837
ENSG00000288891.2	NA	ENSG00000288891	26.9713	0.921269	0.403093	2.2855	0.0222838
ENSG00000286909.1	NA	ENSG00000286909	122.26	-0.562072	0.246292	-2.28214	0.0224813	0.420846
ENSG00000261780.3	100505817	LINC02582	6.99526	1.81617	0.79623	2.28096	0.022551
ENSG00000258390.2	100506999	LINC02318	9.66257	1.43655	0.62994	2.28045	0.022581
ENSG00000290408.1	27437	HSFY1P1	1.89153	3.66432	1.60733	2.27976	0.0226218
ENSG00000257579.1	NA	ENSG00000257579	20.5121	-0.97735	0.42883	-2.27911	0.0226606
ENSG00000289914.1	NA	ENSG00000289914	50.6256	0.711832	0.312453	2.27821	0.0227142	0.423704
ENSG00000233117.4	NA	LINC00702	102.869	-0.505754	0.222321	-2.27488	0.022913	0.424933
ENSG00000225555.2	NA	ENSG00000225555	16.5696	1.02308	0.449784	2.27461	0.0229295
ENSG00000235875.3	100874238	ARHGEF7-AS2	81.7117	-0.550162	0.241892	-2.27441	0.0229411	0.424933
ENSG00000256064.1	NA	ENSG00000256064	19.9391	-0.993622	0.437413	-2.27159	0.0231114
ENSG00000261786.1	NA	ENSG00000261786	926.179	-0.447415	0.197156	-2.26935	0.0232471	0.42781
ENSG00000270112.5	105372097	ST8SIA5-DT	49.4741	0.659803	0.290769	2.26916	0.0232585	0.42781
ENSG00000250129.5	NA	ENSG00000250129	7.52994	1.58955	0.7012	2.2669	0.0233961
ENSG00000233593.12	105378853	LINC02609	127.622	0.398103	0.175783	2.26474	0.0235285	0.428264
ENSG00000267546.2	NA	ENSG00000267546	106.295	-0.590224	0.260639	-2.26453	0.0235416	0.428264
ENSG00000227278.1	NA	ENSG00000227278	48.9158	-0.74304	0.328246	-2.26367	0.0235946	0.428264
ENSG00000238018.2	NA	SPTBN1-AS2	626.945	-0.37951	0.167668	-2.26345	0.0236077	0.428264
ENSG00000233852.1	NA	ENSG00000233852	1.72612	3.83867	1.69632	2.26294	0.0236391
ENSG00000256025.2	100874234	CACNA1C-AS4	9.88125	1.27402	0.563614	2.26045	0.0237936
ENSG00000225792.3	105375304	SNX10-AS1	163.652	-0.489584	0.216865	-2.25755	0.0239735	0.4313
ENSG00000255438.2	NA	ENSG00000255438	417.901	-0.432775	0.191764	-2.25681	0.02402	0.4313
ENSG00000267100.2	147727	ILF3-DT	183.943	-0.401525	0.178138	-2.25401	0.0241956	0.4313
ENSG00000272255.1	NA	ENSG00000272255	10.4964	1.34397	0.596492	2.25313	0.0242512
ENSG00000267283.1	NA	ENSG00000267283	299.628	-0.349001	0.154956	-2.25226	0.0243059	0.4313
ENSG00000253167.1	106479020	WASHC5-AS1	235.859	-0.454297	0.201708	-2.25225	0.0243064	0.4313
ENSG00000287718.1	NA	ENSG00000287718	2.03885	3.93477	1.74708	2.2522	0.0243095
ENSG00000232803.1	100127888	SLCO4A1-AS1	47.9231	-0.667472	0.296588	-2.2505	0.0244171	0.4313
ENSG00000233067.4	NA	PTCHD1-AS	4.63165	2.21153	0.983187	2.24935	0.0244904
ENSG00000267904.1	NA	ENSG00000267904	101.947	-0.451982	0.20095	-2.24923	0.0244977	0.4313
ENSG00000260186.5	NA	LINC02137	36.7025	-0.75524	0.33595	-2.24807	0.0245717	0.4313
ENSG00000232729.8	101926943	GTF2I-AS1	1581.02	-0.340667	0.15157	-2.24759	0.0246024	0.4313
ENSG00000269902.1	NA	ENSG00000269902	187.886	0.546709	0.243263	2.2474	0.0246143	0.4313
ENSG00000286832.1	NA	ENSG00000286832	4.68041	2.4568	1.09339	2.24695	0.0246433
ENSG00000236528.3	NA	ENSG00000236528	182.694	-0.494775	0.220245	-2.24647	0.0246737	0.4313
ENSG00000287673.1	NA	ENSG00000287673	5.67661	-1.97341	0.878926	-2.24525	0.024752
ENSG00000260920.2	NA	ENSG00000260920	532.005	0.456649	0.203395	2.24514	0.0247593	0.431367
ENSG00000229294.1	NA	ENSG00000229294	16.7165	1.07138	0.477929	2.24172	0.0249797
ENSG00000248677.2	100505625	LINC02102	28.5052	0.763059	0.340973	2.23789	0.0252283	0.437629
ENSG00000287919.1	NA	ENSG00000287919	5.88687	1.88753	0.843633	2.23738	0.0252614
ENSG00000241525.4	105371430	ENSG00000241525	73.5236	-0.551039	0.246491	-2.23554	0.0253822	0.437629
ENSG00000227230.1	NA	ENSG00000227230	346.881	-0.432135	0.193442	-2.23393	0.0254875	0.437629
ENSG00000227487.4	NA	NCAM1-AS1	119.519	-0.428144	0.19178	-2.23247	0.0255837	0.437629
ENSG00000284669.1	NA	ENSG00000284669	57.4682	0.58315	0.26127	2.23198	0.0256162	0.437629
ENSG00000268798.1	NA	ENSG00000268798	47.9778	-0.635057	0.284683	-2.23075	0.0256979	0.437629
ENSG00000266651.1	NA	ENSG00000266651	42.8918	-0.731194	0.327783	-2.23073	0.025699	0.437629
ENSG00000241288.8	101927056	LINC02614	135.353	0.434026	0.194698	2.22923	0.0257987	0.437914
ENSG00000286226.1	NA	ENSG00000286226	12.7456	1.11659	0.501734	2.22546	0.0260502
ENSG00000237934.1	NA	ENSG00000237934	13.8729	-1.36489	0.613446	-2.22496	0.026084
ENSG00000231061.1	100874157	LINC00395	3.53935	-3.01209	1.35384	-2.22485	0.0260913
ENSG00000249695.6	574538	ENSG00000249695	53.3887	0.59877	0.269165	2.22455	0.0261114	0.441471
ENSG00000290823.1	NA	ENSG00000290823	508.919	-0.367141	0.165111	-2.2236	0.0261755	0.441471
ENSG00000272529.1	NA	ENSG00000272529	23.6426	0.875143	0.393896	2.22176	0.0262995
ENSG00000226706.1	101928525	ENSG00000226706	480.75	-0.400574	0.180345	-2.22115	0.0263407	0.442842
ENSG00000278896.1	NA	ENSG00000278896	21.2594	0.898706	0.404981	2.21913	0.0264776
ENSG00000285890.1	NA	ENSG00000285890	2.48545	-3.2754	1.47684	-2.21785	0.0265651
ENSG00000281706.5	100507173	LINC01012	108.165	-0.495287	0.223408	-2.21697	0.0266254	0.446057
ENSG00000289382.2	105375713	ENSG00000289382	38.2297	0.778427	0.351298	2.21586	0.0267009	0.446057
ENSG00000237126.8	NA	ENSG00000237126	360.137	-0.385423	0.174043	-2.21453	0.0267924	0.446173
ENSG00000272418.1	NA	ENSG00000272418	45.0429	0.72384	0.327557	2.20981	0.0271182	0.447798
ENSG00000260260.3	100507303	SNHG19	147.011	-0.487247	0.220528	-2.20946	0.0271429	0.447798
ENSG00000285999.1	NA	ENSG00000285999	75.038	0.598592	0.270965	2.20911	0.0271668	0.447798
ENSG00000273920.1	NA	ENSG00000273920	4.9057	-1.94012	0.878573	-2.20826	0.027226
ENSG00000287011.1	NA	ENSG00000287011	191.592	-0.373384	0.169088	-2.20822	0.0272292	0.447798
ENSG00000224500.1	NA	ENSG00000224500	7.55519	1.49823	0.678784	2.20722	0.0272984
ENSG00000228802.1	NA	ENSG00000228802	76.1014	-0.632483	0.28674	-2.20577	0.0274002	0.447827
ENSG00000279905.1	NA	ENSG00000279905	153.347	-0.518786	0.235196	-2.20576	0.0274007	0.447827
ENSG00000224271.8	284930	EPIC1	384.514	0.404138	0.183321	2.20453	0.0274868	0.447849
ENSG00000250764.1	NA	ENSG00000250764	23.7657	0.902195	0.409881	2.20111	0.027728
ENSG00000260488.1	NA	ENSG00000260488	11.5811	1.16411	0.529002	2.20058	0.027766
ENSG00000272202.1	NA	ENSG00000272202	22.7795	-0.836935	0.380698	-2.19842	0.0279189
ENSG00000231119.2	101927377	ENSG00000231119	73.56	-0.601373	0.273589	-2.19809	0.0279428	0.451811
ENSG00000260368.1	NA	ENSG00000260368	33.4868	0.785181	0.357352	2.19722	0.0280045	0.451811
ENSG00000291093.1	102724316	SVIL-AS1	2356.51	-0.317964	0.144736	-2.19685	0.0280308	0.451811
ENSG00000265794.5	NA	ENSG00000265794	1176.84	-0.344538	0.156874	-2.19627	0.0280723	0.451811
ENSG00000237742.8	105377986	HEY2-AS1	5.37966	-1.74877	0.796433	-2.19575	0.0281098
ENSG00000232959.1	NA	KIFAP3-AS1	64.208	-0.673468	0.307397	-2.19088	0.0284608	0.45646
ENSG00000270154.1	NA	ENSG00000270154	36.3469	0.793998	0.362579	2.18986	0.0285342	0.45646
ENSG00000250427.1	100505811	LINC02148	4.30888	-2.01827	0.92446	-2.18319	0.0290217
ENSG00000289317.2	NA	ENSG00000289317	9.25525	-1.32816	0.608788	-2.18164	0.029136
ENSG00000289134.1	NA	ENSG00000289134	39.0419	-0.814722	0.373537	-2.1811	0.0291757	0.461244
ENSG00000225335.3	NA	ENSG00000225335	103.211	-0.517268	0.237183	-2.18088	0.029192	0.461244
ENSG00000233251.8	100129434	ENSG00000233251	399.876	-0.395699	0.181647	-2.17839	0.029377	0.461244
ENSG00000248174.8	101928509	LINC02268	533.138	-0.44114	0.202533	-2.17811	0.0293978	0.461244
ENSG00000251183.1	105378238	LINC01861	2.47941	2.90187	1.33251	2.17776	0.0294242
ENSG00000287387.1	NA	ENSG00000287387	684.317	-0.372926	0.171327	-2.17669	0.0295037	0.461244
ENSG00000293311.1	NA	SMPD4BP	550.663	-0.322059	0.148078	-2.17493	0.0296357	0.461244
ENSG00000279432.1	NA	ENSG00000279432	184.131	0.505286	0.232344	2.17473	0.0296504	0.461244
ENSG00000260589.1	102723166	STAM-DT	34.1463	-0.699014	0.321447	-2.17458	0.0296614	0.461244
ENSG00000278834.2	NA	ENSG00000278834	135.526	-0.477769	0.219719	-2.17446	0.029671	0.461244
ENSG00000290126.1	NA	ENSG00000290126	39.1395	-0.764887	0.351951	-2.17328	0.0297593	0.461244
ENSG00000241155.1	100874246	ARHGAP31-AS1	35.1866	-0.706572	0.325188	-2.17281	0.0297943	0.461244
ENSG00000285736.1	NA	ENSG00000285736	7.22115	1.62484	0.74837	2.17118	0.0299179
ENSG00000258471.2	101929718	ENSG00000258471	296.679	-0.35283	0.162953	-2.16522	0.030371	0.468797
ENSG00000247810.8	101928721	ENSG00000247810	9.3201	-1.53539	0.709365	-2.16446	0.0304292
ENSG00000177410.13	441951	ZFAS1	633.092	-0.320925	0.148365	-2.16307	0.0305356	0.469963
ENSG00000269749.1	NA	ENSG00000269749	93.7257	-0.499162	0.231442	-2.15675	0.031025	0.475032
ENSG00000284825.1	NA	ENSG00000284825	6.23653	1.62002	0.751153	2.15671	0.0310286
ENSG00000291147.1	NA	ENSG00000291147	190.202	0.37171	0.172443	2.15554	0.0311193	0.475032
ENSG00000235016.1	100129060	SEMA3F-AS1	284.586	-0.346478	0.160753	-2.15534	0.0311349	0.475032
ENSG00000283314.1	105374540	LINC02357	3.27583	-2.70776	1.25667	-2.15471	0.0311842
ENSG00000267523.1	NA	ENSG00000267523	248.238	-0.481444	0.223637	-2.15279	0.0313352	0.475838
ENSG00000269386.6	100507567	RAB11B-AS1	205.714	-0.458687	0.213108	-2.15237	0.031368	0.475838
ENSG00000290736.1	110806270	ENSG00000290736	2.60898	2.95317	1.37319	2.15058	0.031509
ENSG00000289210.1	NA	ENSG00000289210	133.372	-0.539135	0.250813	-2.14955	0.0315907	0.477843
ENSG00000229531.6	101928696	RABGAP1L-AS1	8.10973	1.35473	0.630399	2.149	0.0316341
ENSG00000282022.1	NA	ENSG00000282022	27.5421	-0.774812	0.360639	-2.14844	0.0316788
ENSG00000226070.2	401260	LINC00951	135.095	-0.496631	0.231222	-2.14786	0.031725	0.478503
ENSG00000279227.2	NA	ENSG00000279227	57.2633	-0.619662	0.288863	-2.14518	0.0319387	0.479464
ENSG00000248092.8	NA	NNT-AS1	647.25	-0.345901	0.161276	-2.14478	0.0319706	0.479464
ENSG00000270607.1	NA	LEISA1	154.845	-0.409166	0.191007	-2.14215	0.0321816	0.479464
ENSG00000267285.1	NA	ENSG00000267285	4.80388	1.89999	0.887047	2.14193	0.0321992
ENSG00000225255.6	NA	PSLNR	16.3697	0.93099	0.434775	2.14131	0.0322488
ENSG00000230131.6	NA	LINC02641	33.9779	0.815249	0.380741	2.14122	0.0322566	0.479464
ENSG00000205424.2	NA	PCBP3-AS1	34.4799	0.824225	0.385025	2.14071	0.0322978	0.479464
ENSG00000280294.1	NA	ENSG00000280294	100.374	0.54335	0.253871	2.14026	0.0323336	0.479464
ENSG00000290836.1	5370	PMCHL2	3.00329	-2.55286	1.19314	-2.13961	0.0323865
ENSG00000249407.1	NA	IL20RB-AS1	12.7087	1.12153	0.524273	2.13921	0.0324188
ENSG00000228703.1	NA	ENSG00000228703	347.181	-0.401415	0.187937	-2.1359	0.0326873	0.481612
ENSG00000265096.3	NA	C1QTNF1-AS1	153.088	-0.383545	0.179627	-2.13522	0.0327428	0.481612
ENSG00000254501.1	NA	ENSG00000254501	143.084	-0.462115	0.216456	-2.13492	0.0327679	0.481612
ENSG00000248079.4	NA	DPH6-DT	98.6011	-0.4881	0.228746	-2.13381	0.0328584	0.481612
ENSG00000232991.5	104326057	GACAT1	3.09814	-2.29763	1.07685	-2.13366	0.032871
ENSG00000288064.1	NA	ENSG00000288064	9.40375	-1.3818	0.647738	-2.13327	0.032903
ENSG00000232693.2	NA	ENSG00000232693	13.5554	1.13697	0.533114	2.1327	0.0329495
ENSG00000259539.1	NA	ENSG00000259539	87.4337	-0.489524	0.229622	-2.13186	0.033018	0.481612
ENSG00000270069.3	NA	MIR222HG	475.924	0.4394	0.20612	2.13177	0.0330259	0.481612
ENSG00000290590.1	NA	ENSG00000290590	167.696	-0.42222	0.198377	-2.12837	0.0333064	0.483281
ENSG00000286442.1	NA	ENSG00000286442	6.09024	1.93071	0.90721	2.12818	0.033322
ENSG00000290917.1	646024	RAET1K	13.7014	1.09448	0.514552	2.12706	0.0334151
ENSG00000272145.2	NA	NFYC-AS1	109.442	-0.43239	0.203318	-2.12666	0.0334479	0.483281
ENSG00000279592.1	NA	ENSG00000279592	84.8624	-0.492817	0.231774	-2.12628	0.0334801	0.483281
ENSG00000267424.1	NA	ENSG00000267424	35.2984	-0.683565	0.321734	-2.12463	0.0336177	0.483281
ENSG00000176593.8	100128398	ZNF606-AS1	227.045	-0.371438	0.174848	-2.12435	0.0336409	0.483281
ENSG00000230844.3	401588	ZNF674-AS1	143.226	-0.47998	0.226034	-2.12349	0.0337132	0.483281
ENSG00000277744.1	NA	ENSG00000277744	34.8087	-0.725561	0.341817	-2.12266	0.0337823	0.483281
ENSG00000228526.8	106614088	MIR34AHG	549.72	0.429864	0.202695	2.12074	0.0339434	0.483281
ENSG00000276855.1	NA	ENSG00000276855	182.485	-0.474405	0.223724	-2.1205	0.0339643	0.483281
ENSG00000227687.1	NA	ENSG00000227687	1.29284	3.84414	1.81403	2.11911	0.0340808
ENSG00000233061.1	100874314	TTLL7-IT1	37.1963	0.67559	0.31899	2.1179	0.0341833	0.48509
ENSG00000293283.1	NA	ENSG00000293283	12.1673	1.10979	0.524152	2.1173	0.0342341
ENSG00000258777.2	NA	HIF1A-AS1	177.972	-0.435427	0.205794	-2.11584	0.0343582	0.486265
ENSG00000280832.3	NA	GSEC	259.656	-0.367595	0.173945	-2.11329	0.0345763	0.488044
ENSG00000236153.1	NA	UBE2E3-DT	3.32237	-2.4848	1.17745	-2.11033	0.0348298
ENSG00000293394.1	NA	ENSG00000293394	53.1841	-0.564899	0.267776	-2.10959	0.0348934	0.491207
ENSG00000237380.7	NA	HOXD-AS2	384.958	-0.315557	0.149808	-2.10641	0.0351687	0.493765
ENSG00000267707.2	NA	ENSG00000267707	26.4375	-0.755222	0.358656	-2.1057	0.0352304
ENSG00000262528.2	NA	ENSG00000262528	216.087	-0.352192	0.167312	-2.105	0.0352913	0.494171
ENSG00000254367.5	NA	ENSG00000254367	5.51948	2.16607	1.02946	2.10409	0.0353706
ENSG00000245870.5	101927074	LINC00682	432.299	-0.428167	0.203764	-2.10129	0.0356158	0.497357
ENSG00000245910.9	NA	SNHG6	357.045	-0.356471	0.169728	-2.10025	0.0357072	0.497357
ENSG00000264701.1	NA	ENSG00000264701	21.1315	-0.8609	0.4104	-2.09771	0.0359309
ENSG00000236502.3	100506108	SIX3-AS1	46.7394	-0.707387	0.337228	-2.09765	0.0359362	0.49923
ENSG00000272159.1	NA	ENSG00000272159	48.1698	0.630175	0.300809	2.09493	0.0361769	0.501255
ENSG00000235872.2	NA	ENSG00000235872	338.942	-0.441342	0.210785	-2.0938	0.0362776	0.501334
ENSG00000287787.1	NA	ENSG00000287787	21.4479	0.807643	0.386274	2.09085	0.0365411
ENSG00000274758.1	NA	ENSG00000274758	10.6946	-1.23805	0.593143	-2.08728	0.036863
ENSG00000290398.1	389652	ASNSP1	25.6302	0.961596	0.461022	2.08579	0.0369974
ENSG00000286248.1	NA	ENSG00000286248	123	-0.452891	0.217212	-2.08502	0.0370677	0.510915
ENSG00000227121.2	NA	LINC02672	3.7725	-1.9538	0.937373	-2.08434	0.0371293
ENSG00000280295.1	NA	ENSG00000280295	22.8963	0.871003	0.417928	2.0841	0.0371513
ENSG00000259724.2	101927112	LINC01581	7.27207	1.39857	0.671115	2.08395	0.0371643
ENSG00000289829.1	NA	ENSG00000289829	18.7846	0.87622	0.42056	2.08346	0.0372092
ENSG00000286071.3	105373170	ENSG00000286071	97.4858	0.48392	0.232392	2.08234	0.0373111	0.511803
ENSG00000264982.1	NA	ENSG00000264982	287.491	-0.444179	0.213324	-2.08218	0.037326	0.511803
ENSG00000231193.1	NA	ENSG00000231193	2.7488	2.80527	1.34759	2.0817	0.0373701
ENSG00000287837.1	NA	ENSG00000287837	64.4507	-0.575606	0.276595	-2.08104	0.0374301	0.5119
ENSG00000271848.2	NA	SYNPO2L-AS1	39.0836	0.671312	0.322868	2.07922	0.0375975	0.512443
ENSG00000225407.3	NA	ENSG00000225407	68.6592	-0.577994	0.278083	-2.07849	0.0376639	0.512443
ENSG00000275139.1	NA	ENSG00000275139	45.9661	0.728195	0.351101	2.07403	0.0380762	0.515339
ENSG00000236869.3	112840933	ZKSCAN7-AS1	162.537	-0.39679	0.191378	-2.07333	0.0381414	0.515339
ENSG00000231607.15	8847	DLEU2	630.798	0.320819	0.154758	2.07303	0.0381697	0.515339
ENSG00000229719.7	NA	MIR194-2HG	23.4799	0.86422	0.416917	2.07289	0.0381829
ENSG00000258824.2	NA	ENSG00000258824	139.203	-0.467812	0.225864	-2.07121	0.0383392	0.515562
ENSG00000254906.1	NA	ENSG00000254906	2.17095	-3.49367	1.68704	-2.07088	0.0383696
ENSG00000232079.7	284825	LINC01697	32.2158	0.725302	0.350429	2.06976	0.038475	0.515562
ENSG00000269091.6	NA	ENSG00000269091	87.3038	0.486278	0.234949	2.06971	0.0384791	0.515562
ENSG00000251393.5	NA	ENSG00000251393	44.9893	-0.744444	0.35991	-2.06842	0.0386008	0.515882
ENSG00000250903.11	100508120	GMDS-DT	357.952	0.357015	0.172789	2.06619	0.0388108	0.517379
ENSG00000229654.1	105377926	LINC02526	1.19715	3.88288	1.88259	2.06253	0.0391575
ENSG00000234945.8	100505624	GTF3C2-AS1	814.345	-0.316706	0.15365	-2.06122	0.0392819	0.521854
ENSG00000287617.1	NA	ENSG00000287617	8.21829	1.36465	0.6621	2.0611	0.0392935
ENSG00000229205.5	399706	LINC00200	50.7587	-0.652124	0.316755	-2.05876	0.039517	0.521854
ENSG00000240207.7	NA	ENSG00000240207	95.2027	0.475274	0.230876	2.05857	0.0395354	0.521854
ENSG00000253200.1	NA	ENSG00000253200	837.618	-0.364623	0.177423	-2.05511	0.0398688	0.521854
ENSG00000228741.2	221178	SPATA13	24.6916	0.806409	0.392439	2.05487	0.039892
ENSG00000226849.1	NA	ENSG00000226849	403.137	-0.331476	0.161434	-2.05332	0.0400416	0.521854
ENSG00000225952.1	NA	ENSG00000225952	4.58773	1.90398	0.927364	2.05311	0.0400619
ENSG00000230234.1	NA	ENSG00000230234	1.59693	-3.47955	1.69503	-2.0528	0.0400924
ENSG00000254938.1	NA	ENSG00000254938	1.74638	3.316	1.61612	2.05182	0.0401872
ENSG00000247675.8	100507401	LRP4-AS1	101.835	-0.469246	0.228745	-2.0514	0.0402284	0.521854
ENSG00000259115.1	NA	ENSG00000259115	207.879	-0.471541	0.229932	-2.05078	0.0402879	0.521854
ENSG00000271978.2	NA	ENSG00000271978	92.0282	-0.470518	0.229502	-2.05016	0.0403485	0.521854
ENSG00000287431.1	NA	RENO1	507.672	-0.319837	0.156008	-2.05014	0.0403509	0.521854
ENSG00000260206.1	NA	ENSG00000260206	245.922	-0.467373	0.227973	-2.05012	0.0403526	0.521854
ENSG00000287384.1	NA	ENSG00000287384	11.4698	1.0444	0.509735	2.04891	0.0404707
ENSG00000285599.1	NA	ENSG00000285599	177.862	-0.36398	0.177663	-2.04871	0.0404903	0.521854
ENSG00000242539.2	NA	ENSG00000242539	601.783	-0.394824	0.192727	-2.04862	0.0404994	0.521854
ENSG00000231310.3	100874217	TBL1XR1-AS1	453.54	-0.318462	0.155515	-2.0478	0.0405801	0.521854
ENSG00000271894.1	NA	ENSG00000271894	552.656	-0.427501	0.208771	-2.0477	0.0405891	0.521854
ENSG00000277287.1	NA	ENSG00000277287	87.6128	0.47167	0.230387	2.04729	0.0406293	0.521854
ENSG00000255433.5	101927120	LINC02735	12.7373	-1.16258	0.568055	-2.0466	0.0406973
ENSG00000256582.1	NA	LINC02390	1.73794	-3.58834	1.75382	-2.04602	0.0407545
ENSG00000290319.1	NA	ENSG00000290319	6.59491	-1.51461	0.740894	-2.04429	0.0409244
ENSG00000263089.1	NA	ENSG00000263089	101.993	-0.470125	0.229992	-2.04409	0.0409446	0.524317
ENSG00000279694.1	NA	ENSG00000279694	95.9124	-0.465837	0.227979	-2.04333	0.0410197	0.524317
ENSG00000276790.1	NA	ENSG00000276790	1.66528	3.32666	1.63005	2.04083	0.0412682
ENSG00000256007.1	NA	ARAP1-AS1	107.524	-0.512076	0.250925	-2.04075	0.0412752	0.525274
ENSG00000260470.1	NA	ENSG00000260470	32.8498	0.743127	0.364176	2.04057	0.0412935	0.525274
ENSG00000254208.1	NA	ENSG00000254208	17.5442	-1.03654	0.508601	-2.03803	0.0415474
ENSG00000226167.1	100287722	AP4B1-AS1	144.368	0.401417	0.196996	2.03769	0.0415809	0.527151
ENSG00000235572.3	NA	ENSG00000235572	1.73651	3.30461	1.62226	2.03704	0.0416459
ENSG00000272068.1	NA	BCAN-AS1	274.987	0.353285	0.173724	2.03359	0.0419925	0.527151
ENSG00000272764.1	NA	ENSG00000272764	30.6225	-0.750404	0.369004	-2.03359	0.0419926	0.527151
ENSG00000261526.3	NA	ENSG00000261526	37.1446	-0.650856	0.320093	-2.03334	0.0420184	0.527151
ENSG00000272182.1	NA	ENSG00000272182	126.142	-0.440339	0.216653	-2.03246	0.0421074	0.527151
ENSG00000170161.7	728673	FAM88B	110.968	-0.437266	0.21515	-2.03238	0.0421155	0.527151
ENSG00000293473.1	NA	CENPBD1P	201.024	-0.437701	0.215531	-2.0308	0.0422755	0.527151
ENSG00000290840.1	100132596	XGY2	51.307	0.841741	0.41462	2.03015	0.0423411	0.527151
ENSG00000260026.3	101928614	LINC02189	2.11978	-3.29926	1.62568	-2.02947	0.0424104
ENSG00000226604.2	NA	PAPPA-AS2	36.8388	0.698859	0.344357	2.02946	0.0424111	0.527151
ENSG00000291219.1	NA	ENSG00000291219	398.489	0.32271	0.159034	2.02918	0.0424397	0.527151
ENSG00000229335.2	NA	DANT1	63.2726	0.722814	0.356405	2.02807	0.0425529	0.527316
ENSG00000268287.1	NA	ENSG00000268287	23.5546	0.758766	0.374186	2.02778	0.0425828
ENSG00000273302.1	NA	ENSG00000273302	22.5658	0.773303	0.381509	2.02696	0.0426669
ENSG00000269954.2	NA	ENSG00000269954	138.934	-0.392519	0.193823	-2.02514	0.0428527	0.529757
ENSG00000251442.8	NA	LINC01094	21.7968	-1.0236	0.505632	-2.0244	0.0429287
ENSG00000236519.2	NA	LINC01424	95.7634	-0.437935	0.216351	-2.02419	0.0429506	0.529757
ENSG00000271918.2	NA	ENSG00000271918	71.9654	-0.474909	0.23475	-2.02304	0.0430689	0.529978
ENSG00000277007.1	NA	ENSG00000277007	25.0685	0.725227	0.358707	2.02178	0.0431991
ENSG00000283913.1	NA	ENSG00000283913	12.1697	1.07513	0.532182	2.02023	0.0433597
ENSG00000229334.2	NA	TMEM44-AS2	172.613	-0.402168	0.19923	-2.01861	0.043528	0.533423
ENSG00000279394.1	NA	ENSG00000279394	24.4451	0.816532	0.404535	2.01845	0.0435449
ENSG00000279382.1	NA	ENSG00000279382	442.599	-0.353284	0.175033	-2.01839	0.0435509	0.533423
ENSG00000287786.1	NA	ENSG00000287786	14.066	-1.07874	0.534967	-2.01647	0.0437511
ENSG00000286629.1	NA	ENSG00000286629	87.5888	0.431391	0.2142	2.01396	0.0440135	0.536734
ENSG00000290074.1	NA	ENSG00000290074	37.7246	0.653523	0.324545	2.01366	0.0440456	0.536734
ENSG00000280199.1	NA	ENSG00000280199	5.21907	-1.72294	0.855773	-2.01331	0.0440818
ENSG00000253974.6	100856811	NRG1-IT1	47.4817	0.715077	0.355249	2.01289	0.0441263	0.536734
ENSG00000183242.13	51352	WT1-AS	135.095	0.412343	0.204952	2.0119	0.0442308	0.536769
ENSG00000257472.1	NA	ENSG00000257472	4.84399	1.69791	0.844096	2.01151	0.0442715
ENSG00000254556.1	NA	ENSG00000254556	26.6521	0.840771	0.41807	2.01108	0.0443173
ENSG00000272689.1	NA	ENSG00000272689	25.4564	-0.734691	0.365442	-2.01042	0.044387
ENSG00000262031.1	NA	LINC01974	2.69716	2.53632	1.26174	2.01018	0.0444126
ENSG00000291263.1	100506060	SMG1P7	107.443	0.391219	0.194694	2.00941	0.0444939	0.538723
ENSG00000282917.4	101927179	ENSG00000282917	185.756	-0.343473	0.171024	-2.00833	0.0446085	0.538875
ENSG00000232533.3	NA	FAM131B-AS2	259.399	-0.427293	0.213049	-2.00561	0.0448975	0.541127
ENSG00000289999.1	NA	ENSG00000289999	5.31816	1.69497	0.845751	2.0041	0.0450596
ENSG00000197182.16	400931	MIRLET7BHG	1849.01	0.354854	0.177089	2.00381	0.04509	0.541834
ENSG00000279585.1	NA	ENSG00000279585	2.20168	-3.06566	1.53068	-2.0028	0.0451984
ENSG00000269189.1	NA	ENSG00000269189	8.20515	1.27103	0.634695	2.00258	0.0452227
ENSG00000286498.1	124901457	ENSG00000286498	5.47489	-1.66331	0.830658	-2.0024	0.0452418
ENSG00000280120.1	NA	ENSG00000280120	111.204	-0.466931	0.23319	-2.00236	0.045246	0.541834
ENSG00000234684.8	100507495	SDCBP2-AS1	374.286	0.355222	0.177417	2.00219	0.045264	0.541834
ENSG00000228540.1	NA	ENSG00000228540	6.9167	1.37681	0.68822	2.00053	0.0454427
ENSG00000246331.2	645485	ENSG00000246331	4.61803	1.88199	0.940893	2.00022	0.045477
ENSG00000255440.2	NA	ENSG00000255440	4.29637	-1.93744	0.968943	-1.99954	0.0455505
ENSG00000221990.5	NA	EXOC3-AS1	94.3054	-0.507042	0.253602	-1.99936	0.0455695	0.542722
ENSG00000246859.3	100505678	STARD4-AS1	7372.72	-0.28914	0.144646	-1.99895	0.045614	0.542722
ENSG00000288612.1	NA	ENSG00000288612	34.9994	0.651707	0.326074	1.99865	0.0456466	0.542722
ENSG00000279878.1	NA	ENSG00000279878	61.6186	-0.605542	0.303181	-1.99729	0.0457934	0.543243
ENSG00000288551.1	NA	ENSG00000288551	11.889	1.02724	0.514336	1.99722	0.0458008
ENSG00000270361.1	NA	ENSG00000270361	12.1836	1.10818	0.555011	1.99667	0.045861
ENSG00000197644.2	NA	ENSG00000197644	21.4288	-1.02681	0.514999	-1.99382	0.0461719
ENSG00000258214.1	NA	ENSG00000258214	1.8802	-3.28626	1.65017	-1.99146	0.0464298
ENSG00000223732.2	NA	ENSG00000223732	25.8963	-0.765603	0.384551	-1.9909	0.0464916
ENSG00000227398.6	NA	KIF9-AS1	281.44	0.341251	0.171552	1.98919	0.0466798	0.552518
ENSG00000232358.1	NA	ENSG00000232358	15.0713	-0.940973	0.473076	-1.98905	0.0466957
ENSG00000279489.1	NA	ENSG00000279489	25.1364	0.772994	0.388827	1.98802	0.0468097
ENSG00000259563.1	NA	ENSG00000259563	23.7065	0.868432	0.436871	1.98784	0.046829
ENSG00000280435.1	NA	ENSG00000280435	288.445	-0.384078	0.193396	-1.98597	0.0470368	0.552746
ENSG00000257038.1	100287837	ARHGEF17-AS1	120.627	-0.445142	0.224303	-1.98456	0.0471936	0.552746
ENSG00000272153.1	NA	ENSG00000272153	163.482	-0.434853	0.219128	-1.98447	0.0472039	0.552746
ENSG00000203993.7	85026	ARRDC1-AS1	600.502	-0.314883	0.158681	-1.98438	0.0472137	0.552746
ENSG00000263345.1	NA	SGSM2-AS1	383.373	-0.324204	0.163385	-1.9843	0.0472227	0.552746
ENSG00000223403.7	378881	MEG9	17.4203	-1.22425	0.616988	-1.98424	0.0472295
ENSG00000224729.6	100129845	PCOLCE-AS1	5864.54	-0.339511	0.171338	-1.98153	0.0475319	0.555134
ENSG00000279456.1	NA	ENSG00000279456	25.7453	0.71903	0.363021	1.98069	0.0476265
ENSG00000272485.1	NA	ENSG00000272485	5.42373	1.75918	0.889255	1.97827	0.0478985
ENSG00000277938.1	NA	ENSG00000277938	54.8066	0.553036	0.279862	1.9761	0.048143	0.557317
ENSG00000259448.3	NA	LINC02352	32.8556	-0.692194	0.3503	-1.97601	0.0481542	0.557317
ENSG00000234860.2	NA	ENSG00000234860	11.8178	1.00407	0.508255	1.97553	0.0482078
ENSG00000229109.2	NA	FRMD3-AS1	33.2406	-0.707095	0.357954	-1.97538	0.0482247	0.557317
ENSG00000244036.3	NA	UBE2H-DT	88.2996	-0.465033	0.235433	-1.97522	0.0482427	0.557317
ENSG00000265749.6	NA	ENSG00000265749	200.273	-0.377179	0.190963	-1.97514	0.0482528	0.557317
ENSG00000244265.2	NA	SIAH2-AS1	164.997	0.435445	0.220561	1.97426	0.0483522	0.557317
ENSG00000215256.6	55449	DHRS4-AS1	578.239	-0.320054	0.162457	-1.97009	0.0488281	0.558812
ENSG00000279684.1	NA	ENSG00000279684	4.48914	-1.83794	0.932923	-1.97009	0.0488281
ENSG00000286698.1	NA	ENSG00000286698	4.36504	1.81181	0.920023	1.96931	0.0489176
ENSG00000287721.1	NA	ENSG00000287721	25.7468	-0.72447	0.367934	-1.96902	0.0489507
ENSG00000264860.1	NA	ENSG00000264860	220.05	-0.369238	0.187564	-1.9686	0.0489988	0.558812
ENSG00000260345.1	NA	ENSG00000260345	200.147	-0.399282	0.202924	-1.96764	0.0491094	0.558812
ENSG00000227089.2	NA	ENSG00000227089	1.51977	-3.3377	1.69636	-1.96757	0.0491173
ENSG00000286335.1	NA	ENSG00000286335	3.23434	2.15766	1.09708	1.96673	0.0492142
ENSG00000273262.1	NA	ENSG00000273262	146.012	-0.381152	0.19384	-1.96632	0.0492614	0.558812
ENSG00000261448.1	102723692	ENSG00000261448	281.638	-0.368013	0.187159	-1.96631	0.0492623	0.558812
ENSG00000279161.1	NA	ENSG00000279161	106.096	-0.42508	0.216246	-1.96573	0.0493302	0.558812
ENSG00000272168.10	NA	CASC15	1542.87	-0.285541	0.14528	-1.96545	0.0493619	0.558812
ENSG00000246250.3	NA	ENSG00000246250	80.3043	0.446958	0.227464	1.96496	0.049419	0.558812
ENSG00000167912.8	100505501	TOX-DT	280.176	-0.387015	0.196972	-1.96482	0.0494346	0.558812
ENSG00000274372.5	NA	LINC02804	15.9607	1.05079	0.534861	1.9646	0.0494602
ENSG00000236823.2	NA	ENSG00000236823	2.28756	-2.36653	1.20478	-1.96429	0.0494963
ENSG00000244063.1	NA	ENSG00000244063	3.30388	2.26028	1.15077	1.96414	0.0495135
ENSG00000287385.1	NA	ENSG00000287385	37.7708	0.577381	0.294105	1.96318	0.049625	0.559766
ENSG00000259624.1	NA	ENSG00000259624	1.70528	-3.47541	1.77154	-1.9618	0.0497856
ENSG00000290439.1	158160	HSD17B7P2	151.46	0.366221	0.186702	1.96153	0.0498173	0.560736
ENSG00000271853.5	NA	ENSG00000271853	80.6952	-0.548885	0.279965	-1.96055	0.0499312	0.560824
ENSG00000279317.4	NA	ENSG00000279317	32.9069	0.659729	0.336779	1.95894	0.0501204	0.561752
ENSG00000231265.1	NA	TRERNA1	2.07704	3.18411	1.62601	1.95823	0.0502026
ENSG00000272379.1	NA	ENSG00000272379	58.0372	-0.51163	0.261335	-1.95776	0.0502585	0.562107
ENSG00000293147.1	NA	SLC9A7P1	10.2705	-1.19093	0.6084	-1.95748	0.0502907
ENSG00000274093.1	NA	ENSG00000274093	30.255	0.782504	0.400025	1.95614	0.050449	0.563045
ENSG00000288910.1	NA	ENSG00000288910	12.4427	1.1351	0.580381	1.95579	0.0504897
ENSG00000286101.1	105373514	ENSG00000286101	4.0629	-2.15845	1.10512	-1.95314	0.0508029
ENSG00000235881.2	NA	ENSG00000235881	6.28506	-1.66415	0.85208	-1.95305	0.0508138
ENSG00000255410.2	NA	ENSG00000255410	103.343	-0.476103	0.243825	-1.95264	0.0508619	0.566455
ENSG00000179082.4	NA	LINC02913	72.1449	0.516769	0.264884	1.95093	0.0510657	0.567528
ENSG00000257839.1	NA	PHLDA1-DT	25.2931	0.779057	0.399451	1.95032	0.051138
ENSG00000290046.1	NA	ENSG00000290046	26.251	0.726412	0.372493	1.95014	0.0511597
ENSG00000261136.1	105370941	ENSG00000261136	169.254	-0.41247	0.211521	-1.95002	0.0511732	0.567528
ENSG00000233399.2	101929406	LINC01648	5.07655	-1.6181	0.830037	-1.94943	0.0512442
ENSG00000236193.3	NA	LINC01953	1.30419	3.67772	1.88751	1.94845	0.0513615
ENSG00000269949.1	NA	ENSG00000269949	7.26849	1.5186	0.779431	1.94835	0.0513737
ENSG00000258379.1	NA	ENSG00000258379	1.49453	-3.54138	1.81822	-1.94772	0.0514486
ENSG00000290739.1	NA	ENSG00000290739	6.05789	1.48102	0.760551	1.9473	0.0514986
ENSG00000279078.1	27099	SND1-IT1	134.957	0.5204	0.267359	1.94644	0.0516016	0.571079
ENSG00000259561.1	NA	ENSG00000259561	3.31973	2.28396	1.17349	1.9463	0.0516188
ENSG00000226455.1	NA	ENSG00000226455	57.2119	-0.564607	0.290638	-1.94265	0.0520583	0.574929
ENSG00000183535.9	378832	COL18A1-AS1	81.1201	0.538599	0.277962	1.93767	0.052663	0.580392
ENSG00000271522.1	NA	ENSG00000271522	5.47006	1.88325	0.971966	1.93756	0.0526765
ENSG00000286512.1	NA	ENSG00000286512	32.4516	0.797895	0.411985	1.93671	0.0527809	0.58048
ENSG00000253388.1	NA	ENSG00000253388	1.1999	-4.06622	2.1015	-1.93492	0.0530007
ENSG00000260698.1	NA	ENSG00000260698	44.0893	0.575391	0.297388	1.93481	0.053013	0.581525
ENSG00000247993.2	NA	FOXD1-AS1	45.6605	-0.633294	0.32743	-1.93414	0.0530962	0.581525
ENSG00000232878.3	100873932	DPYD-AS1	37.7234	0.615134	0.318247	1.93288	0.0532507	0.5816
ENSG00000272462.4	NA	LINC02980	91.5701	-0.416041	0.215325	-1.93215	0.0533412	0.5816
ENSG00000229348.1	100873923	HYI-AS1	7.66135	1.32476	0.685835	1.9316	0.0534087
ENSG00000185168.7	NA	LINC00482	36.5424	-0.647366	0.33518	-1.9314	0.0534336	0.5816
ENSG00000250046.3	NA	ENSG00000250046	7.1009	-1.37304	0.711186	-1.93064	0.053528
ENSG00000224713.4	NA	ENSG00000224713	438.864	-0.313582	0.16246	-1.93021	0.0535814	0.581701
ENSG00000280190.1	NA	ENSG00000280190	16.0208	1.01377	0.525392	1.92955	0.0536621
ENSG00000228351.3	NA	ENSG00000228351	7.33019	1.40847	0.730039	1.92931	0.0536928
ENSG00000277449.1	101927559	CEBPB-AS1	137.805	0.539654	0.279796	1.92874	0.0537632	0.581701
ENSG00000272078.1	NA	ENSG00000272078	120.072	-0.365486	0.189503	-1.92866	0.0537735	0.581701
ENSG00000234789.1	NA	ENSG00000234789	71.6803	-0.457078	0.237173	-1.9272	0.053955	0.582465
ENSG00000272438.1	NA	ENSG00000272438	16.5771	-0.917625	0.476175	-1.92708	0.05397
ENSG00000264630.5	NA	PRKCA-AS1	98.2533	0.611153	0.317265	1.92632	0.0540648	0.582465
ENSG00000290399.1	NA	ENSG00000290399	52.8307	0.513293	0.266642	1.92503	0.0542259	0.582627
ENSG00000229780.1	100874097	UBE2Q1-AS1	98.9682	-0.498231	0.258898	-1.92443	0.0543005	0.582627
ENSG00000205018.2	NA	ENSG00000205018	4.49669	1.72886	0.898728	1.92367	0.0543958
ENSG00000267262.2	NA	ENSG00000267262	9.35907	1.16232	0.60481	1.92179	0.0546318
ENSG00000289475.2	NA	ENSG00000289475	2.27774	3.18218	1.65606	1.92153	0.0546648
ENSG00000290803.1	NA	ENSG00000290803	165.341	-0.404468	0.210533	-1.92116	0.0547113	0.585453
ENSG00000280485.1	NA	ENSG00000280485	1.48379	-3.32488	1.73094	-1.92086	0.0547499
ENSG00000258738.1	112268124	BAZ1A-AS1	216.586	-0.407784	0.212324	-1.92057	0.0547857	0.585453
ENSG00000229694.8	100129347	LINC00484	5.65637	1.43822	0.748955	1.9203	0.0548198
ENSG00000286966.1	NA	ENSG00000286966	7.32094	-1.39672	0.727865	-1.91892	0.0549942
ENSG00000255475.1	NA	ENSG00000255475	2.50895	3.05158	1.59047	1.91866	0.0550271
ENSG00000233519.1	NA	ENSG00000233519	6.68954	1.44733	0.754896	1.91725	0.0552056
ENSG00000272814.1	NA	ENSG00000272814	40.993	-0.594959	0.310651	-1.9152	0.0554671	0.591537
ENSG00000286501.1	NA	ENSG00000286501	7.93191	1.41375	0.738498	1.91436	0.0555742
ENSG00000204091.8	732253	TDRG1	14.5528	-1.04554	0.54637	-1.91362	0.0556692
ENSG00000286164.1	NA	ENSG00000286164	3.32531	-1.89356	0.990433	-1.91185	0.0558957
ENSG00000290875.1	414212	GLUD1P2	36.9109	-0.71564	0.374346	-1.91171	0.0559136	0.594417
ENSG00000269604.1	NA	ENSG00000269604	1109.18	-0.37452	0.195948	-1.91133	0.0559624	0.594417
ENSG00000258620.2	NA	ENSG00000258620	23.2817	0.698873	0.365741	1.91084	0.0560247
ENSG00000267731.1	NA	ENSG00000267731	18.2019	0.802555	0.420034	1.91069	0.0560442
ENSG00000286833.3	NA	ENSG00000286833	30.2102	0.654733	0.34283	1.90979	0.0561602	0.595321
ENSG00000228988.1	NA	ENSG00000228988	10.6033	-1.12862	0.591238	-1.90892	0.0562726
ENSG00000225156.2	NA	ENSG00000225156	204.374	-0.356343	0.186761	-1.90802	0.0563887	0.595613
ENSG00000227198.1	NA	C6orf47-AS1	234.468	-0.373019	0.19552	-1.90783	0.0564134	0.595613
ENSG00000280195.2	NA	ENSG00000280195	1510.86	-0.397689	0.208724	-1.90533	0.056737	0.596821
ENSG00000289929.1	NA	ENSG00000289929	90.6145	-0.533235	0.279884	-1.9052	0.0567539	0.596821
ENSG00000248468.2	105374114	ENSG00000248468	50.6519	-0.650515	0.341682	-1.90386	0.0569279	0.597303
ENSG00000267375.1	NA	ENSG00000267375	8.82546	1.27357	0.669111	1.90337	0.0569921
ENSG00000291020.1	NA	ENSG00000291020	5.68858	-1.58072	0.831269	-1.90158	0.0572262
ENSG00000271969.1	NA	ENSG00000271969	137.182	-0.469358	0.246844	-1.90144	0.0572447	0.597303
ENSG00000230918.3	NA	DPP4-DT	69.1178	-0.500213	0.263104	-1.9012	0.0572762	0.597303
ENSG00000250240.6	NA	ENSG00000250240	323.157	-0.359066	0.188949	-1.90033	0.0573892	0.597303
ENSG00000259877.3	NA	ZNF778-DT	175.104	-0.39204	0.206382	-1.89958	0.0574881	0.597303
ENSG00000223941.5	100874330	LINC01014	1.13868	-3.90427	2.05559	-1.89935	0.0575191
ENSG00000264578.1	NA	ENSG00000264578	252.14	-0.390756	0.205749	-1.89918	0.0575403	0.597303
ENSG00000255672.1	NA	ENSG00000255672	29.047	-0.691212	0.364027	-1.89879	0.0575918	0.597303
ENSG00000287237.1	NA	ENSG00000287237	15.0953	-1.03896	0.547183	-1.89875	0.0575976
ENSG00000282816.1	NA	ENSG00000282816	15.0437	-0.879175	0.463071	-1.89857	0.0576205
ENSG00000274124.1	NA	ENSG00000274124	10.4322	-1.14438	0.602923	-1.89805	0.0576901
ENSG00000261837.1	NA	ENSG00000261837	5.50027	1.50848	0.794932	1.89762	0.0577466
ENSG00000226576.1	NA	ENSG00000226576	11.5551	-1.06895	0.563348	-1.89749	0.0577628
ENSG00000286892.1	NA	ENSG00000286892	24.0276	-0.745496	0.392979	-1.89704	0.057823
ENSG00000286373.1	NA	ENSG00000286373	32.6113	-0.673612	0.355099	-1.89697	0.0578319	0.597441
ENSG00000287025.1	NA	ENSG00000287025	5.87135	1.50107	0.79162	1.89619	0.0579345
ENSG00000286782.1	NA	ENSG00000286782	24.7199	0.726145	0.383139	1.89525	0.0580589
ENSG00000228393.6	NA	LINC01004	557.329	0.360908	0.190433	1.89519	0.0580668	0.597441
ENSG00000289405.2	NA	ENSG00000289405	384.744	0.335209	0.176937	1.89451	0.0581569	0.597441
ENSG00000279712.1	NA	ENSG00000279712	47.787	0.535701	0.282972	1.89312	0.058342	0.597441
ENSG00000259033.2	NA	ENSG00000259033	102.739	-0.40299	0.212884	-1.89301	0.0583569	0.597441
ENSG00000286366.1	NA	ENSG00000286366	20.507	0.794921	0.419933	1.89297	0.0583616
ENSG00000265496.5	NA	ENSG00000265496	65.0097	-0.527446	0.278686	-1.89262	0.0584085	0.597441
ENSG00000293157.1	NA	ENSG00000293157	13.2301	0.905264	0.478315	1.89261	0.0584095
ENSG00000258274.1	101928731	CRADD-AS1	19.9452	0.864605	0.45691	1.89229	0.0584528
ENSG00000279605.1	NA	ENSG00000279605	608.403	-0.301926	0.159585	-1.89194	0.0584985	0.597441
ENSG00000245532.11	283131	NEAT1	96071.9	0.776632	0.41063	1.89132	0.0585817	0.597441
ENSG00000287740.1	NA	ENSG00000287740	3.6557	1.92224	1.01641	1.89121	0.0585964
ENSG00000233143.4	NA	DIRC3-AS1	376.739	-0.345764	0.182847	-1.89101	0.0586237	0.597441
ENSG00000253690.1	NA	ENSG00000253690	3.97863	-2.01782	1.06815	-1.88907	0.0588824
ENSG00000263165.1	NA	ENSG00000263165	277.359	-0.370835	0.196377	-1.88839	0.0589739	0.599852
ENSG00000287188.1	NA	ENSG00000287188	5.45891	1.52706	0.809273	1.88695	0.059167
ENSG00000289194.1	NA	ENSG00000289194	124.831	-0.416881	0.220971	-1.88659	0.0592156	0.599867
ENSG00000287967.1	NA	ENSG00000287967	298.246	-0.382351	0.202677	-1.8865	0.0592274	0.599867
ENSG00000287343.1	NA	ENSG00000287343	28.8593	0.683884	0.362641	1.88584	0.0593162	0.599867
ENSG00000226440.7	NA	LAMA4-AS1	20.1807	-0.845939	0.448592	-1.88577	0.0593264
ENSG00000214955.5	NA	ENSG00000214955	8.18936	1.16488	0.617725	1.88576	0.0593272
ENSG00000288034.1	124903376	ENSG00000288034	4.0298	1.85519	0.983867	1.88561	0.0593479
ENSG00000258099.1	102723619	ATXN2-AS	29.7762	0.638559	0.339097	1.88311	0.0596849	0.601913
ENSG00000235478.6	100996342	LINC01664	12.6336	0.955067	0.507333	1.88253	0.0597647
ENSG00000261404.7	101928035	PSMD7-DT	39.4446	0.711614	0.378026	1.88245	0.0597756	0.601913
ENSG00000231252.4	101926964	ENSG00000231252	58.4688	-0.505828	0.268797	-1.88182	0.0598606	0.601913
ENSG00000272154.5	NA	ENSG00000272154	81.7357	-0.430931	0.229156	-1.88051	0.0600384	0.602074
ENSG00000245385.2	NA	ENSG00000245385	274.895	-0.374552	0.199227	-1.88002	0.0601048	0.602074
ENSG00000136275.10	80099	PKD1L1-AS1	6.19249	1.41279	0.751724	1.8794	0.0601902
ENSG00000279860.1	NA	ENSG00000279860	2.33118	2.69995	1.43786	1.87776	0.0604141
ENSG00000279391.1	NA	ENSG00000279391	15.5743	0.896836	0.477786	1.87707	0.0605091
ENSG00000253347.1	NA	ENSG00000253347	21.5834	0.715994	0.381472	1.87692	0.0605285
ENSG00000289271.2	NA	ENSG00000289271	2.06484	2.91699	1.55425	1.87678	0.0605484
ENSG00000289365.1	NA	ENSG00000289365	16.6796	0.980286	0.522466	1.87627	0.0606183
ENSG00000285533.4	105369347	RELA-DT	116.678	-0.380752	0.203001	-1.87561	0.0607085	0.60697
ENSG00000231621.3	101927596	ANKRD44-AS1	5.80063	1.43371	0.76449	1.87537	0.0607412
ENSG00000231373.1	101927422	GNA14-AS1	2.97627	2.01856	1.07694	1.87434	0.060883
ENSG00000267568.6	105371899	ENSG00000267568	31.6375	-0.666252	0.355565	-1.87378	0.0609606	0.608339
ENSG00000287330.1	NA	ENSG00000287330	16.3521	0.942493	0.503261	1.87277	0.0610999
ENSG00000259968.3	NA	ENSG00000259968	2.4004	-2.34279	1.25148	-1.87201	0.0612049
ENSG00000236154.3	101929021	ENSG00000236154	5.34223	-1.41315	0.755349	-1.87086	0.0613647
ENSG00000279587.1	NA	ENSG00000279587	52.5818	-0.610859	0.326748	-1.86951	0.0615514	0.611947
ENSG00000291283.1	NA	ENSG00000291283	83.6669	0.438679	0.234651	1.86949	0.061554	0.611947
ENSG00000289961.1	NA	ENSG00000289961	15.7072	-0.937364	0.501433	-1.86937	0.0615713
ENSG00000289129.2	NA	ENSG00000289129	15.8707	1.1268	0.603573	1.86688	0.0619185
ENSG00000233451.1	NA	ENSG00000233451	1.31073	-3.4962	1.87412	-1.86552	0.0621085
ENSG00000267051.1	NA	ENSG00000267051	4.34195	-1.72796	0.926497	-1.86505	0.062175
ENSG00000257176.3	100506606	ENSG00000257176	147.923	-0.3381	0.181317	-1.86469	0.0622245	0.61745
ENSG00000288974.2	105372564	ENSG00000288974	4.61037	1.73669	0.931383	1.86463	0.0622329
ENSG00000279699.1	NA	ENSG00000279699	19.9618	0.881519	0.472758	1.86463	0.0622331
ENSG00000234527.1	NA	PCDH9-AS1	5.02255	-1.59134	0.853853	-1.86372	0.0623616
ENSG00000267580.1	NA	ENSG00000267580	17.5667	0.963969	0.517385	1.86316	0.0624402
ENSG00000288041.1	NA	ENSG00000288041	3.95514	-2.02124	1.08509	-1.86273	0.0625002
ENSG00000232956.10	285958	SNHG15	418.524	-0.354023	0.190096	-1.86234	0.0625547	0.618336
ENSG00000231690.5	80069	LINC00574	21.1962	-0.798213	0.428706	-1.86191	0.0626157
ENSG00000272211.1	NA	ENSG00000272211	90.7778	0.490123	0.263286	1.86156	0.0626647	0.618336
ENSG00000239791.2	NA	ENSG00000239791	350.948	-0.301976	0.16222	-1.86152	0.0626706	0.618336
ENSG00000259352.1	NA	ENSG00000259352	139.659	-0.401033	0.215525	-1.86073	0.0627823	0.618336
ENSG00000276445.1	NA	ENSG00000276445	22.4309	0.750616	0.403453	1.86048	0.0628175
ENSG00000269961.1	NA	ERBIN-DT	20.0115	-0.883774	0.475603	-1.85822	0.0631377
ENSG00000286597.1	NA	ENSG00000286597	2.37389	2.7094	1.45811	1.85816	0.0631465
ENSG00000290789.1	NA	ENSG00000290789	12.9029	-0.968272	0.521164	-1.8579	0.0631829
ENSG00000287647.1	NA	ENSG00000287647	15.307	0.964285	0.519035	1.85784	0.0631914
ENSG00000285314.1	NA	ENSG00000285314	1525.99	-0.283894	0.153038	-1.85505	0.0635894	0.623622
ENSG00000274578.1	NA	ENSG00000274578	29.4785	-0.802247	0.432627	-1.85436	0.0636872	0.623622
ENSG00000261266.2	NA	ENSG00000261266	70.5111	-0.47703	0.257282	-1.85411	0.0637231	0.623622
ENSG00000287705.1	NA	ENSG00000287705	44.9514	-0.578985	0.312351	-1.85363	0.0637916	0.623622
ENSG00000257761.3	124902964	ENSG00000257761	41.5947	-0.874631	0.472478	-1.85116	0.064147	0.625937
ENSG00000229401.1	106660610	MIR5689HG	2.02239	3.05205	1.65154	1.848	0.0646027
ENSG00000286307.1	NA	ENSG00000286307	81.001	0.408064	0.22093	1.84703	0.0647434	0.630591
ENSG00000288808.1	NA	ENSG00000288808	110.51	-0.436834	0.23662	-1.84614	0.0648714	0.630674
ENSG00000224100.1	NA	ENSG00000224100	3.5757	1.71878	0.931244	1.84568	0.0649383
ENSG00000233048.1	101929486	LINC01722	10.2823	1.13306	0.613921	1.84561	0.0649481
ENSG00000290525.1	400759	GBP1P1	8.66819	-1.22973	0.666999	-1.84368	0.0652304
ENSG00000245105.4	144571	A2M-AS1	44.0184	0.590866	0.320504	1.84355	0.0652483	0.63173
ENSG00000228302.2	NA	ENSG00000228302	599.225	-0.296817	0.161025	-1.84329	0.065286	0.63173
ENSG00000282793.1	NA	ENSG00000282793	1.99242	-3.20011	1.7364	-1.84295	0.0653359
ENSG00000225963.8	NA	ENSG00000225963	87.0539	-0.415243	0.225316	-1.84293	0.065339	0.63173
ENSG00000272449.3	NA	ENSG00000272449	11.3172	1.04658	0.567984	1.84263	0.0653832
ENSG00000291079.1	NA	ENSG00000291079	408.909	-0.281634	0.153125	-1.83924	0.0658794	0.635717
ENSG00000281469.1	NA	ENSG00000281469	9.47442	1.25834	0.684475	1.8384	0.0660037
ENSG00000291139.1	349152	DPY19L2P2	428.609	-0.2486	0.13523	-1.83835	0.0660114	0.635717
ENSG00000229739.4	102724919	PDC-AS1	37.4376	0.633628	0.345037	1.83641	0.0662974	0.635717
ENSG00000293422.1	NA	PRORSD1P	110.201	0.411711	0.224207	1.8363	0.0663135	0.635717
ENSG00000224043.9	NA	CCNT2-AS1	79.6584	-0.444233	0.242004	-1.83564	0.0664111	0.635717
ENSG00000223522.2	100505716	ENSG00000223522	110.817	0.432035	0.235414	1.83521	0.066474	0.635717
ENSG00000287433.1	NA	ENSG00000287433	8.83537	1.28963	0.703093	1.83423	0.0666198
ENSG00000256028.2	NA	ENSG00000256028	918.675	-0.290383	0.158381	-1.83344	0.0667371	0.636322
ENSG00000289552.2	NA	ENSG00000289552	30.0875	-0.719112	0.392279	-1.83316	0.0667782	0.636322
ENSG00000255067.1	NA	ENSG00000255067	4.66407	1.7499	0.95479	1.83276	0.0668382
ENSG00000280958.1	NA	ENSG00000280958	4.76317	1.54286	0.842259	1.83181	0.0669791
ENSG00000224034.1	110806285	LINC02561	1.725	3.06128	1.67224	1.83064	0.0671538
ENSG00000235886.1	NA	ENSG00000235886	2.95835	-2.23393	1.2208	-1.82989	0.0672658
ENSG00000279561.3	100132249	ENSG00000279561	162.784	-0.368485	0.201443	-1.82922	0.0673661	0.640767
ENSG00000267165.1	NA	CHMP1B-AS1	396.14	-0.382706	0.209588	-1.82599	0.0678513	0.641935
ENSG00000260478.2	NA	ENSG00000260478	5.94175	1.42053	0.778119	1.8256	0.0679112
ENSG00000226925.1	112577460	IL1R1-AS1	78.9978	-0.437631	0.239823	-1.82481	0.0680298	0.641935
ENSG00000275613.2	NA	ENSG00000275613	10.3701	1.15868	0.635478	1.82332	0.0682547
ENSG00000244459.4	NA	ENSG00000244459	6.94706	-1.55278	0.851693	-1.82317	0.0682775
ENSG00000293176.1	NA	RPSAP52	45.7683	-0.596253	0.327057	-1.82309	0.0682899	0.641935
ENSG00000291137.1	2630	GBAP1	948.654	-0.255019	0.139885	-1.82306	0.0682945	0.641935
ENSG00000285864.1	NA	ENSG00000285864	387.134	-0.329658	0.180849	-1.82283	0.0683285	0.641935
ENSG00000235512.1	NA	TAB3-AS2	224.011	-0.400264	0.219615	-1.82257	0.0683687	0.641935
ENSG00000225721.5	NA	ENSG00000225721	186.967	-0.374759	0.205799	-1.82099	0.0686077	0.641935
ENSG00000236209.1	NA	ENSG00000236209	9.0627	1.25991	0.69223	1.82008	0.0687471
ENSG00000233396.9	NA	LINC01719	307.937	-0.310951	0.170901	-1.81948	0.0688384	0.641935
ENSG00000235351.1	NA	ENSG00000235351	92.5048	-0.377678	0.207621	-1.81908	0.0688999	0.641935
ENSG00000287219.1	NA	ENSG00000287219	5.54295	-1.39644	0.767724	-1.81893	0.0689218
ENSG00000272114.1	NA	ENSG00000272114	86.0071	0.447789	0.2462	1.8188	0.0689422	0.641935
ENSG00000231999.8	400761	LRRC8C-DT	947.853	-0.304829	0.167668	-1.81806	0.0690555	0.641935
ENSG00000260597.1	NA	ENSG00000260597	99.0274	-0.492199	0.270735	-1.81801	0.0690623	0.641935
ENSG00000255629.1	NA	ENSG00000255629	154.498	-0.399787	0.219998	-1.81723	0.0691821	0.641935
ENSG00000257167.3	100128191	TMPO-AS1	406.829	-0.304623	0.167636	-1.81717	0.0691914	0.641935
ENSG00000287255.3	101929667	ENSG00000287255	6.89393	1.57154	0.865297	1.81619	0.0693417
ENSG00000287680.1	NA	ENSG00000287680	15.1908	0.956355	0.526609	1.81606	0.0693608
ENSG00000286205.1	NA	ENSG00000286205	11.4363	0.961581	0.529548	1.81585	0.0693932
ENSG00000267260.4	728485	ENSG00000267260	30.6656	-0.695861	0.383221	-1.81582	0.0693977	0.642046
ENSG00000259446.6	101928134	RYR3-DT	5.46659	-1.58951	0.875508	-1.81552	0.0694434
ENSG00000272163.2	NA	ENSG00000272163	364.422	-0.325438	0.179266	-1.81539	0.0694636	0.642046
ENSG00000247363.3	100507250	NUP107-DT	74.11	-0.420618	0.231782	-1.81471	0.0695681	0.642046
ENSG00000285280.2	NA	ENSG00000285280	65.3589	0.471267	0.260006	1.81252	0.0699053	0.642962
ENSG00000258177.1	NA	ENSG00000258177	110.627	-0.421136	0.232353	-1.81249	0.069911	0.642962
ENSG00000232363.1	NA	ENSG00000232363	1.47067	-3.55641	1.96412	-1.81069	0.0701892
ENSG00000278971.1	NA	ENSG00000278971	36.4992	-0.740065	0.408801	-1.81033	0.0702445	0.643901
ENSG00000272849.1	NA	ENSG00000272849	201.233	-0.37479	0.20713	-1.80944	0.0703819	0.643901
ENSG00000250842.1	NA	ENSG00000250842	2.60019	2.53682	1.40244	1.80887	0.070472
ENSG00000244268.1	NA	ENSG00000244268	0.979179	3.48389	1.92623	1.80866	0.0705046
ENSG00000290926.1	441242	LINC03006	99.3627	0.374317	0.206965	1.8086	0.0705127	0.643901
ENSG00000257270.1	NA	ENSG00000257270	239.444	-0.353422	0.195447	-1.80827	0.070564	0.643901
ENSG00000228839.5	101929760	PIK3IP1-DT	26.2285	-0.663528	0.367132	-1.80733	0.0707113
ENSG00000237594.2	150051	TIAM1-AS1	34.4794	-0.582976	0.322682	-1.80666	0.0708155	0.643901
ENSG00000266980.1	NA	ENSG00000266980	327.833	-0.292111	0.161761	-1.80581	0.0709473	0.643901
ENSG00000293112.1	NA	ENSG00000293112	2.60459	-2.59626	1.43785	-1.80565	0.0709725
ENSG00000245598.7	100506068	DACT3-AS1	311.805	0.321185	0.177984	1.80458	0.0711407	0.643901
ENSG00000228060.3	NA	PABPC4-AS1	855.67	-0.342268	0.189767	-1.80363	0.0712896	0.643901
ENSG00000234050.1	NA	ENSG00000234050	10.4975	0.994418	0.551405	1.80343	0.0713212
ENSG00000250961.2	NA	RMEL3	49.7114	-0.535758	0.297128	-1.80312	0.0713695	0.643901
ENSG00000231912.2	NA	ENSG00000231912	1.48827	3.05456	1.69406	1.8031	0.0713725
ENSG00000286504.1	NA	ENSG00000286504	7.01005	1.28794	0.714396	1.80284	0.0714129
ENSG00000267077.1	NA	ENSG00000267077	23.0867	-0.756011	0.419594	-1.80177	0.0715817
ENSG00000249352.4	NA	LINC02198	3.31967	1.90228	1.05587	1.80162	0.0716048
ENSG00000263276.1	NA	ENSG00000263276	31.4382	0.614943	0.341469	1.80087	0.0717226	0.643901
ENSG00000285910.1	101928866	ENSG00000285910	3.71439	-1.88973	1.04944	-1.80071	0.0717487
ENSG00000267131.1	101927855	ENSG00000267131	117.073	-0.416976	0.231584	-1.80054	0.0717757	0.643901
ENSG00000224995.1	101928770	LINC01526	0.978162	-3.80358	2.11256	-1.80047	0.0717872
ENSG00000256315.1	105369507	CADM1-AS1	60.3074	-0.622047	0.345579	-1.80001	0.0718587	0.643901
ENSG00000232581.1	NA	ENSG00000232581	284.634	-0.332894	0.185024	-1.79919	0.0719882	0.643901
ENSG00000214783.9	84820	POLR2J4	467.098	-0.287389	0.159778	-1.79868	0.0720692	0.643901
ENSG00000289372.2	NA	ENSG00000289372	21.9615	0.727991	0.404768	1.79854	0.0720916
ENSG00000293134.1	NA	PIN1P1	2.16953	-2.41841	1.34479	-1.79836	0.0721205
ENSG00000237787.5	152118	LINC02877	2.72093	-2.17246	1.20827	-1.79799	0.0721782
ENSG00000279175.1	NA	ENSG00000279175	51.7834	0.47718	0.265416	1.79785	0.0722	0.643901
ENSG00000229727.7	100506274	ENSG00000229727	92.212	0.456517	0.253926	1.79783	0.0722034	0.643901
ENSG00000251143.1	100128494	ENSG00000251143	3439.89	-0.281405	0.156571	-1.7973	0.0722875	0.643901
ENSG00000291071.1	100125556	FAM86JP	117.458	-0.368589	0.205148	-1.7967	0.0723839	0.643901
ENSG00000223525.1	NA	RABGAP1L-IT1	4.45667	1.82088	1.01352	1.7966	0.0723992
ENSG00000275180.2	NA	ENSG00000275180	35.0258	-0.616229	0.343182	-1.79564	0.0725526	0.643901
ENSG00000261243.1	NA	ENSG00000261243	56.2574	-0.549081	0.30598	-1.7945	0.0727335	0.643901
ENSG00000256306.1	NA	ENSG00000256306	5.29099	-1.51192	0.843034	-1.79343	0.0729049
ENSG00000286311.1	NA	ENSG00000286311	60.708	-0.491108	0.27384	-1.79341	0.0729073	0.643901
ENSG00000257759.2	NA	ENSG00000257759	9.08887	1.21081	0.675163	1.79337	0.0729143
ENSG00000236144.9	100506469	TMEM147-AS1	596.447	-0.269195	0.150109	-1.79333	0.0729199	0.643901
ENSG00000273321.1	NA	ENSG00000273321	3.93158	-1.89789	1.05854	-1.79293	0.072984
ENSG00000250033.5	641364	SLC7A11-AS1	283.459	0.474836	0.264876	1.79267	0.0730258	0.643901
ENSG00000235736.1	NA	ENSG00000235736	1.06735	3.72722	2.08038	1.79161	0.0731962
ENSG00000286898.1	NA	ENSG00000286898	394.512	-0.36737	0.205159	-1.79066	0.0733478	0.643901
ENSG00000260659.1	NA	ENSG00000260659	80.9431	-0.4388	0.245072	-1.79049	0.0733747	0.643901
ENSG00000287853.1	NA	ENSG00000287853	38.2617	0.579402	0.323696	1.78996	0.0734606	0.643901
ENSG00000279329.1	NA	ENSG00000279329	55.042	-0.491838	0.27479	-1.78987	0.0734753	0.643901
ENSG00000256661.1	NA	A2ML1-AS1	115.403	-0.435437	0.243342	-1.7894	0.07355	0.643901
ENSG00000203804.5	NA	ADAMTSL4-AS1	114.125	0.392853	0.219544	1.7894	0.0735504	0.643901
ENSG00000262967.1	NA	ENSG00000262967	639.583	-0.383056	0.214249	-1.7879	0.0737917	0.644944
ENSG00000248890.4	646576	HHIP-AS1	7.77631	1.19306	0.667301	1.78789	0.0737933
ENSG00000271871.1	NA	ENSG00000271871	14.6906	-0.875463	0.489868	-1.78714	0.0739151
ENSG00000235740.2	285740	PHACTR2-AS1	14.421	0.89617	0.501569	1.78673	0.0739804
ENSG00000225361.4	100506599	PPP1R26-AS1	146.29	0.36802	0.206065	1.78594	0.0741083	0.646641
ENSG00000290876.1	NA	ENSG00000290876	24.2621	0.676719	0.378991	1.78558	0.0741672
ENSG00000255790.6	NA	ENSG00000255790	13.1444	0.971015	0.544154	1.78445	0.0743509
ENSG00000251456.1	NA	ENSG00000251456	20.9753	-0.922968	0.51735	-1.78403	0.0744189
ENSG00000264598.1	NA	ENSG00000264598	1.43292	-3.27822	1.83833	-1.78326	0.0745442
ENSG00000251679.1	NA	ENSG00000251679	2.48915	2.28609	1.28224	1.78289	0.0746046
ENSG00000279207.1	NA	ENSG00000279207	731.907	0.249631	0.140078	1.78209	0.0747348	0.650838
ENSG00000237017.1	NA	PRPF31-AS1	422.948	-0.292155	0.164024	-1.78117	0.0748843	0.650838
ENSG00000235706.9	400242	DICER1-AS1	170.832	-0.32122	0.180471	-1.77989	0.0750936	0.650838
ENSG00000288030.1	NA	ENSG00000288030	12.0713	-1.02578	0.576434	-1.77953	0.0751534
ENSG00000224645.1	NA	ENSG00000224645	348.642	-0.344221	0.193524	-1.7787	0.0752885	0.650838
ENSG00000266456.1	NA	ENSG00000266456	39.5249	0.495522	0.278664	1.7782	0.0753706	0.650838
ENSG00000274001.1	NA	ENSG00000274001	33.4437	-0.696179	0.391707	-1.77729	0.0755197	0.650838
ENSG00000287333.1	NA	ENSG00000287333	3.48698	1.81479	1.02123	1.77707	0.0755564
ENSG00000260304.1	NA	ENSG00000260304	1255.89	-0.276585	0.155643	-1.77704	0.0755612	0.650838
ENSG00000263884.2	NA	THOC1-DT	29.8299	0.59883	0.337011	1.77688	0.0755872	0.650838
ENSG00000290831.1	260294	NSUN5P2	1020.07	-0.279038	0.157098	-1.77621	0.0756989	0.650838
ENSG00000269985.2	101927972	FARS2-AS1	12.1856	0.880527	0.495736	1.7762	0.0756995
ENSG00000251573.2	100287592	LINC02106	15.557	-0.8483	0.477603	-1.77616	0.0757063
ENSG00000268754.4	NA	LINC01081	6.20978	-1.23978	0.698596	-1.77468	0.0759507
ENSG00000260958.3	105371200	ENSG00000260958	24.6927	0.693873	0.391194	1.77373	0.0761076
ENSG00000272699.1	NA	ENSG00000272699	15.4378	0.848257	0.478419	1.77304	0.0762213
ENSG00000280273.2	NA	ENSG00000280273	113.952	-0.365666	0.206274	-1.77272	0.0762745	0.65472
ENSG00000261803.2	100996345	LINC02140	5.59732	1.62338	0.916255	1.77175	0.0764357
ENSG00000281327.4	NA	LINC01338	14.151	0.883915	0.498893	1.77175	0.0764359
ENSG00000237772.2	114515520	LINC02631	16.6432	0.907953	0.512627	1.77118	0.0765313
ENSG00000256546.4	100506691	LINC02985	96.3365	-0.389778	0.220127	-1.7707	0.076611	0.655853
ENSG00000265519.1	NA	ENSG00000265519	52.4572	-0.538475	0.304149	-1.77043	0.0766549	0.655853
ENSG00000259053.1	NA	ENSG00000259053	287.291	-0.325041	0.183707	-1.76934	0.0768369	0.65594
ENSG00000249604.1	NA	ENSG00000249604	30.7716	-0.638721	0.361088	-1.76888	0.0769135	0.65594
ENSG00000226302.1	NA	ENSG00000226302	2.73467	2.30606	1.30445	1.76784	0.0770871
ENSG00000272721.5	NA	EIF2B5-DT	19.634	0.769711	0.435467	1.76755	0.0771356
ENSG00000235410.1	NA	ENSG00000235410	5.02558	1.59759	0.904049	1.76715	0.0772039
ENSG00000261204.1	NA	ENSG00000261204	10.3618	1.09716	0.620991	1.76678	0.0772646
ENSG00000274902.1	NA	ENSG00000274902	6.53878	-1.36854	0.77468	-1.76658	0.0772978
ENSG00000253320.7	NA	MAILR	152.57	0.310218	0.175618	1.76643	0.0773233	0.658371
ENSG00000279314.1	NA	ENSG00000279314	10.0682	1.09632	0.620809	1.76596	0.0774025
ENSG00000222007.6	NA	ENSG00000222007	14.5449	0.835239	0.473029	1.76573	0.077442
ENSG00000267414.1	101927943	SETBP1-DT	30.6581	-0.680325	0.385434	-1.76509	0.077549	0.658554
ENSG00000285967.1	646719	NIPBL-DT	711.935	-0.27899	0.158085	-1.76482	0.0775944	0.658554
ENSG00000260148.1	NA	CPNE2-DT	1.08934	3.52299	1.99648	1.7646	0.0776311
ENSG00000259554.1	NA	ENSG00000259554	2.1509	-2.74605	1.5575	-1.76311	0.0778816
ENSG00000267081.1	NA	ENSG00000267081	2.1073	-2.23493	1.2686	-1.76172	0.0781165
ENSG00000238097.3	101929337	LINC02037	27.6131	-0.67967	0.38593	-1.76112	0.0782175
ENSG00000248027.1	100128386	ARHGAP42-AS1	3.44378	1.88109	1.06847	1.76054	0.0783162
ENSG00000291199.1	343052	ENSG00000291199	17.9273	0.779444	0.442851	1.76006	0.0783975
ENSG00000279035.1	NA	ENSG00000279035	224.426	-0.36413	0.206921	-1.75976	0.0784492	0.66474
ENSG00000229382.1	NA	ENSG00000229382	1.35283	-3.04406	1.73212	-1.75742	0.0788463
ENSG00000237954.7	NA	ENSG00000237954	9.44433	-1.63806	0.932141	-1.75731	0.0788643
ENSG00000285560.1	NA	ENSG00000285560	18.1779	0.771433	0.439152	1.75664	0.0789792
ENSG00000276403.1	NA	ENSG00000276403	2.94578	-1.94038	1.10476	-1.75639	0.0790218
ENSG00000253627.1	NA	ENSG00000253627	2.38782	-2.6568	1.51279	-1.75623	0.0790498
ENSG00000205861.13	542767	PCOTH	13.562	-0.899298	0.512223	-1.75568	0.0791435
ENSG00000249797.2	NA	LINC02147	4.53557	-1.68266	0.960409	-1.75203	0.0797688
ENSG00000286154.1	NA	ENSG00000286154	11.555	0.90855	0.518772	1.75135	0.0798858
ENSG00000241457.1	NA	PLSCR5-AS1	1.10255	3.73588	2.1342	1.75048	0.0800349
ENSG00000232767.2	NA	HSPA12A-AS1	149.22	-0.37105	0.211994	-1.75029	0.0800681	0.677371
ENSG00000273113.1	NA	ENSG00000273113	19.8017	0.724231	0.413929	1.74965	0.0801786
ENSG00000269931.2	NA	ENSG00000269931	2.91839	2.15287	1.23068	1.74934	0.0802323
ENSG00000237738.1	100874342	RNF216-IT1	12.8366	0.888351	0.50811	1.74834	0.0804047
ENSG00000233785.1	NA	SAT1-DT	5.21462	1.42764	0.816767	1.74791	0.0804789
ENSG00000261270.1	NA	ENSG00000261270	13.6885	0.860919	0.492894	1.74666	0.0806963
ENSG00000262413.1	NA	ENSG00000262413	3546.76	-0.322835	0.184854	-1.74643	0.0807359	0.680641
ENSG00000253125.1	NA	ENSG00000253125	16.8032	0.745604	0.427008	1.74611	0.0807914
ENSG00000289507.1	NA	ENSG00000289507	49.3712	-0.490623	0.281118	-1.74526	0.0809398	0.680641
ENSG00000279689.1	NA	ENSG00000279689	1565.04	-0.318233	0.182424	-1.74447	0.0810763	0.680641
ENSG00000234055.1	NA	ENSG00000234055	142.97	-0.376724	0.215959	-1.74443	0.0810848	0.680641
ENSG00000197291.9	100190938	RAMP2-AS1	113.68	-0.35701	0.204672	-1.7443	0.0811064	0.680641
ENSG00000225833.1	104798195	ACE2-DT	1.57379	3.28536	1.88442	1.74343	0.081259
ENSG00000266850.1	101927571	ENSG00000266850	9.94408	-0.962003	0.551906	-1.74306	0.081324
ENSG00000272657.1	NA	ENSG00000272657	295.765	0.342486	0.196537	1.74261	0.0814025	0.680641
ENSG00000250748.6	105369187	MSRB3-AS1	630.899	-0.288601	0.165655	-1.74218	0.0814769	0.680641
ENSG00000279103.1	NA	ENSG00000279103	81.3438	0.476821	0.273787	1.74157	0.0815829	0.680641
ENSG00000279530.2	NA	ENSG00000279530	100.936	-0.404613	0.232358	-1.74133	0.0816256	0.680641
ENSG00000235532.2	100507612	LINC00402	17.6577	0.795142	0.456935	1.74017	0.0818299
ENSG00000287465.1	NA	ENSG00000287465	1.13992	3.29361	1.89347	1.73946	0.0819541
ENSG00000255026.1	NA	ENSG00000255026	52.2659	0.557279	0.320417	1.73923	0.0819945	0.680641
ENSG00000237637.1	NA	FRY-AS1	24.4973	0.753273	0.43314	1.7391	0.0820175
ENSG00000270755.1	NA	ENSG00000270755	14.0851	-0.910549	0.52361	-1.73898	0.0820378
ENSG00000267746.1	NA	ENSG00000267746	18.5935	-0.741835	0.426904	-1.73771	0.0822619
ENSG00000234072.1	NA	GTF3C2-AS2	922.004	-0.241577	0.139059	-1.73722	0.0823476	0.680641
ENSG00000233073.2	NA	GRM3-AS1	61.9	0.491666	0.28309	1.73679	0.0824249	0.680641
ENSG00000225903.1	NA	ENSG00000225903	3.21387	-2.00244	1.15309	-1.73659	0.0824597
ENSG00000261114.1	NA	ENSG00000261114	8.18842	1.14374	0.658645	1.7365	0.0824758
ENSG00000214401.6	644246	KANSL1-AS1	77.665	-0.423695	0.244039	-1.73618	0.0825323	0.680641
ENSG00000246851.1	NA	ENSG00000246851	152.269	-0.363779	0.209558	-1.73594	0.0825748	0.680641
ENSG00000254080.1	NA	LINC03071	5.34981	1.44813	0.834266	1.73582	0.0825964
ENSG00000236088.12	100874058	COX10-DT	868.339	-0.266478	0.153641	-1.73442	0.0828429	0.680641
ENSG00000289982.1	NA	ENSG00000289982	7.37076	-1.15999	0.668983	-1.73397	0.0829241
ENSG00000203706.9	NA	SERTAD4-AS1	80.4545	-0.418676	0.241465	-1.7339	0.0829366	0.680641
ENSG00000272143.2	283481	FGF14-AS2	194.035	-0.693943	0.400249	-1.73378	0.0829573	0.680641
ENSG00000255839.1	NA	ENSG00000255839	43.6167	-0.536415	0.309459	-1.7334	0.0830253	0.680641
ENSG00000268947.1	NA	ENSG00000268947	72.5381	-0.426073	0.245854	-1.73303	0.0830898	0.680641
ENSG00000267934.1	NA	ENSG00000267934	104.309	0.469871	0.271145	1.73291	0.0831116	0.680641
ENSG00000243150.6	100996447	MLF1-DT	165.882	-0.401271	0.231597	-1.73263	0.0831622	0.680641
ENSG00000286408.1	NA	ENSG00000286408	15.1388	-0.843045	0.486798	-1.73182	0.0833062
ENSG00000259081.1	NA	ENSG00000259081	53.0654	-0.445644	0.257407	-1.73128	0.083401	0.680777
ENSG00000258092.1	NA	ENSG00000258092	602.658	0.412705	0.238409	1.73108	0.0834368	0.680777
ENSG00000261187.1	NA	ENSG00000261187	26.3684	0.674774	0.390012	1.73014	0.0836054
ENSG00000236292.1	NA	USH2A-AS1	2.1441	-2.43993	1.41028	-1.7301	0.083612
ENSG00000270002.1	NA	ENSG00000270002	13.9324	0.869056	0.50234	1.73001	0.0836279
ENSG00000286227.1	NA	ENSG00000286227	3.566	-1.75188	1.01281	-1.72972	0.0836795
ENSG00000243620.2	NA	ENSG00000243620	7.53649	-1.09366	0.632573	-1.72891	0.0838251
ENSG00000286210.1	NA	ENSG00000286210	4.33803	-1.55387	0.898773	-1.72888	0.08383
ENSG00000286031.1	NA	ENSG00000286031	45.0133	-0.494126	0.28589	-1.72838	0.0839202	0.683665
ENSG00000266283.1	NA	ENSG00000266283	2.51456	2.00368	1.15933	1.72831	0.0839325
ENSG00000256325.1	NA	ENSG00000256325	22.2467	0.744391	0.430709	1.72829	0.0839356
ENSG00000250740.1	NA	ENSG00000250740	1.47972	3.27047	1.89338	1.72733	0.0841092
ENSG00000245556.5	728769	SCAMP1-AS1	339.027	-0.2731	0.158133	-1.72703	0.0841631	0.684587
ENSG00000288949.1	NA	ENSG00000288949	4.13362	1.88295	1.09091	1.72603	0.0843424
ENSG00000259810.2	NA	ENSG00000259810	9.75761	0.992933	0.575298	1.72595	0.0843571
ENSG00000286828.1	NA	ENSG00000286828	25.7297	0.637874	0.369683	1.72546	0.0844443
ENSG00000258537.6	145438	FRMD6-AS2	90.4806	-0.411283	0.238494	-1.7245	0.0846182	0.686912
ENSG00000287678.1	NA	ENSG00000287678	125.473	-0.38679	0.224465	-1.72317	0.0848581	0.686912
ENSG00000255390.1	NA	DCHS1-AS1	777.574	-0.303009	0.175849	-1.72312	0.0848674	0.686912
ENSG00000257815.9	101928062	PRANCR	184.323	0.318806	0.185078	1.72255	0.0849694	0.686912
ENSG00000290124.1	NA	ENSG00000290124	7.62011	1.34386	0.780488	1.72183	0.0851009
ENSG00000287879.1	NA	ENSG00000287879	22.4748	0.632513	0.367405	1.72157	0.0851479
ENSG00000271109.2	NA	LINC03049	24.5801	-0.636927	0.369995	-1.72145	0.0851695
ENSG00000290077.1	NA	ENSG00000290077	3.80118	1.69107	0.98245	1.72128	0.0852009
ENSG00000247049.2	NA	ENSG00000247049	63.664	-0.406855	0.236519	-1.72018	0.0854005	0.687916
ENSG00000233589.1	NA	ENSG00000233589	109.249	-0.401085	0.233209	-1.71986	0.0854585	0.687916
ENSG00000249304.1	NA	ENSG00000249304	23.7473	0.79086	0.459869	1.71975	0.0854781
ENSG00000268095.1	101928571	ZNF649-AS1	17.3438	0.823801	0.479184	1.71918	0.0855822
ENSG00000288035.1	NA	ENSG00000288035	81.7228	-0.407131	0.236851	-1.71893	0.0856268	0.687916
ENSG00000255429.1	NA	ENSG00000255429	0.72685	-3.93913	2.2922	-1.71849	0.0857073
ENSG00000268985.1	NA	ENSG00000268985	1.65875	2.92142	1.7	1.71848	0.0857094
ENSG00000251034.2	NA	ENSG00000251034	120.807	0.341981	0.199009	1.71841	0.0857212	0.687916
ENSG00000289486.2	NA	ENSG00000289486	39.5288	0.527456	0.306967	1.71828	0.0857452	0.687916
ENSG00000230590.13	100302692	FTX	3782.72	0.350516	0.204193	1.7166	0.0860531	0.6884
ENSG00000232732.11	101927687	ENSG00000232732	30.9702	0.58289	0.339576	1.71652	0.0860662	0.6884
ENSG00000274251.1	NA	ENSG00000274251	16.4174	0.830359	0.483887	1.71602	0.0861584
ENSG00000269918.1	NA	ENSG00000269918	125.436	0.388475	0.226517	1.71499	0.0863462	0.689394
ENSG00000224805.2	100874253	LINC00853	2.19023	2.51255	1.46552	1.71444	0.086448
ENSG00000272103.2	NA	ENSG00000272103	50.7223	0.518254	0.302291	1.71442	0.0864517	0.689394
ENSG00000293338.1	NA	ENSG00000293338	23.3276	0.702334	0.409721	1.71418	0.0864963
ENSG00000234497.5	101927320	ERICH3-AS1	10.7965	-1.11851	0.652528	-1.71412	0.0865069
ENSG00000263159.1	NA	ENSG00000263159	1.75029	-2.68725	1.56815	-1.71364	0.0865948
ENSG00000285895.1	NA	ENSG00000285895	2.45359	2.16129	1.26186	1.71278	0.0867531
ENSG00000278737.1	NA	ENSG00000278737	5.70019	1.31828	0.770261	1.71147	0.0869937
ENSG00000228237.5	100130197	EFCAB14-AS1	164.649	-0.340488	0.1991	-1.71014	0.08724	0.693973
ENSG00000278351.1	NA	ENSG00000278351	2.73496	1.77076	1.03559	1.70991	0.0872818
ENSG00000224621.1	NA	ENSG00000224621	4.89466	1.38952	0.812895	1.70935	0.0873858
ENSG00000233456.1	NA	LINC01077	1.50884	3.05616	1.78893	1.70837	0.0875684
ENSG00000228192.10	NA	ZNF691-DT	152.451	-0.303908	0.177904	-1.70827	0.0875861	0.693973
ENSG00000248789.5	105378960	LINC02118	12.9819	-0.960016	0.562067	-1.70801	0.0876345
ENSG00000279361.1	NA	ENSG00000279361	20.2588	0.707975	0.414601	1.70761	0.0877093
ENSG00000248254.1	NA	ENSG00000248254	97.9698	-0.398904	0.233667	-1.70715	0.0877949	0.693973
ENSG00000288836.1	NA	ENSG00000288836	3.2153	-1.98518	1.16302	-1.70692	0.0878367
ENSG00000279716.1	NA	ENSG00000279716	374.672	-0.307019	0.179914	-1.70648	0.0879192	0.693973
ENSG00000274253.6	283683	ENSG00000274253	120.453	-0.360286	0.211152	-1.70629	0.0879535	0.693973
ENSG00000240219.1	NA	ENSG00000240219	13.357	0.89601	0.525507	1.70504	0.0881868
ENSG00000203684.5	574432	IBA57-DT	37.9456	-0.558974	0.327922	-1.70459	0.08827	0.693973
ENSG00000288744.1	NA	ENSG00000288744	42.9935	-0.521688	0.306309	-1.70314	0.0885411	0.693973
ENSG00000272033.1	NA	ENSG00000272033	32.7795	0.568495	0.333873	1.70273	0.0886193	0.693973
ENSG00000235448.3	101929467	LURAP1L-AS1	24.6441	0.631626	0.370977	1.7026	0.0886427
ENSG00000291072.1	84809	ENSG00000291072	990.027	-0.210165	0.123442	-1.70254	0.0886537	0.693973
ENSG00000233893.2	101409257	EZR-AS1	50.6301	-0.526927	0.309565	-1.70216	0.0887262	0.693973
ENSG00000276980.1	NA	ENSG00000276980	6.42544	-1.28384	0.754251	-1.70214	0.0887286
ENSG00000289222.2	NA	ENSG00000289222	50.8383	0.466578	0.274364	1.70058	0.0890218	0.693973
ENSG00000275857.1	NA	ENSG00000275857	124.182	-0.332015	0.195258	-1.70039	0.0890568	0.693973
ENSG00000255164.1	NA	ENSG00000255164	5.55945	1.63455	0.961485	1.70002	0.0891265
ENSG00000272361.2	NA	ENSG00000272361	9.24982	0.904457	0.532179	1.69953	0.0892185
ENSG00000215023.2	NA	ENSG00000215023	19.9393	0.729582	0.429467	1.69881	0.0893553
ENSG00000285833.1	NA	ENSG00000285833	103.99	0.330892	0.194794	1.69868	0.0893796	0.693973
ENSG00000228043.5	NA	SPOPL-DT	36.0409	0.606474	0.357104	1.69831	0.0894492	0.693973
ENSG00000273987.1	NA	ENSG00000273987	25.245	-0.619952	0.365098	-1.69804	0.0894997
ENSG00000259656.1	NA	ENSG00000259656	11.1989	0.959472	0.565051	1.69803	0.0895025
ENSG00000281501.1	NA	SEPSECS-AS1	118.245	0.359183	0.211544	1.69792	0.0895237	0.693973
ENSG00000287872.1	NA	ENSG00000287872	20.6285	0.730285	0.430178	1.69763	0.0895772
ENSG00000277151.1	NA	ENSG00000277151	79.187	0.465571	0.27426	1.69755	0.0895923	0.693973
ENSG00000204387.14	50854	SNHG32	162.189	-0.382207	0.225293	-1.69648	0.0897943	0.693973
ENSG00000278918.1	NA	ENSG00000278918	176.919	-0.323835	0.190896	-1.6964	0.089811	0.693973
ENSG00000290854.1	NA	ENSG00000290854	730.523	-0.27548	0.162398	-1.69633	0.0898238	0.693973
ENSG00000288912.1	124901131	ENSG00000288912	0.948848	-3.65433	2.15488	-1.69584	0.089916
ENSG00000276107.1	NA	THBS1-IT1	20.9952	-0.770336	0.454301	-1.69565	0.0899519
ENSG00000289019.1	124900711	ENSG00000289019	32.0424	0.627169	0.369875	1.69562	0.0899572	0.693973
ENSG00000256551.2	100996679	LINC02369	4.73699	-1.48779	0.877613	-1.69526	0.0900256
ENSG00000242540.3	NA	ENSG00000242540	140.13	-0.363728	0.214572	-1.69513	0.09005	0.693973
ENSG00000230526.1	NA	ENSG00000230526	2.38569	-2.22499	1.31322	-1.6943	0.090208
ENSG00000263272.1	NA	ENSG00000263272	456.229	-0.234479	0.138416	-1.69402	0.0902622	0.693973
ENSG00000280187.2	NA	ENSG00000280187	118.572	-0.335517	0.19809	-1.69376	0.0903101	0.693973
ENSG00000289208.1	NA	ENSG00000289208	13.6899	0.819856	0.484404	1.6925	0.0905497
ENSG00000267722.1	NA	ENSG00000267722	2.45474	-2.40581	1.42189	-1.69198	0.0906503
ENSG00000268203.1	NA	ENSG00000268203	18.5097	-0.78093	0.461613	-1.69174	0.0906957
ENSG00000237424.1	84793	FOXD2-AS1	11.1905	-1.02815	0.607807	-1.69158	0.0907256
ENSG00000183643.4	145858	C15orf32	5.44994	-1.35771	0.802929	-1.69094	0.090848
ENSG00000260941.1	644242	LINC00622	110.909	0.421546	0.249326	1.69074	0.0908862	0.693973
ENSG00000272372.1	NA	ENSG00000272372	31.005	-0.632477	0.374148	-1.69045	0.0909423	0.693973
ENSG00000259650.1	105370890	ENSG00000259650	3.07985	-1.96439	1.16208	-1.69042	0.0909479
ENSG00000218416.4	100130449	GPC1-AS1	60.9325	0.45942	0.272016	1.68894	0.0912303	0.693973
ENSG00000224057.2	100507500	EGFR-AS1	84.6151	-0.380464	0.22529	-1.68878	0.0912616	0.693973
ENSG00000261474.1	NA	ENSG00000261474	88.1914	-0.406107	0.240494	-1.68863	0.0912899	0.693973
ENSG00000270574.1	NA	ENSG00000270574	101.442	0.401318	0.237687	1.68843	0.0913289	0.693973
ENSG00000233021.2	NA	ENSG00000233021	52.2245	-0.541124	0.32052	-1.68827	0.0913597	0.693973
ENSG00000179253.3	100128310	ENSG00000179253	3.49188	-2.05771	1.21886	-1.68823	0.0913665
ENSG00000234423.2	101927554	LINC01250	39.2225	-0.491878	0.291452	-1.68768	0.0914718	0.693973
ENSG00000288597.1	NA	ENSG00000288597	109.762	0.380299	0.22534	1.68767	0.0914746	0.693973
ENSG00000280927.1	285463	CTBP1-AS	1036.11	-0.281101	0.166584	-1.68745	0.0915171	0.693973
ENSG00000269148.1	NA	ENSG00000269148	184.726	-0.324469	0.19233	-1.68704	0.0915954	0.693973
ENSG00000290859.1	NA	ENSG00000290859	4.45439	-1.74823	1.03649	-1.68669	0.0916639
ENSG00000230789.1	100874372	ARHGAP26-IT1	5.34153	1.36706	0.81056	1.68656	0.0916882
ENSG00000288933.2	NA	ENSG00000288933	218.896	-0.333794	0.197919	-1.68652	0.091696	0.693973
ENSG00000206417.8	NA	H1-10-AS1	453.05	-0.316364	0.18762	-1.68619	0.0917586	0.693973
ENSG00000286424.1	NA	ENSG00000286424	9.31989	1.00829	0.598024	1.68603	0.0917897
ENSG00000287068.1	NA	ENSG00000287068	2.58163	2.36333	1.4018	1.68593	0.0918098
ENSG00000259453.1	NA	ENSG00000259453	7.91782	1.14549	0.679684	1.68533	0.0919245
ENSG00000279331.1	55472	RBM12B-AS1	65.922	-0.436221	0.258915	-1.68481	0.092026	0.694141
ENSG00000257386.1	NA	ENSG00000257386	587.603	-0.349759	0.207752	-1.68354	0.0922697	0.694141
ENSG00000269609.6	100505761	C10orf95-AS1	375.091	-0.261629	0.15541	-1.68348	0.0922826	0.694141
ENSG00000258745.1	NA	ENSG00000258745	153.935	-0.38389	0.228088	-1.68308	0.0923597	0.694141
ENSG00000285987.1	NA	ENSG00000285987	5.85549	1.33614	0.793944	1.68292	0.0923908
ENSG00000243550.3	NA	LINC01214	3.40216	-1.84016	1.09373	-1.68246	0.092479
ENSG00000272328.1	NA	ENSG00000272328	4.43848	-1.62344	0.964972	-1.68237	0.0924962
ENSG00000248490.2	NA	ENSG00000248490	1.53778	2.93509	1.74536	1.68166	0.0926357
ENSG00000250385.2	NA	ENSG00000250385	3.57404	-1.72237	1.02423	-1.68163	0.092641
ENSG00000279711.1	NA	ENSG00000279711	7.42215	-1.10421	0.656716	-1.68141	0.0926824
ENSG00000256915.2	NA	ENSG00000256915	55.258	-0.562888	0.334832	-1.68111	0.092742	0.694141
ENSG00000248152.2	105377373	ANK2-AS1	30.0986	0.622537	0.370353	1.68093	0.0927765	0.694141
ENSG00000231754.4	NA	ENSG00000231754	6.72747	-1.15912	0.689943	-1.68002	0.0929541
ENSG00000259289.2	102723481	SMASR	2.49	1.98319	1.18065	1.67975	0.0930056
ENSG00000228203.8	386597	GRASLND	761.41	-0.294561	0.175399	-1.67938	0.0930783	0.694141
ENSG00000284471.1	NA	ENSG00000284471	10.0937	0.904628	0.538778	1.67904	0.093145
ENSG00000250592.1	NA	ENSG00000250592	5.68618	1.16489	0.693827	1.67893	0.0931661
ENSG00000267576.1	NA	ENSG00000267576	507.706	-0.335022	0.199583	-1.67861	0.093229	0.694141
ENSG00000224865.8	101928782	ENSG00000224865	55.4482	-0.445607	0.265503	-1.67835	0.0932793	0.694141
ENSG00000262768.2	NA	ENSG00000262768	11.1675	-1.02283	0.609443	-1.6783	0.0932878
ENSG00000280219.1	NA	ENSG00000280219	142.665	-0.340874	0.203201	-1.67752	0.0934404	0.694141
ENSG00000271199.1	NA	ENSG00000271199	19.1884	0.872988	0.520682	1.67662	0.0936161
ENSG00000279544.1	NA	ENSG00000279544	52.6428	0.527022	0.314416	1.67619	0.0937004	0.694141
ENSG00000231509.1	NA	ENSG00000231509	6.2546	1.15442	0.689187	1.67505	0.0939254
ENSG00000258422.6	NA	ENSG00000258422	12.2157	-0.849025	0.506893	-1.67496	0.0939418
ENSG00000245498.7	100507283	MSANTD2-AS1	202.6	-0.265796	0.158745	-1.67436	0.0940591	0.694141
ENSG00000278621.1	NA	THBS1-AS1	433.539	-0.365261	0.218173	-1.67418	0.0940952	0.694141
ENSG00000278979.1	NA	ENSG00000278979	7.15127	1.21869	0.727956	1.67412	0.0941066
ENSG00000269110.1	NA	ENSG00000269110	98.722	-0.389128	0.232486	-1.67377	0.0941749	0.694141
ENSG00000279778.1	NA	ENSG00000279778	8.19662	-1.09442	0.654099	-1.67318	0.0942922
ENSG00000271382.1	NA	ENSG00000271382	7.1703	1.10694	0.661717	1.67284	0.0943595
ENSG00000271380.1	NA	ENSG00000271380	337.343	-0.346681	0.20727	-1.67261	0.0944046	0.694141
ENSG00000236305.3	105375430	SLC12A9-AS1	20.7569	0.748136	0.447307	1.67253	0.0944194
ENSG00000268061.6	NA	NAPA-AS1	236.18	-0.330082	0.197357	-1.67251	0.094423	0.694141
ENSG00000286384.1	NA	ENSG00000286384	4.08844	1.73156	1.03566	1.67195	0.0945349
ENSG00000224961.3	NA	LINC01752	3.28571	1.89926	1.13612	1.67171	0.0945811
ENSG00000224328.1	106478956	MDC1-AS1	106.909	-0.36032	0.215544	-1.67168	0.0945875	0.694141
ENSG00000279284.1	NA	ENSG00000279284	1.17531	-3.12289	1.86829	-1.67152	0.0946181
ENSG00000259943.2	NA	ZMPSTE24-DT	105.776	-0.378021	0.226382	-1.66984	0.0949513	0.694141
ENSG00000286216.1	NA	ENSG00000286216	33.1895	0.610102	0.365416	1.66961	0.0949962	0.694141
ENSG00000229261.1	101928994	ENSG00000229261	3.71198	1.66408	0.997068	1.66897	0.0951224
ENSG00000255182.2	NA	ENSG00000255182	776.637	-0.257077	0.154036	-1.66894	0.0951288	0.694141
ENSG00000259773.1	NA	ENSG00000259773	180.716	-0.354698	0.212595	-1.66842	0.0952331	0.694141
ENSG00000225975.8	101927621	ZNF567-DT	256.979	0.271776	0.162933	1.66802	0.0953116	0.694141
ENSG00000293370.1	NA	ENSG00000293370	11.6331	-0.985196	0.590707	-1.66783	0.0953503
ENSG00000261471.1	NA	ENSG00000261471	16.4519	0.77643	0.465662	1.66737	0.0954416
ENSG00000284738.2	101928059	ENSG00000284738	99.4744	-0.342528	0.205457	-1.66715	0.0954843	0.694141
ENSG00000272800.3	NA	ENSG00000272800	29.1936	0.635751	0.381531	1.66631	0.0956509	0.694141
ENSG00000266929.1	NA	ENSG00000266929	110.682	-0.357272	0.214446	-1.66603	0.0957083	0.694141
ENSG00000280180.1	NA	ENSG00000280180	475.518	-0.264651	0.158873	-1.6658	0.0957532	0.694141
ENSG00000271904.1	NA	ENSG00000271904	1.05801	3.3029	1.98296	1.66565	0.0957837
ENSG00000290839.1	NA	ENSG00000290839	200.645	-0.284497	0.170849	-1.66519	0.0958739	0.694141
ENSG00000259887.1	105369971	FIGNL2-DT	56.3723	-0.458706	0.275515	-1.6649	0.095932	0.694141
ENSG00000237940.3	102723927	LINC01238	202.698	-0.384105	0.230707	-1.6649	0.0959325	0.694141
ENSG00000286952.1	124909384	ENSG00000286952	6.867	1.17288	0.704511	1.66481	0.0959499
ENSG00000261357.1	NA	ENSG00000261357	5.46345	1.54952	0.931464	1.66353	0.0962056
ENSG00000245571.7	101927204	FAM111A-DT	111.951	-0.383562	0.230581	-1.66346	0.0962204	0.694141
ENSG00000279277.2	NA	ENSG00000279277	40.7592	0.512821	0.308345	1.66314	0.096284	0.694141
ENSG00000270050.3	NA	ENSG00000270050	17.3298	0.730002	0.438994	1.6629	0.096333
ENSG00000236266.1	NA	ENSG00000236266	120.88	-0.364994	0.219503	-1.66282	0.0963478	0.694141
ENSG00000272762.5	NA	ENSG00000272762	307.251	-0.273173	0.164324	-1.66241	0.096431	0.694141
ENSG00000234327.10	101928000	ZNF232-AS1	87.3551	-0.387772	0.233357	-1.66171	0.0965716	0.694141
ENSG00000178803.12	646023	ADORA2A-AS1	93.92	-0.356237	0.214414	-1.66145	0.0966238	0.694141
ENSG00000281016.1	NA	ENSG00000281016	39.9593	0.575598	0.346611	1.66064	0.0967849	0.694141
ENSG00000293209.1	NA	GAS2L1P2	8.44464	-1.24833	0.751778	-1.66051	0.0968121
ENSG00000224910.2	102723617	LINC01766	6.33079	1.36113	0.819807	1.6603	0.096854
ENSG00000225434.5	100507540	LINC01504	258.302	-0.304091	0.183233	-1.65959	0.0969977	0.694141
ENSG00000278934.1	NA	ENSG00000278934	43.244	-0.558407	0.336571	-1.65911	0.0970939	0.694141
ENSG00000228213.5	100874010	NLGN1-AS1	3.40763	1.76142	1.06169	1.65908	0.0971006
ENSG00000248932.8	100507291	COPB2-DT	540.513	0.228086	0.137518	1.65859	0.0971976	0.694141
ENSG00000261754.2	NA	ENSG00000261754	86.0799	-0.383243	0.231143	-1.65804	0.0973103	0.694141
ENSG00000285545.1	NA	ENSG00000285545	38.1323	0.590381	0.356096	1.65793	0.0973318	0.694141
ENSG00000263786.1	NA	ENSG00000263786	117.626	-0.379528	0.228952	-1.65767	0.0973837	0.694141
ENSG00000223379.1	NA	ENSG00000223379	6.09256	1.18839	0.716912	1.65765	0.0973873
ENSG00000145075.13	NA	ENSG00000145075	281.395	-0.277047	0.167186	-1.65712	0.097495	0.694141
ENSG00000241219.2	NA	ENSG00000241219	11.0262	0.96848	0.584554	1.65678	0.0975632
ENSG00000267491.1	NA	ENSG00000267491	58.5182	0.448158	0.270501	1.65677	0.0975663	0.694141
ENSG00000255301.1	NA	ENSG00000255301	15.475	-0.752652	0.454492	-1.65603	0.0977158
ENSG00000289082.1	NA	ENSG00000289082	19.001	0.68978	0.416546	1.65595	0.0977314
ENSG00000259735.1	NA	ENSG00000259735	4.5267	1.73251	1.04673	1.65517	0.0978904
ENSG00000254135.3	124901122	ENSG00000254135	5.4694	1.40919	0.851625	1.65471	0.0979834
ENSG00000206062.4	NA	ENSG00000206062	1.64317	2.94234	1.77819	1.65468	0.097989
ENSG00000254791.1	NA	FAR1-IT1	10.4923	0.937196	0.566444	1.65453	0.0980204
ENSG00000288707.1	NA	ENSG00000288707	6.27281	1.17732	0.711951	1.65366	0.0981971
ENSG00000279120.1	NA	ENSG00000279120	1.68994	-2.45458	1.48449	-1.65348	0.0982334
ENSG00000266371.1	NA	ENSG00000266371	37.5022	0.543477	0.328819	1.65282	0.0983679	0.698447
ENSG00000232903.2	101927590	LINC01166	10.2907	-1.08732	0.657953	-1.65258	0.0984156
ENSG00000235280.2	NA	MCF2L-AS1	62.0305	-0.51223	0.309988	-1.65242	0.0984492	0.698447
ENSG00000254180.2	NA	ENSG00000254180	36.8019	0.496076	0.300318	1.65183	0.0985685	0.698447
ENSG00000279875.1	NA	ENSG00000279875	19.0336	0.711196	0.430611	1.6516	0.0986167
ENSG00000269944.1	NA	ENSG00000269944	7.81222	1.13224	0.685608	1.65143	0.0986504
ENSG00000291154.1	5380	PMS2P4	503.07	0.266786	0.161628	1.65062	0.0988156	0.69926
ENSG00000255649.2	101928317	ENSG00000255649	14.7838	1.04057	0.631043	1.64897	0.0991536
ENSG00000283538.3	NA	ENSG00000283538	63.8668	-0.436427	0.264672	-1.64894	0.0991608	0.699585
ENSG00000231527.7	100132948	FAM27C	172.32	0.275353	0.167016	1.64867	0.0992159	0.699585
ENSG00000257769.1	NA	ENSG00000257769	83.6986	-0.418041	0.253595	-1.64846	0.0992592	0.699585
ENSG00000257258.2	NA	ENSG00000257258	12.6569	-0.996818	0.604714	-1.64841	0.0992681
ENSG00000235399.1	NA	ENSG00000235399	2.69008	-2.61042	1.58454	-1.64743	0.0994689
ENSG00000269172.1	NA	ENSG00000269172	17.4627	-0.726313	0.441098	-1.6466	0.0996395
ENSG00000230815.1	NA	ENSG00000230815	8.82073	1.15131	0.699233	1.64654	0.0996535
ENSG00000228048.1	NA	ENSG00000228048	6.7395	-1.2705	0.771669	-1.64643	0.0996761
ENSG00000235201.1	NA	LINC02578	0.794632	3.72838	2.26478	1.64624	0.0997145
ENSG00000285704.1	NA	ENSG00000285704	55.3077	0.493214	0.29962	1.64613	0.0997364	0.699749
ENSG00000289577.2	NA	ENSG00000289577	0.995995	-3.31838	2.01592	-1.64609	0.099745
ENSG00000267136.1	NA	ENSG00000267136	11.936	0.96115	0.583934	1.64599	0.0997657
ENSG00000247199.6	102546294	FBXO38-DT	127.738	0.318453	0.193485	1.64588	0.0997876	0.699749
ENSG00000286458.1	NA	ENSG00000286458	16.1577	0.800236	0.486269	1.64566	0.0998331
ENSG00000273143.2	NA	DUSP5-DT	29.5217	0.606635	0.368678	1.64543	0.0998805	0.699749
ENSG00000286555.1	NA	ENSG00000286555	181.169	-0.344605	0.209522	-1.64472	0.100028	0.699749
ENSG00000287202.1	NA	ENSG00000287202	471.155	-0.277066	0.168472	-1.64458	0.100056	0.699749
ENSG00000272396.1	NA	ENSG00000272396	3.38087	-1.89784	1.154	-1.64458	0.100056
ENSG00000237224.4	NA	ENSG00000237224	7.80704	1.05458	0.641354	1.64431	0.100112
ENSG00000237832.1	NA	ENSG00000237832	1.65058	2.73299	1.66216	1.64423	0.100128
ENSG00000289702.1	NA	ENSG00000289702	59.032	-0.50609	0.30782	-1.64411	0.100153	0.699749
ENSG00000234452.5	101926906	SLC16A12-AS1	7.87528	-1.15247	0.701242	-1.64347	0.100286
ENSG00000270017.1	NA	ENSG00000270017	1.79381	-2.47965	1.50899	-1.64325	0.10033
ENSG00000279275.1	NA	ENSG00000279275	1.8471	2.43678	1.48299	1.64316	0.100351
ENSG00000279375.1	NA	ENSG00000279375	46.7085	-0.522883	0.318364	-1.6424	0.100507	0.699749
ENSG00000291233.1	NA	ENSG00000291233	35.3307	0.528928	0.322087	1.64219	0.100551	0.699749
ENSG00000285578.1	NA	ENSG00000285578	2.66214	-2.14705	1.30753	-1.64207	0.100576
ENSG00000261670.1	NA	ENSG00000261670	31.3308	0.583849	0.355598	1.64188	0.100615	0.699749
ENSG00000203506.5	100873978	RBMS3-AS2	140.072	-0.449781	0.273979	-1.64166	0.10066	0.699749
ENSG00000286731.1	NA	ENSG00000286731	4.87779	-1.34084	0.817332	-1.64051	0.1009
ENSG00000280067.1	NA	ENSG00000280067	91.0798	0.34525	0.210516	1.64002	0.101001	0.699749
ENSG00000267413.1	NA	LINC01901	2.78524	1.73162	1.0559	1.63994	0.101017
ENSG00000235908.1	NA	RHOA-IT1	20.1436	0.694697	0.423653	1.63978	0.101052
ENSG00000235257.11	101928153	ITGA9-AS1	584.961	-0.232955	0.142106	-1.63931	0.10115	0.699749
ENSG00000279991.1	NA	ENSG00000279991	22.8014	0.648398	0.395554	1.63921	0.101169
ENSG00000232598.2	NA	ENSG00000232598	2.04528	-2.78048	1.69669	-1.63877	0.101262
ENSG00000258425.1	NA	ENSG00000258425	368.64	-0.33705	0.205705	-1.63851	0.101315	0.699749
ENSG00000234211.2	NA	ENSG00000234211	9.38761	-1.06875	0.652295	-1.63844	0.101329
ENSG00000233103.1	NA	ENSG00000233103	2.25233	-2.06479	1.26036	-1.63825	0.101369
ENSG00000254231.3	105375624	WWP1-AS1	36.3519	0.548154	0.334718	1.63766	0.101493	0.699749
ENSG00000263531.1	NA	ENSG00000263531	22.8536	0.714989	0.436635	1.6375	0.101526
ENSG00000261544.1	NA	ENSG00000261544	19.4421	0.799934	0.488594	1.63722	0.101585
ENSG00000274444.1	NA	ENSG00000274444	107.56	-0.449679	0.274684	-1.63708	0.101615	0.699749
ENSG00000288473.1	NA	ENSG00000288473	1398.12	-0.232893	0.142271	-1.63696	0.101638	0.699749
ENSG00000286570.1	NA	ENSG00000286570	2.73451	-1.88542	1.15217	-1.63641	0.101754
ENSG00000274964.1	NA	ENSG00000274964	159.183	-0.403643	0.246675	-1.63633	0.10177	0.699749
ENSG00000290073.1	NA	ENSG00000290073	26.0991	0.578088	0.353408	1.63575	0.101891
ENSG00000289357.1	NA	ENSG00000289357	124.533	-0.364205	0.222654	-1.63574	0.101894	0.699749
ENSG00000257657.3	NA	ENSG00000257657	12.5055	0.80922	0.494749	1.63562	0.10192
ENSG00000274827.4	NA	LINC01297	61.4822	0.416206	0.254465	1.63561	0.101921	0.699749
ENSG00000255618.2	NA	LINC02440	18.1055	-0.755214	0.461875	-1.6351	0.102027
ENSG00000285612.1	NA	ENSG00000285612	1273.09	-0.256102	0.15663	-1.63507	0.102034	0.699749
ENSG00000285909.1	NA	ENSG00000285909	8.90406	0.923741	0.565171	1.63445	0.102165
ENSG00000254662.1	NA	ENSG00000254662	350.442	-0.368876	0.225691	-1.63443	0.102168	0.699749
ENSG00000292982.1	NA	WASH5P	665.88	-0.257444	0.157577	-1.63377	0.102308	0.699749
ENSG00000276934.1	NA	ENSG00000276934	7.62544	-1.03654	0.634664	-1.63322	0.102424
ENSG00000242082.2	110806273	SLC5A4-AS1	272.002	0.276646	0.169415	1.63295	0.102479	0.699749
ENSG00000224186.8	100996485	PITX1-AS1	1233.98	-0.225377	0.138083	-1.63219	0.10264	0.699749
ENSG00000254963.1	NA	ENSG00000254963	64.4436	-0.413813	0.253585	-1.63185	0.102711	0.699749
ENSG00000286886.1	NA	ENSG00000286886	92.2727	0.409888	0.251193	1.63177	0.102729	0.699749
ENSG00000281708.1	711	ERC2-IT1	8.55058	1.12046	0.686863	1.63127	0.102833
ENSG00000227053.2	102724094	MUC12-AS1	8.61592	1.01883	0.624614	1.63114	0.102861
ENSG00000270021.1	NA	ENSG00000270021	44.2777	-0.519571	0.31855	-1.63105	0.10288	0.699873
ENSG00000203362.2	NA	POLH-AS1	70.4304	-0.396933	0.243549	-1.62978	0.103147	0.700092
ENSG00000246145.1	100505676	RRS1-DT	30.18	0.52277	0.320788	1.62964	0.103177	0.700092
ENSG00000289077.1	NA	ENSG00000289077	5.90408	-1.22597	0.752613	-1.62895	0.103323
ENSG00000228939.1	100874263	AKT3-IT1	6.43932	1.20391	0.739178	1.62871	0.103374
ENSG00000265443.1	NA	ENSG00000265443	20.858	0.785658	0.482387	1.62869	0.103379
ENSG00000290059.1	NA	ENSG00000290059	1.87324	-3.00695	1.84644	-1.62851	0.103416
ENSG00000275580.1	NA	ENSG00000275580	27.0596	-0.621862	0.381862	-1.6285	0.103419
ENSG00000288081.1	NA	ENSG00000288081	1.32774	2.905	1.78391	1.62844	0.103431
ENSG00000260193.1	NA	LINC02846	22.4806	0.683259	0.419844	1.62741	0.10365
ENSG00000287540.1	NA	ENSG00000287540	2.41394	1.80282	1.1079	1.62725	0.103684
ENSG00000236324.1	NA	SNX9-AS1	7.36564	1.23462	0.75895	1.62674	0.103792
ENSG00000273381.1	NA	ENSG00000273381	26.6863	0.590979	0.363334	1.62654	0.103834
ENSG00000273258.1	NA	ENSG00000273258	2.76804	-1.78318	1.09646	-1.6263	0.103887
ENSG00000255458.9	105374419	SMIM14-DT	79.8123	0.415324	0.255421	1.62604	0.103941	0.704372
ENSG00000279491.2	NA	ENSG00000279491	20.3424	0.679453	0.417859	1.62603	0.103943
ENSG00000293012.1	NA	ENSG00000293012	3.02667	-1.88342	1.15858	-1.62563	0.104029
ENSG00000290032.1	NA	ENSG00000290032	1354.94	0.329981	0.203043	1.62518	0.104125	0.704411
ENSG00000260879.1	NA	ENSG00000260879	79.2033	-0.400611	0.246566	-1.62476	0.104214	0.704411
ENSG00000289524.2	NA	ENSG00000289524	2.25123	2.23746	1.37737	1.62445	0.104281
ENSG00000286158.1	NA	ENSG00000286158	23.7539	0.632559	0.389409	1.62441	0.104289
ENSG00000259245.2	100507480	LINC02853	8.84962	-1.10459	0.68011	-1.62414	0.104346
ENSG00000226739.1	NA	ENSG00000226739	2.17254	2.50835	1.54464	1.62391	0.104396
ENSG00000280375.1	NA	ENSG00000280375	31.2028	0.677691	0.41743	1.62348	0.104486	0.705346
ENSG00000272574.1	NA	ENSG00000272574	14.6581	0.928632	0.572215	1.62287	0.104617
ENSG00000265494.1	NA	ENSG00000265494	8.24233	1.00497	0.619327	1.62268	0.104658
ENSG00000249373.2	NA	ENSG00000249373	5.13449	1.44554	0.890878	1.62261	0.104674
ENSG00000229276.1	NA	REV3L-IT1	18.0957	0.722611	0.445495	1.62204	0.104794
ENSG00000198590.12	339883	APRG1	72.3313	0.383705	0.236558	1.62203	0.104797	0.706236
ENSG00000290397.1	NA	ENSG00000290397	44.0123	0.470744	0.290327	1.62142	0.104927	0.706236
ENSG00000277332.3	101928087	ENSG00000277332	7.2685	-1.24148	0.765729	-1.6213	0.104953
ENSG00000293281.1	NA	ENSG00000293281	12.123	0.990712	0.611062	1.6213	0.104954
ENSG00000272243.6	NA	ENSG00000272243	4.22269	-1.51729	0.936101	-1.62086	0.105047
ENSG00000253190.4	NA	ENSG00000253190	19.918	0.704202	0.434636	1.62021	0.105187
ENSG00000260163.1	NA	ENSG00000260163	9.74352	-1.07954	0.666325	-1.62015	0.105201
ENSG00000231970.1	NA	ENSG00000231970	160.775	-0.324055	0.200054	-1.61984	0.105266	0.706236
ENSG00000231104.8	NA	ENSG00000231104	265.613	-0.288427	0.1781	-1.61947	0.105346	0.706236
ENSG00000233901.8	100506119	LINC01503	58.6542	0.4269	0.263628	1.61933	0.105377	0.706236
ENSG00000260772.1	NA	ENSG00000260772	1082.12	0.259129	0.160049	1.61906	0.105434	0.706236
ENSG00000276030.1	NA	LINC03085	20.8871	0.687305	0.424521	1.61901	0.105444
ENSG00000232360.1	124905012	ENSG00000232360	1.87451	2.56727	1.58615	1.61855	0.105544
ENSG00000287126.1	124907726	ENSG00000287126	172.421	-0.309727	0.191368	-1.61849	0.105558	0.706236
ENSG00000226363.4	NA	HAGLROS	8.08166	1.13167	0.699327	1.61823	0.105612
ENSG00000241684.8	100507098	ADAMTS9-AS2	305.804	-0.26181	0.161823	-1.61788	0.105688	0.706236
ENSG00000288076.1	NA	ENSG00000288076	18.3794	0.71812	0.443971	1.61749	0.105772
ENSG00000280159.1	NA	ENSG00000280159	5.18199	1.34086	0.829908	1.61567	0.106165
ENSG00000277228.1	NA	ENSG00000277228	1.32162	2.91279	1.8034	1.61517	0.106275
ENSG00000259831.1	283486	LINC00567	11.023	-1.0029	0.621139	-1.61462	0.106393
ENSG00000229495.1	NA	ENSG00000229495	8.36318	1.02818	0.636938	1.61426	0.106471
ENSG00000248918.2	NA	ENSG00000248918	10.7985	-0.975685	0.604844	-1.61312	0.106719
ENSG00000286875.1	NA	ENSG00000286875	163.524	-0.374609	0.232273	-1.61279	0.106789	0.712693
ENSG00000255760.4	105369723	LINC02422	25.9808	-0.642469	0.398417	-1.61255	0.106842
ENSG00000245688.1	NA	ENSG00000245688	4.09837	1.63174	1.0127	1.61128	0.10712
ENSG00000261036.2	NA	ENSG00000261036	3.08101	2.09611	1.30107	1.61106	0.107166
ENSG00000293259.1	NA	ENSG00000293259	5.24743	-1.27804	0.793685	-1.61027	0.10734
ENSG00000264914.1	NA	ENSG00000264914	17.6814	0.687711	0.427086	1.61024	0.107346
ENSG00000235533.1	NA	ENSG00000235533	2.07229	2.43198	1.51043	1.61013	0.10737
ENSG00000259180.1	NA	ENSG00000259180	73.5712	-0.392504	0.243774	-1.61011	0.107373	0.715409
ENSG00000268051.1	NA	ENSG00000268051	9.12046	1.01353	0.629551	1.60992	0.107416
ENSG00000250754.6	101928877	LINC02436	18.858	0.859765	0.534218	1.60939	0.107531
ENSG00000237798.1	NA	ENSG00000237798	155.318	-0.319251	0.198371	-1.60936	0.107537	0.715409
ENSG00000271167.1	NA	LINC01109	2.45504	2.0706	1.28692	1.60895	0.107627
ENSG00000293064.1	NA	ENSG00000293064	19.4555	-0.677384	0.421069	-1.60872	0.107677
ENSG00000288533.1	NA	ENSG00000288533	22.0824	0.608589	0.378439	1.60816	0.107801
ENSG00000254230.1	NA	ENSG00000254230	369.057	-0.353683	0.220077	-1.60709	0.108035	0.715409
ENSG00000261455.1	100128822	LINC01003	136.003	-0.353299	0.21994	-1.60634	0.108199	0.715409
ENSG00000272736.5	NA	ENSG00000272736	1.13328	3.00003	1.8679	1.6061	0.108253
ENSG00000279077.1	NA	ENSG00000279077	29.9565	0.587471	0.365795	1.60601	0.108271	0.715409
ENSG00000264019.1	NA	ENSG00000264019	264.684	-0.372164	0.231764	-1.60579	0.10832	0.715409
ENSG00000258813.2	NA	RBM25-AS1	181.262	-0.302093	0.188136	-1.60572	0.108336	0.715409
ENSG00000273348.1	NA	ENSG00000273348	1.26096	2.92162	1.81976	1.6055	0.108383
ENSG00000290912.1	100132101	HERC2P7	80.0471	-0.38229	0.238115	-1.60549	0.108387	0.715409
ENSG00000291074.1	339184	CCDC144NL	194.079	0.391505	0.244013	1.60444	0.108616	0.715409
ENSG00000225378.1	NA	ENSG00000225378	2.4401	-2.01494	1.25591	-1.60437	0.108632
ENSG00000289057.1	NA	ENSG00000289057	6.19	1.30911	0.816078	1.60414	0.108682
ENSG00000230074.5	NA	ENSG00000230074	170.112	0.30643	0.191042	1.60399	0.108715	0.715409
ENSG00000266975.1	106144598	FARSA-AS1	29.4683	-0.530705	0.330893	-1.60386	0.108746	0.715409
ENSG00000236666.1	NA	POTEH-AS1	13.3048	0.762577	0.475554	1.60355	0.108812
ENSG00000230002.3	100874291	ALMS1-IT1	34.8863	0.570955	0.356066	1.60351	0.108822	0.715409
ENSG00000257298.1	NA	ENSG00000257298	62.0877	-0.521244	0.325228	-1.6027	0.109	0.715688
ENSG00000293093.1	NA	ENSG00000293093	1.22696	2.89906	1.81006	1.60164	0.109235
ENSG00000248369.1	NA	ENSG00000248369	4.08533	-1.60544	1.00237	-1.60163	0.109237
ENSG00000236199.1	NA	SMARCA2-AS1	63.1752	0.440028	0.274821	1.60114	0.109345	0.71706
ENSG00000261600.1	NA	ENSG00000261600	14.1493	0.812393	0.507475	1.60085	0.109409
ENSG00000279509.1	NA	ENSG00000279509	11.8887	0.848706	0.530421	1.60006	0.109585
ENSG00000279976.1	NA	ENSG00000279976	1.0638	3.0477	1.90622	1.59882	0.109862
ENSG00000287635.1	NA	ENSG00000287635	1.66346	2.73894	1.71339	1.59855	0.10992
ENSG00000253955.2	285593	LINC02995	31.6452	0.504266	0.315523	1.59819	0.11	0.71997
ENSG00000256115.6	101929584	LINC02443	52.6401	0.467304	0.292453	1.59788	0.110071	0.71997
ENSG00000287663.1	NA	ENSG00000287663	11.7868	0.818438	0.51236	1.59739	0.110179
ENSG00000279289.1	NA	ENSG00000279289	70.086	0.451321	0.282652	1.59674	0.110324	0.71997
ENSG00000262454.4	100129781	MIR193BHG	64.1928	0.422169	0.264402	1.59669	0.110335	0.71997
ENSG00000286948.1	NA	ENSG00000286948	3.96009	-1.48074	0.928024	-1.59558	0.110582
ENSG00000288066.1	NA	ENSG00000288066	267.322	-0.325554	0.20411	-1.59499	0.110713	0.721551
ENSG00000274501.1	NA	ENSG00000274501	18.2862	0.775572	0.486751	1.59336	0.111078
ENSG00000232301.3	101927721	LNCPRESS1	5.14191	1.28346	0.805524	1.59333	0.111086
ENSG00000289259.2	NA	ENSG00000289259	11.0813	0.95537	0.600157	1.59186	0.111415
ENSG00000224733.1	NA	ENSG00000224733	5.84561	1.51163	0.949802	1.59153	0.111491
ENSG00000260517.3	NA	ENSG00000260517	7.71403	1.1715	0.736326	1.59101	0.111607
ENSG00000255565.1	NA	ENSG00000255565	4.511	-1.47581	0.927607	-1.59099	0.111612
ENSG00000287083.1	NA	ENSG00000287083	5.07672	-1.29546	0.814525	-1.59045	0.111733
ENSG00000248399.1	NA	ENSG00000248399	16.0635	0.787459	0.495518	1.58916	0.112023
ENSG00000260593.1	NA	ENSG00000260593	3.59188	-1.59667	1.00477	-1.58909	0.112041
ENSG00000236828.1	NA	DMD-AS3	1.2859	-2.79347	1.75797	-1.58903	0.112054
ENSG00000250723.7	NA	ENSG00000250723	10.6134	-0.973973	0.612937	-1.58903	0.112054
ENSG00000230910.6	NA	ADGRB3-DT	303.389	-0.31521	0.198373	-1.58897	0.112066	0.728386
ENSG00000257256.1	NA	ENSG00000257256	5.33956	-1.48028	0.93174	-1.58873	0.112122
ENSG00000282121.1	NA	ENSG00000282121	3.58328	-1.51041	0.950735	-1.58867	0.112135
ENSG00000223646.2	101928012	LINC03076	141.984	0.323936	0.203924	1.58851	0.112171	0.728386
ENSG00000214293.11	100505854	APTR	279.389	0.301206	0.189703	1.58778	0.112336	0.728386
ENSG00000272770.1	NA	ENSG00000272770	627.552	-0.291254	0.183507	-1.58716	0.112477	0.728386
ENSG00000287564.2	NA	ENSG00000287564	10.5003	-1.01244	0.638056	-1.58676	0.112567
ENSG00000203497.3	NA	PDCD4-AS1	117.443	-0.341594	0.215289	-1.58668	0.112586	0.728386
ENSG00000256381.1	NA	ENSG00000256381	6.70729	1.17938	0.743525	1.5862	0.112694
ENSG00000286931.3	NA	ENSG00000286931	33.1016	0.50499	0.318376	1.58614	0.112706	0.728386
ENSG00000293435.2	NA	ACTE1P	11.0565	-0.933762	0.588783	-1.58592	0.112758
ENSG00000236076.1	104355137	LINC01072	1.53367	2.63747	1.66321	1.58577	0.112791
ENSG00000263798.2	NA	ENSG00000263798	1552.45	-0.244207	0.154021	-1.58555	0.112842	0.728386
ENSG00000279558.1	NA	ENSG00000279558	1.40586	-2.5675	1.61935	-1.58551	0.112851
ENSG00000241383.2	NA	LINC01997	2.49965	2.31864	1.4624	1.5855	0.112852
ENSG00000277969.2	NA	ENSG00000277969	87.5969	-0.359286	0.22669	-1.58492	0.112984	0.728386
ENSG00000240707.3	399829	LINC01168	25.0782	-0.645875	0.407585	-1.58464	0.113048
ENSG00000235972.1	NA	ENSG00000235972	1.80715	2.74712	1.73363	1.5846	0.113056
ENSG00000228142.3	NA	ENSG00000228142	2.53427	-2.01479	1.2716	-1.58445	0.113091
ENSG00000286430.1	NA	ENSG00000286430	80.8435	-0.407984	0.257544	-1.58413	0.113164	0.728386
ENSG00000203279.6	NA	ENSG00000203279	16.4461	-0.710309	0.448443	-1.58394	0.113206
ENSG00000230098.1	101927489	TCERG1L-AS1	1.80939	2.55586	1.61386	1.5837	0.113262
ENSG00000293102.1	NA	ENSG00000293102	8.18934	1.05514	0.666312	1.58355	0.113296
ENSG00000265692.1	101929511	LINC01970	32.9158	-0.548282	0.346278	-1.58336	0.11334	0.728386
ENSG00000236723.2	NA	ENSG00000236723	354.546	-0.315672	0.199387	-1.58322	0.113372	0.728386
ENSG00000287603.1	NA	ENSG00000287603	13.4427	-0.863712	0.545561	-1.58316	0.113384
ENSG00000277545.1	NA	ENSG00000277545	2.21745	2.01371	1.27198	1.58313	0.113392
ENSG00000279369.1	NA	ENSG00000279369	195.235	-0.300741	0.190014	-1.58273	0.113483	0.728386
ENSG00000286398.1	NA	ENSG00000286398	1.95058	-2.00957	1.26992	-1.58243	0.11355
ENSG00000234787.9	100507428	LINC00458	35.7598	-0.749049	0.473359	-1.58241	0.113556	0.728386
ENSG00000248881.1	NA	ENSG00000248881	174.802	-0.325477	0.205767	-1.58178	0.1137	0.728424
ENSG00000274954.1	NA	ENSG00000274954	8.27	-1.04558	0.661037	-1.58172	0.113713
ENSG00000250250.2	101929472	CTD-2350J17.1	14.8712	0.770021	0.486958	1.58129	0.113812
ENSG00000229996.1	NA	ENSG00000229996	2.23211	2.53359	1.60232	1.5812	0.113833
ENSG00000225140.2	101930421	ENSG00000225140	45.1189	0.543885	0.3442	1.58014	0.114074	0.729048
ENSG00000272983.1	NA	ENSG00000272983	54.9664	0.438799	0.277722	1.57999	0.114108	0.729048
ENSG00000287792.1	NA	ENSG00000287792	5.33436	1.3596	0.86066	1.57971	0.114172
ENSG00000259055.1	NA	ENSG00000259055	11.5117	-1.02922	0.651665	-1.57937	0.114251
ENSG00000286913.1	NA	ENSG00000286913	4.78265	1.51853	0.961584	1.5792	0.11429
ENSG00000279953.1	NA	ENSG00000279953	34.481	0.514772	0.326028	1.57892	0.114354	0.729048
ENSG00000280798.1	283267	LINC00294	1310.13	-0.264025	0.167223	-1.57888	0.114363	0.729048
ENSG00000234303.3	101927465	CLYBL-AS1	3.24284	-1.90825	1.20909	-1.57826	0.114506
ENSG00000293060.1	NA	ENSG00000293060	167.502	0.384695	0.243787	1.57799	0.114567	0.729048
ENSG00000229873.2	NA	OGFR-AS1	36.9441	-0.497455	0.315296	-1.57774	0.114626	0.729048
ENSG00000288573.3	101929609	ENSG00000288573	14.006	-0.796429	0.505543	-1.57539	0.115166
ENSG00000287181.1	124900731	ENSG00000287181	2.56649	2.28097	1.44814	1.57511	0.115232
ENSG00000290968.1	NA	ENSG00000290968	148.062	0.280249	0.177929	1.57507	0.115241	0.7317
ENSG00000253682.2	105375638	ENSG00000253682	4.56814	1.31496	0.834964	1.57488	0.115285
ENSG00000293271.1	NA	SLC44A3-AS1	148.176	-0.31886	0.202494	-1.57466	0.115334	0.7317
ENSG00000237529.2	NA	ENSG00000237529	23.8354	-0.773338	0.491186	-1.57443	0.115388
ENSG00000226431.1	NA	ENSG00000226431	2.08742	2.53256	1.6088	1.57419	0.115443
ENSG00000225783.9	440823	MIAT	1480.33	-0.265141	0.168437	-1.57413	0.115459	0.7317
ENSG00000255428.1	100132078	ENSG00000255428	6.31801	-1.24418	0.790648	-1.57362	0.115574
ENSG00000273325.1	NA	ENSG00000273325	4.60407	1.40653	0.894042	1.57322	0.115668
ENSG00000259415.1	NA	ENSG00000259415	8.90777	1.01643	0.646221	1.57289	0.115744
ENSG00000277688.1	NA	ENSG00000277688	115.659	-0.352914	0.224381	-1.57284	0.115756	0.732708
ENSG00000254568.1	NA	ENSG00000254568	16.3159	0.75542	0.480396	1.5725	0.115836
ENSG00000242545.1	NA	ENSG00000242545	1.58191	-2.79109	1.77511	-1.57235	0.11587
ENSG00000287699.1	NA	ENSG00000287699	3.44152	1.50606	0.95803	1.57204	0.115941
ENSG00000234149.1	NA	ENSG00000234149	26.1258	-0.676882	0.430593	-1.57198	0.115956
ENSG00000235597.3	150568	LINC01102	68.2545	-0.413486	0.26309	-1.57165	0.116031	0.732714
ENSG00000275769.1	NA	ENSG00000275769	29.9099	0.631806	0.402005	1.57164	0.116035	0.732714
ENSG00000278957.1	NA	ENSG00000278957	14.8982	-0.841834	0.535981	-1.57064	0.116266
ENSG00000289609.2	124901321	ENSG00000289609	2.76543	-1.8014	1.14703	-1.5705	0.116299
ENSG00000234129.10	NA	HCCS-DT	54.3764	0.425863	0.271165	1.5705	0.1163	0.73273
ENSG00000248636.7	105370027	ENSG00000248636	46.4771	-0.486222	0.309611	-1.57043	0.116315	0.73273
ENSG00000228636.3	124902542	LINC02663	3.23944	1.53276	0.976364	1.56987	0.116445
ENSG00000240175.1	100873983	MAGI1-AS1	7.79225	1.01469	0.646464	1.56961	0.116507
ENSG00000248783.1	NA	ENSG00000248783	14.1606	0.838873	0.535111	1.56766	0.11696
ENSG00000280083.1	NA	ENSG00000280083	9.10366	-1.00615	0.642236	-1.56664	0.117198
ENSG00000261095.1	101928708	ENSG00000261095	3.00688	1.78171	1.13809	1.56553	0.117459
ENSG00000273333.2	NA	ENSG00000273333	477.133	-0.276484	0.176691	-1.56478	0.117633	0.736155
ENSG00000286784.1	NA	ENSG00000286784	5.2132	-1.60016	1.02292	-1.5643	0.117746
ENSG00000250069.1	NA	ENSG00000250069	27.6756	0.57367	0.366774	1.5641	0.117794
ENSG00000248884.2	NA	ENSG00000248884	4.26042	-1.62654	1.03994	-1.56407	0.117801
ENSG00000268564.1	NA	ILVBL-AS1	19.1562	-0.714009	0.456597	-1.56376	0.117873
ENSG00000273982.1	NA	ENSG00000273982	14.9515	0.841143	0.537918	1.5637	0.117888
ENSG00000287630.1	NA	ENSG00000287630	28.0811	0.554148	0.354536	1.56302	0.118047
ENSG00000277797.1	NA	ENSG00000277797	4.86394	1.29346	0.827545	1.56301	0.11805
ENSG00000251136.11	101929709	RIPK2-DT	596.948	0.279289	0.178761	1.56236	0.118204	0.736155
ENSG00000287235.1	105376381	ENSG00000287235	7.30688	1.29241	0.82739	1.56203	0.118281
ENSG00000266208.1	NA	GJD3-AS1	84.4573	-0.357751	0.229043	-1.56194	0.118302	0.736155
ENSG00000268149.1	NA	ENSG00000268149	191.785	-0.322414	0.206432	-1.56184	0.118326	0.736155
ENSG00000176840.14	284424	MIR7-3HG	49.2801	0.49053	0.314079	1.56181	0.118334	0.736155
ENSG00000229720.1	101929460	ENSG00000229720	2.65913	-1.99982	1.28048	-1.56178	0.11834
ENSG00000260381.2	NA	ENSG00000260381	33.2754	-0.510399	0.326839	-1.56162	0.118377	0.736155
ENSG00000260578.1	NA	ENSG00000260578	31.2521	0.550905	0.352799	1.56152	0.1184	0.736155
ENSG00000254635.6	NA	WAC-AS1	683.191	-0.255042	0.163338	-1.56144	0.11842	0.736155
ENSG00000232316.2	105377957	LINC02518	5.7623	-1.19499	0.765374	-1.56132	0.118449
ENSG00000237357.2	NA	FAM88E	42.5575	-0.478355	0.306382	-1.5613	0.118453	0.736155
ENSG00000260854.1	NA	LINC02184	0.843673	-3.34159	2.1409	-1.56084	0.118562
ENSG00000270725.1	NA	ENSG00000270725	0.68552	-3.83703	2.45883	-1.56051	0.11864
ENSG00000280351.2	NA	ENSG00000280351	215.724	-0.288131	0.184651	-1.56041	0.118662	0.736155
ENSG00000267342.1	NA	ENSG00000267342	394.671	-0.257367	0.164944	-1.56033	0.118682	0.736155
ENSG00000259933.6	105371049	PKD1-AS1	152.211	-0.290495	0.186241	-1.55978	0.118812	0.736155
ENSG00000253658.6	100505718	LINC01592	13.8836	-0.773785	0.496284	-1.55916	0.118959
ENSG00000237328.1	100861516	RAI1-AS1	32.6124	0.510818	0.327648	1.55905	0.118985	0.736155
ENSG00000258695.2	NA	ENSG00000258695	4.25866	-1.70805	1.09566	-1.55892	0.119015
ENSG00000276115.1	NA	ENSG00000276115	82.4716	0.380105	0.243867	1.55865	0.119078	0.736155
ENSG00000290903.1	NA	ENSG00000290903	3.43963	1.65511	1.06206	1.5584	0.119139
ENSG00000286018.1	NA	ENSG00000286018	259.78	-0.264905	0.170011	-1.55816	0.119196	0.736155
ENSG00000231918.1	730100	ENSG00000231918	10.4064	-1.04133	0.668565	-1.55756	0.119337
ENSG00000279148.1	NA	ENSG00000279148	41.0073	0.438342	0.281437	1.55752	0.119348	0.736155
ENSG00000291000.1	NA	ENSG00000291000	2.20221	1.81423	1.16486	1.55747	0.119358
ENSG00000253215.1	NA	ENSG00000253215	8.35394	-0.914906	0.58755	-1.55715	0.119434
ENSG00000255539.1	105369373	ENSG00000255539	68.624	-0.414535	0.266214	-1.55715	0.119436	0.736155
ENSG00000237338.1	100861507	FTCD-AS1	5.44941	1.25811	0.808091	1.55689	0.119496
ENSG00000267703.1	NA	ENSG00000267703	2.98682	-1.67372	1.07508	-1.55683	0.119511
ENSG00000291126.1	NA	ENSG00000291126	152.376	-0.311593	0.200149	-1.5568	0.119518	0.736155
ENSG00000279344.1	NA	ENSG00000279344	533.948	-0.252515	0.162281	-1.55604	0.119699	0.736155
ENSG00000238123.1	NA	MID1IP1-AS1	35.9402	-0.514534	0.330728	-1.55576	0.119764	0.736155
ENSG00000228737.2	NA	ENSG00000228737	193.355	-0.288586	0.185506	-1.55567	0.119787	0.736155
ENSG00000293442.1	NA	PRKY	28.0154	-0.73025	0.469466	-1.55549	0.119829
ENSG00000289880.1	NA	ENSG00000289880	1.91803	2.54119	1.63373	1.55546	0.119837
ENSG00000250309.2	NA	MYOZ3-AS1	24.3946	-0.604154	0.388608	-1.55466	0.120026
ENSG00000225096.3	101927293	ENSG00000225096	62.3538	-0.405288	0.260713	-1.55454	0.120055	0.736205
ENSG00000286302.1	NA	ENSG00000286302	29.7661	0.598476	0.385005	1.55446	0.120074	0.736205
ENSG00000267501.1	NA	ENSG00000267501	2.98801	1.61564	1.03956	1.55416	0.120146
ENSG00000232909.1	NA	ENSG00000232909	41.5116	-0.513653	0.330666	-1.55339	0.12033	0.73662
ENSG00000227274.1	101928418	MYOCD-AS1	2.20577	1.88895	1.21626	1.55308	0.120405
ENSG00000231654.1	NA	RPS6KA2-AS1	5.36469	1.28552	0.827744	1.55304	0.120412
ENSG00000290683.1	NA	ENSG00000290683	142.62	-0.336074	0.216402	-1.55301	0.120421	0.73662
ENSG00000272588.1	NA	ENSG00000272588	95.866	0.385296	0.248227	1.55219	0.120616	0.736959
ENSG00000288869.2	107985770	SMANTIS	22.3293	0.636787	0.410259	1.55216	0.120624
ENSG00000233250.1	NA	ENSG00000233250	12.4539	-0.84847	0.546887	-1.55146	0.120793
ENSG00000228658.1	NA	ENSG00000228658	1.29785	-2.79004	1.79843	-1.55137	0.120812
ENSG00000170919.16	NA	TPT1-AS1	1476.54	0.222926	0.143762	1.55066	0.120983	0.738347
ENSG00000254518.1	NA	LINC02750	33.4164	-0.572994	0.369841	-1.5493	0.12131	0.738445
ENSG00000279098.1	NA	ENSG00000279098	8.60907	1.04937	0.677466	1.54896	0.121391
ENSG00000226390.1	NA	KCNQ2-AS1	26.3199	0.592413	0.382549	1.54859	0.12148
ENSG00000249722.1	NA	ENSG00000249722	4.69394	1.73147	1.11818	1.54847	0.121509
ENSG00000255244.1	NA	ENSG00000255244	2.34087	2.30612	1.48939	1.54837	0.121533
ENSG00000287815.2	107986742	ENSG00000287815	12.2039	0.823827	0.532067	1.54835	0.121537
ENSG00000249641.2	100874366	HOXC13-AS	3.31203	2.00826	1.29709	1.54827	0.121556
ENSG00000267520.2	NA	ENSG00000267520	708.072	0.23117	0.14932	1.54815	0.121585	0.738445
ENSG00000251279.3	NA	SMIM15-AS1	174.007	-0.292833	0.189158	-1.54809	0.121602	0.738445
ENSG00000257337.9	283335	TNS2-AS1	3472.5	-0.272402	0.175962	-1.54807	0.121606	0.738445
ENSG00000257681.1	NA	ENSG00000257681	10.0926	0.910914	0.588458	1.54797	0.12163
ENSG00000255027.2	NA	ENSG00000255027	11.5749	0.833747	0.538664	1.54781	0.121669
ENSG00000262624.1	NA	ENSG00000262624	79.3422	-0.39922	0.257947	-1.54768	0.121699	0.738445
ENSG00000280184.2	NA	ENSG00000280184	62.0552	0.381198	0.246417	1.54697	0.121872	0.738645
ENSG00000253377.2	NA	ENSG00000253377	8.14432	-0.935115	0.604735	-1.54632	0.122027
ENSG00000234184.8	101927412	LINC01781	5.47517	-1.34713	0.872155	-1.5446	0.122444
ENSG00000262823.1	NA	ENSG00000262823	6.18221	1.20216	0.778329	1.54453	0.122459
ENSG00000187229.3	NA	ENSG00000187229	28.9776	0.559566	0.36231	1.54444	0.122482	0.740622
ENSG00000288814.1	NA	ENSG00000288814	1.12864	-3.20297	2.07388	-1.54443	0.122484
ENSG00000286616.1	NA	ENSG00000286616	34.1449	0.51819	0.335551	1.5443	0.122516	0.740622
ENSG00000273012.1	NA	ENSG00000273012	4.78928	-1.30555	0.845524	-1.54407	0.122572
ENSG00000213057.5	400798	C1orf220	46.7237	-0.46536	0.301424	-1.54387	0.122619	0.740622
ENSG00000230250.3	105378739	LINC01753	1.57773	-2.50979	1.62574	-1.54378	0.122642
ENSG00000274341.1	NA	ENSG00000274341	5.66528	1.13312	0.734183	1.54337	0.12274
ENSG00000238022.2	NA	LMX1A-AS1	2.45728	2.08715	1.35254	1.54313	0.1228
ENSG00000257603.1	NA	ENSG00000257603	1.26309	-2.47096	1.60245	-1.54199	0.123076
ENSG00000289315.2	NA	ENSG00000289315	10.4436	-1.11083	0.720579	-1.54158	0.123175
ENSG00000289883.1	NA	ENEMAL	41.1749	0.511615	0.331892	1.54151	0.123193	0.740714
ENSG00000261519.3	NA	ENSG00000261519	29.512	-0.53296	0.345803	-1.54122	0.123262	0.740714
ENSG00000288094.1	105372749	ENSG00000288094	2.18552	-2.12522	1.37922	-1.54089	0.123345
ENSG00000231477.2	NA	ENSG00000231477	1.40337	2.91602	1.89282	1.54057	0.123422
ENSG00000249258.2	NA	ENSG00000249258	48.5457	0.468264	0.303968	1.5405	0.123438	0.740714
ENSG00000265194.1	NA	ENSG00000265194	231.131	-0.296113	0.192243	-1.54031	0.123486	0.740714
ENSG00000253220.2	NA	ENSG00000253220	4.63114	-1.35436	0.879517	-1.53989	0.123587
ENSG00000249825.6	101929215	THBS4-AS1	203.531	-0.29278	0.190139	-1.53983	0.123603	0.740714
ENSG00000287125.1	NA	ENSG00000287125	35.5848	0.485837	0.315616	1.53933	0.123724	0.740714
ENSG00000288056.1	NA	ENSG00000288056	37.3245	0.485655	0.315501	1.53932	0.123727	0.740714
ENSG00000261641.2	NA	ENSG00000261641	298.31	-0.329099	0.213821	-1.53913	0.123772	0.740714
ENSG00000253643.6	101929315	ADAM7-AS2	3.88541	1.37147	0.891481	1.53842	0.123946
ENSG00000226746.2	140771	SMCR5	62.0572	0.460376	0.299271	1.53832	0.123969	0.740714
ENSG00000205334.4	100129995	LINC01460	28.8125	-0.610122	0.396686	-1.53805	0.124037	0.740714
ENSG00000271862.1	NA	ENSG00000271862	102.692	0.340873	0.221799	1.53685	0.124329	0.741619
ENSG00000287496.1	NA	ENSG00000287496	18.6465	-0.691551	0.450027	-1.53669	0.12437
ENSG00000269972.1	NA	ENSG00000269972	871.887	-0.246941	0.160797	-1.53573	0.124605	0.742428
ENSG00000268560.1	NA	ENSG00000268560	1.44741	2.69311	1.75425	1.53519	0.124738
ENSG00000288568.1	101928737	ZCCHC14-DT	23.9684	-0.582858	0.379745	-1.53487	0.124816
ENSG00000289291.1	NA	ENSG00000289291	330.797	-0.310522	0.202355	-1.53454	0.124896	0.742942
ENSG00000245317.2	100996419	MRNIP-DT	43.0963	-0.505299	0.32935	-1.53423	0.124973	0.742942
ENSG00000280113.2	NA	ENSG00000280113	6.14602	1.07432	0.700859	1.53286	0.12531
ENSG00000243799.1	NA	PEX5L-AS1	2.40473	1.93987	1.26559	1.53278	0.12533
ENSG00000228504.1	100996630	LINC01760	1.63696	-2.44722	1.59683	-1.53255	0.125387
ENSG00000287768.1	NA	ENSG00000287768	0.873324	3.29196	2.14823	1.5324	0.125423
ENSG00000226433.2	NA	ENSG00000226433	1.84557	2.14096	1.3979	1.53156	0.125632
ENSG00000240449.1	NA	REPIN1-AS1	311.632	-0.285954	0.186763	-1.53111	0.125742	0.746475
ENSG00000276210.2	NA	LINC00226	2.26934	1.85604	1.2126	1.53063	0.125861
ENSG00000280423.1	NA	ENSG00000280423	3.68544	1.57635	1.03011	1.53028	0.125949
ENSG00000288606.1	NA	ENSG00000288606	404.389	-0.260296	0.170099	-1.53026	0.125953	0.746475
ENSG00000245067.8	255130	IGFBP7-AS1	71.5019	-0.40851	0.266982	-1.5301	0.125992	0.746475
ENSG00000287148.1	107986443	LINCADL	2.90803	-1.58112	1.03338	-1.53005	0.126004
ENSG00000234692.1	NA	ENSG00000234692	2.99135	-2.13963	1.39882	-1.5296	0.126116
ENSG00000263826.1	NA	ENSG00000263826	125.443	-0.336531	0.220062	-1.52925	0.126202	0.746885
ENSG00000284928.1	NA	ENSG00000284928	8.7347	-0.951892	0.622461	-1.52924	0.126205
ENSG00000268926.3	NA	ENSG00000268926	11.665	0.890465	0.582544	1.52858	0.126369
ENSG00000286790.1	124903658	ENSG00000286790	17.9692	-0.683399	0.447586	-1.52686	0.126797
ENSG00000253716.8	100507316	MINCR	201.722	-0.274807	0.179999	-1.52672	0.126831	0.747805
ENSG00000286080.2	NA	ENSG00000286080	13.0505	0.826179	0.541158	1.52669	0.126839
ENSG00000260123.2	NA	CARMAL	13.0319	-0.867046	0.567934	-1.52667	0.126844
ENSG00000268756.1	NA	ENSG00000268756	15.0813	-0.83977	0.550103	-1.52657	0.126868
ENSG00000260350.1	NA	ENSG00000260350	194.454	-0.288646	0.189127	-1.5262	0.12696	0.747805
ENSG00000290680.1	NA	ENSG00000290680	8.42129	0.933069	0.611409	1.5261	0.126986
ENSG00000178130.9	284123	FAM27E5	8.77086	0.947013	0.620548	1.52609	0.126987
ENSG00000227933.1	NA	ENSG00000227933	24.8214	0.582251	0.381562	1.52597	0.127018
ENSG00000287954.1	NA	ENSG00000287954	0.712911	3.89185	2.55051	1.52591	0.127032
ENSG00000231439.4	100132169	WASIR2	22.228	0.602888	0.395108	1.52588	0.127039
ENSG00000263986.1	NA	ENSG00000263986	1270.11	-0.294669	0.193137	-1.5257	0.127085	0.747805
ENSG00000230035.2	NA	IGSF21-AS1	3.28918	-1.86583	1.22297	-1.52565	0.127098
ENSG00000231703.2	NA	ENSG00000231703	23.096	0.603343	0.395492	1.52555	0.127122
ENSG00000223492.1	NA	ENSG00000223492	16.896	0.801555	0.525424	1.52554	0.127125
ENSG00000269243.1	NA	ENSG00000269243	940.939	-0.266975	0.175037	-1.52525	0.127198	0.747805
ENSG00000250802.7	728723	ZBED3-AS1	332.355	0.279954	0.183558	1.52515	0.127222	0.747805
ENSG00000234293.1	54147	BACH1-IT3	6.05371	1.12246	0.735999	1.52509	0.127237
ENSG00000289036.2	NA	ENSG00000289036	1.28906	2.73275	1.79227	1.52474	0.127324
ENSG00000268112.1	NA	ENSG00000268112	315.073	-0.280477	0.183992	-1.5244	0.12741	0.747805
ENSG00000279254.1	NA	ENSG00000279254	24.0994	0.585479	0.384092	1.52432	0.127429
ENSG00000272141.1	NA	ENSG00000272141	3.07626	-1.80383	1.1834	-1.52427	0.12744
ENSG00000230615.8	107984948	ENSG00000230615	115.155	0.354722	0.232773	1.5239	0.127534	0.747805
ENSG00000234263.2	101928461	MAP3K5-AS1	7.90115	0.932452	0.612108	1.52334	0.127672
ENSG00000233884.2	NA	ENSG00000233884	3.92353	-1.49051	0.978541	-1.52319	0.12771
ENSG00000229771.2	NA	ENSG00000229771	5.67577	1.08287	0.710925	1.52318	0.127714
ENSG00000279557.1	NA	ENSG00000279557	38.4246	-0.506812	0.332826	-1.52275	0.127821	0.747805
ENSG00000287969.1	NA	ENSG00000287969	14.897	-0.721013	0.473534	-1.52262	0.127854
ENSG00000266844.1	NA	ENSG00000266844	32.7738	0.49209	0.323188	1.52261	0.127856	0.747805
ENSG00000290857.1	646096	CHEK2P2	7.25056	-1.14794	0.754023	-1.52241	0.127905
ENSG00000290989.1	NA	ENSG00000290989	318.626	0.337305	0.221559	1.52241	0.127905	0.747805
ENSG00000231628.1	NA	ENSG00000231628	183.752	-0.319928	0.210151	-1.52237	0.127916	0.747805
ENSG00000283125.1	NA	ENSG00000283125	4.34097	1.38828	0.912002	1.52224	0.12795
ENSG00000289560.2	NA	ENSG00000289560	30.7193	-0.582021	0.38247	-1.52174	0.128074	0.7479
ENSG00000279578.1	NA	ENSG00000279578	9.41131	-1.03639	0.681345	-1.52109	0.128237
ENSG00000287543.1	NA	ENSG00000287543	124.637	-0.33296	0.218901	-1.52105	0.128246	0.747944
ENSG00000226486.2	NA	LINC01035	2.81142	-1.88617	1.24031	-1.52072	0.12833
ENSG00000253210.4	101927963	DENND3-AS1	61.2743	-0.408241	0.268477	-1.52058	0.128365	0.747944
ENSG00000285876.1	105373436	ENSG00000285876	6.02361	-1.32987	0.87461	-1.52053	0.128379
ENSG00000232667.12	NA	ENSG00000232667	14.5959	0.795662	0.523471	1.51997	0.128517
ENSG00000288871.2	NA	ENSG00000288871	697.414	-0.224353	0.147638	-1.51962	0.128608	0.748533
ENSG00000283148.1	NA	ENSG00000283148	7.61895	1.08417	0.713529	1.51944	0.128651
ENSG00000257660.5	100506125	ADCY6-DT	12.9942	-0.806303	0.530739	-1.51921	0.12871
ENSG00000257500.1	NA	ENSG00000257500	2.09114	-2.91064	1.91618	-1.51898	0.128767
ENSG00000243187.1	NA	CCDC39-AS1	1.7361	-2.60557	1.71542	-1.51891	0.128786
ENSG00000241728.5	NA	ENSG00000241728	114.261	-0.319844	0.210626	-1.51854	0.128878	0.749282
ENSG00000240980.1	NA	ENSG00000240980	3.20906	1.55051	1.0215	1.51787	0.129048
ENSG00000231460.2	NA	ENSG00000231460	13.1226	-0.853406	0.562476	-1.51723	0.129209
ENSG00000280212.1	NA	ENSG00000280212	4.2881	1.44716	0.953902	1.51709	0.129243
ENSG00000234136.1	NA	ENSG00000234136	51.1709	-0.42538	0.280414	-1.51697	0.129274	0.749995
ENSG00000278869.2	NA	ENSG00000278869	15.0418	-0.727306	0.479549	-1.51665	0.129356
ENSG00000253887.1	112268404	ENSG00000253887	2.15651	-2.44048	1.60936	-1.51643	0.129411
ENSG00000291051.1	NA	ENSG00000291051	26.9522	0.573475	0.378237	1.51618	0.129474
ENSG00000259815.1	NA	LINC02769	1.2939	-2.91044	1.91988	-1.51595	0.129533
ENSG00000196741.5	NA	LINC01560	52.3964	-0.412752	0.272304	-1.51578	0.129576	0.749995
ENSG00000223764.2	100130417	LINC02593	228.033	-0.284709	0.187838	-1.51571	0.129592	0.749995
ENSG00000259366.3	NA	ENSG00000259366	385.391	-0.299294	0.197538	-1.51512	0.129742	0.749995
ENSG00000289689.1	NA	ENSG00000289689	105.368	-0.30863	0.203748	-1.51477	0.129832	0.749995
ENSG00000279339.1	NA	ENSG00000279339	71.5534	0.384839	0.254073	1.51468	0.129853	0.749995
ENSG00000287834.1	NA	ENSG00000287834	8.63812	1.06819	0.705268	1.51458	0.129878
ENSG00000224957.7	101927215	LINC01266	74.712	0.369272	0.243915	1.51394	0.130041	0.750258
ENSG00000246394.8	101928597	ZNF84-DT	6.70889	-1.10512	0.730299	-1.51324	0.130218
ENSG00000225334.3	NA	LINC02813	13.8232	0.825415	0.545498	1.51314	0.130244
ENSG00000237361.5	400128	TUSC8	15.8156	-0.800225	0.528851	-1.51314	0.130244
ENSG00000287888.1	NA	ENSG00000287888	2.12688	-2.62814	1.73697	-1.51306	0.130264
ENSG00000186615.12	100129075	KTN1-AS1	176.74	0.310114	0.204997	1.51277	0.130337	0.751148
ENSG00000287044.1	NA	ENSG00000287044	20.9161	0.63816	0.421909	1.51255	0.130393
ENSG00000260657.2	NA	ENSG00000260657	17.7508	-0.678706	0.448742	-1.51246	0.130416
ENSG00000247498.11	100506314	GPRC5D-AS1	142.236	0.274857	0.181852	1.51143	0.130678	0.75203
ENSG00000212694.8	338799	LINC01089	448.298	-0.274391	0.18159	-1.51105	0.130775	0.75203
ENSG00000261394.1	101927227	ENSG00000261394	5.43165	1.14063	0.754917	1.51093	0.130805
ENSG00000293285.1	NA	ENSG00000293285	11.3841	0.819609	0.542556	1.51064	0.13088
ENSG00000286202.1	NA	ENSG00000286202	1.96289	-2.66043	1.76122	-1.51056	0.130902
ENSG00000286183.1	NA	ENSG00000286183	5.15855	-1.30962	0.866986	-1.51054	0.130904
ENSG00000271151.1	NA	ENSG00000271151	70.3732	0.42178	0.279323	1.51001	0.13104	0.752734
ENSG00000231748.1	NA	ENSG00000231748	2.12548	2.29228	1.51825	1.50982	0.13109
ENSG00000271930.1	NA	ENSG00000271930	0.783421	3.30571	2.19065	1.509	0.131298
ENSG00000241231.2	NA	ENSG00000241231	9.9569	-0.878526	0.58232	-1.50867	0.131384
ENSG00000236204.7	400945	LINC01376	104.564	0.31251	0.207206	1.50821	0.131501	0.753864
ENSG00000262112.1	NA	ENSG00000262112	215.235	-0.315356	0.209105	-1.50812	0.131523	0.753864
ENSG00000229533.1	NA	ENSG00000229533	10.4683	-0.927406	0.614954	-1.50809	0.131531
ENSG00000229047.1	NA	ENSG00000229047	4.14438	2.0408	1.35325	1.50807	0.131537
ENSG00000280277.1	NA	ENSG00000280277	24.8168	-0.584662	0.387877	-1.50734	0.131724
ENSG00000286836.1	NA	ENSG00000286836	8.82484	1.06851	0.708874	1.50733	0.131725
ENSG00000286881.2	NA	ENSG00000286881	16.6428	-0.715571	0.474755	-1.50724	0.131748
ENSG00000237581.1	NA	ENSG00000237581	1.56776	2.73376	1.81378	1.50721	0.131756
ENSG00000274297.1	NA	ENSG00000274297	9.56755	0.949913	0.630248	1.5072	0.131758
ENSG00000251018.2	NA	HMMR-AS1	67.6389	-0.401752	0.266601	-1.50694	0.131825	0.75443
ENSG00000223985.2	727944	LINC01874	4.98044	1.35201	0.897206	1.50691	0.131833
ENSG00000260185.1	NA	ENSG00000260185	49.6275	0.486615	0.322984	1.50662	0.131907	0.75443
ENSG00000264083.1	NA	ENSG00000264083	5.62982	1.1787	0.782472	1.50637	0.131971
ENSG00000236028.1	NA	EYA2-AS1	1.3645	-2.66057	1.76689	-1.50579	0.132121
ENSG00000204422.7	NA	ENSG00000204422	620.648	-0.249874	0.165967	-1.50556	0.132179	0.755167
ENSG00000286315.1	124901628	ENSG00000286315	20.1594	-0.668939	0.444332	-1.50549	0.132197
ENSG00000235461.2	NA	ENSG00000235461	4.02352	1.63362	1.08525	1.5053	0.132248
ENSG00000285883.1	NA	ENSG00000285883	3.72225	1.44852	0.962725	1.50461	0.132425
ENSG00000277945.1	NA	ENSG00000277945	7.99543	-1.01749	0.676309	-1.50447	0.13246
ENSG00000231249.3	100996539	ITPR1-DT	66.7277	-0.434817	0.289037	-1.50436	0.132488	0.756113
ENSG00000281756.1	102060414	C2-AS1	2.71703	1.92496	1.27991	1.50398	0.132587
ENSG00000257310.1	NA	ENSG00000257310	8.51893	0.851545	0.566252	1.50383	0.132625
ENSG00000262151.1	NA	ENSG00000262151	5.6472	-1.29631	0.862265	-1.50338	0.13274
ENSG00000279440.1	NA	ENSG00000279440	12.6729	0.927121	0.616957	1.50273	0.132908
ENSG00000258717.1	NA	ENSG00000258717	1.4067	2.52155	1.678	1.50271	0.132914
ENSG00000231092.1	NA	ENSG00000231092	26.0971	-0.637044	0.423936	-1.50269	0.132919
ENSG00000271401.1	NA	ENSG00000271401	6.06429	1.09592	0.729339	1.50263	0.132935
ENSG00000287818.1	NA	ENSG00000287818	1.90163	-1.99583	1.32838	-1.50246	0.132979
ENSG00000289904.1	NA	ENSG00000289904	101.929	-0.336404	0.223949	-1.50215	0.133059	0.757574
ENSG00000177337.10	NA	DLGAP1-AS1	311.551	-0.253046	0.168474	-1.50199	0.1331	0.757574
ENSG00000233193.1	NA	ENSG00000233193	1.4681	2.69291	1.79323	1.50171	0.133173
ENSG00000261402.1	NA	ENSG00000261402	7.76797	-1.01068	0.67316	-1.5014	0.133252
ENSG00000286197.1	NA	ENSG00000286197	3.38193	-1.51476	1.00897	-1.50129	0.13328
ENSG00000233862.8	NA	ENSG00000233862	58.8576	0.398178	0.265231	1.50125	0.133292	0.757574
ENSG00000259076.1	NA	ENSG00000259076	3.8879	1.40391	0.935328	1.50098	0.133362
ENSG00000261312.1	NA	ENSG00000261312	456.341	-0.290814	0.193764	-1.50086	0.133391	0.757574
ENSG00000255348.1	NA	ENSG00000255348	86.7267	-0.378096	0.25199	-1.50044	0.133501	0.757574
ENSG00000287195.1	NA	ENSG00000287195	17.586	0.678336	0.452104	1.5004	0.133511
ENSG00000246985.8	144481	SOCS2-AS1	373.448	0.239679	0.159821	1.49967	0.1337	0.757574
ENSG00000286539.1	NA	ENSG00000286539	5.18684	-1.22827	0.819041	-1.49964	0.133708
ENSG00000258344.1	NA	ENSG00000258344	28.8307	-0.524282	0.349642	-1.49948	0.133749	0.757574
ENSG00000261051.1	NA	ENSG00000261051	1.51554	2.54864	1.69974	1.49943	0.133763
ENSG00000231683.6	101927136	KILH	7.70663	1.10089	0.734647	1.49853	0.133995
ENSG00000244998.1	105375790	ASTILCS	8.63541	0.938809	0.626523	1.49844	0.134019
ENSG00000283631.1	NA	ENSG00000283631	2.04466	-2.06885	1.38124	-1.49782	0.13418
ENSG00000238057.10	100303491	ZEB2-AS1	82.7166	-0.358273	0.239251	-1.49748	0.134269	0.759708
ENSG00000285741.1	NA	ENSG00000285741	4.61055	1.68995	1.12862	1.49736	0.134301
ENSG00000224281.6	100303728	SLC25A5-AS1	441.747	-0.269547	0.180108	-1.49658	0.134502	0.760212
ENSG00000266905.1	NA	ENSG00000266905	2.24296	1.98854	1.32876	1.49654	0.134513
ENSG00000293208.1	NA	ENSG00000293208	6.21327	-1.20421	0.805729	-1.49456	0.135029
ENSG00000272774.1	NA	ENSG00000272774	1.7853	-2.43443	1.62904	-1.4944	0.135072
ENSG00000282998.1	NA	ENSG00000282998	5.975	-1.29786	0.868586	-1.49422	0.135118
ENSG00000271732.1	NA	ENSG00000271732	27.4788	0.528408	0.353686	1.494	0.135174
ENSG00000293115.1	NA	CENPBD2P	438.694	-0.269038	0.180091	-1.49391	0.1352	0.761551
ENSG00000290786.1	NA	ENSG00000290786	77.8784	-0.353032	0.236331	-1.4938	0.135227	0.761551
ENSG00000204464.7	727684	TMEM51-AS2	17.2091	-0.785303	0.525823	-1.49347	0.135313
ENSG00000290556.1	NA	ENSG00000290556	75.844	-0.346284	0.231893	-1.49329	0.13536	0.761551
ENSG00000231243.1	NA	ENSG00000231243	1.60134	2.71699	1.81958	1.4932	0.135386
ENSG00000278922.1	NA	ENSG00000278922	100.025	-0.346436	0.232023	-1.49311	0.135408	0.761551
ENSG00000240591.2	NA	ENSG00000240591	185.955	-0.274967	0.184182	-1.49291	0.135461	0.761551
ENSG00000267872.1	NA	ENSG00000267872	2.16264	-1.98174	1.32774	-1.49257	0.135549
ENSG00000293326.1	NA	LINC00359	5.44033	1.27418	0.853823	1.49233	0.135613
ENSG00000267063.1	NA	ENSG00000267063	53.8973	0.414627	0.27788	1.49211	0.135672	0.761926
ENSG00000280368.1	NA	ENSG00000280368	1.10858	3.0464	2.04169	1.49209	0.135675
ENSG00000279771.1	NA	ENSG00000279771	5.8939	-1.35629	0.90937	-1.49146	0.135841
ENSG00000226029.1	107984921	LINC01772	217.522	0.295844	0.198359	1.49146	0.135842	0.762073
ENSG00000277527.2	NA	LINC01796	7.43422	1.12793	0.756383	1.49121	0.135905
ENSG00000271776.1	780529	ENSG00000271776	7.76924	-0.980076	0.657721	-1.49011	0.136196
ENSG00000247473.2	100852407	CARS1-AS1	276.331	0.308334	0.206993	1.48959	0.136333	0.764012
ENSG00000264232.2	107985128	LINC01916	1.01244	2.74581	1.84357	1.4894	0.136382
ENSG00000289484.1	NA	ENSG00000289484	5.0546	1.31303	0.881797	1.48904	0.136476
ENSG00000278177.1	NA	ENSG00000278177	235.986	-0.287982	0.193467	-1.48853	0.13661	0.764755
ENSG00000285821.1	NA	ENSG00000285821	5.45905	1.28871	0.865818	1.48843	0.136637
ENSG00000285597.1	NA	ENSG00000285597	10.6243	-0.933213	0.627015	-1.48834	0.13666
ENSG00000261261.3	NA	ENSG00000261261	8.63579	-1.14836	0.771683	-1.48812	0.13672
ENSG00000231674.1	144776	LINC00410	4.62985	-1.3549	0.910903	-1.48742	0.136904
ENSG00000229056.2	101927482	HECW2-AS1	38.0526	-0.562104	0.378032	-1.48692	0.137036	0.766325
ENSG00000264812.1	NA	ENSG00000264812	11.1308	-0.83984	0.564961	-1.48655	0.137135
ENSG00000248727.6	102467147	LINC01948	77.9836	-0.337675	0.227206	-1.48621	0.137224	0.766565
ENSG00000259499.1	NA	ENSG00000259499	15.9682	0.691692	0.465412	1.48619	0.137228
ENSG00000234168.2	NA	LINC01039	3.47955	1.51352	1.01846	1.48608	0.137258
ENSG00000272115.1	NA	ENSG00000272115	13.5835	-0.716502	0.482202	-1.4859	0.137307
ENSG00000286959.1	NA	ENSG00000286959	3.76715	-1.53183	1.03139	-1.4852	0.13749
ENSG00000288032.1	NA	ENSG00000288032	15.5369	0.702733	0.473192	1.48509	0.13752
ENSG00000289038.2	NA	ENSG00000289038	12.4748	0.833551	0.561486	1.48454	0.137665
ENSG00000266560.5	100533997	ENSG00000266560	18.6996	-0.632606	0.42617	-1.4844	0.137704
ENSG00000233002.2	NA	TBC1D26-AS1	6.04995	-1.06144	0.715199	-1.48412	0.137776
ENSG00000286345.1	NA	ENSG00000286345	1.46285	-2.31671	1.56174	-1.48342	0.137963
ENSG00000233926.2	101927502	TLE1-DT	20.2509	0.654617	0.441323	1.48331	0.137993
ENSG00000287184.1	NA	ENSG00000287184	19.5774	-0.831887	0.561109	-1.48258	0.138187
ENSG00000290531.1	NA	TSPAN11-AS1	150.353	-0.299571	0.202081	-1.48243	0.138226	0.769157
ENSG00000280205.1	NA	ENSG00000280205	20.1482	0.608257	0.410331	1.48236	0.138246
ENSG00000251636.1	NA	LINC01218	1.36685	-2.59225	1.74947	-1.48173	0.138412
ENSG00000290956.1	100421577	FAM21EP	51.5004	0.396823	0.267825	1.48165	0.138433	0.769157
ENSG00000229160.1	NA	ENSG00000229160	4.48063	1.33962	0.904312	1.48137	0.138509
ENSG00000236627.1	NA	ENSG00000236627	7.37224	1.09437	0.739307	1.48027	0.138802
ENSG00000265204.1	NA	ENSG00000265204	8.24945	1.05974	0.715931	1.48023	0.138811
ENSG00000289179.1	NA	ENSG00000289179	5.76482	-1.43978	0.972861	-1.47995	0.138887
ENSG00000261646.1	NA	ENSG00000261646	29.003	0.632048	0.427078	1.47994	0.138891	0.769157
ENSG00000251224.1	NA	CNOT10-AS1	56.5179	-0.45141	0.305046	-1.47981	0.138925	0.769157
ENSG00000248476.1	NA	BACH1-IT1	50.2122	0.423733	0.286389	1.47957	0.138988	0.769157
ENSG00000271937.1	NA	ENSG00000271937	57.514	-0.437344	0.295673	-1.47915	0.1391	0.769157
ENSG00000289644.1	NA	ENSG00000289644	12.5796	-1.01577	0.686883	-1.47882	0.13919
ENSG00000227252.2	105373951	COPS8-DT	101.953	0.286028	0.193462	1.47847	0.139282	0.769157
ENSG00000262075.3	26102	DKFZP434A062	38.5988	-0.448407	0.303325	-1.47831	0.139325	0.769157
ENSG00000272021.1	NA	ENSG00000272021	3.40228	1.54165	1.04299	1.47811	0.139379
ENSG00000255097.1	NA	ENSG00000255097	13.5324	0.751467	0.508518	1.47776	0.139472
ENSG00000228705.4	100652730	LINC00659	8.23786	-0.914974	0.619323	-1.47738	0.139574
ENSG00000278716.1	NA	ENSG00000278716	9.75901	0.863122	0.584558	1.47654	0.1398
ENSG00000257410.1	NA	ENSG00000257410	84.1717	0.377194	0.25557	1.4759	0.139972	0.769157
ENSG00000256151.1	NA	ADGRD1-AS1	2.08044	1.97378	1.33741	1.47582	0.139991
ENSG00000243224.2	101929054	TWF2-DT	69.0351	0.389261	0.263875	1.47517	0.140167	0.769157
ENSG00000232821.1	NA	ENSG00000232821	922.323	-0.299792	0.203231	-1.47513	0.140178	0.769157
ENSG00000248995.2	109729131	LINC02231	1.50306	-2.48489	1.68463	-1.47504	0.140203
ENSG00000266065.1	NA	ENSG00000266065	1.7055	2.74697	1.86259	1.47481	0.140264
ENSG00000293485.1	NA	SERHL	174.367	0.269761	0.182945	1.47454	0.140335	0.769157
ENSG00000260621.1	NA	ENSG00000260621	435.708	-0.313848	0.212904	-1.47413	0.140447	0.769157
ENSG00000293293.1	NA	ENSG00000293293	128.507	-0.36261	0.246041	-1.47378	0.140541	0.769157
ENSG00000288770.1	NA	ENSG00000288770	20.2343	0.68669	0.465959	1.47371	0.140558
ENSG00000285561.1	NA	ENSG00000285561	6.57792	-1.23172	0.836205	-1.47299	0.140754
ENSG00000276473.1	NA	ENSG00000276473	0.758187	3.27194	2.22141	1.47291	0.140776
ENSG00000273461.5	NA	ENSG00000273461	3.35384	1.3888	0.942961	1.47281	0.140804
ENSG00000259828.1	NA	ENSG00000259828	14.6437	0.725442	0.492651	1.47253	0.140878
ENSG00000237031.7	NA	ENSG00000237031	43.872	-0.421687	0.28639	-1.47242	0.140907	0.769157
ENSG00000166770.12	100128252	ZNF667-AS1	653.31	-0.234445	0.159234	-1.47233	0.140933	0.769157
ENSG00000267610.2	NA	ENSG00000267610	11.4634	-0.752217	0.510924	-1.47227	0.140949
ENSG00000286697.1	NA	ENSG00000286697	2.27314	-1.91303	1.29993	-1.47164	0.141118
ENSG00000261505.1	NA	ENSG00000261505	1167.33	-0.241736	0.164304	-1.47127	0.141218	0.769157
ENSG00000287247.1	NA	ENSG00000287247	3.00891	-1.51431	1.02933	-1.47116	0.141248
ENSG00000254528.7	NA	FXYD6-AS1	327.445	-0.246093	0.167284	-1.47111	0.141262	0.769157
ENSG00000290457.1	NA	ENSG00000290457	29.9708	0.493409	0.335415	1.47104	0.14128	0.769157
ENSG00000232415.2	107986809	ELN-AS1	38.3438	-0.503984	0.342637	-1.4709	0.141319	0.769157
ENSG00000232677.11	100506930	LINC00665	1923.54	-0.212016	0.144178	-1.47052	0.141422	0.769157
ENSG00000260417.1	NA	ENSG00000260417	59.4792	0.495795	0.337322	1.4698	0.141617	0.769157
ENSG00000276248.1	NA	ENSG00000276248	123.745	0.321818	0.218958	1.46977	0.141625	0.769157
ENSG00000261445.1	NA	ENSG00000261445	2.19886	-2.06211	1.40302	-1.46976	0.141626
ENSG00000287115.2	NA	LINC02993	7.21054	-1.09205	0.743223	-1.46935	0.141738
ENSG00000284829.1	NA	ENSG00000284829	481.296	-0.24934	0.16974	-1.46895	0.141846	0.769157
ENSG00000288080.1	105373973	ENSG00000288080	16.3716	0.657009	0.44746	1.46831	0.142021
ENSG00000269807.1	NA	ENSG00000269807	32.5671	-0.546094	0.371979	-1.46808	0.142083	0.769157
ENSG00000287182.1	NA	ENSG00000287182	71.2772	-0.392709	0.267626	-1.46738	0.142273	0.769157
ENSG00000259119.1	NA	ENSG00000259119	3.68639	1.55877	1.06231	1.46733	0.142285
ENSG00000287532.1	NA	ENSG00000287532	27.5176	0.502412	0.342448	1.46712	0.142344
ENSG00000237941.2	55539	KCNQ1DN	3.68751	-1.50591	1.0269	-1.46647	0.142521
ENSG00000233735.5	NA	ENSG00000233735	48.1343	0.440847	0.300627	1.46643	0.142532	0.769157
ENSG00000228709.3	NA	LINC02575	293.574	-0.239966	0.163644	-1.46639	0.142543	0.769157
ENSG00000261326.5	NA	LINC01355	346.11	0.332699	0.226921	1.46615	0.142608	0.769157
ENSG00000231064.9	105371450	THBS3-AS1	2155.51	-0.199394	0.136003	-1.4661	0.14262	0.769157
ENSG00000274492.1	NA	ENSG00000274492	54.4644	-0.438707	0.299238	-1.46608	0.142627	0.769157
ENSG00000228368.1	NA	ENSG00000228368	10.0944	0.887538	0.605446	1.46592	0.142669
ENSG00000234678.2	NA	ELF3-AS1	1010.57	-0.230126	0.156988	-1.46588	0.142682	0.769157
ENSG00000237950.3	NA	LINC02918	46.4452	-0.434797	0.296616	-1.46586	0.142687	0.769157
ENSG00000286258.1	NA	ENSG00000286258	1.61288	2.53009	1.72645	1.46549	0.142788
ENSG00000280392.1	NA	ENSG00000280392	40.2465	0.487505	0.332709	1.46526	0.14285	0.769157
ENSG00000247877.8	121232371	FAM174A-DT	22.6942	-0.553712	0.377925	-1.46514	0.142883
ENSG00000225578.1	100874001	NCBP2-AS1	133.055	-0.346502	0.236622	-1.46437	0.143093	0.769157
ENSG00000262372.1	NA	ENSG00000262372	31.6946	-0.526487	0.359569	-1.46422	0.143135	0.769157
ENSG00000238258.1	NA	ENSG00000238258	1201.78	-0.265983	0.181731	-1.4636	0.143302	0.769157
ENSG00000236202.1	100873937	GRM7-AS1	4.03151	1.31798	0.900519	1.46357	0.14331
ENSG00000277801.1	NA	ENSG00000277801	551.157	-0.270267	0.184815	-1.46236	0.143641	0.769157
ENSG00000274949.1	NA	ENSG00000274949	41.6899	-0.457865	0.313179	-1.46199	0.143744	0.769157
ENSG00000285879.1	NA	ENSG00000285879	63.2465	0.444672	0.304243	1.46157	0.14386	0.769157
ENSG00000223923.2	105373878	TNS1-AS1	268.043	-0.263816	0.180554	-1.46115	0.143974	0.769157
ENSG00000285728.3	NA	ENSG00000285728	177.888	-0.24941	0.170712	-1.461	0.144016	0.769157
ENSG00000228999.4	124908056	ENSG00000228999	18.1913	-0.761596	0.521351	-1.46081	0.144067
ENSG00000279511.1	NA	ENSG00000279511	6.6428	1.04494	0.715534	1.46037	0.144189
ENSG00000254532.2	NA	ARL14EP-DT	9.46741	0.882221	0.604169	1.46022	0.144229
ENSG00000228322.1	NA	GLIS3-AS2	24.6625	-0.614773	0.421101	-1.45992	0.144312
ENSG00000258504.2	NA	ENSG00000258504	320.086	-0.233524	0.159959	-1.4599	0.144317	0.769157
ENSG00000273428.4	105372990	ENSG00000273428	23.3371	0.586725	0.401954	1.45968	0.144377
ENSG00000286351.2	NA	ENSG00000286351	2.35638	1.83264	1.25562	1.45956	0.144412
ENSG00000235066.7	NA	ENSG00000235066	352.086	-0.242498	0.166146	-1.45955	0.144414	0.769157
ENSG00000290387.1	653381	SORD2P	117.404	-0.289353	0.198251	-1.45953	0.14442	0.769157
ENSG00000260676.5	100505776	LINC01541	5.15955	-1.08759	0.745184	-1.4595	0.144429
ENSG00000286596.1	NA	ENSG00000286596	312.252	-0.262849	0.180166	-1.45893	0.144585	0.769157
ENSG00000287631.1	NA	ENSG00000287631	10.2252	0.915682	0.627662	1.45888	0.144599
ENSG00000278133.1	NA	ENSG00000278133	163.159	-0.282804	0.193878	-1.45867	0.144656	0.769157
ENSG00000250150.1	NA	ENSG00000250150	1.0093	-2.92203	2.00415	-1.45799	0.144844
ENSG00000234352.9	349160	ENSG00000234352	29.8778	-0.587247	0.402786	-1.45796	0.14485	0.769157
ENSG00000259230.1	105370681	LINC02323	8.52761	0.916596	0.628721	1.45788	0.144875
ENSG00000236213.4	NA	CDC42EP3-AS1	1126.58	-0.267094	0.183207	-1.45787	0.144875	0.769157
ENSG00000253130.2	105379224	ENSG00000253130	7.50843	-1.09885	0.753739	-1.45786	0.144879
ENSG00000268618.1	NA	ENSG00000268618	12.8525	0.804247	0.551796	1.45751	0.144976
ENSG00000288548.1	NA	ENSG00000288548	12.9251	0.719144	0.493485	1.45728	0.14504
ENSG00000286627.1	NA	ENSG00000286627	7.258	-1.04194	0.715067	-1.45713	0.145081
ENSG00000234717.2	NA	TMEM212-AS1	2.95472	1.57925	1.08384	1.45708	0.145093
ENSG00000230686.1	NA	ENSG00000230686	1.82008	2.04705	1.4051	1.45688	0.14515
ENSG00000286871.1	124901358	ENSG00000286871	3.19264	1.66146	1.14098	1.45617	0.145347
ENSG00000280623.1	NA	PCAT14	33.1459	-0.540573	0.371255	-1.45607	0.145374	0.769157
ENSG00000241357.1	NA	ENSG00000241357	445.791	-0.282659	0.194202	-1.45549	0.145533	0.769157
ENSG00000287168.3	NA	ENSG00000287168	213.359	-0.255232	0.175371	-1.45538	0.145563	0.769157
ENSG00000245148.2	100506020	ARAP1-AS2	122.3	-0.332769	0.228669	-1.45524	0.145602	0.769157
ENSG00000225107.1	NA	ENSG00000225107	2.59728	1.82544	1.2544	1.45523	0.145605
ENSG00000259798.1	NA	ENSG00000259798	2.45394	-1.68837	1.1603	-1.45511	0.145638
ENSG00000249236.2	105378976	ENSG00000249236	12.8329	-0.793664	0.545539	-1.45483	0.145718
ENSG00000213599.10	100526830	SLX1A-SULT1A3	1511.21	-0.203591	0.139968	-1.45456	0.145791	0.769157
ENSG00000249667.2	106144599	LINC01259	4.24195	-1.6044	1.10339	-1.45406	0.145929
ENSG00000290023.1	NA	ENSG00000290023	31.3803	0.465002	0.319864	1.45375	0.146016	0.769157
ENSG00000253893.2	NA	FAM85B	25.1328	0.544795	0.374819	1.45349	0.146089
ENSG00000234286.3	NA	ENSG00000234286	111.639	-0.369407	0.254156	-1.45347	0.146094	0.769157
ENSG00000261019.1	NA	ENSG00000261019	78.2808	0.379078	0.260914	1.45288	0.146256	0.769157
ENSG00000287698.1	NA	ENSG00000287698	4.66529	1.30571	0.898715	1.45287	0.146261
ENSG00000197989.15	85028	SNHG12	326.375	-0.237919	0.163818	-1.45234	0.146407	0.769157
ENSG00000229111.1	100873965	MED4-AS1	405.761	-0.264652	0.182248	-1.45216	0.146458	0.769157
ENSG00000285801.1	NA	ENSG00000285801	10.9555	-0.840277	0.578739	-1.45191	0.146527
ENSG00000272906.1	NA	ENSG00000272906	65.3254	0.373542	0.25731	1.45172	0.14658	0.769157
ENSG00000256571.1	NA	ENSG00000256571	9.24034	0.994722	0.685568	1.45095	0.146795
ENSG00000230248.1	NA	ENSG00000230248	2.23713	1.84136	1.26908	1.45094	0.146797
ENSG00000235527.7	101928846	HIPK1-AS1	20.0836	0.675135	0.465337	1.45085	0.146821
ENSG00000285409.1	NA	ENSG00000285409	1.79377	2.18273	1.505	1.45032	0.14697
ENSG00000282048.2	NA	ENSG00000282048	5.14993	1.11016	0.765669	1.44992	0.14708
ENSG00000260197.1	NA	ENSG00000260197	0.941461	-3.01553	2.0801	-1.4497	0.147142
ENSG00000280238.1	NA	ENSG00000280238	128.517	-0.311538	0.215003	-1.44899	0.147339	0.769157
ENSG00000293396.1	NA	ENSG00000293396	3.92003	-1.71783	1.18556	-1.44896	0.14735
ENSG00000245729.2	729506	LINC02226	3.96361	1.26323	0.872017	1.44863	0.147442
ENSG00000279139.1	NA	ENSG00000279139	0.997319	3.001	2.07208	1.4483	0.147533
ENSG00000237975.7	339400	FLG-AS1	39.4817	0.519458	0.358679	1.44825	0.147546	0.769157
ENSG00000250920.3	NA	ENSG00000250920	5.75925	-1.52622	1.05388	-1.44819	0.147564
ENSG00000250091.3	NA	DNAH10OS	488.254	0.290958	0.200932	1.44804	0.147607	0.769157
ENSG00000259495.3	NA	ARNT2-DT	343.492	-0.213024	0.147113	-1.44803	0.147608	0.769157
ENSG00000244879.10	NA	GABPB1-AS1	2336.49	-0.275697	0.190558	-1.44679	0.147955	0.769157
ENSG00000266469.2	NA	ENSG00000266469	378.059	-0.29489	0.203872	-1.44645	0.148052	0.769157
ENSG00000232377.1	101928386	ENSG00000232377	13.5563	-0.731575	0.506039	-1.44569	0.148264
ENSG00000255258.2	646522	LINC02743	3.1441	1.66928	1.15471	1.44563	0.148281
ENSG00000278713.1	NA	ENSG00000278713	265.466	-0.295629	0.204535	-1.44537	0.148353	0.769157
ENSG00000234361.1	NA	ENSG00000234361	12.3668	0.72287	0.500231	1.44507	0.148438
ENSG00000249128.1	102467225	LINC02215	1.46418	2.31848	1.60486	1.44466	0.148552
ENSG00000290991.1	NA	ENSG00000290991	3.68121	-1.35774	0.9404	-1.44379	0.148798
ENSG00000291197.1	NA	ENSG00000291197	2.16315	-1.90884	1.32218	-1.4437	0.148822
ENSG00000285613.1	NA	ENSG00000285613	3.34372	1.4754	1.02197	1.44369	0.148827
ENSG00000257222.1	NA	ENSG00000257222	55.5835	-0.387642	0.268516	-1.44365	0.148838	0.769157
ENSG00000274605.4	105370333	PCCA-DT	114.927	-0.327747	0.227063	-1.44342	0.148903	0.769157
ENSG00000257550.2	100652999	ENSG00000257550	1137.23	-0.225306	0.156118	-1.44318	0.14897	0.769157
ENSG00000261113.1	NA	ENSG00000261113	87.4477	-0.343015	0.23772	-1.44294	0.149038	0.769157
ENSG00000259251.2	NA	VPS13C-DT	12.341	0.809893	0.561294	1.4429	0.149048
ENSG00000242795.2	NA	ENSG00000242795	2.91704	-1.54957	1.07405	-1.44274	0.149095
ENSG00000177993.3	100874123	ZNRF3-AS1	25.9879	0.510523	0.353888	1.44261	0.149129
ENSG00000289180.2	NA	ENSG00000289180	33.0082	0.48434	0.335823	1.44225	0.149232	0.769157
ENSG00000287570.1	NA	ENSG00000287570	6.38366	1.05257	0.729827	1.44222	0.14924
ENSG00000175061.20	125144	SNHG29	6782.72	-0.243468	0.16883	-1.44209	0.149277	0.769157
ENSG00000227279.2	NA	ENSG00000227279	1192.23	-0.273138	0.189406	-1.44208	0.149281	0.769157
ENSG00000278097.1	NA	ENSG00000278097	1.32869	-2.58922	1.79604	-1.44163	0.149406
ENSG00000251613.4	NA	ENSG00000251613	7.76774	1.02108	0.70845	1.44128	0.149505
ENSG00000228544.1	100131193	CCDC183-AS1	134.912	-0.330047	0.22901	-1.44119	0.149532	0.769157
ENSG00000248518.1	NA	ENSG00000248518	1.20056	2.74826	1.90703	1.44113	0.149549
ENSG00000288879.2	NA	ENSG00000288879	4.39865	1.29197	0.896612	1.44094	0.149601
ENSG00000226627.2	100874198	SHANK2-AS1	20.3349	0.632255	0.438788	1.44091	0.149609
ENSG00000288067.1	NA	ENSG00000288067	9.74419	0.858504	0.595967	1.44052	0.14972
ENSG00000212663.2	NA	ENSG00000212663	2.26967	-2.38219	1.65437	-1.43994	0.149885
ENSG00000181908.5	100996455	LINC02724	8.86908	-0.838427	0.582334	-1.43977	0.149932
ENSG00000233214.1	NA	ENSG00000233214	1.74638	-2.17764	1.51273	-1.43954	0.149997
ENSG00000236520.2	100873972	GPC6-AS1	15.3915	0.850238	0.590638	1.43952	0.150002
ENSG00000223528.7	NA	ENSG00000223528	313.143	-0.241864	0.16803	-1.43941	0.150035	0.769157
ENSG00000275401.1	NA	ENSG00000275401	24.3032	-0.602294	0.418436	-1.43939	0.150039
ENSG00000254664.1	NA	ENSG00000254664	8.60728	-0.958342	0.665835	-1.43931	0.150063
ENSG00000275457.1	NA	ENSG00000275457	50.9012	-0.468543	0.32558	-1.4391	0.150122	0.769157
ENSG00000264577.1	NA	ENSG00000264577	5859.97	-0.257243	0.178788	-1.43881	0.150204	0.769157
ENSG00000272825.1	NA	ENSG00000272825	28.7026	-0.553461	0.384711	-1.43864	0.150252	0.769157
ENSG00000242290.2	101929754	ZBTB20-AS5	20.9129	0.601165	0.417872	1.43863	0.150254
ENSG00000225298.5	54088	LINC00113	6.41524	1.14301	0.794553	1.43856	0.150275
ENSG00000241345.1	105375483	ENSG00000241345	23.0773	-0.598786	0.416254	-1.43851	0.150289
ENSG00000256339.1	NA	ENSG00000256339	2.26786	-2.00561	1.39469	-1.43803	0.150426
ENSG00000293180.1	NA	ENSG00000293180	5.48965	-1.16714	0.811677	-1.43794	0.150451
ENSG00000293088.1	NA	ENSG00000293088	14.477	0.764414	0.531629	1.43787	0.150471
ENSG00000270605.1	NA	ENSG00000270605	151.575	-0.30476	0.212044	-1.43725	0.150647	0.769157
ENSG00000234191.1	NA	LINC01283	1.98088	-2.02951	1.41213	-1.4372	0.150662
ENSG00000244676.5	NA	ENSG00000244676	84.2801	0.391059	0.272123	1.43707	0.150698	0.769157
ENSG00000234222.6	105371260	LIX1L-AS1	674.937	-0.230239	0.16025	-1.43675	0.150789	0.769157
ENSG00000235661.3	100507261	MIR670HG	3.03063	-1.48519	1.03413	-1.43618	0.150952
ENSG00000286041.1	NA	ENSG00000286041	3.51799	1.57195	1.0946	1.43609	0.150977
ENSG00000293416.1	NA	PRSS46P	6.25958	-1.11118	0.773844	-1.43592	0.151024
ENSG00000285970.1	NA	ENSG00000285970	56.9417	-0.395984	0.275844	-1.43554	0.151134	0.769157
ENSG00000228950.1	NA	ENSG00000228950	4.78099	1.33846	0.932587	1.43521	0.151227
ENSG00000226696.8	104355426	LENG8-AS1	215.62	-0.241491	0.168289	-1.43498	0.151293	0.769157
ENSG00000228459.5	NA	LINC01546	14.3852	0.760013	0.529702	1.43479	0.151346
ENSG00000268120.1	NA	ENSG00000268120	810.172	-0.209855	0.14629	-1.43452	0.151424	0.769157
ENSG00000290423.1	NA	ENSG00000290423	74.0647	-0.390184	0.271997	-1.43451	0.151425	0.769157
ENSG00000255599.1	NA	ENSG00000255599	3.99686	-1.4918	1.03996	-1.43448	0.151435
ENSG00000288989.2	105376306	ENSG00000288989	14.5701	0.725493	0.5059	1.43406	0.151554
ENSG00000266916.9	101927720	ZNF793-AS1	51.8006	-0.391571	0.273052	-1.43406	0.151556	0.769157
ENSG00000262223.10	100130370	LINC03048	63.4308	-0.391619	0.273134	-1.43379	0.151631	0.769157
ENSG00000255092.1	NA	ENSG00000255092	7.45089	0.978251	0.682515	1.4333	0.151771
ENSG00000279145.2	NA	ENSG00000279145	77.3078	0.333594	0.232792	1.43302	0.151853	0.769157
ENSG00000257097.1	NA	CLIP1-AS1	23.5957	0.590463	0.412135	1.43269	0.151946
ENSG00000249152.1	NA	LNCPRESS2	1.67567	2.51859	1.75857	1.43218	0.152092
ENSG00000250062.5	101929064	MAPK10-AS1	10.0967	0.916074	0.639682	1.43208	0.152122
ENSG00000291012.1	644316	FLJ43315	63.6357	0.348492	0.243372	1.43193	0.152163	0.769157
ENSG00000288849.1	NA	ENSG00000288849	1401.46	-0.254655	0.177851	-1.43185	0.152188	0.769157
ENSG00000117242.7	100861548	PINK1-AS	1652.44	-0.247453	0.172883	-1.43134	0.152334	0.769157
ENSG00000230023.2	284632	LINC02800	4.47677	1.46377	1.02311	1.4307	0.152516
ENSG00000280233.1	NA	ENSG00000280233	27.5486	-0.497599	0.347831	-1.43057	0.152552
ENSG00000260005.6	NA	ENSG00000260005	504.799	-0.214263	0.149809	-1.43024	0.152649	0.769157
ENSG00000258334.1	101927267	TROAP-AS1	95.1158	-0.300659	0.21029	-1.42974	0.152792	0.769157
ENSG00000290763.1	255812	SDHAP1	360.428	-0.232674	0.162743	-1.4297	0.152803	0.769157
ENSG00000253736.5	NA	ENSG00000253736	15.4806	-0.651168	0.455541	-1.42944	0.152878
ENSG00000289111.2	NA	ENSG00000289111	4.25315	-1.31652	0.921138	-1.42923	0.152938
ENSG00000258521.1	NA	ENSG00000258521	18.4108	0.669973	0.468784	1.42917	0.152955
ENSG00000277283.2	NA	RAB35-AS1	137.616	-0.300273	0.210189	-1.42859	0.153123	0.769157
ENSG00000249028.2	NA	ENSG00000249028	16.0293	0.689807	0.482963	1.42828	0.153211
ENSG00000236671.9	NA	PRKG1-AS1	161.274	-0.28336	0.198397	-1.42825	0.15322	0.769157
ENSG00000290018.1	NA	ENSG00000290018	1596.69	-0.269246	0.188543	-1.42804	0.153281	0.769157
ENSG00000235910.2	104326055	APOA1-AS	31.8021	0.512277	0.35885	1.42755	0.153421	0.769157
ENSG00000280055.2	641384	LINC02912	49.6425	0.559404	0.391886	1.42747	0.153445	0.769157
ENSG00000229722.1	NA	ENSG00000229722	2.42369	1.9347	1.3555	1.42729	0.153496
ENSG00000247853.2	NA	ENSG00000247853	926.348	-0.237376	0.166318	-1.42724	0.15351	0.769157
ENSG00000287548.1	NA	ENSG00000287548	6.33989	1.1773	0.825372	1.42639	0.153757
ENSG00000267007.1	NA	ENSG00000267007	156.354	-0.317219	0.222438	-1.4261	0.153838	0.769157
ENSG00000224032.9	NA	EPB41L4A-AS1	369.719	-0.240064	0.168344	-1.42603	0.15386	0.769157
ENSG00000266824.1	NA	ENSG00000266824	7.14691	-0.941968	0.660833	-1.42542	0.154034
ENSG00000287497.3	NA	ENSG00000287497	2.15265	1.87095	1.31261	1.42537	0.154051
ENSG00000291069.1	399761	BMS1P1	400.055	-0.290018	0.203476	-1.42532	0.154065	0.769157
ENSG00000271869.2	NA	DCTN6-DT	47.0043	-0.422987	0.296779	-1.42526	0.154083	0.769157
ENSG00000288571.1	NA	ENSG00000288571	15.1755	-0.733144	0.51445	-1.4251	0.154128
ENSG00000256542.2	NA	ENSG00000256542	1.87301	2.21605	1.55507	1.42505	0.154144
ENSG00000293038.1	NA	ENSG00000293038	14.7809	0.777953	0.545964	1.42491	0.154182
ENSG00000285410.1	55056	GABPB1-IT1	659.431	-0.211477	0.148445	-1.42462	0.154268	0.769157
ENSG00000289160.1	NA	ENSG00000289160	3.80486	-1.56913	1.10172	-1.42426	0.154371
ENSG00000261338.2	NA	ENSG00000261338	55.8667	0.385296	0.270531	1.42422	0.154382	0.769157
ENSG00000286903.1	NA	ENSG00000286903	9.00435	0.873969	0.61366	1.42419	0.154391
ENSG00000287093.1	NA	ENSG00000287093	23.2616	0.614293	0.431347	1.42413	0.154409
ENSG00000288979.1	NA	ENSG00000288979	62.6746	-0.40908	0.287255	-1.4241	0.154418	0.769157
ENSG00000233875.1	NA	ENSG00000233875	114.341	-0.280387	0.196921	-1.42385	0.15449	0.769157
ENSG00000262714.1	NA	ENSG00000262714	7.75729	0.960326	0.67446	1.42384	0.154492
ENSG00000263627.1	101927323	PPP4R1-AS1	5.53647	-1.1171	0.784579	-1.42382	0.1545
ENSG00000228734.2	NA	ENSG00000228734	2.29416	-1.85608	1.30382	-1.42357	0.15457
ENSG00000279667.1	NA	ENSG00000279667	31.9762	0.544982	0.382839	1.42353	0.154584	0.769157
ENSG00000250929.2	NA	LINC01181	0.912654	3.03532	2.13251	1.42335	0.154634
ENSG00000254364.1	NA	ENSG00000254364	1.25689	2.41944	1.69995	1.42324	0.154666
ENSG00000225775.1	NA	ENSG00000225775	1.71172	-2.21351	1.55531	-1.42319	0.15468
ENSG00000277186.1	NA	ENSG00000277186	3.26603	1.61255	1.13306	1.42318	0.154684
ENSG00000290871.1	2970	GTF2IP1	9192.44	-0.213239	0.149851	-1.42301	0.154735	0.769157
ENSG00000271122.1	101930085	HERPUD2-AS1	988.946	-0.276415	0.194253	-1.42297	0.154746	0.769157
ENSG00000226950.8	57291	DANCR	753.799	-0.223791	0.157309	-1.42262	0.154845	0.769157
ENSG00000260755.1	NA	ENSG00000260755	54.681	-0.473441	0.332927	-1.42206	0.155009	0.769157
ENSG00000230266.2	101410543	XXYLT1-AS2	13.3432	-0.860987	0.605567	-1.42179	0.155088
ENSG00000228170.1	NA	ENSG00000228170	162.495	-0.289686	0.203764	-1.42168	0.155121	0.769157
ENSG00000260640.1	NA	ENSG00000260640	2.13814	1.93676	1.36263	1.42134	0.155217
ENSG00000286034.1	NA	ENSG00000286034	6.23876	-1.15075	0.809641	-1.42131	0.155225
ENSG00000224086.6	NA	PPM1F-AS1	1453.68	-0.169922	0.119555	-1.42129	0.155234	0.769157
ENSG00000228789.10	285834	HCG22	5.18896	-1.21821	0.857158	-1.42122	0.155252
ENSG00000236810.8	100506963	ELOA-AS1	497.877	-0.235493	0.165705	-1.42115	0.155272	0.769157
ENSG00000286444.1	NA	ENSG00000286444	141.968	-0.345124	0.242852	-1.42113	0.155278	0.769157
ENSG00000261188.3	100507599	TFIP11-DT	99.621	-0.322796	0.227147	-1.42109	0.155291	0.769157
ENSG00000232085.1	NA	ENSG00000232085	285.374	-0.28521	0.200724	-1.42091	0.155343	0.769157
ENSG00000286290.1	NA	ENSG00000286290	4.18985	1.52285	1.07179	1.42085	0.155361
ENSG00000281477.1	NA	LINC01955	2.54497	-1.97408	1.38938	-1.42083	0.155366
ENSG00000289227.1	NA	ENSG00000289227	4.47479	1.28459	0.904123	1.42082	0.15537
ENSG00000253735.1	NA	ENSG00000253735	1.65788	2.40117	1.69022	1.42062	0.155426
ENSG00000279520.1	NA	ENSG00000279520	154.945	0.288008	0.202748	1.42052	0.155455	0.769157
ENSG00000286657.1	124901107	ENSG00000286657	29.2165	-0.570451	0.401586	-1.4205	0.155463	0.769157
[truncated: 18,054 more rows]

## Sheet: Significant genes
Table S5: Human reference genome based differential gene expression (S_100_3hr vs. S_50_3hr)
Ensembl ID	Entrez ID	Gene Symbol	baseMean	log2FoldChange	lfcSE	stat	pvalue	padj
ENSG00000289879.1	NA	ENSG00000289879	1.57323	-4.638	1.70655	-2.71777	0.00657237
ENSG00000278690.1	NA	ENSG00000278690	1.10617	-4.51554	1.96403	-2.29913	0.0214978
ENSG00000259910.1	NA	ENSG00000259910	1.76335	-4.27618	1.68452	-2.53852	0.0111323
ENSG00000232359.1	NA	ENSG00000232359	1.84468	-3.94379	1.69664	-2.32447	0.0201002
ENSG00000256582.1	NA	LINC02390	1.73794	-3.58834	1.75382	-2.04602	0.0407545
ENSG00000254906.1	NA	ENSG00000254906	2.17095	-3.49367	1.68704	-2.07088	0.0383696
ENSG00000230234.1	NA	ENSG00000230234	1.59693	-3.47955	1.69503	-2.0528	0.0400924
ENSG00000259624.1	NA	ENSG00000259624	1.70528	-3.47541	1.77154	-1.9618	0.0497856
ENSG00000227089.2	NA	ENSG00000227089	1.51977	-3.3377	1.69636	-1.96757	0.0491173
ENSG00000260026.3	101928614	LINC02189	2.11978	-3.29926	1.62568	-2.02947	0.0424104
ENSG00000258214.1	NA	ENSG00000258214	1.8802	-3.28626	1.65017	-1.99146	0.0464298
ENSG00000285890.1	NA	ENSG00000285890	2.48545	-3.2754	1.47684	-2.21785	0.0265651
ENSG00000279585.1	NA	ENSG00000279585	2.20168	-3.06566	1.53068	-2.0028	0.0451984
ENSG00000231061.1	100874157	LINC00395	3.53935	-3.01209	1.35384	-2.22485	0.0260913
ENSG00000230452.1	106144568	LINC01381	4.66555	-2.99845	1.01457	-2.95538	0.00312283
ENSG00000232638.1	NA	ENSG00000232638	5.37629	-2.90073	1.09474	-2.64969	0.00805648
ENSG00000283314.1	105374540	LINC02357	3.27583	-2.70776	1.25667	-2.15471	0.0311842
ENSG00000290836.1	5370	PMCHL2	3.00329	-2.55286	1.19314	-2.13961	0.0323865
ENSG00000236153.1	NA	UBE2E3-DT	3.32237	-2.4848	1.17745	-2.11033	0.0348298
ENSG00000236823.2	NA	ENSG00000236823	2.28756	-2.36653	1.20478	-1.96429	0.0494963
ENSG00000205444.4	497048	KU-MEL-3	4.25397	-2.29868	0.982427	-2.3398	0.0192942
ENSG00000232991.5	104326057	GACAT1	3.09814	-2.29763	1.07685	-2.13366	0.032871
ENSG00000270547.6	401492	LINC01235	6.21728	-2.17764	0.889272	-2.44879	0.0143337
ENSG00000288872.1	NA	ENSG00000288872	5.13298	-2.06328	0.902542	-2.28608	0.0222497
ENSG00000250427.1	100505811	LINC02148	4.30888	-2.01827	0.92446	-2.18319	0.0290217
ENSG00000287673.1	NA	ENSG00000287673	5.67661	-1.97341	0.878926	-2.24525	0.024752
ENSG00000227121.2	NA	LINC02672	3.7725	-1.9538	0.937373	-2.08434	0.0371293
ENSG00000277223.1	NA	ENSG00000277223	42.9717	-1.94036	0.52485	-3.69697	0.000218184	0.0295332
ENSG00000273920.1	NA	ENSG00000273920	4.9057	-1.94012	0.878573	-2.20826	0.027226
ENSG00000255440.2	NA	ENSG00000255440	4.29637	-1.93744	0.968943	-1.99954	0.0455505
ENSG00000279684.1	NA	ENSG00000279684	4.48914	-1.83794	0.932923	-1.97009	0.0488281
ENSG00000258412.1	NA	ENSG00000258412	11.9563	-1.78334	0.635287	-2.80714	0.00499832
ENSG00000237742.8	105377986	HEY2-AS1	5.37966	-1.74877	0.796433	-2.19575	0.0281098
ENSG00000255644.1	NA	ENSG00000255644	9.55671	-1.74114	0.748003	-2.32772	0.0199269
ENSG00000280199.1	NA	ENSG00000280199	5.21907	-1.72294	0.855773	-2.01331	0.0440818
ENSG00000286498.1	124901457	ENSG00000286498	5.47489	-1.66331	0.830658	-2.0024	0.0452418
ENSG00000247810.8	101928721	ENSG00000247810	9.3201	-1.53539	0.709365	-2.16446	0.0304292
ENSG00000290319.1	NA	ENSG00000290319	6.59491	-1.51461	0.740894	-2.04429	0.0409244
ENSG00000258576.1	NA	ENSG00000258576	9.06808	-1.45053	0.615682	-2.35597	0.0184745
ENSG00000288765.1	NA	ENSG00000288765	193.722	-1.44563	0.21966	-6.58124	4.66543e-11	2.46288e-07
ENSG00000288064.1	NA	ENSG00000288064	9.40375	-1.3818	0.647738	-2.13327	0.032903
ENSG00000232470.1	NA	ENSG00000232470	21.0297	-1.36672	0.49433	-2.7648	0.00569583
ENSG00000237934.1	NA	ENSG00000237934	13.8729	-1.36489	0.613446	-2.22496	0.026084
ENSG00000229666.2	NA	MAST4-AS1	20.2828	-1.34239	0.483417	-2.77689	0.00548821
ENSG00000278722.1	NA	ENSG00000278722	98.2269	-1.33895	0.265956	-5.03448	4.79154e-07	0.000246862
ENSG00000289317.2	NA	ENSG00000289317	9.25525	-1.32816	0.608788	-2.18164	0.029136
ENSG00000259555.1	NA	ENSG00000259555	56.2696	-1.30456	0.385487	-3.38417	0.000713931	0.06612
ENSG00000234944.1	101929445	LINC02623	31.6719	-1.29678	0.379331	-3.4186	0.000629444	0.0604152
ENSG00000286233.1	NA	ENSG00000286233	13.5816	-1.24436	0.516471	-2.40936	0.0159805
ENSG00000274758.1	NA	ENSG00000274758	10.6946	-1.23805	0.593143	-2.08728	0.036863
ENSG00000223403.7	378881	MEG9	17.4203	-1.22425	0.616988	-1.98424	0.0472295
ENSG00000228021.7	283038	ENSG00000228021	17.5341	-1.21078	0.483111	-2.50621	0.0122034
ENSG00000253629.1	NA	ENSG00000253629	20.4914	-1.18465	0.442907	-2.67472	0.00747925
ENSG00000255992.1	NA	PUS1-AS1	17.5184	-1.16334	0.494377	-2.35314	0.0186159
ENSG00000255433.5	101927120	LINC02735	12.7373	-1.16258	0.568055	-2.0466	0.0406973
ENSG00000285579.1	NA	ENSG00000285579	28.1369	-1.16255	0.389488	-2.9848	0.00283763	0.144037
ENSG00000261898.2	NA	ENSG00000261898	28.4519	-1.16224	0.364433	-3.18919	0.00142673	0.0918504
ENSG00000251011.6	NA	TMEM108-AS1	122.032	-1.15212	0.305528	-3.77091	0.000162656	0.0234861
ENSG00000289224.1	NA	ENSG00000289224	31.0016	-1.1462	0.367858	-3.11589	0.00183392	0.105231
ENSG00000272711.1	NA	HK2-DT	28.2638	-1.116	0.387683	-2.87865	0.00399384	0.175211
ENSG00000285732.1	NA	ENSG00000285732	39.9125	-1.11107	0.354077	-3.13793	0.00170145	0.0997997
ENSG00000283480.1	NA	ENSG00000283480	414.973	-1.1064	0.210061	-5.26702	1.38656e-07	9.70012e-05
ENSG00000230737.1	NA	ENSG00000230737	31.8675	-1.08809	0.429505	-2.53337	0.0112973	0.312244
ENSG00000287786.1	NA	ENSG00000287786	14.066	-1.07874	0.534967	-2.01647	0.0437511
ENSG00000257042.1	NA	ENSG00000257042	89.2696	-1.06399	0.273504	-3.89023	0.000100148	0.0176226
ENSG00000288810.1	NA	ENSG00000288810	28.649	-1.05872	0.434418	-2.43709	0.0148058	0.343264
ENSG00000268584.1	NA	ENSG00000268584	31.5411	-1.0542	0.372335	-2.83132	0.00463561	0.190537
ENSG00000282390.1	NA	ENSG00000282390	458.346	-1.03884	0.170251	-6.10179	1.04886e-09	1.84565e-06
ENSG00000254208.1	NA	ENSG00000254208	17.5442	-1.03654	0.508601	-2.03803	0.0415474
ENSG00000241158.7	101929335	ADAMTS9-AS1	383.153	-1.03057	0.251008	-4.10571	4.03072e-05	0.00851126
ENSG00000197644.2	NA	ENSG00000197644	21.4288	-1.02681	0.514999	-1.99382	0.0461719
ENSG00000228421.2	NA	ENSG00000228421	103.651	-1.02582	0.260763	-3.93393	8.3569e-05	0.0152124
ENSG00000251442.8	NA	LINC01094	21.7968	-1.0236	0.505632	-2.0244	0.0429287
ENSG00000223486.1	124905179	LINC03053	48.2036	-1.00101	0.28218	-3.5474	0.000389046	0.0432587
ENSG00000236437.2	NA	LINC02151	61.4332	-0.995777	0.317039	-3.14086	0.0016845	0.0997997
ENSG00000256064.1	NA	ENSG00000256064	19.9391	-0.993622	0.437413	-2.27159	0.0231114
ENSG00000248690.8	124906789	HAS2-AS1	118.443	-0.987727	0.215979	-4.57325	4.80217e-06	0.00158442
ENSG00000257579.1	NA	ENSG00000257579	20.5121	-0.97735	0.42883	-2.27911	0.0226606
ENSG00000249669.12	NA	CARMN	430.581	-0.962678	0.226902	-4.24271	2.20838e-05	0.00506872
ENSG00000247925.2	NA	ENSG00000247925	40.8098	-0.958854	0.367444	-2.60952	0.00906691	0.276672
ENSG00000285922.1	NA	ENSG00000285922	29.2861	-0.955774	0.358985	-2.66243	0.00775783	0.252049
ENSG00000232358.1	NA	ENSG00000232358	15.0713	-0.940973	0.473076	-1.98905	0.0466957
ENSG00000289277.1	NA	ENSG00000289277	30.2787	-0.936634	0.377946	-2.47822	0.013204	0.330595
ENSG00000259439.3	107985879	LINC01833	447.019	-0.910612	0.17225	-5.28657	1.24633e-07	9.70012e-05
ENSG00000243888.1	NA	ENSG00000243888	60.1817	-0.900356	0.284867	-3.16062	0.00157436	0.0977768
ENSG00000260990.1	NA	ENSG00000260990	32.2445	-0.897539	0.358124	-2.50622	0.0122029	0.330595
ENSG00000263657.1	NA	ENSG00000263657	124.608	-0.877615	0.213655	-4.10762	3.99763e-05	0.00851126
ENSG00000258800.1	NA	ENSG00000258800	29.4182	-0.875008	0.372314	-2.35019	0.0187638	0.375205
ENSG00000253576.1	NA	ENSG00000253576	35.1275	-0.867295	0.341011	-2.54331	0.0109808	0.30834
ENSG00000272913.2	NA	LINC03052	81.4435	-0.865111	0.261094	-3.31341	0.000921645	0.0724217
ENSG00000264701.1	NA	ENSG00000264701	21.1315	-0.8609	0.4104	-2.09771	0.0359309
ENSG00000254340.2	124901882	ENSG00000254340	91.4167	-0.843694	0.25039	-3.36952	0.00075298	0.0685342
ENSG00000248540.3	283731	ENSG00000248540	94.1101	-0.840428	0.253269	-3.31833	0.00090559	0.0724217
ENSG00000272202.1	NA	ENSG00000272202	22.7795	-0.836935	0.380698	-2.19842	0.0279189
ENSG00000291061.1	NA	ENSG00000291061	56.6069	-0.835503	0.294566	-2.83639	0.00456267	0.189656
ENSG00000288840.1	NA	ENSG00000288840	105.072	-0.834144	0.249488	-3.34342	0.000827511	0.0724217
ENSG00000250360.1	NA	ENSG00000250360	61.5396	-0.833996	0.305734	-2.72784	0.00637496	0.227119
ENSG00000293489.1	NA	ENSG00000293489	440.664	-0.828785	0.165068	-5.02086	5.14393e-07	0.000246862
ENSG00000289134.1	NA	ENSG00000289134	39.0419	-0.814722	0.373537	-2.1811	0.0291757	0.461244
ENSG00000230749.5	100873998	MEIS1-AS2	569.834	-0.796929	0.18232	-4.37105	1.23651e-05	0.00310835
ENSG00000235904.3	NA	RBMS3-AS3	104.565	-0.791578	0.227146	-3.48489	0.000492336	0.0499816
ENSG00000233427.1	NA	ENSG00000233427	67.4714	-0.782399	0.264115	-2.96234	0.00305308	0.150628
ENSG00000251408.1	NA	ENSG00000251408	57.2614	-0.779202	0.266779	-2.92078	0.0034916	0.161812
ENSG00000289983.1	NA	ENSG00000289983	36.9765	-0.775489	0.326618	-2.3743	0.0175823	0.374657
ENSG00000282022.1	NA	ENSG00000282022	27.5421	-0.774812	0.360639	-2.14844	0.0316788
ENSG00000289877.1	NA	ENSG00000289877	62.4261	-0.774341	0.31256	-2.47741	0.0132339	0.330595
ENSG00000287735.1	NA	ENSG00000287735	36.9299	-0.770587	0.325991	-2.36383	0.018087	0.374657
ENSG00000265282.1	NA	ENSG00000265282	68.9986	-0.766916	0.301376	-2.54471	0.0109367	0.30834
ENSG00000223732.2	NA	ENSG00000223732	25.8963	-0.765603	0.384551	-1.9909	0.0464916
ENSG00000229558.2	100506680	SACS-AS1	33.5632	-0.765288	0.333326	-2.29591	0.021681	0.414688
ENSG00000290126.1	NA	ENSG00000290126	39.1395	-0.764887	0.351951	-2.17328	0.0297593	0.461244
ENSG00000274021.1	NA	ENSG00000274021	318.899	-0.762485	0.202362	-3.76792	0.000164612	0.0234861
ENSG00000260186.5	NA	LINC02137	36.7025	-0.75524	0.33595	-2.24807	0.0245717	0.4313
ENSG00000267707.2	NA	ENSG00000267707	26.4375	-0.755222	0.358656	-2.1057	0.0352304
ENSG00000272764.1	NA	ENSG00000272764	30.6225	-0.750404	0.369004	-2.03359	0.0419926	0.527151
ENSG00000271474.1	NA	UNC5C-AS1	256.493	-0.748875	0.170272	-4.39811	1.09199e-05	0.00288232
ENSG00000251393.5	NA	ENSG00000251393	44.9893	-0.744444	0.35991	-2.06842	0.0386008	0.515882
ENSG00000227278.1	NA	ENSG00000227278	48.9158	-0.74304	0.328246	-2.26367	0.0235946	0.428264
ENSG00000272689.1	NA	ENSG00000272689	25.4564	-0.734691	0.365442	-2.01042	0.044387
ENSG00000266651.1	NA	ENSG00000266651	42.8918	-0.731194	0.327783	-2.23073	0.025699	0.437629
ENSG00000257551.1	100873924	HLX-AS1	149.334	-0.729601	0.228654	-3.19085	0.00141853	0.0918504
ENSG00000254377.8	100130155	MIR124-2HG	84.1578	-0.72927	0.225145	-3.23911	0.00119901	0.0811486
ENSG00000293353.1	NA	ENSG00000293353	177.349	-0.727809	0.23325	-3.12029	0.00180672	0.10481
ENSG00000277744.1	NA	ENSG00000277744	34.8087	-0.725561	0.341817	-2.12266	0.0337823	0.483281
ENSG00000287721.1	NA	ENSG00000287721	25.7468	-0.72447	0.367934	-1.96902	0.0489507
ENSG00000236502.3	100506108	SIX3-AS1	46.7394	-0.707387	0.337228	-2.09765	0.0359362	0.49923
ENSG00000229109.2	NA	FRMD3-AS1	33.2406	-0.707095	0.357954	-1.97538	0.0482247	0.557317
ENSG00000241155.1	100874246	ARHGAP31-AS1	35.1866	-0.706572	0.325188	-2.17281	0.0297943	0.461244
ENSG00000258399.8	NA	MIR493HG	188.501	-0.703318	0.247096	-2.84633	0.00442257	0.186774
ENSG00000260924.3	NA	LINC01311	49.1613	-0.703001	0.291107	-2.41492	0.0157386	0.351214
ENSG00000287216.1	NA	ENSG00000287216	64.6098	-0.702113	0.293047	-2.3959	0.0165795	0.363166
ENSG00000279873.2	100129726	LINC01126	61.5111	-0.701852	0.280131	-2.50544	0.0122298	0.330595
ENSG00000260589.1	102723166	STAM-DT	34.1463	-0.699014	0.321447	-2.17458	0.0296614	0.461244
ENSG00000242474.3	NA	LINC03015	127.306	-0.695603	0.18542	-3.75149	0.000175783	0.02442
ENSG00000259460.1	NA	ENSG00000259460	492.447	-0.695086	0.157695	-4.40778	1.04436e-05	0.00288232
ENSG00000259448.3	NA	LINC02352	32.8556	-0.692194	0.3503	-1.97601	0.0481542	0.557317
ENSG00000228971.4	100996635	LINC02607	54.7289	-0.687924	0.290058	-2.37168	0.0177074	0.374657
ENSG00000268191.1	NA	ENSG00000268191	77.848	-0.684991	0.274253	-2.49766	0.0125016	0.330595
ENSG00000267424.1	NA	ENSG00000267424	35.2984	-0.683565	0.321734	-2.12463	0.0336177	0.483281
ENSG00000244586.1	NA	WNT5A-AS1	98.575	-0.680859	0.230454	-2.95443	0.0031325	0.153115
ENSG00000256268.3	NA	LINC02454	166.174	-0.678446	0.277905	-2.44129	0.0146348	0.343264
ENSG00000248458.2	NA	ENSG00000248458	142.156	-0.677193	0.231025	-2.93125	0.00337598	0.161096
ENSG00000259583.4	101927751	ALDH1A3-AS1	384.396	-0.675587	0.152594	-4.42734	9.54038e-06	0.00279798
ENSG00000232959.1	NA	KIFAP3-AS1	64.208	-0.673468	0.307397	-2.19088	0.0284608	0.45646
ENSG00000234147.4	NA	ENSG00000234147	150.401	-0.669793	0.210317	-3.18468	0.00144913	0.0919998
ENSG00000232803.1	100127888	SLCO4A1-AS1	47.9231	-0.667472	0.296588	-2.2505	0.0244171	0.4313
ENSG00000274895.1	NA	ENSG00000274895	67.223	-0.664513	0.25684	-2.58726	0.00967424	0.29183
ENSG00000257225.1	NA	ENSG00000257225	653.573	-0.659683	0.185504	-3.55617	0.000376301	0.0432587
ENSG00000271858.5	11068	ENSG00000271858	997.805	-0.659168	0.179223	-3.67792	0.000235142	0.0299861
ENSG00000249375.8	100270680	CASC11	197.455	-0.652227	0.226917	-2.8743	0.0040492	0.175211
ENSG00000229205.5	399706	LINC00200	50.7587	-0.652124	0.316755	-2.05876	0.039517	0.521854
ENSG00000233860.2	NA	SHROOM3-AS1	294.105	-0.651869	0.183766	-3.54727	0.000389238	0.0432587
ENSG00000261526.3	NA	ENSG00000261526	37.1446	-0.650856	0.320093	-2.03334	0.0420184	0.527151
ENSG00000286147.1	NA	ENSG00000286147	157.585	-0.644938	0.222901	-2.89339	0.00381112	0.170499
ENSG00000270087.7	NA	ENSG00000270087	153.064	-0.63968	0.218513	-2.92742	0.00341784	0.161096
ENSG00000288530.1	NA	ENSG00000288530	818.773	-0.6368	0.178979	-3.55797	0.000373737	0.0432587
ENSG00000268798.1	NA	ENSG00000268798	47.9778	-0.635057	0.284683	-2.23075	0.0256979	0.437629
ENSG00000228802.1	NA	ENSG00000228802	76.1014	-0.632483	0.28674	-2.20577	0.0274002	0.447827
ENSG00000287038.3	NA	ENSG00000287038	137.368	-0.625944	0.2106	-2.9722	0.00295675	0.147251
ENSG00000259955.1	NA	ENSG00000259955	104.736	-0.621595	0.228974	-2.71469	0.00663373	0.230401
ENSG00000230435.1	NA	ENSG00000230435	118.238	-0.620312	0.207675	-2.98694	0.00281782	0.144037
ENSG00000279227.2	NA	ENSG00000279227	57.2633	-0.619662	0.288863	-2.14518	0.0319387	0.479464
ENSG00000230461.10	100505832	PROX1-AS1	252.672	-0.609755	0.15835	-3.85069	0.000117785	0.0193474
ENSG00000223749.11	NA	MIR503HG	380.443	-0.609133	0.20486	-2.97342	0.00294505	0.147251
ENSG00000279878.1	NA	ENSG00000279878	61.6186	-0.605542	0.303181	-1.99729	0.0457934	0.543243
ENSG00000231119.2	101927377	ENSG00000231119	73.56	-0.601373	0.273589	-2.19809	0.0279428	0.451811
ENSG00000177335.13	286122	LINC02904	178.232	-0.598783	0.190612	-3.14137	0.0016816	0.0997997
ENSG00000254433.1	NA	ENSG00000254433	148.531	-0.596961	0.180061	-3.31533	0.000915364	0.0724217
ENSG00000267546.2	NA	ENSG00000267546	106.295	-0.590224	0.260639	-2.26453	0.0235416	0.428264
ENSG00000242282.6	NA	ENSG00000242282	103.344	-0.589656	0.215489	-2.73636	0.00621224	0.224619
ENSG00000250302.3	152578	LINC01618	128.519	-0.588996	0.211945	-2.779	0.00545263	0.207082
ENSG00000291008.1	NA	ENSG00000291008	181.808	-0.588344	0.218012	-2.69867	0.0069617	0.235582
ENSG00000279009.1	NA	ENSG00000279009	160.577	-0.586419	0.216898	-2.70367	0.00685792	0.235125
ENSG00000286901.1	NA	ENSG00000286901	101.183	-0.585574	0.239775	-2.44218	0.0145988	0.343264
ENSG00000243613.1	NA	ENSG00000243613	106.469	-0.585249	0.216469	-2.70361	0.0068591	0.235125
ENSG00000262905.1	NA	ENSG00000262905	108.221	-0.582372	0.227191	-2.56336	0.0103665	0.305016
ENSG00000225988.1	101929329	LAMP5-AS1	221.832	-0.580959	0.181289	-3.2046	0.00135252	0.0892495
ENSG00000248445.5	101927233	SEMA6A-AS1	115.693	-0.578731	0.245702	-2.35542	0.0185017	0.374657
ENSG00000225407.3	NA	ENSG00000225407	68.6592	-0.577994	0.278083	-2.07849	0.0376639	0.512443
ENSG00000254042.2	NA	SLIT3-AS2	2215.5	-0.577217	0.156702	-3.68354	0.000230018	0.0299861
ENSG00000287837.1	NA	ENSG00000287837	64.4507	-0.575606	0.276595	-2.08104	0.0374301	0.5119
ENSG00000253230.11	157627	MIR124-1HG	278.576	-0.575226	0.176749	-3.25448	0.00113599	0.0810389
ENSG00000265458.3	NA	NARF-AS2	113.81	-0.574789	0.231226	-2.48583	0.0129248	0.330595
ENSG00000293394.1	NA	ENSG00000293394	53.1841	-0.564899	0.267776	-2.10959	0.0348934	0.491207
ENSG00000226122.1	100129427	DDC-AS1	182.395	-0.563744	0.1883	-2.99386	0.00275472	0.14257
ENSG00000286909.1	NA	ENSG00000286909	122.26	-0.562072	0.246292	-2.28214	0.0224813	0.420846
ENSG00000272157.2	NA	ENSG00000272157	164.327	-0.558518	0.203785	-2.74072	0.00613055	0.223194
ENSG00000280061.1	NA	ENSG00000280061	113.475	-0.555636	0.23583	-2.35609	0.0184686	0.374657
ENSG00000290920.1	150244	ENSG00000290920	347.003	-0.552698	0.166891	-3.31172	0.000927238	0.0724217
ENSG00000241525.4	105371430	ENSG00000241525	73.5236	-0.551039	0.246491	-2.23554	0.0253822	0.437629
ENSG00000235875.3	100874238	ARHGEF7-AS2	81.7117	-0.550162	0.241892	-2.27441	0.0229411	0.424933
ENSG00000271853.5	NA	ENSG00000271853	80.6952	-0.548885	0.279965	-1.96055	0.0499312	0.560824
ENSG00000223949.8	101927034	ROR1-AS1	303.942	-0.545028	0.194994	-2.79511	0.0051882	0.201386
ENSG00000244953.1	NA	ENSG00000244953	195.435	-0.5449	0.2149	-2.53559	0.0112258	0.311899
ENSG00000275454.1	NA	ENSG00000275454	173.467	-0.544094	0.192265	-2.82991	0.00465604	0.190537
ENSG00000289210.1	NA	ENSG00000289210	133.372	-0.539135	0.250813	-2.14955	0.0315907	0.477843
ENSG00000257530.1	NA	BICD1-AS1	66.7207	-0.536967	0.230116	-2.33346	0.019624	0.387533
ENSG00000255650.6	84983	FAM222A-AS1	762.265	-0.53038	0.162639	-3.26109	0.00110986	0.0810389
ENSG00000290927.1	100132341	ENSG00000290927	499.991	-0.529519	0.160416	-3.30091	0.000963722	0.0726784
ENSG00000291006.1	730101	ENSG00000291006	411.528	-0.527658	0.1557	-3.38895	0.00070162	0.06612
ENSG00000289926.1	NA	ENSG00000289926	263.789	-0.52663	0.191285	-2.75312	0.00590303	0.219819
ENSG00000258964.1	NA	ENSG00000258964	591.197	-0.522651	0.194675	-2.68473	0.00725886	0.241003
ENSG00000278928.1	NA	ENSG00000278928	960.976	-0.522408	0.160447	-3.25596	0.00113011	0.0810389
ENSG00000163364.12	375295	LINC01116	1163.68	-0.520427	0.165584	-3.14298	0.00167237	0.0997997
ENSG00000279905.1	NA	ENSG00000279905	153.347	-0.518786	0.235196	-2.20576	0.0274007	0.447827
ENSG00000225335.3	NA	ENSG00000225335	103.211	-0.517268	0.237183	-2.18088	0.029192	0.461244
ENSG00000260233.4	NA	ZNRD2-DT	100.528	-0.516181	0.22295	-2.31523	0.0206004	0.399814
ENSG00000233695.2	NA	GAS6-AS1	1242.75	-0.516075	0.216396	-2.38487	0.0170852	0.369642
ENSG00000226581.4	NA	LINC02848	145.718	-0.514161	0.210312	-2.44476	0.014495	0.343264
ENSG00000256007.1	NA	ARAP1-AS1	107.524	-0.512076	0.250925	-2.04075	0.0412752	0.525274
ENSG00000221990.5	NA	EXOC3-AS1	94.3054	-0.507042	0.253602	-1.99936	0.0455695	0.542722
ENSG00000233117.4	NA	LINC00702	102.869	-0.505754	0.222321	-2.27488	0.022913	0.424933
ENSG00000285518.1	124903342	ENSG00000285518	180.513	-0.504777	0.179296	-2.81532	0.00487289	0.196589
ENSG00000237705.1	NA	ENSG00000237705	249.721	-0.503786	0.195572	-2.57596	0.0099963	0.29927
ENSG00000265664.1	NA	ENSG00000265664	1097.1	-0.502379	0.162403	-3.0934	0.00197874	0.109956
ENSG00000269749.1	NA	ENSG00000269749	93.7257	-0.499162	0.231442	-2.15675	0.031025	0.475032
ENSG00000197308.9	399717	GATA3-AS1	150.719	-0.497772	0.201362	-2.47203	0.0134349	0.330595
ENSG00000226070.2	401260	LINC00951	135.095	-0.496631	0.231222	-2.14786	0.031725	0.478503
ENSG00000281706.5	100507173	LINC01012	108.165	-0.495287	0.223408	-2.21697	0.0266254	0.446057
ENSG00000236528.3	NA	ENSG00000236528	182.694	-0.494775	0.220245	-2.24647	0.0246737	0.4313
ENSG00000280106.1	NA	ENSG00000280106	244.064	-0.493146	0.195651	-2.52053	0.0117178	0.322178
ENSG00000279592.1	NA	ENSG00000279592	84.8624	-0.492817	0.231774	-2.12628	0.0334801	0.483281
ENSG00000250467.1	NA	PHOX2B-AS1	427.09	-0.492698	0.198749	-2.479	0.0131752	0.330595
ENSG00000258017.3	NA	TUBA1B-AS1	8125.65	-0.491976	0.182158	-2.70081	0.00691701	0.23558
ENSG00000225792.3	105375304	SNX10-AS1	163.652	-0.489584	0.216865	-2.25755	0.0239735	0.4313
ENSG00000259539.1	NA	ENSG00000259539	87.4337	-0.489524	0.229622	-2.13186	0.033018	0.481612
ENSG00000248079.4	NA	DPH6-DT	98.6011	-0.4881	0.228746	-2.13381	0.0328584	0.481612
ENSG00000260260.3	100507303	SNHG19	147.011	-0.487247	0.220528	-2.20946	0.0271429	0.447798
ENSG00000254721.1	NA	ENSG00000254721	276.949	-0.483554	0.201686	-2.39756	0.0165048	0.363037
ENSG00000267523.1	NA	ENSG00000267523	248.238	-0.481444	0.223637	-2.15279	0.0313352	0.475838
ENSG00000279333.1	NA	ENSG00000279333	246.787	-0.481441	0.188576	-2.55304	0.0106789	0.308053
ENSG00000230844.3	401588	ZNF674-AS1	143.226	-0.47998	0.226034	-2.12349	0.0337132	0.483281
ENSG00000285948.1	NA	ENSG00000285948	458.048	-0.479362	0.187343	-2.55873	0.0105054	0.306399
ENSG00000250615.1	NA	ENSG00000250615	422.19	-0.479359	0.1876	-2.55522	0.010612	0.307807
ENSG00000278834.2	NA	ENSG00000278834	135.526	-0.477769	0.219719	-2.17446	0.029671	0.461244
ENSG00000271918.2	NA	ENSG00000271918	71.9654	-0.474909	0.23475	-2.02304	0.0430689	0.529978
ENSG00000254224.2	101927039	UQCRB-AS1	129.595	-0.474556	0.199669	-2.37672	0.0174674	0.374657
ENSG00000276855.1	NA	ENSG00000276855	182.485	-0.474405	0.223724	-2.1205	0.0339643	0.483281
ENSG00000258232.2	NA	ENSG00000258232	1568.69	-0.474002	0.191675	-2.47295	0.0134004	0.330595
ENSG00000259115.1	NA	ENSG00000259115	207.879	-0.471541	0.229932	-2.05078	0.0402879	0.521854
ENSG00000271978.2	NA	ENSG00000271978	92.0282	-0.470518	0.229502	-2.05016	0.0403485	0.521854
ENSG00000263089.1	NA	ENSG00000263089	101.993	-0.470125	0.229992	-2.04409	0.0409446	0.524317
ENSG00000247675.8	100507401	LRP4-AS1	101.835	-0.469246	0.228745	-2.0514	0.0402284	0.521854
ENSG00000245112.2	100128055	SMARCA5-AS1	461.358	-0.468425	0.204814	-2.28708	0.0221912	0.41837
ENSG00000258824.2	NA	ENSG00000258824	139.203	-0.467812	0.225864	-2.07121	0.0383392	0.515562
ENSG00000260206.1	NA	ENSG00000260206	245.922	-0.467373	0.227973	-2.05012	0.0403526	0.521854
ENSG00000280120.1	NA	ENSG00000280120	111.204	-0.466931	0.23319	-2.00236	0.045246	0.541834
ENSG00000279694.1	NA	ENSG00000279694	95.9124	-0.465837	0.227979	-2.04333	0.0410197	0.524317
ENSG00000244036.3	NA	UBE2H-DT	88.2996	-0.465033	0.235433	-1.97522	0.0482427	0.557317
ENSG00000285600.2	NA	ENSG00000285600	248.672	-0.462945	0.201856	-2.29345	0.0218222	0.415438
ENSG00000254501.1	NA	ENSG00000254501	143.084	-0.462115	0.216456	-2.13492	0.0327679	0.481612
ENSG00000288538.1	NA	ENSG00000288538	201.319	-0.46176	0.190785	-2.42032	0.0155069	0.349834
ENSG00000237125.13	79804	HAND2-AS1	15890.3	-0.459558	0.157501	-2.91781	0.00352497	0.161812
ENSG00000269386.6	100507567	RAB11B-AS1	205.714	-0.458687	0.213108	-2.15237	0.031368	0.475838
ENSG00000286319.1	NA	ENSG00000286319	193.807	-0.457825	0.199707	-2.29249	0.0218776	0.415438
ENSG00000233728.1	NA	ENSG00000233728	366.592	-0.456948	0.183497	-2.49022	0.0127664	0.330595
ENSG00000266341.1	NA	ENSG00000266341	491.485	-0.454512	0.185736	-2.44709	0.0144017	0.343264
ENSG00000253167.1	106479020	WASHC5-AS1	235.859	-0.454297	0.201708	-2.25225	0.0243064	0.4313
ENSG00000231419.6	154822	LINC00689	749.54	-0.453904	0.178212	-2.54699	0.0108657	0.30834
ENSG00000272540.1	NA	ENSG00000272540	5679.35	-0.453395	0.191139	-2.37207	0.0176889	0.374657
ENSG00000203876.10	100505933	ADD3-AS1	196.416	-0.453047	0.183436	-2.46978	0.0135196	0.330595
ENSG00000286248.1	NA	ENSG00000286248	123	-0.452891	0.217212	-2.08502	0.0370677	0.510915
ENSG00000230289.1	NA	ENSG00000230289	151.191	-0.452499	0.19572	-2.31198	0.020779	0.401803
ENSG00000203999.10	284751	LINC01270	185.281	-0.452458	0.172423	-2.62412	0.0086872	0.269763
ENSG00000267904.1	NA	ENSG00000267904	101.947	-0.451982	0.20095	-2.24923	0.0244977	0.4313
ENSG00000277728.1	NA	ENSG00000277728	173.995	-0.451771	0.186215	-2.42607	0.0152635	0.34731
ENSG00000261786.1	NA	ENSG00000261786	926.179	-0.447415	0.197156	-2.26935	0.0232471	0.42781
ENSG00000266962.3	108783654	HSD17B1-AS1	817.965	-0.446288	0.162135	-2.75257	0.00591292	0.219819
ENSG00000257038.1	100287837	ARHGEF17-AS1	120.627	-0.445142	0.224303	-1.98456	0.0471936	0.552746
ENSG00000287624.1	NA	ENSG00000287624	357.277	-0.445083	0.168851	-2.63596	0.00838993	0.26681
ENSG00000264982.1	NA	ENSG00000264982	287.491	-0.444179	0.213324	-2.08218	0.037326	0.511803
ENSG00000244300.3	NA	GATA2-AS1	188.953	-0.442869	0.174506	-2.53784	0.0111539	0.311541
ENSG00000235872.2	NA	ENSG00000235872	338.942	-0.441342	0.210785	-2.0938	0.0362776	0.501334
ENSG00000248174.8	101928509	LINC02268	533.138	-0.44114	0.202533	-2.17811	0.0293978	0.461244
ENSG00000272182.1	NA	ENSG00000272182	126.142	-0.440339	0.216653	-2.03246	0.0421074	0.527151
ENSG00000285921.1	NA	ENSG00000285921	278.839	-0.43884	0.176978	-2.47963	0.0131519	0.330595
ENSG00000236519.2	NA	LINC01424	95.7634	-0.437935	0.216351	-2.02419	0.0429506	0.529757
ENSG00000293473.1	NA	CENPBD1P	201.024	-0.437701	0.215531	-2.0308	0.0422755	0.527151
ENSG00000170161.7	728673	FAM88B	110.968	-0.437266	0.21515	-2.03238	0.0421155	0.527151
ENSG00000258777.2	NA	HIF1A-AS1	177.972	-0.435427	0.205794	-2.11584	0.0343582	0.486265
ENSG00000272153.1	NA	ENSG00000272153	163.482	-0.434853	0.219128	-1.98447	0.0472039	0.552746
ENSG00000255438.2	NA	ENSG00000255438	417.901	-0.432775	0.191764	-2.25681	0.02402	0.4313
ENSG00000272145.2	NA	NFYC-AS1	109.442	-0.43239	0.203318	-2.12666	0.0334479	0.483281
ENSG00000227230.1	NA	ENSG00000227230	346.881	-0.432135	0.193442	-2.23393	0.0254875	0.437629
ENSG00000245870.5	101927074	LINC00682	432.299	-0.428167	0.203764	-2.10129	0.0356158	0.497357
ENSG00000227487.4	NA	NCAM1-AS1	119.519	-0.428144	0.19178	-2.23247	0.0255837	0.437629
ENSG00000271894.1	NA	ENSG00000271894	552.656	-0.427501	0.208771	-2.0477	0.0405891	0.521854
ENSG00000232533.3	NA	FAM131B-AS2	259.399	-0.427293	0.213049	-2.00561	0.0448975	0.541127
ENSG00000291258.1	NA	ENSG00000291258	248.521	-0.426455	0.167339	-2.54845	0.0108203	0.30834
ENSG00000279161.1	NA	ENSG00000279161	106.096	-0.42508	0.216246	-1.96573	0.0493302	0.558812
ENSG00000293402.1	NA	ENSG00000293402	1650.9	-0.424195	0.161248	-2.6307	0.00852099	0.269355
ENSG00000290590.1	NA	ENSG00000290590	167.696	-0.42222	0.198377	-2.12837	0.0333064	0.483281
ENSG00000275888.1	NA	ENSG00000275888	679.58	-0.418051	0.171075	-2.44367	0.0145388	0.343264
ENSG00000259031.1	NA	ENSG00000259031	247.567	-0.417854	0.166911	-2.50346	0.0122986	0.330595
ENSG00000293514.1	NA	CUTALP	902.493	-0.414736	0.148818	-2.78686	0.00532219	0.203593
ENSG00000259007.1	NA	ENSG00000259007	902.989	-0.414096	0.165791	-2.4977	0.0125001	0.330595
ENSG00000291094.2	NA	ENSG00000291094	348.521	-0.413281	0.16238	-2.54515	0.0109232	0.30834
ENSG00000229407.5	NA	ENSG00000229407	241.647	-0.410044	0.171931	-2.38494	0.0170819	0.369642
ENSG00000270607.1	NA	LEISA1	154.845	-0.409166	0.191007	-2.14215	0.0321816	0.479464
ENSG00000293331.1	NA	ENSG00000293331	6637.19	-0.40891	0.178897	-2.28574	0.0222697	0.41837
ENSG00000229334.2	NA	TMEM44-AS2	172.613	-0.402168	0.19923	-2.01861	0.043528	0.533423
ENSG00000267100.2	147727	ILF3-DT	183.943	-0.401525	0.178138	-2.25401	0.0241956	0.4313
ENSG00000228703.1	NA	ENSG00000228703	347.181	-0.401415	0.187937	-2.1359	0.0326873	0.481612
ENSG00000290425.1	728233	PI4KAP1	623.226	-0.401185	0.153453	-2.61438	0.00893894	0.27589
ENSG00000226706.1	101928525	ENSG00000226706	480.75	-0.400574	0.180345	-2.22115	0.0263407	0.442842
ENSG00000260345.1	NA	ENSG00000260345	200.147	-0.399282	0.202924	-1.96764	0.0491094	0.558812
ENSG00000204682.9	399726	MIR1915HG	393.628	-0.397075	0.15905	-2.49654	0.0125413	0.330595
ENSG00000236869.3	112840933	ZKSCAN7-AS1	162.537	-0.39679	0.191378	-2.07333	0.0381414	0.515339
ENSG00000286039.3	NA	ENSG00000286039	3832.47	-0.395813	0.145182	-2.72632	0.00640454	0.227119
ENSG00000233251.8	100129434	ENSG00000233251	399.876	-0.395699	0.181647	-2.17839	0.029377	0.461244
ENSG00000242539.2	NA	ENSG00000242539	601.783	-0.394824	0.192727	-2.04862	0.0404994	0.521854
ENSG00000279069.2	NA	ENSG00000279069	628.199	-0.393256	0.15053	-2.61247	0.00898903	0.27589
ENSG00000269954.2	NA	ENSG00000269954	138.934	-0.392519	0.193823	-2.02514	0.0428527	0.529757
ENSG00000258634.3	NA	ENSG00000258634	877.469	-0.389025	0.12762	-3.0483	0.0023014	0.122718
ENSG00000167912.8	100505501	TOX-DT	280.176	-0.387015	0.196972	-1.96482	0.0494346	0.558812
ENSG00000237126.8	NA	ENSG00000237126	360.137	-0.385423	0.174043	-2.21453	0.0267924	0.446173
ENSG00000280435.1	NA	ENSG00000280435	288.445	-0.384078	0.193396	-1.98597	0.0470368	0.552746
ENSG00000258667.3	105370526	HIF1A-AS3	1049.09	-0.383714	0.162646	-2.35919	0.0183146	0.374657
ENSG00000267280.6	103689912	TBX2-AS1	346.202	-0.383548	0.161954	-2.36826	0.0178719	0.374657
ENSG00000265096.3	NA	C1QTNF1-AS1	153.088	-0.383545	0.179627	-2.13522	0.0327428	0.481612
ENSG00000254192.1	NA	ENSG00000254192	917.673	-0.382197	0.155072	-2.46465	0.0137148	0.330595
ENSG00000273262.1	NA	ENSG00000273262	146.012	-0.381152	0.19384	-1.96632	0.0492614	0.558812
ENSG00000238018.2	NA	SPTBN1-AS2	626.945	-0.37951	0.167668	-2.26345	0.0236077	0.428264
ENSG00000278175.6	389741	GLIDR	379.273	-0.378794	0.155926	-2.42932	0.0151274	0.345703
ENSG00000291151.1	155400	NSUN5P1	2298.97	-0.37752	0.152156	-2.48114	0.0130963	0.330595
ENSG00000265749.6	NA	ENSG00000265749	200.273	-0.377179	0.190963	-1.97514	0.0482528	0.557317
ENSG00000287011.1	NA	ENSG00000287011	191.592	-0.373384	0.169088	-2.20822	0.0272292	0.447798
ENSG00000287387.1	NA	ENSG00000287387	684.317	-0.372926	0.171327	-2.17669	0.0295037	0.461244
ENSG00000225756.1	138948	DBH-AS1	840.335	-0.372075	0.159387	-2.33442	0.0195739	0.387533
ENSG00000176593.8	100128398	ZNF606-AS1	227.045	-0.371438	0.174848	-2.12435	0.0336409	0.483281
ENSG00000264860.1	NA	ENSG00000264860	220.05	-0.369238	0.187564	-1.9686	0.0489988	0.558812
ENSG00000261448.1	102723692	ENSG00000261448	281.638	-0.368013	0.187159	-1.96631	0.0492623	0.558812
ENSG00000280832.3	NA	GSEC	259.656	-0.367595	0.173945	-2.11329	0.0345763	0.488044
ENSG00000290823.1	NA	ENSG00000290823	508.919	-0.367141	0.165111	-2.2236	0.0261755	0.441471
ENSG00000234741.10	60674	GAS5	2149.55	-0.366528	0.155124	-2.3628	0.0181374	0.374657
ENSG00000253200.1	NA	ENSG00000253200	837.618	-0.364623	0.177423	-2.05511	0.0398688	0.521854
ENSG00000285599.1	NA	ENSG00000285599	177.862	-0.36398	0.177663	-2.04871	0.0404903	0.521854
ENSG00000285952.1	NA	ENSG00000285952	791.694	-0.362177	0.149844	-2.41703	0.0156476	0.351214
ENSG00000284966.3	NA	ENSG00000284966	878.173	-0.36186	0.153297	-2.36051	0.0182497	0.374657
ENSG00000245910.9	NA	SNHG6	357.045	-0.356471	0.169728	-2.10025	0.0357072	0.497357
ENSG00000188185.13	NA	LINC00265	616.726	-0.354304	0.13828	-2.56223	0.0104002	0.305016
ENSG00000279382.1	NA	ENSG00000279382	442.599	-0.353284	0.175033	-2.01839	0.0435509	0.533423
ENSG00000258471.2	101929718	ENSG00000258471	296.679	-0.35283	0.162953	-2.16522	0.030371	0.468797
ENSG00000262528.2	NA	ENSG00000262528	216.087	-0.352192	0.167312	-2.105	0.0352913	0.494171
ENSG00000267283.1	NA	ENSG00000267283	299.628	-0.349001	0.154956	-2.25226	0.0243059	0.4313
ENSG00000293478.1	NA	TP73-AS1	1389.95	-0.348764	0.143135	-2.43661	0.0148256	0.343264
ENSG00000237080.3	107986588	EHMT2-AS1	939.313	-0.346683	0.151549	-2.28759	0.0221613	0.41837
ENSG00000235016.1	100129060	SEMA3F-AS1	284.586	-0.346478	0.160753	-2.15534	0.0311349	0.475032
ENSG00000248092.8	NA	NNT-AS1	647.25	-0.345901	0.161276	-2.14478	0.0319706	0.479464
ENSG00000265794.5	NA	ENSG00000265794	1176.84	-0.344538	0.156874	-2.19627	0.0280723	0.451811
ENSG00000282917.4	101927179	ENSG00000282917	185.756	-0.343473	0.171024	-2.00833	0.0446085	0.538875
ENSG00000232729.8	101926943	GTF2I-AS1	1581.02	-0.340667	0.15157	-2.24759	0.0246024	0.4313
ENSG00000224729.6	100129845	PCOLCE-AS1	5864.54	-0.339511	0.171338	-1.98153	0.0475319	0.555134
ENSG00000226849.1	NA	ENSG00000226849	403.137	-0.331476	0.161434	-2.05332	0.0400416	0.521854
ENSG00000263345.1	NA	SGSM2-AS1	383.373	-0.324204	0.163385	-1.9843	0.0472227	0.552746
ENSG00000293311.1	NA	SMPD4BP	550.663	-0.322059	0.148078	-2.17493	0.0296357	0.461244
ENSG00000224914.4	439994	LINC00863	345.857	-0.321379	0.13688	-2.34789	0.0188799	0.376102
ENSG00000177410.13	441951	ZFAS1	633.092	-0.320925	0.148365	-2.16307	0.0305356	0.469963
ENSG00000215256.6	55449	DHRS4-AS1	578.239	-0.320054	0.162457	-1.97009	0.0488281	0.558812
ENSG00000287431.1	NA	RENO1	507.672	-0.319837	0.156008	-2.05014	0.0403509	0.521854
ENSG00000231310.3	100874217	TBL1XR1-AS1	453.54	-0.318462	0.155515	-2.0478	0.0405801	0.521854
ENSG00000291093.1	102724316	SVIL-AS1	2356.51	-0.317964	0.144736	-2.19685	0.0280308	0.451811
ENSG00000234945.8	100505624	GTF3C2-AS1	814.345	-0.316706	0.15365	-2.06122	0.0392819	0.521854
ENSG00000237380.7	NA	HOXD-AS2	384.958	-0.315557	0.149808	-2.10641	0.0351687	0.493765
ENSG00000203993.7	85026	ARRDC1-AS1	600.502	-0.314883	0.158681	-1.98438	0.0472137	0.552746
ENSG00000293427.1	NA	ENSG00000293427	916.067	-0.304372	0.130491	-2.33251	0.019674	0.387533
ENSG00000246859.3	100505678	STARD4-AS1	7372.72	-0.28914	0.144646	-1.99895	0.045614	0.542722
ENSG00000272168.10	NA	CASC15	1542.87	-0.285541	0.14528	-1.96545	0.0493619	0.558812
ENSG00000231607.15	8847	DLEU2	630.798	0.320819	0.154758	2.07303	0.0381697	0.515339
ENSG00000291219.1	NA	ENSG00000291219	398.489	0.32271	0.159034	2.02918	0.0424397	0.527151
ENSG00000227398.6	NA	KIF9-AS1	281.44	0.341251	0.171552	1.98919	0.0466798	0.552518
ENSG00000206573.11	440944	THUMPD3-AS1	1380.71	0.344769	0.146122	2.35946	0.0183017	0.374657
ENSG00000272068.1	NA	BCAN-AS1	274.987	0.353285	0.173724	2.03359	0.0419925	0.527151
ENSG00000197182.16	400931	MIRLET7BHG	1849.01	0.354854	0.177089	2.00381	0.04509	0.541834
ENSG00000234684.8	100507495	SDCBP2-AS1	374.286	0.355222	0.177417	2.00219	0.045264	0.541834
ENSG00000250903.11	100508120	GMDS-DT	357.952	0.357015	0.172789	2.06619	0.0388108	0.517379
ENSG00000290439.1	158160	HSD17B7P2	151.46	0.366221	0.186702	1.96153	0.0498173	0.560736
ENSG00000291147.1	NA	ENSG00000291147	190.202	0.37171	0.172443	2.15554	0.0311193	0.475032
ENSG00000278932.6	105379428	ENSG00000278932	293.202	0.385061	0.161845	2.3792	0.0173504	0.373848
ENSG00000291263.1	100506060	SMG1P7	107.443	0.391219	0.194694	2.00941	0.0444939	0.538723
ENSG00000233593.12	105378853	LINC02609	127.622	0.398103	0.175783	2.26474	0.0235285	0.428264
ENSG00000226167.1	100287722	AP4B1-AS1	144.368	0.401417	0.196996	2.03769	0.0415809	0.527151
ENSG00000281398.4	NA	SNHG4	800.623	0.401826	0.16515	2.4331	0.0149701	0.343597
ENSG00000224271.8	284930	EPIC1	384.514	0.404138	0.183321	2.20453	0.0274868	0.447849
ENSG00000183242.13	51352	WT1-AS	135.095	0.412343	0.204952	2.0119	0.0442308	0.536769
ENSG00000228526.8	106614088	MIR34AHG	549.72	0.429864	0.202695	2.12074	0.0339434	0.483281
ENSG00000286629.1	NA	ENSG00000286629	87.5888	0.431391	0.2142	2.01396	0.0440135	0.536734
ENSG00000241288.8	101927056	LINC02614	135.353	0.434026	0.194698	2.22923	0.0257987	0.437914
ENSG00000244265.2	NA	SIAH2-AS1	164.997	0.435445	0.220561	1.97426	0.0483522	0.557317
ENSG00000270069.3	NA	MIR222HG	475.924	0.4394	0.20612	2.13177	0.0330259	0.481612
ENSG00000246250.3	NA	ENSG00000246250	80.3043	0.446958	0.227464	1.96496	0.049419	0.558812
ENSG00000291104.1	54718	BTN2A3P	204.939	0.451911	0.185312	2.43865	0.0147422	0.343264
ENSG00000203930.13	286411	LINC00632	1981.31	0.454486	0.146445	3.10346	0.0019127	0.108318
ENSG00000273247.7	NA	RAB33B-AS1	306.123	0.456207	0.158638	2.87578	0.00403032	0.175211
ENSG00000260920.2	NA	ENSG00000260920	532.005	0.456649	0.203395	2.24514	0.0247593	0.431367
ENSG00000231889.9	643749	TRAF3IP2-AS1	245.276	0.458845	0.160615	2.8568	0.00427935	0.182183
ENSG00000257817.2	NA	TBX3-AS1	125.409	0.468419	0.194262	2.41127	0.0158971	0.352608
ENSG00000277287.1	NA	ENSG00000277287	87.6128	0.47167	0.230387	2.04729	0.0406293	0.521854
ENSG00000240207.7	NA	ENSG00000240207	95.2027	0.475274	0.230876	2.05857	0.0395354	0.521854
ENSG00000229956.11	NA	ZRANB2-DT	134.189	0.475578	0.201151	2.36429	0.0180649	0.374657
ENSG00000286071.3	105373170	ENSG00000286071	97.4858	0.48392	0.232392	2.08234	0.0373111	0.511803
ENSG00000269091.6	NA	ENSG00000269091	87.3038	0.486278	0.234949	2.06971	0.0384791	0.515562
ENSG00000233515.2	101929397	LINC01518	431.112	0.488675	0.16786	2.9112	0.00360038	0.163848
ENSG00000231185.9	101926941	SPRY4-AS1	124.647	0.494376	0.20041	2.46682	0.0136317	0.330595
ENSG00000279432.1	NA	ENSG00000279432	184.131	0.505286	0.232344	2.17473	0.0296504	0.461244
ENSG00000224818.1	NA	ENSG00000224818	139.487	0.515962	0.183508	2.81166	0.0049286	0.197106
ENSG00000283674.4	729732	ENSG00000283674	240.786	0.517418	0.208983	2.47589	0.0132906	0.330595
ENSG00000268858.2	112268269	ENSG00000268858	385.045	0.518047	0.167059	3.10099	0.00192875	0.108318
ENSG00000232811.1	NA	ENSG00000232811	513.748	0.528307	0.190439	2.77415	0.00553459	0.208694
ENSG00000280294.1	NA	ENSG00000280294	100.374	0.54335	0.253871	2.14026	0.0323336	0.479464
ENSG00000269902.1	NA	ENSG00000269902	187.886	0.546709	0.243263	2.2474	0.0246143	0.4313
ENSG00000261087.1	115830329	ZNNT1	137.227	0.549148	0.233611	2.35069	0.0187386	0.375205
ENSG00000277938.1	NA	ENSG00000277938	54.8066	0.553036	0.279862	1.9761	0.048143	0.557317
ENSG00000214900.13	196913	LINC01588	152.051	0.559737	0.170967	3.27395	0.00106056	0.0788547
ENSG00000291146.1	441212	RP9P	376.508	0.561951	0.191812	2.9297	0.00339288	0.161096
ENSG00000279608.1	NA	ENSG00000279608	136.966	0.566294	0.212101	2.66993	0.00758677	0.248761
ENSG00000261098.1	NA	ENSG00000261098	188.008	0.569691	0.21406	2.66136	0.00778254	0.252049
ENSG00000254602.2	NA	MIR130AHG	163.305	0.573684	0.202093	2.83871	0.00452965	0.189656
ENSG00000281404.2	100506516	LINC01176	205.85	0.575695	0.204513	2.81495	0.00487842	0.196589
ENSG00000287385.1	NA	ENSG00000287385	37.7708	0.577381	0.294105	1.96318	0.049625	0.559766
ENSG00000249859.14	5820	PVT1	915.757	0.582145	0.176095	3.30586	0.000946867	0.0724422
ENSG00000233030.2	124904411	ENSG00000233030	98.3809	0.582658	0.216157	2.69553	0.00702774	0.236302
ENSG00000284669.1	NA	ENSG00000284669	57.4682	0.58315	0.26127	2.23198	0.0256162	0.437629
ENSG00000259884.1	115409980	NR4A1AS	123.677	0.593094	0.251999	2.35356	0.0185945	0.374657
ENSG00000226824.8	100996437	ENSG00000226824	370.318	0.597003	0.195259	3.05749	0.002232	0.120232
ENSG00000285999.1	NA	ENSG00000285999	75.038	0.598592	0.270965	2.20911	0.0271668	0.447798
ENSG00000249695.6	574538	ENSG00000249695	53.3887	0.59877	0.269165	2.22455	0.0261114	0.441471
ENSG00000235244.6	642776	DANT2	192.041	0.60192	0.214558	2.80539	0.0050255	0.197145
ENSG00000293037.1	NA	ENSG00000293037	91.8988	0.607684	0.226994	2.6771	0.0074263	0.245022
ENSG00000271533.1	NA	ENSG00000271533	460.601	0.608699	0.236701	2.5716	0.010123	0.300221
ENSG00000230438.9	NA	SERPINB9P1	120.844	0.608703	0.217056	2.80436	0.0050416	0.197145
ENSG00000233967.7	NA	ENSG00000233967	149.17	0.610498	0.2457	2.48473	0.0129649	0.330595
ENSG00000254162.1	NA	ENSG00000254162	169.448	0.611121	0.22267	2.74452	0.00606	0.222579
ENSG00000260317.1	NA	LINC02986	93.8122	0.612454	0.248189	2.4677	0.0135986	0.330595
ENSG00000273010.1	NA	ENSG00000273010	313.087	0.615129	0.189813	3.24071	0.00119231	0.0811486
ENSG00000116652.6	NA	DLEU2L	74.7989	0.622922	0.237378	2.62417	0.00868599	0.269763
ENSG00000284606.1	NA	ENSG00000284606	83.8103	0.629742	0.257569	2.44494	0.0144875	0.343264
ENSG00000272159.1	NA	ENSG00000272159	48.1698	0.630175	0.300809	2.09493	0.0361769	0.501255
ENSG00000234546.5	102724571	LNCTAM34A	116.21	0.631744	0.198553	3.18174	0.00146391	0.0919998
ENSG00000249096.7	NA	LINC02362	50.2136	0.638852	0.274411	2.32809	0.0199075	0.390676
ENSG00000271086.7	100996569	NAMA	71.2108	0.641621	0.260312	2.46482	0.0137083	0.330595
ENSG00000288612.1	NA	ENSG00000288612	34.9994	0.651707	0.326074	1.99865	0.0456466	0.542722
ENSG00000290074.1	NA	ENSG00000290074	37.7246	0.653523	0.324545	2.01366	0.0440456	0.536734
ENSG00000270112.5	105372097	ST8SIA5-DT	49.4741	0.659803	0.290769	2.26916	0.0232585	0.42781
ENSG00000279110.1	NA	ENSG00000279110	150.477	0.665648	0.218603	3.04501	0.00232671	0.122827
ENSG00000268401.2	105372421	ENSG00000268401	62.7194	0.666934	0.283243	2.35463	0.0185411	0.374657
ENSG00000228784.9	400946	LINC00954	51.0748	0.666975	0.282083	2.36446	0.0180563	0.374657
ENSG00000270641.2	9383	TSIX	203.711	0.668059	0.189104	3.53276	0.000411251	0.044306
ENSG00000271848.2	NA	SYNPO2L-AS1	39.0836	0.671312	0.322868	2.07922	0.0375975	0.512443
ENSG00000291097.1	3139	HLA-L	218.601	0.671623	0.183998	3.65017	0.000262071	0.0321738
ENSG00000269821.2	10984	KCNQ1OT1	2434.1	0.672722	0.213404	3.15233	0.00161971	0.099424
ENSG00000261170.2	107984827	ENSG00000261170	68.9768	0.67559	0.272041	2.48341	0.0130131	0.330595
ENSG00000233061.1	100874314	TTLL7-IT1	37.1963	0.67559	0.31899	2.1179	0.0341833	0.48509
ENSG00000236404.12	401491	VLDLR-AS1	179.543	0.67777	0.194082	3.49218	0.000479102	0.0495917
ENSG00000233930.4	338651	KRTAP5-AS1	51.9484	0.678551	0.258284	2.62716	0.00861019	0.269763
ENSG00000214188.9	338069	ST7-OT4	79.121	0.68155	0.234627	2.90483	0.00367457	0.165795
ENSG00000261654.1	NA	ENSG00000261654	155.3	0.687562	0.212264	3.23918	0.00119876	0.0811486
ENSG00000288852.1	NA	ENSG00000288852	126.924	0.690594	0.200347	3.44699	0.000566879	0.0554177
ENSG00000226604.2	NA	PAPPA-AS2	36.8388	0.698859	0.344357	2.02946	0.0424111	0.527151
ENSG00000226891.9	101927084	LINC01359	80.726	0.706815	0.242109	2.9194	0.00350703	0.161812
ENSG00000278000.1	NA	ENSG00000278000	67.3749	0.710352	0.268801	2.64267	0.00822551	0.263167
ENSG00000289914.1	NA	ENSG00000289914	50.6256	0.711832	0.312453	2.27821	0.0227142	0.423704
ENSG00000279670.1	NA	ENSG00000279670	47.2191	0.712925	0.302884	2.35379	0.0185833	0.374657
ENSG00000287868.1	NA	ENSG00000287868	42.8777	0.713825	0.3103	2.30043	0.0214236	0.412757
ENSG00000253974.6	100856811	NRG1-IT1	47.4817	0.715077	0.355249	2.01289	0.0441263	0.536734
ENSG00000257221.4	NA	ENSG00000257221	65.0709	0.715918	0.287427	2.49078	0.0127461	0.330595
ENSG00000286787.3	NA	ENSG00000286787	65.8553	0.717606	0.264343	2.71468	0.006634	0.230401
ENSG00000279456.1	NA	ENSG00000279456	25.7453	0.71903	0.363021	1.98069	0.0476265
ENSG00000229335.2	NA	DANT1	63.2726	0.722814	0.356405	2.02807	0.0425529	0.527316
ENSG00000272418.1	NA	ENSG00000272418	45.0429	0.72384	0.327557	2.20981	0.0271182	0.447798
ENSG00000267251.2	NA	ENSG00000267251	80.4178	0.724629	0.297782	2.43342	0.014957	0.343597
ENSG00000277007.1	NA	ENSG00000277007	25.0685	0.725227	0.358707	2.02178	0.0431991
ENSG00000232079.7	284825	LINC01697	32.2158	0.725302	0.350429	2.06976	0.038475	0.515562
ENSG00000287077.1	NA	ENSG00000287077	44.9759	0.728173	0.294406	2.47336	0.0133848	0.330595
ENSG00000275139.1	NA	ENSG00000275139	45.9661	0.728195	0.351101	2.07403	0.0380762	0.515339
ENSG00000234740.1	NA	ENSG00000234740	63.8803	0.740755	0.275875	2.68511	0.00725061	0.241003
ENSG00000230894.2	107987014	ENSG00000230894	57.0563	0.741865	0.310131	2.3921	0.0167522	0.365433
ENSG00000260470.1	NA	ENSG00000260470	32.8498	0.743127	0.364176	2.04057	0.0412935	0.525274
ENSG00000280367.1	NA	ENSG00000280367	55.7988	0.745531	0.274339	2.71755	0.00657666	0.230401
ENSG00000277128.2	NA	ENSG00000277128	101.61	0.746869	0.224431	3.32784	0.000875217	0.0724217
ENSG00000281026.1	116828	N4BP2L2-IT2	229.331	0.748675	0.217059	3.44918	0.000562292	0.0554177
ENSG00000268287.1	NA	ENSG00000268287	23.5546	0.758766	0.374186	2.02778	0.0425828
ENSG00000204055.5	NA	IER5L-AS1	263.262	0.759506	0.178021	4.26638	1.98673e-05	0.00476725
ENSG00000273319.1	NA	ENSG00000273319	61.308	0.759611	0.276837	2.7439	0.00607149	0.222579
ENSG00000203721.8	554279	LINC00862	36.8899	0.760223	0.313791	2.42271	0.0154053	0.349034
ENSG00000248677.2	100505625	LINC02102	28.5052	0.763059	0.340973	2.23789	0.0252283	0.437629
ENSG00000261616.1	NA	TTC23-AS1	34.259	0.767572	0.331475	2.31562	0.0205789	0.399814
ENSG00000233783.8	NA	ENSG00000233783	139.296	0.771217	0.239923	3.21443	0.00130704	0.0873401
ENSG00000279489.1	NA	ENSG00000279489	25.1364	0.772994	0.388827	1.98802	0.0468097
ENSG00000273302.1	NA	ENSG00000273302	22.5658	0.773303	0.381509	2.02696	0.0426669
ENSG00000289382.2	105375713	ENSG00000289382	38.2297	0.778427	0.351298	2.21586	0.0267009	0.446057
ENSG00000260368.1	NA	ENSG00000260368	33.4868	0.785181	0.357352	2.19722	0.0280045	0.451811
ENSG00000259946.1	NA	ENSG00000259946	59.2649	0.786234	0.339433	2.31632	0.0205408	0.399814
ENSG00000270154.1	NA	ENSG00000270154	36.3469	0.793998	0.362579	2.18986	0.0285342	0.45646
ENSG00000272468.1	NA	ENSG00000272468	60.5511	0.801577	0.2598	3.08536	0.00203305	0.111796
ENSG00000228741.2	221178	SPATA13	24.6916	0.806409	0.392439	2.05487	0.039892
ENSG00000287787.1	NA	ENSG00000287787	21.4479	0.807643	0.386274	2.09085	0.0365411
ENSG00000230131.6	NA	LINC02641	33.9779	0.815249	0.380741	2.14122	0.0322566	0.479464
ENSG00000279394.1	NA	ENSG00000279394	24.4451	0.816532	0.404535	2.01845	0.0435449
ENSG00000293142.1	NA	ENSG00000293142	34.5916	0.819384	0.30058	2.72601	0.00641045	0.227119
ENSG00000230262.9	158257	LINC02603	39.5269	0.822884	0.31961	2.57465	0.0100343	0.29927
ENSG00000205424.2	NA	PCBP3-AS1	34.4799	0.824225	0.385025	2.14071	0.0322978	0.479464
ENSG00000228817.4	NA	BACH1-IT2	31.5548	0.831939	0.362205	2.29688	0.0216258	0.414688
ENSG00000254556.1	NA	ENSG00000254556	26.6521	0.840771	0.41807	2.01108	0.0443173
ENSG00000290840.1	100132596	XGY2	51.307	0.841741	0.41462	2.03015	0.0423411	0.527151
ENSG00000276417.1	NA	ENSG00000276417	35.3707	0.846325	0.338768	2.49825	0.0124809	0.330595
ENSG00000290041.1	NA	ENSG00000290041	30.2984	0.857595	0.347077	2.47091	0.0134771	0.330595
ENSG00000229719.7	NA	MIR194-2HG	23.4799	0.86422	0.416917	2.07289	0.0381829
ENSG00000288881.1	NA	ENSG00000288881	51.1079	0.864256	0.332151	2.602	0.00926827	0.281191
ENSG00000284052.1	NA	ENSG00000284052	84.5619	0.866138	0.245632	3.52616	0.000421633	0.044516
ENSG00000259563.1	NA	ENSG00000259563	23.7065	0.868432	0.436871	1.98784	0.046829
ENSG00000234492.6	285456	RPL34-DT	48.6727	0.870135	0.309983	2.80704	0.00499994	0.197145
ENSG00000280295.1	NA	ENSG00000280295	22.8963	0.871003	0.417928	2.0841	0.0371513
ENSG00000284624.1	NA	ENSG00000284624	41.2815	0.871718	0.312537	2.78917	0.00528435	0.203593
ENSG00000272529.1	NA	ENSG00000272529	23.6426	0.875143	0.393896	2.22176	0.0262995
ENSG00000289829.1	NA	ENSG00000289829	18.7846	0.87622	0.42056	2.08346	0.0372092
ENSG00000243197.8	285194	TUSC7	155.09	0.884028	0.306357	2.88561	0.00390654	0.173299
ENSG00000278896.1	NA	ENSG00000278896	21.2594	0.898706	0.404981	2.21913	0.0264776
ENSG00000250764.1	NA	ENSG00000250764	23.7657	0.902195	0.409881	2.20111	0.027728
ENSG00000261889.1	NA	ENSG00000261889	54.0196	0.904361	0.300209	3.01244	0.00259158	0.135455
ENSG00000287710.1	NA	ENSG00000287710	24.4179	0.906109	0.385895	2.34807	0.018871
ENSG00000287555.1	NA	ENSG00000287555	58.9084	0.914384	0.34444	2.6547	0.00793798	0.255516
ENSG00000227512.1	NA	ENSG00000227512	21.6453	0.917953	0.380999	2.40933	0.0159816
ENSG00000287336.1	NA	ENSG00000287336	31.2107	0.919797	0.383473	2.3986	0.016458	0.363037
ENSG00000288891.2	NA	ENSG00000288891	26.9713	0.921269	0.403093	2.2855	0.0222838
ENSG00000233559.2	NA	LINC00513	120.947	0.929397	0.280782	3.31002	0.000932881	0.0724217
ENSG00000272885.1	NA	ENSG00000272885	24.9971	0.930458	0.367207	2.53388	0.0112809
ENSG00000237781.3	NA	ADAMTSL4-AS2	73.2118	0.930673	0.244017	3.81397	0.000136754	0.0206868
ENSG00000225255.6	NA	PSLNR	16.3697	0.93099	0.434775	2.14131	0.0322488
ENSG00000270124.1	NA	ENSG00000270124	27.3837	0.934805	0.408501	2.28838	0.0221157
ENSG00000293413.1	NA	ENSG00000293413	1456.39	0.936174	0.187916	4.98186	6.29759e-07	0.000277041
ENSG00000257534.1	NA	ENSG00000257534	47.721	0.94914	0.322651	2.94169	0.00326421	0.15809
ENSG00000231721.8	378805	LINC-PINT	2155.55	0.954921	0.210978	4.52616	6.00663e-06	0.00186524
ENSG00000279476.1	NA	ENSG00000279476	42.925	0.958996	0.397223	2.41425	0.0157677	0.351214
ENSG00000290398.1	389652	ASNSP1	25.6302	0.961596	0.461022	2.08579	0.0369974
ENSG00000284707.2	NA	ENSG00000284707	1351.22	0.963878	0.183377	5.25628	1.46999e-07	9.70012e-05
ENSG00000261668.1	NA	ENSG00000261668	72.7702	0.974181	0.239143	4.07363	4.62865e-05	0.00904987
ENSG00000163915.7	646600	IGF2BP2-AS1	22.1584	0.981494	0.415943	2.35969	0.0182905
ENSG00000280385.1	NA	ENSG00000280385	1131.71	0.984854	0.155316	6.34097	2.28326e-10	6.02666e-07
ENSG00000260466.1	NA	ENSG00000260466	326.605	0.985438	0.344629	2.85942	0.00424422	0.182157
ENSG00000290705.1	NA	ENSG00000290705	84.629	0.988034	0.241893	4.08458	4.41559e-05	0.00896534
ENSG00000286655.1	NA	ENSG00000286655	26.7187	0.989025	0.384109	2.57485	0.0100283
ENSG00000285646.2	NA	ENSG00000285646	108.265	0.99057	0.2696	3.67423	0.000238571	0.0299861
ENSG00000265142.9	102723167	MIR133A1HG	81.947	0.991511	0.260018	3.81324	0.000137154	0.0206868
ENSG00000269889.1	NA	ENSG00000269889	19.3508	0.993605	0.430483	2.30812	0.0209927
ENSG00000273356.1	NA	LINC02019	25.5079	0.998225	0.399287	2.50002	0.0124187
ENSG00000287405.1	NA	ENSG00000287405	24.5797	1.00036	0.399887	2.50162	0.0123628
ENSG00000234860.2	NA	ENSG00000234860	11.8178	1.00407	0.508255	1.97553	0.0482078
ENSG00000260912.1	NA	ENSG00000260912	154.243	1.0082	0.205681	4.90175	9.49882e-07	0.000385725
ENSG00000272129.1	NA	ENSG00000272129	42.7866	1.01004	0.328574	3.07401	0.00211204	0.114943
ENSG00000289534.1	NA	ENSG00000289534	20.7476	1.01076	0.419053	2.41201	0.015865
ENSG00000290783.1	317760	ADAM20P1	41.6905	1.01989	0.304081	3.35401	0.000796496	0.0712662
ENSG00000225555.2	NA	ENSG00000225555	16.5696	1.02308	0.449784	2.27461	0.0229295
ENSG00000288551.1	NA	ENSG00000288551	11.889	1.02724	0.514336	1.99722	0.0458008
ENSG00000280372.1	NA	ENSG00000280372	19.3227	1.04155	0.434454	2.39736	0.0165135
ENSG00000287384.1	NA	ENSG00000287384	11.4698	1.0444	0.509735	2.04891	0.0404707
ENSG00000274372.5	NA	LINC02804	15.9607	1.05079	0.534861	1.9646	0.0494602
ENSG00000289204.1	NA	ENSG00000289204	20.1708	1.06057	0.427751	2.4794	0.0131602
ENSG00000267270.8	100130522	PARD6G-AS1	278.743	1.06473	0.198382	5.36706	8.00313e-08	8.4497e-05
ENSG00000229294.1	NA	ENSG00000229294	16.7165	1.07138	0.477929	2.24172	0.0249797
ENSG00000283913.1	NA	ENSG00000283913	12.1697	1.07513	0.532182	2.02023	0.0433597
ENSG00000286327.1	NA	ENSG00000286327	68.1921	1.09175	0.283358	3.8529	0.000116726	0.0193474
ENSG00000290917.1	646024	RAET1K	13.7014	1.09448	0.514552	2.12706	0.0334151
ENSG00000290611.1	22952	CYP2G1P	23.7727	1.10807	0.43908	2.52363	0.0116152
ENSG00000270361.1	NA	ENSG00000270361	12.1836	1.10818	0.555011	1.99667	0.045861
ENSG00000293283.1	NA	ENSG00000293283	12.1673	1.10979	0.524152	2.1173	0.0342341
ENSG00000271204.1	NA	ENSG00000271204	105.307	1.11319	0.336132	3.31177	0.000927073	0.0724217
ENSG00000248332.6	101927917	TUB-AS1	18.4916	1.11329	0.441296	2.52277	0.0116435
ENSG00000286226.1	NA	ENSG00000286226	12.7456	1.11659	0.501734	2.22546	0.0260502
ENSG00000249407.1	NA	IL20RB-AS1	12.7087	1.12153	0.524273	2.13921	0.0324188
ENSG00000275527.1	NA	ENSG00000275527	100.038	1.13571	0.221776	5.121	3.03917e-07	0.000178264
ENSG00000232693.2	NA	ENSG00000232693	13.5554	1.13697	0.533114	2.1327	0.0329495
ENSG00000286997.1	NA	ENSG00000286997	65.0827	1.1432	0.289802	3.94476	7.98814e-05	0.0150605
ENSG00000289637.1	NA	ENSG00000289637	13.881	1.15957	0.465349	2.49182	0.0127089
ENSG00000260488.1	NA	ENSG00000260488	11.5811	1.16411	0.529002	2.20058	0.027766
ENSG00000261617.2	101927009	LINC02177	18.946	1.16821	0.503592	2.31974	0.0203547
ENSG00000225329.3	723809	LHFPL3-AS2	45.7977	1.18766	0.35866	3.31137	0.000928392	0.0724217
ENSG00000261757.1	NA	ENSG00000261757	20.3389	1.18884	0.513969	2.31306	0.0207191
ENSG00000287601.1	NA	ENSG00000287601	17.8788	1.19387	0.471708	2.53095	0.0113755
ENSG00000254936.4	NA	ENSG00000254936	28.6926	1.19777	0.368979	3.24617	0.00116969	0.0811486
ENSG00000283849.1	NA	ENSG00000283849	17.5859	1.24589	0.455836	2.73319	0.00627248
ENSG00000261026.1	NA	ENSG00000261026	26.8881	1.26362	0.458229	2.75763	0.00582223
ENSG00000269189.1	NA	ENSG00000269189	8.20515	1.27103	0.634695	2.00258	0.0452227
ENSG00000256025.2	100874234	CACNA1C-AS4	9.88125	1.27402	0.563614	2.26045	0.0237936
ENSG00000286000.1	NA	ENSG00000286000	16.814	1.28631	0.532146	2.41721	0.01564
ENSG00000248790.1	NA	ENSG00000248790	10.9973	1.29477	0.553524	2.33914	0.0193284
ENSG00000288821.1	105371354	ENSG00000288821	14.841	1.32108	0.53461	2.4711	0.0134697
ENSG00000272417.1	NA	ENSG00000272417	14.2052	1.33796	0.526651	2.5405	0.0110695
ENSG00000272255.1	NA	ENSG00000272255	10.4964	1.34397	0.596492	2.25313	0.0242512
ENSG00000286846.1	NA	ENSG00000286846	36.7725	1.34836	0.35075	3.8442	0.000120944	0.0193474
ENSG00000279502.1	NA	ENSG00000279502	10.1005	1.35473	0.542575	2.49685	0.0125301
ENSG00000229531.6	101928696	RABGAP1L-AS1	8.10973	1.35473	0.630399	2.149	0.0316341
ENSG00000285928.1	NA	ENSG00000285928	133.583	1.35987	0.289121	4.70345	2.55802e-06	0.000900253
ENSG00000287617.1	NA	ENSG00000287617	8.21829	1.36465	0.6621	2.0611	0.0392935
ENSG00000279980.1	23766	GABARAPL3	13.5045	1.36922	0.52971	2.58484	0.0097423
ENSG00000283213.1	NA	ENSG00000283213	15.7515	1.37601	0.571617	2.40721	0.0160747
ENSG00000274996.1	NA	ENSG00000274996	9.92179	1.37662	0.572101	2.40625	0.0161171
ENSG00000228540.1	NA	ENSG00000228540	6.9167	1.37681	0.68822	2.00053	0.0454427
ENSG00000264188.1	NA	ENSG00000264188	9.7114	1.38999	0.562456	2.47129	0.0134627
ENSG00000259724.2	101927112	LINC01581	7.27207	1.39857	0.671115	2.08395	0.0371643
ENSG00000258390.2	100506999	LINC02318	9.66257	1.43655	0.62994	2.28045	0.022581
ENSG00000232628.7	101927143	ENSG00000232628	9.90496	1.44881	0.618937	2.34081	0.019242
ENSG00000260816.2	NA	ENSG00000260816	23.3752	1.45487	0.417433	3.48529	0.000491608
ENSG00000272610.1	151877	MAGI1-IT1	22.2257	1.49098	0.481918	3.09384	0.00197582
ENSG00000224500.1	NA	ENSG00000224500	7.55519	1.49823	0.678784	2.20722	0.0272984
ENSG00000285565.1	NA	ENSG00000285565	14016	1.52036	0.428933	3.54452	0.000393335	0.0432587
ENSG00000250129.5	NA	ENSG00000250129	7.52994	1.58955	0.7012	2.2669	0.0233961
ENSG00000284825.1	NA	ENSG00000284825	6.23653	1.62002	0.751153	2.15671	0.0310286
ENSG00000285736.1	NA	ENSG00000285736	7.22115	1.62484	0.74837	2.17118	0.0299179
ENSG00000270210.1	NA	ENSG00000270210	45.6009	1.63332	0.342813	4.76447	1.89353e-06	0.000713996
ENSG00000289152.2	NA	ENSG00000289152	12.4185	1.69052	0.518971	3.25744	0.00112423
ENSG00000289999.1	NA	ENSG00000289999	5.31816	1.69497	0.845751	2.0041	0.0450596
ENSG00000257472.1	NA	ENSG00000257472	4.84399	1.69791	0.844096	2.01151	0.0442715
ENSG00000272485.1	NA	ENSG00000272485	5.42373	1.75918	0.889255	1.97827	0.0478985
ENSG00000281491.1	101926900	DNAJB5-DT	10.9004	1.776	0.62939	2.82178	0.00477573
ENSG00000227456.9	114036	LINC00310	46.3272	1.79813	0.320243	5.6149	1.96674e-08	2.59561e-05
ENSG00000286698.1	NA	ENSG00000286698	4.36504	1.81181	0.920023	1.96931	0.0489176
ENSG00000261780.3	100505817	LINC02582	6.99526	1.81617	0.79623	2.28096	0.022551
ENSG00000287702.1	NA	ENSG00000287702	7.85501	1.84301	0.795963	2.31545	0.0205882
ENSG00000246331.2	645485	ENSG00000246331	4.61803	1.88199	0.940893	2.00022	0.045477
ENSG00000287919.1	NA	ENSG00000287919	5.88687	1.88753	0.843633	2.23738	0.0252614
ENSG00000267285.1	NA	ENSG00000267285	4.80388	1.89999	0.887047	2.14193	0.0321992
ENSG00000225952.1	NA	ENSG00000225952	4.58773	1.90398	0.927364	2.05311	0.0400619
ENSG00000286442.1	NA	ENSG00000286442	6.09024	1.93071	0.90721	2.12818	0.033322
ENSG00000232031.1	NA	ENSG00000232031	6.06722	2.00634	0.797578	2.51555	0.0118848
ENSG00000272650.1	NA	ENSG00000272650	6.65142	2.0103	0.787113	2.55402	0.0106488
ENSG00000293021.1	NA	ENSG00000293021	14.2394	2.04345	0.613359	3.33158	0.000863552
ENSG00000259925.1	NA	ENSG00000259925	4.91328	2.14318	0.906036	2.36545	0.0180081
ENSG00000286335.1	NA	ENSG00000286335	3.23434	2.15766	1.09708	1.96673	0.0492142
ENSG00000254367.5	NA	ENSG00000254367	5.51948	2.16607	1.02946	2.10409	0.0353706
ENSG00000248984.1	NA	ENSG00000248984	6.52216	2.17591	0.837816	2.59712	0.00940085
ENSG00000233067.4	NA	PTCHD1-AS	4.63165	2.21153	0.983187	2.24935	0.0244904
ENSG00000285840.2	NA	ENSG00000285840	16.531	2.23735	0.510577	4.382	1.17593e-05
ENSG00000244063.1	NA	ENSG00000244063	3.30388	2.26028	1.15077	1.96414	0.0495135
ENSG00000289367.2	NA	ENSG00000289367	4.73155	2.43671	1.03486	2.35463	0.0185413
ENSG00000286832.1	NA	ENSG00000286832	4.68041	2.4568	1.09339	2.24695	0.0246433
ENSG00000293224.1	NA	ENSG00000293224	3.92693	2.51562	1.04548	2.40618	0.0161205
ENSG00000262031.1	NA	LINC01974	2.69716	2.53632	1.26174	2.01018	0.0444126
ENSG00000230597.1	NA	ENSG00000230597	5.34372	2.68819	1.02503	2.62256	0.0087272
ENSG00000231193.1	NA	ENSG00000231193	2.7488	2.80527	1.34759	2.0817	0.0373701
ENSG00000267072.3	NA	ENSG00000267072	4.75192	2.81232	1.13693	2.47361	0.0133755
ENSG00000251183.1	105378238	LINC01861	2.47941	2.90187	1.33251	2.17776	0.0294242
ENSG00000290736.1	110806270	ENSG00000290736	2.60898	2.95317	1.37319	2.15058	0.031509
ENSG00000235572.3	NA	ENSG00000235572	1.73651	3.30461	1.62226	2.03704	0.0416459
ENSG00000254938.1	NA	ENSG00000254938	1.74638	3.316	1.61612	2.05182	0.0401872
ENSG00000276790.1	NA	ENSG00000276790	1.66528	3.32666	1.63005	2.04083	0.0412682
ENSG00000248370.2	105377606	LINC02434	2.88575	3.37579	1.40594	2.40109	0.0163463
ENSG00000290408.1	27437	HSFY1P1	1.89153	3.66432	1.60733	2.27976	0.0226218
ENSG00000233852.1	NA	ENSG00000233852	1.72612	3.83867	1.69632	2.26294	0.0236391
ENSG00000227687.1	NA	ENSG00000227687	1.29284	3.84414	1.81403	2.11911	0.0340808
ENSG00000229654.1	105377926	LINC02526	1.19715	3.88288	1.88259	2.06253	0.0391575
ENSG00000287718.1	NA	ENSG00000287718	2.03885	3.93477	1.74708	2.2522	0.0243095
ENSG00000289934.1	NA	ENSG00000289934	2.05649	4.00048	1.57564	2.53895	0.0111185
ENSG00000286490.1	NA	ENSG00000286490	1.41587	4.00675	1.71047	2.34249	0.0191556

## Sheet: Upregulated genes
Table S5: Human reference genome based differential gene expression (S_100_3hr vs. S_50_3hr)
Ensembl ID	Entrez ID	Gene Symbol	baseMean	log2FoldChange	lfcSE	stat	pvalue	padj
ENSG00000232031.1	NA	ENSG00000232031	6.06722	2.00634	0.797578	2.51555	0.0118848
ENSG00000272650.1	NA	ENSG00000272650	6.65142	2.0103	0.787113	2.55402	0.0106488
ENSG00000293021.1	NA	ENSG00000293021	14.2394	2.04345	0.613359	3.33158	0.000863552
ENSG00000259925.1	NA	ENSG00000259925	4.91328	2.14318	0.906036	2.36545	0.0180081
ENSG00000286335.1	NA	ENSG00000286335	3.23434	2.15766	1.09708	1.96673	0.0492142
ENSG00000254367.5	NA	ENSG00000254367	5.51948	2.16607	1.02946	2.10409	0.0353706
ENSG00000248984.1	NA	ENSG00000248984	6.52216	2.17591	0.837816	2.59712	0.00940085
ENSG00000233067.4	NA	PTCHD1-AS	4.63165	2.21153	0.983187	2.24935	0.0244904
ENSG00000285840.2	NA	ENSG00000285840	16.531	2.23735	0.510577	4.382	1.17593e-05
ENSG00000244063.1	NA	ENSG00000244063	3.30388	2.26028	1.15077	1.96414	0.0495135
ENSG00000289367.2	NA	ENSG00000289367	4.73155	2.43671	1.03486	2.35463	0.0185413
ENSG00000286832.1	NA	ENSG00000286832	4.68041	2.4568	1.09339	2.24695	0.0246433
ENSG00000293224.1	NA	ENSG00000293224	3.92693	2.51562	1.04548	2.40618	0.0161205
ENSG00000262031.1	NA	LINC01974	2.69716	2.53632	1.26174	2.01018	0.0444126
ENSG00000230597.1	NA	ENSG00000230597	5.34372	2.68819	1.02503	2.62256	0.0087272
ENSG00000231193.1	NA	ENSG00000231193	2.7488	2.80527	1.34759	2.0817	0.0373701
ENSG00000267072.3	NA	ENSG00000267072	4.75192	2.81232	1.13693	2.47361	0.0133755
ENSG00000251183.1	105378238	LINC01861	2.47941	2.90187	1.33251	2.17776	0.0294242
ENSG00000290736.1	110806270	ENSG00000290736	2.60898	2.95317	1.37319	2.15058	0.031509
ENSG00000235572.3	NA	ENSG00000235572	1.73651	3.30461	1.62226	2.03704	0.0416459
ENSG00000254938.1	NA	ENSG00000254938	1.74638	3.316	1.61612	2.05182	0.0401872
ENSG00000276790.1	NA	ENSG00000276790	1.66528	3.32666	1.63005	2.04083	0.0412682
ENSG00000248370.2	105377606	LINC02434	2.88575	3.37579	1.40594	2.40109	0.0163463
ENSG00000290408.1	27437	HSFY1P1	1.89153	3.66432	1.60733	2.27976	0.0226218
ENSG00000233852.1	NA	ENSG00000233852	1.72612	3.83867	1.69632	2.26294	0.0236391
ENSG00000227687.1	NA	ENSG00000227687	1.29284	3.84414	1.81403	2.11911	0.0340808
ENSG00000229654.1	105377926	LINC02526	1.19715	3.88288	1.88259	2.06253	0.0391575
ENSG00000287718.1	NA	ENSG00000287718	2.03885	3.93477	1.74708	2.2522	0.0243095
ENSG00000289934.1	NA	ENSG00000289934	2.05649	4.00048	1.57564	2.53895	0.0111185
ENSG00000286490.1	NA	ENSG00000286490	1.41587	4.00675	1.71047	2.34249	0.0191556

## Sheet: Downregulated genes
Table S5: Human reference genome based differential gene expression (S_100_3hr vs. S_50_3hr)
Ensembl ID	Entrez ID	Gene Symbol	baseMean	log2FoldChange	lfcSE	stat	pvalue	padj
ENSG00000289879.1	NA	ENSG00000289879	1.57323	-4.638	1.70655	-2.71777	0.00657237
ENSG00000278690.1	NA	ENSG00000278690	1.10617	-4.51554	1.96403	-2.29913	0.0214978
ENSG00000259910.1	NA	ENSG00000259910	1.76335	-4.27618	1.68452	-2.53852	0.0111323
ENSG00000232359.1	NA	ENSG00000232359	1.84468	-3.94379	1.69664	-2.32447	0.0201002
ENSG00000256582.1	NA	LINC02390	1.73794	-3.58834	1.75382	-2.04602	0.0407545
ENSG00000254906.1	NA	ENSG00000254906	2.17095	-3.49367	1.68704	-2.07088	0.0383696
ENSG00000230234.1	NA	ENSG00000230234	1.59693	-3.47955	1.69503	-2.0528	0.0400924
ENSG00000259624.1	NA	ENSG00000259624	1.70528	-3.47541	1.77154	-1.9618	0.0497856
ENSG00000227089.2	NA	ENSG00000227089	1.51977	-3.3377	1.69636	-1.96757	0.0491173
ENSG00000260026.3	101928614	LINC02189	2.11978	-3.29926	1.62568	-2.02947	0.0424104
ENSG00000258214.1	NA	ENSG00000258214	1.8802	-3.28626	1.65017	-1.99146	0.0464298
ENSG00000285890.1	NA	ENSG00000285890	2.48545	-3.2754	1.47684	-2.21785	0.0265651
ENSG00000279585.1	NA	ENSG00000279585	2.20168	-3.06566	1.53068	-2.0028	0.0451984
ENSG00000231061.1	100874157	LINC00395	3.53935	-3.01209	1.35384	-2.22485	0.0260913
ENSG00000230452.1	106144568	LINC01381	4.66555	-2.99845	1.01457	-2.95538	0.00312283
ENSG00000232638.1	NA	ENSG00000232638	5.37629	-2.90073	1.09474	-2.64969	0.00805648
ENSG00000283314.1	105374540	LINC02357	3.27583	-2.70776	1.25667	-2.15471	0.0311842
ENSG00000290836.1	5370	PMCHL2	3.00329	-2.55286	1.19314	-2.13961	0.0323865
ENSG00000236153.1	NA	UBE2E3-DT	3.32237	-2.4848	1.17745	-2.11033	0.0348298
ENSG00000236823.2	NA	ENSG00000236823	2.28756	-2.36653	1.20478	-1.96429	0.0494963
ENSG00000205444.4	497048	KU-MEL-3	4.25397	-2.29868	0.982427	-2.3398	0.0192942
ENSG00000232991.5	104326057	GACAT1	3.09814	-2.29763	1.07685	-2.13366	0.032871
ENSG00000270547.6	401492	LINC01235	6.21728	-2.17764	0.889272	-2.44879	0.0143337
ENSG00000288872.1	NA	ENSG00000288872	5.13298	-2.06328	0.902542	-2.28608	0.0222497
ENSG00000250427.1	100505811	LINC02148	4.30888	-2.01827	0.92446	-2.18319	0.0290217
