# Supplementary material for: RNA sequencing of the lncRNA regulome modulated by Withania somnifera in human neuroblastoma SK-N-SH cells
Source: Mol Biol Rep. 2025 Sep 10;52(1):890. doi: 10.1007/s11033-025-10981-7 (PMC12423270; doi:10.1007/s11033-025-10981-7)
Supplement: Supplementary file 13 — Supplementary material 13 (XLSX 2404.6 kb) [file 11033_2025_10981_MOESM13_ESM.xlsx]

## Sheet: ReadMe
	Theracues Innovations Private Limited
	#1436, 2nd Floor
	B-Block, Sahakarnagar
	Bangalore-560092
www.theracues.com	Contact : gk@theracues.com
Date	14-02-2024
Client Details
Project Id	T149_S203
Client Name	Dr. Sujit Nair
Institution	Viridis Biopharma Pvt. Ltd.
Pages
ReadMe	Current Page
Fold Change Data	Fold Change Data for comparison: 100ug/mL 9hr vs 50ug/mL 9hr exported from Deseq2 R Package
Significant genes	Only significant genes with pvalue <= 0.05
Upregulated genes	Only significant genes with pvalue <= 0.05 and folchange cutoff=2
Downregulated genes	Only significant genes with pvalue <= 0.05 and folchange cutoff= -2

## Sheet: Fold Change Data
Table S6: Human reference genome based differential gene expression (S_100_9hr vs. S_50_9hr)
Ensembl ID	Entrez ID	Gene Symbol	baseMean	log2FoldChange	lfcSE	stat	pvalue	padj
ENSG00000231721.8	378805	LINC-PINT	2155.55	2.46963	0.235442	10.4893	9.67059e-26	5.85748e-22
ENSG00000280385.1	NA	ENSG00000280385	1131.71	1.70678	0.178165	9.57979	9.72435e-22	2.94502e-18
ENSG00000284707.2	NA	ENSG00000284707	1351.22	1.75262	0.205798	8.51621	1.64866e-17	3.32865e-14
ENSG00000236437.2	NA	LINC02151	61.4332	-2.85072	0.351794	-8.10339	5.34498e-16	8.09364e-13
ENSG00000250033.5	641364	SLC7A11-AS1	283.459	2.204	0.288868	7.62981	2.35103e-14	2.84804e-11
ENSG00000186594.16	84981	MIR22HG	615.388	1.73296	0.23112	7.4981	6.47486e-14	6.53637e-11
ENSG00000251216.2	NA	ENSG00000251216	303.606	-2.27771	0.311935	-7.30187	2.83805e-13	2.45572e-10
ENSG00000285928.1	NA	ENSG00000285928	133.583	2.34316	0.33599	6.97392	3.08231e-12	2.33369e-09
ENSG00000293413.1	NA	ENSG00000293413	1456.39	1.40257	0.208818	6.71668	1.85908e-11	1.25116e-08
ENSG00000271858.5	11068	ENSG00000271858	997.805	-1.38979	0.208401	-6.66882	2.57864e-11	1.56188e-08
ENSG00000261654.1	NA	ENSG00000261654	155.3	1.62507	0.24603	6.60515	3.97126e-11	2.18672e-08
ENSG00000233695.2	NA	GAS6-AS1	1242.75	-1.55842	0.241388	-6.45609	1.07443e-10	5.42316e-08
ENSG00000282390.1	NA	ENSG00000282390	458.346	-1.21797	0.19108	-6.37413	1.83999e-10	8.57295e-08
ENSG00000272068.1	NA	BCAN-AS1	274.987	1.15327	0.184928	6.23635	4.47904e-10	1.93783e-07
ENSG00000255248.11	399959	MIR100HG	1671.48	1.1845	0.193737	6.11395	9.71929e-10	3.92465e-07
ENSG00000249669.12	NA	CARMN	430.581	-1.51181	0.248378	-6.08672	1.15244e-09	4.36271e-07
ENSG00000260466.1	NA	ENSG00000260466	326.605	2.33914	0.387654	6.03409	1.59856e-09	5.41933e-07
ENSG00000250337.10	643401	PURPL	261.497	1.15845	0.192022	6.03289	1.6105e-09	5.41933e-07
ENSG00000276012.1	NA	ENSG00000276012	327.795	-1.42131	0.23739	-5.98721	2.13477e-09	6.69847e-07
ENSG00000280184.2	NA	ENSG00000280184	62.0552	1.77247	0.296328	5.98143	2.21181e-09	6.69847e-07
ENSG00000281404.2	100506516	LINC01176	205.85	1.30692	0.232293	5.62619	1.84235e-08	5.31387e-06
ENSG00000235597.3	150568	LINC01102	68.2545	-1.74509	0.3113	-5.60581	2.07287e-08	5.70699e-06
ENSG00000285744.1	NA	MITA1	350.283	-1.21807	0.217893	-5.59023	2.26765e-08	5.97181e-06
ENSG00000236404.12	401491	VLDLR-AS1	179.543	1.22786	0.223182	5.50161	3.76329e-08	9.4976e-06
ENSG00000176840.14	284424	MIR7-3HG	49.2801	2.02379	0.368655	5.48968	4.02673e-08	9.66175e-06
ENSG00000233559.2	NA	LINC00513	120.947	1.7263	0.314762	5.48446	4.14736e-08	9.66175e-06
ENSG00000224945.1	NA	ENSG00000224945	98.4106	1.33728	0.245712	5.44244	5.25552e-08	1.17899e-05
ENSG00000260920.2	NA	ENSG00000260920	532.005	1.22916	0.228055	5.38978	7.05443e-08	1.52602e-05
ENSG00000227398.6	NA	KIF9-AS1	281.44	1.04255	0.194794	5.35204	8.69688e-08	1.81645e-05
ENSG00000278959.1	NA	ENSG00000278959	65.3756	1.48862	0.280121	5.31418	1.07138e-07	2.16311e-05
ENSG00000275527.1	NA	ENSG00000275527	100.038	1.39281	0.265386	5.24824	1.53556e-07	3.00028e-05
ENSG00000229953.1	NA	BCAN-AS2	350.193	1.05139	0.203112	5.17637	2.2624e-07	4.28229e-05
ENSG00000225329.3	723809	LHFPL3-AS2	45.7977	1.98584	0.384764	5.16119	2.45387e-07	4.50397e-05
ENSG00000272418.1	NA	ENSG00000272418	45.0429	1.97263	0.385015	5.1235	2.99909e-07	5.3428e-05
ENSG00000255201.1	NA	ENSG00000255201	180.095	1.05195	0.205595	5.11663	3.1104e-07	5.38276e-05
ENSG00000270069.3	NA	MIR222HG	475.924	1.17245	0.231244	5.0702	3.97397e-07	6.68621e-05
ENSG00000293489.1	NA	ENSG00000293489	440.664	-0.922879	0.182721	-5.05076	4.40055e-07	7.1624e-05
ENSG00000293402.1	NA	ENSG00000293402	1650.9	-0.914596	0.181224	-5.04677	4.4935e-07	7.1624e-05
ENSG00000235280.2	NA	MCF2L-AS1	62.0305	-1.74262	0.346115	-5.03479	4.78362e-07	7.42933e-05
ENSG00000262429.1	NA	ENSG00000262429	188.049	1.21274	0.241382	5.02418	5.05601e-07	7.65606e-05
ENSG00000228421.2	NA	ENSG00000228421	103.651	-1.51202	0.301342	-5.01761	5.23171e-07	7.69561e-05
ENSG00000257453.1	NA	PHLDA1-AS1	296.878	1.24851	0.249013	5.01381	5.33623e-07	7.69561e-05
ENSG00000261618.2	NA	LINC02605	117.902	-1.66391	0.333679	-4.98656	6.14654e-07	8.65804e-05
ENSG00000287335.2	NA	ENSG00000287335	54.346	-1.66594	0.335737	-4.96205	6.97535e-07	9.60221e-05
ENSG00000279333.1	NA	ENSG00000279333	246.787	-1.02069	0.207674	-4.91486	8.88475e-07	0.000119589
ENSG00000223930.9	NA	ENSG00000223930	166.413	-1.31768	0.268591	-4.90588	9.30077e-07	0.000122467
ENSG00000267270.8	100130522	PARD6G-AS1	278.743	1.12102	0.228997	4.89537	9.81195e-07	0.000126449
ENSG00000288530.1	NA	ENSG00000288530	818.773	-1.08023	0.221189	-4.88375	1.04087e-06	0.000131345
ENSG00000245067.8	255130	IGFBP7-AS1	71.5019	-1.62381	0.33829	-4.80005	1.58626e-06	0.000196082
ENSG00000273010.1	NA	ENSG00000273010	313.087	1.00869	0.211368	4.77218	1.82244e-06	0.000217434
ENSG00000270210.1	NA	ENSG00000270210	45.6009	1.76695	0.370333	4.77126	1.83079e-06	0.000217434
ENSG00000232044.8	NA	SILC1	170.144	-1.09692	0.231279	-4.74286	2.10727e-06	0.000245456
ENSG00000247473.2	100852407	CARS1-AS1	276.331	1.12624	0.237853	4.73501	2.19048e-06	0.000250335
ENSG00000270075.1	NA	ENSG00000270075	185.168	1.42848	0.302264	4.72593	2.29065e-06	0.000255293
ENSG00000232811.1	NA	ENSG00000232811	513.748	1.00206	0.212144	4.7235	2.31816e-06	0.000255293
ENSG00000230749.5	100873998	MEIS1-AS2	569.834	-0.925736	0.196972	-4.69983	2.60383e-06	0.000281632
ENSG00000285565.1	NA	ENSG00000285565	14016	2.24371	0.479771	4.67664	2.91614e-06	0.000309879
ENSG00000253659.2	NA	ENSG00000253659	54.9938	-2.05904	0.444328	-4.63405	3.58574e-06	0.000374463
ENSG00000273143.2	NA	DUSP5-DT	29.5217	2.00712	0.434629	4.618	3.87453e-06	0.000397763
ENSG00000258399.8	NA	MIR493HG	188.501	-1.50676	0.328493	-4.58688	4.49921e-06	0.000454195
ENSG00000246859.3	100505678	STARD4-AS1	7372.72	-0.736552	0.161632	-4.55696	5.18991e-06	0.000509219
ENSG00000269902.1	NA	ENSG00000269902	187.886	1.23079	0.270143	4.55605	5.21242e-06	0.000509219
ENSG00000227741.1	729867	ENSG00000227741	310.478	1.0928	0.24043	4.54521	5.48809e-06	0.000527641
ENSG00000234546.5	102724571	LNCTAM34A	116.21	1.00751	0.222017	4.53797	5.67984e-06	0.000537543
ENSG00000289405.2	NA	ENSG00000289405	384.744	0.899018	0.198576	4.52732	5.97372e-06	0.000556397
ENSG00000290535.1	NA	ENSG00000290535	462.842	0.836604	0.184918	4.52419	6.06277e-06	0.000556397
ENSG00000228971.4	100996635	LINC02607	54.7289	-1.432	0.317531	-4.50979	6.48926e-06	0.000586648
ENSG00000236540.7	NA	ENSG00000236540	133.896	1.00901	0.224229	4.49994	6.79733e-06	0.000605462
ENSG00000286248.1	NA	ENSG00000286248	123	-1.13279	0.25227	-4.49037	7.11009e-06	0.000624143
ENSG00000225391.5	100294720	NHEG1	19.4697	-2.63221	0.587774	-4.47826	7.52526e-06
ENSG00000290398.1	389652	ASNSP1	25.6302	2.3456	0.530097	4.42485	9.65084e-06	0.000835073
ENSG00000290803.1	NA	ENSG00000290803	165.341	-1.02093	0.23198	-4.40094	1.07781e-05	0.000919479
ENSG00000248932.8	100507291	COPB2-DT	540.513	0.660148	0.151289	4.36349	1.28005e-05	0.00107684
ENSG00000249258.2	NA	ENSG00000249258	48.5457	1.42645	0.328518	4.34209	1.41132e-05	0.00117101
ENSG00000251562.11	378938	MALAT1	1323.59	1.01734	0.235385	4.32203	1.54599e-05	0.00125262
ENSG00000270194.2	152048	GOLGA4-AS1	135.547	1.12385	0.260071	4.32131	1.55104e-05	0.00125262
ENSG00000248174.8	101928509	LINC02268	533.138	-0.965826	0.225233	-4.28811	1.802e-05	0.00143614
ENSG00000261087.1	115830329	ZNNT1	137.227	1.10811	0.259078	4.27711	1.89332e-05	0.00147375
ENSG00000226070.2	401260	LINC00951	135.095	-1.11757	0.261323	-4.27658	1.89785e-05	0.00147375
ENSG00000261824.8	148189	LINC00662	1168.7	0.799286	0.187446	4.26408	2.00728e-05	0.001539
ENSG00000272405.1	NA	ENSG00000272405	615.065	0.86086	0.202172	4.25806	2.06208e-05	0.00156125
ENSG00000234492.6	285456	RPL34-DT	48.6727	1.43387	0.337188	4.25243	2.11462e-05	0.00158126
ENSG00000196668.4	100287569	LINC00173	72.313	-1.42612	0.337634	-4.22387	2.40146e-05	0.00177386
ENSG00000203930.13	286411	LINC00632	1981.31	0.68792	0.163141	4.21673	2.4787e-05	0.00180885
ENSG00000206573.11	440944	THUMPD3-AS1	1380.71	0.688402	0.163924	4.19952	2.67479e-05	0.00192872
ENSG00000279207.1	NA	ENSG00000279207	731.907	0.660827	0.158395	4.17202	3.01907e-05	0.00215135
ENSG00000250091.3	NA	DNAH10OS	488.254	0.925889	0.222183	4.16724	3.08316e-05	0.00217147
ENSG00000293429.1	NA	ENSG00000293429	1296.95	0.728038	0.176191	4.1321	3.59461e-05	0.00250259
ENSG00000260578.1	NA	ENSG00000260578	31.2521	1.74872	0.4241	4.12336	3.73377e-05	0.00256994
ENSG00000272657.1	NA	ENSG00000272657	295.765	0.925928	0.225332	4.10916	3.97093e-05	0.00270246
ENSG00000250961.2	NA	RMEL3	49.7114	-1.55649	0.379313	-4.10343	4.07064e-05	0.00273954
ENSG00000241158.7	101929335	ADAMTS9-AS1	383.153	-1.1203	0.274631	-4.0793	4.51714e-05	0.00300663
ENSG00000251011.6	NA	TMEM108-AS1	122.032	-1.29921	0.31926	-4.06943	4.71275e-05	0.00310273
ENSG00000262001.3	NA	DLGAP1-AS2	145.046	0.884177	0.218529	4.04604	5.20912e-05	0.00339265
ENSG00000291208.1	NA	ENSG00000291208	1050.92	0.655303	0.162657	4.02875	5.6074e-05	0.00361319
ENSG00000271204.1	NA	ENSG00000271204	105.307	1.49342	0.371861	4.01608	5.9175e-05	0.00377288
ENSG00000272114.1	NA	ENSG00000272114	86.0071	1.18303	0.295211	4.00742	6.13867e-05	0.00387312
ENSG00000236778.9	100507398	INTS6-AS1	330.014	0.630666	0.157716	3.99875	6.36773e-05	0.00397622
ENSG00000255866.2	NA	ENSG00000255866	105.351	-1.38639	0.347186	-3.9932	6.51863e-05	0.00402892
ENSG00000205740.2	NA	ENSG00000205740	144.794	0.82278	0.206252	3.98919	6.62993e-05	0.00405631
ENSG00000280119.1	285097	ENSG00000280119	36.0509	-1.79848	0.451272	-3.98536	6.73793e-05	0.00408116
ENSG00000246334.3	NA	PRR7-AS1	301.791	0.852544	0.21416	3.98088	6.8662e-05	0.00411768
ENSG00000273319.1	NA	ENSG00000273319	61.308	1.31668	0.33116	3.97597	7.00935e-05	0.00416232
ENSG00000277223.1	NA	ENSG00000277223	42.9717	-1.81489	0.457448	-3.96742	7.26546e-05	0.00425185
ENSG00000232098.3	NA	ZNF584-DT	604.856	0.816744	0.205922	3.96627	7.30052e-05	0.00425185
ENSG00000272768.1	NA	ENSG00000272768	73.4601	1.31768	0.333889	3.94648	7.93095e-05	0.00457502
ENSG00000170919.16	NA	TPT1-AS1	1476.54	0.630524	0.16029	3.93365	8.36648e-05	0.00475103
ENSG00000260852.1	283932	FBXL19-AS1	322.695	0.686951	0.174703	3.93211	8.42047e-05	0.00475103
ENSG00000279812.1	NA	ENSG00000279812	60.9941	1.29839	0.330324	3.93066	8.47138e-05	0.00475103
ENSG00000289450.2	101927995	ENSG00000289450	6.59399	-3.28453	0.836002	-3.92885	8.53523e-05
ENSG00000226777.9	9834	FAM30A	1428.63	0.808089	0.206056	3.9217	8.79251e-05	0.00488589
ENSG00000245694.12	643911	CRNDE	859.479	0.617609	0.158032	3.90813	9.30133e-05	0.00512165
ENSG00000236532.6	101927973	LINC01695	59.1994	-1.35852	0.348279	-3.90065	9.59341e-05	0.0052037
ENSG00000229153.7	285965	EPHA1-AS1	88.9412	-1.0749	0.275723	-3.89849	9.67927e-05	0.0052037
ENSG00000231607.15	8847	DLEU2	630.798	0.675974	0.173426	3.89777	9.70808e-05	0.0052037
ENSG00000291219.1	NA	ENSG00000291219	398.489	0.688534	0.177499	3.87908	0.00010485	0.00557086
ENSG00000275719.1	NA	ENSG00000275719	918.886	0.969526	0.250584	3.86907	0.000109253	0.0057543
ENSG00000218416.4	100130449	GPC1-AS1	60.9325	1.31919	0.341292	3.86528	0.000110963	0.005794
ENSG00000291068.1	NA	ENSG00000291068	666.166	0.66673	0.172922	3.85568	0.00011541	0.00596509
ENSG00000229766.7	NA	TMX4-AS1	392.419	-0.796984	0.206795	-3.85399	0.000116209	0.00596509
ENSG00000280435.1	NA	ENSG00000280435	288.445	0.844213	0.219506	3.84597	0.000120075	0.00611171
ENSG00000272417.1	NA	ENSG00000272417	14.2052	2.50976	0.653366	3.84129	0.000122392
ENSG00000233799.1	NA	ENSG00000233799	117.415	0.956579	0.249996	3.82638	0.000130042	0.00656359
ENSG00000259439.3	107985879	LINC01833	447.019	-0.718709	0.18793	-3.82435	0.00013112	0.00656359
ENSG00000259007.1	NA	ENSG00000259007	902.989	-0.710327	0.186434	-3.81007	0.000138929	0.00689749
ENSG00000229205.5	399706	LINC00200	50.7587	-1.39537	0.366593	-3.80633	0.000141047	0.00694569
ENSG00000260317.1	NA	LINC02986	93.8122	1.10481	0.290572	3.80218	0.000143428	0.00697728
ENSG00000198496.12	10230	NBR2	298.57	0.730268	0.192115	3.80121	0.000143992	0.00697728
ENSG00000229989.6	NA	MIR181A1HG	193.361	0.817233	0.215465	3.79287	0.000148914	0.0071585
ENSG00000250708.3	101928478	LINC02269	78.5722	-1.49455	0.395532	-3.77857	0.000157732	0.00752272
ENSG00000229921.7	100505879	KIF25-AS1	29.8954	-1.68843	0.447693	-3.77139	0.000162342	0.00768206
ENSG00000281706.5	100507173	LINC01012	108.165	-0.892925	0.237011	-3.76745	0.000164925	0.0077438
ENSG00000293185.1	NA	TPM3P9	259.493	0.762269	0.202477	3.76473	0.00016673	0.00776835
ENSG00000227354.7	100505538	RBM26-AS1	206.978	0.712012	0.190512	3.73735	0.000185969	0.00859859
ENSG00000287209.2	NA	ENSG00000287209	13.6516	-2.55231	0.683053	-3.73662	0.000186513
ENSG00000253686.2	101928136	LINC01484	24.1846	-1.57521	0.423851	-3.71642	0.000202064	0.00927196
ENSG00000291146.1	441212	RP9P	376.508	0.809953	0.218412	3.70838	0.000208593	0.00949959
ENSG00000223774.5	NA	ENSG00000223774	65.6967	-1.15687	0.313266	-3.69293	0.000221687	0.0100206
ENSG00000281398.4	NA	SNHG4	800.623	0.686307	0.186562	3.67871	0.000234414	0.0104694
ENSG00000267519.6	NA	MIR23AHG	1595.24	0.572337	0.155611	3.678	0.000235074	0.0104694
ENSG00000291228.1	652276	ENSG00000291228	615.098	0.624832	0.170115	3.673	0.000239718	0.0105983
ENSG00000227719.1	NA	ENSG00000227719	476.962	-0.92075	0.251341	-3.66336	0.000248931	0.0109259
ENSG00000290920.1	150244	ENSG00000290920	347.003	-0.699493	0.191575	-3.65127	0.000260943	0.0113478
ENSG00000275202.1	NA	ENSG00000275202	129.366	0.903687	0.247589	3.64995	0.00026229	0.0113478
ENSG00000261889.1	NA	ENSG00000261889	54.0196	1.22345	0.335403	3.64769	0.000264605	0.0113667
ENSG00000254473.2	105376114	UBQLN1-AS1	239.546	0.883472	0.242742	3.63956	0.000273104	0.0116226
ENSG00000279145.2	NA	ENSG00000279145	77.3078	0.967015	0.265784	3.63834	0.000274398	0.0116226
ENSG00000254162.1	NA	ENSG00000254162	169.448	0.9386	0.25818	3.63544	0.000277504	0.0116725
ENSG00000268006.1	100506033	PTOV1-AS1	595.286	0.565468	0.155925	3.62654	0.000287248	0.011999
ENSG00000241111.1	100652759	PRICKLE2-AS1	54.2408	-1.2547	0.346675	-3.61924	0.000295474	0.0122581
ENSG00000235464.1	NA	ENSG00000235464	2.62717	-5.99386	1.6645	-3.60099	0.000317005
ENSG00000242902.1	110806300	FLNC-AS1	139.277	0.98901	0.275808	3.58587	0.000335959	0.0138429
ENSG00000267454.6	386758	ZNF582-DT	82.0248	0.979446	0.274153	3.57263	0.000353418	0.0144639
ENSG00000286147.1	NA	ENSG00000286147	157.585	-0.860896	0.24133	-3.56729	0.00036069	0.0146624
ENSG00000291202.1	101926918	ENSG00000291202	919.882	0.564401	0.15871	3.55618	0.000376289	0.0151946
ENSG00000261054.1	NA	SYNM-AS2	401.292	0.811962	0.228913	3.54703	0.000389603	0.015628
ENSG00000186615.12	100129075	KTN1-AS1	176.74	0.821488	0.233438	3.51909	0.000433028	0.017224
ENSG00000227496.3	102723834	ENSG00000227496	22.8747	-1.70465	0.484572	-3.51784	0.00043508	0.017224
ENSG00000246763.7	503569	RGMB-AS1	59.767	1.04974	0.299395	3.50621	0.000454542	0.0177852
ENSG00000279894.1	NA	ENSG00000279894	35.3296	1.38291	0.394528	3.50524	0.000456202	0.0177852
ENSG00000248458.2	NA	ENSG00000248458	142.156	-0.871869	0.24881	-3.50415	0.000458064	0.0177852
ENSG00000233858.4	NA	LINC02599	8.2236	-2.469	0.704962	-3.50232	0.000461223
ENSG00000265692.1	101929511	LINC01970	32.9158	1.28546	0.367432	3.49849	0.000467894	0.0179809
ENSG00000260772.1	NA	ENSG00000260772	1082.12	0.622418	0.177943	3.49784	0.00046904	0.0179809
ENSG00000278879.1	NA	ENSG00000278879	121.521	0.874401	0.252028	3.46946	0.000521503	0.0197968
ENSG00000287336.1	NA	ENSG00000287336	31.2107	1.36671	0.394043	3.46843	0.000523516	0.0197968
ENSG00000230615.8	107984948	ENSG00000230615	115.155	0.888384	0.256237	3.46704	0.000526215	0.0197968
ENSG00000230630.5	NA	DNM3OS	764.723	0.689637	0.199194	3.46215	0.000535882	0.0199669
ENSG00000280193.1	NA	ENSG00000280193	54.8875	1.10161	0.318253	3.46142	0.000537329	0.0199669
ENSG00000269439.7	100507551	PGLS-DT	336.838	0.626574	0.181184	3.45822	0.000543766	0.0200829
ENSG00000260796.1	NA	ENSG00000260796	35.2689	1.3689	0.396099	3.45595	0.000548355	0.0201296
ENSG00000246985.8	144481	SOCS2-AS1	373.448	0.619749	0.179436	3.45387	0.000552611	0.0201636
ENSG00000272084.1	NA	ENSG00000272084	438.879	0.721935	0.20914	3.45192	0.000556622	0.0201884
ENSG00000233396.9	NA	LINC01719	307.937	-0.641556	0.186209	-3.44536	0.000570292	0.0205611
ENSG00000232104.5	101929302	RFX3-DT	157.76	0.81967	0.238947	3.43034	0.000602824	0.0216054
ENSG00000237940.3	102723927	LINC01238	202.698	-0.898573	0.262808	-3.41912	0.000628244	0.022384
ENSG00000229821.1	NA	ENSG00000229821	42.789	-1.52533	0.447257	-3.41041	0.00064865	0.0229759
ENSG00000251191.8	619351	LINC00589	21.9604	-1.50895	0.44362	-3.40145	0.000670287	0.0235504
ENSG00000231419.6	154822	LINC00689	749.54	-0.717784	0.211082	-3.40049	0.000672647	0.0235504
ENSG00000224078.15	NA	SNHG14	5807	0.540134	0.159094	3.39505	0.00068616	0.0238855
ENSG00000267396.2	NA	ENSG00000267396	43.8747	1.10807	0.326553	3.39322	0.000690749	0.0239078
ENSG00000248538.10	157273	PPP1R3B-DT	143.689	-0.949242	0.281188	-3.37582	0.000735951	0.0253276
ENSG00000260941.1	644242	LINC00622	110.909	0.95008	0.282167	3.36708	0.000759689	0.0259968
ENSG00000269068.1	NA	ENSG00000269068	101.187	0.875723	0.260638	3.35992	0.000779646	0.0265289
ENSG00000205559.5	100144603	CHKB-DT	155.265	0.733621	0.218445	3.35838	0.000783998	0.0265289
ENSG00000281026.1	116828	N4BP2L2-IT2	229.331	0.810814	0.24203	3.35005	0.000807957	0.0271878
ENSG00000248101.2	NA	ENSG00000248101	251.542	0.717342	0.214245	3.34824	0.00081326	0.027215
ENSG00000263585.1	NA	ENSG00000263585	724.218	0.795212	0.23799	3.34136	0.000833694	0.0277455
ENSG00000225988.1	101929329	LAMP5-AS1	221.832	-0.664305	0.199019	-3.33789	0.000844172	0.0279407
ENSG00000290945.1	100134869	UBE2Q2P2	104.254	0.815286	0.244931	3.32864	0.000872711	0.0287283
ENSG00000259460.1	NA	ENSG00000259460	492.447	-0.579168	0.174391	-3.3211	0.000896642	0.0293565
ENSG00000268745.1	NA	ENSG00000268745	22.728	1.84296	0.556876	3.30947	0.000934738	0.0304163
ENSG00000269937.1	NA	ENSG00000269937	639.871	0.631243	0.190813	3.30818	0.000939053	0.0304163
ENSG00000250302.3	152578	LINC01618	128.519	-0.784793	0.238302	-3.29327	0.000990306	0.0319058
ENSG00000260425.1	NA	ENSG00000260425	59.8504	0.960773	0.292156	3.28857	0.00100699	0.0322717
ENSG00000293394.1	NA	ENSG00000293394	53.1841	-1.0466	0.318533	-3.2857	0.00101729	0.0324301
ENSG00000269918.1	NA	ENSG00000269918	125.436	0.851637	0.259951	3.27614	0.00105235	0.0333721
ENSG00000269834.8	102724105	ZNF528-AS1	404.388	0.576098	0.1764	3.26587	0.00109128	0.0344264
ENSG00000288871.2	NA	ENSG00000288871	697.414	0.544198	0.166721	3.26413	0.00109802	0.0344595
ENSG00000259929.5	NA	ENSG00000259929	16.7325	-2.02544	0.620871	-3.26226	0.00110528
ENSG00000258666.1	NA	ENSG00000258666	304.164	0.814452	0.249892	3.25922	0.00111719	0.0348805
ENSG00000289102.1	NA	ENSG00000289102	203.589	0.639463	0.196668	3.25149	0.00114803	0.0356597
ENSG00000196204.12	441191	RNF216P1	977.277	0.548947	0.169036	3.24751	0.0011642	0.0358418
ENSG00000271862.1	NA	ENSG00000271862	102.692	0.764926	0.235569	3.24713	0.00116573	0.0358418
ENSG00000280989.2	100874531	LINC00581	7.33667	-2.9475	0.908259	-3.24523	0.00117357
ENSG00000288957.2	NA	ENSG00000288957	13.002	2.10421	0.649188	3.2413	0.00118988
ENSG00000288852.1	NA	ENSG00000288852	126.924	0.721739	0.222686	3.24106	0.00119085	0.0364291
ENSG00000197099.8	NA	HRG-AS1	55.6719	-1.04755	0.323367	-3.2395	0.00119739	0.036445
ENSG00000223949.8	101927034	ROR1-AS1	303.942	-0.720381	0.222659	-3.23535	0.00121492	0.0367939
ENSG00000272468.1	NA	ENSG00000272468	60.5511	1.06791	0.331231	3.22406	0.00126386	0.0380854
ENSG00000233407.1	NA	ENSG00000233407	11.342	2.29913	0.713267	3.22337	0.0012669
ENSG00000228526.8	106614088	MIR34AHG	549.72	0.733284	0.227557	3.22241	0.00127115	0.0381156
ENSG00000272288.8	101929243	ILRUN-AS1	226.14	0.726323	0.225517	3.2207	0.00127877	0.0381553
ENSG00000261670.1	NA	ENSG00000261670	31.3308	1.34542	0.418292	3.21646	0.00129781	0.0385334
ENSG00000290728.1	NA	ENSG00000290728	811.091	0.606384	0.188716	3.21321	0.00131262	0.0387832
ENSG00000287286.1	NA	ENSG00000287286	911.206	0.617748	0.192417	3.21047	0.00132518	0.0389279
ENSG00000265778.4	101927989	ZNF516-AS1	41.8065	1.06182	0.330854	3.20935	0.00133037	0.0389279
ENSG00000279095.1	NA	ENSG00000279095	185.925	0.705419	0.220649	3.19702	0.00138854	0.0404344
ENSG00000233117.4	NA	LINC00702	102.869	-0.792833	0.248367	-3.19218	0.00141204	0.0409222
ENSG00000289832.1	NA	ENSG00000289832	4.99681	-4.14709	1.30071	-3.18834	0.00143093
ENSG00000260917.1	103344931	ENSG00000260917	377.833	0.653848	0.205678	3.17899	0.00147787	0.0426261
ENSG00000291152.1	155370	SBDSP1	316.814	0.796977	0.250865	3.17691	0.00148851	0.0427294
ENSG00000228221.6	100505566	LINC00578	36.1615	-1.37079	0.431847	-3.17426	0.00150219	0.0429188
ENSG00000286670.1	NA	ENSG00000286670	239.798	0.777338	0.245156	3.17078	0.00152028	0.0432265
ENSG00000224687.2	100302401	RASAL2-AS1	36.128	1.18127	0.372705	3.16946	0.00152723	0.0432265
ENSG00000272256.1	NA	ENSG00000272256	852.323	0.754776	0.238301	3.16732	0.0015385	0.0433428
ENSG00000244620.1	NA	ENSG00000244620	39.6753	1.20694	0.381498	3.16369	0.00155782	0.043684
ENSG00000289883.1	NA	ENEMAL	41.1749	1.14395	0.362515	3.1556	0.00160169	0.044707
ENSG00000247624.6	441009	CPEB2-DT	40.0501	1.06336	0.337466	3.15101	0.00162708	0.0452073
ENSG00000224095.1	105373519	LINC01935	1.89976	-5.20558	1.65383	-3.1476	0.00164619
ENSG00000259826.1	112267983	CDK13-DT	71.8821	0.998524	0.317243	3.1475	0.00164671	0.045544
ENSG00000288881.1	NA	ENSG00000288881	51.1079	1.17862	0.374829	3.14442	0.00166415	0.0458171
ENSG00000228393.6	NA	LINC01004	557.329	0.669004	0.212908	3.14222	0.00167671	0.0459541
ENSG00000288730.1	NA	ENSG00000288730	25.4194	1.52196	0.484619	3.14053	0.00168642	0.0460118
ENSG00000229956.11	NA	ZRANB2-DT	134.189	0.683953	0.218075	3.13632	0.00171082	0.0463125
ENSG00000215417.14	407975	MIR17HG	301.704	0.654683	0.208764	3.13599	0.00171273	0.0463125
ENSG00000205086.8	400950	LINC02898	61.7111	-1.12304	0.358405	-3.13343	0.00172776	0.0463877
ENSG00000257761.3	124902964	ENSG00000257761	41.5947	-1.5991	0.510419	-3.13291	0.00173083	0.0463877
ENSG00000203875.13	387066	SNHG5	1321.85	0.5308	0.169802	3.126	0.00177204	0.0472831
ENSG00000235166.8	NA	LINC01440	18.0979	-1.86312	0.59641	-3.12389	0.00178476
ENSG00000278928.1	NA	ENSG00000278928	960.976	-0.560821	0.179643	-3.12187	0.00179706	0.0477403
ENSG00000254559.1	NA	ENSG00000254559	1007.51	0.587208	0.188474	3.11559	0.00183575	0.0485552
ENSG00000260534.1	NA	ENSG00000260534	440.978	0.621168	0.199469	3.1141	0.00184507	0.0485895
ENSG00000278000.1	NA	ENSG00000278000	67.3749	0.970751	0.312403	3.10737	0.00188762	0.0494948
ENSG00000268205.1	NA	ENSG00000268205	1363.98	0.601827	0.194026	3.10179	0.00192356	0.0502199
ENSG00000272631.1	NA	ENSG00000272631	294.327	0.61385	0.198464	3.093	0.00198142	0.0515085
ENSG00000289414.2	NA	ENSG00000289414	20.4914	-1.51178	0.489197	-3.09033	0.00199933
ENSG00000280047.1	NA	ENSG00000280047	59.9656	0.958929	0.310461	3.08872	0.0020102	0.0520333
ENSG00000267735.1	NA	ENSG00000267735	103.896	0.870637	0.282033	3.087	0.00202185	0.052112
ENSG00000272426.1	NA	ENSG00000272426	29.3015	1.38742	0.450372	3.0806	0.00206581	0.0530196
ENSG00000261668.1	NA	ENSG00000261668	72.7702	0.924213	0.300179	3.07888	0.00207783	0.053103
ENSG00000288934.2	NA	ENSG00000288934	327.299	0.693405	0.225508	3.07486	0.00210603	0.0535976
ENSG00000285628.1	NA	ENSG00000285628	642.068	0.476599	0.155309	3.06871	0.00214985	0.0540867
ENSG00000260279.4	105371414	ENSG00000260279	169.587	0.75316	0.245549	3.06725	0.00216038	0.0540867
ENSG00000290383.1	NA	ENSG00000290383	171.134	0.692443	0.225784	3.06685	0.0021633	0.0540867
ENSG00000265474.1	NA	ENSG00000265474	225.16	0.666834	0.217441	3.06673	0.00216412	0.0540867
ENSG00000290226.1	NA	ENSG00000290226	711.587	0.672264	0.219269	3.06594	0.0021699	0.0540867
ENSG00000229671.3	NA	LINC01150	6.09461	-2.88359	0.940634	-3.06558	0.00217249
ENSG00000257410.1	NA	ENSG00000257410	84.1717	0.892584	0.291931	3.05752	0.00223179	0.0552122
ENSG00000231951.1	NA	ENSG00000231951	13.4391	2.06462	0.675261	3.05752	0.00223179
ENSG00000235024.1	NA	CDK5R2-AS1	34.3	1.12077	0.366587	3.05732	0.00223328	0.0552122
ENSG00000275389.1	NA	ENSG00000275389	15.5449	-1.6037	0.525252	-3.0532	0.00226416
ENSG00000279232.2	NA	ENSG00000279232	837.727	0.695556	0.227815	3.05317	0.00226441	0.0557542
ENSG00000224250.1	NA	ENSG00000224250	2.82336	-4.85828	1.59131	-3.053	0.00226567
ENSG00000271522.1	NA	ENSG00000271522	5.47006	3.13282	1.03094	3.03881	0.00237518
ENSG00000287793.1	NA	ENSG00000287793	1.84848	-5.51452	1.81594	-3.03674	0.00239153
ENSG00000264769.1	NA	MAFG-AS1	100.632	0.969852	0.319932	3.03143	0.00243398	0.0596867
ENSG00000272701.3	317751	MESTIT1	29.6798	-1.25255	0.41399	-3.02555	0.00248178	0.0600325
ENSG00000245025.3	NA	ENSG00000245025	999.335	0.584872	0.193336	3.02516	0.00248502	0.0600325
ENSG00000261613.2	NA	ENSG00000261613	134.677	0.740134	0.244695	3.02472	0.00248861	0.0600325
ENSG00000233806.9	101927289	LINC01237	156.222	-0.840172	0.277857	-3.02376	0.00249657	0.0600325
ENSG00000289045.1	NA	ENSG00000289045	139.516	0.77593	0.256622	3.02363	0.00249764	0.0600325
ENSG00000269959.1	102238594	SPACA6-AS1	178.584	0.606565	0.200739	3.02166	0.00251393	0.0601852
ENSG00000248540.3	283731	ENSG00000248540	94.1101	-0.908886	0.301207	-3.01748	0.00254884	0.0607808
ENSG00000259607.1	NA	ENSG00000259607	116.972	0.736592	0.244378	3.01415	0.00257704	0.0609557
ENSG00000186019.12	100379224	ZNF225-AS1	828.545	0.489858	0.162566	3.01329	0.00258435	0.0609557
ENSG00000271216.2	NA	LINC01050	27.1628	-1.34032	0.444838	-3.01305	0.00258637	0.0609557
ENSG00000257759.2	NA	ENSG00000257759	9.08887	2.63865	0.876751	3.00958	0.00261606
ENSG00000233237.9	79940	LINC00472	773.336	0.478743	0.159225	3.00671	0.00264088	0.0619992
ENSG00000261742.6	283867	LINC00922	8.65327	-2.062	0.685966	-3.00598	0.00264729
ENSG00000277449.1	101927559	CEBPB-AS1	137.805	0.930568	0.309978	3.00205	0.00268172	0.0627151
ENSG00000261856.1	101927348	LINC02186	2.73523	-4.94864	1.64899	-3.00102	0.00269081
ENSG00000251600.9	101927636	GUSBP5	81.2812	-0.874778	0.291568	-3.00025	0.00269759	0.0628435
ENSG00000265401.1	NA	ENSG00000265401	5008.53	0.757355	0.252555	2.99878	0.00271065	0.0629058
ENSG00000287222.1	NA	ENSG00000287222	151.919	0.711027	0.237311	2.99618	0.00273384	0.0632017
ENSG00000288899.1	NA	ENSG00000288899	474.54	0.617249	0.206182	2.99371	0.00275609	0.063474
ENSG00000261488.1	112806053	TBILA	16.5979	1.56552	0.523029	2.99318	0.0027609
ENSG00000279633.1	NA	ENSG00000279633	23.4786	1.20736	0.403662	2.99101	0.00278056	0.063795
ENSG00000289476.1	NA	ENSG00000289476	29.9037	1.38816	0.465018	2.98518	0.00283412	0.0647784
ENSG00000232470.1	NA	ENSG00000232470	21.0297	-1.61962	0.542807	-2.98379	0.00284704
ENSG00000233321.4	101927880	LINC02669	19.1965	-1.59403	0.534314	-2.98332	0.0028514
ENSG00000152931.9	25859	PART1	78.3767	-0.807533	0.2707	-2.98313	0.00285315	0.0649681
ENSG00000290026.1	NA	ENSG00000290026	91.8158	0.781762	0.262214	2.98139	0.00286943	0.0650942
ENSG00000260176.1	NA	ENSG00000260176	224.695	0.592506	0.19888	2.9792	0.00288998	0.0653157
ENSG00000273142.1	NA	LINC02604	635.469	0.508034	0.170794	2.97453	0.00293435	0.066072
ENSG00000267607.1	NA	ICAM4-AS1	162.707	0.788978	0.265886	2.96736	0.00300373	0.0670009
ENSG00000254340.2	124901882	ENSG00000254340	91.4167	-0.84366	0.28446	-2.96583	0.00301864	0.0670009
ENSG00000245904.6	NA	BTG1-DT	519.927	0.726399	0.244977	2.96517	0.00302517	0.0670009
ENSG00000261113.1	NA	ENSG00000261113	87.4477	-0.80553	0.271915	-2.96243	0.00305221	0.0670009
ENSG00000261441.1	NA	POLG-DT	25.6873	1.37056	0.462676	2.96226	0.00305395	0.0670009
ENSG00000249673.9	NA	NOP14-AS1	1409.99	0.527105	0.178019	2.96095	0.00306692	0.0670009
ENSG00000291005.1	101929780	NBPF25P	397.544	0.499515	0.168714	2.96072	0.00306925	0.0670009
ENSG00000255521.3	100507144	CD44-DT	21.9653	-1.43871	0.485981	-2.96042	0.00307216	0.0670009
ENSG00000291073.1	NA	ENSG00000291073	1782.11	0.537825	0.18169	2.96012	0.00307516	0.0670009
ENSG00000203999.10	284751	LINC01270	185.281	-0.5687	0.192291	-2.95749	0.0031015	0.067075
ENSG00000197182.16	400931	MIRLET7BHG	1849.01	0.588087	0.198852	2.9574	0.00310242	0.067075
ENSG00000290032.1	NA	ENSG00000290032	1354.94	0.668189	0.226009	2.95647	0.00311178	0.067075
ENSG00000269952.1	NA	ENSG00000269952	17.5054	1.41744	0.479874	2.95377	0.00313919
ENSG00000268858.2	112268269	ENSG00000268858	385.045	0.565567	0.191614	2.95159	0.00316142	0.0679032
ENSG00000286596.1	NA	ENSG00000286596	312.252	-0.61366	0.208091	-2.94899	0.00318812	0.0682348
ENSG00000286315.1	124901628	ENSG00000286315	20.1594	-1.4776	0.50202	-2.94331	0.00324718
ENSG00000234998.1	NA	ENSG00000234998	22.945	1.56367	0.531262	2.94331	0.00324722	0.0689422
ENSG00000225113.1	NA	ENSG00000225113	68.9933	0.852882	0.289832	2.94268	0.00325383	0.0689422
ENSG00000185904.12	84856	LINC00839	1260.81	0.48362	0.164355	2.94254	0.00325532	0.0689422
ENSG00000275880.1	NA	NAXD-AS1	84.625	0.716733	0.24394	2.93815	0.00330176	0.0696821
ENSG00000279118.1	NA	ENSG00000279118	7.5757	-2.16741	0.737892	-2.93731	0.00331078
ENSG00000270052.1	NA	ENSG00000270052	4.92726	-3.83096	1.30504	-2.93552	0.00332989
ENSG00000260641.2	NA	TSPAN5-DT	105.125	0.716581	0.244176	2.93469	0.00333881	0.0701945
ENSG00000245870.5	101927074	LINC00682	432.299	-0.664733	0.226583	-2.93372	0.00334922	0.0701945
ENSG00000232759.1	100506178	STEAP1B-AS1	11.3643	-2.03462	0.693775	-2.93268	0.0033605
ENSG00000279587.1	NA	ENSG00000279587	52.5818	-1.02757	0.350633	-2.93063	0.00338277	0.0706533
ENSG00000280219.1	NA	ENSG00000280219	142.665	-0.650212	0.222344	-2.92435	0.00345179	0.0718471
ENSG00000245532.11	283131	NEAT1	96071.9	1.34151	0.459104	2.92202	0.0034777	0.0719129
ENSG00000279289.1	NA	ENSG00000279289	70.086	0.901095	0.308391	2.92193	0.0034787	0.0719129
ENSG00000224574.1	100874236	COL18A1-AS2	23.4922	1.60652	0.550622	2.91765	0.00352679	0.0725415
ENSG00000289505.1	NA	ENSG00000289505	75.3854	-1.12015	0.384308	-2.91473	0.00355996	0.0725415
ENSG00000272994.2	NA	C2orf49-DT	148.923	0.606765	0.208205	2.91426	0.00356532	0.0725415
ENSG00000286327.1	NA	ENSG00000286327	68.1921	0.943805	0.32387	2.91415	0.00356664	0.0725415
ENSG00000266921.2	101928063	ZNF230-DT	196.748	0.594528	0.204029	2.91394	0.00356899	0.0725415
ENSG00000236466.2	NA	RCAN2-DT	8.39344	-2.41044	0.827272	-2.91372	0.00357152
ENSG00000271151.1	NA	ENSG00000271151	70.3732	0.874856	0.300417	2.91214	0.00358963	0.0725536
ENSG00000259837.1	388456	LINC01904	1.99857	-4.88539	1.67793	-2.91156	0.00359627
ENSG00000273300.1	NA	ENSG00000273300	49.6179	1.01162	0.34769	2.90955	0.00361945	0.0725536
ENSG00000289511.1	NA	ENSG00000289511	47.7195	-0.965911	0.332014	-2.90924	0.00362305	0.0725536
ENSG00000231999.8	400761	LRRC8C-DT	947.853	-0.544627	0.187226	-2.90892	0.0036268	0.0725536
ENSG00000254602.2	NA	MIR130AHG	163.305	0.647537	0.222621	2.90869	0.00362948	0.0725536
ENSG00000255252.3	NA	ENSG00000255252	250.733	0.764232	0.263106	2.90465	0.00367659	0.0732537
ENSG00000274492.1	NA	ENSG00000274492	54.4644	-0.966263	0.333091	-2.9009	0.00372092	0.0738415
ENSG00000268658.5	400680	LINC00664	65.661	0.904124	0.311756	2.9001	0.00373048	0.0738415
ENSG00000224592.5	NA	MIR3659HG	7.13311	-2.22417	0.76741	-2.89828	0.00375215
ENSG00000275910.1	NA	ENSG00000275910	156.753	0.741572	0.255878	2.89814	0.00375378	0.0740606
ENSG00000279702.1	NA	ENSG00000279702	40.7888	-1.41213	0.48775	-2.89518	0.00378936	0.0742703
ENSG00000251022.6	100499177	THAP9-AS1	787.056	0.561554	0.193975	2.89497	0.0037919	0.0742703
ENSG00000226803.9	NA	ZNF451-AS1	569.513	0.502421	0.173595	2.89421	0.00380119	0.0742703
ENSG00000293237.1	NA	HTR7P1	278.172	0.657346	0.227693	2.88698	0.00388957	0.0756148
ENSG00000274227.1	NA	ENSG00000274227	41.6589	1.09446	0.379159	2.88655	0.00389497	0.0756148
ENSG00000254864.1	NA	ENSG00000254864	2.77026	-4.40162	1.52647	-2.88353	0.00393246
ENSG00000280355.1	NA	ENSG00000280355	100.167	0.8078	0.280482	2.88005	0.00397614	0.0769121
ENSG00000285971.1	NA	ENSG00000285971	5.3394	-2.81527	0.97788	-2.87895	0.00398996
ENSG00000254556.1	NA	ENSG00000254556	26.6521	1.39036	0.483	2.87858	0.00399467	0.0769121
ENSG00000261140.1	NA	ENSG00000261140	126.629	0.715142	0.248471	2.87817	0.00399988	0.0769121
ENSG00000248730.1	100852408	EGFLAM-AS4	5.25009	-2.62484	0.912653	-2.87605	0.00402685
ENSG00000275549.1	100129722	STPG3-AS1	59.9611	0.876735	0.304898	2.8755	0.00403392	0.0773211
ENSG00000253738.3	100506365	OTUD6B-AS1	554.075	0.493784	0.171831	2.87367	0.00405733	0.0775245
ENSG00000271646.1	NA	IRF2-DT	58.2099	0.804297	0.279984	2.87265	0.00407044	0.0775304
ENSG00000258034.1	NA	ENSG00000258034	259.554	0.609855	0.212412	2.8711	0.00409044	0.0776671
ENSG00000260834.2	NA	ENSG00000260834	7.57931	-2.18873	0.763402	-2.86707	0.00414291
ENSG00000232973.14	285154	CYP1B1-AS1	87.1639	-0.819103	0.285761	-2.86639	0.00415181	0.078586
ENSG00000289974.1	NA	ENSG00000289974	2.92413	-4.99731	1.74486	-2.86402	0.00418306
ENSG00000248489.4	100289230	CHD1-DT	139.228	0.664766	0.232119	2.8639	0.00418461	0.0789601
ENSG00000234817.2	100507506	ECI2-DT	25.0795	1.20018	0.419742	2.85933	0.00424537	0.0798578
ENSG00000287195.1	NA	ENSG00000287195	17.586	-1.3781	0.482107	-2.85849	0.00425661
ENSG00000238057.10	100303491	ZEB2-AS1	82.7166	-0.692175	0.242301	-2.85667	0.00428108	0.0802281
ENSG00000254835.1	NA	RNF185-AS1	246.15	0.641148	0.2245	2.8559	0.00429155	0.0802281
ENSG00000279541.1	NA	ENSG00000279541	968.502	0.571186	0.200107	2.8544	0.00431183	0.0803592
ENSG00000291201.1	NA	ENSG00000291201	1216.67	0.468001	0.164024	2.85325	0.00432748	0.0804035
ENSG00000247925.2	NA	ENSG00000247925	40.8098	-1.02329	0.359113	-2.84949	0.00437897	0.0809621
ENSG00000229043.3	101927021	ZFAND2A-DT	378.79	0.521931	0.183215	2.84874	0.0043893	0.0809621
ENSG00000287581.1	NA	ENSG00000287581	219.113	0.556071	0.19524	2.84813	0.00439765	0.0809621
ENSG00000248215.6	NA	LINC02505	5.69411	-2.66197	0.935509	-2.84548	0.0044345
ENSG00000225975.8	101927621	ZNF567-DT	256.979	0.507372	0.178438	2.84341	0.00446338	0.0815341
ENSG00000265282.1	NA	ENSG00000265282	68.9986	-0.912559	0.320949	-2.84331	0.00446473	0.0815341
ENSG00000239828.9	NA	CCDC54-AS1	39.7109	0.98304	0.345775	2.843	0.0044691	0.0815341
ENSG00000277959.1	NA	ENSG00000277959	38.0805	1.06838	0.376411	2.83832	0.0045351	0.0824899
ENSG00000289968.1	NA	ENSG00000289968	5.96561	2.61897	0.924355	2.83329	0.00460716
ENSG00000281832.1	441177	LINC00602	154.765	-0.686756	0.242462	-2.83242	0.00461966	0.0837763
ENSG00000260252.1	NA	ENSG00000260252	109.889	0.803171	0.283703	2.83103	0.00463986	0.0838915
ENSG00000289295.1	NA	ENSG00000289295	334.784	0.530577	0.187501	2.82973	0.0046588	0.0839832
ENSG00000274370.1	NA	ENSG00000274370	19.4869	1.46078	0.516279	2.82944	0.00466293
ENSG00000231768.2	100506795	LINC01354	7.26587	-2.33262	0.825245	-2.82658	0.00470486
ENSG00000233828.5	NA	MIR4280HG	33.1386	-1.17382	0.415354	-2.82607	0.00471232	0.0846958
ENSG00000225106.1	NA	ENSG00000225106	5.65187	-2.46092	0.870904	-2.82571	0.00471753
ENSG00000290705.1	NA	ENSG00000290705	84.629	0.849854	0.301003	2.82341	0.00475158	0.0847216
ENSG00000253722.1	NA	ENSG00000253722	202.763	0.628939	0.222788	2.82304	0.00475702	0.0847216
ENSG00000277782.1	NA	ENSG00000277782	43.9253	1.08914	0.38588	2.82248	0.00476545	0.0847216
ENSG00000250116.2	100506142	RHOQ-AS1	146.574	0.698549	0.24752	2.82219	0.0047697	0.0847216
ENSG00000276278.1	NA	ENSG00000276278	99.3432	0.751248	0.26648	2.81915	0.00481514	0.0851691
ENSG00000258092.1	NA	ENSG00000258092	602.658	0.759831	0.269575	2.81862	0.00482302	0.0851691
ENSG00000237714.1	100861518	P4HA2-AS1	238.363	0.687669	0.24423	2.81566	0.00486765	0.0857075
ENSG00000278971.1	NA	ENSG00000278971	36.4992	-1.23215	0.437926	-2.8136	0.00489896	0.0860087
ENSG00000280061.1	NA	ENSG00000280061	113.475	-0.749378	0.266522	-2.8117	0.00492806	0.0862696
ENSG00000261761.5	100508631	LINC02616	49.8987	0.867173	0.308773	2.80845	0.00497804	0.0868933
ENSG00000286875.1	NA	ENSG00000286875	163.524	-0.723967	0.257991	-2.80617	0.00501337	0.0872586
ENSG00000215162.2	100996279	LINC00269	6.59242	-2.17415	0.77481	-2.80605	0.00501534
ENSG00000213057.5	400798	C1orf220	46.7237	-0.940459	0.335384	-2.80412	0.00504537	0.0875639
ENSG00000222041.13	112597	CYTOR	367.079	0.512876	0.183045	2.80191	0.00508014	0.0879155
ENSG00000282728.1	NA	PGR-AS1	5.49988	-2.76758	0.9884	-2.80006	0.0051093
ENSG00000288586.1	NA	ENSG00000288586	22.1093	1.39828	0.500159	2.79566	0.00517938	0.0893774
ENSG00000261816.1	NA	ENSG00000261816	5.61835	-2.6995	0.965695	-2.7954	0.00518362
ENSG00000272211.1	NA	ENSG00000272211	90.7778	0.799526	0.286174	2.79385	0.00520846	0.0895033
ENSG00000227486.4	NA	ENSG00000227486	43.7469	-0.993139	0.355535	-2.79337	0.00521622	0.0895033
ENSG00000290689.1	388152	ENSG00000290689	743.419	0.482812	0.172997	2.79087	0.00525667	0.0899425
ENSG00000226562.5	106478958	CYP4F26P	110.38	0.635216	0.227959	2.78653	0.00532757	0.0906742
ENSG00000227336.1	NA	LINC00434	1.49296	-5.27107	1.89219	-2.7857	0.00534126
ENSG00000272695.2	100506394	GAS6-DT	41.5601	1.02172	0.366782	2.78564	0.00534225	0.0906742
ENSG00000248694.1	NA	ENSG00000248694	200.192	0.641082	0.230163	2.78534	0.00534711	0.0906742
ENSG00000228275.1	NA	ARMCX3-AS1	58.2692	0.993305	0.356767	2.78418	0.00536629	0.0906742
ENSG00000272455.1	NA	MRPL20-DT	244.343	0.574162	0.206259	2.7837	0.00537429	0.0906742
ENSG00000291110.1	147166	TRIM16L	727.136	0.617057	0.221933	2.78037	0.00542962	0.0913534
ENSG00000234361.1	NA	ENSG00000234361	12.3668	1.92078	0.691305	2.77849	0.00546124
ENSG00000247199.6	102546294	FBXO38-DT	127.738	0.588312	0.211796	2.77774	0.00547391	0.0916399
ENSG00000256824.1	NA	ENSG00000256824	36.334	-1.19425	0.429964	-2.77756	0.00547691	0.0916399
ENSG00000289702.1	NA	ENSG00000289702	59.032	-0.882732	0.318349	-2.77285	0.00555686	0.0922325
ENSG00000226965.2	NA	ENSG00000226965	25.6124	-1.0852	0.391371	-2.77281	0.00555748	0.0922325
ENSG00000273521.1	NA	ENSG00000273521	34.1454	1.25324	0.45198	2.77278	0.00555801	0.0922325
ENSG00000240915.2	NA	ENSG00000240915	3.52809	-3.49023	1.25926	-2.77165	0.00557722
ENSG00000260017.1	NA	ENSG00000260017	157.601	0.659084	0.238758	2.76047	0.00577181	0.0952686
ENSG00000236204.7	400945	LINC01376	104.564	0.618577	0.224087	2.76044	0.00577242	0.0952686
ENSG00000271614.1	338758	ATP2B1-AS1	87.1963	0.685943	0.248648	2.75869	0.00580338	0.0955192
ENSG00000273084.2	NA	LINC03073	69.6073	0.848919	0.307928	2.75688	0.00583562	0.0957895
ENSG00000253959.1	107986480	LINC01863	1.66398	-4.92678	1.78733	-2.75651	0.00584222
ENSG00000287921.1	NA	ENSG00000287921	5.04501	-2.81688	1.02325	-2.75289	0.00590719
ENSG00000260051.1	NA	ENSG00000260051	151.227	0.666774	0.242721	2.74709	0.00601272	0.0984299
ENSG00000262155.2	283887	LINC02175	124.617	0.543933	0.198166	2.74484	0.00605404	0.0985045
ENSG00000285732.1	NA	ENSG00000285732	39.9125	-0.925413	0.337373	-2.743	0.00608813	0.0985045
ENSG00000279412.1	NA	ENSG00000279412	83.4254	0.799286	0.291458	2.74237	0.0060998	0.0985045
ENSG00000275552.1	NA	ENSG00000275552	83.6785	0.761135	0.277599	2.74185	0.00610948	0.0985045
ENSG00000276334.1	NA	ENSG00000276334	304.693	0.516837	0.18854	2.74125	0.00612053	0.0985045
ENSG00000279077.1	NA	ENSG00000279077	29.9565	1.26527	0.461634	2.74086	0.00612791	0.0985045
ENSG00000274769.1	NA	ENSG00000274769	145.687	0.757581	0.276441	2.74048	0.00613497	0.0985045
ENSG00000238131.2	107986739	LINC02854	4.07809	-2.96986	1.08371	-2.74047	0.00613512
ENSG00000204277.1	100996291	LINC01993	20.0893	-1.44013	0.525862	-2.73862	0.00616985
ENSG00000279658.1	NA	ENSG00000279658	98.1736	0.732186	0.267397	2.7382	0.00617769	0.0985045
ENSG00000293142.1	NA	ENSG00000293142	34.5916	1.08719	0.397138	2.73757	0.00618958	0.0985045
ENSG00000253819.3	NA	LINC01151	24.7433	-1.55928	0.569604	-2.73748	0.00619115	0.0985045
ENSG00000183242.13	51352	WT1-AS	135.095	0.612664	0.223828	2.73722	0.00619617	0.0985045
ENSG00000229401.1	106660610	MIR5689HG	2.02239	-4.70539	1.72003	-2.73565	0.00622577
ENSG00000224616.5	NA	RTCA-AS1	336.723	0.575807	0.210532	2.73502	0.00623773	0.098723
ENSG00000239482.6	105374042	ENSG00000239482	22.0275	-1.29383	0.473107	-2.73476	0.00624252	0.098723
ENSG00000261659.2	NA	ENSG00000261659	753.228	0.484962	0.177568	2.73113	0.0063118	0.0993905
ENSG00000249971.1	NA	ENSG00000249971	364.085	0.593278	0.217252	2.73083	0.00631754	0.0993905
ENSG00000258927.2	NA	ENSG00000258927	6.7589	-2.28367	0.836348	-2.73052	0.00632337
ENSG00000253734.2	286184	LINC01289	9.75928	-1.93925	0.71087	-2.72799	0.00637208
ENSG00000267374.3	647946	MIR924HG	27.7537	-1.43476	0.525938	-2.72799	0.0063721	0.0999891
ENSG00000270094.1	NA	ENSG00000270094	313.582	0.612522	0.224887	2.72369	0.0064557	0.100759
ENSG00000251219.2	100874276	LINC01217	5.6557	-2.96476	1.08863	-2.72338	0.0064617
ENSG00000229044.1	NA	ENSG00000229044	121.451	0.71737	0.263426	2.72324	0.00646455	0.100759
ENSG00000276603.1	NA	ENSG00000276603	35.0719	1.06456	0.390965	2.7229	0.0064711	0.100759
ENSG00000273428.4	105372990	ENSG00000273428	23.3371	1.19968	0.440837	2.72137	0.00650118	0.100968
ENSG00000254943.1	NA	ENSG00000254943	5.90273	-2.29616	0.84419	-2.71995	0.00652914
ENSG00000230333.6	NA	ENSG00000230333	201.675	-0.550004	0.20245	-2.71673	0.00659297	0.102132
ENSG00000233355.7	100506915	CHRM3-AS2	104.912	-0.735458	0.270808	-2.71579	0.00661169	0.102144
ENSG00000234752.1	105755953	LINC02676	2.23736	-4.54741	1.67457	-2.71557	0.0066161
ENSG00000253854.1	NA	ENSG00000253854	154.014	0.599649	0.220865	2.71501	0.00662746	0.102144
ENSG00000274253.6	283683	ENSG00000274253	120.453	-0.641029	0.236364	-2.71204	0.00668697	0.102604
ENSG00000263756.1	NA	ENSG00000263756	644.844	0.576442	0.212565	2.71184	0.00669117	0.102604
ENSG00000285704.1	NA	ENSG00000285704	55.3077	0.95773	0.353342	2.71049	0.00671833	0.10276
ENSG00000277228.1	NA	ENSG00000277228	1.32162	-5.17805	1.91085	-2.70982	0.00673205
ENSG00000228242.6	NA	XPC-AS1	644.982	0.45569	0.168425	2.7056	0.00681819	0.103769
ENSG00000260711.2	NA	ENSG00000260711	11.5187	-1.82743	0.675429	-2.70559	0.00681831
ENSG00000243319.7	283480	FGF14-IT1	248.614	-1.18189	0.436844	-2.70552	0.00681976	0.103769
ENSG00000179406.10	285908	LINC00174	1064.3	0.453234	0.16757	2.70474	0.00683572	0.103769
ENSG00000285689.1	NA	ENSG00000285689	1.65649	-4.96871	1.83846	-2.70264	0.00687903
ENSG00000290498.1	101928535	ENSG00000290498	6.92369	-2.25639	0.835551	-2.70048	0.00692394
ENSG00000254428.1	NA	ENSG00000254428	107.387	0.894984	0.331429	2.70038	0.00692598	0.104633
ENSG00000291203.1	NA	ENSG00000291203	584.781	0.550598	0.203946	2.69973	0.00693959	0.104633
ENSG00000291263.1	100506060	SMG1P7	107.443	0.62077	0.229966	2.6994	0.00694645	0.104633
ENSG00000280309.1	NA	ENSG00000280309	26.3456	-1.17989	0.437213	-2.69867	0.00696171	0.104633
ENSG00000290117.1	NA	ENSG00000290117	58.4286	0.796282	0.295318	2.69636	0.00701029	0.105102
ENSG00000224865.8	101928782	ENSG00000224865	55.4482	-0.818185	0.303538	-2.6955	0.0070284	0.105114
ENSG00000270066.3	NA	ENSG00000270066	1562.39	0.544612	0.202163	2.69393	0.00706155	0.105302
ENSG00000280347.1	NA	ENSG00000280347	926.421	0.586978	0.217944	2.69326	0.00707577	0.105302
ENSG00000279951.1	NA	ENSG00000279951	31.2972	1.09392	0.406558	2.69068	0.00713067	0.105859
ENSG00000248300.1	105374484	LINC02360	1.94934	-4.81708	1.79035	-2.69059	0.00713265
ENSG00000231760.5	NA	ENSG00000231760	199.243	0.684692	0.254684	2.6884	0.0071796	0.106325
ENSG00000232504.5	NA	ST3GAL5-AS1	4.21965	-2.77001	1.03079	-2.68727	0.00720394
ENSG00000262445.3	NA	ENSG00000262445	3.28757	-3.43593	1.27869	-2.68708	0.00720798
ENSG00000273729.1	NA	ENSG00000273729	188.846	0.649173	0.241635	2.68658	0.00721872	0.106643
ENSG00000236714.3	101926975	LINC01844	31.3429	1.04309	0.388647	2.68389	0.00727711	0.106851
ENSG00000234238.2	NA	ENSG00000234238	3.9767	-2.93719	1.09446	-2.68368	0.00728162
ENSG00000232860.10	284649	SMG7-AS1	102.603	0.7058	0.263005	2.68359	0.00728353	0.106851
ENSG00000285331.2	145783	TCF12-DT	226.516	0.623013	0.232181	2.6833	0.00728986	0.106851
ENSG00000242628.6	NA	ENSG00000242628	153.446	0.605742	0.225797	2.68269	0.00730337	0.106851
ENSG00000253614.1	286177	ENSG00000253614	6.50505	-2.30621	0.860072	-2.68141	0.00733116
ENSG00000286366.1	NA	ENSG00000286366	20.507	1.3562	0.506638	2.67686	0.00743166
ENSG00000276997.4	NA	ENSG00000276997	119.827	0.630168	0.235495	2.67592	0.00745236	0.108769
ENSG00000262777.1	NA	ENSG00000262777	33.8966	1.15239	0.430958	2.67403	0.00749459	0.109122
ENSG00000290476.1	NA	ENSG00000290476	58.7813	0.841319	0.314764	2.67286	0.00752079	0.109195
ENSG00000260912.1	NA	ENSG00000260912	154.243	0.635027	0.237642	2.6722	0.00753567	0.109195
ENSG00000279466.1	NA	ENSG00000279466	2.38294	5.05337	1.89298	2.66953	0.00759578
ENSG00000251396.9	NA	LINC01301	58.9993	0.809614	0.303488	2.66769	0.00763737	0.110405
ENSG00000238280.2	NA	ENSG00000238280	74.4909	0.928389	0.348679	2.66259	0.00775423	0.111526
ENSG00000269929.6	112903833	MIRLET7A1HG	204.795	0.544286	0.204462	2.66204	0.00776695	0.111526
ENSG00000279537.1	NA	ENSG00000279537	5.84993	-2.4704	0.92803	-2.66198	0.00776831
ENSG00000237234.7	NA	ENSG00000237234	173.012	-0.600984	0.225773	-2.6619	0.00777014	0.111526
ENSG00000265096.3	NA	C1QTNF1-AS1	153.088	-0.58151	0.218631	-2.65978	0.00781911	0.111963
ENSG00000289031.1	NA	ENSG00000289031	45.7151	0.867491	0.326386	2.65787	0.00786371	0.112336
ENSG00000289504.1	NA	ENSG00000289504	64.4529	0.717946	0.270301	2.6561	0.0079051	0.112662
ENSG00000281453.1	103611157	TGFB2-OT1	50.4632	-0.984084	0.370627	-2.65519	0.00792645	0.112701
ENSG00000263244.2	NA	ENSG00000263244	3639.72	0.526015	0.198207	2.65386	0.00795763	0.112879
ENSG00000248476.1	NA	BACH1-IT1	50.2122	0.897473	0.338361	2.65241	0.00799189	0.1131
ENSG00000261098.1	NA	ENSG00000261098	188.008	0.628043	0.236927	2.65079	0.00803046	0.113323
ENSG00000268292.1	NA	ENSG00000268292	224.824	0.575403	0.217119	2.65017	0.00804505	0.113323
ENSG00000237574.1	101927924	LINC01856	7.10742	-2.3137	0.873177	-2.64975	0.00805509
ENSG00000234423.2	101927554	LINC01250	39.2225	-0.991473	0.374356	-2.64847	0.0080856	0.11363
ENSG00000236385.1	NA	ENSG00000236385	2.11046	-4.55982	1.72304	-2.64638	0.0081358
ENSG00000240731.1	NA	ENSG00000240731	134.553	0.664514	0.251229	2.64505	0.00816787	0.11452
ENSG00000266599.1	NA	ENSG00000266599	3.1714	4.5014	1.70212	2.64459	0.00817902
ENSG00000272143.2	283481	FGF14-AS2	194.035	-1.14158	0.431814	-2.6437	0.00820059	0.114626
ENSG00000260293.2	NA	ENSG00000260293	671.834	-0.490151	0.18544	-2.64318	0.00821325	0.114626
ENSG00000258869.1	100132612	LINC02312	7.92915	-2.28328	0.864304	-2.64175	0.0082479
ENSG00000275805.1	NA	ENSG00000275805	12.6186	-2.12833	0.806248	-2.63979	0.00829563
ENSG00000248799.1	NA	ENSG00000248799	1.9141	-4.81804	1.82626	-2.6382	0.0083348
ENSG00000280283.1	NA	ENSG00000280283	7.47453	-2.12182	0.804532	-2.63733	0.00835607
ENSG00000271933.1	NA	ENSG00000271933	190.139	0.610992	0.231745	2.63649	0.00837698	0.115748
ENSG00000214188.9	338069	ST7-OT4	79.121	0.681662	0.258555	2.63643	0.00837842	0.115748
ENSG00000231185.9	101926941	SPRY4-AS1	124.647	0.563086	0.213637	2.63571	0.00839617	0.115748
ENSG00000272750.1	NA	ENSG00000272750	469.005	0.552291	0.209567	2.63539	0.00840397	0.115748
ENSG00000287743.1	NA	ENSG00000287743	14.7705	-1.51088	0.573306	-2.63539	0.00840412
ENSG00000230153.5	NA	LINC02927	2.11938	-4.56959	1.73442	-2.63466	0.00842228
ENSG00000225420.1	101928371	ENSG00000225420	215.968	0.639714	0.242923	2.6334	0.00845347	0.115748
ENSG00000291206.1	729156	GTF2IRD1P1	419.1	0.581708	0.220938	2.6329	0.00846601	0.115748
ENSG00000286153.2	NA	RUNX1-AS1	59.1492	0.778093	0.295554	2.63266	0.00847195	0.115748
ENSG00000250303.6	283140	LINC02762	49.125	-0.873775	0.331928	-2.63242	0.00847792	0.115748
ENSG00000293097.1	NA	ENSG00000293097	28.2074	1.19467	0.45387	2.63218	0.00848399	0.115748
ENSG00000267254.8	284408	ZNF790-AS1	478.251	0.473187	0.179772	2.63215	0.00848473	0.115748
ENSG00000291156.1	100288175	ENSG00000291156	26.3926	1.16213	0.44176	2.63069	0.00852108	0.115982
ENSG00000287061.1	NA	ENSG00000287061	56.7473	-0.87887	0.334235	-2.62949	0.00855124	0.115994
ENSG00000291217.1	731275	LINC01347	255.312	0.45021	0.171308	2.62807	0.00858712	0.115994
ENSG00000224116.7	285954	INHBA-AS1	27.7753	-1.13205	0.430958	-2.62683	0.00861851	0.115994
ENSG00000285347.1	149684	ENSG00000285347	6.50176	-2.44651	0.931536	-2.62632	0.00863137
ENSG00000293035.1	NA	LINC01667	43.4112	1.00036	0.380953	2.62593	0.00864121	0.115994
ENSG00000288062.1	101929748	ENSG00000288062	6.9849	-2.44126	0.930039	-2.6249	0.00866749
ENSG00000285793.1	285074	ANAPC1P2	264.432	0.497815	0.189691	2.62435	0.00868135	0.115994
ENSG00000288953.1	NA	ENSG00000288953	230.13	0.544428	0.207474	2.62407	0.00868847	0.115994
ENSG00000258824.2	NA	ENSG00000258824	139.203	-0.678991	0.25877	-2.62392	0.00869246	0.115994
ENSG00000291061.1	NA	ENSG00000291061	56.6069	-0.888266	0.338534	-2.62386	0.00869383	0.115994
ENSG00000274220.1	NA	ENSG00000274220	28.868	1.14508	0.436411	2.62385	0.00869427	0.115994
ENSG00000255517.8	101928069	DPP3-DT	313.483	0.508191	0.193801	2.62223	0.00873576	0.116107
ENSG00000293037.1	NA	ENSG00000293037	91.8988	0.707496	0.26988	2.62152	0.00875389	0.116107
ENSG00000183562.3	NA	ENSG00000183562	133.362	0.715557	0.272981	2.62127	0.00876029	0.116107
ENSG00000287554.1	NA	ENSG00000287554	14.55	-1.44589	0.552099	-2.61891	0.0088212
ENSG00000288571.1	NA	ENSG00000288571	15.1755	-1.50966	0.577448	-2.61436	0.00893959
ENSG00000287809.1	NA	ENSG00000287809	52.1313	0.872635	0.334075	2.61209	0.00899893	0.118757
ENSG00000279667.1	NA	ENSG00000279667	31.9762	1.15412	0.441841	2.61208	0.00899939	0.118757
ENSG00000287566.1	105376380	ENSG00000287566	16.6581	-1.31213	0.502506	-2.61117	0.00902324
ENSG00000228835.1	NA	ENSG00000228835	11.5191	-1.57323	0.602563	-2.6109	0.00903031
ENSG00000260966.1	NA	ENSG00000260966	190.359	0.52797	0.202248	2.6105	0.00904088	0.119045
ENSG00000253553.9	NA	ENSG00000253553	217.62	0.483207	0.185387	2.60648	0.00914792	0.120159
ENSG00000289914.1	NA	ENSG00000289914	50.6256	0.952968	0.365789	2.60524	0.00918094	0.120159
ENSG00000272148.1	NA	ENSG00000272148	94.9361	0.612422	0.235153	2.60436	0.00920473	0.120159
ENSG00000290396.1	NA	ENSG00000290396	283.951	0.512819	0.196908	2.60435	0.00920482	0.120159
ENSG00000225234.1	NA	TRAPPC12-AS1	219.249	0.531464	0.204154	2.60326	0.00923427	0.120227
ENSG00000275236.1	NA	ENSG00000275236	22.5526	1.23552	0.474709	2.60268	0.00924973	0.120227
ENSG00000248925.3	NA	PDCD6-DT	41.5869	0.882101	0.339153	2.6009	0.00929806	0.120596
ENSG00000255311.5	NA	DLG2-AS2	7.16099	-1.93896	0.74603	-2.59904	0.00934848
ENSG00000274441.1	NA	ENSG00000274441	3.53737	-2.99733	1.15336	-2.59877	0.00935588
ENSG00000261226.1	NA	ENSG00000261226	7.16887	-2.00122	0.77126	-2.59474	0.00946631
ENSG00000287839.2	NA	ENSG00000287839	40.97	0.849157	0.327446	2.59327	0.00950675	0.122792
ENSG00000257176.3	100506606	ENSG00000257176	147.923	-0.532664	0.205406	-2.59323	0.00950789	0.122792
ENSG00000284879.1	NA	NCAL1	347.552	0.473737	0.182815	2.59134	0.00956019	0.123204
ENSG00000264188.1	NA	ENSG00000264188	9.7114	1.91016	0.737332	2.59064	0.00957977
ENSG00000289788.1	NA	ENSG00000289788	330.768	0.463454	0.179017	2.58889	0.00962857	0.123718
ENSG00000237407.1	NA	ENSG00000237407	3.01858	-3.31994	1.28256	-2.58853	0.00963869
ENSG00000254829.1	NA	ENSG00000254829	24.2024	1.08372	0.418675	2.58845	0.00964093	0.123718
ENSG00000228539.1	NA	ENSG00000228539	3.36807	-3.83699	1.48248	-2.58823	0.00964707
ENSG00000222042.2	NA	ENSG00000222042	17.7216	-1.45195	0.561029	-2.58801	0.0096531
ENSG00000258744.3	NA	ENSG00000258744	275.531	0.512608	0.19812	2.58737	0.0096712	0.123845
ENSG00000172965.17	541471	MIR4435-2HG	1172.99	0.437828	0.169326	2.58571	0.00971776	0.12398
ENSG00000283108.2	NA	ENSG00000283108	23.9192	1.09966	0.425313	2.58554	0.00972272	0.12398
ENSG00000237775.1	NA	DDR1-DT	7.78069	-2.21079	0.855109	-2.58539	0.00972694
ENSG00000248515.2	105374511	ENSG00000248515	9.84567	-1.79402	0.694092	-2.58469	0.0097466
ENSG00000204850.4	NA	ENSG00000204850	50.3346	-0.880273	0.340661	-2.58402	0.00976567	0.124157
ENSG00000290720.1	147947	ZNF542P	629.459	0.532035	0.205928	2.5836	0.00977756	0.124157
ENSG00000253682.2	105375638	ENSG00000253682	4.56814	-2.80967	1.08789	-2.58267	0.00980377
ENSG00000293058.1	NA	ENSG00000293058	3.64973	-3.04762	1.18018	-2.58234	0.00981336
ENSG00000204283.4	400624	LINC01973	21.2562	-1.38467	0.536404	-2.58139	0.00984031
ENSG00000232110.9	124902477	ENSG00000232110	38.3623	-0.972854	0.376948	-2.58087	0.00985506	0.124879
ENSG00000276759.2	100506422	ENSG00000276759	9.03482	-1.76531	0.684172	-2.58021	0.00987403
ENSG00000288886.2	NA	ENSG00000288886	23.9921	-1.17318	0.454771	-2.57971	0.00988823	0.125038
ENSG00000254035.1	NA	ENSG00000254035	18.3611	1.3592	0.527476	2.57681	0.00997181
ENSG00000250069.1	NA	ENSG00000250069	27.6756	1.12133	0.435226	2.57643	0.00998275	0.125949
ENSG00000286642.2	NA	ENSG00000286642	76.0889	-0.873301	0.339046	-2.57576	0.0100019	0.125949
ENSG00000289745.1	NA	ENSG00000289745	23.2714	1.12829	0.438326	2.5741	0.0100503	0.126246
ENSG00000227218.7	124902280	ENSG00000227218	179.149	0.508471	0.197617	2.57301	0.0100819	0.126246
ENSG00000293271.1	NA	SLC44A3-AS1	148.176	-0.593362	0.230693	-2.57208	0.0101088	0.126246
ENSG00000259555.1	NA	ENSG00000259555	56.2696	-1.06281	0.413359	-2.57116	0.0101358	0.126246
ENSG00000203808.13	154442	BVES-AS1	592.628	0.474437	0.184527	2.57111	0.0101374	0.126246
ENSG00000267106.9	284385	ZNF561-AS1	2021.13	0.420699	0.163654	2.57066	0.0101505	0.126246
ENSG00000239415.1	NA	ENSG00000239415	95.1073	0.705082	0.274385	2.56968	0.0101793	0.126344
ENSG00000259036.1	NA	ENSG00000259036	3.32294	-3.23703	1.25973	-2.56962	0.010181
ENSG00000276384.1	NA	ENSG00000276384	12.3254	-1.56353	0.608564	-2.56921	0.0101932
ENSG00000261757.1	NA	ENSG00000261757	20.3389	1.28949	0.502355	2.56688	0.0102618
ENSG00000259116.2	102723809	HSPA2-AS1	144.143	0.518748	0.202203	2.56549	0.0103031	0.12762
ENSG00000291060.1	NA	ENSG00000291060	1506.85	0.467789	0.182471	2.56364	0.0103581	0.128038
ENSG00000239407.5	NA	ENSG00000239407	174.896	0.613493	0.239427	2.56233	0.0103972	0.12826
ENSG00000285935.1	NA	ENSG00000285935	355.84	0.572998	0.223868	2.55953	0.0104813	0.129035
ENSG00000232821.1	NA	ENSG00000232821	922.323	-0.575261	0.225112	-2.55544	0.0106054	0.130298
ENSG00000279608.1	NA	ENSG00000279608	136.966	0.612358	0.239863	2.55295	0.0106815	0.1308
ENSG00000263520.1	105827617	LINC02563	2.3493	-4.32274	1.69407	-2.55169	0.0107203
ENSG00000261971.9	NA	MMP25-AS1	768.977	-0.385725	0.151177	-2.55147	0.0107269	0.1308
ENSG00000258711.2	NA	ENSG00000258711	48.3898	-0.932117	0.365333	-2.55142	0.0107286	0.1308
ENSG00000256268.3	NA	LINC02454	166.174	-0.767987	0.30102	-2.55128	0.0107327	0.1308
ENSG00000290412.1	NA	ENSG00000290412	115.417	0.555913	0.218263	2.54699	0.0108657	0.132155
ENSG00000291213.1	442524	DPY19L2P3	106.101	0.642348	0.25229	2.54606	0.0108945	0.13224
ENSG00000287039.1	NA	ENSG00000287039	6.13787	-2.19287	0.861557	-2.54524	0.0109202
ENSG00000227028.6	100128590	SLC8A1-AS1	254.713	-0.436075	0.171576	-2.54159	0.011035	0.133678
ENSG00000228226.1	NA	ENSG00000228226	1.49653	-4.96362	1.95338	-2.54104	0.0110524
ENSG00000268833.1	NA	ENSG00000268833	2.12731	-4.4268	1.74269	-2.54022	0.0110784
ENSG00000285294.1	643650	LINC00842	52.8991	-0.951939	0.374856	-2.53948	0.0111018	0.134024
ENSG00000228237.5	100130197	EFCAB14-AS1	164.649	0.579592	0.22827	2.53907	0.0111149	0.134024
ENSG00000237954.7	NA	ENSG00000237954	9.44433	-2.07743	0.818382	-2.53846	0.0111343
ENSG00000289560.2	NA	ENSG00000289560	30.7193	-1.04229	0.410603	-2.53843	0.0111352	0.134024
ENSG00000288851.1	NA	ENSG00000288851	962.532	0.547021	0.215541	2.5379	0.0111521	0.134024
ENSG00000276728.2	NA	ENSG00000276728	70.9324	0.716579	0.28244	2.5371	0.0111775	0.134064
ENSG00000245384.2	101929468	CXXC4-AS1	36.5878	-0.951245	0.375314	-2.53453	0.0112598	0.134784
ENSG00000248484.1	NA	ENSG00000248484	1.50575	-4.58369	1.80953	-2.53309	0.0113063
ENSG00000255595.5	101927531	LINC02350	39.917	-0.965825	0.381443	-2.53203	0.0113405	0.135339
ENSG00000230530.2	NA	LIMD1-AS1	786.598	0.495028	0.195531	2.53171	0.0113509	0.135339
ENSG00000285555.1	NA	ENSG00000285555	7.80001	-1.97523	0.780581	-2.53046	0.0113915
ENSG00000248677.2	100505625	LINC02102	28.5052	0.937819	0.370853	2.52882	0.0114447	0.136184
ENSG00000241696.2	100505609	LINC02053	9.5762	-1.80084	0.71215	-2.52874	0.0114472
ENSG00000264829.1	NA	ENSG00000264829	33.581	1.10572	0.437364	2.52815	0.0114667	0.136184
ENSG00000230417.12	414243	LINC00595	36.4648	-0.985707	0.390572	-2.52375	0.0116109	0.137627
ENSG00000255931.2	105369329	ENSG00000255931	18.1866	1.22852	0.48694	2.52295	0.0116377
ENSG00000286394.1	NA	ENSG00000286394	2.3917	-4.03917	1.60439	-2.51758	0.0118165
ENSG00000229512.1	NA	ENSG00000229512	12.6046	1.77758	0.706959	2.5144	0.0119234
ENSG00000289222.2	NA	ENSG00000289222	50.8383	0.767906	0.305429	2.51419	0.0119308	0.141142
ENSG00000232445.2	NA	EMSLR	340.712	0.50558	0.201197	2.51286	0.0119756	0.141396
ENSG00000279913.1	NA	ENSG00000279913	1.40469	-4.58204	1.82421	-2.51179	0.012012
ENSG00000290702.1	NA	ENSG00000290702	3.30301	-3.3269	1.32535	-2.5102	0.0120663
ENSG00000257579.1	NA	ENSG00000257579	20.5121	-1.41639	0.56428	-2.51008	0.0120705
ENSG00000272696.1	NA	ENSG00000272696	25.3577	1.22377	0.487667	2.50943	0.0120926	0.142322
ENSG00000254966.1	NA	IGSF22-AS1	63.5143	0.785165	0.312916	2.50919	0.012101	0.142322
ENSG00000291223.1	692099	FAM86DP	584.633	0.47735	0.190295	2.50847	0.0121254	0.142332
ENSG00000259976.3	NA	ENSG00000259976	1906.5	0.545521	0.217659	2.50632	0.0121996	0.142854
ENSG00000288056.1	NA	ENSG00000288056	37.3245	0.905169	0.361321	2.50517	0.0122393	0.142854
ENSG00000224893.7	105378065	LINC02840	2626.71	-0.559029	0.223358	-2.50284	0.01232	0.142854
ENSG00000234203.1	NA	ENSG00000234203	123.579	0.574619	0.22964	2.50226	0.0123402	0.142854
ENSG00000280138.1	NA	ENSG00000280138	526.866	0.427919	0.171026	2.50207	0.0123469	0.142854
ENSG00000266313.2	NA	ENSG00000266313	89.4217	0.639123	0.255463	2.50182	0.0123557	0.142854
ENSG00000271086.7	100996569	NAMA	71.2108	0.68093	0.272182	2.50175	0.0123582	0.142854
ENSG00000273711.2	NA	ENSG00000273711	156.955	0.561208	0.224327	2.50174	0.0123585	0.142854
ENSG00000272853.2	NA	SUV39H2-DT	37.3849	0.937846	0.375032	2.50071	0.0123944	0.142996
ENSG00000234684.8	100507495	SDCBP2-AS1	374.286	0.496676	0.198772	2.49872	0.0124641	0.143273
ENSG00000260368.1	NA	ENSG00000260368	33.4868	0.975686	0.390726	2.49711	0.012521	0.143273
ENSG00000257181.1	NA	ENSG00000257181	1418.54	0.524233	0.209969	2.49672	0.0125349	0.143273
ENSG00000291262.1	NA	ENSG00000291262	358.612	0.495148	0.198346	2.49639	0.0125466	0.143273
ENSG00000287139.1	NA	ENSG00000287139	3.75966	-2.64044	1.05806	-2.49556	0.0125759
ENSG00000249492.3	NA	ENSG00000249492	125.672	0.581971	0.233235	2.49521	0.0125883	0.143273
ENSG00000251661.3	NA	ENSG00000251661	85.7518	-0.598928	0.240073	-2.49477	0.0126038	0.143273
ENSG00000284747.1	NA	ENSG00000284747	42.1515	0.827677	0.331836	2.49424	0.0126228	0.143273
ENSG00000290082.1	NA	ENSG00000290082	68.5141	0.799266	0.320452	2.49418	0.0126247	0.143273
ENSG00000237187.9	441094	NR2F1-AS1	838.179	0.384148	0.154032	2.49395	0.0126329	0.143273
ENSG00000267248.5	100996660	ENSG00000267248	135.966	0.522919	0.20976	2.49294	0.0126691	0.143273
ENSG00000229502.5	NA	ENSG00000229502	216.695	0.564746	0.226563	2.49267	0.0126786	0.143273
ENSG00000269091.6	NA	ENSG00000269091	87.3038	0.700015	0.280929	2.49179	0.0127102	0.143363
ENSG00000234775.2	NA	ENSG00000234775	11.5403	-1.57482	0.632325	-2.49052	0.0127558
ENSG00000288806.2	NA	ENSG00000288806	149.424	-0.587526	0.236009	-2.48942	0.0127952	0.144053
ENSG00000289961.1	NA	ENSG00000289961	15.7072	-1.92969	0.775266	-2.48907	0.0128079
ENSG00000253347.1	NA	ENSG00000253347	21.5834	1.08302	0.435723	2.48557	0.0129344
ENSG00000272991.1	NA	ENSG00000272991	145.926	0.514466	0.206992	2.48543	0.0129394	0.145406
ENSG00000267731.1	NA	ENSG00000267731	18.2019	1.29586	0.521402	2.48533	0.0129431
ENSG00000251329.1	101927363	LINC02353	2.05799	4.51696	1.81835	2.4841	0.0129879
ENSG00000285205.2	NA	ENSG00000285205	20.8934	-1.18894	0.47922	-2.48099	0.0131019
ENSG00000279569.1	NA	ENSG00000279569	1722.48	0.49896	0.20118	2.48017	0.013132	0.147057
ENSG00000279847.3	389676	LINC02906	3.89664	-2.48508	1.00206	-2.47996	0.0131396
ENSG00000258136.2	101929162	PRDM4-AS1	265.395	0.473666	0.191014	2.47974	0.0131477	0.147057
ENSG00000291194.1	NA	ENSG00000291194	99.2516	0.593118	0.239215	2.47943	0.0131591	0.147057
ENSG00000254261.1	NA	ENSG00000254261	1.92433	-4.64239	1.87265	-2.47905	0.0131733
ENSG00000225811.1	NA	ENSG00000225811	2.8523	-3.26175	1.31591	-2.4787	0.0131861
ENSG00000285813.1	NA	ENSG00000285813	265.451	0.460158	0.185707	2.47787	0.0132171	0.147223
ENSG00000279726.2	NA	ENSG00000279726	92.1079	-0.593226	0.239424	-2.47772	0.0132226	0.147223
ENSG00000236426.5	NA	ENSG00000236426	11.5434	-1.82509	0.736917	-2.47666	0.0132619
ENSG00000282304.1	NA	ENSG00000282304	22.5995	1.27931	0.516568	2.47656	0.0132655	0.14743
ENSG00000267105.1	NA	ENSG00000267105	113.492	0.67328	0.272017	2.47514	0.0133185	0.147748
ENSG00000257817.2	NA	TBX3-AS1	125.409	0.617121	0.2494	2.47442	0.0133453	0.147774
ENSG00000250056.8	255167	LINC01018	151.896	-0.586916	0.237413	-2.47213	0.0134311	0.148453
ENSG00000280222.1	NA	ENSG00000280222	15.7139	-1.69638	0.686627	-2.4706	0.0134888
ENSG00000272744.1	NA	ENSG00000272744	30.1072	1.05219	0.425982	2.47003	0.01351	0.148869
ENSG00000260107.1	NA	ENSG00000260107	316.425	0.603155	0.244266	2.46926	0.0135395	0.148869
ENSG00000196167.10	399948	COLCA1	34.7951	-1.17014	0.473899	-2.46917	0.0135425	0.148869
ENSG00000255422.4	NA	ENSG00000255422	685.175	0.578137	0.23432	2.4673	0.0136137	0.149258
ENSG00000260196.1	NA	ENSG00000260196	159.167	0.588787	0.238671	2.46694	0.0136272	0.149258
ENSG00000224418.1	NA	STK24-AS1	18.7619	1.3451	0.545321	2.46663	0.0136392
ENSG00000247675.8	100507401	LRP4-AS1	101.835	-0.642454	0.260675	-2.46457	0.0137176	0.149978
ENSG00000271538.7	NA	LINC02427	26.2032	1.08474	0.440404	2.46306	0.0137757	0.150085
ENSG00000290968.1	NA	ENSG00000290968	148.062	0.481915	0.195688	2.46267	0.0137909	0.150085
ENSG00000245573.9	497258	BDNF-AS	272.785	0.453854	0.18438	2.46151	0.0138353	0.150085
ENSG00000231050.3	105378949	GNB1-DT	83.7135	0.60415	0.245479	2.46111	0.0138509	0.150085
ENSG00000285702.1	NA	ENSG00000285702	192.691	0.548048	0.2227	2.46092	0.013858	0.150085
ENSG00000255857.8	100506649	PXN-AS1	2176.26	0.528355	0.214739	2.46045	0.0138761	0.150085
ENSG00000285829.1	NA	ENSG00000285829	8.1543	-2.00558	0.815934	-2.45801	0.0139708
ENSG00000273008.1	NA	CSGALNACT2-DT	63.4541	0.701876	0.285548	2.45799	0.0139716	0.150848
ENSG00000229711.1	NA	ENSG00000229711	1.61075	-4.54366	1.84944	-2.45677	0.0140192
ENSG00000249379.2	NA	GCLC-AS1	205.178	0.633967	0.258166	2.45566	0.0140626	0.151561
ENSG00000229056.2	101927482	HECW2-AS1	38.0526	-0.916253	0.373539	-2.4529	0.0141709	0.152457
ENSG00000267213.4	400684	DPY19L3-DT	61.2439	0.763456	0.311438	2.45139	0.0142306	0.152827
ENSG00000234052.2	105372763	LINC01673	10.1174	-1.86704	0.761655	-2.45129	0.0142344
ENSG00000255389.1	NA	ENSG00000255389	172.973	0.474562	0.193665	2.45042	0.0142689	0.152943
ENSG00000291131.1	NA	ENSG00000291131	171.176	0.525861	0.214672	2.4496	0.0143016	0.152943
ENSG00000249786.8	NA	EAF1-AS1	826.522	0.530108	0.216441	2.44921	0.0143171	0.152943
ENSG00000285836.1	NA	ENSG00000285836	15.5622	-1.25326	0.511843	-2.44853	0.0143439
ENSG00000237009.2	84850	GLIS3-AS1	39.8643	1.13356	0.463493	2.44568	0.0144578	0.153963
ENSG00000289388.1	NA	ENSG00000289388	31.7967	1.04497	0.427297	2.44554	0.0144634	0.153963
ENSG00000272973.2	NA	ENSG00000272973	43.5582	0.858732	0.351512	2.44297	0.014567	0.154547
ENSG00000226746.2	140771	SMCR5	62.0572	0.85178	0.348693	2.44277	0.0145748	0.154547
ENSG00000260741.1	NA	ENSG00000260741	2.26676	-4.41585	1.80784	-2.44262	0.0145812
ENSG00000223669.1	NA	ENSG00000223669	4.24483	-2.79947	1.14624	-2.4423	0.0145942
ENSG00000278107.1	NA	ENSG00000278107	42.41	0.83267	0.340939	2.44228	0.0145948	0.154547
ENSG00000234445.1	100874081	FGF14-AS1	57.6946	-1.02638	0.420395	-2.44147	0.0146275	0.154623
ENSG00000291132.1	339483	ENSG00000291132	155.113	0.539219	0.220944	2.44052	0.0146661	0.154681
ENSG00000225951.1	107080620	ODF2-AS1	163.188	0.633399	0.259581	2.44008	0.0146841	0.154681
ENSG00000238207.2	124907878	ENSG00000238207	11.322	-1.60908	0.659535	-2.43973	0.0146984
ENSG00000249306.7	101928176	LINC01411	20.2618	-1.12647	0.461745	-2.4396	0.0147037
ENSG00000177133.14	440556	PRDM16-DT	13.724	-1.61562	0.662671	-2.43804	0.0147672
ENSG00000288845.1	NA	ENSG00000288845	6.92691	2.85723	1.17238	2.43712	0.0148046
ENSG00000287895.1	NA	ENSG00000287895	31.5874	1.0813	0.443828	2.43631	0.0148382	0.155243
ENSG00000249859.14	5820	PVT1	915.757	0.478688	0.196509	2.43596	0.0148523	0.155243
ENSG00000291124.1	643253	ENSG00000291124	373.055	0.502402	0.20626	2.43578	0.0148599	0.155243
ENSG00000231806.4	NA	PCAT7	53.0811	-0.846493	0.34754	-2.43567	0.0148642	0.155243
ENSG00000232533.3	NA	FAM131B-AS2	259.399	-0.576198	0.23657	-2.43564	0.0148656	0.155243
ENSG00000289854.1	NA	ENSG00000289854	10.1427	-1.65374	0.679289	-2.43451	0.014912
ENSG00000289195.1	NA	ENSG00000289195	1.58182	-4.50444	1.85128	-2.43315	0.0149682
ENSG00000272752.6	101752399	STAG3L5P-PVRIG2P-PILRB	1655.79	0.40778	0.167633	2.43257	0.0149919	0.156293
ENSG00000270640.1	NA	ENSG00000270640	14.6948	1.36288	0.560312	2.43236	0.0150007
ENSG00000244513.7	NA	EOGT-DT	699.076	0.455441	0.187404	2.43026	0.0150881	0.156804
ENSG00000273033.2	100129550	LINC02035	721.716	0.467611	0.192421	2.43015	0.0150928	0.156804
ENSG00000249346.8	100507584	LINC01016	8.70285	-1.85229	0.762573	-2.42899	0.0151408
ENSG00000255487.1	NA	ENSG00000255487	75.8852	0.714319	0.29427	2.42743	0.0152062	0.157706
ENSG00000273212.1	NA	ENSG00000273212	255.227	0.577755	0.238071	2.42682	0.0152317	0.157706
ENSG00000290644.1	NA	ENSG00000290644	34.8355	-0.84654	0.349196	-2.42425	0.0153399	0.15834
ENSG00000267139.1	NA	ENSG00000267139	249.955	0.588437	0.242765	2.4239	0.0153549	0.15834
ENSG00000267924.1	NA	ENSG00000267924	225.304	0.56484	0.233067	2.42351	0.0153713	0.15834
ENSG00000276850.5	NA	ENSG00000276850	15.2573	-1.32264	0.546102	-2.42197	0.0154366
ENSG00000261663.1	NA	ECI1-AS1	68.7075	0.671895	0.277465	2.42155	0.0154544	0.158519
ENSG00000248222.5	NA	SLIT3-AS1	66.2447	-0.83236	0.343801	-2.42105	0.0154757	0.158519
ENSG00000293507.1	NA	FBXL9P	200.751	0.585447	0.241851	2.42069	0.015491	0.158519
ENSG00000291164.1	388503	C3P1	19.8101	-1.64177	0.678234	-2.42065	0.0154926
ENSG00000277151.1	NA	ENSG00000277151	79.187	0.720449	0.297772	2.41946	0.0155434	0.158519
ENSG00000276248.1	NA	ENSG00000276248	123.745	0.585938	0.242252	2.41871	0.0155756	0.158519
ENSG00000250748.6	105369187	MSRB3-AS1	630.899	-0.445926	0.184412	-2.4181	0.015602	0.158519
ENSG00000214293.11	100505854	APTR	279.389	0.51744	0.214013	2.41779	0.015615	0.158519
ENSG00000244676.5	NA	ENSG00000244676	84.2801	0.734403	0.303782	2.41753	0.0156261	0.158519
ENSG00000248015.7	NA	ENSG00000248015	353.009	0.419183	0.173428	2.41705	0.0156468	0.158519
ENSG00000270953.1	NA	ENSG00000270953	251.756	-0.559208	0.231367	-2.41697	0.0156503	0.158519
ENSG00000226985.7	100133123	LINC01203	17.3579	-1.49527	0.618776	-2.4165	0.0156706
ENSG00000285016.1	NA	ENSG00000285016	6.45292	-2.16356	0.896036	-2.41459	0.0157528
ENSG00000291272.1	NA	ENSG00000291272	52.0646	0.795212	0.329507	2.41334	0.0158071	0.159721
ENSG00000229656.9	101929475	ITGB1-DT	25.8089	1.12677	0.466959	2.413	0.0158218	0.159721
ENSG00000288959.1	NA	ENSG00000288959	4.8744	-2.59644	1.07651	-2.41191	0.0158694
ENSG00000261173.2	NA	DNAJA2-DT	23.9687	1.07392	0.445348	2.41142	0.0158905	0.160148
ENSG00000249335.5	NA	ENSG00000249335	15.9361	-1.32295	0.548627	-2.41138	0.0158923
ENSG00000234464.2	NA	ENSG00000234464	6.54458	-2.46399	1.02199	-2.41098	0.0159097
ENSG00000291215.1	NA	ENSG00000291215	1087.42	0.375572	0.155819	2.41031	0.0159388	0.160367
ENSG00000279649.1	NA	ENSG00000279649	208.402	0.518483	0.215225	2.40903	0.0159949	0.160665
ENSG00000279691.1	NA	ENSG00000279691	6.85488	2.8843	1.19784	2.40792	0.0160439
ENSG00000257398.8	NA	ENSG00000257398	12.2191	-1.63714	0.680253	-2.40666	0.0160991
ENSG00000272123.1	NA	ENSG00000272123	9.91308	1.64011	0.681632	2.40615	0.0161217
ENSG00000285922.1	NA	ENSG00000285922	29.2861	-0.968853	0.402666	-2.4061	0.016124	0.161694
ENSG00000237921.2	NA	ENSG00000237921	2.72527	-4.26607	1.7739	-2.40491	0.0161766
ENSG00000289520.1	NA	ENSG00000289520	108.147	0.555385	0.230952	2.40476	0.016183	0.161889
ENSG00000271936.1	NA	ENSG00000271936	191.099	0.480273	0.199768	2.40416	0.0162097	0.161889
ENSG00000277287.1	NA	ENSG00000277287	87.6128	0.610595	0.254007	2.40385	0.0162236	0.161889
ENSG00000244161.1	105377105	FLNB-AS1	537.689	0.459061	0.191135	2.40177	0.0163162	0.162545
ENSG00000280417.1	NA	ENSG00000280417	18.0116	1.29698	0.54013	2.40123	0.0163401
ENSG00000233922.4	105372840	LINC01694	100.148	-0.595053	0.247919	-2.40019	0.0163866	0.162906
ENSG00000288612.1	NA	ENSG00000288612	34.9994	0.851626	0.354881	2.39975	0.0164062	0.162906
ENSG00000256661.1	NA	A2ML1-AS1	115.403	-0.597317	0.249069	-2.3982	0.016476	0.163331
ENSG00000260876.6	101928248	LINC01229	27.9154	-1.08751	0.453595	-2.39754	0.0165057	0.163357
ENSG00000251026.2	NA	NIHCOLE	4.34206	-2.22593	0.928929	-2.39624	0.0165644
ENSG00000249678.1	NA	ENSG00000249678	6.3867	-1.97015	0.822226	-2.39612	0.0165697
ENSG00000259462.3	283692	CPEB1-AS1	41.582	0.770771	0.32173	2.39571	0.0165884	0.163757
ENSG00000270751.1	102191832	FBXW7-AS1	73.2077	0.782442	0.326637	2.39545	0.0166001	0.163757
ENSG00000259884.1	115409980	NR4A1AS	123.677	0.680526	0.284272	2.39393	0.016669	0.164169
ENSG00000255629.1	NA	ENSG00000255629	154.498	0.551749	0.230562	2.39306	0.0167086	0.164292
ENSG00000261359.2	100652740	PYCARD-AS1	17.5956	-1.2899	0.539093	-2.39273	0.0167236
ENSG00000288973.1	NA	ENSG00000288973	857.713	0.494163	0.206619	2.39167	0.0167721	0.16465
ENSG00000238035.8	NA	ENSG00000238035	593.488	0.434506	0.181951	2.38804	0.0169386	0.166014
ENSG00000260381.2	NA	ENSG00000260381	33.2754	-0.919871	0.38544	-2.38655	0.0170074	0.166358
ENSG00000196951.13	100129858	SCOC-AS1	90.5336	0.577771	0.242141	2.38609	0.0170285	0.166358
ENSG00000223466.2	124908063	LINC01825	16.0429	-1.5331	0.642665	-2.38554	0.0170543
ENSG00000272361.2	NA	ENSG00000272361	9.24982	1.7425	0.730787	2.38442	0.0171059
ENSG00000167046.4	NA	ENSG00000167046	10.1606	-1.54607	0.648539	-2.38393	0.0171289
ENSG00000232655.1	101927526	LINC01656	4.23317	-2.27221	0.953316	-2.38349	0.0171496
ENSG00000180769.10	404201	WDFY3-AS2	200.405	0.511779	0.214786	2.38274	0.0171845	0.167611
ENSG00000228484.3	101927692	ENSG00000228484	15.2932	-1.35872	0.570362	-2.38221	0.0172092
ENSG00000288931.1	NA	ENSG00000288931	11.3068	-1.8381	0.771606	-2.38218	0.0172106
ENSG00000256077.5	NA	LINC02442	2.31378	-4.05887	1.70399	-2.38198	0.0172198
ENSG00000259564.2	NA	ENSG00000259564	120.508	0.622467	0.261421	2.38109	0.0172614	0.16798
ENSG00000227199.1	93653	ST7-AS1	122.098	0.592817	0.249005	2.38074	0.0172778	0.16798
ENSG00000235902.1	NA	ENSG00000235902	5.40621	-2.36309	0.993172	-2.37934	0.0173439
ENSG00000258559.2	NA	ENSG00000258559	267.596	0.497468	0.209112	2.37895	0.0173619	0.168528
ENSG00000220575.8	100128264	HTR5A-AS1	12.8735	-1.52911	0.643121	-2.37764	0.0174238
ENSG00000279409.1	NA	ENSG00000279409	6.14359	-2.0497	0.862623	-2.37613	0.0174954
ENSG00000229893.2	NA	TAX1BP1-AS1	276.808	0.530805	0.223413	2.3759	0.0175064	0.169658
ENSG00000288756.2	NA	ENSG00000288756	38.7546	0.845903	0.356232	2.37459	0.0175686	0.16967
ENSG00000256116.1	NA	ENSG00000256116	243.236	0.504993	0.212681	2.37442	0.0175766	0.16967
ENSG00000285517.1	NA	ENSG00000285517	245.78	0.495473	0.208721	2.37385	0.0176038	0.16967
ENSG00000286433.1	NA	ENSG00000286433	74.5666	0.783904	0.330271	2.37352	0.0176197	0.16967
ENSG00000289962.1	NA	ENSG00000289962	1.93259	-4.10883	1.73253	-2.37158	0.0177124
ENSG00000224810.1	NA	ENSG00000224810	5.18299	-2.4616	1.0381	-2.37126	0.0177275
ENSG00000257839.1	NA	PHLDA1-DT	25.2931	0.994599	0.419575	2.37049	0.0177644	0.170771
ENSG00000254456.6	NA	LINC02699	6.88961	-1.89408	0.799179	-2.37003	0.0177867
ENSG00000246477.3	NA	ENSG00000246477	294.43	0.482575	0.203641	2.36973	0.0178009	0.170771
ENSG00000234840.2	441389	LINC01239	12.1631	-1.44456	0.609674	-2.3694	0.0178168
ENSG00000279092.1	NA	ENSG00000279092	60.5019	0.690292	0.291466	2.36835	0.0178678	0.170771
ENSG00000265664.1	NA	ENSG00000265664	1097.1	-0.438004	0.184968	-2.368	0.0178843	0.170771
ENSG00000204581.3	400997	ACOXL-AS1	56.1114	-0.713039	0.301153	-2.3677	0.0178991	0.170771
ENSG00000272010.1	NA	ENSG00000272010	29.4619	0.926436	0.391295	2.36761	0.0179032	0.170771
ENSG00000266976.3	102724908	ENSG00000266976	8.3302	-1.81943	0.768607	-2.36718	0.0179241
ENSG00000285825.2	105369547	CCDC15-DT	44.7153	0.798788	0.337482	2.3669	0.0179376	0.17083
ENSG00000289339.2	NA	ENSG00000289339	64.8019	0.703427	0.297403	2.36523	0.0180189	0.171335
ENSG00000250971.3	NA	ENSG00000250971	4.25128	-2.393	1.01218	-2.3642	0.0180693
ENSG00000237768.2	NA	ENSG00000237768	100.733	0.880474	0.37244	2.36407	0.0180754	0.171603
ENSG00000225670.4	NA	CADM3-AS1	265.43	0.453461	0.191865	2.36344	0.0181064	0.171628
ENSG00000256569.1	NA	ENSG00000256569	356.644	0.490625	0.207808	2.36096	0.0182279	0.172285
ENSG00000226438.1	NA	ENSG00000226438	111.741	0.657192	0.27837	2.36086	0.0182326	0.172285
ENSG00000289234.2	107985115	ZNF496-DT	520.996	0.441568	0.187169	2.3592	0.0183144	0.172788
ENSG00000290074.1	NA	ENSG00000290074	37.7246	0.878476	0.372531	2.35813	0.0183672	0.172894
ENSG00000283355.1	NA	ENSG00000283355	47.4348	-0.756555	0.320885	-2.35771	0.0183879	0.172894
ENSG00000234944.1	101929445	LINC02623	31.6719	-0.993357	0.421421	-2.35716	0.0184152	0.172894
ENSG00000272568.6	100506497	CPVL-AS2	20.8142	-1.16095	0.492584	-2.35685	0.0184305
ENSG00000280334.1	NA	ENSG00000280334	92.4194	-0.671291	0.284848	-2.35667	0.0184398	0.172894
ENSG00000232465.1	NA	ENSG00000232465	1.89157	-3.95482	1.68208	-2.35115	0.0187153
ENSG00000272168.10	NA	CASC15	1542.87	-0.381745	0.162416	-2.35041	0.0187529	0.175028
ENSG00000260619.1	NA	ENSG00000260619	25.5779	0.975215	0.414914	2.3504	0.018753	0.175028
ENSG00000291088.1	440434	NPEPPSP1	893.542	0.365416	0.155494	2.35004	0.0187715	0.175028
ENSG00000291121.1	NA	ENSG00000291121	130.315	0.538945	0.229408	2.34928	0.0188095	0.175028
ENSG00000287583.1	NA	ENSG00000287583	11.2603	-1.59721	0.679909	-2.34915	0.0188163
ENSG00000286367.1	NA	ENSG00000286367	37.0099	0.991014	0.42194	2.34871	0.0188386	0.175028
ENSG00000289419.1	NA	ENSG00000289419	43.5686	0.849328	0.361621	2.34867	0.0188407	0.175028
ENSG00000288958.1	NA	ENSG00000288958	26.6835	-0.948122	0.404131	-2.34608	0.0189722	0.175919
ENSG00000271452.1	NA	ENSG00000271452	126.346	0.600914	0.256184	2.34564	0.0189947	0.175919
ENSG00000237359.2	NA	ENSG00000237359	18.2709	1.2756	0.544182	2.34406	0.019075
ENSG00000289386.2	107984172	ENSG00000289386	5.59432	-2.37935	1.01545	-2.34316	0.0191211
ENSG00000289523.1	NA	ENSG00000289523	96.8911	0.634301	0.270704	2.34315	0.0191216	0.176357
ENSG00000263424.1	NA	ENSG00000263424	381.444	0.499493	0.213174	2.34313	0.0191229	0.176357
ENSG00000253320.7	NA	MAILR	152.57	0.466284	0.199011	2.343	0.0191294	0.176357
ENSG00000223351.5	100874221	ZNF385D-AS2	1.97762	-4.03847	1.72369	-2.34293	0.0191332
ENSG00000289613.1	NA	ENSG00000289613	452.329	0.470172	0.200743	2.34216	0.0191724	0.176485
ENSG00000253300.2	NA	ENSG00000253300	5.19451	-2.26327	0.966453	-2.34183	0.0191892
ENSG00000290049.1	124900215	ENSG00000290049	18.9816	1.19636	0.51104	2.34103	0.0192307
ENSG00000250906.1	NA	ENSG00000250906	88.9903	0.742891	0.317832	2.33737	0.0194199	0.178492
ENSG00000224903.2	NA	RNF32-AS1	186.193	0.490805	0.210086	2.33621	0.0194801	0.178774
ENSG00000279205.1	NA	ENSG00000279205	20.843	1.1828	0.506315	2.33609	0.0194863
ENSG00000285100.1	NA	ENSG00000285100	5.2155	-2.07625	0.888985	-2.33552	0.0195161
ENSG00000278935.1	NA	ENSG00000278935	17.7335	-1.25405	0.537016	-2.33523	0.0195315
ENSG00000224153.3	105374250	LINC02054	12.8698	-1.68284	0.720748	-2.33485	0.0195515
ENSG00000253645.1	NA	ENSG00000253645	388.115	-0.502448	0.21528	-2.33392	0.0195998	0.179372
ENSG00000226091.7	389634	LINC00937	30.3361	-1.03175	0.442085	-2.33383	0.0196045	0.179372
ENSG00000279288.1	NA	ENSG00000279288	19.673	-1.13964	0.488361	-2.33359	0.019617
ENSG00000226681.1	124907913	ENSG00000226681	1.26589	-4.56941	1.95861	-2.33299	0.0196489
ENSG00000254042.2	NA	SLIT3-AS2	2215.5	-0.411657	0.176588	-2.33117	0.0197442	0.180231
ENSG00000250378.4	107986453	ENSG00000250378	5.99385	-2.29413	0.984173	-2.33102	0.0197521
ENSG00000293146.1	NA	ENSG00000293146	4.60261	-2.37458	1.01869	-2.33101	0.0197529
ENSG00000237461.3	101928438	ENSG00000237461	62.7459	0.810491	0.347714	2.33092	0.0197578	0.180231
ENSG00000280277.1	NA	ENSG00000280277	24.8168	-0.981468	0.421292	-2.32966	0.019824	0.180562
ENSG00000272121.1	NA	ENSG00000272121	21.1075	-1.07483	0.461466	-2.32917	0.0198498
ENSG00000290429.1	NA	ENSG00000290429	16.7967	-1.44696	0.621254	-2.3291	0.0198536
ENSG00000262979.1	NA	ENSG00000262979	16.6868	-1.41094	0.60583	-2.32893	0.0198626
ENSG00000287688.1	NA	ENSG00000287688	16.5277	1.4213	0.610355	2.32865	0.0198775
ENSG00000232964.2	101927553	LINC01737	1.16325	-4.94442	2.12332	-2.32863	0.0198788
ENSG00000284418.3	NA	ENSG00000284418	8.44919	-1.97483	0.848333	-2.32789	0.0199181
ENSG00000286069.2	NA	ENSG00000286069	7.55023	-1.79238	0.769999	-2.32777	0.0199244
ENSG00000259282.5	100652749	SPATA8-AS1	3.23444	-3.4509	1.48278	-2.32732	0.0199482
ENSG00000290391.1	NA	ENSG00000290391	248.145	0.450681	0.193663	2.32715	0.0199575	0.181505
ENSG00000233862.8	NA	ENSG00000233862	58.8576	0.653032	0.280821	2.32544	0.0200484	0.182059
ENSG00000290594.1	NA	ENSG00000290594	4.71407	3.55772	1.53032	2.32482	0.0200816
ENSG00000258651.1	105370458	SEC23A-AS1	12.7197	1.68654	0.725521	2.3246	0.0200936
ENSG00000243062.6	148753	ENSG00000243062	6.36722	-1.87819	0.808034	-2.3244	0.0201042
ENSG00000183535.9	378832	COL18A1-AS1	81.1201	0.733774	0.316011	2.32199	0.0202335	0.183361
ENSG00000285667.1	NA	ENSG00000285667	56.0124	0.695422	0.299599	2.32117	0.0202775	0.183361
ENSG00000251393.5	NA	ENSG00000251393	44.9893	-0.86263	0.371651	-2.32108	0.0202827	0.183361
ENSG00000246898.2	NA	LINC00920	27.0041	-0.875072	0.377204	-2.31989	0.0203467	0.183666
ENSG00000255109.6	NA	LINC02740	11.178	-1.52233	0.656288	-2.31961	0.0203622
ENSG00000225542.2	100874216	ZNF385D-AS1	3.42838	-2.5331	1.09258	-2.31845	0.0204246
ENSG00000277895.1	NA	ENSG00000277895	40.3959	0.796426	0.34369	2.31728	0.0204884	0.18467
ENSG00000242588.7	NA	ENSG00000242588	6528.96	0.396717	0.171294	2.316	0.0205583	0.185024
ENSG00000224165.8	729723	DNAJC27-AS1	111.092	0.517229	0.223387	2.31539	0.0205915	0.185048
ENSG00000235070.3	NA	ENSG00000235070	6.06316	-2.70441	1.16855	-2.31432	0.02065
ENSG00000260088.1	101929224	DDX59-AS1	25.8646	0.923344	0.39901	2.31409	0.0206629	0.185415
ENSG00000204990.3	NA	ENSG00000204990	8.10927	-1.68991	0.73031	-2.31396	0.0206701
ENSG00000232884.11	NA	ENSG00000232884	11.5554	-1.56468	0.676244	-2.31379	0.0206793
ENSG00000233730.2	105378916	LINC01765	3.23747	-2.74532	1.18687	-2.31308	0.0207182
ENSG00000278957.1	NA	ENSG00000278957	14.8982	-1.29038	0.558228	-2.31156	0.020802
ENSG00000285887.1	NA	ENSG00000285887	60.9822	0.691546	0.299176	2.3115	0.0208051	0.185988
ENSG00000224138.1	NA	ENSG00000224138	27.9099	1.16687	0.504832	2.31141	0.0208103	0.185988
ENSG00000261898.2	NA	ENSG00000261898	28.4519	-0.950197	0.411118	-2.31125	0.0208188	0.185988
ENSG00000262482.1	NA	ENSG00000262482	16.5963	1.21874	0.527331	2.31116	0.0208242
ENSG00000285623.1	NA	ENSG00000285623	4.82362	-2.09178	0.905209	-2.31083	0.0208423
ENSG00000280106.1	NA	ENSG00000280106	244.064	0.495016	0.214237	2.31061	0.0208546	0.186033
ENSG00000231298.8	100216001	MANCR	12.2604	-1.35041	0.584722	-2.30949	0.0209162
ENSG00000283215.2	285857	LINC02537	6.7389	-1.81459	0.785755	-2.30936	0.0209236
ENSG00000258891.1	NA	ENSG00000258891	288.524	0.509867	0.220826	2.30891	0.0209485	0.186596
ENSG00000283103.5	NA	ENSG00000283103	691.412	0.410186	0.177712	2.30814	0.0209911	0.186701
ENSG00000246451.2	NA	KLC1-AS1	306.258	0.526394	0.228171	2.30701	0.0210543	0.186988
ENSG00000287237.1	NA	ENSG00000287237	15.0953	-1.14289	0.495528	-2.30642	0.0210873
ENSG00000288873.2	NA	ENSG00000288873	233.179	0.500247	0.216911	2.30624	0.0210975	0.187097
ENSG00000254297.1	NA	ENSG00000254297	3.55067	-2.58168	1.11948	-2.30613	0.0211033
ENSG00000231648.2	NA	LINC01698	10.8797	-1.60576	0.696396	-2.30581	0.0211211
ENSG00000288967.1	NA	ENSG00000288967	6.66058	-1.94476	0.843467	-2.30568	0.0211285
ENSG00000287792.1	NA	ENSG00000287792	5.33436	-2.08289	0.903432	-2.30553	0.0211369
ENSG00000277047.5	124903233	ENSG00000277047	13.8478	-1.43927	0.624544	-2.30452	0.0211936
ENSG00000293205.1	NA	TPI1P2	108.978	0.60276	0.261564	2.30444	0.0211977	0.187572
ENSG00000225970.1	NA	ENSG00000225970	1.85574	-3.65529	1.58621	-2.30442	0.0211989
ENSG00000230090.5	NA	ENSG00000230090	25.7747	1.04213	0.452281	2.30417	0.0212129	0.187572
ENSG00000286282.1	NA	ENSG00000286282	9.8934	-1.6949	0.735867	-2.30327	0.0212636
ENSG00000275902.1	NA	ENSG00000275902	73.7628	0.676673	0.29379	2.30325	0.0212646	0.187755
ENSG00000267251.2	NA	ENSG00000267251	80.4178	0.797635	0.346404	2.30262	0.0213004	0.187763
ENSG00000291106.1	100505687	SNHG33	186.209	0.590844	0.256731	2.30141	0.0213685	0.187763
ENSG00000261602.1	NA	ENSG00000261602	574.645	0.56754	0.246626	2.30122	0.0213792	0.187763
ENSG00000289088.1	NA	ENSG00000289088	11.6956	-1.41634	0.615535	-2.30099	0.0213919
ENSG00000272054.1	NA	ENSG00000272054	463.114	0.383076	0.166514	2.30056	0.0214167	0.187763
ENSG00000261385.1	NA	ENSG00000261385	6.45599	-1.90044	0.82611	-2.30047	0.0214214
ENSG00000273013.1	NA	ENSG00000273013	121.748	0.684558	0.297617	2.30013	0.0214408	0.187763
ENSG00000273455.1	NA	ENSG00000273455	14.9587	1.56021	0.678344	2.30002	0.0214469
ENSG00000285669.1	NA	ENSG00000285669	99.2479	0.551112	0.239653	2.29962	0.0214696	0.187763
ENSG00000290674.1	NA	ENSG00000290674	189.862	0.470266	0.204557	2.29894	0.0215081	0.187763
ENSG00000279108.1	NA	ENSG00000279108	105.865	0.586076	0.254943	2.29885	0.0215135	0.187763
ENSG00000238097.3	101929337	LINC02037	27.6131	-0.964386	0.419618	-2.29825	0.0215476	0.18779
ENSG00000232934.8	NA	ENSG00000232934	21.6088	-0.926157	0.403091	-2.29764	0.0215824
ENSG00000293195.1	NA	ENSG00000293195	10.8311	-1.47729	0.643284	-2.29648	0.0216482
ENSG00000289052.1	NA	ENSG00000289052	3.10759	-3.28849	1.43255	-2.29555	0.0217017
ENSG00000269842.6	NA	ENSG00000269842	22.0291	-1.22083	0.531898	-2.29523	0.0217198	0.189019
ENSG00000205300.3	NA	ENSG00000205300	3.76672	-2.9965	1.30563	-2.29507	0.0217293
ENSG00000286594.1	NA	ENSG00000286594	8.4298	-1.67301	0.729277	-2.29407	0.0217865
ENSG00000286310.1	NA	ENSG00000286310	15.9421	1.3578	0.591916	2.29391	0.0217957
ENSG00000263586.1	102723641	HID1-AS1	9.55162	-1.51901	0.662369	-2.2933	0.0218306
ENSG00000236129.1	NA	ENSG00000236129	2.26186	-3.85158	1.67996	-2.29267	0.0218673
ENSG00000247679.3	NA	ENSG00000247679	227.786	0.446434	0.194793	2.29184	0.0219148	0.189707
ENSG00000291065.1	441666	ENSG00000291065	319.993	0.437456	0.19088	2.29178	0.0219181	0.189707
ENSG00000257815.9	101928062	PRANCR	184.323	0.482721	0.210663	2.29144	0.0219379	0.189707
ENSG00000267466.1	NA	ENSG00000267466	6.1542	-2.13817	0.933189	-2.29125	0.0219487
ENSG00000259970.1	NA	ENSG00000259970	120.306	0.605981	0.264618	2.29002	0.0220199	0.189707
ENSG00000241956.11	102546299	LINC03000	32.9741	-1.10132	0.480978	-2.28976	0.0220352	0.189707
ENSG00000278952.1	NA	ENSG00000278952	188.822	0.428641	0.187239	2.28927	0.0220635	0.189707
ENSG00000224821.5	100129836	COL4A2-AS2	98.2041	0.746236	0.325986	2.28916	0.0220698	0.189707
ENSG00000224330.2	NA	ENSG00000224330	4.05007	-2.54711	1.1127	-2.28911	0.0220727
ENSG00000236502.3	100506108	SIX3-AS1	46.7394	-0.77066	0.336666	-2.28909	0.0220738	0.189707
ENSG00000264278.1	100131655	ZNF236-DT	49.3186	0.810289	0.354016	2.28885	0.0220883	0.189707
ENSG00000226122.1	100129427	DDC-AS1	182.395	-0.505808	0.221081	-2.28788	0.0221444	0.189707
ENSG00000254577.1	NA	ENSG00000254577	36.1646	0.916758	0.400718	2.28779	0.0221497	0.189707
ENSG00000290386.1	NA	ENSG00000290386	118.616	0.582531	0.254674	2.28736	0.0221747	0.189707
ENSG00000260971.4	NA	ENSG00000260971	39.1048	-0.911623	0.3988	-2.28592	0.0222592	0.190161
ENSG00000230325.1	NA	ENSG00000230325	253.03	0.490316	0.214547	2.28535	0.0222925	0.190177
ENSG00000279142.1	NA	ENSG00000279142	5.1929	-2.04031	0.893203	-2.28427	0.0223558
ENSG00000259846.1	NA	ENSG00000259846	2.84436	-3.49681	1.53085	-2.28422	0.0223585
ENSG00000287668.1	NA	ENSG00000287668	3.57807	-2.67134	1.16995	-2.2833	0.0224126
ENSG00000231817.9	101929344	LINC01198	14.4395	-1.23782	0.542294	-2.28256	0.0224565
ENSG00000280137.1	NA	ENSG00000280137	60.2979	0.639534	0.280294	2.28165	0.0225098	0.191673
ENSG00000293422.1	NA	PRORSD1P	110.201	0.587221	0.257407	2.28129	0.0225311	0.191673
ENSG00000227198.1	NA	C6orf47-AS1	234.468	0.508456	0.223078	2.27927	0.0226511	0.192423
ENSG00000227769.7	NA	ENSG00000227769	19.7072	-1.19478	0.524207	-2.27921	0.0226548
ENSG00000281849.3	NA	ENSG00000281849	2.7248	-2.73442	1.20017	-2.27837	0.0227044
ENSG00000292349.1	NA	ENSG00000292349	2.7248	-2.73442	1.20017	-2.27837	0.0227044
ENSG00000259933.6	105371049	PKD1-AS1	152.211	0.515374	0.226225	2.27815	0.0227178	0.19272
ENSG00000253526.1	NA	ENSG00000253526	7.4553	1.91588	0.841108	2.2778	0.0227382
ENSG00000221857.7	NA	ENSG00000221857	13.6359	-1.55062	0.680934	-2.27719	0.0227747
ENSG00000224490.5	NA	TTC21B-AS1	136.417	0.575877	0.252915	2.27696	0.0227888	0.193051
ENSG00000196295.13	NA	GARS1-DT	2170.03	0.382986	0.16829	2.27575	0.022861	0.193393
ENSG00000289990.1	NA	ENSG00000289990	18.573	1.06622	0.468908	2.27383	0.0229763
ENSG00000279502.1	NA	ENSG00000279502	10.1005	-1.45348	0.6394	-2.27319	0.0230149
ENSG00000182912.6	NA	TSPEAR-AS2	305.192	0.367957	0.161929	2.27233	0.0230664	0.194858
ENSG00000275764.1	NA	ENSG00000275764	183.772	0.496312	0.218478	2.27168	0.0231057	0.194918
ENSG00000271743.1	NA	ENSG00000271743	18.9086	1.10142	0.484887	2.2715	0.0231165
ENSG00000290849.1	NA	ENSG00000290849	5.37287	-2.04415	0.900767	-2.26934	0.0232475
ENSG00000288034.1	124903376	ENSG00000288034	4.0298	-2.66569	1.17471	-2.26923	0.0232545
ENSG00000178722.16	285668	C5orf64	42.1792	-1.10851	0.488608	-2.26871	0.0232863	0.195912
ENSG00000287198.1	NA	ENSG00000287198	2.44922	-3.63056	1.60042	-2.2685	0.0232986
ENSG00000257354.2	120766144	MIRLET7IHG	393.282	0.520361	0.229439	2.26797	0.0233311	0.195912
ENSG00000257534.1	NA	ENSG00000257534	47.721	0.791061	0.348829	2.26776	0.0233439	0.195912
ENSG00000267124.2	NA	ENSG00000267124	139.106	0.532307	0.234743	2.26761	0.0233529	0.195912
ENSG00000236961.1	NA	ENSG00000236961	2.23769	-3.22191	1.42098	-2.26738	0.0233668
ENSG00000275854.1	NA	ENSG00000275854	146.031	0.563106	0.24842	2.26675	0.0234054	0.195956
ENSG00000235652.11	100507557	EPM2A-DT	501.728	0.39802	0.175695	2.2654	0.0234881	0.195956
ENSG00000253669.4	NA	GASAL1	42.6606	-0.816826	0.360631	-2.26499	0.0235135	0.195956
ENSG00000254450.1	NA	ALG9-IT1	6.50566	-1.97883	0.873683	-2.26493	0.0235167
ENSG00000182873.5	100506504	PRKCZ-AS1	185.025	0.498295	0.220046	2.26451	0.023543	0.195956
ENSG00000259248.7	100130855	USP3-AS1	578.785	0.391244	0.172782	2.26438	0.0235506	0.195956
ENSG00000273893.1	NA	ENSG00000273893	78.2934	0.584739	0.258236	2.26436	0.0235522	0.195956
ENSG00000258772.1	NA	ENSG00000258772	1.36003	-4.54152	2.00589	-2.26409	0.0235688
ENSG00000233251.8	100129434	ENSG00000233251	399.876	-0.474382	0.209592	-2.26336	0.0236135	0.196196
ENSG00000258412.1	NA	ENSG00000258412	11.9563	-1.49976	0.662662	-2.26324	0.023621
ENSG00000279421.1	NA	ENSG00000279421	10.295	-1.42281	0.628953	-2.2622	0.0236852
ENSG00000280623.1	NA	PCAT14	33.1459	-0.987509	0.436671	-2.26145	0.0237315	0.196906
ENSG00000255503.1	NA	LINC02951	5.26202	3.42518	1.51556	2.26001	0.0238205
ENSG00000183470.9	286023	FLJ40288	10.7251	-1.74775	0.773343	-2.26	0.0238215
ENSG00000265618.1	NA	ENSG00000265618	271.504	0.480902	0.212821	2.25966	0.0238427	0.197558
ENSG00000262903.1	NA	CTNS-AS1	97.9738	0.631203	0.279533	2.25806	0.0239419	0.19811
ENSG00000259202.1	NA	SMAD3-AS1	7.03642	2.20651	0.97729	2.25779	0.0239588
ENSG00000288566.1	NA	ENSG00000288566	2.12832	-3.74745	1.66071	-2.25653	0.0240374
ENSG00000258478.1	NA	ENSG00000258478	2.38347	-2.79228	1.23758	-2.25624	0.0240554
ENSG00000272677.3	101928963	HNRNPD-DT	36.8909	0.81877	0.363074	2.2551	0.0241269	0.199368
ENSG00000293189.1	NA	ENSG00000293189	36.4305	-0.830398	0.368409	-2.25401	0.0241956	0.199663
ENSG00000267339.8	148145	LINC00906	16.8953	-1.57525	0.699525	-2.25189	0.0243293
ENSG00000293358.1	NA	ENSG00000293358	29.4783	0.929899	0.412962	2.25178	0.0243361	0.200295
ENSG00000275494.2	NA	ENSG00000275494	11.4033	-1.59969	0.710415	-2.25176	0.0243372
ENSG00000229257.2	NA	ENSG00000229257	54.0293	-0.981383	0.435832	-2.25175	0.0243384	0.200295
ENSG00000232131.1	104355145	NCOA7-AS1	20.0328	1.36629	0.607073	2.25062	0.0244093
ENSG00000245105.4	144571	A2M-AS1	44.0184	0.828367	0.368071	2.25056	0.0244133	0.20064
ENSG00000286769.1	NA	ENSG00000286769	3.17937	-3.09484	1.37556	-2.24988	0.0244566
ENSG00000248079.4	NA	DPH6-DT	98.6011	-0.578742	0.25726	-2.24964	0.024472	0.20069
ENSG00000288090.1	NA	ENSG00000288090	6.92403	-1.8099	0.804602	-2.24944	0.0244847
ENSG00000290989.1	NA	ENSG00000290989	318.626	0.550539	0.244747	2.24942	0.0244857	0.20069
ENSG00000279676.1	NA	ENSG00000279676	4.14861	-2.52883	1.12444	-2.24897	0.0245146
ENSG00000245614.6	100506660	DDX11-AS1	40.5765	-0.833333	0.370647	-2.24832	0.024556	0.200994
ENSG00000280419.1	NA	ENSG00000280419	2.27487	-3.78824	1.68497	-2.24825	0.0245601
ENSG00000243224.2	101929054	TWF2-DT	69.0351	0.627352	0.279287	2.24626	0.0246871	0.201795
ENSG00000254202.2	NA	ENSG00000254202	6.17973	-1.85266	0.825037	-2.24555	0.024733
ENSG00000287516.1	NA	ENSG00000287516	28.1385	-1.2107	0.539168	-2.24549	0.0247366	0.201927
ENSG00000228436.4	105378663	RRAGC-DT	58.0863	0.674761	0.300724	2.24379	0.0248461	0.201943
ENSG00000239300.6	NA	ENSG00000239300	66.773	0.60629	0.270218	2.24371	0.0248511	0.201943
ENSG00000257429.1	NA	ENSG00000257429	1.79488	-4.31947	1.92548	-2.24333	0.0248758
ENSG00000255498.1	NA	ENSG00000255498	212.561	0.596712	0.266021	2.2431	0.0248902	0.201943
ENSG00000236861.6	NA	BET1-AS1	55.6497	0.635137	0.283247	2.24235	0.024939	0.201943
ENSG00000227456.9	114036	LINC00310	46.3272	0.898874	0.400868	2.24232	0.0249408	0.201943
ENSG00000246283.2	NA	TTBK2-AS1	598.472	0.45431	0.202642	2.24193	0.0249656	0.201943
ENSG00000259807.2	NA	ENSG00000259807	26.72	-0.981845	0.437965	-2.24184	0.024972	0.201943
ENSG00000259579.1	NA	ENSG00000259579	3.30961	4.11211	1.83429	2.2418	0.0249742
ENSG00000255036.6	57653	SUGT1P4-STRA6LP-CCDC180	261.193	0.443448	0.197869	2.24112	0.0250185	0.20205
ENSG00000230285.1	NA	ENSG00000230285	1.22261	-4.40126	1.96453	-2.24036	0.0250675
ENSG00000273489.1	NA	ENSG00000273489	1422.79	0.436214	0.194739	2.23999	0.0250916	0.20237
ENSG00000224648.1	NA	LINC01627	2.25187	4.03193	1.80006	2.23988	0.0250986
ENSG00000285727.1	NA	ENSG00000285727	3.7612	-2.85414	1.27441	-2.23958	0.0251182
ENSG00000286071.3	105373170	ENSG00000286071	97.4858	-0.606779	0.271041	-2.23869	0.0251758	0.202779
ENSG00000225465.10	NA	RFPL1S	363.04	0.421174	0.188262	2.23717	0.0252751	0.203224
ENSG00000267395.5	109729182	DM1-AS	304.091	0.427115	0.190948	2.23682	0.0252982	0.203224
ENSG00000273295.1	NA	ENSG00000273295	248.273	0.493787	0.220863	2.23572	0.0253702	0.203533
ENSG00000250582.1	101927659	SMAD1-AS2	24.2265	0.965557	0.432098	2.23458	0.025445	0.203863
ENSG00000260577.2	NA	CDH3-AS1	9.62212	-1.716	0.768011	-2.23435	0.0254603
ENSG00000248846.3	NA	LINC02065	11.1344	1.4445	0.646636	2.23387	0.0254918
ENSG00000258096.1	NA	SLC38A2-AS1	27.3184	0.967182	0.43305	2.23342	0.0255214	0.204205
ENSG00000259196.1	NA	HMBOX1-IT1	2.75541	-3.05439	1.36776	-2.23313	0.0255405
ENSG00000271996.1	NA	ENSG00000271996	9.08682	2.08699	0.934842	2.23246	0.0255847
ENSG00000254839.1	101929269	ENSG00000254839	10.2084	1.71725	0.769509	2.23162	0.0256401
ENSG00000260441.5	NA	ENSG00000260441	74.3652	0.676225	0.303151	2.23065	0.0257041	0.205396
ENSG00000279437.1	NA	ENSG00000279437	6.49241	-1.79664	0.805528	-2.23038	0.025722
ENSG00000290675.1	NA	ENSG00000290675	2.70476	4.00615	1.79694	2.22942	0.0257858
ENSG00000285230.3	101926888	RALY-AS1	179.685	0.43273	0.194129	2.22909	0.0258081	0.20579
ENSG00000262049.2	NA	ENSG00000262049	758.193	0.42336	0.189956	2.22873	0.0258319	0.20579
ENSG00000254538.1	NA	ENSG00000254538	16.6845	1.21745	0.546257	2.22871	0.0258334
ENSG00000261691.1	NA	ENSG00000261691	194.461	0.554274	0.248796	2.22783	0.025892	0.20579
ENSG00000283117.1	79150	MGC4859	55.5926	0.783308	0.351646	2.22755	0.0259106	0.20579
ENSG00000288559.1	NA	ENSG00000288559	111.494	0.532117	0.2389	2.22736	0.0259233	0.20579
ENSG00000289865.1	NA	ENSG00000289865	7.06755	-1.58338	0.711085	-2.22671	0.0259665
ENSG00000235989.4	150291	MORC2-AS1	188.299	0.494408	0.222067	2.22639	0.0259879	0.206033
ENSG00000249592.7	100129917	PCGF3-AS1	1750.95	0.348732	0.156814	2.22385	0.0261582	0.207112
ENSG00000223561.8	646588	LINC03007	19.2187	-1.343	0.603954	-2.22369	0.0261694
ENSG00000231672.8	NA	DIRC3	41.6477	-0.742692	0.334206	-2.22226	0.0262659	0.207413
ENSG00000272909.1	NA	ENSG00000272909	239.786	-0.478756	0.215477	-2.22184	0.0262938	0.207413
ENSG00000260121.1	NA	ENSG00000260121	598.912	0.472739	0.212776	2.22177	0.026299	0.207413
ENSG00000260621.1	NA	ENSG00000260621	435.708	0.521597	0.235096	2.21865	0.0265105	0.208809
ENSG00000228308.2	101928684	LINC01209	4.26504	2.9677	1.33803	2.21795	0.0265579
ENSG00000287279.1	NA	ENSG00000287279	13.9223	-1.32826	0.598949	-2.21766	0.0265783
ENSG00000231210.3	NA	COMETT	7.32628	-1.90796	0.860944	-2.21613	0.0266828
ENSG00000226530.4	NA	ENSG00000226530	80.3145	-0.590381	0.266406	-2.2161	0.0266848	0.20937
ENSG00000291100.1	NA	ENSG00000291100	1401.23	0.35404	0.159759	2.21609	0.0266851	0.20937
ENSG00000272275.1	NA	ENSG00000272275	26.4028	0.996472	0.449708	2.21582	0.0267037	0.20937
ENSG00000267811.1	NA	ENSG00000267811	42.8065	0.80893	0.365109	2.21559	0.0267199	0.20937
ENSG00000264265.1	105376854	LINC01925	9.06638	-1.7915	0.809103	-2.21418	0.0268165
ENSG00000261240.1	NA	ENSG00000261240	222.488	0.534916	0.241615	2.21392	0.0268342	0.209926
ENSG00000273448.1	NA	ENSG00000273448	74.7735	0.646875	0.292235	2.21354	0.0268602	0.209926
ENSG00000289738.1	NA	ENSG00000289738	269.258	0.536257	0.242351	2.21273	0.0269163	0.210093
ENSG00000179447.2	100130264	SLC24A3-AS1	6.73425	-2.15493	0.973899	-2.21268	0.0269197
ENSG00000289477.2	NA	ENSG00000289477	6.19354	-1.82304	0.823995	-2.21244	0.0269363
ENSG00000245719.1	101929076	SKOR1-AS1	13.0401	-1.31029	0.592523	-2.21138	0.0270096
ENSG00000224048.6	101929282	LINC02612	4.10381	-2.42082	1.09612	-2.20854	0.0272069
ENSG00000175611.14	100128782	ERCC6L2-AS1	312.405	0.434674	0.196874	2.20788	0.0272527	0.212445
ENSG00000246876.7	101927282	LINC02466	7.23846	-1.74922	0.792379	-2.20755	0.0272755
ENSG00000286342.3	NA	ENSG00000286342	29.5629	0.908403	0.411573	2.20715	0.0273037	0.212569
ENSG00000287643.1	NA	ENSG00000287643	117.836	0.564702	0.256065	2.20531	0.0274325	0.213297
ENSG00000285864.1	NA	ENSG00000285864	387.134	-0.454479	0.206229	-2.20376	0.0275415	0.213402
ENSG00000287799.1	NA	ENSG00000287799	70.4522	0.707291	0.32101	2.20333	0.0275714	0.213402
ENSG00000230943.4	101927686	LINC02541	8.3678	-1.56536	0.710604	-2.20285	0.0276052
ENSG00000288632.1	NA	ENSG00000288632	915.195	0.385706	0.175145	2.20221	0.0276508	0.213402
ENSG00000237125.13	79804	HAND2-AS1	15890.3	-0.387407	0.175918	-2.2022	0.0276509	0.213402
ENSG00000289453.2	NA	ENSG00000289453	5.6175	-1.79679	0.816019	-2.2019	0.0276724
ENSG00000246145.1	100505676	RRS1-DT	30.18	0.842967	0.382881	2.20164	0.0276905	0.213402
ENSG00000278431.1	NA	ENSG00000278431	38.2704	0.767625	0.348693	2.20144	0.027705	0.213402
ENSG00000253679.1	105375679	LINC02844	2.63474	-3.19133	1.4498	-2.20123	0.02772
ENSG00000236924.3	NA	ENSG00000236924	39.3414	0.755747	0.343372	2.20096	0.0277389	0.213402
ENSG00000261578.1	NA	ENSG00000261578	207.848	0.448096	0.203596	2.20091	0.0277423	0.213402
ENSG00000260254.1	NA	ENSG00000260254	18.5301	-1.19687	0.543923	-2.20043	0.0277762
ENSG00000260412.1	NA	ENSG00000260412	900.261	-0.432926	0.19678	-2.20005	0.0278036	0.213402
ENSG00000247400.6	100289274	DNAJC3-DT	106.516	0.543302	0.246978	2.1998	0.0278211	0.213402
ENSG00000255494.2	101409254	LINC00681	1.76816	-4.14388	1.88421	-2.19927	0.0278589
ENSG00000225361.4	100506599	PPP1R26-AS1	146.29	0.531325	0.241597	2.19922	0.0278624	0.213402
ENSG00000254987.1	NA	ENSG00000254987	5.55577	-1.90702	0.867154	-2.19917	0.0278656
ENSG00000237159.6	415056	CNTFR-AS1	43.3407	-0.868051	0.394732	-2.19909	0.0278714	0.213402
ENSG00000276255.2	100506571	LINC02809	79.0785	0.626989	0.285211	2.19834	0.0279251	0.213402
ENSG00000259080.1	NA	ENSG00000259080	1462.8	0.403882	0.183747	2.19803	0.0279469	0.213402
ENSG00000237337.1	NA	ELAVL4-AS1	39.1774	0.778623	0.354299	2.19764	0.0279745	0.213402
ENSG00000290755.1	284379	ENSG00000290755	3.67973	-2.47819	1.12782	-2.19733	0.0279966
ENSG00000233532.6	728192	LINC00460	37.1098	-0.791653	0.360348	-2.19692	0.0280264	0.21353
ENSG00000287616.1	NA	ENSG00000287616	15.4213	-1.21423	0.552781	-2.19658	0.0280507
ENSG00000203706.9	NA	SERTAD4-AS1	80.4545	-0.655624	0.29864	-2.19536	0.0281376	0.21367
ENSG00000254154.8	NA	CRYZL2P-SEC16B	108.702	-0.475798	0.216731	-2.19533	0.0281398	0.21367
ENSG00000233706.1	NA	ENSG00000233706	247.087	0.533142	0.242869	2.19518	0.0281507	0.21367
ENSG00000259514.1	NA	ENSG00000259514	73.386	0.814236	0.371104	2.19409	0.0282289	0.21376
ENSG00000233461.6	122526782	ENSG00000233461	177.242	0.446014	0.203361	2.19321	0.0282922	0.21376
ENSG00000268573.1	NA	ENSG00000268573	91.2648	0.544587	0.248312	2.19316	0.0282961	0.21376
ENSG00000293322.1	NA	ENSG00000293322	36.3053	-0.815033	0.371686	-2.1928	0.0283217	0.21376
ENSG00000287625.1	NA	ENSG00000287625	79.7184	0.655245	0.298849	2.19256	0.028339	0.21376
ENSG00000257395.1	NA	ENSG00000257395	5.31451	-1.92261	0.877025	-2.19219	0.0283658
ENSG00000261093.1	NA	ENSG00000261093	585.328	0.455578	0.207854	2.19182	0.0283926	0.213898
ENSG00000259001.3	NA	ENSG00000259001	53722.7	0.490468	0.223826	2.19129	0.028431	0.213921
ENSG00000285796.1	NA	ENSG00000285796	660.607	0.419182	0.191344	2.19072	0.0284717	0.213962
ENSG00000239801.1	NA	DENND6A-AS1	106.174	0.573422	0.261856	2.18983	0.0285362	0.214181
ENSG00000259664.3	101927286	LINC02254	14.6254	-1.56763	0.71651	-2.18787	0.028679
ENSG00000279518.1	NA	ENSG00000279518	37.3115	0.823173	0.37656	2.18603	0.0288133	0.215993
ENSG00000255399.6	255480	TBX5-AS1	7.59211	-1.68674	0.771822	-2.1854	0.0288594
ENSG00000261000.1	NA	ENSG00000261000	6.31521	-1.83156	0.83823	-2.18503	0.0288865
ENSG00000283647.1	NA	ENSG00000283647	7.99868	-2.01688	0.923346	-2.18432	0.0289389
ENSG00000267571.1	NA	ENSG00000267571	128.728	0.49674	0.22742	2.18424	0.0289444	0.216306
ENSG00000232682.2	NA	ENSG00000232682	212.304	-0.468197	0.21437	-2.18406	0.0289577	0.216306
ENSG00000244733.5	NA	ENSG00000244733	33.8653	0.877113	0.40161	2.184	0.0289626	0.216306
ENSG00000263089.1	NA	ENSG00000263089	101.993	-0.541985	0.248217	-2.18352	0.0289979	0.216306
ENSG00000261435.1	NA	ENSG00000261435	4.03954	-2.31149	1.05897	-2.18277	0.0290528
ENSG00000287904.1	NA	ENSG00000287904	3.79222	-2.22295	1.01844	-2.18269	0.0290584
ENSG00000229854.1	NA	ENSG00000229854	6.05125	-2.03814	0.933827	-2.18257	0.0290674
ENSG00000250222.4	105377769	TRIM7-AS2	19.9049	1.04395	0.478651	2.18103	0.0291813
ENSG00000286398.1	NA	ENSG00000286398	1.95058	-3.70023	1.69664	-2.18092	0.0291895
ENSG00000216895.9	100506302	RBM33-DT	158.127	0.43555	0.199715	2.18086	0.029194	0.217501
ENSG00000254815.6	692247	LMNTD2-AS1	237.194	0.446042	0.204587	2.18021	0.0292421	0.217592
ENSG00000289537.2	NA	ENSG00000289537	271.045	0.459725	0.210925	2.17957	0.0292894	0.217676
ENSG00000249102.3	NA	ENSG00000249102	5.87124	-2.0999	0.963473	-2.17951	0.029294
ENSG00000257842.6	102725045	NOVA1-DT	13.8435	-1.44148	0.661564	-2.17889	0.0293397
ENSG00000260464.1	NA	ENSG00000260464	48.9878	0.724575	0.332568	2.17873	0.0293521	0.217875
ENSG00000122548.5	9808	KIAA0087	10.4268	-1.68829	0.775159	-2.178	0.0294064
ENSG00000232679.2	NA	LINC01705	9.64407	-1.87081	0.859292	-2.17715	0.0294695
ENSG00000275413.1	NA	ENSG00000275413	60.5262	0.688959	0.316566	2.17635	0.0295289	0.218918
ENSG00000276564.1	NA	ENSG00000276564	26.6275	-0.94107	0.432728	-2.17474	0.0296497	0.21928
ENSG00000276071.1	NA	ENSG00000276071	88.2761	0.619533	0.284878	2.17473	0.0296501	0.21928
ENSG00000287775.1	124900818	ENSG00000287775	2.87556	-2.57957	1.18796	-2.17143	0.029899
ENSG00000267858.8	100131691	MZF1-AS1	464.7	0.415954	0.191574	2.17125	0.0299123	0.22095
ENSG00000289518.1	NA	ENSG00000289518	2.71482	-2.741	1.26242	-2.17123	0.029914
ENSG00000251003.9	NA	ZFPM2-AS1	216.763	0.431822	0.198962	2.17038	0.029978	0.221165
ENSG00000260280.5	100526831	SLX1B-SULT1A4	1254.3	0.349029	0.160911	2.16907	0.030077	0.221626
ENSG00000286924.1	NA	ENSG00000286924	14.573	-1.20054	0.553482	-2.16906	0.030078
ENSG00000293295.1	NA	ENSG00000293295	5.14478	-2.3602	1.08888	-2.16755	0.0301927
ENSG00000286658.1	124901632	ENSG00000286658	3.2317	-3.09062	1.42627	-2.16693	0.0302402
ENSG00000274281.1	NA	ENSG00000274281	4.07291	-2.3062	1.06434	-2.16679	0.0302506
ENSG00000236856.1	NA	ENSG00000236856	2.68	-2.82187	1.3024	-2.16668	0.0302594
ENSG00000267128.2	100507218	RNF157-AS1	881.84	0.446771	0.206282	2.16583	0.0303245	0.222856
ENSG00000246067.10	NA	RAB30-DT	403.312	0.390804	0.180445	2.16578	0.030328	0.222856
ENSG00000283503.4	105372079	LINC01902	28.5606	-1.09393	0.50518	-2.16544	0.0303543	0.222856
ENSG00000291099.1	NA	ENSG00000291099	202.679	-0.409501	0.189219	-2.16417	0.0304513	0.223297
ENSG00000251555.1	NA	ENSG00000251555	8.21425	-1.72657	0.797821	-2.16411	0.0304561
ENSG00000290441.1	100419170	ENSG00000290441	9.14475	-1.42934	0.661241	-2.1616	0.0306488
ENSG00000259250.1	NA	ENSG00000259250	47.4353	0.699661	0.323797	2.1608	0.0307107	0.224832
ENSG00000283341.4	NA	ENSG00000283341	271.318	0.472937	0.218916	2.16036	0.0307447	0.224832
ENSG00000289733.1	NA	ENSG00000289733	112.035	-0.628744	0.291084	-2.16001	0.0307719	0.224832
ENSG00000249464.8	285419	LINC01091	32.3732	-1.05882	0.490681	-2.15785	0.0309393	0.225547
ENSG00000286964.1	NA	ENSG00000286964	161.457	-0.468795	0.217257	-2.15779	0.0309443	0.225547
ENSG00000247213.7	102723562	LINC01498	17.9268	-1.16465	0.539806	-2.15753	0.0309646
ENSG00000264007.1	NA	ENSG00000264007	26.9656	0.912567	0.423325	2.15571	0.031106	0.226453
ENSG00000286775.1	NA	ENSG00000286775	1.61066	-4.21022	1.95351	-2.15521	0.0311453
ENSG00000267749.1	NA	ENSG00000267749	8.97204	-1.53885	0.714201	-2.15465	0.0311895
ENSG00000257497.2	NA	GLIPR1-AS1	21.8304	0.904193	0.419737	2.15419	0.0312254	0.227049
ENSG00000250343.1	NA	STK32A-AS1	8.30364	-1.64321	0.762857	-2.15402	0.0312384
ENSG00000265484.2	NA	ENSG00000265484	4.43878	-2.12805	0.988756	-2.15226	0.0313773
ENSG00000177335.13	286122	LINC02904	178.232	-0.462184	0.214755	-2.15214	0.0313863	0.227946
ENSG00000163364.12	375295	LINC01116	1163.68	-0.399592	0.185797	-2.15069	0.0315007	0.228502
ENSG00000257879.1	NA	ENSG00000257879	3.21131	-3.11491	1.4484	-2.15059	0.0315087
ENSG00000227743.2	NA	ENSG00000227743	2.63575	-3.5858	1.66773	-2.15011	0.0315467
ENSG00000247993.2	NA	FOXD1-AS1	45.6605	0.814185	0.37893	2.14864	0.0316627	0.229403
ENSG00000254622.1	399876	NAV2-AS4	3.65695	-2.51642	1.17129	-2.14842	0.0316801
ENSG00000287099.1	NA	ENSG00000287099	13.2538	1.34457	0.626022	2.1478	0.0317294
ENSG00000234384.1	NA	LINC01049	2.95832	-2.79157	1.29982	-2.14766	0.0317405
ENSG00000293540.2	NA	ENSG00000293540	5.82766	-1.87638	0.874155	-2.14651	0.0318327
ENSG00000245711.2	101056700	NADK2-AS1	63.8953	0.715093	0.333234	2.14592	0.0318793	0.230697
ENSG00000279220.4	NA	CMKLR2-AS	7.65457	-1.80322	0.84066	-2.145	0.0319526
ENSG00000287513.1	NA	ENSG00000287513	9.36802	-1.44761	0.674923	-2.14485	0.0319645
ENSG00000280214.1	NA	ENSG00000280214	75.9699	0.662495	0.308918	2.14457	0.0319873	0.231202
ENSG00000233123.2	100506527	LINC01007	10.1443	-1.66751	0.777824	-2.14381	0.032048
ENSG00000287024.1	NA	ENSG00000287024	2.13295	-3.1201	1.4556	-2.14352	0.0320718
ENSG00000271643.2	105377023	PDCD6IP-DT	188.068	0.4273	0.199355	2.14341	0.0320803	0.231319
ENSG00000269892.1	NA	ENSG00000269892	25.9849	0.983186	0.458754	2.14317	0.0320996	0.231319
ENSG00000290085.1	NA	ENSG00000290085	65.3292	0.696907	0.325211	2.14294	0.0321182	0.231319
ENSG00000291196.1	644945	KRT16P3	10.709	-1.72493	0.80512	-2.14245	0.032157
ENSG00000249290.5	NA	ENSG00000249290	5.78699	-2.12837	0.99392	-2.14139	0.0322423
ENSG00000293390.1	NA	ENSG00000293390	11.9852	-1.39335	0.65069	-2.14134	0.0322466
ENSG00000280372.1	NA	ENSG00000280372	19.3227	1.09695	0.512385	2.14086	0.0322852
ENSG00000288740.1	NA	ENSG00000288740	2.34209	-3.74309	1.74874	-2.14045	0.0323186
ENSG00000237943.8	439949	PRKCQ-AS1	62.4137	-0.587715	0.27475	-2.13909	0.0324281	0.233209
ENSG00000258345.1	NA	ENSG00000258345	42.8922	0.833109	0.389534	2.13873	0.0324576	0.233209
ENSG00000093100.13	NA	ENSG00000093100	754.41	0.392921	0.183758	2.13826	0.032496	0.233209
ENSG00000281327.4	NA	LINC01338	14.151	1.26735	0.592982	2.13725	0.0325778
ENSG00000290999.1	NA	ENSG00000290999	322.482	0.409379	0.191611	2.13651	0.0326375	0.233721
ENSG00000291139.1	349152	DPY19L2P2	428.609	-0.316551	0.148168	-2.13643	0.0326445	0.233721
ENSG00000253288.2	NA	ENSG00000253288	9.92309	-1.37492	0.643622	-2.13622	0.0326614
ENSG00000249803.6	124901076	ENSG00000249803	7.20871	-1.52294	0.713161	-2.13547	0.0327224
ENSG00000285562.1	NA	ENSG00000285562	5.5457	-1.8917	0.886199	-2.13463	0.0327916
ENSG00000249407.1	NA	IL20RB-AS1	12.7087	1.34236	0.629003	2.13411	0.0328337
ENSG00000279926.1	NA	ENSG00000279926	23.5286	0.929864	0.435794	2.13373	0.0328653	0.234863
ENSG00000265142.9	102723167	MIR133A1HG	81.947	0.63824	0.299148	2.13353	0.0328816	0.234863
ENSG00000257913.4	105369758	DDN-AS1	304.479	0.42019	0.197052	2.13238	0.0329757	0.235258
ENSG00000253102.1	NA	ENSG00000253102	302.648	0.571704	0.268216	2.13151	0.0330473	0.235491
ENSG00000177788.7	105373159	RAB4A-AS1	559.433	0.449222	0.210833	2.1307	0.033114	0.235689
ENSG00000266877.1	NA	ENSG00000266877	15.6705	1.2946	0.607965	2.1294	0.033221
ENSG00000244260.2	NA	ENSG00000244260	10.621	-1.5266	0.716982	-2.12921	0.0332372
ENSG00000234912.12	654434	SNHG20	629.171	0.332059	0.156073	2.12759	0.0333708	0.237238
ENSG00000286782.1	NA	ENSG00000286782	24.7199	0.94215	0.443082	2.12636	0.0334735	0.237338
ENSG00000233783.8	NA	ENSG00000233783	139.296	0.581303	0.273422	2.12603	0.0335008	0.237338
ENSG00000258892.1	NA	ENSG00000258892	120.445	0.533435	0.250909	2.12601	0.0335028	0.237338
ENSG00000266897.1	NA	ENSG00000266897	33.0813	0.818065	0.384874	2.12554	0.0335416	0.237338
ENSG00000288172.1	NA	ENSG00000288172	3.09906	-2.43241	1.14455	-2.12521	0.0335695
ENSG00000277987.3	NA	LINC02351	4.67237	-2.27677	1.07179	-2.12427	0.0336475
ENSG00000270108.1	NA	ENSG00000270108	73.9317	0.716725	0.337472	2.1238	0.0336867	0.237603
ENSG00000260233.4	NA	ZNRD2-DT	100.528	0.529413	0.249281	2.12376	0.0336904	0.237603
ENSG00000227540.1	414245	DNAJC9-AS1	32.2424	0.846278	0.398511	2.1236	0.0337035	0.237603
ENSG00000225913.2	NA	ENSG00000225913	5.94346	-1.79558	0.845749	-2.12307	0.0337481
ENSG00000293410.1	NA	CASP16P	61.7622	0.575525	0.271087	2.12302	0.033752	0.237603
ENSG00000269473.1	NA	ZNF132-DT	47.7782	0.669145	0.315274	2.12243	0.033802	0.237603
ENSG00000251365.6	109729133	LINC02236	63.234	-0.648437	0.305594	-2.12189	0.033847	0.237603
ENSG00000233611.4	NA	GBX2-AS1	22.437	-0.980445	0.462079	-2.12181	0.0338536	0.237603
ENSG00000279140.1	NA	ENSG00000279140	3.42482	-3.14413	1.4819	-2.12169	0.033864
ENSG00000257124.2	NA	ENSG00000257124	1.63406	-3.70378	1.74587	-2.12145	0.033884
ENSG00000230686.1	NA	ENSG00000230686	1.82008	4.06873	1.91794	2.1214	0.0338879
ENSG00000280809.5	101929052	LINC00836	19.5779	-1.18328	0.557985	-2.12062	0.0339535
ENSG00000279322.1	NA	ENSG00000279322	125.225	0.5567	0.262534	2.12048	0.0339652	0.23811
ENSG00000223381.2	NA	LINC02661	1.74655	4.07335	1.92157	2.1198	0.0340229
ENSG00000287700.3	NA	ENSG00000287700	5.99835	-1.84968	0.872979	-2.11881	0.0341066
ENSG00000265962.2	100287082	GACAT2	15.4345	-1.13014	0.533409	-2.11871	0.0341154
ENSG00000258920.1	400236	FOXN3-AS1	27.669	0.900508	0.425052	2.11858	0.0341258	0.238959
ENSG00000257904.1	NA	ENSG00000257904	3.04627	-2.67087	1.26075	-2.11848	0.0341342
ENSG00000249688.1	NA	ENSG00000249688	1.66721	-3.77437	1.78197	-2.11808	0.0341679
ENSG00000268621.6	645553	IGFL2-AS1	8.02848	-1.57607	0.744156	-2.11793	0.034181
ENSG00000228340.8	284757	MIR646HG	77.4981	-0.83106	0.392516	-2.11726	0.0342377	0.239133
ENSG00000293331.1	NA	ENSG00000293331	6637.19	-0.422482	0.199548	-2.1172	0.034243	0.239133
ENSG00000258938.1	NA	ENSG00000258938	57.4553	0.684638	0.323417	2.11689	0.0342691	0.239133
ENSG00000232002.2	105373979	LINC01880	6.51579	-2.13495	1.00856	-2.11684	0.0342736
ENSG00000225539.9	101927406	LINC01821	14.1964	-1.61593	0.763401	-2.11675	0.0342814
ENSG00000225683.6	729658	PACRG-AS3	35.778	-0.851226	0.402226	-2.11629	0.0343205	0.239217
ENSG00000291159.1	NA	ENSG00000291159	1307.49	0.356978	0.1688	2.1148	0.0344467	0.23982
ENSG00000290836.1	5370	PMCHL2	3.00329	-2.37075	1.1213	-2.11428	0.034491
ENSG00000289380.1	NA	ENSG00000289380	18.2634	1.08251	0.512092	2.11389	0.0345243
ENSG00000289216.1	NA	ENSG00000289216	21.3658	1.04675	0.495257	2.11354	0.0345545
ENSG00000291050.1	100132288	TEKT4P2	940.262	0.379623	0.179659	2.11302	0.0345994	0.240607
ENSG00000293560.1	NA	ENSG00000293560	17.5907	-1.18308	0.560394	-2.11115	0.0347596
ENSG00000287817.1	NA	ENSG00000287817	20.2057	1.03371	0.489971	2.10974	0.0348808
ENSG00000180259.10	149830	PRNT	5.53376	-1.94652	0.922868	-2.1092	0.034927
ENSG00000267065.2	101928514	LINC02080	20.3969	-1.23466	0.58537	-2.1092	0.0349272
ENSG00000224195.1	NA	CAMK2G-AS1	118.28	-0.514791	0.244091	-2.10901	0.0349435	0.242191
ENSG00000235191.1	100874085	NUCB1-AS1	294.949	0.453821	0.215258	2.10827	0.0350077	0.242191
ENSG00000234779.1	111216284	BNC2-AS1	33.5977	-0.804608	0.381759	-2.10763	0.0350629	0.242191
ENSG00000280416.1	NA	ENSG00000280416	222.355	0.533546	0.253177	2.1074	0.0350831	0.242191
ENSG00000260219.4	101928707	CD2BP2-DT	275.62	0.423246	0.200863	2.10714	0.0351058	0.242191
ENSG00000288732.2	NA	ENSG00000288732	3.09554	-2.54798	1.20951	-2.10662	0.0351507
ENSG00000280335.1	NA	ENSG00000280335	2.48898	-3.22265	1.52981	-2.10657	0.0351549
ENSG00000291189.1	NA	ENSG00000291189	77.7194	-0.631453	0.299768	-2.10647	0.0351635	0.242191
ENSG00000283839.3	105373780	ENSG00000283839	30.1026	-0.778257	0.369478	-2.10637	0.0351724	0.242191
ENSG00000254872.3	101927503	LINC02688	11.1243	-1.57494	0.747818	-2.10605	0.0351997
ENSG00000279795.1	NA	ENSG00000279795	31.7531	0.848507	0.402946	2.10576	0.035225	0.242191
ENSG00000287439.1	NA	ENSG00000287439	6.94537	-1.50597	0.715171	-2.10575	0.0352262
ENSG00000235123.5	100506492	DSCAM-AS1	4.28569	-2.3629	1.12216	-2.10568	0.0352325
ENSG00000280383.1	NA	ENSG00000280383	504.332	0.369817	0.175656	2.10535	0.0352612	0.242191
ENSG00000290783.1	317760	ADAM20P1	41.6905	0.717465	0.3408	2.10524	0.0352705	0.242191
ENSG00000259364.1	NA	ENSG00000259364	13.4596	-1.16277	0.552357	-2.10511	0.035282
ENSG00000273486.1	NA	ENSG00000273486	88.8585	0.525052	0.249461	2.10474	0.0353137	0.242191
ENSG00000258875.6	NA	ENSG00000258875	38.3143	-0.713727	0.339128	-2.1046	0.0353263	0.242191
ENSG00000226698.1	NA	ENSG00000226698	70.096	0.617886	0.293621	2.10436	0.035347	0.242191
ENSG00000236753.7	100506881	MKLN1-AS	349.545	0.374912	0.178228	2.10356	0.0354172	0.242267
ENSG00000253778.1	NA	ENSG00000253778	2.30207	-2.62781	1.24984	-2.10251	0.0355083
ENSG00000283078.1	NA	ENSG00000283078	29.6611	0.8117	0.386071	2.10246	0.0355126	0.242267
ENSG00000227438.1	NA	COL6A2-DT	8.53356	-1.78182	0.847595	-2.1022	0.0355354
ENSG00000267026.5	102724684	ENSG00000267026	29.541	-0.992703	0.472266	-2.102	0.0355532	0.242267
ENSG00000290397.1	NA	ENSG00000290397	44.0123	0.694369	0.330393	2.10165	0.0355841	0.242267
ENSG00000223855.4	441307	PDGFA-DT	56.1301	0.617292	0.293719	2.10164	0.035585	0.242267
ENSG00000290696.1	29774	POM121L9P	25.3509	-0.902856	0.429627	-2.10149	0.035598	0.242267
ENSG00000261542.1	NA	ENSG00000261542	71.3598	0.613312	0.291996	2.10041	0.0356926	0.242637
ENSG00000270426.1	NA	ENSG00000270426	19.7073	1.04711	0.498707	2.09965	0.0357597
ENSG00000236199.1	NA	SMARCA2-AS1	63.1752	0.630506	0.300322	2.09943	0.0357789	0.242952
ENSG00000231405.1	NA	ENSG00000231405	2.20915	-3.22347	1.53552	-2.09926	0.0357936
ENSG00000253279.6	286135	LINC02209	9.25128	-1.48096	0.70569	-2.0986	0.0358521
ENSG00000215483.12	400123	LINC00598	56.9843	-0.867147	0.413249	-2.09837	0.0358728	0.243317
ENSG00000288670.1	NA	ENSG00000288670	303.342	0.408494	0.194736	2.09768	0.0359333	0.243454
ENSG00000230424.3	101927895	EMC1-AS1	251.118	0.529795	0.252641	2.09702	0.0359915	0.243528
ENSG00000279993.1	NA	ENSG00000279993	5.06305	-2.1478	1.02424	-2.09696	0.0359967
ENSG00000254236.1	NA	ENSG00000254236	52.2729	0.852516	0.406609	2.09665	0.0360246	0.243528
ENSG00000288821.1	105371354	ENSG00000288821	14.841	1.26791	0.604742	2.09661	0.0360282
ENSG00000233395.2	NA	LINC00841	12.7461	-1.37129	0.654185	-2.09617	0.0360667
ENSG00000175147.13	200197	TMEM51-AS1	368.969	0.323608	0.154383	2.09614	0.0360697	0.243561
ENSG00000279650.1	NA	ENSG00000279650	4.0624	-2.2871	1.09117	-2.09602	0.0360807
ENSG00000293285.1	NA	ENSG00000293285	11.3841	1.42997	0.682382	2.09556	0.0361213
ENSG00000238198.2	100996251	LRIG2-DT	42.8073	0.710754	0.339233	2.09518	0.0361552	0.243866
ENSG00000280444.1	NA	ENSG00000280444	1.66128	-3.5231	1.68217	-2.09438	0.0362262
ENSG00000254988.1	NA	ENSG00000254988	27.999	0.911219	0.435142	2.09407	0.0362534	0.244257
ENSG00000292984.1	NA	ENSG00000292984	96.1834	0.641111	0.306312	2.093	0.0363491	0.244353
ENSG00000229613.3	340515	LINC01501	13.9077	-1.50167	0.71748	-2.09297	0.0363517
ENSG00000290947.1	NA	ENSG00000290947	414.768	0.39299	0.187789	2.09273	0.0363736	0.244353
ENSG00000259343.9	NA	TMC3-AS1	83.2863	-0.551109	0.263438	-2.09199	0.0364396	0.244353
ENSG00000280273.2	NA	ENSG00000280273	113.952	0.503474	0.240671	2.09196	0.036442	0.244353
ENSG00000288832.1	NA	ENSG00000288832	8.01218	-1.80113	0.860982	-2.09195	0.036443
ENSG00000256802.3	100130111	LCIIAR	29.5642	-0.916546	0.438192	-2.09166	0.0364693	0.244353
ENSG00000257242.9	256021	LINC01619	107.056	0.474409	0.226975	2.09014	0.0366051	0.244974
ENSG00000253629.1	NA	ENSG00000253629	20.4914	-1.10735	0.529885	-2.08979	0.0366364
ENSG00000273311.1	25786	DGCR11	105.749	0.493545	0.236232	2.08923	0.0366868	0.244974
ENSG00000213742.8	102724826	ZNF337-AS1	798.443	0.351202	0.168118	2.08901	0.0367065	0.244974
ENSG00000293141.1	NA	ENSG00000293141	139.779	0.441759	0.211543	2.08827	0.0367737	0.244974
ENSG00000255717.9	23642	SNHG1	1239.85	0.375755	0.179947	2.08815	0.0367844	0.244974
ENSG00000224376.3	NA	ENSG00000224376	25.4287	0.893046	0.427747	2.08779	0.0368168	0.244974
ENSG00000263235.1	NA	ENSG00000263235	79.6212	0.602855	0.288796	2.08748	0.0368451	0.244974
ENSG00000259793.1	NA	ENSG00000259793	8.78937	-1.50363	0.720444	-2.08709	0.0368797
ENSG00000205971.3	NA	ENSG00000205971	6.1559	-1.93088	0.925267	-2.08684	0.0369028
ENSG00000231170.7	NA	PDK4-AS1	25.4041	-0.908809	0.435619	-2.08625	0.0369564	0.245444
ENSG00000286332.1	NA	ENSG00000286332	6.88234	-1.50987	0.72374	-2.08621	0.0369599
ENSG00000286828.1	NA	ENSG00000286828	25.7297	0.826715	0.396419	2.08546	0.037028	0.24565
ENSG00000293145.1	NA	ENSG00000293145	1.94235	-3.47353	1.66572	-2.08531	0.0370411
ENSG00000226323.1	NA	ENSG00000226323	4.46483	-2.4713	1.18512	-2.08527	0.037045
ENSG00000264954.2	400612	PRR29-AS1	24.8799	-0.929015	0.445603	-2.08485	0.037083	0.245746
ENSG00000286370.1	NA	ENSG00000286370	3.16522	-2.42116	1.16224	-2.08319	0.0372341
ENSG00000262691.1	NA	ENSG00000262691	266.104	0.376832	0.180899	2.08311	0.0372411	0.246502
ENSG00000250497.1	NA	ENSG00000250497	9.50084	-1.44787	0.695313	-2.08233	0.0373122
ENSG00000258727.1	102724814	AP1G2-AS1	1531.07	0.328997	0.158	2.08226	0.0373192	0.246502
ENSG00000258377.1	NA	ENSG00000258377	890.142	0.444373	0.213415	2.0822	0.0373245	0.246502
ENSG00000225880.6	NA	LINC00115	143.715	0.46298	0.222393	2.08181	0.0373598	0.246502
ENSG00000287853.1	NA	ENSG00000287853	38.2617	0.7291	0.350384	2.08086	0.0374466	0.246805
ENSG00000288011.1	283045	ENSG00000288011	16.8927	1.09235	0.525226	2.07976	0.0375473
ENSG00000259071.1	NA	ENSG00000259071	51.716	0.648558	0.311945	2.07908	0.03761	0.247613
ENSG00000257025.1	NA	ENSG00000257025	1.81168	-4.05172	1.94911	-2.07876	0.0376398
ENSG00000290359.1	100132979	GOLGA8DP	19.0845	-1.22799	0.590835	-2.07839	0.0376734
ENSG00000234967.2	NA	ENSG00000234967	7.80366	-1.84855	0.889423	-2.07837	0.0376754
ENSG00000226143.1	NA	ENSG00000226143	65.4639	0.562186	0.270556	2.07789	0.0377193	0.248026
ENSG00000280739.5	440952	EIF1B-AS1	135.825	-0.511267	0.246096	-2.07751	0.0377547	0.248026
ENSG00000231574.7	102724550	LINC02015	14.6555	-1.16284	0.55998	-2.07657	0.0378411
ENSG00000290704.1	112268117	ENSG00000290704	1.38057	-3.8999	1.87809	-2.07653	0.037845
ENSG00000256564.1	NA	ENSG00000256564	3.92543	-2.77244	1.33536	-2.07617	0.0378779
ENSG00000279452.1	NA	ENSG00000279452	28.8529	0.859597	0.414052	2.07606	0.0378881	0.248559
ENSG00000289591.2	NA	ENSG00000289591	5.37683	-2.07047	0.997614	-2.07542	0.0379474
ENSG00000262312.2	NA	ENSG00000262312	40.7821	0.719722	0.346833	2.07513	0.0379747	0.248559
ENSG00000272767.1	84989	JMJD1C-AS1	84.4755	0.55854	0.269161	2.07512	0.0379758	0.248559
ENSG00000260972.1	NA	ENSG00000260972	2.65862	-2.87903	1.38753	-2.07494	0.0379924
ENSG00000280423.1	NA	ENSG00000280423	3.68544	-2.4688	1.18984	-2.07491	0.0379953
ENSG00000272140.2	NA	ENSG00000272140	47.0877	0.652696	0.314574	2.07486	0.0379999	0.248559
ENSG00000272729.1	NA	ENSG00000272729	47.7882	-0.81785	0.394364	-2.07385	0.0380935	0.248902
ENSG00000290845.1	NA	ENSG00000290845	135.343	0.463705	0.223671	2.07315	0.0381581	0.248961
ENSG00000278934.1	NA	ENSG00000278934	43.244	-0.785827	0.379101	-2.07287	0.0381847	0.248961
ENSG00000258214.1	NA	ENSG00000258214	1.8802	-3.12	1.50555	-2.07233	0.0382343
ENSG00000290874.1	1517	CTSLP2	11.7462	-1.11506	0.538137	-2.07208	0.0382578
ENSG00000254653.1	NA	ENSG00000254653	30.3628	0.89827	0.433676	2.07129	0.0383313	0.249648
ENSG00000267659.5	101928104	LINC01482	16.4442	-1.39354	0.673006	-2.07063	0.0383938
ENSG00000286207.1	NA	ENSG00000286207	431.482	0.372143	0.179765	2.07017	0.0384368	0.250066
ENSG00000226172.2	105378933	ENSG00000226172	1.54747	-4.1012	1.9811	-2.07016	0.0384374
ENSG00000286708.1	NA	ENSG00000286708	7.36645	-1.74278	0.842598	-2.06834	0.0386079
ENSG00000234793.1	NA	ENSG00000234793	81.4943	0.62398	0.301718	2.06809	0.0386314	0.251017
ENSG00000285840.2	NA	ENSG00000285840	16.531	1.16075	0.561275	2.06806	0.038634
ENSG00000290835.1	NA	ENSG00000290835	661.411	0.350778	0.169651	2.06764	0.038674	0.251017
ENSG00000293223.1	NA	ENSG00000293223	19.8938	-0.921986	0.445927	-2.06757	0.0386805
ENSG00000236531.2	NA	ENSG00000236531	3.6779	-2.53916	1.22814	-2.06747	0.0386894
ENSG00000228824.8	642345	MIR4500HG	35.6236	-0.857502	0.414829	-2.06712	0.0387228	0.251017
ENSG00000226125.2	151475	LINC01907	10.0973	-1.54935	0.749558	-2.06701	0.0387331
ENSG00000236830.8	100506428	CBR3-AS1	187.811	0.462362	0.223748	2.06644	0.0387871	0.251017
ENSG00000272273.3	105379695	IER3-AS1	50.7586	0.741392	0.358783	2.06641	0.0387902	0.251017
ENSG00000244459.4	NA	ENSG00000244459	6.94706	-1.6271	0.787423	-2.06636	0.0387945
ENSG00000272906.1	NA	ENSG00000272906	65.3254	0.678988	0.328701	2.06567	0.0388595	0.251172
ENSG00000279825.1	NA	ENSG00000279825	11.6431	-1.16897	0.566046	-2.06515	0.0389092
ENSG00000260328.1	NA	ENSG00000260328	9.59521	-1.5108	0.731623	-2.065	0.0389231
ENSG00000288714.1	NA	ENSG00000288714	39.2311	-0.717449	0.34746	-2.06484	0.038938	0.251172
ENSG00000288904.2	NA	ENSG00000288904	94.7966	0.5599	0.27116	2.06484	0.0389385	0.251172
ENSG00000290449.1	NA	ENSG00000290449	28.5835	-0.940664	0.455783	-2.06384	0.0390327	0.251233
ENSG00000272941.1	NA	ENSG00000272941	380.337	0.506025	0.245216	2.06359	0.0390564	0.251233
ENSG00000249207.2	NA	ENSG00000249207	266.028	0.467044	0.226344	2.06342	0.0390724	0.251233
ENSG00000259708.1	NA	DNAJA4-DT	2.98707	-2.54271	1.23264	-2.06282	0.0391298
ENSG00000223462.2	NA	ENSG00000223462	5.88988	-1.86483	0.904067	-2.06271	0.0391398
ENSG00000261423.3	105370888	TMEM202-AS1	198.955	0.447546	0.217042	2.06202	0.0392057	0.251823
ENSG00000254418.1	NA	SPON1-AS1	11.957	1.24529	0.603954	2.0619	0.0392172
ENSG00000266903.3	NA	CEACAM16-AS1	17.0768	-0.997845	0.484542	-2.05936	0.0394601
ENSG00000288941.1	NA	ENSG00000288941	5.8851	-1.8547	0.900636	-2.05932	0.0394632
ENSG00000257588.1	101927318	AQP5-AS1	8.48502	-1.3795	0.669957	-2.05909	0.0394861
ENSG00000280323.1	NA	ENSG00000280323	6.56923	-1.98292	0.963031	-2.05904	0.0394906
ENSG00000248752.3	NA	ENSG00000248752	17.1863	-1.24525	0.604811	-2.05891	0.039503
ENSG00000234279.2	NA	LINC01937	5.49973	-2.13821	1.03869	-2.05855	0.0395369
ENSG00000241657.1	28581	TRBV11-2	3.35964	-2.12655	1.03319	-2.05825	0.0395661
ENSG00000230173.1	101927431	LINC01790	4.6282	-2.19647	1.06805	-2.05653	0.0397316
ENSG00000286351.2	NA	ENSG00000286351	2.35638	-3.21037	1.56121	-2.05633	0.0397507
ENSG00000249167.2	105379132	SEMA6A-AS2	54.9423	-0.578648	0.281467	-2.05583	0.0397991	0.25449
ENSG00000267149.2	NA	ENSG00000267149	103.688	0.56841	0.276492	2.0558	0.0398023	0.25449
ENSG00000248516.1	NA	ENSG00000248516	9.2902	-1.4579	0.709227	-2.05561	0.0398197
ENSG00000291075.1	NA	ENSG00000291075	394.648	0.342772	0.166784	2.05518	0.0398614	0.25449
ENSG00000244265.2	NA	SIAH2-AS1	164.997	0.504967	0.245816	2.05425	0.0399516	0.25449
ENSG00000248429.5	285505	GASK1B-AS1	70.6391	-0.602051	0.293118	-2.05396	0.0399799	0.25449
ENSG00000268333.1	NA	ENSG00000268333	22.2915	0.96803	0.4713	2.05396	0.0399799	0.25449
ENSG00000289368.2	NA	ENSG00000289368	6.19287	-1.78643	0.869809	-2.05382	0.0399934
ENSG00000271963.1	NA	ENSG00000271963	32.5596	0.718332	0.349767	2.05375	0.0400003	0.25449
ENSG00000285999.1	NA	ENSG00000285999	75.038	0.629944	0.306748	2.05362	0.0400122	0.25449
ENSG00000270641.2	9383	TSIX	203.711	0.441113	0.214814	2.05346	0.0400278	0.25449
ENSG00000289554.1	NA	ENSG00000289554	99.9457	0.53993	0.262954	2.05332	0.0400411	0.25449
ENSG00000231107.2	101927873	LINC01508	5.38861	-2.0911	1.01877	-2.05257	0.040114
ENSG00000277504.1	NA	ENSG00000277504	47.0762	-0.745474	0.363256	-2.0522	0.0401502	0.254916
ENSG00000267868.1	NA	ENSG00000267868	17.691	-1.30055	0.633984	-2.0514	0.0402283
ENSG00000255032.1	NA	TSPAN18-AS1	6.31367	-2.69625	1.3144	-2.05133	0.0402353
ENSG00000286468.1	NA	ENSG00000286468	5.84351	-1.90073	0.926597	-2.05131	0.0402372
ENSG00000289486.2	NA	ENSG00000289486	39.5288	0.811588	0.395675	2.05115	0.0402525	0.255165
ENSG00000232310.10	101928304	LINC03002	27.7338	-0.816318	0.398071	-2.05068	0.0402977	0.255165
ENSG00000280296.1	NA	ENSG00000280296	3.25583	-2.70699	1.32007	-2.05064	0.0403016
ENSG00000284607.1	105374988	ENSG00000284607	7.16793	1.81015	0.88273	2.05062	0.0403038
ENSG00000273783.2	NA	GTF2A1-AS1	49.921	0.652757	0.31834	2.0505	0.0403158	0.255165
ENSG00000254942.1	NA	ENSG00000254942	3.5594	-2.13848	1.04313	-2.05006	0.0403589
ENSG00000280287.1	NA	ENSG00000280287	114.846	0.530523	0.258831	2.04969	0.0403949	0.255398
ENSG00000287023.2	NA	ENSG00000287023	8.99582	-1.42472	0.695108	-2.04964	0.0403998
ENSG00000237324.3	NA	ENSG00000237324	9.33647	1.32909	0.648777	2.04862	0.0404997
ENSG00000264659.2	NA	ENSG00000264659	9.56116	-1.46291	0.714196	-2.04834	0.040527
ENSG00000226409.3	102723341	ENSG00000226409	10.3645	-1.66947	0.815073	-2.04824	0.0405363
ENSG00000288547.3	80111	C3orf36	7.57687	-1.45601	0.711127	-2.04747	0.0406118
ENSG00000253141.2	NA	ENSG00000253141	6.93595	-1.80866	0.883644	-2.04682	0.0406756
ENSG00000262899.1	NA	ENSG00000262899	37.675	0.789778	0.386028	2.04591	0.0407653	0.257472
ENSG00000293397.1	NA	TMBIM7P	25.0895	-0.855141	0.418156	-2.04503	0.0408522	0.257752
ENSG00000249364.7	101928858	LINC02997	15.1169	-1.20212	0.587869	-2.04488	0.0408667
ENSG00000205636.3	100113404	LINC00583	1.60222	-3.76736	1.84325	-2.04387	0.0409666
ENSG00000249740.4	101926904	OSMR-DT	48.145	-0.624567	0.305644	-2.04345	0.0410082	0.258183
ENSG00000255114.1	NA	HYOU1-AS1	1221.98	0.414256	0.20275	2.04319	0.0410338	0.258183
ENSG00000261786.1	NA	ENSG00000261786	926.179	0.448921	0.219732	2.04304	0.0410485	0.258183
ENSG00000277969.2	NA	ENSG00000277969	87.5969	0.514512	0.251907	2.04247	0.041105	0.258271
ENSG00000248898.4	NA	PELO-AS1	58.535	0.685436	0.335738	2.04158	0.041193	0.258555
ENSG00000287264.1	NA	ENSG00000287264	8.35387	1.40165	0.686711	2.0411	0.0412405
ENSG00000267109.1	NA	ENSG00000267109	2.42046	-2.52745	1.23851	-2.04071	0.0412797
ENSG00000263098.1	NA	ENSG00000263098	4.91826	-1.82607	0.894848	-2.04064	0.0412862
ENSG00000238062.6	348761	SPATA3-AS1	14.3949	-1.14546	0.561603	-2.03963	0.0413872
ENSG00000290996.1	245935	DEFB122	1.71466	-3.87757	1.90112	-2.03962	0.0413882
ENSG00000271065.1	NA	SLC4A8-AS1	3.66998	3.59334	1.76223	2.03908	0.0414419
ENSG00000272842.1	NA	ENSG00000272842	62.4191	0.651104	0.319538	2.03764	0.041586	0.260585
ENSG00000251281.1	NA	ENSG00000251281	4.47958	-2.42367	1.18954	-2.03749	0.0416011
ENSG00000260948.1	NA	ENSG00000260948	31.4907	0.796744	0.391045	2.03748	0.0416024	0.260585
ENSG00000278923.2	NA	ENSG00000278923	1.63548	-3.41203	1.67572	-2.03616	0.0417343
ENSG00000286623.1	NA	ENSG00000286623	100.632	0.502895	0.246992	2.03608	0.0417428	0.261099
ENSG00000293465.1	NA	ENSG00000293465	161.088	0.410506	0.201644	2.0358	0.0417706	0.261099
ENSG00000272885.1	NA	ENSG00000272885	24.9971	0.868184	0.426596	2.03514	0.0418367	0.261242
ENSG00000279711.1	NA	ENSG00000279711	7.42215	-1.5491	0.761314	-2.03478	0.0418733
ENSG00000230023.2	284632	LINC02800	4.47677	-2.27405	1.11764	-2.0347	0.0418813
ENSG00000254639.1	NA	ENSG00000254639	18.4359	1.12724	0.554181	2.03407	0.041945
ENSG00000289915.1	NA	ENSG00000289915	35.6502	0.656471	0.322844	2.0334	0.0420119	0.262066
ENSG00000256915.2	NA	ENSG00000256915	55.258	-0.725699	0.357001	-2.03276	0.0420764	0.262198
ENSG00000203280.4	100128531	KIAA1671-AS1	12.4719	1.50633	0.741076	2.03262	0.0420909
ENSG00000253490.5	101929450	LINC02099	17.3004	-1.0305	0.507267	-2.03148	0.0422067
ENSG00000259737.7	105370769	ENSG00000259737	7.0894	-1.52213	0.749313	-2.03136	0.0422184
ENSG00000259062.2	161159	ACTN1-DT	15.7571	-0.981514	0.483223	-2.03118	0.0422366
ENSG00000272625.1	NA	ENSG00000272625	119.356	0.534114	0.263011	2.03077	0.0422783	0.263078
ENSG00000288021.1	NA	ENSG00000288021	10.9615	-1.22572	0.603646	-2.03053	0.0423023
ENSG00000244586.1	NA	WNT5A-AS1	98.575	-0.533292	0.262688	-2.03014	0.0423426	0.263078
ENSG00000260244.1	NA	ENSG00000260244	293.836	-0.453442	0.223361	-2.03009	0.0423478	0.263078
ENSG00000254141.1	NA	ENSG00000254141	2.64982	3.80049	1.87276	2.02935	0.0424226
ENSG00000279729.1	NA	ENSG00000279729	2.62024	-3.02857	1.49256	-2.02911	0.0424474
ENSG00000272329.1	NA	ENSG00000272329	3.43614	-2.23603	1.102	-2.02907	0.0424513
ENSG00000256862.5	105369609	PARP11-AS1	14.0139	1.17748	0.580512	2.02834	0.0425256
ENSG00000279703.1	NA	ENSG00000279703	0.985767	-4.67765	2.30628	-2.02822	0.0425375
ENSG00000254369.6	100133311	HOXA-AS3	25.0387	-1.16837	0.576185	-2.02776	0.0425846	0.264039
ENSG00000224307.4	NA	LINC02975	15.8212	-1.05605	0.520799	-2.02774	0.0425867
ENSG00000267375.1	NA	ENSG00000267375	8.82546	1.44718	0.713701	2.02772	0.0425892
ENSG00000260570.1	NA	ENSG00000260570	370.358	0.43796	0.215988	2.02771	0.0425897	0.264039
ENSG00000263400.8	101101775	TMEM220-AS1	27.1415	0.838761	0.413758	2.02718	0.0426443	0.264107
ENSG00000262211.1	NA	ENSG00000262211	677.456	0.446323	0.220251	2.02643	0.0427211	0.264185
ENSG00000226927.1	NA	ENSG00000226927	2.4077	-3.25578	1.60689	-2.02614	0.0427504
ENSG00000269821.2	10984	KCNQ1OT1	2434.1	0.484489	0.239136	2.02599	0.0427654	0.264185
ENSG00000214719.13	NA	ENSG00000214719	43.5686	0.757532	0.374138	2.02474	0.0428942	0.264185
ENSG00000254192.1	NA	ENSG00000254192	917.673	-0.360871	0.178312	-2.02381	0.0429892	0.264185
ENSG00000249602.1	NA	ENSG00000249602	36.3511	0.789263	0.389993	2.02379	0.0429922	0.264185
ENSG00000226757.2	100192379	PP12613	27.8473	-0.8768	0.433258	-2.02374	0.0429973	0.264185
ENSG00000289085.1	NA	ENSG00000289085	31.8586	0.915714	0.452496	2.02369	0.0430017	0.264185
ENSG00000227495.1	102724009	KIF1C-AS1	94.3249	0.574622	0.283953	2.02365	0.0430058	0.264185
ENSG00000233427.1	NA	ENSG00000233427	67.4714	-0.618993	0.305951	-2.02318	0.0430551	0.26422
ENSG00000259478.2	NA	ENSG00000259478	4.67394	-2.24978	1.11212	-2.02297	0.043076
ENSG00000285996.1	NA	ENSG00000285996	91.893	0.542705	0.268377	2.02217	0.0431586	0.264587
ENSG00000229960.1	NA	ENSG00000229960	2.50977	-3.02126	1.49419	-2.022	0.0431761
ENSG00000224568.3	105373537	LINC01886	11.5457	-1.14057	0.564153	-2.02174	0.0432028
ENSG00000232803.1	100127888	SLCO4A1-AS1	47.9231	-0.759732	0.375829	-2.02149	0.0432295	0.264753
ENSG00000270321.2	NA	ENSG00000270321	11.7621	-1.28445	0.635572	-2.02094	0.0432857
ENSG00000267311.1	NA	ENSG00000267311	4.69197	-2.05029	1.01457	-2.02084	0.0432965
ENSG00000250333.2	NA	ENSG00000250333	6.36128	-1.8001	0.890972	-2.02038	0.0433437
ENSG00000230408.3	101927795	BZW1-AS1	269.708	0.491719	0.243386	2.02033	0.0433493	0.264865
ENSG00000279519.1	NA	ENSG00000279519	443.207	0.374179	0.185219	2.0202	0.0433627	0.264865
ENSG00000253636.1	NA	ENSG00000253636	141.875	0.462374	0.228893	2.02004	0.043379	0.264865
ENSG00000229025.1	NA	ENSG00000229025	2.13316	-3.31755	1.64252	-2.01979	0.0434051
ENSG00000188511.14	348645	MIR3667HG	26.2041	-0.900588	0.445965	-2.01941	0.0434445	0.264998
ENSG00000248634.1	NA	ENSG00000248634	1.03386	-4.16098	2.06057	-2.01933	0.0434524
ENSG00000227634.3	102724539	LINC01714	4.5229	-2.30294	1.14148	-2.01751	0.0436428
ENSG00000286963.1	101929386	ENSG00000286963	38.5892	-0.707182	0.350601	-2.01706	0.0436895	0.266225
ENSG00000261520.5	284215	DLGAP1-AS5	5.26367	-2.0867	1.03495	-2.01623	0.0437756
ENSG00000253207.3	NA	ENSG00000253207	2.35495	-2.8839	1.43044	-2.0161	0.0437898
ENSG00000254911.3	619383	SCARNA9	319.018	0.43467	0.215641	2.01571	0.0438304	0.266815
ENSG00000251169.3	101927934	LINC01843	6.92848	-1.68005	0.833557	-2.01552	0.0438507
ENSG00000259719.6	NA	LINC02284	10.4604	-1.38417	0.686854	-2.01523	0.043881
ENSG00000203497.3	NA	PDCD4-AS1	117.443	-0.488139	0.242268	-2.01487	0.0439183	0.266926
ENSG00000230262.9	158257	LINC02603	39.5269	0.72284	0.358784	2.01469	0.0439368	0.266926
ENSG00000279087.1	NA	ENSG00000279087	2.39576	-2.65422	1.3183	-2.01336	0.0440767
ENSG00000167920.12	147184	KRT10-AS1	142.79	0.523712	0.260139	2.0132	0.0440932	0.26754
ENSG00000253960.1	NA	ENSG00000253960	1.88613	-3.67376	1.82483	-2.0132	0.0440933
ENSG00000230461.10	100505832	PROX1-AS1	252.672	-0.355159	0.176442	-2.01289	0.0441261	0.26754
ENSG00000287223.1	NA	ENSG00000287223	7.20905	-1.70643	0.84802	-2.01226	0.0441929
ENSG00000229563.7	101927528	LINC01204	16.2587	-1.16397	0.578671	-2.01145	0.0442776
ENSG00000285709.1	NA	ENSG00000285709	2.53284	-2.69603	1.34089	-2.01063	0.0443644
ENSG00000218109.6	283165	KIRREL3-AS3	5.89503	-1.66968	0.83064	-2.01011	0.044419
ENSG00000288091.1	NA	ENSG00000288091	9.09665	-1.35729	0.675299	-2.00991	0.0444405
ENSG00000288685.1	NA	ENSG00000288685	8.56299	-1.31545	0.654611	-2.00951	0.0444834
ENSG00000232536.1	NA	ENSG00000232536	6.92389	1.79963	0.896052	2.0084	0.044601
ENSG00000267767.3	400685	LINC01801	54.8181	-0.643695	0.320538	-2.00817	0.044625	0.270293
ENSG00000229403.1	NA	ENSG00000229403	2.08026	-2.86751	1.42827	-2.00768	0.044677
ENSG00000272279.1	NA	ENSG00000272279	1.99194	-3.00704	1.49795	-2.00743	0.0447035
ENSG00000260823.1	NA	ENSG00000260823	2.46539	3.41982	1.7038	2.00717	0.0447314
ENSG00000255458.9	105374419	SMIM14-DT	79.8123	0.537536	0.267996	2.00576	0.044882	0.271579
ENSG00000204055.5	NA	IER5L-AS1	263.262	0.420728	0.20987	2.00471	0.0449943	0.271774
ENSG00000258334.1	101927267	TROAP-AS1	95.1158	-0.482547	0.240718	-2.00462	0.045004	0.271774
ENSG00000258922.1	NA	ENSG00000258922	2.16783	3.58617	1.78958	2.00392	0.0450791
ENSG00000251506.1	NA	ENSG00000251506	1.38515	-3.90718	1.95013	-2.00355	0.0451186
ENSG00000255652.5	NA	LINC02963	9.2119	-1.40932	0.703432	-2.00349	0.0451251
ENSG00000253474.2	NA	ENSG00000253474	4.02451	-1.95676	0.976733	-2.00337	0.0451377
ENSG00000279364.1	NA	ENSG00000279364	522.871	0.429942	0.214719	2.00234	0.0452479	0.272488
ENSG00000293106.1	NA	ENSG00000293106	127.573	0.553277	0.276333	2.00221	0.045262	0.272488
ENSG00000177337.10	NA	DLGAP1-AS1	311.551	0.347409	0.173523	2.00209	0.0452747	0.272488
ENSG00000259605.3	NA	ENSG00000259605	1025.21	0.367392	0.183527	2.00184	0.0453022	0.272488
ENSG00000290875.1	414212	GLUD1P2	36.9109	-0.752728	0.376323	-2.00022	0.0454769	0.273268
ENSG00000228478.1	NA	ENSG00000228478	2.94806	-2.95494	1.47786	-1.99947	0.0455573
ENSG00000236817.5	102724446	ENSG00000236817	2.75873	-2.44695	1.22402	-1.99911	0.0455966
ENSG00000286344.1	105378531	ENSG00000286344	2.20395	-3.31925	1.66043	-1.99902	0.0456059
ENSG00000253210.4	101927963	DENND3-AS1	61.2743	-0.580902	0.290636	-1.99873	0.0456376	0.273752
ENSG00000266677.1	NA	ENSG00000266677	221.849	0.531644	0.266004	1.99863	0.0456479	0.273752
ENSG00000234263.2	101928461	MAP3K5-AS1	7.90115	1.57575	0.788418	1.99863	0.0456488
ENSG00000241667.1	NA	ENSG00000241667	2.64064	-2.52915	1.26624	-1.99737	0.0457853
ENSG00000234781.2	101927360	LINC01103	3.44277	-2.19354	1.09849	-1.99686	0.0458406
ENSG00000227338.2	NA	ENSG00000227338	3.25555	-2.73705	1.371	-1.99638	0.0458921
ENSG00000280080.2	642757	TBC1D22A-AS1	19.6054	0.955504	0.478656	1.99622	0.0459097
ENSG00000285210.1	NA	LINC02795	8.74801	-1.41158	0.707278	-1.9958	0.0459559
ENSG00000228956.9	NA	SATB1-AS1	280.821	0.369433	0.185108	1.99576	0.0459596	0.274799
ENSG00000232814.2	100874203	COL4A2-AS1	191.492	0.565674	0.283521	1.99517	0.0460241	0.274799
ENSG00000231367.6	101929596	LINC02613	29.4776	-1.17121	0.587236	-1.99445	0.0461031	0.274799
ENSG00000275294.4	NA	LINC02340	22.5226	0.831116	0.416745	1.99431	0.0461185	0.274799
ENSG00000286316.1	NA	ENSG00000286316	13.7408	1.20772	0.605809	1.99357	0.0461995
ENSG00000256628.4	100009676	ZBTB11-AS1	274.76	0.429298	0.215354	1.99346	0.0462113	0.274799
ENSG00000285867.1	NA	ENSG00000285867	82.2928	0.52939	0.265571	1.9934	0.0462176	0.274799
ENSG00000273184.1	NA	ENSG00000273184	475.644	0.413752	0.207575	1.99326	0.0462325	0.274799
ENSG00000261427.6	NA	ENSG00000261427	72.8145	0.572224	0.287116	1.99301	0.0462606	0.274799
ENSG00000260651.1	NA	ENSG00000260651	6.3488	-1.83248	0.919572	-1.99276	0.0462883
ENSG00000235530.7	NA	TMEM11-DT	67.8001	0.66268	0.332586	1.99251	0.0463152	0.274799
ENSG00000235448.3	101929467	LURAP1L-AS1	24.6441	0.822744	0.412921	1.9925	0.0463167	0.274799
ENSG00000226029.1	107984921	LINC01772	217.522	0.441326	0.221499	1.99245	0.0463216	0.274799
ENSG00000232954.2	106144531	LINC00374	3.42847	-2.33425	1.17213	-1.99146	0.0464307
ENSG00000203392.3	NA	ENSG00000203392	95.3258	0.637421	0.320154	1.99098	0.0464826	0.275484
ENSG00000257781.1	NA	ENSG00000257781	2.7629	-2.84508	1.42915	-1.99076	0.0465076
ENSG00000250905.1	NA	ENSG00000250905	1.61078	-3.36584	1.69078	-1.9907	0.0465137
ENSG00000260698.1	NA	ENSG00000260698	44.0893	0.664151	0.33366	1.9905	0.0465355	0.275528
ENSG00000285801.1	NA	ENSG00000285801	10.9555	-1.28036	0.643398	-1.98999	0.0465915
ENSG00000228817.4	NA	BACH1-IT2	31.5548	0.862075	0.43325	1.98978	0.0466147	0.275728
ENSG00000275088.1	NA	ENSG00000275088	12.5533	-1.12252	0.564151	-1.98975	0.046618
ENSG00000291149.1	154761	ENSG00000291149	135.927	-0.398202	0.200199	-1.98903	0.0466979	0.27595
ENSG00000265933.5	400643	LINC00668	13.9777	-1.40906	0.708416	-1.98903	0.0466982
ENSG00000251598.2	NA	ENSG00000251598	7.56729	-1.69586	0.852859	-1.98844	0.0467635
ENSG00000289316.1	NA	ENSG00000289316	72.5429	0.671901	0.338016	1.98778	0.0468359	0.276496
ENSG00000293426.1	NA	SEC1P	61.3818	0.661215	0.332728	1.98725	0.0468943	0.276571
ENSG00000230551.4	NA	ENSG00000230551	3717.11	0.340356	0.171352	1.9863	0.0470002	0.276926
ENSG00000267719.1	100652929	LINC02078	19.5465	-1.32189	0.665561	-1.98613	0.0470186
ENSG00000257494.1	NA	ENSG00000257494	95.0578	0.492737	0.248137	1.98574	0.0470622	0.277015
ENSG00000286657.1	124901107	ENSG00000286657	29.2165	-0.889006	0.447857	-1.98502	0.047142	0.277015
ENSG00000288866.1	NA	ENSG00000288866	22.3209	0.959659	0.483473	1.98493	0.0471524	0.277015
ENSG00000289192.1	NA	ENSG00000289192	11.5021	-1.26795	0.638962	-1.98439	0.0472118
ENSG00000289293.1	NA	ENSG00000289293	165.002	0.540253	0.272262	1.98431	0.0472208	0.277148
ENSG00000260064.1	NA	ENSG00000260064	2.40426	-2.70188	1.36207	-1.98366	0.0472932
ENSG00000223617.2	105370357	LINC00370	3.58628	-2.13256	1.07532	-1.98319	0.0473465
ENSG00000293434.1	NA	AHSA2P	3122.86	0.316811	0.159797	1.98259	0.0474132	0.278007
ENSG00000224626.1	NA	ENSG00000224626	4.41641	2.62751	1.32555	1.9822	0.047457
ENSG00000246250.3	NA	ENSG00000246250	80.3043	0.506548	0.255651	1.9814	0.0475462	0.278386
ENSG00000212719.15	339263	LINC02693	636.306	0.372131	0.187832	1.98119	0.0475697	0.278386
ENSG00000288578.1	105369292	ENSG00000288578	2.01257	-3.00361	1.5161	-1.98115	0.0475747
ENSG00000261019.1	NA	ENSG00000261019	78.2808	0.546853	0.2762	1.97992	0.0477125	0.278952
ENSG00000228863.8	NA	ENSG00000228863	72.2852	-0.599207	0.302757	-1.97917	0.0477969	0.279059
ENSG00000288026.1	NA	ENSG00000288026	6.90237	-1.70172	0.85986	-1.97906	0.0478093
ENSG00000272851.1	NA	ENSG00000272851	187.622	0.506204	0.255796	1.97894	0.047823	0.279059
ENSG00000228604.3	NA	ENSG00000228604	7.54117	-1.49211	0.75403	-1.97884	0.047834
ENSG00000272416.1	NA	ENSG00000272416	6.05376	-1.73021	0.874771	-1.9779	0.0479398
ENSG00000225437.6	101929239	PACRG-AS2	3.76398	-2.28554	1.15563	-1.97775	0.0479569
ENSG00000248050.1	NA	SYBU-AS1	10.0114	-1.38668	0.70134	-1.97719	0.04802
ENSG00000261790.2	NA	ENSG00000261790	221.396	0.558024	0.282327	1.97651	0.0480965	0.28019
ENSG00000232564.3	101927257	MRTFA-AS1	36.3226	0.816448	0.413098	1.9764	0.0481092	0.28019
ENSG00000288110.1	NA	ENSG00000288110	5.36927	-1.81696	0.919366	-1.97632	0.0481187
ENSG00000267808.1	NA	ENSG00000267808	6.43335	-1.62871	0.82455	-1.97527	0.0482371
ENSG00000254605.1	NA	ENSG00000254605	3.97696	-2.14976	1.08837	-1.97521	0.048244
ENSG00000293330.1	NA	ENSG00000293330	213.817	0.445837	0.225718	1.9752	0.048246	0.280643
ENSG00000237399.7	100507034	PITRM1-AS1	376.598	0.370912	0.187813	1.9749	0.0482797	0.280643
ENSG00000244137.1	107985359	ENSG00000244137	6.30416	-1.71426	0.868555	-1.9737	0.0484162
ENSG00000290385.1	NA	ENSG00000290385	650.556	0.325836	0.165175	1.97267	0.0485337	0.281769
ENSG00000291220.1	NA	ENSG00000291220	508.84	0.308442	0.156381	1.97238	0.0485665	0.281769
ENSG00000236858.2	NA	ENSG00000236858	7.50456	-1.68763	0.855742	-1.97213	0.0485952
ENSG00000278765.1	NA	ENSG00000278765	45.1806	0.629913	0.319453	1.97185	0.048627	0.281851
ENSG00000230317.2	101926971	LINC01284	17.6047	-1.27423	0.646284	-1.97162	0.048653
ENSG00000185065.6	NA	UFD1-AS1	83.9614	0.488819	0.247983	1.97118	0.0487032	0.282022
ENSG00000223482.10	728190	NUTM2A-AS1	1750.68	0.348636	0.176968	1.97005	0.0488331	0.282504
ENSG00000256982.3	NA	ENSG00000256982	16.1086	-1.05933	0.537807	-1.96973	0.0488693
ENSG00000286393.1	NA	ENSG00000286393	6.51538	-1.68048	0.853492	-1.96895	0.0489592
ENSG00000256712.1	NA	ENSG00000256712	97.7559	0.52431	0.266305	1.96884	0.048972	0.283038
ENSG00000258517.3	NA	ENSG00000258517	4.18293	-2.99128	1.52003	-1.96791	0.0490782
ENSG00000235823.5	90271	OLMALINC	538.364	0.313573	0.159404	1.96715	0.0491653	0.283884
ENSG00000260670.1	NA	ENSG00000260670	5.59119	-1.92378	0.978056	-1.96694	0.0491903
ENSG00000289558.2	NA	ENSG00000289558	20.0245	1.0536	0.535955	1.96584	0.0493171
ENSG00000229797.2	124907890	ENSG00000229797	4.45784	-2.16317	1.10045	-1.96571	0.0493324
ENSG00000291047.1	NA	ENSG00000291047	337.164	0.416694	0.211996	1.96558	0.0493473	0.284663
ENSG00000265784.1	NA	ENSG00000265784	1036.6	0.450789	0.229505	1.96418	0.049509	0.285325
ENSG00000237803.6	101929559	PIRAT1	17.6768	-1.21445	0.618374	-1.96394	0.0495372
ENSG00000254208.1	NA	ENSG00000254208	17.5442	-1.08067	0.550278	-1.96387	0.0495453
ENSG00000286616.1	NA	ENSG00000286616	34.1449	0.802368	0.408592	1.96374	0.0495604	0.285349
ENSG00000228683.1	NA	ENSG00000228683	4.29313	-2.02648	1.03196	-1.96372	0.0495622
ENSG00000286982.1	NA	ENSG00000286982	3.67836	2.33227	1.18779	1.96354	0.0495837
ENSG00000253267.5	100507435	DLGAP2-AS1	3.98299	-2.16965	1.10502	-1.96345	0.0495935
ENSG00000290072.1	NA	ENSG00000290072	4.69146	-1.99714	1.01779	-1.96223	0.0497354
ENSG00000286039.3	NA	ENSG00000286039	3832.47	-0.318752	0.162482	-1.96177	0.0497892	0.286362
ENSG00000289481.2	NA	ENSG00000289481	7.87328	1.571	0.801001	1.96129	0.0498451
ENSG00000279775.1	NA	ENSG00000279775	3.66013	-1.87428	0.95574	-1.96108	0.0498697
ENSG00000213468.7	286467	FIRRE	30.7883	-0.821595	0.418996	-1.96087	0.0498947	0.286362
ENSG00000237491.10	NA	LINC01409	273.175	0.442559	0.225718	1.96067	0.0499175	0.286362
ENSG00000291214.1	NA	ENSG00000291214	1367.57	0.399483	0.203755	1.9606	0.0499255	0.286362
ENSG00000226032.2	NA	ENSG00000226032	0.81969	-4.3658	2.22736	-1.96007	0.0499872
ENSG00000261692.1	NA	ENSG00000261692	10.9621	1.34901	0.688329	1.95983	0.0500157
ENSG00000288922.2	NA	ENSG00000288922	4.56473	-1.86104	0.949643	-1.95973	0.0500277
ENSG00000233103.1	NA	ENSG00000233103	2.25233	-2.82487	1.4416	-1.95954	0.0500501
ENSG00000250910.8	102724776	MAP9-AS1	498.361	0.398485	0.203382	1.95929	0.0500786	0.286969
ENSG00000288560.1	NA	ENSG00000288560	7.59953	-1.6563	0.845625	-1.95866	0.050152
ENSG00000257495.5	100127967	KRT73-AS1	8.9041	-1.42066	0.725764	-1.95747	0.0502922
ENSG00000224467.1	NA	TANK-AS1	2.1522	-2.59535	1.32599	-1.95729	0.0503132
ENSG00000272682.1	NA	ENSG00000272682	12.8551	1.30084	0.664612	1.95729	0.0503135
ENSG00000254905.1	NA	ENSG00000254905	96.1248	0.479905	0.245247	1.95682	0.0503689	0.288167
ENSG00000267565.1	NA	ENSG00000267565	81.0609	0.569966	0.29129	1.9567	0.0503829	0.288167
ENSG00000259804.1	107984813	CTCF-DT	26.5492	0.938544	0.479833	1.95598	0.0504672	0.288277
ENSG00000260806.1	NA	PAPOLA-DT	25.7051	0.835526	0.42722	1.95573	0.0504972	0.288277
ENSG00000290821.1	NA	ENSG00000290821	8.59624	-1.56515	0.800975	-1.95405	0.0506949
ENSG00000290382.1	642280	ZNF876P	79.9434	0.505211	0.258548	1.95403	0.0506979	0.28915
ENSG00000254973.2	NA	ENSG00000254973	5.21064	-1.73702	0.889391	-1.95304	0.0508147
ENSG00000250885.1	NA	LINC02061	1.71982	-3.13514	1.60568	-1.95252	0.050876
ENSG00000203721.8	554279	LINC00862	36.8899	0.664663	0.340491	1.95207	0.0509295	0.289785
ENSG00000286341.1	NA	ENSG00000286341	13.7153	1.05619	0.541221	1.9515	0.050998
ENSG00000286162.4	124902114	ENSG00000286162	71.4317	0.590183	0.302483	1.95113	0.0510417	0.289785
ENSG00000256150.2	283440	ITFG2-AS1	56.5272	0.755632	0.38728	1.95113	0.0510421	0.289785
ENSG00000230724.9	NA	LINC01001	371.522	0.335872	0.17215	1.95104	0.0510522	0.289785
ENSG00000279283.1	NA	ENSG00000279283	109.256	0.536824	0.275183	1.95079	0.0510822	0.289785
ENSG00000234170.6	NA	LINC02645	10.9446	-1.5351	0.78694	-1.95072	0.0510899
ENSG00000289688.1	NA	ENSG00000289688	30.3525	-0.95616	0.49017	-1.95067	0.0510963	0.289785
ENSG00000250659.2	NA	ENSG00000250659	8.71819	-1.31516	0.674476	-1.9499	0.051188
ENSG00000257741.6	101928420	LINC01490	7.11886	-1.94849	1.00039	-1.94774	0.0514462
ENSG00000269349.1	NA	ENSG00000269349	43.0005	0.689556	0.354039	1.94769	0.0514525	0.291532
ENSG00000267551.3	100996351	GNA15-DT	16.877	-0.97315	0.499682	-1.94754	0.0514702
ENSG00000263765.5	NA	ENSG00000263765	4.43054	-2.10952	1.08349	-1.94696	0.0515399
ENSG00000280027.1	NA	ENSG00000280027	3.5633	-2.23497	1.14797	-1.9469	0.0515468
ENSG00000229550.1	NA	ENSG00000229550	3.74119	-2.56815	1.31935	-1.94653	0.0515909
ENSG00000232079.7	284825	LINC01697	32.2158	-0.831689	0.427287	-1.94644	0.0516017	0.291909
ENSG00000260101.2	101927402	AFTPH-DT	22.1535	0.915035	0.470134	1.94633	0.0516154	0.291909
ENSG00000279900.1	NA	ENSG00000279900	27.2698	0.850567	0.437121	1.94584	0.051674	0.291966
ENSG00000275812.1	NA	ENSG00000275812	1.74244	-3.2183	1.65418	-1.94555	0.0517088
ENSG00000228288.9	100506696	PCAT6	130.148	0.441997	0.227196	1.94544	0.0517218	0.291966
ENSG00000272554.3	NA	ENSG00000272554	2.03142	-3.18942	1.63974	-1.94508	0.0517654
ENSG00000227518.5	NA	MIR1302-9HG	202.729	0.380658	0.195721	1.9449	0.0517871	0.292062
ENSG00000244564.2	101929316	PRICKLE2-DT	6.62363	-1.74758	0.898658	-1.94465	0.0518166
ENSG00000255087.6	101929473	ENSG00000255087	33.5197	-1.00362	0.516459	-1.94327	0.0519841	0.292443
ENSG00000275345.1	NA	ENSG00000275345	24.6993	0.825595	0.424871	1.94316	0.0519964	0.292443
ENSG00000291048.1	106479038	ENSG00000291048	76.1446	0.502676	0.258693	1.94314	0.0519995	0.292443
ENSG00000244184.1	101559451	PELP1-DT	11.0365	1.21885	0.627339	1.94289	0.0520299
ENSG00000231683.6	101927136	KILH	7.70663	-1.59496	0.820986	-1.94274	0.0520477
ENSG00000272788.1	NA	ENSG00000272788	16.4019	1.339	0.689491	1.94201	0.052136
ENSG00000235910.2	104326055	APOA1-AS	31.8021	0.838251	0.431747	1.94154	0.0521934	0.293022
ENSG00000270095.1	NA	ENSG00000270095	30.1798	0.891069	0.458962	1.94149	0.0521992	0.293022
ENSG00000224358.1	NA	TMCO1-AS1	84.5062	0.539882	0.278161	1.9409	0.0522701	0.293148
ENSG00000274918.1	NA	ENSG00000274918	18.905	0.906285	0.467109	1.9402	0.0523555
ENSG00000267252.6	101927433	LINC01255	17.6502	-1.18001	0.608218	-1.94011	0.0523665
ENSG00000254514.1	124902665	ENSG00000254514	2.9399	-2.49531	1.28623	-1.94001	0.052378
ENSG00000274341.1	NA	ENSG00000274341	5.66528	1.97116	1.01607	1.94	0.0523801
ENSG00000230962.2	101929684	LINC01520	4.27774	-2.46222	1.26942	-1.93965	0.0524222
ENSG00000293516.1	NA	ZNF271P	885.527	0.367564	0.189507	1.93958	0.0524302	0.293502
ENSG00000260630.9	197187	SNAI3-AS1	315.649	0.355452	0.183321	1.93896	0.0525064	0.293502
ENSG00000255448.1	NA	ENSG00000255448	46.871	-0.622719	0.321176	-1.93887	0.052517	0.293502
ENSG00000254153.2	NA	LINC02950	2.31932	-3.61596	1.86503	-1.93882	0.052523
ENSG00000226829.2	105375341	ENSG00000226829	8.38182	-1.62728	0.839348	-1.93875	0.0525323
ENSG00000291009.1	NA	ENSG00000291009	5.92029	-1.60698	0.828904	-1.93868	0.0525401
ENSG00000250976.1	NA	ENSG00000250976	6.95655	1.51916	0.783625	1.93863	0.0525465
ENSG00000291210.1	NA	ENSG00000291210	132.071	0.437731	0.225796	1.93861	0.0525486	0.293502
ENSG00000286629.1	NA	ENSG00000286629	87.5888	0.461014	0.237836	1.93837	0.0525781	0.293502
ENSG00000198590.12	339883	APRG1	72.3313	0.543195	0.28032	1.93776	0.0526521	0.293502
ENSG00000234350.7	101926913	ERICH2-DT	18.9099	-1.06347	0.548861	-1.9376	0.0526718
ENSG00000262772.2	NA	LINC01977	80.8485	-0.554948	0.28641	-1.9376	0.0526724	0.293502
ENSG00000259033.2	NA	ENSG00000259033	102.739	0.506138	0.261298	1.93701	0.0527438	0.29363
ENSG00000240777.2	NA	ENSG00000240777	2.81209	-2.34279	1.20949	-1.93701	0.0527446
ENSG00000272360.2	NA	ENSG00000272360	9.77441	1.42627	0.736764	1.93586	0.0528853
ENSG00000259669.6	NA	ENSG00000259669	9.22413	-1.41869	0.733035	-1.93537	0.0529449
ENSG00000284513.1	NA	ENSG00000284513	4.38015	-2.17134	1.12254	-1.93432	0.0530741
ENSG00000254690.1	NA	ENSG00000254690	240.834	0.45762	0.236611	1.93406	0.0531053	0.295371
ENSG00000250954.6	101928622	ENSG00000250954	4.516	-1.95795	1.01287	-1.93307	0.0532276
ENSG00000290851.1	NA	ENSG00000290851	95.8396	0.49332	0.25523	1.93284	0.0532556	0.295935
ENSG00000235009.1	100996902	LINC01883	2.17605	-3.26977	1.69201	-1.93247	0.0533011
ENSG00000293497.1	NA	ENSG00000293497	65.7107	0.505288	0.261541	1.93197	0.0533634	0.296262
ENSG00000226520.1	NA	KIRREL1-IT1	19.2659	-0.948602	0.491064	-1.93173	0.0533933
ENSG00000236780.7	644838	LINC01829	55.1887	-0.568245	0.294276	-1.93099	0.0534837	0.296377
ENSG00000259269.2	105370783	ENSG00000259269	6.71527	-1.57892	0.81768	-1.93098	0.0534856
ENSG00000259237.2	105370822	LINC02490	3.53375	-2.89163	1.49754	-1.93092	0.0534926
ENSG00000287738.1	NA	ENSG00000287738	6.95217	-1.97544	1.02319	-1.93066	0.0535249
ENSG00000255882.1	NA	ENSG00000255882	3.11474	-2.39832	1.24226	-1.93061	0.0535315
ENSG00000270050.3	NA	ENSG00000270050	17.3298	1.04923	0.543677	1.92988	0.0536219
ENSG00000279057.1	NA	ENSG00000279057	51.9895	0.598388	0.310066	1.92987	0.0536225	0.296377
ENSG00000234389.1	NA	ENSG00000234389	24.141	-0.888172	0.460239	-1.92981	0.053631	0.296377
ENSG00000226733.4	100505985	ENSG00000226733	3.55176	-2.44786	1.2686	-1.92958	0.0536591
ENSG00000291266.1	595101	SMG1P5	671.523	0.352509	0.182695	1.9295	0.053669	0.296377
ENSG00000278876.1	NA	ENSG00000278876	147.076	0.413065	0.214082	1.92947	0.0536719	0.296377
ENSG00000261063.1	NA	ENSG00000261063	45.4437	0.765513	0.396756	1.92943	0.0536777	0.296377
ENSG00000250038.7	NA	ENSG00000250038	7.56039	-1.6486	0.85469	-1.92888	0.0537455
ENSG00000260618.1	NA	ENSG00000260618	195.051	0.394074	0.204305	1.92885	0.0537498	0.296505
ENSG00000227627.5	NA	ENSG00000227627	494.961	0.390354	0.202432	1.92832	0.0538157	0.296598
ENSG00000259854.1	NA	LINC02956	6.07165	-1.69927	0.881262	-1.92822	0.0538278
ENSG00000249231.8	643714	CASC16	4.2014	-2.08257	1.08032	-1.92774	0.0538872
ENSG00000265218.1	NA	ENSG00000265218	190.024	0.431603	0.223928	1.92742	0.0539276	0.296738
ENSG00000235954.9	284900	TTC28-AS1	842.144	0.290969	0.150971	1.92733	0.0539391	0.296738
ENSG00000267100.2	147727	ILF3-DT	183.943	0.381828	0.198191	1.92656	0.0540341	0.296991
ENSG00000232812.2	105372893	LINC01717	6.72073	-1.51972	0.789	-1.92613	0.0540876
ENSG00000225752.1	NA	ENSG00000225752	4.14993	2.25705	1.17194	1.92591	0.054116
ENSG00000287608.1	NA	ENSG00000287608	43.4293	0.654948	0.340246	1.92493	0.0542385	0.297192
ENSG00000225675.2	105378732	LRP8-DT	10.3325	1.41364	0.73439	1.92491	0.0542402
ENSG00000254898.1	NA	ENSG00000254898	187.024	0.492977	0.256106	1.9249	0.0542422	0.297192
ENSG00000272711.1	NA	HK2-DT	28.2638	-0.818688	0.425343	-1.92477	0.054258	0.297192
ENSG00000278434.1	NA	ENSG00000278434	103.359	0.508862	0.264385	1.9247	0.0542669	0.297192
ENSG00000227925.2	NA	LINC01655	4.51196	-1.644	0.854199	-1.92461	0.0542781
ENSG00000287868.1	NA	ENSG00000287868	42.8777	0.674871	0.351086	1.92224	0.0545755	0.298612
ENSG00000255108.1	NA	ENSG00000255108	658.722	0.434204	0.226001	1.92125	0.0547003	0.299025
ENSG00000279534.1	NA	ENSG00000279534	4.00891	-2.1063	1.09634	-1.92122	0.054704
ENSG00000267790.1	100132174	LINC01987	8.30853	-1.36699	0.711602	-1.921	0.0547312
ENSG00000249378.8	401164	LINC01060	76.3416	0.479289	0.249546	1.92064	0.0547766	0.299172
ENSG00000231346.5	NA	LINC01160	9.40176	-1.48204	0.771685	-1.92052	0.0547924
ENSG00000253389.2	NA	ENSG00000253389	10.0393	-1.3713	0.714116	-1.92028	0.054823
ENSG00000279521.1	NA	ENSG00000279521	2.477	-3.13151	1.63079	-1.92024	0.0548273
ENSG00000273302.1	NA	ENSG00000273302	22.5658	0.922988	0.480807	1.91966	0.0549005	0.299579
ENSG00000286751.1	NA	ENSG00000286751	5.00032	1.89166	0.985491	1.91951	0.0549203
ENSG00000289757.1	NA	ENSG00000289757	377.238	0.379756	0.19792	1.91874	0.0550178	0.299948
ENSG00000254123.2	105375929	LINC02839	3.30043	-2.06219	1.07506	-1.9182	0.0550854
ENSG00000231421.8	NA	ENSG00000231421	3.52891	-2.56457	1.33727	-1.91776	0.0551417
ENSG00000272323.1	101929704	TTC23L-AS1	22.0273	-1.03729	0.54141	-1.91591	0.0553768	0.301634
ENSG00000279227.2	NA	ENSG00000279227	57.2633	-0.678195	0.354057	-1.9155	0.0554294	0.301649
ENSG00000287231.1	NA	ENSG00000287231	4.06809	-1.90515	0.994713	-1.91527	0.0554576
ENSG00000289309.1	107984536	ENSG00000289309	3.99964	-2.36638	1.23593	-1.91466	0.0555354
ENSG00000228323.2	NA	MYADM-AS1	19.9716	-0.881559	0.460446	-1.91457	0.0555468
ENSG00000248461.3	101929745	LINC02119	8.91736	-1.60414	0.837891	-1.91449	0.0555572
ENSG00000285407.1	NA	ENSG00000285407	9.07933	-1.60824	0.840085	-1.91437	0.0555725
ENSG00000285869.1	105371113	LINC02858	4.48567	-1.85366	0.968709	-1.91353	0.0556798
ENSG00000258609.3	100885779	LINC-ROR	12.1378	-1.58432	0.828041	-1.91333	0.0557057
ENSG00000225891.2	NA	DHDDS-AS1	81.6873	0.478952	0.250426	1.91255	0.0558061	0.303427
ENSG00000290002.1	NA	ENSG00000290002	2.48879	-2.73834	1.43196	-1.9123	0.0558372
ENSG00000232211.1	NA	ENSG00000232211	1.84362	-3.37814	1.76704	-1.91175	0.0559086
ENSG00000279339.1	NA	ENSG00000279339	71.5534	0.573095	0.2999	1.91096	0.0560103	0.304264
ENSG00000288597.1	NA	ENSG00000288597	109.762	0.457545	0.239502	1.9104	0.0560813	0.304377
ENSG00000224525.2	NA	ENSG00000224525	8.26759	-1.51628	0.793866	-1.90999	0.0561344
ENSG00000260093.1	NA	MSRA-DT	40.1994	-0.616469	0.322888	-1.90923	0.0562318	0.304921
ENSG00000248809.6	100505545	LINC01095	9.81179	-1.5405	0.807039	-1.90882	0.0562848
ENSG00000261766.1	NA	ENSG00000261766	72.3887	0.57098	0.299176	1.90851	0.056326	0.305158
ENSG00000287255.3	101929667	ENSG00000287255	6.89393	-1.66789	0.874149	-1.90801	0.0563896
ENSG00000256699.1	101927735	TMEM132D-AS2	4.10829	-2.31218	1.21212	-1.90756	0.0564483
ENSG00000205837.7	400941	LINC00487	13	-1.42819	0.748737	-1.90747	0.0564602
ENSG00000287235.1	105376381	ENSG00000287235	7.30688	-1.61857	0.848658	-1.90721	0.0564932
ENSG00000289060.1	NA	ENSG00000289060	2.15401	-3.16273	1.65834	-1.90717	0.0564986
ENSG00000251445.1	NA	CBR4-DT	1.47391	-3.47648	1.8237	-1.90628	0.0566138
ENSG00000283897.2	NA	ENSG00000283897	12.6012	-1.0944	0.574111	-1.90625	0.0566178
ENSG00000288992.2	NA	ENSG00000288992	13.1549	-1.08983	0.571795	-1.90598	0.0566534
ENSG00000293313.1	NA	ZNF37BP	1271.17	0.335725	0.176169	1.9057	0.0566896	0.306853
ENSG00000256286.2	105370061	ENSG00000256286	3.55206	-2.11345	1.10942	-1.905	0.0567804
ENSG00000223697.3	NA	ENSG00000223697	299.795	0.423116	0.222155	1.9046	0.0568327	0.307353
ENSG00000276449.1	NA	ENSG00000276449	106.707	0.460928	0.242154	1.90345	0.056982	0.307886
ENSG00000255745.2	NA	ENSG00000255745	10.3635	-1.30917	0.687873	-1.90322	0.0570122
ENSG00000290530.1	5369	ENSG00000290530	3.16421	-2.02983	1.06673	-1.90285	0.0570603
ENSG00000255451.1	NA	ENSG00000255451	3.37353	-2.49084	1.30903	-1.90282	0.0570642
ENSG00000235934.2	NA	ENSG00000235934	9.29883	-1.59489	0.83822	-1.90271	0.0570781
ENSG00000253522.6	107075116	MIR3142HG	12.1027	-1.10054	0.578407	-1.90271	0.057079
ENSG00000258584.2	283592	FAM181A-AS1	11.2686	-1.52226	0.80021	-1.90232	0.0571291
ENSG00000286619.1	NA	PM20D1-AS1	235.318	0.362456	0.190552	1.90213	0.0571538	0.308539
ENSG00000198358.4	101928372	ENSG00000198358	8.07788	-1.47321	0.774731	-1.90158	0.0572263
ENSG00000269961.1	NA	ERBIN-DT	20.0115	0.962125	0.505984	1.90149	0.0572375
ENSG00000254271.1	NA	ANK3-DT	1.45903	-3.68881	1.94032	-1.90113	0.0572847
ENSG00000282527.2	NA	ENSG00000282527	31.3643	-0.740156	0.38941	-1.90071	0.0573398	0.308598
ENSG00000259940.2	NA	ENSG00000259940	37.1703	0.696125	0.366323	1.9003	0.0573934	0.308598
ENSG00000272865.2	NA	ENSG00000272865	20.2033	-0.991971	0.522096	-1.89998	0.057436
ENSG00000254588.1	101929517	ETS1-AS1	5.22392	-1.9785	1.04143	-1.89979	0.0574608
ENSG00000268231.1	NA	ENSG00000268231	52.7687	0.665874	0.350517	1.89969	0.0574733	0.308598
ENSG00000290770.1	84278	MFSD14CP	1981.24	0.313977	0.16529	1.89956	0.057491	0.308598
ENSG00000287672.1	112267986	ENSG00000287672	29.8395	-0.766474	0.403511	-1.89951	0.0574971	0.308598
ENSG00000272180.1	NA	ENSG00000272180	30.3106	-0.704983	0.371247	-1.89896	0.0575694	0.308598
ENSG00000223891.7	100505783	OSER1-DT	283.405	0.369965	0.194842	1.89879	0.0575918	0.308598
ENSG00000283982.1	101929563	ENSG00000283982	40.6715	-0.63108	0.332382	-1.89866	0.0576096	0.308598
ENSG00000250046.3	NA	ENSG00000250046	7.1009	-1.38272	0.728261	-1.89865	0.0576099
ENSG00000290549.1	NA	ENSG00000290549	20.4661	0.955097	0.50305	1.89861	0.0576155
ENSG00000291154.1	5380	PMS2P4	503.07	0.345119	0.18178	1.89855	0.0576232	0.308598
ENSG00000237400.1	NA	ENSG00000237400	4.64237	-1.96022	1.03249	-1.89854	0.0576247
ENSG00000284543.1	NA	LINC01226	22.6612	-0.967453	0.510148	-1.89642	0.0579048	0.309402
ENSG00000267481.1	NA	ENSG00000267481	130.634	0.410939	0.216709	1.89627	0.0579244	0.309402
ENSG00000261326.5	NA	LINC01355	346.11	0.481713	0.254065	1.89602	0.0579568	0.309402
ENSG00000261396.1	NA	ENSG00000261396	107.538	0.500507	0.263999	1.89587	0.0579777	0.309402
ENSG00000289402.2	NA	ENSG00000289402	8.43001	-1.52282	0.803263	-1.89579	0.0579881
ENSG00000260594.1	NA	ENSG00000260594	1.52973	3.75585	1.98126	1.89568	0.0580019
ENSG00000233970.1	NA	ENSG00000233970	1.71686	-3.04678	1.60769	-1.89513	0.0580752
ENSG00000291176.1	NA	ENSG00000291176	176.663	-0.427536	0.22566	-1.8946	0.0581448	0.31002
ENSG00000258098.2	105370414	LINC02286	3.74425	-2.20731	1.1654	-1.89403	0.0582209
ENSG00000256551.2	100996679	LINC02369	4.73699	-2.00128	1.05665	-1.89399	0.0582265
ENSG00000234740.1	NA	ENSG00000234740	63.8803	0.561301	0.296583	1.89256	0.0584163	0.311194
ENSG00000280157.1	NA	ENSG00000280157	33.897	0.737854	0.390007	1.8919	0.0585045	0.31139
ENSG00000266100.1	101927557	ENSG00000266100	10.0065	-1.28804	0.681011	-1.89137	0.0585753
ENSG00000249476.2	285638	ENSG00000249476	82.6749	0.563824	0.298111	1.89132	0.0585811	0.31149
ENSG00000267605.8	NA	ENSG00000267605	138.913	0.417934	0.221014	1.89099	0.0586262	0.31149
ENSG00000227512.1	NA	ENSG00000227512	21.6453	0.888515	0.46989	1.8909	0.0586376
ENSG00000253901.1	NA	ENSG00000253901	2.88221	-2.21837	1.17318	-1.8909	0.0586381
ENSG00000237798.1	NA	ENSG00000237798	155.318	-0.41975	0.222119	-1.88975	0.058791	0.311841
ENSG00000260269.5	NA	ENSG00000260269	251.805	0.421011	0.22279	1.88972	0.0587951	0.311841
ENSG00000276687.1	NA	ENSG00000276687	2.63031	3.23791	1.71356	1.88958	0.0588139
ENSG00000290095.1	NA	ENSG00000290095	7.41351	-1.43953	0.761893	-1.88941	0.0588369
ENSG00000270141.3	NA	TERC	514.115	0.437095	0.2314	1.88892	0.0589031	0.31214
ENSG00000290863.1	NA	ENSG00000290863	9.17002	-1.25096	0.662515	-1.8882	0.0589985
ENSG00000224504.2	101929662	ENSG00000224504	6.17959	-1.67414	0.886849	-1.88774	0.0590614
ENSG00000213599.10	100526830	SLX1A-SULT1A3	1511.21	0.295187	0.156385	1.88756	0.0590852	0.312831
ENSG00000258017.3	NA	TUBA1B-AS1	8125.65	-0.384803	0.203984	-1.88644	0.0592357	0.313354
ENSG00000249753.2	NA	ENSG00000249753	11.2274	1.20144	0.63696	1.8862	0.0592675
ENSG00000287486.1	NA	ENSG00000287486	15.4477	-0.944018	0.500508	-1.88612	0.0592791
ENSG00000254810.2	NA	ENSG00000254810	5.09412	-1.93963	1.02847	-1.88594	0.0593031
ENSG00000265671.1	NA	ENSG00000265671	2.40009	-2.95257	1.56583	-1.88563	0.0593449
ENSG00000267980.1	NA	ENSG00000267980	129.354	0.462301	0.245203	1.88538	0.0593784	0.313835
ENSG00000253505.4	124901880	LINC02949	5.17271	-1.57423	0.835064	-1.88516	0.0594089
ENSG00000258592.1	NA	LINC03059	7.78947	-1.51192	0.802083	-1.88499	0.0594317
ENSG00000250592.1	NA	ENSG00000250592	5.68618	2.80252	1.48695	1.88474	0.0594643
ENSG00000271984.1	NA	ENSG00000271984	613.289	0.39962	0.21212	1.88393	0.0595739	0.313855
ENSG00000226363.4	NA	HAGLROS	8.08166	1.79611	0.953496	1.88371	0.059604
ENSG00000289469.2	105374101	ENSG00000289469	41.3854	0.676771	0.359287	1.88365	0.0596126	0.313855
ENSG00000282860.1	NA	ENSG00000282860	33.4672	0.698188	0.370692	1.88347	0.0596366	0.313855
ENSG00000268636.1	NA	ENSG00000268636	111.59	0.530801	0.281822	1.88346	0.0596376	0.313855
ENSG00000291207.1	641977	ENSG00000291207	583.707	0.280692	0.149079	1.88284	0.0597225	0.313855
ENSG00000293514.1	NA	CUTALP	902.493	-0.312888	0.166189	-1.88273	0.0597375	0.313855
ENSG00000268191.1	NA	ENSG00000268191	77.848	-0.557196	0.295962	-1.88266	0.059746	0.313855
ENSG00000235499.1	NA	ENSG00000235499	105.667	0.457932	0.243334	1.88191	0.0598487	0.313855
ENSG00000286710.1	116435278	ENSG00000286710	24.3075	-1.03568	0.550409	-1.88165	0.0598832	0.313855
ENSG00000273247.7	NA	RAB33B-AS1	306.123	0.330638	0.175729	1.88153	0.0599003	0.313855
ENSG00000287370.1	NA	ENSG00000287370	4	-2.21925	1.17979	-1.88105	0.0599652
ENSG00000271109.2	NA	LINC03049	24.5801	-0.82346	0.437909	-1.88043	0.060049	0.314218
ENSG00000255028.5	NA	ENSG00000255028	4.3479	2.62615	1.39665	1.88033	0.0600638
ENSG00000287968.1	NA	ENSG00000287968	1.97542	-2.56605	1.36476	-1.88022	0.0600777
ENSG00000290234.1	NA	ENSG00000290234	3.15457	-2.35582	1.25301	-1.88014	0.0600896
ENSG00000277715.1	NA	ENSG00000277715	42.3043	0.590589	0.314127	1.8801	0.0600946	0.314218
ENSG00000293256.1	NA	CBX3P2	18.9584	-0.943623	0.501929	-1.87999	0.0601091
ENSG00000259588.1	105370804	ENSG00000259588	2.55819	-2.61348	1.39036	-1.87971	0.0601471
ENSG00000287934.1	NA	ENSG00000287934	494.378	0.356768	0.189806	1.87965	0.060156	0.314218
ENSG00000258779.8	100506172	LINC01568	20.9299	-1.19277	0.634609	-1.87954	0.0601711
ENSG00000235142.12	100422737	LINC02532	30.4235	-1.04656	0.556833	-1.87949	0.0601771	0.314218
ENSG00000267783.3	NA	ENSG00000267783	14.5082	1.25322	0.666802	1.87945	0.0601831
ENSG00000272902.2	100506286	TBC1D8-AS1	29.2806	-0.850972	0.453056	-1.87829	0.0603414	0.314314
ENSG00000249421.2	103689846	ADAMTS19-AS1	8.10782	-1.37371	0.731378	-1.87824	0.060348
ENSG00000293332.1	NA	ENSG00000293332	125.174	0.440972	0.234793	1.87813	0.0603636	0.314314
ENSG00000254873.1	NA	ENSG00000254873	1145.66	0.382875	0.203866	1.87807	0.0603715	0.314314
ENSG00000251616.1	NA	ENSG00000251616	3.13507	-2.67727	1.42555	-1.87806	0.0603735
ENSG00000262454.4	100129781	MIR193BHG	64.1928	0.545674	0.290594	1.87779	0.0604097	0.314314
ENSG00000248510.2	NA	LINC02267	4.17263	-2.2154	1.17984	-1.87772	0.0604192
ENSG00000260565.9	NA	ERVK13-1	2090.48	0.355463	0.18936	1.87717	0.0604941	0.314314
ENSG00000279696.1	NA	ENSG00000279696	303.893	0.393564	0.209668	1.87708	0.0605068	0.314314
ENSG00000234147.4	NA	ENSG00000234147	150.401	-0.431527	0.229961	-1.87652	0.0605838	0.314444
ENSG00000287687.2	102724482	ENSG00000287687	10.4774	-1.16617	0.62198	-1.87493	0.0608029
ENSG00000289016.1	NA	ENSG00000289016	4.71119	-1.87474	1.00017	-1.87442	0.060872
ENSG00000229275.1	NA	ENSG00000229275	2.17016	-2.72854	1.45572	-1.87436	0.0608809
ENSG00000261327.5	NA	ENSG00000261327	6.24564	-1.61771	0.863125	-1.87425	0.0608964
ENSG00000250909.1	NA	ENSG00000250909	256.97	0.427882	0.228318	1.87406	0.0609221	0.315929
ENSG00000287043.1	NA	ENSG00000287043	5.8319	-1.61062	0.859729	-1.8734	0.0610127
ENSG00000290956.1	100421577	FAM21EP	51.5004	0.544451	0.290679	1.87303	0.0610637	0.316393
ENSG00000231509.1	NA	ENSG00000231509	6.2546	1.73047	0.924129	1.87254	0.0611319
ENSG00000289579.1	NA	ENSG00000289579	30.5866	0.689893	0.36843	1.87252	0.0611347	0.31649
ENSG00000232233.1	102724699	LINC02043	8.80926	-1.23109	0.657527	-1.87231	0.0611641
ENSG00000258203.5	NA	ENSG00000258203	6.70612	-1.7006	0.908396	-1.87209	0.0611936
ENSG00000255680.1	NA	ENSG00000255680	204.365	0.489687	0.261633	1.87166	0.0612537	0.316835
ENSG00000260645.2	NA	ENSG00000260645	44.3977	0.598992	0.32016	1.87092	0.0613567	0.317097
ENSG00000273265.1	100506036	CNNM3-DT	19.4565	0.932482	0.498559	1.87036	0.0614344
ENSG00000289445.2	NA	ENSG00000289445	3.57694	-2.07421	1.10929	-1.86985	0.0615042
ENSG00000285608.1	NA	ENSG00000285608	1513.54	0.371344	0.19863	1.86952	0.0615503	0.317295
ENSG00000278730.1	NA	ENSG00000278730	2935.61	0.357609	0.191292	1.86944	0.0615623	0.317295
ENSG00000233849.1	NA	ENSG00000233849	55.6213	0.639963	0.342377	1.86918	0.0615981	0.317295
ENSG00000289182.1	NA	ENSG00000289182	134.7	0.408282	0.218434	1.86913	0.0616046	0.317295
ENSG00000288940.1	NA	ENSG00000288940	13.2296	-1.00854	0.539613	-1.869	0.0616221
ENSG00000259312.1	NA	ENSG00000259312	2.35781	-3.33783	1.78593	-1.86895	0.0616293
ENSG00000204625.10	10255	HCG9	14.5119	1.03488	0.553745	1.86888	0.0616392
ENSG00000260402.1	NA	ENSG00000260402	3.12926	-2.5384	1.35856	-1.86845	0.0616988
ENSG00000279125.1	NA	ENSG00000279125	0.905211	-4.68989	2.51092	-1.8678	0.0617904
ENSG00000255247.1	105369525	NECTIN1-AS1	12.4164	1.46908	0.786724	1.86734	0.0618537
ENSG00000233392.5	200772	UICLM	17.7275	-0.894769	0.479308	-1.86679	0.0619303
ENSG00000288947.2	NA	ENSG00000288947	232.398	0.481458	0.257952	1.86646	0.0619764	0.31841
ENSG00000259017.1	NA	ENSG00000259017	42.279	-0.855295	0.458307	-1.86621	0.0620126	0.31841
ENSG00000188693.8	613126	CYP51A1-AS1	64.03	-0.526304	0.282036	-1.86609	0.062029	0.31841
ENSG00000225489.9	NA	LINC02851	31.5087	-0.770285	0.412784	-1.86607	0.0620313	0.31841
ENSG00000225756.1	138948	DBH-AS1	840.335	-0.351519	0.188461	-1.86521	0.0621526	0.318513
ENSG00000265688.2	92659	MILIP	233.225	0.413491	0.22169	1.86518	0.0621566	0.318513
ENSG00000232194.1	NA	ENSG00000232194	5.93648	1.63094	0.87457	1.86485	0.0622022
ENSG00000287980.1	105378930	ENSG00000287980	3.29458	-2.23177	1.19685	-1.86471	0.0622218
ENSG00000224445.3	101928270	LINC01708	3.94845	-2.28617	1.22603	-1.86469	0.0622244
ENSG00000231310.3	100874217	TBL1XR1-AS1	453.54	-0.322233	0.172819	-1.86457	0.0622422	0.318682
ENSG00000224322.2	NA	ENSG00000224322	7.15814	-1.45498	0.780543	-1.86406	0.0623136
ENSG00000288948.1	NA	ENSG00000288948	106.071	0.513964	0.275735	1.86398	0.0623246	0.318835
ENSG00000284616.1	NA	ENSG00000284616	3.10944	-2.23199	1.19768	-1.8636	0.0623777
ENSG00000258489.4	NA	ENSG00000258489	4.34875	-2.00668	1.07698	-1.86324	0.0624283
ENSG00000290664.1	NA	ENSG00000290664	4.41347	-1.95652	1.05058	-1.86233	0.0625573
ENSG00000224819.2	NA	ENSG00000224819	14.3426	-1.3122	0.704861	-1.86164	0.0626537
ENSG00000223911.1	NA	ENSG00000223911	102.285	0.50973	0.273809	1.86162	0.0626564	0.320262
ENSG00000285701.1	NA	ENSG00000285701	7.22244	1.98858	1.06855	1.861	0.0627438
ENSG00000268047.1	NA	ENSG00000268047	477.392	0.356132	0.19138	1.86087	0.0627631	0.320537
ENSG00000228235.1	NA	ENSG00000228235	4.41378	-2.04206	1.09767	-1.86036	0.062835
ENSG00000259469.1	NA	ENSG00000259469	6.24746	-1.59064	0.855044	-1.86031	0.062842
ENSG00000287038.3	NA	ENSG00000287038	137.368	-0.438471	0.235747	-1.85992	0.0628966	0.320947
ENSG00000286378.1	NA	ENSG00000286378	11.1572	-1.15695	0.6221	-1.85975	0.0629203
ENSG00000281365.1	NA	ENSG00000281365	4.96202	-1.83445	0.986531	-1.8595	0.0629565
ENSG00000232234.4	NA	ENSG00000232234	14.64	-1.19153	0.640787	-1.85948	0.0629588
ENSG00000261118.1	NA	ENSG00000261118	48.9685	0.672696	0.361791	1.85935	0.0629777	0.321011
ENSG00000228812.9	101928158	LAMA5-AS1	237.833	0.419809	0.225838	1.8589	0.0630419	0.321011
ENSG00000241728.5	NA	ENSG00000241728	114.261	0.465444	0.250412	1.85871	0.0630681	0.321011
ENSG00000260750.7	NA	ENSG00000260750	15.4075	-1.19381	0.642283	-1.85869	0.0630709
ENSG00000287464.1	NA	ENSG00000287464	3.53378	-2.0686	1.11297	-1.85863	0.0630791
ENSG00000238195.1	NA	ENSG00000238195	1.50495	-3.71579	2.00099	-1.85698	0.0633144
ENSG00000272072.1	NA	ENSG00000272072	97.5802	0.454193	0.244598	1.8569	0.0633255	0.321966
ENSG00000286823.1	NA	ENSG00000286823	3.36054	-2.08516	1.12301	-1.85675	0.0633464
ENSG00000289289.2	NA	ENSG00000289289	3.11152	-2.33067	1.25572	-1.85604	0.0634484
ENSG00000272800.3	NA	ENSG00000272800	29.1936	0.791864	0.426735	1.85563	0.063506	0.321966
ENSG00000279119.1	NA	ENSG00000279119	487.491	0.377636	0.203514	1.85558	0.0635141	0.321966
ENSG00000250903.11	100508120	GMDS-DT	357.952	0.359296	0.193635	1.85554	0.0635194	0.321966
ENSG00000254802.1	NA	ENSG00000254802	3.18609	-2.12859	1.14719	-1.85548	0.0635277
ENSG00000256443.1	NA	ENSG00000256443	106.681	-0.506924	0.27324	-1.85524	0.0635626	0.321966
ENSG00000233030.2	124904411	ENSG00000233030	98.3809	0.453514	0.244462	1.85515	0.0635745	0.321966
ENSG00000270661.1	NA	ENSG00000270661	8.14225	-1.37988	0.743937	-1.85484	0.0636191
ENSG00000286537.1	NA	ENSG00000286537	1.43494	-3.97529	2.14323	-1.85481	0.0636229
ENSG00000248685.6	NA	LINC02484	8.41981	-1.40928	0.759929	-1.85449	0.063669
ENSG00000286641.1	124900881	ENSG00000286641	9.62883	-1.43428	0.773463	-1.85436	0.0636874
ENSG00000237523.2	439990	LINC00857	9.04619	-1.36957	0.738696	-1.85403	0.0637345
ENSG00000226433.2	NA	ENSG00000226433	1.84557	-3.08791	1.66584	-1.85366	0.0637874
ENSG00000284600.1	NA	ENSG00000284600	51.2163	-0.558181	0.301126	-1.85365	0.0637896	0.322785
ENSG00000257265.1	NA	ENSG00000257265	6.09142	-1.81391	0.978776	-1.85325	0.0638472
ENSG00000224177.8	100874055	LINC00570	13.9696	-1.41395	0.76304	-1.85305	0.0638756
ENSG00000240766.1	NA	PLCXD2-AS1	8.78978	-1.17649	0.635128	-1.85237	0.0639733
ENSG00000250632.1	100133461	LINC02171	3.23536	-2.65923	1.43568	-1.85225	0.06399
ENSG00000287767.1	NA	ENSG00000287767	3.8343	-1.74761	0.943558	-1.85215	0.0640047
ENSG00000232986.1	NA	ENSG00000232986	2.32726	-2.60295	1.40538	-1.85213	0.0640068
ENSG00000281491.1	101926900	DNAJB5-DT	10.9004	1.3908	0.751071	1.85176	0.06406
ENSG00000289303.2	NA	ENSG00000289303	63.5696	0.485626	0.262293	1.85146	0.0641028	0.323504
ENSG00000235121.1	NA	ENSG00000235121	36.8713	0.736883	0.398043	1.85127	0.0641313	0.323504
ENSG00000289412.2	NA	ENSG00000289412	22.7391	0.951636	0.514063	1.8512	0.0641402	0.323504
ENSG00000246225.7	NA	ENSG00000246225	28.4831	-0.83393	0.450489	-1.85117	0.0641454	0.323504
ENSG00000225337.1	NA	ENSG00000225337	2.99208	-2.57846	1.39295	-1.85108	0.0641583
ENSG00000236457.1	NA	ENSG00000236457	6.24365	-1.56848	0.847419	-1.85089	0.064185
ENSG00000288898.1	124906119	ENSG00000288898	10.8242	1.25761	0.679476	1.85085	0.0641906
ENSG00000266527.1	NA	ENSG00000266527	49.5224	0.554378	0.299543	1.85074	0.0642066	0.323544
ENSG00000231863.2	NA	ENSG00000231863	12.121	-1.31409	0.710192	-1.85033	0.0642663
ENSG00000231178.3	NA	ENSG00000231178	3.12597	-2.28602	1.23553	-1.85023	0.0642803
ENSG00000232121.1	NA	ENSG00000232121	1.38904	-3.71018	2.00579	-1.84973	0.0643523
ENSG00000260492.3	NA	CISTR	7.05579	-1.74711	0.944551	-1.84967	0.0643608
ENSG00000286712.1	NA	ENSG00000286712	3.89853	-1.93397	1.04565	-1.84955	0.0643788
ENSG00000260807.8	115804232	CEROX1	20.142	-0.995017	0.538011	-1.84943	0.0643951
ENSG00000265542.5	NA	ENSG00000265542	8.54055	-1.35631	0.733907	-1.84806	0.0645932
ENSG00000242147.3	102723629	LASTR	34.9651	-0.762193	0.412459	-1.84792	0.0646133	0.325182
ENSG00000256469.1	NA	ENSG00000256469	204.186	0.50854	0.275222	1.84775	0.0646392	0.325182
ENSG00000214773.1	NA	ENSG00000214773	47.7524	0.557586	0.301914	1.84684	0.0647709	0.325574
ENSG00000229330.2	NA	ENSG00000229330	12.5291	1.24354	0.673452	1.84651	0.0648177
ENSG00000259353.1	NA	ENSG00000259353	38.5238	0.699062	0.378639	1.84625	0.0648564	0.325734
ENSG00000230523.1	101928460	LINC01756	15.6726	-1.08484	0.587682	-1.84596	0.0648979
ENSG00000254584.2	100506675	LINC03031	2.76123	-2.31771	1.25603	-1.84527	0.0649984
ENSG00000223716.2	NA	ENSG00000223716	2.99082	-2.36808	1.28355	-1.84495	0.0650454
ENSG00000287268.1	NA	ENSG00000287268	16.2424	-0.966312	0.523803	-1.8448	0.0650667
ENSG00000285184.5	NA	ENSG00000285184	142.098	0.385082	0.208839	1.84392	0.0651954	0.327036
ENSG00000287747.1	124901872	ENSG00000287747	4.08277	-1.81418	0.983876	-1.84391	0.0651962
ENSG00000290544.1	NA	ENSG00000290544	9.59613	1.23968	0.672351	1.84379	0.0652131
ENSG00000224843.8	100133205	LINC00240	54.5385	0.520918	0.282581	1.84343	0.065266	0.327036
ENSG00000284948.1	254896	ENSG00000284948	76.1582	-0.544479	0.295374	-1.84335	0.0652776	0.327036
ENSG00000287047.1	105378473	ENSG00000287047	8.0391	-1.4012	0.760167	-1.84328	0.0652879
ENSG00000214783.9	84820	POLR2J4	467.098	-0.333608	0.18104	-1.84273	0.0653688	0.327222
ENSG00000234688.3	NA	CACNG2-DT	7.49621	1.78133	0.966681	1.84273	0.065369
ENSG00000254044.5	NA	ENSG00000254044	3.60212	-2.01933	1.09633	-1.8419	0.0654904
ENSG00000281371.1	8551	INE2	102.002	0.480254	0.260752	1.84181	0.0655033	0.327399
ENSG00000255310.2	NA	ENSG00000255310	213.538	0.439476	0.238619	1.84175	0.0655122	0.327399
ENSG00000226779.1	NA	NAALADL2-AS2	2.80461	-2.3348	1.26779	-1.84163	0.0655288
ENSG00000237035.1	NA	ENSG00000237035	2.84748	2.92425	1.58826	1.84116	0.0655977
ENSG00000269514.3	NA	ENSG00000269514	101.62	0.409461	0.222396	1.84114	0.0656017	0.327576
ENSG00000290991.1	NA	ENSG00000290991	3.68121	-2.10368	1.14285	-1.84073	0.0656619
ENSG00000236914.4	107984773	LINC01852	18.2428	-0.927152	0.503697	-1.8407	0.0656662
ENSG00000290450.1	NA	ENSG00000290450	403.466	0.377001	0.204817	1.84067	0.0656696	0.327635
ENSG00000266602.2	NA	ENSG00000266602	15.1046	-1.29023	0.701073	-1.84036	0.0657157
ENSG00000227712.3	NA	ENSG00000227712	14.1418	-1.10946	0.602921	-1.84015	0.0657466
ENSG00000231173.1	NA	ENSG00000231173	3.15386	-2.25581	1.22591	-1.84011	0.0657523
ENSG00000269652.1	NA	ENSG00000269652	396.626	0.417009	0.226632	1.84003	0.0657642	0.327635
ENSG00000266988.6	112268408	ENSG00000266988	6.29601	-1.5678	0.852079	-1.83997	0.0657733
ENSG00000227564.3	104355293	LINC00376	3.21048	-2.04637	1.11218	-1.83996	0.0657741
ENSG00000242593.8	NA	ENSG00000242593	223.472	-0.353283	0.192007	-1.83995	0.0657757	0.327635
ENSG00000249497.1	101927207	LINC02075	9.18987	-1.37468	0.747147	-1.8399	0.065783
ENSG00000227803.2	NA	ENSG00000227803	5.59967	-1.70649	0.927572	-1.83974	0.0658071
ENSG00000277310.1	NA	ENSG00000277310	8.4787	1.23117	0.669225	1.83969	0.0658137
ENSG00000279925.1	NA	ENSG00000279925	4.03606	-2.18243	1.18636	-1.83959	0.0658283
ENSG00000293297.1	NA	ENSG00000293297	23.3905	0.762229	0.414432	1.83921	0.0658836	0.327752
ENSG00000242288.9	113939925	BMS1P4-AGAP5	132.322	0.426544	0.231937	1.83905	0.0659075	0.327752
ENSG00000254787.1	NA	ENSG00000254787	2.38129	-2.50903	1.36434	-1.839	0.0659151
ENSG00000250073.4	101929340	ESAM-AS1	74.6004	0.540769	0.294136	1.8385	0.0659893	0.327889
ENSG00000276502.1	NA	ENSG00000276502	1.80059	-2.82717	1.53839	-1.83775	0.0660994
ENSG00000251224.1	NA	CNOT10-AS1	56.5179	0.687587	0.37416	1.83768	0.066109	0.328215
ENSG00000288754.1	NA	ENSG00000288754	8.1505	-1.33448	0.726262	-1.83747	0.0661412
ENSG00000253784.1	NA	ENSG00000253784	2.13282	-3.13535	1.70736	-1.83637	0.0663023
ENSG00000275741.1	NA	ENSG00000275741	40.8572	0.779469	0.42447	1.83633	0.0663082	0.328934
ENSG00000261763.1	NA	ENSG00000261763	9.20219	1.39405	0.759289	1.836	0.0663579
ENSG00000286933.1	NA	ENSG00000286933	6.24353	-1.53916	0.838425	-1.83577	0.0663911
ENSG00000287372.1	NA	ENSG00000287372	7.25807	-1.35573	0.738552	-1.83566	0.0664076
ENSG00000293488.1	NA	CLECL1P	9.84522	-1.11619	0.608155	-1.83537	0.0664506
ENSG00000258140.2	NA	ENSG00000258140	3.87989	-2.2903	1.24798	-1.8352	0.0664765
ENSG00000206142.9	100996335	FAM230H	20.5481	-1.01765	0.554663	-1.83472	0.0665476
ENSG00000290046.1	NA	ENSG00000290046	26.251	0.722665	0.39404	1.83399	0.0666557	0.330388
ENSG00000224649.1	NA	ENSG00000224649	1.86299	-2.78196	1.51715	-1.83367	0.0667035
ENSG00000265751.1	NA	ENSG00000265751	3.47222	-2.26986	1.23795	-1.83357	0.0667177
[truncated: 18,054 more rows]

## Sheet: Significant genes
Table S6: Human reference genome based differential gene expression (S_100_9hr vs. S_50_9hr)
Ensembl ID	Entrez ID	Gene Symbol	baseMean	log2FoldChange	lfcSE	stat	pvalue	padj
ENSG00000235464.1	NA	ENSG00000235464	2.62717	-5.99386	1.6645	-3.60099	0.000317005
ENSG00000287793.1	NA	ENSG00000287793	1.84848	-5.51452	1.81594	-3.03674	0.00239153
ENSG00000227336.1	NA	LINC00434	1.49296	-5.27107	1.89219	-2.7857	0.00534126
ENSG00000224095.1	105373519	LINC01935	1.89976	-5.20558	1.65383	-3.1476	0.00164619
ENSG00000277228.1	NA	ENSG00000277228	1.32162	-5.17805	1.91085	-2.70982	0.00673205
ENSG00000289974.1	NA	ENSG00000289974	2.92413	-4.99731	1.74486	-2.86402	0.00418306
ENSG00000285689.1	NA	ENSG00000285689	1.65649	-4.96871	1.83846	-2.70264	0.00687903
ENSG00000228226.1	NA	ENSG00000228226	1.49653	-4.96362	1.95338	-2.54104	0.0110524
ENSG00000261856.1	101927348	LINC02186	2.73523	-4.94864	1.64899	-3.00102	0.00269081
ENSG00000232964.2	101927553	LINC01737	1.16325	-4.94442	2.12332	-2.32863	0.0198788
ENSG00000253959.1	107986480	LINC01863	1.66398	-4.92678	1.78733	-2.75651	0.00584222
ENSG00000259837.1	388456	LINC01904	1.99857	-4.88539	1.67793	-2.91156	0.00359627
ENSG00000224250.1	NA	ENSG00000224250	2.82336	-4.85828	1.59131	-3.053	0.00226567
ENSG00000248799.1	NA	ENSG00000248799	1.9141	-4.81804	1.82626	-2.6382	0.0083348
ENSG00000248300.1	105374484	LINC02360	1.94934	-4.81708	1.79035	-2.69059	0.00713265
ENSG00000229401.1	106660610	MIR5689HG	2.02239	-4.70539	1.72003	-2.73565	0.00622577
ENSG00000279703.1	NA	ENSG00000279703	0.985767	-4.67765	2.30628	-2.02822	0.0425375
ENSG00000254261.1	NA	ENSG00000254261	1.92433	-4.64239	1.87265	-2.47905	0.0131733
ENSG00000248484.1	NA	ENSG00000248484	1.50575	-4.58369	1.80953	-2.53309	0.0113063
ENSG00000279913.1	NA	ENSG00000279913	1.40469	-4.58204	1.82421	-2.51179	0.012012
ENSG00000230153.5	NA	LINC02927	2.11938	-4.56959	1.73442	-2.63466	0.00842228
ENSG00000226681.1	124907913	ENSG00000226681	1.26589	-4.56941	1.95861	-2.33299	0.0196489
ENSG00000236385.1	NA	ENSG00000236385	2.11046	-4.55982	1.72304	-2.64638	0.0081358
ENSG00000234752.1	105755953	LINC02676	2.23736	-4.54741	1.67457	-2.71557	0.0066161
ENSG00000229711.1	NA	ENSG00000229711	1.61075	-4.54366	1.84944	-2.45677	0.0140192
ENSG00000258772.1	NA	ENSG00000258772	1.36003	-4.54152	2.00589	-2.26409	0.0235688
ENSG00000289195.1	NA	ENSG00000289195	1.58182	-4.50444	1.85128	-2.43315	0.0149682
ENSG00000268833.1	NA	ENSG00000268833	2.12731	-4.4268	1.74269	-2.54022	0.0110784
ENSG00000260741.1	NA	ENSG00000260741	2.26676	-4.41585	1.80784	-2.44262	0.0145812
ENSG00000254864.1	NA	ENSG00000254864	2.77026	-4.40162	1.52647	-2.88353	0.00393246
ENSG00000230285.1	NA	ENSG00000230285	1.22261	-4.40126	1.96453	-2.24036	0.0250675
ENSG00000226032.2	NA	ENSG00000226032	0.81969	-4.3658	2.22736	-1.96007	0.0499872
ENSG00000263520.1	105827617	LINC02563	2.3493	-4.32274	1.69407	-2.55169	0.0107203
ENSG00000257429.1	NA	ENSG00000257429	1.79488	-4.31947	1.92548	-2.24333	0.0248758
ENSG00000237921.2	NA	ENSG00000237921	2.72527	-4.26607	1.7739	-2.40491	0.0161766
ENSG00000286775.1	NA	ENSG00000286775	1.61066	-4.21022	1.95351	-2.15521	0.0311453
ENSG00000248634.1	NA	ENSG00000248634	1.03386	-4.16098	2.06057	-2.01933	0.0434524
ENSG00000289832.1	NA	ENSG00000289832	4.99681	-4.14709	1.30071	-3.18834	0.00143093
ENSG00000255494.2	101409254	LINC00681	1.76816	-4.14388	1.88421	-2.19927	0.0278589
ENSG00000289962.1	NA	ENSG00000289962	1.93259	-4.10883	1.73253	-2.37158	0.0177124
ENSG00000226172.2	105378933	ENSG00000226172	1.54747	-4.1012	1.9811	-2.07016	0.0384374
ENSG00000256077.5	NA	LINC02442	2.31378	-4.05887	1.70399	-2.38198	0.0172198
ENSG00000257025.1	NA	ENSG00000257025	1.81168	-4.05172	1.94911	-2.07876	0.0376398
ENSG00000286394.1	NA	ENSG00000286394	2.3917	-4.03917	1.60439	-2.51758	0.0118165
ENSG00000223351.5	100874221	ZNF385D-AS2	1.97762	-4.03847	1.72369	-2.34293	0.0191332
ENSG00000232465.1	NA	ENSG00000232465	1.89157	-3.95482	1.68208	-2.35115	0.0187153
ENSG00000251506.1	NA	ENSG00000251506	1.38515	-3.90718	1.95013	-2.00355	0.0451186
ENSG00000290704.1	112268117	ENSG00000290704	1.38057	-3.8999	1.87809	-2.07653	0.037845
ENSG00000290996.1	245935	DEFB122	1.71466	-3.87757	1.90112	-2.03962	0.0413882
ENSG00000236129.1	NA	ENSG00000236129	2.26186	-3.85158	1.67996	-2.29267	0.0218673
ENSG00000228539.1	NA	ENSG00000228539	3.36807	-3.83699	1.48248	-2.58823	0.00964707
ENSG00000270052.1	NA	ENSG00000270052	4.92726	-3.83096	1.30504	-2.93552	0.00332989
ENSG00000280419.1	NA	ENSG00000280419	2.27487	-3.78824	1.68497	-2.24825	0.0245601
ENSG00000249688.1	NA	ENSG00000249688	1.66721	-3.77437	1.78197	-2.11808	0.0341679
ENSG00000205636.3	100113404	LINC00583	1.60222	-3.76736	1.84325	-2.04387	0.0409666
ENSG00000288566.1	NA	ENSG00000288566	2.12832	-3.74745	1.66071	-2.25653	0.0240374
ENSG00000288740.1	NA	ENSG00000288740	2.34209	-3.74309	1.74874	-2.14045	0.0323186
ENSG00000257124.2	NA	ENSG00000257124	1.63406	-3.70378	1.74587	-2.12145	0.033884
ENSG00000286398.1	NA	ENSG00000286398	1.95058	-3.70023	1.69664	-2.18092	0.0291895
ENSG00000253960.1	NA	ENSG00000253960	1.88613	-3.67376	1.82483	-2.0132	0.0440933
ENSG00000225970.1	NA	ENSG00000225970	1.85574	-3.65529	1.58621	-2.30442	0.0211989
ENSG00000287198.1	NA	ENSG00000287198	2.44922	-3.63056	1.60042	-2.2685	0.0232986
ENSG00000227743.2	NA	ENSG00000227743	2.63575	-3.5858	1.66773	-2.15011	0.0315467
ENSG00000280444.1	NA	ENSG00000280444	1.66128	-3.5231	1.68217	-2.09438	0.0362262
ENSG00000259846.1	NA	ENSG00000259846	2.84436	-3.49681	1.53085	-2.28422	0.0223585
ENSG00000240915.2	NA	ENSG00000240915	3.52809	-3.49023	1.25926	-2.77165	0.00557722
ENSG00000293145.1	NA	ENSG00000293145	1.94235	-3.47353	1.66572	-2.08531	0.0370411
ENSG00000259282.5	100652749	SPATA8-AS1	3.23444	-3.4509	1.48278	-2.32732	0.0199482
ENSG00000262445.3	NA	ENSG00000262445	3.28757	-3.43593	1.27869	-2.68708	0.00720798
ENSG00000278923.2	NA	ENSG00000278923	1.63548	-3.41203	1.67572	-2.03616	0.0417343
ENSG00000250905.1	NA	ENSG00000250905	1.61078	-3.36584	1.69078	-1.9907	0.0465137
ENSG00000290702.1	NA	ENSG00000290702	3.30301	-3.3269	1.32535	-2.5102	0.0120663
ENSG00000237407.1	NA	ENSG00000237407	3.01858	-3.31994	1.28256	-2.58853	0.00963869
ENSG00000286344.1	105378531	ENSG00000286344	2.20395	-3.31925	1.66043	-1.99902	0.0456059
ENSG00000229025.1	NA	ENSG00000229025	2.13316	-3.31755	1.64252	-2.01979	0.0434051
ENSG00000289052.1	NA	ENSG00000289052	3.10759	-3.28849	1.43255	-2.29555	0.0217017
ENSG00000289450.2	101927995	ENSG00000289450	6.59399	-3.28453	0.836002	-3.92885	8.53523e-05
ENSG00000225811.1	NA	ENSG00000225811	2.8523	-3.26175	1.31591	-2.4787	0.0131861
ENSG00000226927.1	NA	ENSG00000226927	2.4077	-3.25578	1.60689	-2.02614	0.0427504
ENSG00000259036.1	NA	ENSG00000259036	3.32294	-3.23703	1.25973	-2.56962	0.010181
ENSG00000231405.1	NA	ENSG00000231405	2.20915	-3.22347	1.53552	-2.09926	0.0357936
ENSG00000280335.1	NA	ENSG00000280335	2.48898	-3.22265	1.52981	-2.10657	0.0351549
ENSG00000236961.1	NA	ENSG00000236961	2.23769	-3.22191	1.42098	-2.26738	0.0233668
ENSG00000286351.2	NA	ENSG00000286351	2.35638	-3.21037	1.56121	-2.05633	0.0397507
ENSG00000253679.1	105375679	LINC02844	2.63474	-3.19133	1.4498	-2.20123	0.02772
ENSG00000279140.1	NA	ENSG00000279140	3.42482	-3.14413	1.4819	-2.12169	0.033864
ENSG00000287024.1	NA	ENSG00000287024	2.13295	-3.1201	1.4556	-2.14352	0.0320718
ENSG00000258214.1	NA	ENSG00000258214	1.8802	-3.12	1.50555	-2.07233	0.0382343
ENSG00000257879.1	NA	ENSG00000257879	3.21131	-3.11491	1.4484	-2.15059	0.0315087
ENSG00000286769.1	NA	ENSG00000286769	3.17937	-3.09484	1.37556	-2.24988	0.0244566
ENSG00000286658.1	124901632	ENSG00000286658	3.2317	-3.09062	1.42627	-2.16693	0.0302402
ENSG00000259196.1	NA	HMBOX1-IT1	2.75541	-3.05439	1.36776	-2.23313	0.0255405
ENSG00000293058.1	NA	ENSG00000293058	3.64973	-3.04762	1.18018	-2.58234	0.00981336
ENSG00000279729.1	NA	ENSG00000279729	2.62024	-3.02857	1.49256	-2.02911	0.0424474
ENSG00000229960.1	NA	ENSG00000229960	2.50977	-3.02126	1.49419	-2.022	0.0431761
ENSG00000272279.1	NA	ENSG00000272279	1.99194	-3.00704	1.49795	-2.00743	0.0447035
ENSG00000288578.1	105369292	ENSG00000288578	2.01257	-3.00361	1.5161	-1.98115	0.0475747
ENSG00000274441.1	NA	ENSG00000274441	3.53737	-2.99733	1.15336	-2.59877	0.00935588
ENSG00000205300.3	NA	ENSG00000205300	3.76672	-2.9965	1.30563	-2.29507	0.0217293
ENSG00000258517.3	NA	ENSG00000258517	4.18293	-2.99128	1.52003	-1.96791	0.0490782
ENSG00000238131.2	107986739	LINC02854	4.07809	-2.96986	1.08371	-2.74047	0.00613512
ENSG00000251219.2	100874276	LINC01217	5.6557	-2.96476	1.08863	-2.72338	0.0064617
ENSG00000228478.1	NA	ENSG00000228478	2.94806	-2.95494	1.47786	-1.99947	0.0455573
ENSG00000280989.2	100874531	LINC00581	7.33667	-2.9475	0.908259	-3.24523	0.00117357
ENSG00000234238.2	NA	ENSG00000234238	3.9767	-2.93719	1.09446	-2.68368	0.00728162
ENSG00000253207.3	NA	ENSG00000253207	2.35495	-2.8839	1.43044	-2.0161	0.0437898
ENSG00000229671.3	NA	LINC01150	6.09461	-2.88359	0.940634	-3.06558	0.00217249
ENSG00000260972.1	NA	ENSG00000260972	2.65862	-2.87903	1.38753	-2.07494	0.0379924
ENSG00000229403.1	NA	ENSG00000229403	2.08026	-2.86751	1.42827	-2.00768	0.044677
ENSG00000285727.1	NA	ENSG00000285727	3.7612	-2.85414	1.27441	-2.23958	0.0251182
ENSG00000236437.2	NA	LINC02151	61.4332	-2.85072	0.351794	-8.10339	5.34498e-16	8.09364e-13
ENSG00000257781.1	NA	ENSG00000257781	2.7629	-2.84508	1.42915	-1.99076	0.0465076
ENSG00000236856.1	NA	ENSG00000236856	2.68	-2.82187	1.3024	-2.16668	0.0302594
ENSG00000287921.1	NA	ENSG00000287921	5.04501	-2.81688	1.02325	-2.75289	0.00590719
ENSG00000285971.1	NA	ENSG00000285971	5.3394	-2.81527	0.97788	-2.87895	0.00398996
ENSG00000253682.2	105375638	ENSG00000253682	4.56814	-2.80967	1.08789	-2.58267	0.00980377
ENSG00000223669.1	NA	ENSG00000223669	4.24483	-2.79947	1.14624	-2.4423	0.0145942
ENSG00000258478.1	NA	ENSG00000258478	2.38347	-2.79228	1.23758	-2.25624	0.0240554
ENSG00000234384.1	NA	LINC01049	2.95832	-2.79157	1.29982	-2.14766	0.0317405
ENSG00000256564.1	NA	ENSG00000256564	3.92543	-2.77244	1.33536	-2.07617	0.0378779
ENSG00000232504.5	NA	ST3GAL5-AS1	4.21965	-2.77001	1.03079	-2.68727	0.00720394
ENSG00000282728.1	NA	PGR-AS1	5.49988	-2.76758	0.9884	-2.80006	0.0051093
ENSG00000233730.2	105378916	LINC01765	3.23747	-2.74532	1.18687	-2.31308	0.0207182
ENSG00000289518.1	NA	ENSG00000289518	2.71482	-2.741	1.26242	-2.17123	0.029914
ENSG00000227338.2	NA	ENSG00000227338	3.25555	-2.73705	1.371	-1.99638	0.0458921
ENSG00000281849.3	NA	ENSG00000281849	2.7248	-2.73442	1.20017	-2.27837	0.0227044
ENSG00000292349.1	NA	ENSG00000292349	2.7248	-2.73442	1.20017	-2.27837	0.0227044
ENSG00000280296.1	NA	ENSG00000280296	3.25583	-2.70699	1.32007	-2.05064	0.0403016
ENSG00000235070.3	NA	ENSG00000235070	6.06316	-2.70441	1.16855	-2.31432	0.02065
ENSG00000260064.1	NA	ENSG00000260064	2.40426	-2.70188	1.36207	-1.98366	0.0472932
ENSG00000261816.1	NA	ENSG00000261816	5.61835	-2.6995	0.965695	-2.7954	0.00518362
ENSG00000255032.1	NA	TSPAN18-AS1	6.31367	-2.69625	1.3144	-2.05133	0.0402353
ENSG00000285709.1	NA	ENSG00000285709	2.53284	-2.69603	1.34089	-2.01063	0.0443644
ENSG00000287668.1	NA	ENSG00000287668	3.57807	-2.67134	1.16995	-2.2833	0.0224126
ENSG00000257904.1	NA	ENSG00000257904	3.04627	-2.67087	1.26075	-2.11848	0.0341342
ENSG00000288034.1	124903376	ENSG00000288034	4.0298	-2.66569	1.17471	-2.26923	0.0232545
ENSG00000248215.6	NA	LINC02505	5.69411	-2.66197	0.935509	-2.84548	0.0044345
ENSG00000279087.1	NA	ENSG00000279087	2.39576	-2.65422	1.3183	-2.01336	0.0440767
ENSG00000287139.1	NA	ENSG00000287139	3.75966	-2.64044	1.05806	-2.49556	0.0125759
ENSG00000225391.5	100294720	NHEG1	19.4697	-2.63221	0.587774	-4.47826	7.52526e-06
ENSG00000253778.1	NA	ENSG00000253778	2.30207	-2.62781	1.24984	-2.10251	0.0355083
ENSG00000248730.1	100852408	EGFLAM-AS4	5.25009	-2.62484	0.912653	-2.87605	0.00402685
ENSG00000288959.1	NA	ENSG00000288959	4.8744	-2.59644	1.07651	-2.41191	0.0158694
ENSG00000254297.1	NA	ENSG00000254297	3.55067	-2.58168	1.11948	-2.30613	0.0211033
ENSG00000287775.1	124900818	ENSG00000287775	2.87556	-2.57957	1.18796	-2.17143	0.029899
ENSG00000287209.2	NA	ENSG00000287209	13.6516	-2.55231	0.683053	-3.73662	0.000186513
ENSG00000288732.2	NA	ENSG00000288732	3.09554	-2.54798	1.20951	-2.10662	0.0351507
ENSG00000224330.2	NA	ENSG00000224330	4.05007	-2.54711	1.1127	-2.28911	0.0220727
ENSG00000259708.1	NA	DNAJA4-DT	2.98707	-2.54271	1.23264	-2.06282	0.0391298
ENSG00000236531.2	NA	ENSG00000236531	3.6779	-2.53916	1.22814	-2.06747	0.0386894
ENSG00000225542.2	100874216	ZNF385D-AS1	3.42838	-2.5331	1.09258	-2.31845	0.0204246
ENSG00000241667.1	NA	ENSG00000241667	2.64064	-2.52915	1.26624	-1.99737	0.0457853
ENSG00000279676.1	NA	ENSG00000279676	4.14861	-2.52883	1.12444	-2.24897	0.0245146
ENSG00000267109.1	NA	ENSG00000267109	2.42046	-2.52745	1.23851	-2.04071	0.0412797
ENSG00000254622.1	399876	NAV2-AS4	3.65695	-2.51642	1.17129	-2.14842	0.0316801
ENSG00000279847.3	389676	LINC02906	3.89664	-2.48508	1.00206	-2.47996	0.0131396
ENSG00000290755.1	284379	ENSG00000290755	3.67973	-2.47819	1.12782	-2.19733	0.0279966
ENSG00000226323.1	NA	ENSG00000226323	4.46483	-2.4713	1.18512	-2.08527	0.037045
ENSG00000279537.1	NA	ENSG00000279537	5.84993	-2.4704	0.92803	-2.66198	0.00776831
ENSG00000233858.4	NA	LINC02599	8.2236	-2.469	0.704962	-3.50232	0.000461223
ENSG00000280423.1	NA	ENSG00000280423	3.68544	-2.4688	1.18984	-2.07491	0.0379953
ENSG00000234464.2	NA	ENSG00000234464	6.54458	-2.46399	1.02199	-2.41098	0.0159097
ENSG00000224810.1	NA	ENSG00000224810	5.18299	-2.4616	1.0381	-2.37126	0.0177275
ENSG00000225106.1	NA	ENSG00000225106	5.65187	-2.46092	0.870904	-2.82571	0.00471753
ENSG00000236817.5	102724446	ENSG00000236817	2.75873	-2.44695	1.22402	-1.99911	0.0455966
ENSG00000285347.1	149684	ENSG00000285347	6.50176	-2.44651	0.931536	-2.62632	0.00863137
ENSG00000288062.1	101929748	ENSG00000288062	6.9849	-2.44126	0.930039	-2.6249	0.00866749
ENSG00000288172.1	NA	ENSG00000288172	3.09906	-2.43241	1.14455	-2.12521	0.0335695
ENSG00000251281.1	NA	ENSG00000251281	4.47958	-2.42367	1.18954	-2.03749	0.0416011
ENSG00000286370.1	NA	ENSG00000286370	3.16522	-2.42116	1.16224	-2.08319	0.0372341
ENSG00000224048.6	101929282	LINC02612	4.10381	-2.42082	1.09612	-2.20854	0.0272069
ENSG00000236466.2	NA	RCAN2-DT	8.39344	-2.41044	0.827272	-2.91372	0.00357152
ENSG00000250971.3	NA	ENSG00000250971	4.25128	-2.393	1.01218	-2.3642	0.0180693
ENSG00000289386.2	107984172	ENSG00000289386	5.59432	-2.37935	1.01545	-2.34316	0.0191211
ENSG00000293146.1	NA	ENSG00000293146	4.60261	-2.37458	1.01869	-2.33101	0.0197529
ENSG00000290836.1	5370	PMCHL2	3.00329	-2.37075	1.1213	-2.11428	0.034491
ENSG00000235902.1	NA	ENSG00000235902	5.40621	-2.36309	0.993172	-2.37934	0.0173439
ENSG00000235123.5	100506492	DSCAM-AS1	4.28569	-2.3629	1.12216	-2.10568	0.0352325
ENSG00000293295.1	NA	ENSG00000293295	5.14478	-2.3602	1.08888	-2.16755	0.0301927
ENSG00000232954.2	106144531	LINC00374	3.42847	-2.33425	1.17213	-1.99146	0.0464307
ENSG00000231768.2	100506795	LINC01354	7.26587	-2.33262	0.825245	-2.82658	0.00470486
ENSG00000237574.1	101927924	LINC01856	7.10742	-2.3137	0.873177	-2.64975	0.00805509
ENSG00000261435.1	NA	ENSG00000261435	4.03954	-2.31149	1.05897	-2.18277	0.0290528
ENSG00000253614.1	286177	ENSG00000253614	6.50505	-2.30621	0.860072	-2.68141	0.00733116
ENSG00000274281.1	NA	ENSG00000274281	4.07291	-2.3062	1.06434	-2.16679	0.0302506
ENSG00000227634.3	102724539	LINC01714	4.5229	-2.30294	1.14148	-2.01751	0.0436428
ENSG00000254943.1	NA	ENSG00000254943	5.90273	-2.29616	0.84419	-2.71995	0.00652914
ENSG00000250378.4	107986453	ENSG00000250378	5.99385	-2.29413	0.984173	-2.33102	0.0197521
ENSG00000279650.1	NA	ENSG00000279650	4.0624	-2.2871	1.09117	-2.09602	0.0360807
ENSG00000225437.6	101929239	PACRG-AS2	3.76398	-2.28554	1.15563	-1.97775	0.0479569
ENSG00000258927.2	NA	ENSG00000258927	6.7589	-2.28367	0.836348	-2.73052	0.00632337
ENSG00000258869.1	100132612	LINC02312	7.92915	-2.28328	0.864304	-2.64175	0.0082479
ENSG00000251216.2	NA	ENSG00000251216	303.606	-2.27771	0.311935	-7.30187	2.83805e-13	2.45572e-10
ENSG00000277987.3	NA	LINC02351	4.67237	-2.27677	1.07179	-2.12427	0.0336475
ENSG00000230023.2	284632	LINC02800	4.47677	-2.27405	1.11764	-2.0347	0.0418813
ENSG00000232655.1	101927526	LINC01656	4.23317	-2.27221	0.953316	-2.38349	0.0171496
ENSG00000253300.2	NA	ENSG00000253300	5.19451	-2.26327	0.966453	-2.34183	0.0191892
ENSG00000290498.1	101928535	ENSG00000290498	6.92369	-2.25639	0.835551	-2.70048	0.00692394
ENSG00000259478.2	NA	ENSG00000259478	4.67394	-2.24978	1.11212	-2.02297	0.043076
ENSG00000272329.1	NA	ENSG00000272329	3.43614	-2.23603	1.102	-2.02907	0.0424513
ENSG00000251026.2	NA	NIHCOLE	4.34206	-2.22593	0.928929	-2.39624	0.0165644
ENSG00000224592.5	NA	MIR3659HG	7.13311	-2.22417	0.76741	-2.89828	0.00375215
ENSG00000287904.1	NA	ENSG00000287904	3.79222	-2.22295	1.01844	-2.18269	0.0290584
ENSG00000237775.1	NA	DDR1-DT	7.78069	-2.21079	0.855109	-2.58539	0.00972694
ENSG00000230173.1	101927431	LINC01790	4.6282	-2.19647	1.06805	-2.05653	0.0397316
ENSG00000234781.2	101927360	LINC01103	3.44277	-2.19354	1.09849	-1.99686	0.0458406
ENSG00000287039.1	NA	ENSG00000287039	6.13787	-2.19287	0.861557	-2.54524	0.0109202
ENSG00000260834.2	NA	ENSG00000260834	7.57931	-2.18873	0.763402	-2.86707	0.00414291
ENSG00000215162.2	100996279	LINC00269	6.59242	-2.17415	0.77481	-2.80605	0.00501534
ENSG00000253267.5	100507435	DLGAP2-AS1	3.98299	-2.16965	1.10502	-1.96345	0.0495935
ENSG00000279118.1	NA	ENSG00000279118	7.5757	-2.16741	0.737892	-2.93731	0.00331078
ENSG00000285016.1	NA	ENSG00000285016	6.45292	-2.16356	0.896036	-2.41459	0.0157528
ENSG00000229797.2	124907890	ENSG00000229797	4.45784	-2.16317	1.10045	-1.96571	0.0493324
ENSG00000179447.2	100130264	SLC24A3-AS1	6.73425	-2.15493	0.973899	-2.21268	0.0269197
ENSG00000254605.1	NA	ENSG00000254605	3.97696	-2.14976	1.08837	-1.97521	0.048244
ENSG00000279993.1	NA	ENSG00000279993	5.06305	-2.1478	1.02424	-2.09696	0.0359967
ENSG00000254942.1	NA	ENSG00000254942	3.5594	-2.13848	1.04313	-2.05006	0.0403589
ENSG00000234279.2	NA	LINC01937	5.49973	-2.13821	1.03869	-2.05855	0.0395369
ENSG00000267466.1	NA	ENSG00000267466	6.1542	-2.13817	0.933189	-2.29125	0.0219487
ENSG00000232002.2	105373979	LINC01880	6.51579	-2.13495	1.00856	-2.11684	0.0342736
ENSG00000223617.2	105370357	LINC00370	3.58628	-2.13256	1.07532	-1.98319	0.0473465
ENSG00000249290.5	NA	ENSG00000249290	5.78699	-2.12837	0.99392	-2.14139	0.0322423
ENSG00000275805.1	NA	ENSG00000275805	12.6186	-2.12833	0.806248	-2.63979	0.00829563
ENSG00000265484.2	NA	ENSG00000265484	4.43878	-2.12805	0.988756	-2.15226	0.0313773
ENSG00000241657.1	28581	TRBV11-2	3.35964	-2.12655	1.03319	-2.05825	0.0395661
ENSG00000280283.1	NA	ENSG00000280283	7.47453	-2.12182	0.804532	-2.63733	0.00835607
ENSG00000249102.3	NA	ENSG00000249102	5.87124	-2.0999	0.963473	-2.17951	0.029294
ENSG00000285623.1	NA	ENSG00000285623	4.82362	-2.09178	0.905209	-2.31083	0.0208423
ENSG00000231107.2	101927873	LINC01508	5.38861	-2.0911	1.01877	-2.05257	0.040114
ENSG00000261520.5	284215	DLGAP1-AS5	5.26367	-2.0867	1.03495	-2.01623	0.0437756
ENSG00000287792.1	NA	ENSG00000287792	5.33436	-2.08289	0.903432	-2.30553	0.0211369
ENSG00000237954.7	NA	ENSG00000237954	9.44433	-2.07743	0.818382	-2.53846	0.0111343
ENSG00000285100.1	NA	ENSG00000285100	5.2155	-2.07625	0.888985	-2.33552	0.0195161
ENSG00000289591.2	NA	ENSG00000289591	5.37683	-2.07047	0.997614	-2.07542	0.0379474
ENSG00000261742.6	283867	LINC00922	8.65327	-2.062	0.685966	-3.00598	0.00264729
ENSG00000253659.2	NA	ENSG00000253659	54.9938	-2.05904	0.444328	-4.63405	3.58574e-06	0.000374463
ENSG00000267311.1	NA	ENSG00000267311	4.69197	-2.05029	1.01457	-2.02084	0.0432965
ENSG00000279409.1	NA	ENSG00000279409	6.14359	-2.0497	0.862623	-2.37613	0.0174954
ENSG00000290849.1	NA	ENSG00000290849	5.37287	-2.04415	0.900767	-2.26934	0.0232475
ENSG00000279142.1	NA	ENSG00000279142	5.1929	-2.04031	0.893203	-2.28427	0.0223558
ENSG00000229854.1	NA	ENSG00000229854	6.05125	-2.03814	0.933827	-2.18257	0.0290674
ENSG00000232759.1	100506178	STEAP1B-AS1	11.3643	-2.03462	0.693775	-2.93268	0.0033605
ENSG00000228683.1	NA	ENSG00000228683	4.29313	-2.02648	1.03196	-1.96372	0.0495622
ENSG00000259929.5	NA	ENSG00000259929	16.7325	-2.02544	0.620871	-3.26226	0.00110528
ENSG00000283647.1	NA	ENSG00000283647	7.99868	-2.01688	0.923346	-2.18432	0.0289389
ENSG00000285829.1	NA	ENSG00000285829	8.1543	-2.00558	0.815934	-2.45801	0.0139708
ENSG00000261226.1	NA	ENSG00000261226	7.16887	-2.00122	0.77126	-2.59474	0.00946631
ENSG00000290072.1	NA	ENSG00000290072	4.69146	-1.99714	1.01779	-1.96223	0.0497354
ENSG00000280323.1	NA	ENSG00000280323	6.56923	-1.98292	0.963031	-2.05904	0.0394906
ENSG00000254450.1	NA	ALG9-IT1	6.50566	-1.97883	0.873683	-2.26493	0.0235167
ENSG00000285555.1	NA	ENSG00000285555	7.80001	-1.97523	0.780581	-2.53046	0.0113915
ENSG00000284418.3	NA	ENSG00000284418	8.44919	-1.97483	0.848333	-2.32789	0.0199181
ENSG00000249678.1	NA	ENSG00000249678	6.3867	-1.97015	0.822226	-2.39612	0.0165697
ENSG00000253474.2	NA	ENSG00000253474	4.02451	-1.95676	0.976733	-2.00337	0.0451377
ENSG00000180259.10	149830	PRNT	5.53376	-1.94652	0.922868	-2.1092	0.034927
ENSG00000288967.1	NA	ENSG00000288967	6.66058	-1.94476	0.843467	-2.30568	0.0211285
ENSG00000253734.2	286184	LINC01289	9.75928	-1.93925	0.71087	-2.72799	0.00637208
ENSG00000255311.5	NA	DLG2-AS2	7.16099	-1.93896	0.74603	-2.59904	0.00934848
ENSG00000205971.3	NA	ENSG00000205971	6.1559	-1.93088	0.925267	-2.08684	0.0369028
ENSG00000289961.1	NA	ENSG00000289961	15.7072	-1.92969	0.775266	-2.48907	0.0128079
ENSG00000260670.1	NA	ENSG00000260670	5.59119	-1.92378	0.978056	-1.96694	0.0491903
ENSG00000257395.1	NA	ENSG00000257395	5.31451	-1.92261	0.877025	-2.19219	0.0283658
ENSG00000231210.3	NA	COMETT	7.32628	-1.90796	0.860944	-2.21613	0.0266828
ENSG00000254987.1	NA	ENSG00000254987	5.55577	-1.90702	0.867154	-2.19917	0.0278656
ENSG00000286468.1	NA	ENSG00000286468	5.84351	-1.90073	0.926597	-2.05131	0.0402372
ENSG00000261385.1	NA	ENSG00000261385	6.45599	-1.90044	0.82611	-2.30047	0.0214214
ENSG00000254456.6	NA	LINC02699	6.88961	-1.89408	0.799179	-2.37003	0.0177867
ENSG00000285562.1	NA	ENSG00000285562	5.5457	-1.8917	0.886199	-2.13463	0.0327916
ENSG00000243062.6	148753	ENSG00000243062	6.36722	-1.87819	0.808034	-2.3244	0.0201042
ENSG00000293540.2	NA	ENSG00000293540	5.82766	-1.87638	0.874155	-2.14651	0.0318327
ENSG00000279775.1	NA	ENSG00000279775	3.66013	-1.87428	0.95574	-1.96108	0.0498697
ENSG00000232679.2	NA	LINC01705	9.64407	-1.87081	0.859292	-2.17715	0.0294695
ENSG00000234052.2	105372763	LINC01673	10.1174	-1.86704	0.761655	-2.45129	0.0142344
ENSG00000223462.2	NA	ENSG00000223462	5.88988	-1.86483	0.904067	-2.06271	0.0391398
ENSG00000235166.8	NA	LINC01440	18.0979	-1.86312	0.59641	-3.12389	0.00178476
ENSG00000288941.1	NA	ENSG00000288941	5.8851	-1.8547	0.900636	-2.05932	0.0394632
ENSG00000254202.2	NA	ENSG00000254202	6.17973	-1.85266	0.825037	-2.24555	0.024733
ENSG00000249346.8	100507584	LINC01016	8.70285	-1.85229	0.762573	-2.42899	0.0151408
ENSG00000287700.3	NA	ENSG00000287700	5.99835	-1.84968	0.872979	-2.11881	0.0341066
ENSG00000234967.2	NA	ENSG00000234967	7.80366	-1.84855	0.889423	-2.07837	0.0376754
ENSG00000288931.1	NA	ENSG00000288931	11.3068	-1.8381	0.771606	-2.38218	0.0172106
ENSG00000260651.1	NA	ENSG00000260651	6.3488	-1.83248	0.919572	-1.99276	0.0462883
ENSG00000261000.1	NA	ENSG00000261000	6.31521	-1.83156	0.83823	-2.18503	0.0288865
ENSG00000260711.2	NA	ENSG00000260711	11.5187	-1.82743	0.675429	-2.70559	0.00681831
ENSG00000263098.1	NA	ENSG00000263098	4.91826	-1.82607	0.894848	-2.04064	0.0412862
ENSG00000236426.5	NA	ENSG00000236426	11.5434	-1.82509	0.736917	-2.47666	0.0132619
ENSG00000289477.2	NA	ENSG00000289477	6.19354	-1.82304	0.823995	-2.21244	0.0269363
ENSG00000266976.3	102724908	ENSG00000266976	8.3302	-1.81943	0.768607	-2.36718	0.0179241
ENSG00000288110.1	NA	ENSG00000288110	5.36927	-1.81696	0.919366	-1.97632	0.0481187
ENSG00000277223.1	NA	ENSG00000277223	42.9717	-1.81489	0.457448	-3.96742	7.26546e-05	0.00425185
ENSG00000283215.2	285857	LINC02537	6.7389	-1.81459	0.785755	-2.30936	0.0209236
ENSG00000288090.1	NA	ENSG00000288090	6.92403	-1.8099	0.804602	-2.24944	0.0244847
ENSG00000253141.2	NA	ENSG00000253141	6.93595	-1.80866	0.883644	-2.04682	0.0406756
ENSG00000279220.4	NA	CMKLR2-AS	7.65457	-1.80322	0.84066	-2.145	0.0319526
ENSG00000288832.1	NA	ENSG00000288832	8.01218	-1.80113	0.860982	-2.09195	0.036443
ENSG00000241696.2	100505609	LINC02053	9.5762	-1.80084	0.71215	-2.52874	0.0114472
ENSG00000250333.2	NA	ENSG00000250333	6.36128	-1.8001	0.890972	-2.02038	0.0433437
ENSG00000280119.1	285097	ENSG00000280119	36.0509	-1.79848	0.451272	-3.98536	6.73793e-05	0.00408116
ENSG00000289453.2	NA	ENSG00000289453	5.6175	-1.79679	0.816019	-2.2019	0.0276724
ENSG00000279437.1	NA	ENSG00000279437	6.49241	-1.79664	0.805528	-2.23038	0.025722
ENSG00000225913.2	NA	ENSG00000225913	5.94346	-1.79558	0.845749	-2.12307	0.0337481
ENSG00000248515.2	105374511	ENSG00000248515	9.84567	-1.79402	0.694092	-2.58469	0.0097466
ENSG00000286069.2	NA	ENSG00000286069	7.55023	-1.79238	0.769999	-2.32777	0.0199244
ENSG00000264265.1	105376854	LINC01925	9.06638	-1.7915	0.809103	-2.21418	0.0268165
ENSG00000289368.2	NA	ENSG00000289368	6.19287	-1.78643	0.869809	-2.05382	0.0399934
ENSG00000227438.1	NA	COL6A2-DT	8.53356	-1.78182	0.847595	-2.1022	0.0355354
ENSG00000276759.2	100506422	ENSG00000276759	9.03482	-1.76531	0.684172	-2.58021	0.00987403
ENSG00000246876.7	101927282	LINC02466	7.23846	-1.74922	0.792379	-2.20755	0.0272755
ENSG00000183470.9	286023	FLJ40288	10.7251	-1.74775	0.773343	-2.26	0.0238215
ENSG00000235597.3	150568	LINC01102	68.2545	-1.74509	0.3113	-5.60581	2.07287e-08	5.70699e-06
ENSG00000286708.1	NA	ENSG00000286708	7.36645	-1.74278	0.842598	-2.06834	0.0386079
ENSG00000235280.2	NA	MCF2L-AS1	62.0305	-1.74262	0.346115	-5.03479	4.78362e-07	7.42933e-05
ENSG00000272416.1	NA	ENSG00000272416	6.05376	-1.73021	0.874771	-1.9779	0.0479398
ENSG00000251555.1	NA	ENSG00000251555	8.21425	-1.72657	0.797821	-2.16411	0.0304561
ENSG00000291196.1	644945	KRT16P3	10.709	-1.72493	0.80512	-2.14245	0.032157
ENSG00000260577.2	NA	CDH3-AS1	9.62212	-1.716	0.768011	-2.23435	0.0254603
ENSG00000244137.1	107985359	ENSG00000244137	6.30416	-1.71426	0.868555	-1.9737	0.0484162
ENSG00000287223.1	NA	ENSG00000287223	7.20905	-1.70643	0.84802	-2.01226	0.0441929
ENSG00000227496.3	102723834	ENSG00000227496	22.8747	-1.70465	0.484572	-3.51784	0.00043508	0.017224
ENSG00000288026.1	NA	ENSG00000288026	6.90237	-1.70172	0.85986	-1.97906	0.0478093
ENSG00000280222.1	NA	ENSG00000280222	15.7139	-1.69638	0.686627	-2.4706	0.0134888
ENSG00000251598.2	NA	ENSG00000251598	7.56729	-1.69586	0.852859	-1.98844	0.0467635
ENSG00000286282.1	NA	ENSG00000286282	9.8934	-1.6949	0.735867	-2.30327	0.0212636
ENSG00000204990.3	NA	ENSG00000204990	8.10927	-1.68991	0.73031	-2.31396	0.0206701
ENSG00000229921.7	100505879	KIF25-AS1	29.8954	-1.68843	0.447693	-3.77139	0.000162342	0.00768206
ENSG00000122548.5	9808	KIAA0087	10.4268	-1.68829	0.775159	-2.178	0.0294064
ENSG00000236858.2	NA	ENSG00000236858	7.50456	-1.68763	0.855742	-1.97213	0.0485952
ENSG00000255399.6	255480	TBX5-AS1	7.59211	-1.68674	0.771822	-2.1854	0.0288594
ENSG00000224153.3	105374250	LINC02054	12.8698	-1.68284	0.720748	-2.33485	0.0195515
ENSG00000286393.1	NA	ENSG00000286393	6.51538	-1.68048	0.853492	-1.96895	0.0489592
ENSG00000251169.3	101927934	LINC01843	6.92848	-1.68005	0.833557	-2.01552	0.0438507
ENSG00000286594.1	NA	ENSG00000286594	8.4298	-1.67301	0.729277	-2.29407	0.0217865
ENSG00000218109.6	283165	KIRREL3-AS3	5.89503	-1.66968	0.83064	-2.01011	0.044419
ENSG00000226409.3	102723341	ENSG00000226409	10.3645	-1.66947	0.815073	-2.04824	0.0405363
ENSG00000233123.2	100506527	LINC01007	10.1443	-1.66751	0.777824	-2.14381	0.032048
ENSG00000287335.2	NA	ENSG00000287335	54.346	-1.66594	0.335737	-4.96205	6.97535e-07	9.60221e-05
ENSG00000261618.2	NA	LINC02605	117.902	-1.66391	0.333679	-4.98656	6.14654e-07	8.65804e-05
ENSG00000289854.1	NA	ENSG00000289854	10.1427	-1.65374	0.679289	-2.43451	0.014912
ENSG00000250343.1	NA	STK32A-AS1	8.30364	-1.64321	0.762857	-2.15402	0.0312384
ENSG00000291164.1	388503	C3P1	19.8101	-1.64177	0.678234	-2.42065	0.0154926
ENSG00000257398.8	NA	ENSG00000257398	12.2191	-1.63714	0.680253	-2.40666	0.0160991
ENSG00000267808.1	NA	ENSG00000267808	6.43335	-1.62871	0.82455	-1.97527	0.0482371
ENSG00000244459.4	NA	ENSG00000244459	6.94706	-1.6271	0.787423	-2.06636	0.0387945
ENSG00000245067.8	255130	IGFBP7-AS1	71.5019	-1.62381	0.33829	-4.80005	1.58626e-06	0.000196082
ENSG00000232470.1	NA	ENSG00000232470	21.0297	-1.61962	0.542807	-2.98379	0.00284704
ENSG00000225539.9	101927406	LINC01821	14.1964	-1.61593	0.763401	-2.11675	0.0342814
ENSG00000177133.14	440556	PRDM16-DT	13.724	-1.61562	0.662671	-2.43804	0.0147672
ENSG00000238207.2	124907878	ENSG00000238207	11.322	-1.60908	0.659535	-2.43973	0.0146984
ENSG00000231648.2	NA	LINC01698	10.8797	-1.60576	0.696396	-2.30581	0.0211211
ENSG00000275389.1	NA	ENSG00000275389	15.5449	-1.6037	0.525252	-3.0532	0.00226416
ENSG00000275494.2	NA	ENSG00000275494	11.4033	-1.59969	0.710415	-2.25176	0.0243372
ENSG00000257761.3	124902964	ENSG00000257761	41.5947	-1.5991	0.510419	-3.13291	0.00173083	0.0463877
ENSG00000287583.1	NA	ENSG00000287583	11.2603	-1.59721	0.679909	-2.34915	0.0188163
ENSG00000233321.4	101927880	LINC02669	19.1965	-1.59403	0.534314	-2.98332	0.0028514
ENSG00000289865.1	NA	ENSG00000289865	7.06755	-1.58338	0.711085	-2.22671	0.0259665
ENSG00000268621.6	645553	IGFL2-AS1	8.02848	-1.57607	0.744156	-2.11793	0.034181
ENSG00000267339.8	148145	LINC00906	16.8953	-1.57525	0.699525	-2.25189	0.0243293
ENSG00000253686.2	101928136	LINC01484	24.1846	-1.57521	0.423851	-3.71642	0.000202064	0.00927196
ENSG00000254872.3	101927503	LINC02688	11.1243	-1.57494	0.747818	-2.10605	0.0351997
ENSG00000234775.2	NA	ENSG00000234775	11.5403	-1.57482	0.632325	-2.49052	0.0127558
ENSG00000228835.1	NA	ENSG00000228835	11.5191	-1.57323	0.602563	-2.6109	0.00903031
ENSG00000259664.3	101927286	LINC02254	14.6254	-1.56763	0.71651	-2.18787	0.028679
ENSG00000230943.4	101927686	LINC02541	8.3678	-1.56536	0.710604	-2.20285	0.0276052
ENSG00000232884.11	NA	ENSG00000232884	11.5554	-1.56468	0.676244	-2.31379	0.0206793
ENSG00000276384.1	NA	ENSG00000276384	12.3254	-1.56353	0.608564	-2.56921	0.0101932
ENSG00000253819.3	NA	LINC01151	24.7433	-1.55928	0.569604	-2.73748	0.00619115	0.0985045
ENSG00000233695.2	NA	GAS6-AS1	1242.75	-1.55842	0.241388	-6.45609	1.07443e-10	5.42316e-08
ENSG00000250961.2	NA	RMEL3	49.7114	-1.55649	0.379313	-4.10343	4.07064e-05	0.00273954
ENSG00000221857.7	NA	ENSG00000221857	13.6359	-1.55062	0.680934	-2.27719	0.0227747
ENSG00000226125.2	151475	LINC01907	10.0973	-1.54935	0.749558	-2.06701	0.0387331
ENSG00000279711.1	NA	ENSG00000279711	7.42215	-1.5491	0.761314	-2.03478	0.0418733
ENSG00000167046.4	NA	ENSG00000167046	10.1606	-1.54607	0.648539	-2.38393	0.0171289
ENSG00000267749.1	NA	ENSG00000267749	8.97204	-1.53885	0.714201	-2.15465	0.0311895
ENSG00000223466.2	124908063	LINC01825	16.0429	-1.5331	0.642665	-2.38554	0.0170543
ENSG00000220575.8	100128264	HTR5A-AS1	12.8735	-1.52911	0.643121	-2.37764	0.0174238
ENSG00000244260.2	NA	ENSG00000244260	10.621	-1.5266	0.716982	-2.12921	0.0332372
ENSG00000229821.1	NA	ENSG00000229821	42.789	-1.52533	0.447257	-3.41041	0.00064865	0.0229759
ENSG00000249803.6	124901076	ENSG00000249803	7.20871	-1.52294	0.713161	-2.13547	0.0327224
ENSG00000255109.6	NA	LINC02740	11.178	-1.52233	0.656288	-2.31961	0.0203622
ENSG00000259737.7	105370769	ENSG00000259737	7.0894	-1.52213	0.749313	-2.03136	0.0422184
ENSG00000263586.1	102723641	HID1-AS1	9.55162	-1.51901	0.662369	-2.2933	0.0218306
ENSG00000228421.2	NA	ENSG00000228421	103.651	-1.51202	0.301342	-5.01761	5.23171e-07	7.69561e-05
ENSG00000249669.12	NA	CARMN	430.581	-1.51181	0.248378	-6.08672	1.15244e-09	4.36271e-07
ENSG00000289414.2	NA	ENSG00000289414	20.4914	-1.51178	0.489197	-3.09033	0.00199933
ENSG00000287743.1	NA	ENSG00000287743	14.7705	-1.51088	0.573306	-2.63539	0.00840412
ENSG00000260328.1	NA	ENSG00000260328	9.59521	-1.5108	0.731623	-2.065	0.0389231
ENSG00000286332.1	NA	ENSG00000286332	6.88234	-1.50987	0.72374	-2.08621	0.0369599
ENSG00000288571.1	NA	ENSG00000288571	15.1755	-1.50966	0.577448	-2.61436	0.00893959
ENSG00000251191.8	619351	LINC00589	21.9604	-1.50895	0.44362	-3.40145	0.000670287	0.0235504
ENSG00000258399.8	NA	MIR493HG	188.501	-1.50676	0.328493	-4.58688	4.49921e-06	0.000454195
ENSG00000287439.1	NA	ENSG00000287439	6.94537	-1.50597	0.715171	-2.10575	0.0352262
ENSG00000259793.1	NA	ENSG00000259793	8.78937	-1.50363	0.720444	-2.08709	0.0368797
ENSG00000229613.3	340515	LINC01501	13.9077	-1.50167	0.71748	-2.09297	0.0363517
ENSG00000258412.1	NA	ENSG00000258412	11.9563	-1.49976	0.662662	-2.26324	0.023621
ENSG00000226985.7	100133123	LINC01203	17.3579	-1.49527	0.618776	-2.4165	0.0156706
ENSG00000250708.3	101928478	LINC02269	78.5722	-1.49455	0.395532	-3.77857	0.000157732	0.00752272
ENSG00000228604.3	NA	ENSG00000228604	7.54117	-1.49211	0.75403	-1.97884	0.047834
ENSG00000253279.6	286135	LINC02209	9.25128	-1.48096	0.70569	-2.0986	0.0358521
ENSG00000286315.1	124901628	ENSG00000286315	20.1594	-1.4776	0.50202	-2.94331	0.00324718
ENSG00000293195.1	NA	ENSG00000293195	10.8311	-1.47729	0.643284	-2.29648	0.0216482
ENSG00000264659.2	NA	ENSG00000264659	9.56116	-1.46291	0.714196	-2.04834	0.040527
ENSG00000248516.1	NA	ENSG00000248516	9.2902	-1.4579	0.709227	-2.05561	0.0398197
ENSG00000288547.3	80111	C3orf36	7.57687	-1.45601	0.711127	-2.04747	0.0406118
ENSG00000279502.1	NA	ENSG00000279502	10.1005	-1.45348	0.6394	-2.27319	0.0230149
ENSG00000222042.2	NA	ENSG00000222042	17.7216	-1.45195	0.561029	-2.58801	0.0096531
ENSG00000250497.1	NA	ENSG00000250497	9.50084	-1.44787	0.695313	-2.08233	0.0373122
ENSG00000287513.1	NA	ENSG00000287513	9.36802	-1.44761	0.674923	-2.14485	0.0319645
ENSG00000290429.1	NA	ENSG00000290429	16.7967	-1.44696	0.621254	-2.3291	0.0198536
ENSG00000287554.1	NA	ENSG00000287554	14.55	-1.44589	0.552099	-2.61891	0.0088212
ENSG00000234840.2	441389	LINC01239	12.1631	-1.44456	0.609674	-2.3694	0.0178168
ENSG00000257842.6	102725045	NOVA1-DT	13.8435	-1.44148	0.661564	-2.17889	0.0293397
ENSG00000204277.1	100996291	LINC01993	20.0893	-1.44013	0.525862	-2.73862	0.00616985
ENSG00000277047.5	124903233	ENSG00000277047	13.8478	-1.43927	0.624544	-2.30452	0.0211936
ENSG00000255521.3	100507144	CD44-DT	21.9653	-1.43871	0.485981	-2.96042	0.00307216	0.0670009
ENSG00000267374.3	647946	MIR924HG	27.7537	-1.43476	0.525938	-2.72799	0.0063721	0.0999891
ENSG00000228971.4	100996635	LINC02607	54.7289	-1.432	0.317531	-4.50979	6.48926e-06	0.000586648
ENSG00000290441.1	100419170	ENSG00000290441	9.14475	-1.42934	0.661241	-2.1616	0.0306488
ENSG00000196668.4	100287569	LINC00173	72.313	-1.42612	0.337634	-4.22387	2.40146e-05	0.00177386
ENSG00000287023.2	NA	ENSG00000287023	8.99582	-1.42472	0.695108	-2.04964	0.0403998
ENSG00000279421.1	NA	ENSG00000279421	10.295	-1.42281	0.628953	-2.2622	0.0236852
ENSG00000276012.1	NA	ENSG00000276012	327.795	-1.42131	0.23739	-5.98721	2.13477e-09	6.69847e-07
ENSG00000257579.1	NA	ENSG00000257579	20.5121	-1.41639	0.56428	-2.51008	0.0120705
ENSG00000289088.1	NA	ENSG00000289088	11.6956	-1.41634	0.615535	-2.30099	0.0213919
ENSG00000279702.1	NA	ENSG00000279702	40.7888	-1.41213	0.48775	-2.89518	0.00378936	0.0742703
ENSG00000285210.1	NA	LINC02795	8.74801	-1.41158	0.707278	-1.9958	0.0459559
ENSG00000262979.1	NA	ENSG00000262979	16.6868	-1.41094	0.60583	-2.32893	0.0198626
ENSG00000255652.5	NA	LINC02963	9.2119	-1.40932	0.703432	-2.00349	0.0451251
ENSG00000265933.5	400643	LINC00668	13.9777	-1.40906	0.708416	-1.98903	0.0466982
ENSG00000229205.5	399706	LINC00200	50.7587	-1.39537	0.366593	-3.80633	0.000141047	0.00694569
ENSG00000267659.5	101928104	LINC01482	16.4442	-1.39354	0.673006	-2.07063	0.0383938
ENSG00000293390.1	NA	ENSG00000293390	11.9852	-1.39335	0.65069	-2.14134	0.0322466
ENSG00000271858.5	11068	ENSG00000271858	997.805	-1.38979	0.208401	-6.66882	2.57864e-11	1.56188e-08
ENSG00000248050.1	NA	SYBU-AS1	10.0114	-1.38668	0.70134	-1.97719	0.04802
ENSG00000255866.2	NA	ENSG00000255866	105.351	-1.38639	0.347186	-3.9932	6.51863e-05	0.00402892
ENSG00000204283.4	400624	LINC01973	21.2562	-1.38467	0.536404	-2.58139	0.00984031
ENSG00000259719.6	NA	LINC02284	10.4604	-1.38417	0.686854	-2.01523	0.043881
ENSG00000257588.1	101927318	AQP5-AS1	8.48502	-1.3795	0.669957	-2.05909	0.0394861
ENSG00000287195.1	NA	ENSG00000287195	17.586	-1.3781	0.482107	-2.85849	0.00425661
ENSG00000253288.2	NA	ENSG00000253288	9.92309	-1.37492	0.643622	-2.13622	0.0326614
ENSG00000233395.2	NA	LINC00841	12.7461	-1.37129	0.654185	-2.09617	0.0360667
ENSG00000228221.6	100505566	LINC00578	36.1615	-1.37079	0.431847	-3.17426	0.00150219	0.0429188
ENSG00000228484.3	101927692	ENSG00000228484	15.2932	-1.35872	0.570362	-2.38221	0.0172092
ENSG00000236532.6	101927973	LINC01695	59.1994	-1.35852	0.348279	-3.90065	9.59341e-05	0.0052037
ENSG00000288091.1	NA	ENSG00000288091	9.09665	-1.35729	0.675299	-2.00991	0.0444405
ENSG00000231298.8	100216001	MANCR	12.2604	-1.35041	0.584722	-2.30949	0.0209162
ENSG00000223561.8	646588	LINC03007	19.2187	-1.343	0.603954	-2.22369	0.0261694
ENSG00000271216.2	NA	LINC01050	27.1628	-1.34032	0.444838	-3.01305	0.00258637	0.0609557
ENSG00000287279.1	NA	ENSG00000287279	13.9223	-1.32826	0.598949	-2.21766	0.0265783
ENSG00000249335.5	NA	ENSG00000249335	15.9361	-1.32295	0.548627	-2.41138	0.0158923
ENSG00000276850.5	NA	ENSG00000276850	15.2573	-1.32264	0.546102	-2.42197	0.0154366
ENSG00000267719.1	100652929	LINC02078	19.5465	-1.32189	0.665561	-1.98613	0.0470186
ENSG00000223930.9	NA	ENSG00000223930	166.413	-1.31768	0.268591	-4.90588	9.30077e-07	0.000122467
ENSG00000288685.1	NA	ENSG00000288685	8.56299	-1.31545	0.654611	-2.00951	0.0444834
ENSG00000287566.1	105376380	ENSG00000287566	16.6581	-1.31213	0.502506	-2.61117	0.00902324
ENSG00000245719.1	101929076	SKOR1-AS1	13.0401	-1.31029	0.592523	-2.21138	0.0270096
ENSG00000267868.1	NA	ENSG00000267868	17.691	-1.30055	0.633984	-2.0514	0.0402283
ENSG00000251011.6	NA	TMEM108-AS1	122.032	-1.29921	0.31926	-4.06943	4.71275e-05	0.00310273
ENSG00000239482.6	105374042	ENSG00000239482	22.0275	-1.29383	0.473107	-2.73476	0.00624252	0.098723
ENSG00000278957.1	NA	ENSG00000278957	14.8982	-1.29038	0.558228	-2.31156	0.020802
ENSG00000261359.2	100652740	PYCARD-AS1	17.5956	-1.2899	0.539093	-2.39273	0.0167236
ENSG00000270321.2	NA	ENSG00000270321	11.7621	-1.28445	0.635572	-2.02094	0.0432857
ENSG00000285801.1	NA	ENSG00000285801	10.9555	-1.28036	0.643398	-1.98999	0.0465915
ENSG00000230317.2	101926971	LINC01284	17.6047	-1.27423	0.646284	-1.97162	0.048653
ENSG00000289192.1	NA	ENSG00000289192	11.5021	-1.26795	0.638962	-1.98439	0.0472118
ENSG00000241111.1	100652759	PRICKLE2-AS1	54.2408	-1.2547	0.346675	-3.61924	0.000295474	0.0122581
ENSG00000278935.1	NA	ENSG00000278935	17.7335	-1.25405	0.537016	-2.33523	0.0195315
ENSG00000285836.1	NA	ENSG00000285836	15.5622	-1.25326	0.511843	-2.44853	0.0143439
ENSG00000272701.3	317751	MESTIT1	29.6798	-1.25255	0.41399	-3.02555	0.00248178	0.0600325
ENSG00000248752.3	NA	ENSG00000248752	17.1863	-1.24525	0.604811	-2.05891	0.039503
ENSG00000231817.9	101929344	LINC01198	14.4395	-1.23782	0.542294	-2.28256	0.0224565
ENSG00000267065.2	101928514	LINC02080	20.3969	-1.23466	0.58537	-2.1092	0.0349272
ENSG00000278971.1	NA	ENSG00000278971	36.4992	-1.23215	0.437926	-2.8136	0.00489896	0.0860087
ENSG00000290359.1	100132979	GOLGA8DP	19.0845	-1.22799	0.590835	-2.07839	0.0376734
ENSG00000288021.1	NA	ENSG00000288021	10.9615	-1.22572	0.603646	-2.03053	0.0423023
ENSG00000269842.6	NA	ENSG00000269842	22.0291	-1.22083	0.531898	-2.29523	0.0217198	0.189019
ENSG00000285744.1	NA	MITA1	350.283	-1.21807	0.217893	-5.59023	2.26765e-08	5.97181e-06
ENSG00000282390.1	NA	ENSG00000282390	458.346	-1.21797	0.19108	-6.37413	1.83999e-10	8.57295e-08
ENSG00000237803.6	101929559	PIRAT1	17.6768	-1.21445	0.618374	-1.96394	0.0495372
ENSG00000287616.1	NA	ENSG00000287616	15.4213	-1.21423	0.552781	-2.19658	0.0280507
ENSG00000287516.1	NA	ENSG00000287516	28.1385	-1.2107	0.539168	-2.24549	0.0247366	0.201927
ENSG00000249364.7	101928858	LINC02997	15.1169	-1.20212	0.587869	-2.04488	0.0408667
ENSG00000286924.1	NA	ENSG00000286924	14.573	-1.20054	0.553482	-2.16906	0.030078
ENSG00000260254.1	NA	ENSG00000260254	18.5301	-1.19687	0.543923	-2.20043	0.0277762
ENSG00000227769.7	NA	ENSG00000227769	19.7072	-1.19478	0.524207	-2.27921	0.0226548
ENSG00000256824.1	NA	ENSG00000256824	36.334	-1.19425	0.429964	-2.77756	0.00547691	0.0916399
ENSG00000285205.2	NA	ENSG00000285205	20.8934	-1.18894	0.47922	-2.48099	0.0131019
ENSG00000280809.5	101929052	LINC00836	19.5779	-1.18328	0.557985	-2.12062	0.0339535
ENSG00000293560.1	NA	ENSG00000293560	17.5907	-1.18308	0.560394	-2.11115	0.0347596
ENSG00000243319.7	283480	FGF14-IT1	248.614	-1.18189	0.436844	-2.70552	0.00681976	0.103769
ENSG00000280309.1	NA	ENSG00000280309	26.3456	-1.17989	0.437213	-2.69867	0.00696171	0.104633
ENSG00000233828.5	NA	MIR4280HG	33.1386	-1.17382	0.415354	-2.82607	0.00471232	0.0846958
ENSG00000288886.2	NA	ENSG00000288886	23.9921	-1.17318	0.454771	-2.57971	0.00988823	0.125038
ENSG00000231367.6	101929596	LINC02613	29.4776	-1.17121	0.587236	-1.99445	0.0461031	0.274799
ENSG00000196167.10	399948	COLCA1	34.7951	-1.17014	0.473899	-2.46917	0.0135425	0.148869
ENSG00000279825.1	NA	ENSG00000279825	11.6431	-1.16897	0.566046	-2.06515	0.0389092
ENSG00000254369.6	100133311	HOXA-AS3	25.0387	-1.16837	0.576185	-2.02776	0.0425846	0.264039
ENSG00000247213.7	102723562	LINC01498	17.9268	-1.16465	0.539806	-2.15753	0.0309646
ENSG00000229563.7	101927528	LINC01204	16.2587	-1.16397	0.578671	-2.01145	0.0442776
ENSG00000231574.7	102724550	LINC02015	14.6555	-1.16284	0.55998	-2.07657	0.0378411
ENSG00000259364.1	NA	ENSG00000259364	13.4596	-1.16277	0.552357	-2.10511	0.035282
ENSG00000272568.6	100506497	CPVL-AS2	20.8142	-1.16095	0.492584	-2.35685	0.0184305
ENSG00000223774.5	NA	ENSG00000223774	65.6967	-1.15687	0.313266	-3.69293	0.000221687	0.0100206
ENSG00000238062.6	348761	SPATA3-AS1	14.3949	-1.14546	0.561603	-2.03963	0.0413872
ENSG00000287237.1	NA	ENSG00000287237	15.0953	-1.14289	0.495528	-2.30642	0.0210873
ENSG00000272143.2	283481	FGF14-AS2	194.035	-1.14158	0.431814	-2.6437	0.00820059	0.114626
ENSG00000224568.3	105373537	LINC01886	11.5457	-1.14057	0.564153	-2.02174	0.0432028
ENSG00000279288.1	NA	ENSG00000279288	19.673	-1.13964	0.488361	-2.33359	0.019617
ENSG00000286248.1	NA	ENSG00000286248	123	-1.13279	0.25227	-4.49037	7.11009e-06	0.000624143
ENSG00000224116.7	285954	INHBA-AS1	27.7753	-1.13205	0.430958	-2.62683	0.00861851	0.115994
ENSG00000265962.2	100287082	GACAT2	15.4345	-1.13014	0.533409	-2.11871	0.0341154
ENSG00000249306.7	101928176	LINC01411	20.2618	-1.12647	0.461745	-2.4396	0.0147037
ENSG00000205086.8	400950	LINC02898	61.7111	-1.12304	0.358405	-3.13343	0.00172776	0.0463877
ENSG00000275088.1	NA	ENSG00000275088	12.5533	-1.12252	0.564151	-1.98975	0.046618
ENSG00000241158.7	101929335	ADAMTS9-AS1	383.153	-1.1203	0.274631	-4.0793	4.51714e-05	0.00300663
ENSG00000289505.1	NA	ENSG00000289505	75.3854	-1.12015	0.384308	-2.91473	0.00355996	0.0725415
ENSG00000226070.2	401260	LINC00951	135.095	-1.11757	0.261323	-4.27658	1.89785e-05	0.00147375
ENSG00000290874.1	1517	CTSLP2	11.7462	-1.11506	0.538137	-2.07208	0.0382578
ENSG00000178722.16	285668	C5orf64	42.1792	-1.10851	0.488608	-2.26871	0.0232863	0.195912
ENSG00000253629.1	NA	ENSG00000253629	20.4914	-1.10735	0.529885	-2.08979	0.0366364
ENSG00000241956.11	102546299	LINC03000	32.9741	-1.10132	0.480978	-2.28976	0.0220352	0.189707
ENSG00000232044.8	NA	SILC1	170.144	-1.09692	0.231279	-4.74286	2.10727e-06	0.000245456
ENSG00000283503.4	105372079	LINC01902	28.5606	-1.09393	0.50518	-2.16544	0.0303543	0.222856
ENSG00000260876.6	101928248	LINC01229	27.9154	-1.08751	0.453595	-2.39754	0.0165057	0.163357
ENSG00000226965.2	NA	ENSG00000226965	25.6124	-1.0852	0.391371	-2.77281	0.00555748	0.0922325
ENSG00000254208.1	NA	ENSG00000254208	17.5442	-1.08067	0.550278	-1.96387	0.0495453
ENSG00000288530.1	NA	ENSG00000288530	818.773	-1.08023	0.221189	-4.88375	1.04087e-06	0.000131345
ENSG00000229153.7	285965	EPHA1-AS1	88.9412	-1.0749	0.275723	-3.89849	9.67927e-05	0.0052037
ENSG00000272121.1	NA	ENSG00000272121	21.1075	-1.07483	0.461466	-2.32917	0.0198498
ENSG00000259555.1	NA	ENSG00000259555	56.2696	-1.06281	0.413359	-2.57116	0.0101358	0.126246
ENSG00000256982.3	NA	ENSG00000256982	16.1086	-1.05933	0.537807	-1.96973	0.0488693
ENSG00000249464.8	285419	LINC01091	32.3732	-1.05882	0.490681	-2.15785	0.0309393	0.225547
ENSG00000224307.4	NA	LINC02975	15.8212	-1.05605	0.520799	-2.02774	0.0425867
ENSG00000197099.8	NA	HRG-AS1	55.6719	-1.04755	0.323367	-3.2395	0.00119739	0.036445
ENSG00000293394.1	NA	ENSG00000293394	53.1841	-1.0466	0.318533	-3.2857	0.00101729	0.0324301
ENSG00000289560.2	NA	ENSG00000289560	30.7193	-1.04229	0.410603	-2.53843	0.0111352	0.134024
ENSG00000226091.7	389634	LINC00937	30.3361	-1.03175	0.442085	-2.33383	0.0196045	0.179372
ENSG00000253490.5	101929450	LINC02099	17.3004	-1.0305	0.507267	-2.03148	0.0422067
ENSG00000279587.1	NA	ENSG00000279587	52.5818	-1.02757	0.350633	-2.93063	0.00338277	0.0706533
ENSG00000234445.1	100874081	FGF14-AS1	57.6946	-1.02638	0.420395	-2.44147	0.0146275	0.154623
ENSG00000247925.2	NA	ENSG00000247925	40.8098	-1.02329	0.359113	-2.84949	0.00437897	0.0809621
ENSG00000290803.1	NA	ENSG00000290803	165.341	-1.02093	0.23198	-4.40094	1.07781e-05	0.000919479
ENSG00000279333.1	NA	ENSG00000279333	246.787	-1.02069	0.207674	-4.91486	8.88475e-07	0.000119589
ENSG00000266903.3	NA	CEACAM16-AS1	17.0768	-0.997845	0.484542	-2.05936	0.0394601
ENSG00000234944.1	101929445	LINC02623	31.6719	-0.993357	0.421421	-2.35716	0.0184152	0.172894
ENSG00000227486.4	NA	ENSG00000227486	43.7469	-0.993139	0.355535	-2.79337	0.00521622	0.0895033
ENSG00000267026.5	102724684	ENSG00000267026	29.541	-0.992703	0.472266	-2.102	0.0355532	0.242267
ENSG00000234423.2	101927554	LINC01250	39.2225	-0.991473	0.374356	-2.64847	0.0080856	0.11363
ENSG00000280623.1	NA	PCAT14	33.1459	-0.987509	0.436671	-2.26145	0.0237315	0.196906
ENSG00000230417.12	414243	LINC00595	36.4648	-0.985707	0.390572	-2.52375	0.0116109	0.137627
ENSG00000281453.1	103611157	TGFB2-OT1	50.4632	-0.984084	0.370627	-2.65519	0.00792645	0.112701
ENSG00000259807.2	NA	ENSG00000259807	26.72	-0.981845	0.437965	-2.24184	0.024972	0.201943
ENSG00000259062.2	161159	ACTN1-DT	15.7571	-0.981514	0.483223	-2.03118	0.0422366
ENSG00000280277.1	NA	ENSG00000280277	24.8168	-0.981468	0.421292	-2.32966	0.019824	0.180562
ENSG00000229257.2	NA	ENSG00000229257	54.0293	-0.981383	0.435832	-2.25175	0.0243384	0.200295
ENSG00000233611.4	NA	GBX2-AS1	22.437	-0.980445	0.462079	-2.12181	0.0338536	0.237603
ENSG00000232110.9	124902477	ENSG00000232110	38.3623	-0.972854	0.376948	-2.58087	0.00985506	0.124879
ENSG00000285922.1	NA	ENSG00000285922	29.2861	-0.968853	0.402666	-2.4061	0.016124	0.161694
ENSG00000274492.1	NA	ENSG00000274492	54.4644	-0.966263	0.333091	-2.9009	0.00372092	0.0738415
ENSG00000289511.1	NA	ENSG00000289511	47.7195	-0.965911	0.332014	-2.90924	0.00362305	0.0725536
ENSG00000248174.8	101928509	LINC02268	533.138	-0.965826	0.225233	-4.28811	1.802e-05	0.00143614
ENSG00000255595.5	101927531	LINC02350	39.917	-0.965825	0.381443	-2.53203	0.0113405	0.135339
ENSG00000238097.3	101929337	LINC02037	27.6131	-0.964386	0.419618	-2.29825	0.0215476	0.18779
ENSG00000285294.1	643650	LINC00842	52.8991	-0.951939	0.374856	-2.53948	0.0111018	0.134024
ENSG00000245384.2	101929468	CXXC4-AS1	36.5878	-0.951245	0.375314	-2.53453	0.0112598	0.134784
ENSG00000261898.2	NA	ENSG00000261898	28.4519	-0.950197	0.411118	-2.31125	0.0208188	0.185988
ENSG00000248538.10	157273	PPP1R3B-DT	143.689	-0.949242	0.281188	-3.37582	0.000735951	0.0253276
ENSG00000288958.1	NA	ENSG00000288958	26.6835	-0.948122	0.404131	-2.34608	0.0189722	0.175919
ENSG00000276564.1	NA	ENSG00000276564	26.6275	-0.94107	0.432728	-2.17474	0.0296497	0.21928
ENSG00000290449.1	NA	ENSG00000290449	28.5835	-0.940664	0.455783	-2.06384	0.0390327	0.251233
ENSG00000213057.5	400798	C1orf220	46.7237	-0.940459	0.335384	-2.80412	0.00504537	0.0875639
ENSG00000258711.2	NA	ENSG00000258711	48.3898	-0.932117	0.365333	-2.55142	0.0107286	0.1308
ENSG00000264954.2	400612	PRR29-AS1	24.8799	-0.929015	0.445603	-2.08485	0.037083	0.245746
ENSG00000232934.8	NA	ENSG00000232934	21.6088	-0.926157	0.403091	-2.29764	0.0215824
ENSG00000230749.5	100873998	MEIS1-AS2	569.834	-0.925736	0.196972	-4.69983	2.60383e-06	0.000281632
ENSG00000285732.1	NA	ENSG00000285732	39.9125	-0.925413	0.337373	-2.743	0.00608813	0.0985045
ENSG00000293489.1	NA	ENSG00000293489	440.664	-0.922879	0.182721	-5.05076	4.40055e-07	7.1624e-05
ENSG00000293223.1	NA	ENSG00000293223	19.8938	-0.921986	0.445927	-2.06757	0.0386805
ENSG00000227719.1	NA	ENSG00000227719	476.962	-0.92075	0.251341	-3.66336	0.000248931	0.0109259
ENSG00000260381.2	NA	ENSG00000260381	33.2754	-0.919871	0.38544	-2.38655	0.0170074	0.166358
ENSG00000256802.3	100130111	LCIIAR	29.5642	-0.916546	0.438192	-2.09166	0.0364693	0.244353
ENSG00000229056.2	101927482	HECW2-AS1	38.0526	-0.916253	0.373539	-2.4529	0.0141709	0.152457
ENSG00000293402.1	NA	ENSG00000293402	1650.9	-0.914596	0.181224	-5.04677	4.4935e-07	7.1624e-05
ENSG00000265282.1	NA	ENSG00000265282	68.9986	-0.912559	0.320949	-2.84331	0.00446473	0.0815341
ENSG00000260971.4	NA	ENSG00000260971	39.1048	-0.911623	0.3988	-2.28592	0.0222592	0.190161
ENSG00000248540.3	283731	ENSG00000248540	94.1101	-0.908886	0.301207	-3.01748	0.00254884	0.0607808
ENSG00000231170.7	NA	PDK4-AS1	25.4041	-0.908809	0.435619	-2.08625	0.0369564	0.245444
ENSG00000290696.1	29774	POM121L9P	25.3509	-0.902856	0.429627	-2.10149	0.035598	0.242267
ENSG00000188511.14	348645	MIR3667HG	26.2041	-0.900588	0.445965	-2.01941	0.0434445	0.264998
ENSG00000237940.3	102723927	LINC01238	202.698	-0.898573	0.262808	-3.41912	0.000628244	0.022384
ENSG00000281706.5	100507173	LINC01012	108.165	-0.892925	0.237011	-3.76745	0.000164925	0.0077438
ENSG00000286657.1	124901107	ENSG00000286657	29.2165	-0.889006	0.447857	-1.98502	0.047142	0.277015
ENSG00000291061.1	NA	ENSG00000291061	56.6069	-0.888266	0.338534	-2.62386	0.00869383	0.115994
ENSG00000289702.1	NA	ENSG00000289702	59.032	-0.882732	0.318349	-2.77285	0.00555686	0.0922325
ENSG00000204850.4	NA	ENSG00000204850	50.3346	-0.880273	0.340661	-2.58402	0.00976567	0.124157
ENSG00000287061.1	NA	ENSG00000287061	56.7473	-0.87887	0.334235	-2.62949	0.00855124	0.115994
ENSG00000226757.2	100192379	PP12613	27.8473	-0.8768	0.433258	-2.02374	0.0429973	0.264185
ENSG00000246898.2	NA	LINC00920	27.0041	-0.875072	0.377204	-2.31989	0.0203467	0.183666
ENSG00000251600.9	101927636	GUSBP5	81.2812	-0.874778	0.291568	-3.00025	0.00269759	0.0628435
ENSG00000250303.6	283140	LINC02762	49.125	-0.873775	0.331928	-2.63242	0.00847792	0.115748
ENSG00000286642.2	NA	ENSG00000286642	76.0889	-0.873301	0.339046	-2.57576	0.0100019	0.125949
ENSG00000248458.2	NA	ENSG00000248458	142.156	-0.871869	0.24881	-3.50415	0.000458064	0.0177852
ENSG00000237159.6	415056	CNTFR-AS1	43.3407	-0.868051	0.394732	-2.19909	0.0278714	0.213402
ENSG00000215483.12	400123	LINC00598	56.9843	-0.867147	0.413249	-2.09837	0.0358728	0.243317
ENSG00000251393.5	NA	ENSG00000251393	44.9893	-0.86263	0.371651	-2.32108	0.0202827	0.183361
ENSG00000286147.1	NA	ENSG00000286147	157.585	-0.860896	0.24133	-3.56729	0.00036069	0.0146624
ENSG00000228824.8	642345	MIR4500HG	35.6236	-0.857502	0.414829	-2.06712	0.0387228	0.251017
ENSG00000293397.1	NA	TMBIM7P	25.0895	-0.855141	0.418156	-2.04503	0.0408522	0.257752
ENSG00000225683.6	729658	PACRG-AS3	35.778	-0.851226	0.402226	-2.11629	0.0343205	0.239217
ENSG00000290644.1	NA	ENSG00000290644	34.8355	-0.84654	0.349196	-2.42425	0.0153399	0.15834
ENSG00000231806.4	NA	PCAT7	53.0811	-0.846493	0.34754	-2.43567	0.0148642	0.155243
ENSG00000254340.2	124901882	ENSG00000254340	91.4167	-0.84366	0.28446	-2.96583	0.00301864	0.0670009
ENSG00000233806.9	101927289	LINC01237	156.222	-0.840172	0.277857	-3.02376	0.00249657	0.0600325
ENSG00000245614.6	100506660	DDX11-AS1	40.5765	-0.833333	0.370647	-2.24832	0.024556	0.200994
ENSG00000248222.5	NA	SLIT3-AS1	66.2447	-0.83236	0.343801	-2.42105	0.0154757	0.158519
ENSG00000228340.8	284757	MIR646HG	77.4981	-0.83106	0.392516	-2.11726	0.0342377	0.239133
ENSG00000293189.1	NA	ENSG00000293189	36.4305	-0.830398	0.368409	-2.25401	0.0241956	0.199663
ENSG00000213468.7	286467	FIRRE	30.7883	-0.821595	0.418996	-1.96087	0.0498947	0.286362
ENSG00000232973.14	285154	CYP1B1-AS1	87.1639	-0.819103	0.285761	-2.86639	0.00415181	0.078586
ENSG00000224865.8	101928782	ENSG00000224865	55.4482	-0.818185	0.303538	-2.6955	0.0070284	0.105114
ENSG00000272729.1	NA	ENSG00000272729	47.7882	-0.81785	0.394364	-2.07385	0.0380935	0.248902
ENSG00000253669.4	NA	GASAL1	42.6606	-0.816826	0.360631	-2.26499	0.0235135	0.195956
ENSG00000232310.10	101928304	LINC03002	27.7338	-0.816318	0.398071	-2.05068	0.0402977	0.255165
ENSG00000293322.1	NA	ENSG00000293322	36.3053	-0.815033	0.371686	-2.1928	0.0283217	0.21376
ENSG00000152931.9	25859	PART1	78.3767	-0.807533	0.2707	-2.98313	0.00285315	0.0649681
ENSG00000261113.1	NA	ENSG00000261113	87.4477	-0.80553	0.271915	-2.96243	0.00305221	0.0670009
ENSG00000234779.1	111216284	BNC2-AS1	33.5977	-0.804608	0.381759	-2.10763	0.0350629	0.242191
ENSG00000229766.7	NA	TMX4-AS1	392.419	-0.796984	0.206795	-3.85399	0.000116209	0.00596509
ENSG00000233117.4	NA	LINC00702	102.869	-0.792833	0.248367	-3.19218	0.00141204	0.0409222
ENSG00000233532.6	728192	LINC00460	37.1098	-0.791653	0.360348	-2.19692	0.0280264	0.21353
ENSG00000278934.1	NA	ENSG00000278934	43.244	-0.785827	0.379101	-2.07287	0.0381847	0.248961
ENSG00000250302.3	152578	LINC01618	128.519	-0.784793	0.238302	-3.29327	0.000990306	0.0319058
ENSG00000283839.3	105373780	ENSG00000283839	30.1026	-0.778257	0.369478	-2.10637	0.0351724	0.242191
ENSG00000236502.3	100506108	SIX3-AS1	46.7394	-0.77066	0.336666	-2.28909	0.0220738	0.189707
ENSG00000256268.3	NA	LINC02454	166.174	-0.767987	0.30102	-2.55128	0.0107327	0.1308
ENSG00000232803.1	100127888	SLCO4A1-AS1	47.9231	-0.759732	0.375829	-2.02149	0.0432295	0.264753
ENSG00000283355.1	NA	ENSG00000283355	47.4348	-0.756555	0.320885	-2.35771	0.0183879	0.172894
ENSG00000290875.1	414212	GLUD1P2	36.9109	-0.752728	0.376323	-2.00022	0.0454769	0.273268
ENSG00000280061.1	NA	ENSG00000280061	113.475	-0.749378	0.266522	-2.8117	0.00492806	0.0862696
ENSG00000277504.1	NA	ENSG00000277504	47.0762	-0.745474	0.363256	-2.0522	0.0401502	0.254916
ENSG00000231672.8	NA	DIRC3	41.6477	-0.742692	0.334206	-2.22226	0.0262659	0.207413
ENSG00000246859.3	100505678	STARD4-AS1	7372.72	-0.736552	0.161632	-4.55696	5.18991e-06	0.000509219
ENSG00000233355.7	100506915	CHRM3-AS2	104.912	-0.735458	0.270808	-2.71579	0.00661169	0.102144
ENSG00000256915.2	NA	ENSG00000256915	55.258	-0.725699	0.357001	-2.03276	0.0420764	0.262198
ENSG00000286875.1	NA	ENSG00000286875	163.524	-0.723967	0.257991	-2.80617	0.00501337	0.0872586
ENSG00000223949.8	101927034	ROR1-AS1	303.942	-0.720381	0.222659	-3.23535	0.00121492	0.0367939
ENSG00000259439.3	107985879	LINC01833	447.019	-0.718709	0.18793	-3.82435	0.00013112	0.00656359
ENSG00000231419.6	154822	LINC00689	749.54	-0.717784	0.211082	-3.40049	0.000672647	0.0235504
ENSG00000288714.1	NA	ENSG00000288714	39.2311	-0.717449	0.34746	-2.06484	0.038938	0.251172
ENSG00000258875.6	NA	ENSG00000258875	38.3143	-0.713727	0.339128	-2.1046	0.0353263	0.242191
ENSG00000204581.3	400997	ACOXL-AS1	56.1114	-0.713039	0.301153	-2.3677	0.0178991	0.170771
ENSG00000259007.1	NA	ENSG00000259007	902.989	-0.710327	0.186434	-3.81007	0.000138929	0.00689749
ENSG00000286963.1	101929386	ENSG00000286963	38.5892	-0.707182	0.350601	-2.01706	0.0436895	0.266225
ENSG00000290920.1	150244	ENSG00000290920	347.003	-0.699493	0.191575	-3.65127	0.000260943	0.0113478
ENSG00000238057.10	100303491	ZEB2-AS1	82.7166	-0.692175	0.242301	-2.85667	0.00428108	0.0802281
ENSG00000281832.1	441177	LINC00602	154.765	-0.686756	0.242462	-2.83242	0.00461966	0.0837763
ENSG00000258824.2	NA	ENSG00000258824	139.203	-0.678991	0.25877	-2.62392	0.00869246	0.115994
ENSG00000280334.1	NA	ENSG00000280334	92.4194	-0.671291	0.284848	-2.35667	0.0184398	0.172894
ENSG00000245870.5	101927074	LINC00682	432.299	-0.664733	0.226583	-2.93372	0.00334922	0.0701945
ENSG00000225988.1	101929329	LAMP5-AS1	221.832	-0.664305	0.199019	-3.33789	0.000844172	0.0279407
ENSG00000203706.9	NA	SERTAD4-AS1	80.4545	-0.655624	0.29864	-2.19536	0.0281376	0.21367
ENSG00000280219.1	NA	ENSG00000280219	142.665	-0.650212	0.222344	-2.92435	0.00345179	0.0718471
ENSG00000251365.6	109729133	LINC02236	63.234	-0.648437	0.305594	-2.12189	0.033847	0.237603
ENSG00000267767.3	400685	LINC01801	54.8181	-0.643695	0.320538	-2.00817	0.044625	0.270293
ENSG00000247675.8	100507401	LRP4-AS1	101.835	-0.642454	0.260675	-2.46457	0.0137176	0.149978
ENSG00000233396.9	NA	LINC01719	307.937	-0.641556	0.186209	-3.44536	0.000570292	0.0205611
ENSG00000274253.6	283683	ENSG00000274253	120.453	-0.641029	0.236364	-2.71204	0.00668697	0.102604
ENSG00000291189.1	NA	ENSG00000291189	77.7194	-0.631453	0.299768	-2.10647	0.0351635	0.242191
ENSG00000289733.1	NA	ENSG00000289733	112.035	-0.628744	0.291084	-2.16001	0.0307719	0.224832
ENSG00000249740.4	101926904	OSMR-DT	48.145	-0.624567	0.305644	-2.04345	0.0410082	0.258183
ENSG00000233427.1	NA	ENSG00000233427	67.4714	-0.618993	0.305951	-2.02318	0.0430551	0.26422
ENSG00000286596.1	NA	ENSG00000286596	312.252	-0.61366	0.208091	-2.94899	0.00318812	0.0682348
ENSG00000286071.3	105373170	ENSG00000286071	97.4858	-0.606779	0.271041	-2.23869	0.0251758	0.202779
ENSG00000248429.5	285505	GASK1B-AS1	70.6391	-0.602051	0.293118	-2.05396	0.0399799	0.25449
ENSG00000237234.7	NA	ENSG00000237234	173.012	-0.600984	0.225773	-2.6619	0.00777014	0.111526
ENSG00000228863.8	NA	ENSG00000228863	72.2852	-0.599207	0.302757	-1.97917	0.0477969	0.279059
ENSG00000251661.3	NA	ENSG00000251661	85.7518	-0.598928	0.240073	-2.49477	0.0126038	0.143273
ENSG00000256661.1	NA	A2ML1-AS1	115.403	-0.597317	0.249069	-2.3982	0.016476	0.163331
ENSG00000233922.4	105372840	LINC01694	100.148	-0.595053	0.247919	-2.40019	0.0163866	0.162906
ENSG00000293271.1	NA	SLC44A3-AS1	148.176	-0.593362	0.230693	-2.57208	0.0101088	0.126246
ENSG00000279726.2	NA	ENSG00000279726	92.1079	-0.593226	0.239424	-2.47772	0.0132226	0.147223
ENSG00000226530.4	NA	ENSG00000226530	80.3145	-0.590381	0.266406	-2.2161	0.0266848	0.20937
ENSG00000237943.8	439949	PRKCQ-AS1	62.4137	-0.587715	0.27475	-2.13909	0.0324281	0.233209
ENSG00000288806.2	NA	ENSG00000288806	149.424	-0.587526	0.236009	-2.48942	0.0127952	0.144053
ENSG00000250056.8	255167	LINC01018	151.896	-0.586916	0.237413	-2.47213	0.0134311	0.148453
ENSG00000265096.3	NA	C1QTNF1-AS1	153.088	-0.58151	0.218631	-2.65978	0.00781911	0.111963
ENSG00000253210.4	101927963	DENND3-AS1	61.2743	-0.580902	0.290636	-1.99873	0.0456376	0.273752
ENSG00000259460.1	NA	ENSG00000259460	492.447	-0.579168	0.174391	-3.3211	0.000896642	0.0293565
ENSG00000248079.4	NA	DPH6-DT	98.6011	-0.578742	0.25726	-2.24964	0.024472	0.20069
ENSG00000249167.2	105379132	SEMA6A-AS2	54.9423	-0.578648	0.281467	-2.05583	0.0397991	0.25449
ENSG00000232533.3	NA	FAM131B-AS2	259.399	-0.576198	0.23657	-2.43564	0.0148656	0.155243
ENSG00000232821.1	NA	ENSG00000232821	922.323	-0.575261	0.225112	-2.55544	0.0106054	0.130298
ENSG00000203999.10	284751	LINC01270	185.281	-0.5687	0.192291	-2.95749	0.0031015	0.067075
ENSG00000278928.1	NA	ENSG00000278928	960.976	-0.560821	0.179643	-3.12187	0.00179706	0.0477403
ENSG00000270953.1	NA	ENSG00000270953	251.756	-0.559208	0.231367	-2.41697	0.0156503	0.158519
ENSG00000224893.7	105378065	LINC02840	2626.71	-0.559029	0.223358	-2.50284	0.01232	0.142854
ENSG00000259343.9	NA	TMC3-AS1	83.2863	-0.551109	0.263438	-2.09199	0.0364396	0.244353
ENSG00000230333.6	NA	ENSG00000230333	201.675	-0.550004	0.20245	-2.71673	0.00659297	0.102132
ENSG00000231999.8	400761	LRRC8C-DT	947.853	-0.544627	0.187226	-2.90892	0.0036268	0.0725536
ENSG00000263089.1	NA	ENSG00000263089	101.993	-0.541985	0.248217	-2.18352	0.0289979	0.216306
ENSG00000244586.1	NA	WNT5A-AS1	98.575	-0.533292	0.262688	-2.03014	0.0423426	0.263078
ENSG00000257176.3	100506606	ENSG00000257176	147.923	-0.532664	0.205406	-2.59323	0.00950789	0.122792
ENSG00000224195.1	NA	CAMK2G-AS1	118.28	-0.514791	0.244091	-2.10901	0.0349435	0.242191
ENSG00000280739.5	440952	EIF1B-AS1	135.825	-0.511267	0.246096	-2.07751	0.0377547	0.248026
ENSG00000226122.1	100129427	DDC-AS1	182.395	-0.505808	0.221081	-2.28788	0.0221444	0.189707
ENSG00000253645.1	NA	ENSG00000253645	388.115	-0.502448	0.21528	-2.33392	0.0195998	0.179372
ENSG00000260293.2	NA	ENSG00000260293	671.834	-0.490151	0.18544	-2.64318	0.00821325	0.114626
ENSG00000203497.3	NA	PDCD4-AS1	117.443	-0.488139	0.242268	-2.01487	0.0439183	0.266926
ENSG00000258334.1	101927267	TROAP-AS1	95.1158	-0.482547	0.240718	-2.00462	0.045004	0.271774
ENSG00000272909.1	NA	ENSG00000272909	239.786	-0.478756	0.215477	-2.22184	0.0262938	0.207413
ENSG00000254154.8	NA	CRYZL2P-SEC16B	108.702	-0.475798	0.216731	-2.19533	0.0281398	0.21367
ENSG00000233251.8	100129434	ENSG00000233251	399.876	-0.474382	0.209592	-2.26336	0.0236135	0.196196
ENSG00000286964.1	NA	ENSG00000286964	161.457	-0.468795	0.217257	-2.15779	0.0309443	0.225547
ENSG00000232682.2	NA	ENSG00000232682	212.304	-0.468197	0.21437	-2.18406	0.0289577	0.216306
ENSG00000177335.13	286122	LINC02904	178.232	-0.462184	0.214755	-2.15214	0.0313863	0.227946
ENSG00000285864.1	NA	ENSG00000285864	387.134	-0.454479	0.206229	-2.20376	0.0275415	0.213402
ENSG00000260244.1	NA	ENSG00000260244	293.836	-0.453442	0.223361	-2.03009	0.0423478	0.263078
ENSG00000250748.6	105369187	MSRB3-AS1	630.899	-0.445926	0.184412	-2.4181	0.015602	0.158519
ENSG00000265664.1	NA	ENSG00000265664	1097.1	-0.438004	0.184968	-2.368	0.0178843	0.170771
ENSG00000227028.6	100128590	SLC8A1-AS1	254.713	-0.436075	0.171576	-2.54159	0.011035	0.133678
ENSG00000260412.1	NA	ENSG00000260412	900.261	-0.432926	0.19678	-2.20005	0.0278036	0.213402
ENSG00000293331.1	NA	ENSG00000293331	6637.19	-0.422482	0.199548	-2.1172	0.034243	0.239133
ENSG00000254042.2	NA	SLIT3-AS2	2215.5	-0.411657	0.176588	-2.33117	0.0197442	0.180231
ENSG00000291099.1	NA	ENSG00000291099	202.679	-0.409501	0.189219	-2.16417	0.0304513	0.223297
ENSG00000163364.12	375295	LINC01116	1163.68	-0.399592	0.185797	-2.15069	0.0315007	0.228502
ENSG00000291149.1	154761	ENSG00000291149	135.927	-0.398202	0.200199	-1.98903	0.0466979	0.27595
ENSG00000237125.13	79804	HAND2-AS1	15890.3	-0.387407	0.175918	-2.2022	0.0276509	0.213402
ENSG00000261971.9	NA	MMP25-AS1	768.977	-0.385725	0.151177	-2.55147	0.0107269	0.1308
ENSG00000272168.10	NA	CASC15	1542.87	-0.381745	0.162416	-2.35041	0.0187529	0.175028
ENSG00000254192.1	NA	ENSG00000254192	917.673	-0.360871	0.178312	-2.02381	0.0429892	0.264185
ENSG00000230461.10	100505832	PROX1-AS1	252.672	-0.355159	0.176442	-2.01289	0.0441261	0.26754
ENSG00000286039.3	NA	ENSG00000286039	3832.47	-0.318752	0.162482	-1.96177	0.0497892	0.286362
ENSG00000291139.1	349152	DPY19L2P2	428.609	-0.316551	0.148168	-2.13643	0.0326445	0.233721
ENSG00000291220.1	NA	ENSG00000291220	508.84	0.308442	0.156381	1.97238	0.0485665	0.281769
ENSG00000235823.5	90271	OLMALINC	538.364	0.313573	0.159404	1.96715	0.0491653	0.283884
ENSG00000293434.1	NA	AHSA2P	3122.86	0.316811	0.159797	1.98259	0.0474132	0.278007
ENSG00000175147.13	200197	TMEM51-AS1	368.969	0.323608	0.154383	2.09614	0.0360697	0.243561
ENSG00000290385.1	NA	ENSG00000290385	650.556	0.325836	0.165175	1.97267	0.0485337	0.281769
ENSG00000258727.1	102724814	AP1G2-AS1	1531.07	0.328997	0.158	2.08226	0.0373192	0.246502
ENSG00000234912.12	654434	SNHG20	629.171	0.332059	0.156073	2.12759	0.0333708	0.237238
ENSG00000230551.4	NA	ENSG00000230551	3717.11	0.340356	0.171352	1.9863	0.0470002	0.276926
ENSG00000291075.1	NA	ENSG00000291075	394.648	0.342772	0.166784	2.05518	0.0398614	0.25449
ENSG00000177337.10	NA	DLGAP1-AS1	311.551	0.347409	0.173523	2.00209	0.0452747	0.272488
ENSG00000223482.10	728190	NUTM2A-AS1	1750.68	0.348636	0.176968	1.97005	0.0488331	0.282504
ENSG00000249592.7	100129917	PCGF3-AS1	1750.95	0.348732	0.156814	2.22385	0.0261582	0.207112
ENSG00000260280.5	100526831	SLX1B-SULT1A4	1254.3	0.349029	0.160911	2.16907	0.030077	0.221626
ENSG00000290835.1	NA	ENSG00000290835	661.411	0.350778	0.169651	2.06764	0.038674	0.251017
ENSG00000213742.8	102724826	ZNF337-AS1	798.443	0.351202	0.168118	2.08901	0.0367065	0.244974
ENSG00000291100.1	NA	ENSG00000291100	1401.23	0.35404	0.159759	2.21609	0.0266851	0.20937
ENSG00000291159.1	NA	ENSG00000291159	1307.49	0.356978	0.1688	2.1148	0.0344467	0.23982
ENSG00000291088.1	440434	NPEPPSP1	893.542	0.365416	0.155494	2.35004	0.0187715	0.175028
ENSG00000259605.3	NA	ENSG00000259605	1025.21	0.367392	0.183527	2.00184	0.0453022	0.272488
ENSG00000182912.6	NA	TSPEAR-AS2	305.192	0.367957	0.161929	2.27233	0.0230664	0.194858
ENSG00000228956.9	NA	SATB1-AS1	280.821	0.369433	0.185108	1.99576	0.0459596	0.274799
ENSG00000280383.1	NA	ENSG00000280383	504.332	0.369817	0.175656	2.10535	0.0352612	0.242191
ENSG00000237399.7	100507034	PITRM1-AS1	376.598	0.370912	0.187813	1.9749	0.0482797	0.280643
ENSG00000212719.15	339263	LINC02693	636.306	0.372131	0.187832	1.98119	0.0475697	0.278386
ENSG00000286207.1	NA	ENSG00000286207	431.482	0.372143	0.179765	2.07017	0.0384368	0.250066
ENSG00000279519.1	NA	ENSG00000279519	443.207	0.374179	0.185219	2.0202	0.0433627	0.264865
ENSG00000236753.7	100506881	MKLN1-AS	349.545	0.374912	0.178228	2.10356	0.0354172	0.242267
ENSG00000291215.1	NA	ENSG00000291215	1087.42	0.375572	0.155819	2.41031	0.0159388	0.160367
ENSG00000255717.9	23642	SNHG1	1239.85	0.375755	0.179947	2.08815	0.0367844	0.244974
ENSG00000262691.1	NA	ENSG00000262691	266.104	0.376832	0.180899	2.08311	0.0372411	0.246502
ENSG00000291050.1	100132288	TEKT4P2	940.262	0.379623	0.179659	2.11302	0.0345994	0.240607
ENSG00000196295.13	NA	GARS1-DT	2170.03	0.382986	0.16829	2.27575	0.022861	0.193393
ENSG00000272054.1	NA	ENSG00000272054	463.114	0.383076	0.166514	2.30056	0.0214167	0.187763
ENSG00000237187.9	441094	NR2F1-AS1	838.179	0.384148	0.154032	2.49395	0.0126329	0.143273
ENSG00000288632.1	NA	ENSG00000288632	915.195	0.385706	0.175145	2.20221	0.0276508	0.213402
ENSG00000246067.10	NA	RAB30-DT	403.312	0.390804	0.180445	2.16578	0.030328	0.222856
ENSG00000259248.7	100130855	USP3-AS1	578.785	0.391244	0.172782	2.26438	0.0235506	0.195956
ENSG00000093100.13	NA	ENSG00000093100	754.41	0.392921	0.183758	2.13826	0.032496	0.233209
ENSG00000290947.1	NA	ENSG00000290947	414.768	0.39299	0.187789	2.09273	0.0363736	0.244353
ENSG00000242588.7	NA	ENSG00000242588	6528.96	0.396717	0.171294	2.316	0.0205583	0.185024
ENSG00000235652.11	100507557	EPM2A-DT	501.728	0.39802	0.175695	2.2654	0.0234881	0.195956
ENSG00000291214.1	NA	ENSG00000291214	1367.57	0.399483	0.203755	1.9606	0.0499255	0.286362
ENSG00000259080.1	NA	ENSG00000259080	1462.8	0.403882	0.183747	2.19803	0.0279469	0.213402
ENSG00000272752.6	101752399	STAG3L5P-PVRIG2P-PILRB	1655.79	0.40778	0.167633	2.43257	0.0149919	0.156293
ENSG00000288670.1	NA	ENSG00000288670	303.342	0.408494	0.194736	2.09768	0.0359333	0.243454
ENSG00000290999.1	NA	ENSG00000290999	322.482	0.409379	0.191611	2.13651	0.0326375	0.233721
ENSG00000283103.5	NA	ENSG00000283103	691.412	0.410186	0.177712	2.30814	0.0209911	0.186701
ENSG00000293465.1	NA	ENSG00000293465	161.088	0.410506	0.201644	2.0358	0.0417706	0.261099
ENSG00000273184.1	NA	ENSG00000273184	475.644	0.413752	0.207575	1.99326	0.0462325	0.274799
ENSG00000255114.1	NA	HYOU1-AS1	1221.98	0.414256	0.20275	2.04319	0.0410338	0.258183
ENSG00000267858.8	100131691	MZF1-AS1	464.7	0.415954	0.191574	2.17125	0.0299123	0.22095
ENSG00000291047.1	NA	ENSG00000291047	337.164	0.416694	0.211996	1.96558	0.0493473	0.284663
ENSG00000285796.1	NA	ENSG00000285796	660.607	0.419182	0.191344	2.19072	0.0284717	0.213962
ENSG00000248015.7	NA	ENSG00000248015	353.009	0.419183	0.173428	2.41705	0.0156468	0.158519
ENSG00000257913.4	105369758	DDN-AS1	304.479	0.42019	0.197052	2.13238	0.0329757	0.235258
ENSG00000267106.9	284385	ZNF561-AS1	2021.13	0.420699	0.163654	2.57066	0.0101505	0.126246
ENSG00000204055.5	NA	IER5L-AS1	263.262	0.420728	0.20987	2.00471	0.0449943	0.271774
ENSG00000225465.10	NA	RFPL1S	363.04	0.421174	0.188262	2.23717	0.0252751	0.203224
ENSG00000260219.4	101928707	CD2BP2-DT	275.62	0.423246	0.200863	2.10714	0.0351058	0.242191
ENSG00000262049.2	NA	ENSG00000262049	758.193	0.42336	0.189956	2.22873	0.0258319	0.20579
ENSG00000267395.5	109729182	DM1-AS	304.091	0.427115	0.190948	2.23682	0.0252982	0.203224
ENSG00000271643.2	105377023	PDCD6IP-DT	188.068	0.4273	0.199355	2.14341	0.0320803	0.231319
ENSG00000280138.1	NA	ENSG00000280138	526.866	0.427919	0.171026	2.50207	0.0123469	0.142854
ENSG00000278952.1	NA	ENSG00000278952	188.822	0.428641	0.187239	2.28927	0.0220635	0.189707
ENSG00000256628.4	100009676	ZBTB11-AS1	274.76	0.429298	0.215354	1.99346	0.0462113	0.274799
ENSG00000279364.1	NA	ENSG00000279364	522.871	0.429942	0.214719	2.00234	0.0452479	0.272488
ENSG00000251003.9	NA	ZFPM2-AS1	216.763	0.431822	0.198962	2.17038	0.029978	0.221165
ENSG00000285230.3	101926888	RALY-AS1	179.685	0.43273	0.194129	2.22909	0.0258081	0.20579
ENSG00000238035.8	NA	ENSG00000238035	593.488	0.434506	0.181951	2.38804	0.0169386	0.166014
ENSG00000254911.3	619383	SCARNA9	319.018	0.43467	0.215641	2.01571	0.0438304	0.266815
ENSG00000175611.14	100128782	ERCC6L2-AS1	312.405	0.434674	0.196874	2.20788	0.0272527	0.212445
ENSG00000216895.9	100506302	RBM33-DT	158.127	0.43555	0.199715	2.18086	0.029194	0.217501
ENSG00000273489.1	NA	ENSG00000273489	1422.79	0.436214	0.194739	2.23999	0.0250916	0.20237
ENSG00000291065.1	441666	ENSG00000291065	319.993	0.437456	0.19088	2.29178	0.0219181	0.189707
ENSG00000172965.17	541471	MIR4435-2HG	1172.99	0.437828	0.169326	2.58571	0.00971776	0.12398
ENSG00000260570.1	NA	ENSG00000260570	370.358	0.43796	0.215988	2.02771	0.0425897	0.264039
ENSG00000270641.2	9383	TSIX	203.711	0.441113	0.214814	2.05346	0.0400278	0.25449
ENSG00000226029.1	107984921	LINC01772	217.522	0.441326	0.221499	1.99245	0.0463216	0.274799
ENSG00000289234.2	107985115	ZNF496-DT	520.996	0.441568	0.187169	2.3592	0.0183144	0.172788
ENSG00000293141.1	NA	ENSG00000293141	139.779	0.441759	0.211543	2.08827	0.0367737	0.244974
ENSG00000237491.10	NA	LINC01409	273.175	0.442559	0.225718	1.96067	0.0499175	0.286362
ENSG00000255036.6	57653	SUGT1P4-STRA6LP-CCDC180	261.193	0.443448	0.197869	2.24112	0.0250185	0.20205
ENSG00000258377.1	NA	ENSG00000258377	890.142	0.444373	0.213415	2.0822	0.0373245	0.246502
ENSG00000293330.1	NA	ENSG00000293330	213.817	0.445837	0.225718	1.9752	0.048246	0.280643
ENSG00000233461.6	122526782	ENSG00000233461	177.242	0.446014	0.203361	2.19321	0.0282922	0.21376
ENSG00000254815.6	692247	LMNTD2-AS1	237.194	0.446042	0.204587	2.18021	0.0292421	0.217592
ENSG00000262211.1	NA	ENSG00000262211	677.456	0.446323	0.220251	2.02643	0.0427211	0.264185
ENSG00000247679.3	NA	ENSG00000247679	227.786	0.446434	0.194793	2.29184	0.0219148	0.189707
ENSG00000267128.2	100507218	RNF157-AS1	881.84	0.446771	0.206282	2.16583	0.0303245	0.222856
ENSG00000261423.3	105370888	TMEM202-AS1	198.955	0.447546	0.217042	2.06202	0.0392057	0.251823
ENSG00000261578.1	NA	ENSG00000261578	207.848	0.448096	0.203596	2.20091	0.0277423	0.213402
ENSG00000261786.1	NA	ENSG00000261786	926.179	0.448921	0.219732	2.04304	0.0410485	0.258183
ENSG00000177788.7	105373159	RAB4A-AS1	559.433	0.449222	0.210833	2.1307	0.033114	0.235689
ENSG00000291217.1	731275	LINC01347	255.312	0.45021	0.171308	2.62807	0.00858712	0.115994
ENSG00000290391.1	NA	ENSG00000290391	248.145	0.450681	0.193663	2.32715	0.0199575	0.181505
ENSG00000265784.1	NA	ENSG00000265784	1036.6	0.450789	0.229505	1.96418	0.049509	0.285325
ENSG00000179406.10	285908	LINC00174	1064.3	0.453234	0.16757	2.70474	0.00683572	0.103769
ENSG00000225670.4	NA	CADM3-AS1	265.43	0.453461	0.191865	2.36344	0.0181064	0.171628
ENSG00000235191.1	100874085	NUCB1-AS1	294.949	0.453821	0.215258	2.10827	0.0350077	0.242191
ENSG00000245573.9	497258	BDNF-AS	272.785	0.453854	0.18438	2.46151	0.0138353	0.150085
ENSG00000246283.2	NA	TTBK2-AS1	598.472	0.45431	0.202642	2.24193	0.0249656	0.201943
ENSG00000244513.7	NA	EOGT-DT	699.076	0.455441	0.187404	2.43026	0.0150881	0.156804
ENSG00000261093.1	NA	ENSG00000261093	585.328	0.455578	0.207854	2.19182	0.0283926	0.213898
ENSG00000228242.6	NA	XPC-AS1	644.982	0.45569	0.168425	2.7056	0.00681819	0.103769
ENSG00000244161.1	105377105	FLNB-AS1	537.689	0.459061	0.191135	2.40177	0.0163162	0.162545
ENSG00000289537.2	NA	ENSG00000289537	271.045	0.459725	0.210925	2.17957	0.0292894	0.217676
ENSG00000285813.1	NA	ENSG00000285813	265.451	0.460158	0.185707	2.47787	0.0132171	0.147223
ENSG00000236830.8	100506428	CBR3-AS1	187.811	0.462362	0.223748	2.06644	0.0387871	0.251017
ENSG00000253636.1	NA	ENSG00000253636	141.875	0.462374	0.228893	2.02004	0.043379	0.264865
ENSG00000225880.6	NA	LINC00115	143.715	0.46298	0.222393	2.08181	0.0373598	0.246502
ENSG00000289788.1	NA	ENSG00000289788	330.768	0.463454	0.179017	2.58889	0.00962857	0.123718
ENSG00000290845.1	NA	ENSG00000290845	135.343	0.463705	0.223671	2.07315	0.0381581	0.248961
ENSG00000253320.7	NA	MAILR	152.57	0.466284	0.199011	2.343	0.0191294	0.176357
ENSG00000249207.2	NA	ENSG00000249207	266.028	0.467044	0.226344	2.06342	0.0390724	0.251233
ENSG00000273033.2	100129550	LINC02035	721.716	0.467611	0.192421	2.43015	0.0150928	0.156804
ENSG00000291060.1	NA	ENSG00000291060	1506.85	0.467789	0.182471	2.56364	0.0103581	0.128038
ENSG00000291201.1	NA	ENSG00000291201	1216.67	0.468001	0.164024	2.85325	0.00432748	0.0804035
ENSG00000289613.1	NA	ENSG00000289613	452.329	0.470172	0.200743	2.34216	0.0191724	0.176485
ENSG00000290674.1	NA	ENSG00000290674	189.862	0.470266	0.204557	2.29894	0.0215081	0.187763
ENSG00000260121.1	NA	ENSG00000260121	598.912	0.472739	0.212776	2.22177	0.026299	0.207413
ENSG00000283341.4	NA	ENSG00000283341	271.318	0.472937	0.218916	2.16036	0.0307447	0.224832
ENSG00000267254.8	284408	ZNF790-AS1	478.251	0.473187	0.179772	2.63215	0.00848473	0.115748
ENSG00000258136.2	101929162	PRDM4-AS1	265.395	0.473666	0.191014	2.47974	0.0131477	0.147057
ENSG00000284879.1	NA	NCAL1	347.552	0.473737	0.182815	2.59134	0.00956019	0.123204
ENSG00000257242.9	256021	LINC01619	107.056	0.474409	0.226975	2.09014	0.0366051	0.244974
ENSG00000203808.13	154442	BVES-AS1	592.628	0.474437	0.184527	2.57111	0.0101374	0.126246
ENSG00000255389.1	NA	ENSG00000255389	172.973	0.474562	0.193665	2.45042	0.0142689	0.152943
ENSG00000285628.1	NA	ENSG00000285628	642.068	0.476599	0.155309	3.06871	0.00214985	0.0540867
ENSG00000291223.1	692099	FAM86DP	584.633	0.47735	0.190295	2.50847	0.0121254	0.142332
ENSG00000249859.14	5820	PVT1	915.757	0.478688	0.196509	2.43596	0.0148523	0.155243
ENSG00000233237.9	79940	LINC00472	773.336	0.478743	0.159225	3.00671	0.00264088	0.0619992
ENSG00000271936.1	NA	ENSG00000271936	191.099	0.480273	0.199768	2.40416	0.0162097	0.161889
ENSG00000265618.1	NA	ENSG00000265618	271.504	0.480902	0.212821	2.25966	0.0238427	0.197558
ENSG00000290968.1	NA	ENSG00000290968	148.062	0.481915	0.195688	2.46267	0.0137909	0.150085
ENSG00000246477.3	NA	ENSG00000246477	294.43	0.482575	0.203641	2.36973	0.0178009	0.170771
ENSG00000257815.9	101928062	PRANCR	184.323	0.482721	0.210663	2.29144	0.0219379	0.189707
ENSG00000290689.1	388152	ENSG00000290689	743.419	0.482812	0.172997	2.79087	0.00525667	0.0899425
ENSG00000253553.9	NA	ENSG00000253553	217.62	0.483207	0.185387	2.60648	0.00914792	0.120159
ENSG00000185904.12	84856	LINC00839	1260.81	0.48362	0.164355	2.94254	0.00325532	0.0689422
ENSG00000269821.2	10984	KCNQ1OT1	2434.1	0.484489	0.239136	2.02599	0.0427654	0.264185
ENSG00000261659.2	NA	ENSG00000261659	753.228	0.484962	0.177568	2.73113	0.0063118	0.0993905
ENSG00000185065.6	NA	UFD1-AS1	83.9614	0.488819	0.247983	1.97118	0.0487032	0.282022
ENSG00000186019.12	100379224	ZNF225-AS1	828.545	0.489858	0.162566	3.01329	0.00258435	0.0609557
ENSG00000230325.1	NA	ENSG00000230325	253.03	0.490316	0.214547	2.28535	0.0222925	0.190177
ENSG00000259001.3	NA	ENSG00000259001	53722.7	0.490468	0.223826	2.19129	0.028431	0.213921
ENSG00000256569.1	NA	ENSG00000256569	356.644	0.490625	0.207808	2.36096	0.0182279	0.172285
ENSG00000224903.2	NA	RNF32-AS1	186.193	0.490805	0.210086	2.33621	0.0194801	0.178774
ENSG00000230408.3	101927795	BZW1-AS1	269.708	0.491719	0.243386	2.02033	0.0433493	0.264865
ENSG00000257494.1	NA	ENSG00000257494	95.0578	0.492737	0.248137	1.98574	0.0470622	0.277015
ENSG00000273311.1	25786	DGCR11	105.749	0.493545	0.236232	2.08923	0.0366868	0.244974
ENSG00000253738.3	100506365	OTUD6B-AS1	554.075	0.493784	0.171831	2.87367	0.00405733	0.0775245
ENSG00000273295.1	NA	ENSG00000273295	248.273	0.493787	0.220863	2.23572	0.0253702	0.203533
ENSG00000288973.1	NA	ENSG00000288973	857.713	0.494163	0.206619	2.39167	0.0167721	0.16465
ENSG00000235989.4	150291	MORC2-AS1	188.299	0.494408	0.222067	2.22639	0.0259879	0.206033
ENSG00000280106.1	NA	ENSG00000280106	244.064	0.495016	0.214237	2.31061	0.0208546	0.186033
ENSG00000230530.2	NA	LIMD1-AS1	786.598	0.495028	0.195531	2.53171	0.0113509	0.135339
ENSG00000291262.1	NA	ENSG00000291262	358.612	0.495148	0.198346	2.49639	0.0125466	0.143273
ENSG00000285517.1	NA	ENSG00000285517	245.78	0.495473	0.208721	2.37385	0.0176038	0.16967
ENSG00000275764.1	NA	ENSG00000275764	183.772	0.496312	0.218478	2.27168	0.0231057	0.194918
ENSG00000234684.8	100507495	SDCBP2-AS1	374.286	0.496676	0.198772	2.49872	0.0124641	0.143273
ENSG00000267571.1	NA	ENSG00000267571	128.728	0.49674	0.22742	2.18424	0.0289444	0.216306
ENSG00000258559.2	NA	ENSG00000258559	267.596	0.497468	0.209112	2.37895	0.0173619	0.168528
ENSG00000285793.1	285074	ANAPC1P2	264.432	0.497815	0.189691	2.62435	0.00868135	0.115994
ENSG00000182873.5	100506504	PRKCZ-AS1	185.025	0.498295	0.220046	2.26451	0.023543	0.195956
ENSG00000279569.1	NA	ENSG00000279569	1722.48	0.49896	0.20118	2.48017	0.013132	0.147057
ENSG00000263424.1	NA	ENSG00000263424	381.444	0.499493	0.213174	2.34313	0.0191229	0.176357
ENSG00000291005.1	101929780	NBPF25P	397.544	0.499515	0.168714	2.96072	0.00306925	0.0670009
ENSG00000288873.2	NA	ENSG00000288873	233.179	0.500247	0.216911	2.30624	0.0210975	0.187097
ENSG00000291124.1	643253	ENSG00000291124	373.055	0.502402	0.20626	2.43578	0.0148599	0.155243
ENSG00000226803.9	NA	ZNF451-AS1	569.513	0.502421	0.173595	2.89421	0.00380119	0.0742703
ENSG00000286623.1	NA	ENSG00000286623	100.632	0.502895	0.246992	2.03608	0.0417428	0.261099
ENSG00000280273.2	NA	ENSG00000280273	113.952	0.503474	0.240671	2.09196	0.036442	0.244353
ENSG00000244265.2	NA	SIAH2-AS1	164.997	0.504967	0.245816	2.05425	0.0399516	0.25449
ENSG00000256116.1	NA	ENSG00000256116	243.236	0.504993	0.212681	2.37442	0.0175766	0.16967
ENSG00000232445.2	NA	EMSLR	340.712	0.50558	0.201197	2.51286	0.0119756	0.141396
ENSG00000272941.1	NA	ENSG00000272941	380.337	0.506025	0.245216	2.06359	0.0390564	0.251233
ENSG00000272851.1	NA	ENSG00000272851	187.622	0.506204	0.255796	1.97894	0.047823	0.279059
ENSG00000246250.3	NA	ENSG00000246250	80.3043	0.506548	0.255651	1.9814	0.0475462	0.278386
ENSG00000225975.8	101927621	ZNF567-DT	256.979	0.507372	0.178438	2.84341	0.00446338	0.0815341
ENSG00000273142.1	NA	LINC02604	635.469	0.508034	0.170794	2.97453	0.00293435	0.066072
ENSG00000255517.8	101928069	DPP3-DT	313.483	0.508191	0.193801	2.62223	0.00873576	0.116107
ENSG00000227198.1	NA	C6orf47-AS1	234.468	0.508456	0.223078	2.27927	0.0226511	0.192423
ENSG00000227218.7	124902280	ENSG00000227218	179.149	0.508471	0.197617	2.57301	0.0100819	0.126246
ENSG00000258891.1	NA	ENSG00000258891	288.524	0.509867	0.220826	2.30891	0.0209485	0.186596
ENSG00000180769.10	404201	WDFY3-AS2	200.405	0.511779	0.214786	2.38274	0.0171845	0.167611
ENSG00000258744.3	NA	ENSG00000258744	275.531	0.512608	0.19812	2.58737	0.0096712	0.123845
ENSG00000290396.1	NA	ENSG00000290396	283.951	0.512819	0.196908	2.60435	0.00920482	0.120159
ENSG00000222041.13	112597	CYTOR	367.079	0.512876	0.183045	2.80191	0.00508014	0.0879155
ENSG00000272991.1	NA	ENSG00000272991	145.926	0.514466	0.206992	2.48543	0.0129394	0.145406
ENSG00000277969.2	NA	ENSG00000277969	87.5969	0.514512	0.251907	2.04247	0.041105	0.258271
ENSG00000259933.6	105371049	PKD1-AS1	152.211	0.515374	0.226225	2.27815	0.0227178	0.19272
ENSG00000276334.1	NA	ENSG00000276334	304.693	0.516837	0.18854	2.74125	0.00612053	0.0985045
ENSG00000224165.8	729723	DNAJC27-AS1	111.092	0.517229	0.223387	2.31539	0.0205915	0.185048
ENSG00000214293.11	100505854	APTR	279.389	0.51744	0.214013	2.41779	0.015615	0.158519
ENSG00000279649.1	NA	ENSG00000279649	208.402	0.518483	0.215225	2.40903	0.0159949	0.160665
ENSG00000259116.2	102723809	HSPA2-AS1	144.143	0.518748	0.202203	2.56549	0.0103031	0.12762
ENSG00000257354.2	120766144	MIRLET7IHG	393.282	0.520361	0.229439	2.26797	0.0233311	0.195912
ENSG00000260621.1	NA	ENSG00000260621	435.708	0.521597	0.235096	2.21865	0.0265105	0.208809
ENSG00000229043.3	101927021	ZFAND2A-DT	378.79	0.521931	0.183215	2.84874	0.0043893	0.0809621
ENSG00000267248.5	100996660	ENSG00000267248	135.966	0.522919	0.20976	2.49294	0.0126691	0.143273
ENSG00000167920.12	147184	KRT10-AS1	142.79	0.523712	0.260139	2.0132	0.0440932	0.26754
ENSG00000257181.1	NA	ENSG00000257181	1418.54	0.524233	0.209969	2.49672	0.0125349	0.143273
ENSG00000256712.1	NA	ENSG00000256712	97.7559	0.52431	0.266305	1.96884	0.048972	0.283038
ENSG00000273486.1	NA	ENSG00000273486	88.8585	0.525052	0.249461	2.10474	0.0353137	0.242191
ENSG00000291131.1	NA	ENSG00000291131	171.176	0.525861	0.214672	2.4496	0.0143016	0.152943
ENSG00000263244.2	NA	ENSG00000263244	3639.72	0.526015	0.198207	2.65386	0.00795763	0.112879
ENSG00000246451.2	NA	KLC1-AS1	306.258	0.526394	0.228171	2.30701	0.0210543	0.186988
ENSG00000249673.9	NA	NOP14-AS1	1409.99	0.527105	0.178019	2.96095	0.00306692	0.0670009
ENSG00000260966.1	NA	ENSG00000260966	190.359	0.52797	0.202248	2.6105	0.00904088	0.119045
ENSG00000255857.8	100506649	PXN-AS1	2176.26	0.528355	0.214739	2.46045	0.0138761	0.150085
ENSG00000285867.1	NA	ENSG00000285867	82.2928	0.52939	0.265571	1.9934	0.0462176	0.274799
ENSG00000260233.4	NA	ZNRD2-DT	100.528	0.529413	0.249281	2.12376	0.0336904	0.237603
ENSG00000230424.3	101927895	EMC1-AS1	251.118	0.529795	0.252641	2.09702	0.0359915	0.243528
ENSG00000249786.8	NA	EAF1-AS1	826.522	0.530108	0.216441	2.44921	0.0143171	0.152943
ENSG00000280287.1	NA	ENSG00000280287	114.846	0.530523	0.258831	2.04969	0.0403949	0.255398
ENSG00000289295.1	NA	ENSG00000289295	334.784	0.530577	0.187501	2.82973	0.0046588	0.0839832
ENSG00000203875.13	387066	SNHG5	1321.85	0.5308	0.169802	3.126	0.00177204	0.0472831
ENSG00000229893.2	NA	TAX1BP1-AS1	276.808	0.530805	0.223413	2.3759	0.0175064	0.169658
ENSG00000225361.4	100506599	PPP1R26-AS1	146.29	0.531325	0.241597	2.19922	0.0278624	0.213402
ENSG00000225234.1	NA	TRAPPC12-AS1	219.249	0.531464	0.204154	2.60326	0.00923427	0.120227
ENSG00000266677.1	NA	ENSG00000266677	221.849	0.531644	0.266004	1.99863	0.0456479	0.273752
ENSG00000290720.1	147947	ZNF542P	629.459	0.532035	0.205928	2.5836	0.00977756	0.124157
ENSG00000288559.1	NA	ENSG00000288559	111.494	0.532117	0.2389	2.22736	0.0259233	0.20579
ENSG00000267124.2	NA	ENSG00000267124	139.106	0.532307	0.234743	2.26761	0.0233529	0.195912
ENSG00000233706.1	NA	ENSG00000233706	247.087	0.533142	0.242869	2.19518	0.0281507	0.21367
ENSG00000258892.1	NA	ENSG00000258892	120.445	0.533435	0.250909	2.12601	0.0335028	0.237338
ENSG00000280416.1	NA	ENSG00000280416	222.355	0.533546	0.253177	2.1074	0.0350831	0.242191
ENSG00000272625.1	NA	ENSG00000272625	119.356	0.534114	0.263011	2.03077	0.0422783	0.263078
ENSG00000261240.1	NA	ENSG00000261240	222.488	0.534916	0.241615	2.21392	0.0268342	0.209926
ENSG00000289738.1	NA	ENSG00000289738	269.258	0.536257	0.242351	2.21273	0.0269163	0.210093
ENSG00000255458.9	105374419	SMIM14-DT	79.8123	0.537536	0.267996	2.00576	0.044882	0.271579
ENSG00000291073.1	NA	ENSG00000291073	1782.11	0.537825	0.18169	2.96012	0.00307516	0.0670009
ENSG00000291121.1	NA	ENSG00000291121	130.315	0.538945	0.229408	2.34928	0.0188095	0.175028
ENSG00000291132.1	339483	ENSG00000291132	155.113	0.539219	0.220944	2.44052	0.0146661	0.154681
ENSG00000289554.1	NA	ENSG00000289554	99.9457	0.53993	0.262954	2.05332	0.0400411	0.25449
ENSG00000224078.15	NA	SNHG14	5807	0.540134	0.159094	3.39505	0.00068616	0.0238855
ENSG00000289293.1	NA	ENSG00000289293	165.002	0.540253	0.272262	1.98431	0.0472208	0.277148
ENSG00000285996.1	NA	ENSG00000285996	91.893	0.542705	0.268377	2.02217	0.0431586	0.264587
ENSG00000247400.6	100289274	DNAJC3-DT	106.516	0.543302	0.246978	2.1998	0.0278211	0.213402
ENSG00000262155.2	283887	LINC02175	124.617	0.543933	0.198166	2.74484	0.00605404	0.0985045
ENSG00000288871.2	NA	ENSG00000288871	697.414	0.544198	0.166721	3.26413	0.00109802	0.0344595
ENSG00000269929.6	112903833	MIRLET7A1HG	204.795	0.544286	0.204462	2.66204	0.00776695	0.111526
ENSG00000288953.1	NA	ENSG00000288953	230.13	0.544428	0.207474	2.62407	0.00868847	0.115994
ENSG00000268573.1	NA	ENSG00000268573	91.2648	0.544587	0.248312	2.19316	0.0282961	0.21376
ENSG00000270066.3	NA	ENSG00000270066	1562.39	0.544612	0.202163	2.69393	0.00706155	0.105302
ENSG00000259976.3	NA	ENSG00000259976	1906.5	0.545521	0.217659	2.50632	0.0121996	0.142854
ENSG00000261019.1	NA	ENSG00000261019	78.2808	0.546853	0.2762	1.97992	0.0477125	0.278952
ENSG00000288851.1	NA	ENSG00000288851	962.532	0.547021	0.215541	2.5379	0.0111521	0.134024
ENSG00000285702.1	NA	ENSG00000285702	192.691	0.548048	0.2227	2.46092	0.013858	0.150085
ENSG00000196204.12	441191	RNF216P1	977.277	0.548947	0.169036	3.24751	0.0011642	0.0358418
ENSG00000290989.1	NA	ENSG00000290989	318.626	0.550539	0.244747	2.24942	0.0244857	0.20069
ENSG00000291203.1	NA	ENSG00000291203	584.781	0.550598	0.203946	2.69973	0.00693959	0.104633
ENSG00000285669.1	NA	ENSG00000285669	99.2479	0.551112	0.239653	2.29962	0.0214696	0.187763
ENSG00000255629.1	NA	ENSG00000255629	154.498	0.551749	0.230562	2.39306	0.0167086	0.164292
ENSG00000272750.1	NA	ENSG00000272750	469.005	0.552291	0.209567	2.63539	0.00840397	0.115748
ENSG00000293106.1	NA	ENSG00000293106	127.573	0.553277	0.276333	2.00221	0.045262	0.272488
ENSG00000261691.1	NA	ENSG00000261691	194.461	0.554274	0.248796	2.22783	0.025892	0.20579
ENSG00000289520.1	NA	ENSG00000289520	108.147	0.555385	0.230952	2.40476	0.016183	0.161889
ENSG00000290412.1	NA	ENSG00000290412	115.417	0.555913	0.218263	2.54699	0.0108657	0.132155
ENSG00000287581.1	NA	ENSG00000287581	219.113	0.556071	0.19524	2.84813	0.00439765	0.0809621
ENSG00000279322.1	NA	ENSG00000279322	125.225	0.5567	0.262534	2.12048	0.0339652	0.23811
ENSG00000261790.2	NA	ENSG00000261790	221.396	0.558024	0.282327	1.97651	0.0480965	0.28019
ENSG00000272767.1	84989	JMJD1C-AS1	84.4755	0.55854	0.269161	2.07512	0.0379758	0.248559
ENSG00000288904.2	NA	ENSG00000288904	94.7966	0.5599	0.27116	2.06484	0.0389385	0.251172
ENSG00000273711.2	NA	ENSG00000273711	156.955	0.561208	0.224327	2.50174	0.0123585	0.142854
ENSG00000251022.6	100499177	THAP9-AS1	787.056	0.561554	0.193975	2.89497	0.0037919	0.0742703
ENSG00000226143.1	NA	ENSG00000226143	65.4639	0.562186	0.270556	2.07789	0.0377193	0.248026
ENSG00000231185.9	101926941	SPRY4-AS1	124.647	0.563086	0.213637	2.63571	0.00839617	0.115748
ENSG00000275854.1	NA	ENSG00000275854	146.031	0.563106	0.24842	2.26675	0.0234054	0.195956
ENSG00000291202.1	101926918	ENSG00000291202	919.882	0.564401	0.15871	3.55618	0.000376289	0.0151946
ENSG00000287643.1	NA	ENSG00000287643	117.836	0.564702	0.256065	2.20531	0.0274325	0.213297
ENSG00000229502.5	NA	ENSG00000229502	216.695	0.564746	0.226563	2.49267	0.0126786	0.143273
ENSG00000267924.1	NA	ENSG00000267924	225.304	0.56484	0.233067	2.42351	0.0153713	0.15834
ENSG00000268006.1	100506033	PTOV1-AS1	595.286	0.565468	0.155925	3.62654	0.000287248	0.011999
ENSG00000268858.2	112268269	ENSG00000268858	385.045	0.565567	0.191614	2.95159	0.00316142	0.0679032
ENSG00000232814.2	100874203	COL4A2-AS1	191.492	0.565674	0.283521	1.99517	0.0460241	0.274799
ENSG00000261602.1	NA	ENSG00000261602	574.645	0.56754	0.246626	2.30122	0.0213792	0.187763
ENSG00000267149.2	NA	ENSG00000267149	103.688	0.56841	0.276492	2.0558	0.0398023	0.25449
ENSG00000279541.1	NA	ENSG00000279541	968.502	0.571186	0.200107	2.8544	0.00431183	0.0803592
ENSG00000253102.1	NA	ENSG00000253102	302.648	0.571704	0.268216	2.13151	0.0330473	0.235491
ENSG00000261427.6	NA	ENSG00000261427	72.8145	0.572224	0.287116	1.99301	0.0462606	0.274799
ENSG00000267519.6	NA	MIR23AHG	1595.24	0.572337	0.155611	3.678	0.000235074	0.0104694
ENSG00000285935.1	NA	ENSG00000285935	355.84	0.572998	0.223868	2.55953	0.0104813	0.129035
ENSG00000239801.1	NA	DENND6A-AS1	106.174	0.573422	0.261856	2.18983	0.0285362	0.214181
ENSG00000272455.1	NA	MRPL20-DT	244.343	0.574162	0.206259	2.7837	0.00537429	0.0906742
ENSG00000234203.1	NA	ENSG00000234203	123.579	0.574619	0.22964	2.50226	0.0123402	0.142854
ENSG00000227495.1	102724009	KIF1C-AS1	94.3249	0.574622	0.283953	2.02365	0.0430058	0.264185
ENSG00000268292.1	NA	ENSG00000268292	224.824	0.575403	0.217119	2.65017	0.00804505	0.113323
ENSG00000293410.1	NA	CASP16P	61.7622	0.575525	0.271087	2.12302	0.033752	0.237603
ENSG00000224616.5	NA	RTCA-AS1	336.723	0.575807	0.210532	2.73502	0.00623773	0.098723
ENSG00000224490.5	NA	TTC21B-AS1	136.417	0.575877	0.252915	2.27696	0.0227888	0.193051
ENSG00000269834.8	102724105	ZNF528-AS1	404.388	0.576098	0.1764	3.26587	0.00109128	0.0344264
ENSG00000263756.1	NA	ENSG00000263756	644.844	0.576442	0.212565	2.71184	0.00669117	0.102604
ENSG00000273212.1	NA	ENSG00000273212	255.227	0.577755	0.238071	2.42682	0.0152317	0.157706
ENSG00000196951.13	100129858	SCOC-AS1	90.5336	0.577771	0.242141	2.38609	0.0170285	0.166358
ENSG00000255422.4	NA	ENSG00000255422	685.175	0.578137	0.23432	2.4673	0.0136137	0.149258
ENSG00000228237.5	100130197	EFCAB14-AS1	164.649	0.579592	0.22827	2.53907	0.0111149	0.134024
ENSG00000233783.8	NA	ENSG00000233783	139.296	0.581303	0.273422	2.12603	0.0335008	0.237338
ENSG00000291206.1	729156	GTF2IRD1P1	419.1	0.581708	0.220938	2.6329	0.00846601	0.115748
ENSG00000249492.3	NA	ENSG00000249492	125.672	0.581971	0.233235	2.49521	0.0125883	0.143273
ENSG00000290386.1	NA	ENSG00000290386	118.616	0.582531	0.254674	2.28736	0.0221747	0.189707
ENSG00000273893.1	NA	ENSG00000273893	78.2934	0.584739	0.258236	2.26436	0.0235522	0.195956
ENSG00000245025.3	NA	ENSG00000245025	999.335	0.584872	0.193336	3.02516	0.00248502	0.0600325
ENSG00000293507.1	NA	FBXL9P	200.751	0.585447	0.241851	2.42069	0.015491	0.158519
ENSG00000276248.1	NA	ENSG00000276248	123.745	0.585938	0.242252	2.41871	0.0155756	0.158519
ENSG00000279108.1	NA	ENSG00000279108	105.865	0.586076	0.254943	2.29885	0.0215135	0.187763
ENSG00000280347.1	NA	ENSG00000280347	926.421	0.586978	0.217944	2.69326	0.00707577	0.105302
ENSG00000254559.1	NA	ENSG00000254559	1007.51	0.587208	0.188474	3.11559	0.00183575	0.0485552
ENSG00000293422.1	NA	PRORSD1P	110.201	0.587221	0.257407	2.28129	0.0225311	0.191673
ENSG00000197182.16	400931	MIRLET7BHG	1849.01	0.588087	0.198852	2.9574	0.00310242	0.067075
ENSG00000247199.6	102546294	FBXO38-DT	127.738	0.588312	0.211796	2.77774	0.00547391	0.0916399
ENSG00000267139.1	NA	ENSG00000267139	249.955	0.588437	0.242765	2.4239	0.0153549	0.15834
ENSG00000260196.1	NA	ENSG00000260196	159.167	0.588787	0.238671	2.46694	0.0136272	0.149258
ENSG00000291106.1	100505687	SNHG33	186.209	0.590844	0.256731	2.30141	0.0213685	0.187763
ENSG00000260176.1	NA	ENSG00000260176	224.695	0.592506	0.19888	2.9792	0.00288998	0.0653157
ENSG00000227199.1	93653	ST7-AS1	122.098	0.592817	0.249005	2.38074	0.0172778	0.16798
ENSG00000291194.1	NA	ENSG00000291194	99.2516	0.593118	0.239215	2.47943	0.0131591	0.147057
ENSG00000249971.1	NA	ENSG00000249971	364.085	0.593278	0.217252	2.73083	0.00631754	0.0993905
ENSG00000266921.2	101928063	ZNF230-DT	196.748	0.594528	0.204029	2.91394	0.00356899	0.0725415
ENSG00000255498.1	NA	ENSG00000255498	212.561	0.596712	0.266021	2.2431	0.0248902	0.201943
ENSG00000253854.1	NA	ENSG00000253854	154.014	0.599649	0.220865	2.71501	0.00662746	0.102144
ENSG00000271452.1	NA	ENSG00000271452	126.346	0.600914	0.256184	2.34564	0.0189947	0.175919
ENSG00000268205.1	NA	ENSG00000268205	1363.98	0.601827	0.194026	3.10179	0.00192356	0.0502199
ENSG00000293205.1	NA	TPI1P2	108.978	0.60276	0.261564	2.30444	0.0211977	0.187572
ENSG00000263235.1	NA	ENSG00000263235	79.6212	0.602855	0.288796	2.08748	0.0368451	0.244974
ENSG00000260107.1	NA	ENSG00000260107	316.425	0.603155	0.244266	2.46926	0.0135395	0.148869
ENSG00000231050.3	105378949	GNB1-DT	83.7135	0.60415	0.245479	2.46111	0.0138509	0.150085
ENSG00000242628.6	NA	ENSG00000242628	153.446	0.605742	0.225797	2.68269	0.00730337	0.106851
ENSG00000259970.1	NA	ENSG00000259970	120.306	0.605981	0.264618	2.29002	0.0220199	0.189707
ENSG00000239300.6	NA	ENSG00000239300	66.773	0.60629	0.270218	2.24371	0.0248511	0.201943
ENSG00000290728.1	NA	ENSG00000290728	811.091	0.606384	0.188716	3.21321	0.00131262	0.0387832
ENSG00000269959.1	102238594	SPACA6-AS1	178.584	0.606565	0.200739	3.02166	0.00251393	0.0601852
ENSG00000272994.2	NA	C2orf49-DT	148.923	0.606765	0.208205	2.91426	0.00356532	0.0725415
ENSG00000258034.1	NA	ENSG00000258034	259.554	0.609855	0.212412	2.8711	0.00409044	0.0776671
ENSG00000277287.1	NA	ENSG00000277287	87.6128	0.610595	0.254007	2.40385	0.0162236	0.161889
ENSG00000271933.1	NA	ENSG00000271933	190.139	0.610992	0.231745	2.63649	0.00837698	0.115748
ENSG00000279608.1	NA	ENSG00000279608	136.966	0.612358	0.239863	2.55295	0.0106815	0.1308
ENSG00000272148.1	NA	ENSG00000272148	94.9361	0.612422	0.235153	2.60436	0.00920473	0.120159
ENSG00000270094.1	NA	ENSG00000270094	313.582	0.612522	0.224887	2.72369	0.0064557	0.100759
ENSG00000183242.13	51352	WT1-AS	135.095	0.612664	0.223828	2.73722	0.00619617	0.0985045
ENSG00000261542.1	NA	ENSG00000261542	71.3598	0.613312	0.291996	2.10041	0.0356926	0.242637
ENSG00000239407.5	NA	ENSG00000239407	174.896	0.613493	0.239427	2.56233	0.0103972	0.12826
ENSG00000272631.1	NA	ENSG00000272631	294.327	0.61385	0.198464	3.093	0.00198142	0.0515085
ENSG00000291110.1	147166	TRIM16L	727.136	0.617057	0.221933	2.78037	0.00542962	0.0913534
ENSG00000257817.2	NA	TBX3-AS1	125.409	0.617121	0.2494	2.47442	0.0133453	0.147774
ENSG00000288899.1	NA	ENSG00000288899	474.54	0.617249	0.206182	2.99371	0.00275609	0.063474
ENSG00000223855.4	441307	PDGFA-DT	56.1301	0.617292	0.293719	2.10164	0.035585	0.242267
ENSG00000245694.12	643911	CRNDE	859.479	0.617609	0.158032	3.90813	9.30133e-05	0.00512165
ENSG00000287286.1	NA	ENSG00000287286	911.206	0.617748	0.192417	3.21047	0.00132518	0.0389279
ENSG00000226698.1	NA	ENSG00000226698	70.096	0.617886	0.293621	2.10436	0.035347	0.242191
ENSG00000236204.7	400945	LINC01376	104.564	0.618577	0.224087	2.76044	0.00577242	0.0952686
ENSG00000276071.1	NA	ENSG00000276071	88.2761	0.619533	0.284878	2.17473	0.0296501	0.21928
ENSG00000246985.8	144481	SOCS2-AS1	373.448	0.619749	0.179436	3.45387	0.000552611	0.0201636
ENSG00000291263.1	100506060	SMG1P7	107.443	0.62077	0.229966	2.6994	0.00694645	0.104633
ENSG00000260534.1	NA	ENSG00000260534	440.978	0.621168	0.199469	3.1141	0.00184507	0.0485895
ENSG00000260772.1	NA	ENSG00000260772	1082.12	0.622418	0.177943	3.49784	0.00046904	0.0179809
ENSG00000259564.2	NA	ENSG00000259564	120.508	0.622467	0.261421	2.38109	0.0172614	0.16798
ENSG00000285331.2	145783	TCF12-DT	226.516	0.623013	0.232181	2.6833	0.00728986	0.106851
ENSG00000234793.1	NA	ENSG00000234793	81.4943	0.62398	0.301718	2.06809	0.0386314	0.251017
ENSG00000291228.1	652276	ENSG00000291228	615.098	0.624832	0.170115	3.673	0.000239718	0.0105983
ENSG00000269439.7	100507551	PGLS-DT	336.838	0.626574	0.181184	3.45822	0.000543766	0.0200829
ENSG00000276255.2	100506571	LINC02809	79.0785	0.626989	0.285211	2.19834	0.0279251	0.213402
ENSG00000243224.2	101929054	TWF2-DT	69.0351	0.627352	0.279287	2.24626	0.0246871	0.201795
ENSG00000261098.1	NA	ENSG00000261098	188.008	0.628043	0.236927	2.65079	0.00803046	0.113323
ENSG00000253722.1	NA	ENSG00000253722	202.763	0.628939	0.222788	2.82304	0.00475702	0.0847216
ENSG00000278765.1	NA	ENSG00000278765	45.1806	0.629913	0.319453	1.97185	0.048627	0.281851
ENSG00000285999.1	NA	ENSG00000285999	75.038	0.629944	0.306748	2.05362	0.0400122	0.25449
ENSG00000276997.4	NA	ENSG00000276997	119.827	0.630168	0.235495	2.67592	0.00745236	0.108769
ENSG00000236199.1	NA	SMARCA2-AS1	63.1752	0.630506	0.300322	2.09943	0.0357789	0.242952
ENSG00000170919.16	NA	TPT1-AS1	1476.54	0.630524	0.16029	3.93365	8.36648e-05	0.00475103
ENSG00000236778.9	100507398	INTS6-AS1	330.014	0.630666	0.157716	3.99875	6.36773e-05	0.00397622
ENSG00000262903.1	NA	CTNS-AS1	97.9738	0.631203	0.279533	2.25806	0.0239419	0.19811
ENSG00000269937.1	NA	ENSG00000269937	639.871	0.631243	0.190813	3.30818	0.000939053	0.0304163
ENSG00000225951.1	107080620	ODF2-AS1	163.188	0.633399	0.259581	2.44008	0.0146841	0.154681
ENSG00000249379.2	NA	GCLC-AS1	205.178	0.633967	0.258166	2.45566	0.0140626	0.151561
ENSG00000289523.1	NA	ENSG00000289523	96.8911	0.634301	0.270704	2.34315	0.0191216	0.176357
ENSG00000260912.1	NA	ENSG00000260912	154.243	0.635027	0.237642	2.6722	0.00753567	0.109195
ENSG00000236861.6	NA	BET1-AS1	55.6497	0.635137	0.283247	2.24235	0.024939	0.201943
ENSG00000226562.5	106478958	CYP4F26P	110.38	0.635216	0.227959	2.78653	0.00532757	0.0906742
ENSG00000203392.3	NA	ENSG00000203392	95.3258	0.637421	0.320154	1.99098	0.0464826	0.275484
ENSG00000265142.9	102723167	MIR133A1HG	81.947	0.63824	0.299148	2.13353	0.0328816	0.234863
ENSG00000266313.2	NA	ENSG00000266313	89.4217	0.639123	0.255463	2.50182	0.0123557	0.142854
ENSG00000289102.1	NA	ENSG00000289102	203.589	0.639463	0.196668	3.25149	0.00114803	0.0356597
ENSG00000280137.1	NA	ENSG00000280137	60.2979	0.639534	0.280294	2.28165	0.0225098	0.191673
ENSG00000225420.1	101928371	ENSG00000225420	215.968	0.639714	0.242923	2.6334	0.00845347	0.115748
ENSG00000248694.1	NA	ENSG00000248694	200.192	0.641082	0.230163	2.78534	0.00534711	0.0906742
ENSG00000292984.1	NA	ENSG00000292984	96.1834	0.641111	0.306312	2.093	0.0363491	0.244353
ENSG00000254835.1	NA	RNF185-AS1	246.15	0.641148	0.2245	2.8559	0.00429155	0.0802281
ENSG00000291213.1	442524	DPY19L2P3	106.101	0.642348	0.25229	2.54606	0.0108945	0.13224
ENSG00000273448.1	NA	ENSG00000273448	74.7735	0.646875	0.292235	2.21354	0.0268602	0.209926
ENSG00000254602.2	NA	MIR130AHG	163.305	0.647537	0.222621	2.90869	0.00362948	0.0725536
ENSG00000259071.1	NA	ENSG00000259071	51.716	0.648558	0.311945	2.07908	0.03761	0.247613
ENSG00000273729.1	NA	ENSG00000273729	188.846	0.649173	0.241635	2.68658	0.00721872	0.106643
ENSG00000272842.1	NA	ENSG00000272842	62.4191	0.651104	0.319538	2.03764	0.041586	0.260585
ENSG00000272140.2	NA	ENSG00000272140	47.0877	0.652696	0.314574	2.07486	0.0379999	0.248559
ENSG00000273783.2	NA	GTF2A1-AS1	49.921	0.652757	0.31834	2.0505	0.0403158	0.255165
ENSG00000233862.8	NA	ENSG00000233862	58.8576	0.653032	0.280821	2.32544	0.0200484	0.182059
ENSG00000260917.1	103344931	ENSG00000260917	377.833	0.653848	0.205678	3.17899	0.00147787	0.0426261
ENSG00000215417.14	407975	MIR17HG	301.704	0.654683	0.208764	3.13599	0.00171273	0.0463125
ENSG00000287625.1	NA	ENSG00000287625	79.7184	0.655245	0.298849	2.19256	0.028339	0.21376
ENSG00000291208.1	NA	ENSG00000291208	1050.92	0.655303	0.162657	4.02875	5.6074e-05	0.00361319
ENSG00000289915.1	NA	ENSG00000289915	35.6502	0.656471	0.322844	2.0334	0.0420119	0.262066
ENSG00000226438.1	NA	ENSG00000226438	111.741	0.657192	0.27837	2.36086	0.0182326	0.172285
ENSG00000293237.1	NA	HTR7P1	278.172	0.657346	0.227693	2.88698	0.00388957	0.0756148
ENSG00000260017.1	NA	ENSG00000260017	157.601	0.659084	0.238758	2.76047	0.00577181	0.0952686
ENSG00000248932.8	100507291	COPB2-DT	540.513	0.660148	0.151289	4.36349	1.28005e-05	0.00107684
ENSG00000279207.1	NA	ENSG00000279207	731.907	0.660827	0.158395	4.17202	3.01907e-05	0.00215135
ENSG00000293426.1	NA	SEC1P	61.3818	0.661215	0.332728	1.98725	0.0468943	0.276571
ENSG00000280214.1	NA	ENSG00000280214	75.9699	0.662495	0.308918	2.14457	0.0319873	0.231202
ENSG00000235530.7	NA	TMEM11-DT	67.8001	0.66268	0.332586	1.99251	0.0463152	0.274799
ENSG00000260698.1	NA	ENSG00000260698	44.0893	0.664151	0.33366	1.9905	0.0465355	0.275528
ENSG00000240731.1	NA	ENSG00000240731	134.553	0.664514	0.251229	2.64505	0.00816787	0.11452
ENSG00000248489.4	100289230	CHD1-DT	139.228	0.664766	0.232119	2.8639	0.00418461	0.0789601
ENSG00000291068.1	NA	ENSG00000291068	666.166	0.66673	0.172922	3.85568	0.00011541	0.00596509
ENSG00000260051.1	NA	ENSG00000260051	151.227	0.666774	0.242721	2.74709	0.00601272	0.0984299
ENSG00000265474.1	NA	ENSG00000265474	225.16	0.666834	0.217441	3.06673	0.00216412	0.0540867
ENSG00000290032.1	NA	ENSG00000290032	1354.94	0.668189	0.226009	2.95647	0.00311178	0.067075
ENSG00000228393.6	NA	LINC01004	557.329	0.669004	0.212908	3.14222	0.00167671	0.0459541
ENSG00000269473.1	NA	ZNF132-DT	47.7782	0.669145	0.315274	2.12243	0.033802	0.237603
ENSG00000261663.1	NA	ECI1-AS1	68.7075	0.671895	0.277465	2.42155	0.0154544	0.158519
ENSG00000289316.1	NA	ENSG00000289316	72.5429	0.671901	0.338016	1.98778	0.0468359	0.276496
ENSG00000290226.1	NA	ENSG00000290226	711.587	0.672264	0.219269	3.06594	0.0021699	0.0540867
ENSG00000267105.1	NA	ENSG00000267105	113.492	0.67328	0.272017	2.47514	0.0133185	0.147748
ENSG00000228436.4	105378663	RRAGC-DT	58.0863	0.674761	0.300724	2.24379	0.0248461	0.201943
ENSG00000231607.15	8847	DLEU2	630.798	0.675974	0.173426	3.89777	9.70808e-05	0.0052037
ENSG00000260441.5	NA	ENSG00000260441	74.3652	0.676225	0.303151	2.23065	0.0257041	0.205396
ENSG00000275902.1	NA	ENSG00000275902	73.7628	0.676673	0.29379	2.30325	0.0212646	0.187755
ENSG00000272906.1	NA	ENSG00000272906	65.3254	0.678988	0.328701	2.06567	0.0388595	0.251172
ENSG00000259884.1	115409980	NR4A1AS	123.677	0.680526	0.284272	2.39393	0.016669	0.164169
ENSG00000271086.7	100996569	NAMA	71.2108	0.68093	0.272182	2.50175	0.0123582	0.142854
ENSG00000214188.9	338069	ST7-OT4	79.121	0.681662	0.258555	2.63643	0.00837842	0.115748
ENSG00000229956.11	NA	ZRANB2-DT	134.189	0.683953	0.218075	3.13632	0.00171082	0.0463125
ENSG00000273013.1	NA	ENSG00000273013	121.748	0.684558	0.297617	2.30013	0.0214408	0.187763
ENSG00000258938.1	NA	ENSG00000258938	57.4553	0.684638	0.323417	2.11689	0.0342691	0.239133
ENSG00000231760.5	NA	ENSG00000231760	199.243	0.684692	0.254684	2.6884	0.0071796	0.106325
ENSG00000248898.4	NA	PELO-AS1	58.535	0.685436	0.335738	2.04158	0.041193	0.258555
ENSG00000271614.1	338758	ATP2B1-AS1	87.1963	0.685943	0.248648	2.75869	0.00580338	0.0955192
ENSG00000281398.4	NA	SNHG4	800.623	0.686307	0.186562	3.67871	0.000234414	0.0104694
ENSG00000260852.1	283932	FBXL19-AS1	322.695	0.686951	0.174703	3.93211	8.42047e-05	0.00475103
ENSG00000237714.1	100861518	P4HA2-AS1	238.363	0.687669	0.24423	2.81566	0.00486765	0.0857075
ENSG00000203930.13	286411	LINC00632	1981.31	0.68792	0.163141	4.21673	2.4787e-05	0.00180885
ENSG00000206573.11	440944	THUMPD3-AS1	1380.71	0.688402	0.163924	4.19952	2.67479e-05	0.00192872
ENSG00000291219.1	NA	ENSG00000291219	398.489	0.688534	0.177499	3.87908	0.00010485	0.00557086
ENSG00000275413.1	NA	ENSG00000275413	60.5262	0.688959	0.316566	2.17635	0.0295289	0.218918
ENSG00000230630.5	NA	DNM3OS	764.723	0.689637	0.199194	3.46215	0.000535882	0.0199669
ENSG00000279092.1	NA	ENSG00000279092	60.5019	0.690292	0.291466	2.36835	0.0178678	0.170771
ENSG00000285887.1	NA	ENSG00000285887	60.9822	0.691546	0.299176	2.3115	0.0208051	0.185988
ENSG00000290383.1	NA	ENSG00000290383	171.134	0.692443	0.225784	3.06685	0.0021633	0.0540867
ENSG00000288934.2	NA	ENSG00000288934	327.299	0.693405	0.225508	3.07486	0.00210603	0.0535976
ENSG00000290397.1	NA	ENSG00000290397	44.0123	0.694369	0.330393	2.10165	0.0355841	0.242267
ENSG00000285667.1	NA	ENSG00000285667	56.0124	0.695422	0.299599	2.32117	0.0202775	0.183361
ENSG00000279232.2	NA	ENSG00000279232	837.727	0.695556	0.227815	3.05317	0.00226441	0.0557542
ENSG00000290085.1	NA	ENSG00000290085	65.3292	0.696907	0.325211	2.14294	0.0321182	0.231319
ENSG00000250116.2	100506142	RHOQ-AS1	146.574	0.698549	0.24752	2.82219	0.0047697	0.0847216
ENSG00000259250.1	NA	ENSG00000259250	47.4353	0.699661	0.323797	2.1608	0.0307107	0.224832
ENSG00000269091.6	NA	ENSG00000269091	87.3038	0.700015	0.280929	2.49179	0.0127102	0.143363
ENSG00000273008.1	NA	CSGALNACT2-DT	63.4541	0.701876	0.285548	2.45799	0.0139716	0.150848
ENSG00000289339.2	NA	ENSG00000289339	64.8019	0.703427	0.297403	2.36523	0.0180189	0.171335
ENSG00000239415.1	NA	ENSG00000239415	95.1073	0.705082	0.274385	2.56968	0.0101793	0.126344
ENSG00000279095.1	NA	ENSG00000279095	185.925	0.705419	0.220649	3.19702	0.00138854	0.0404344
ENSG00000232860.10	284649	SMG7-AS1	102.603	0.7058	0.263005	2.68359	0.00728353	0.106851
ENSG00000287799.1	NA	ENSG00000287799	70.4522	0.707291	0.32101	2.20333	0.0275714	0.213402
ENSG00000293037.1	NA	ENSG00000293037	91.8988	0.707496	0.26988	2.62152	0.00875389	0.116107
ENSG00000238198.2	100996251	LRIG2-DT	42.8073	0.710754	0.339233	2.09518	0.0361552	0.243866
ENSG00000287222.1	NA	ENSG00000287222	151.919	0.711027	0.237311	2.99618	0.00273384	0.0632017
ENSG00000227354.7	100505538	RBM26-AS1	206.978	0.712012	0.190512	3.73735	0.000185969	0.00859859
ENSG00000255487.1	NA	ENSG00000255487	75.8852	0.714319	0.29427	2.42743	0.0152062	0.157706
ENSG00000245711.2	101056700	NADK2-AS1	63.8953	0.715093	0.333234	2.14592	0.0318793	0.230697
ENSG00000261140.1	NA	ENSG00000261140	126.629	0.715142	0.248471	2.87817	0.00399988	0.0769121
ENSG00000183562.3	NA	ENSG00000183562	133.362	0.715557	0.272981	2.62127	0.00876029	0.116107
ENSG00000276728.2	NA	ENSG00000276728	70.9324	0.716579	0.28244	2.5371	0.0111775	0.134064
ENSG00000260641.2	NA	TSPAN5-DT	105.125	0.716581	0.244176	2.93469	0.00333881	0.0701945
ENSG00000270108.1	NA	ENSG00000270108	73.9317	0.716725	0.337472	2.1238	0.0336867	0.237603
ENSG00000275880.1	NA	NAXD-AS1	84.625	0.716733	0.24394	2.93815	0.00330176	0.0696821
ENSG00000248101.2	NA	ENSG00000248101	251.542	0.717342	0.214245	3.34824	0.00081326	0.027215
ENSG00000229044.1	NA	ENSG00000229044	121.451	0.71737	0.263426	2.72324	0.00646455	0.100759
ENSG00000290783.1	317760	ADAM20P1	41.6905	0.717465	0.3408	2.10524	0.0352705	0.242191
ENSG00000289504.1	NA	ENSG00000289504	64.4529	0.717946	0.270301	2.6561	0.0079051	0.112662
ENSG00000271963.1	NA	ENSG00000271963	32.5596	0.718332	0.349767	2.05375	0.0400003	0.25449
ENSG00000262312.2	NA	ENSG00000262312	40.7821	0.719722	0.346833	2.07513	0.0379747	0.248559
ENSG00000277151.1	NA	ENSG00000277151	79.187	0.720449	0.297772	2.41946	0.0155434	0.158519
ENSG00000288852.1	NA	ENSG00000288852	126.924	0.721739	0.222686	3.24106	0.00119085	0.0364291
ENSG00000272084.1	NA	ENSG00000272084	438.879	0.721935	0.20914	3.45192	0.000556622	0.0201884
ENSG00000230262.9	158257	LINC02603	39.5269	0.72284	0.358784	2.01469	0.0439368	0.266926
ENSG00000260464.1	NA	ENSG00000260464	48.9878	0.724575	0.332568	2.17873	0.0293521	0.217875
ENSG00000272288.8	101929243	ILRUN-AS1	226.14	0.726323	0.225517	3.2207	0.00127877	0.0381553
ENSG00000245904.6	NA	BTG1-DT	519.927	0.726399	0.244977	2.96517	0.00302517	0.0670009
ENSG00000293429.1	NA	ENSG00000293429	1296.95	0.728038	0.176191	4.1321	3.59461e-05	0.00250259
ENSG00000287853.1	NA	ENSG00000287853	38.2617	0.7291	0.350384	2.08086	0.0374466	0.246805
ENSG00000198496.12	10230	NBR2	298.57	0.730268	0.192115	3.80121	0.000143992	0.00697728
ENSG00000279658.1	NA	ENSG00000279658	98.1736	0.732186	0.267397	2.7382	0.00617769	0.0985045
ENSG00000228526.8	106614088	MIR34AHG	549.72	0.733284	0.227557	3.22241	0.00127115	0.0381156
ENSG00000205559.5	100144603	CHKB-DT	155.265	0.733621	0.218445	3.35838	0.000783998	0.0265289
ENSG00000183535.9	378832	COL18A1-AS1	81.1201	0.733774	0.316011	2.32199	0.0202335	0.183361
ENSG00000244676.5	NA	ENSG00000244676	84.2801	0.734403	0.303782	2.41753	0.0156261	0.158519
ENSG00000259607.1	NA	ENSG00000259607	116.972	0.736592	0.244378	3.01415	0.00257704	0.0609557
ENSG00000261613.2	NA	ENSG00000261613	134.677	0.740134	0.244695	3.02472	0.00248861	0.0600325
ENSG00000272273.3	105379695	IER3-AS1	50.7586	0.741392	0.358783	2.06641	0.0387902	0.251017
ENSG00000275910.1	NA	ENSG00000275910	156.753	0.741572	0.255878	2.89814	0.00375378	0.0740606
ENSG00000250906.1	NA	ENSG00000250906	88.9903	0.742891	0.317832	2.33737	0.0194199	0.178492
ENSG00000224821.5	100129836	COL4A2-AS2	98.2041	0.746236	0.325986	2.28916	0.0220698	0.189707
ENSG00000276278.1	NA	ENSG00000276278	99.3432	0.751248	0.26648	2.81915	0.00481514	0.0851691
ENSG00000260279.4	105371414	ENSG00000260279	169.587	0.75316	0.245549	3.06725	0.00216038	0.0540867
ENSG00000272256.1	NA	ENSG00000272256	852.323	0.754776	0.238301	3.16732	0.0015385	0.0433428
ENSG00000236924.3	NA	ENSG00000236924	39.3414	0.755747	0.343372	2.20096	0.0277389	0.213402
ENSG00000265401.1	NA	ENSG00000265401	5008.53	0.757355	0.252555	2.99878	0.00271065	0.0629058
ENSG00000214719.13	NA	ENSG00000214719	43.5686	0.757532	0.374138	2.02474	0.0428942	0.264185
ENSG00000274769.1	NA	ENSG00000274769	145.687	0.757581	0.276441	2.74048	0.00613497	0.0985045
ENSG00000258092.1	NA	ENSG00000258092	602.658	0.759831	0.269575	2.81862	0.00482302	0.0851691
ENSG00000275552.1	NA	ENSG00000275552	83.6785	0.761135	0.277599	2.74185	0.00610948	0.0985045
ENSG00000293185.1	NA	TPM3P9	259.493	0.762269	0.202477	3.76473	0.00016673	0.00776835
ENSG00000267213.4	400684	DPY19L3-DT	61.2439	0.763456	0.311438	2.45139	0.0142306	0.152827
ENSG00000255252.3	NA	ENSG00000255252	250.733	0.764232	0.263106	2.90465	0.00367659	0.0732537
ENSG00000271862.1	NA	ENSG00000271862	102.692	0.764926	0.235569	3.24713	0.00116573	0.0358418
ENSG00000278431.1	NA	ENSG00000278431	38.2704	0.767625	0.348693	2.20144	0.027705	0.213402
ENSG00000289222.2	NA	ENSG00000289222	50.8383	0.767906	0.305429	2.51419	0.0119308	0.141142
ENSG00000259462.3	283692	CPEB1-AS1	41.582	0.770771	0.32173	2.39571	0.0165884	0.163757
ENSG00000289045.1	NA	ENSG00000289045	139.516	0.77593	0.256622	3.02363	0.00249764	0.0600325
ENSG00000286670.1	NA	ENSG00000286670	239.798	0.777338	0.245156	3.17078	0.00152028	0.0432265
ENSG00000286153.2	NA	RUNX1-AS1	59.1492	0.778093	0.295554	2.63266	0.00847195	0.115748
ENSG00000237337.1	NA	ELAVL4-AS1	39.1774	0.778623	0.354299	2.19764	0.0279745	0.213402
ENSG00000290026.1	NA	ENSG00000290026	91.8158	0.781762	0.262214	2.98139	0.00286943	0.0650942
ENSG00000270751.1	102191832	FBXW7-AS1	73.2077	0.782442	0.326637	2.39545	0.0166001	0.163757
ENSG00000283117.1	79150	MGC4859	55.5926	0.783308	0.351646	2.22755	0.0259106	0.20579
ENSG00000286433.1	NA	ENSG00000286433	74.5666	0.783904	0.330271	2.37352	0.0176197	0.16967
ENSG00000254966.1	NA	IGSF22-AS1	63.5143	0.785165	0.312916	2.50919	0.012101	0.142322
ENSG00000267607.1	NA	ICAM4-AS1	162.707	0.788978	0.265886	2.96736	0.00300373	0.0670009
ENSG00000249602.1	NA	ENSG00000249602	36.3511	0.789263	0.389993	2.02379	0.0429922	0.264185
ENSG00000262899.1	NA	ENSG00000262899	37.675	0.789778	0.386028	2.04591	0.0407653	0.257472
ENSG00000257534.1	NA	ENSG00000257534	47.721	0.791061	0.348829	2.26776	0.0233439	0.195912
ENSG00000291272.1	NA	ENSG00000291272	52.0646	0.795212	0.329507	2.41334	0.0158071	0.159721
ENSG00000263585.1	NA	ENSG00000263585	724.218	0.795212	0.23799	3.34136	0.000833694	0.0277455
ENSG00000290117.1	NA	ENSG00000290117	58.4286	0.796282	0.295318	2.69636	0.00701029	0.105102
ENSG00000277895.1	NA	ENSG00000277895	40.3959	0.796426	0.34369	2.31728	0.0204884	0.18467
ENSG00000260948.1	NA	ENSG00000260948	31.4907	0.796744	0.391045	2.03748	0.0416024	0.260585
ENSG00000291152.1	155370	SBDSP1	316.814	0.796977	0.250865	3.17691	0.00148851	0.0427294
ENSG00000267251.2	NA	ENSG00000267251	80.4178	0.797635	0.346404	2.30262	0.0213004	0.187763
ENSG00000285825.2	105369547	CCDC15-DT	44.7153	0.798788	0.337482	2.3669	0.0179376	0.17083
ENSG00000290082.1	NA	ENSG00000290082	68.5141	0.799266	0.320452	2.49418	0.0126247	0.143273
ENSG00000261824.8	148189	LINC00662	1168.7	0.799286	0.187446	4.26408	2.00728e-05	0.001539
ENSG00000279412.1	NA	ENSG00000279412	83.4254	0.799286	0.291458	2.74237	0.0060998	0.0985045
ENSG00000272211.1	NA	ENSG00000272211	90.7778	0.799526	0.286174	2.79385	0.00520846	0.0895033
ENSG00000286616.1	NA	ENSG00000286616	34.1449	0.802368	0.408592	1.96374	0.0495604	0.285349
ENSG00000260252.1	NA	ENSG00000260252	109.889	0.803171	0.283703	2.83103	0.00463986	0.0838915
ENSG00000271646.1	NA	IRF2-DT	58.2099	0.804297	0.279984	2.87265	0.00407044	0.0775304
ENSG00000280355.1	NA	ENSG00000280355	100.167	0.8078	0.280482	2.88005	0.00397614	0.0769121
ENSG00000226777.9	9834	FAM30A	1428.63	0.808089	0.206056	3.9217	8.79251e-05	0.00488589
ENSG00000267811.1	NA	ENSG00000267811	42.8065	0.80893	0.365109	2.21559	0.0267199	0.20937
ENSG00000251396.9	NA	LINC01301	58.9993	0.809614	0.303488	2.66769	0.00763737	0.110405
ENSG00000291146.1	441212	RP9P	376.508	0.809953	0.218412	3.70838	0.000208593	0.00949959
ENSG00000264278.1	100131655	ZNF236-DT	49.3186	0.810289	0.354016	2.28885	0.0220883	0.189707
ENSG00000237461.3	101928438	ENSG00000237461	62.7459	0.810491	0.347714	2.33092	0.0197578	0.180231
ENSG00000281026.1	116828	N4BP2L2-IT2	229.331	0.810814	0.24203	3.35005	0.000807957	0.0271878
ENSG00000289486.2	NA	ENSG00000289486	39.5288	0.811588	0.395675	2.05115	0.0402525	0.255165
ENSG00000283078.1	NA	ENSG00000283078	29.6611	0.8117	0.386071	2.10246	0.0355126	0.242267
ENSG00000261054.1	NA	SYNM-AS2	401.292	0.811962	0.228913	3.54703	0.000389603	0.015628
ENSG00000247993.2	NA	FOXD1-AS1	45.6605	0.814185	0.37893	2.14864	0.0316627	0.229403
ENSG00000259514.1	NA	ENSG00000259514	73.386	0.814236	0.371104	2.19409	0.0282289	0.21376
ENSG00000258666.1	NA	ENSG00000258666	304.164	0.814452	0.249892	3.25922	0.00111719	0.0348805
ENSG00000290945.1	100134869	UBE2Q2P2	104.254	0.815286	0.244931	3.32864	0.000872711	0.0287283
ENSG00000232564.3	101927257	MRTFA-AS1	36.3226	0.816448	0.413098	1.9764	0.0481092	0.28019
ENSG00000232098.3	NA	ZNF584-DT	604.856	0.816744	0.205922	3.96627	7.30052e-05	0.00425185
ENSG00000229989.6	NA	MIR181A1HG	193.361	0.817233	0.215465	3.79287	0.000148914	0.0071585
ENSG00000266897.1	NA	ENSG00000266897	33.0813	0.818065	0.384874	2.12554	0.0335416	0.237338
ENSG00000272677.3	101928963	HNRNPD-DT	36.8909	0.81877	0.363074	2.2551	0.0241269	0.199368
ENSG00000232104.5	101929302	RFX3-DT	157.76	0.81967	0.238947	3.43034	0.000602824	0.0216054
ENSG00000186615.12	100129075	KTN1-AS1	176.74	0.821488	0.233438	3.51909	0.000433028	0.017224
ENSG00000235448.3	101929467	LURAP1L-AS1	24.6441	0.822744	0.412921	1.9925	0.0463167	0.274799
ENSG00000205740.2	NA	ENSG00000205740	144.794	0.82278	0.206252	3.98919	6.62993e-05	0.00405631
ENSG00000279518.1	NA	ENSG00000279518	37.3115	0.823173	0.37656	2.18603	0.0288133	0.215993
ENSG00000286828.1	NA	ENSG00000286828	25.7297	0.826715	0.396419	2.08546	0.037028	0.24565
ENSG00000284747.1	NA	ENSG00000284747	42.1515	0.827677	0.331836	2.49424	0.0126228	0.143273
ENSG00000245105.4	144571	A2M-AS1	44.0184	0.828367	0.368071	2.25056	0.0244133	0.20064
ENSG00000275294.4	NA	LINC02340	22.5226	0.831116	0.416745	1.99431	0.0461185	0.274799
ENSG00000278107.1	NA	ENSG00000278107	42.41	0.83267	0.340939	2.44228	0.0145948	0.154547
ENSG00000258345.1	NA	ENSG00000258345	42.8922	0.833109	0.389534	2.13873	0.0324576	0.233209
ENSG00000290535.1	NA	ENSG00000290535	462.842	0.836604	0.184918	4.52419	6.06277e-06	0.000556397
ENSG00000263400.8	101101775	TMEM220-AS1	27.1415	0.838761	0.413758	2.02718	0.0426443	0.264107
ENSG00000290476.1	NA	ENSG00000290476	58.7813	0.841319	0.314764	2.67286	0.00752079	0.109195
ENSG00000246145.1	100505676	RRS1-DT	30.18	0.842967	0.382881	2.20164	0.0276905	0.213402
ENSG00000280435.1	NA	ENSG00000280435	288.445	0.844213	0.219506	3.84597	0.000120075	0.00611171
ENSG00000288756.2	NA	ENSG00000288756	38.7546	0.845903	0.356232	2.37459	0.0175686	0.16967
ENSG00000227540.1	414245	DNAJC9-AS1	32.2424	0.846278	0.398511	2.1236	0.0337035	0.237603
ENSG00000279795.1	NA	ENSG00000279795	31.7531	0.848507	0.402946	2.10576	0.035225	0.242191
ENSG00000273084.2	NA	LINC03073	69.6073	0.848919	0.307928	2.75688	0.00583562	0.0957895
ENSG00000287839.2	NA	ENSG00000287839	40.97	0.849157	0.327446	2.59327	0.00950675	0.122792
ENSG00000289419.1	NA	ENSG00000289419	43.5686	0.849328	0.361621	2.34867	0.0188407	0.175028
ENSG00000290705.1	NA	ENSG00000290705	84.629	0.849854	0.301003	2.82341	0.00475158	0.0847216
ENSG00000288612.1	NA	ENSG00000288612	34.9994	0.851626	0.354881	2.39975	0.0164062	0.162906
ENSG00000269918.1	NA	ENSG00000269918	125.436	0.851637	0.259951	3.27614	0.00105235	0.0333721
ENSG00000226746.2	140771	SMCR5	62.0572	0.85178	0.348693	2.44277	0.0145748	0.154547
ENSG00000254236.1	NA	ENSG00000254236	52.2729	0.852516	0.406609	2.09665	0.0360246	0.243528
ENSG00000246334.3	NA	PRR7-AS1	301.791	0.852544	0.21416	3.98088	6.8662e-05	0.00411768
ENSG00000225113.1	NA	ENSG00000225113	68.9933	0.852882	0.289832	2.94268	0.00325383	0.0689422
ENSG00000272973.2	NA	ENSG00000272973	43.5582	0.858732	0.351512	2.44297	0.014567	0.154547
ENSG00000279452.1	NA	ENSG00000279452	28.8529	0.859597	0.414052	2.07606	0.0378881	0.248559
ENSG00000272405.1	NA	ENSG00000272405	615.065	0.86086	0.202172	4.25806	2.06208e-05	0.00156125
ENSG00000228817.4	NA	BACH1-IT2	31.5548	0.862075	0.43325	1.98978	0.0466147	0.275728
ENSG00000261761.5	100508631	LINC02616	49.8987	0.867173	0.308773	2.80845	0.00497804	0.0868933
ENSG00000289031.1	NA	ENSG00000289031	45.7151	0.867491	0.326386	2.65787	0.00786371	0.112336
ENSG00000272885.1	NA	ENSG00000272885	24.9971	0.868184	0.426596	2.03514	0.0418367	0.261242
ENSG00000267735.1	NA	ENSG00000267735	103.896	0.870637	0.282033	3.087	0.00202185	0.052112
ENSG00000287809.1	NA	ENSG00000287809	52.1313	0.872635	0.334075	2.61209	0.00899893	0.118757
ENSG00000278879.1	NA	ENSG00000278879	121.521	0.874401	0.252028	3.46946	0.000521503	0.0197968
ENSG00000271151.1	NA	ENSG00000271151	70.3732	0.874856	0.300417	2.91214	0.00358963	0.0725536
ENSG00000269068.1	NA	ENSG00000269068	101.187	0.875723	0.260638	3.35992	0.000779646	0.0265289
ENSG00000275549.1	100129722	STPG3-AS1	59.9611	0.876735	0.304898	2.8755	0.00403392	0.0773211
ENSG00000244733.5	NA	ENSG00000244733	33.8653	0.877113	0.40161	2.184	0.0289626	0.216306
ENSG00000290074.1	NA	ENSG00000290074	37.7246	0.878476	0.372531	2.35813	0.0183672	0.172894
ENSG00000237768.2	NA	ENSG00000237768	100.733	0.880474	0.37244	2.36407	0.0180754	0.171603
ENSG00000248925.3	NA	PDCD6-DT	41.5869	0.882101	0.339153	2.6009	0.00929806	0.120596
ENSG00000254473.2	105376114	UBQLN1-AS1	239.546	0.883472	0.242742	3.63956	0.000273104	0.0116226
ENSG00000262001.3	NA	DLGAP1-AS2	145.046	0.884177	0.218529	4.04604	5.20912e-05	0.00339265
ENSG00000230615.8	107984948	ENSG00000230615	115.155	0.888384	0.256237	3.46704	0.000526215	0.0197968
ENSG00000257410.1	NA	ENSG00000257410	84.1717	0.892584	0.291931	3.05752	0.00223179	0.0552122
ENSG00000224376.3	NA	ENSG00000224376	25.4287	0.893046	0.427747	2.08779	0.0368168	0.244974
ENSG00000254428.1	NA	ENSG00000254428	107.387	0.894984	0.331429	2.70038	0.00692598	0.104633
ENSG00000248476.1	NA	BACH1-IT1	50.2122	0.897473	0.338361	2.65241	0.00799189	0.1131
ENSG00000254653.1	NA	ENSG00000254653	30.3628	0.89827	0.433676	2.07129	0.0383313	0.249648
ENSG00000227456.9	114036	LINC00310	46.3272	0.898874	0.400868	2.24232	0.0249408	0.201943
ENSG00000289405.2	NA	ENSG00000289405	384.744	0.899018	0.198576	4.52732	5.97372e-06	0.000556397
ENSG00000258920.1	400236	FOXN3-AS1	27.669	0.900508	0.425052	2.11858	0.0341258	0.238959
ENSG00000279289.1	NA	ENSG00000279289	70.086	0.901095	0.308391	2.92193	0.0034787	0.0719129
ENSG00000275202.1	NA	ENSG00000275202	129.366	0.903687	0.247589	3.64995	0.00026229	0.0113478
ENSG00000268658.5	400680	LINC00664	65.661	0.904124	0.311756	2.9001	0.00373048	0.0738415
ENSG00000257497.2	NA	GLIPR1-AS1	21.8304	0.904193	0.419737	2.15419	0.0312254	0.227049
ENSG00000288056.1	NA	ENSG00000288056	37.3245	0.905169	0.361321	2.50517	0.0122393	0.142854
ENSG00000286342.3	NA	ENSG00000286342	29.5629	0.908403	0.411573	2.20715	0.0273037	0.212569
ENSG00000254988.1	NA	ENSG00000254988	27.999	0.911219	0.435142	2.09407	0.0362534	0.244257
ENSG00000264007.1	NA	ENSG00000264007	26.9656	0.912567	0.423325	2.15571	0.031106	0.226453
ENSG00000289085.1	NA	ENSG00000289085	31.8586	0.915714	0.452496	2.02369	0.0430017	0.264185
ENSG00000254577.1	NA	ENSG00000254577	36.1646	0.916758	0.400718	2.28779	0.0221497	0.189707
ENSG00000260088.1	101929224	DDX59-AS1	25.8646	0.923344	0.39901	2.31409	0.0206629	0.185415
ENSG00000261668.1	NA	ENSG00000261668	72.7702	0.924213	0.300179	3.07888	0.00207783	0.053103
ENSG00000250091.3	NA	DNAH10OS	488.254	0.925889	0.222183	4.16724	3.08316e-05	0.00217147
ENSG00000272657.1	NA	ENSG00000272657	295.765	0.925928	0.225332	4.10916	3.97093e-05	0.00270246
ENSG00000272010.1	NA	ENSG00000272010	29.4619	0.926436	0.391295	2.36761	0.0179032	0.170771
ENSG00000238280.2	NA	ENSG00000238280	74.4909	0.928389	0.348679	2.66259	0.00775423	0.111526
ENSG00000279926.1	NA	ENSG00000279926	23.5286	0.929864	0.435794	2.13373	0.0328653	0.234863
ENSG00000293358.1	NA	ENSG00000293358	29.4783	0.929899	0.412962	2.25178	0.0243361	0.200295
ENSG00000277449.1	101927559	CEBPB-AS1	137.805	0.930568	0.309978	3.00205	0.00268172	0.0627151
ENSG00000248677.2	100505625	LINC02102	28.5052	0.937819	0.370853	2.52882	0.0114447	0.136184
ENSG00000272853.2	NA	SUV39H2-DT	37.3849	0.937846	0.375032	2.50071	0.0123944	0.142996
ENSG00000254162.1	NA	ENSG00000254162	169.448	0.9386	0.25818	3.63544	0.000277504	0.0116725
ENSG00000286782.1	NA	ENSG00000286782	24.7199	0.94215	0.443082	2.12636	0.0334735	0.237338
ENSG00000286327.1	NA	ENSG00000286327	68.1921	0.943805	0.32387	2.91415	0.00356664	0.0725415
ENSG00000260941.1	644242	LINC00622	110.909	0.95008	0.282167	3.36708	0.000759689	0.0259968
ENSG00000289914.1	NA	ENSG00000289914	50.6256	0.952968	0.365789	2.60524	0.00918094	0.120159
ENSG00000280080.2	642757	TBC1D22A-AS1	19.6054	0.955504	0.478656	1.99622	0.0459097
ENSG00000233799.1	NA	ENSG00000233799	117.415	0.956579	0.249996	3.82638	0.000130042	0.00656359
ENSG00000285704.1	NA	ENSG00000285704	55.3077	0.95773	0.353342	2.71049	0.00671833	0.10276
ENSG00000280047.1	NA	ENSG00000280047	59.9656	0.958929	0.310461	3.08872	0.0020102	0.0520333
ENSG00000288866.1	NA	ENSG00000288866	22.3209	0.959659	0.483473	1.98493	0.0471524	0.277015
ENSG00000260425.1	NA	ENSG00000260425	59.8504	0.960773	0.292156	3.28857	0.00100699	0.0322717
ENSG00000250582.1	101927659	SMAD1-AS2	24.2265	0.965557	0.432098	2.23458	0.025445	0.203863
ENSG00000279145.2	NA	ENSG00000279145	77.3078	0.967015	0.265784	3.63834	0.000274398	0.0116226
ENSG00000258096.1	NA	SLC38A2-AS1	27.3184	0.967182	0.43305	2.23342	0.0255214	0.204205
ENSG00000268333.1	NA	ENSG00000268333	22.2915	0.96803	0.4713	2.05396	0.0399799	0.25449
ENSG00000275719.1	NA	ENSG00000275719	918.886	0.969526	0.250584	3.86907	0.000109253	0.0057543
ENSG00000264769.1	NA	MAFG-AS1	100.632	0.969852	0.319932	3.03143	0.00243398	0.0596867
ENSG00000278000.1	NA	ENSG00000278000	67.3749	0.970751	0.312403	3.10737	0.00188762	0.0494948
ENSG00000260619.1	NA	ENSG00000260619	25.5779	0.975215	0.414914	2.3504	0.018753	0.175028
ENSG00000260368.1	NA	ENSG00000260368	33.4868	0.975686	0.390726	2.49711	0.012521	0.143273
ENSG00000267454.6	386758	ZNF582-DT	82.0248	0.979446	0.274153	3.57263	0.000353418	0.0144639
ENSG00000239828.9	NA	CCDC54-AS1	39.7109	0.98304	0.345775	2.843	0.0044691	0.0815341
ENSG00000269892.1	NA	ENSG00000269892	25.9849	0.983186	0.458754	2.14317	0.0320996	0.231319
ENSG00000242902.1	110806300	FLNC-AS1	139.277	0.98901	0.275808	3.58587	0.000335959	0.0138429
ENSG00000286367.1	NA	ENSG00000286367	37.0099	0.991014	0.42194	2.34871	0.0188386	0.175028
ENSG00000228275.1	NA	ARMCX3-AS1	58.2692	0.993305	0.356767	2.78418	0.00536629	0.0906742
ENSG00000257839.1	NA	PHLDA1-DT	25.2931	0.994599	0.419575	2.37049	0.0177644	0.170771
ENSG00000272275.1	NA	ENSG00000272275	26.4028	0.996472	0.449708	2.21582	0.0267037	0.20937
ENSG00000259826.1	112267983	CDK13-DT	71.8821	0.998524	0.317243	3.1475	0.00164671	0.045544
ENSG00000293035.1	NA	LINC01667	43.4112	1.00036	0.380953	2.62593	0.00864121	0.115994
ENSG00000232811.1	NA	ENSG00000232811	513.748	1.00206	0.212144	4.7235	2.31816e-06	0.000255293
ENSG00000234546.5	102724571	LNCTAM34A	116.21	1.00751	0.222017	4.53797	5.67984e-06	0.000537543
ENSG00000273010.1	NA	ENSG00000273010	313.087	1.00869	0.211368	4.77218	1.82244e-06	0.000217434
ENSG00000236540.7	NA	ENSG00000236540	133.896	1.00901	0.224229	4.49994	6.79733e-06	0.000605462
ENSG00000273300.1	NA	ENSG00000273300	49.6179	1.01162	0.34769	2.90955	0.00361945	0.0725536
ENSG00000251562.11	378938	MALAT1	1323.59	1.01734	0.235385	4.32203	1.54599e-05	0.00125262
ENSG00000272695.2	100506394	GAS6-DT	41.5601	1.02172	0.366782	2.78564	0.00534225	0.0906742
ENSG00000287817.1	NA	ENSG00000287817	20.2057	1.03371	0.489971	2.10974	0.0348808
ENSG00000230090.5	NA	ENSG00000230090	25.7747	1.04213	0.452281	2.30417	0.0212129	0.187572
ENSG00000227398.6	NA	KIF9-AS1	281.44	1.04255	0.194794	5.35204	8.69688e-08	1.81645e-05
ENSG00000236714.3	101926975	LINC01844	31.3429	1.04309	0.388647	2.68389	0.00727711	0.106851
ENSG00000250222.4	105377769	TRIM7-AS2	19.9049	1.04395	0.478651	2.18103	0.0291813
ENSG00000289388.1	NA	ENSG00000289388	31.7967	1.04497	0.427297	2.44554	0.0144634	0.153963
ENSG00000289216.1	NA	ENSG00000289216	21.3658	1.04675	0.495257	2.11354	0.0345545
ENSG00000270426.1	NA	ENSG00000270426	19.7073	1.04711	0.498707	2.09965	0.0357597
ENSG00000246763.7	503569	RGMB-AS1	59.767	1.04974	0.299395	3.50621	0.000454542	0.0177852
ENSG00000229953.1	NA	BCAN-AS2	350.193	1.05139	0.203112	5.17637	2.2624e-07	4.28229e-05
ENSG00000255201.1	NA	ENSG00000255201	180.095	1.05195	0.205595	5.11663	3.1104e-07	5.38276e-05
ENSG00000272744.1	NA	ENSG00000272744	30.1072	1.05219	0.425982	2.47003	0.01351	0.148869
ENSG00000289558.2	NA	ENSG00000289558	20.0245	1.0536	0.535955	1.96584	0.0493171
ENSG00000265778.4	101927989	ZNF516-AS1	41.8065	1.06182	0.330854	3.20935	0.00133037	0.0389279
ENSG00000247624.6	441009	CPEB2-DT	40.0501	1.06336	0.337466	3.15101	0.00162708	0.0452073
ENSG00000276603.1	NA	ENSG00000276603	35.0719	1.06456	0.390965	2.7229	0.0064711	0.100759
ENSG00000289990.1	NA	ENSG00000289990	18.573	1.06622	0.468908	2.27383	0.0229763
ENSG00000272468.1	NA	ENSG00000272468	60.5511	1.06791	0.331231	3.22406	0.00126386	0.0380854
ENSG00000277959.1	NA	ENSG00000277959	38.0805	1.06838	0.376411	2.83832	0.0045351	0.0824899
ENSG00000261173.2	NA	DNAJA2-DT	23.9687	1.07392	0.445348	2.41142	0.0158905	0.160148
ENSG00000287895.1	NA	ENSG00000287895	31.5874	1.0813	0.443828	2.43631	0.0148382	0.155243
ENSG00000289380.1	NA	ENSG00000289380	18.2634	1.08251	0.512092	2.11389	0.0345243
ENSG00000253347.1	NA	ENSG00000253347	21.5834	1.08302	0.435723	2.48557	0.0129344
ENSG00000254829.1	NA	ENSG00000254829	24.2024	1.08372	0.418675	2.58845	0.00964093	0.123718
ENSG00000271538.7	NA	LINC02427	26.2032	1.08474	0.440404	2.46306	0.0137757	0.150085
ENSG00000293142.1	NA	ENSG00000293142	34.5916	1.08719	0.397138	2.73757	0.00618958	0.0985045
ENSG00000277782.1	NA	ENSG00000277782	43.9253	1.08914	0.38588	2.82248	0.00476545	0.0847216
ENSG00000288011.1	283045	ENSG00000288011	16.8927	1.09235	0.525226	2.07976	0.0375473
ENSG00000227741.1	729867	ENSG00000227741	310.478	1.0928	0.24043	4.54521	5.48809e-06	0.000527641
ENSG00000279951.1	NA	ENSG00000279951	31.2972	1.09392	0.406558	2.69068	0.00713067	0.105859
ENSG00000274227.1	NA	ENSG00000274227	41.6589	1.09446	0.379159	2.88655	0.00389497	0.0756148
ENSG00000280372.1	NA	ENSG00000280372	19.3227	1.09695	0.512385	2.14086	0.0322852
ENSG00000283108.2	NA	ENSG00000283108	23.9192	1.09966	0.425313	2.58554	0.00972272	0.12398
ENSG00000271743.1	NA	ENSG00000271743	18.9086	1.10142	0.484887	2.2715	0.0231165
ENSG00000280193.1	NA	ENSG00000280193	54.8875	1.10161	0.318253	3.46142	0.000537329	0.0199669
ENSG00000260317.1	NA	LINC02986	93.8122	1.10481	0.290572	3.80218	0.000143428	0.00697728
ENSG00000264829.1	NA	ENSG00000264829	33.581	1.10572	0.437364	2.52815	0.0114667	0.136184
ENSG00000267396.2	NA	ENSG00000267396	43.8747	1.10807	0.326553	3.39322	0.000690749	0.0239078
ENSG00000261087.1	115830329	ZNNT1	137.227	1.10811	0.259078	4.27711	1.89332e-05	0.00147375
ENSG00000235024.1	NA	CDK5R2-AS1	34.3	1.12077	0.366587	3.05732	0.00223328	0.0552122
ENSG00000267270.8	100130522	PARD6G-AS1	278.743	1.12102	0.228997	4.89537	9.81195e-07	0.000126449
ENSG00000250069.1	NA	ENSG00000250069	27.6756	1.12133	0.435226	2.57643	0.00998275	0.125949
ENSG00000270194.2	152048	GOLGA4-AS1	135.547	1.12385	0.260071	4.32131	1.55104e-05	0.00125262
ENSG00000247473.2	100852407	CARS1-AS1	276.331	1.12624	0.237853	4.73501	2.19048e-06	0.000250335
ENSG00000229656.9	101929475	ITGB1-DT	25.8089	1.12677	0.466959	2.413	0.0158218	0.159721
ENSG00000254639.1	NA	ENSG00000254639	18.4359	1.12724	0.554181	2.03407	0.041945
ENSG00000289745.1	NA	ENSG00000289745	23.2714	1.12829	0.438326	2.5741	0.0100503	0.126246
ENSG00000237009.2	84850	GLIS3-AS1	39.8643	1.13356	0.463493	2.44568	0.0144578	0.153963
ENSG00000289883.1	NA	ENEMAL	41.1749	1.14395	0.362515	3.1556	0.00160169	0.044707
ENSG00000274220.1	NA	ENSG00000274220	28.868	1.14508	0.436411	2.62385	0.00869427	0.115994
ENSG00000262777.1	NA	ENSG00000262777	33.8966	1.15239	0.430958	2.67403	0.00749459	0.109122
ENSG00000272068.1	NA	BCAN-AS1	274.987	1.15327	0.184928	6.23635	4.47904e-10	1.93783e-07
ENSG00000279667.1	NA	ENSG00000279667	31.9762	1.15412	0.441841	2.61208	0.00899939	0.118757
ENSG00000250337.10	643401	PURPL	261.497	1.15845	0.192022	6.03289	1.6105e-09	5.41933e-07
ENSG00000285840.2	NA	ENSG00000285840	16.531	1.16075	0.561275	2.06806	0.038634
ENSG00000291156.1	100288175	ENSG00000291156	26.3926	1.16213	0.44176	2.63069	0.00852108	0.115982
ENSG00000224138.1	NA	ENSG00000224138	27.9099	1.16687	0.504832	2.31141	0.0208103	0.185988
ENSG00000270069.3	NA	MIR222HG	475.924	1.17245	0.231244	5.0702	3.97397e-07	6.68621e-05
ENSG00000256862.5	105369609	PARP11-AS1	14.0139	1.17748	0.580512	2.02834	0.0425256
ENSG00000288881.1	NA	ENSG00000288881	51.1079	1.17862	0.374829	3.14442	0.00166415	0.0458171
ENSG00000224687.2	100302401	RASAL2-AS1	36.128	1.18127	0.372705	3.16946	0.00152723	0.0432265
ENSG00000279205.1	NA	ENSG00000279205	20.843	1.1828	0.506315	2.33609	0.0194863
ENSG00000272114.1	NA	ENSG00000272114	86.0071	1.18303	0.295211	4.00742	6.13867e-05	0.00387312
ENSG00000255248.11	399959	MIR100HG	1671.48	1.1845	0.193737	6.11395	9.71929e-10	3.92465e-07
ENSG00000293097.1	NA	ENSG00000293097	28.2074	1.19467	0.45387	2.63218	0.00848399	0.115748
ENSG00000290049.1	124900215	ENSG00000290049	18.9816	1.19636	0.51104	2.34103	0.0192307
ENSG00000273428.4	105372990	ENSG00000273428	23.3371	1.19968	0.440837	2.72137	0.00650118	0.100968
ENSG00000234817.2	100507506	ECI2-DT	25.0795	1.20018	0.419742	2.85933	0.00424537	0.0798578
ENSG00000244620.1	NA	ENSG00000244620	39.6753	1.20694	0.381498	3.16369	0.00155782	0.043684
ENSG00000279633.1	NA	ENSG00000279633	23.4786	1.20736	0.403662	2.99101	0.00278056	0.063795
ENSG00000286316.1	NA	ENSG00000286316	13.7408	1.20772	0.605809	1.99357	0.0461995
ENSG00000262429.1	NA	ENSG00000262429	188.049	1.21274	0.241382	5.02418	5.05601e-07	7.65606e-05
ENSG00000254538.1	NA	ENSG00000254538	16.6845	1.21745	0.546257	2.22871	0.0258334
ENSG00000262482.1	NA	ENSG00000262482	16.5963	1.21874	0.527331	2.31116	0.0208242
ENSG00000261889.1	NA	ENSG00000261889	54.0196	1.22345	0.335403	3.64769	0.000264605	0.0113667
ENSG00000272696.1	NA	ENSG00000272696	25.3577	1.22377	0.487667	2.50943	0.0120926	0.142322
ENSG00000236404.12	401491	VLDLR-AS1	179.543	1.22786	0.223182	5.50161	3.76329e-08	9.4976e-06
ENSG00000255931.2	105369329	ENSG00000255931	18.1866	1.22852	0.48694	2.52295	0.0116377
ENSG00000260920.2	NA	ENSG00000260920	532.005	1.22916	0.228055	5.38978	7.05443e-08	1.52602e-05
ENSG00000269902.1	NA	ENSG00000269902	187.886	1.23079	0.270143	4.55605	5.21242e-06	0.000509219
ENSG00000275236.1	NA	ENSG00000275236	22.5526	1.23552	0.474709	2.60268	0.00924973	0.120227
ENSG00000254418.1	NA	SPON1-AS1	11.957	1.24529	0.603954	2.0619	0.0392172
ENSG00000257453.1	NA	PHLDA1-AS1	296.878	1.24851	0.249013	5.01381	5.33623e-07	7.69561e-05
ENSG00000273521.1	NA	ENSG00000273521	34.1454	1.25324	0.45198	2.77278	0.00555801	0.0922325
ENSG00000279077.1	NA	ENSG00000279077	29.9565	1.26527	0.461634	2.74086	0.00612791	0.0985045
ENSG00000281327.4	NA	LINC01338	14.151	1.26735	0.592982	2.13725	0.0325778
ENSG00000288821.1	105371354	ENSG00000288821	14.841	1.26791	0.604742	2.09661	0.0360282
ENSG00000237359.2	NA	ENSG00000237359	18.2709	1.2756	0.544182	2.34406	0.019075
ENSG00000282304.1	NA	ENSG00000282304	22.5995	1.27931	0.516568	2.47656	0.0132655	0.14743
ENSG00000265692.1	101929511	LINC01970	32.9158	1.28546	0.367432	3.49849	0.000467894	0.0179809
ENSG00000261757.1	NA	ENSG00000261757	20.3389	1.28949	0.502355	2.56688	0.0102618
ENSG00000266877.1	NA	ENSG00000266877	15.6705	1.2946	0.607965	2.1294	0.033221
ENSG00000267731.1	NA	ENSG00000267731	18.2019	1.29586	0.521402	2.48533	0.0129431
ENSG00000280417.1	NA	ENSG00000280417	18.0116	1.29698	0.54013	2.40123	0.0163401
ENSG00000279812.1	NA	ENSG00000279812	60.9941	1.29839	0.330324	3.93066	8.47138e-05	0.00475103
ENSG00000281404.2	100506516	LINC01176	205.85	1.30692	0.232293	5.62619	1.84235e-08	5.31387e-06
ENSG00000273319.1	NA	ENSG00000273319	61.308	1.31668	0.33116	3.97597	7.00935e-05	0.00416232
ENSG00000272768.1	NA	ENSG00000272768	73.4601	1.31768	0.333889	3.94648	7.93095e-05	0.00457502
ENSG00000218416.4	100130449	GPC1-AS1	60.9325	1.31919	0.341292	3.86528	0.000110963	0.005794
ENSG00000237324.3	NA	ENSG00000237324	9.33647	1.32909	0.648777	2.04862	0.0404997
ENSG00000224945.1	NA	ENSG00000224945	98.4106	1.33728	0.245712	5.44244	5.25552e-08	1.17899e-05
ENSG00000245532.11	283131	NEAT1	96071.9	1.34151	0.459104	2.92202	0.0034777	0.0719129
ENSG00000249407.1	NA	IL20RB-AS1	12.7087	1.34236	0.629003	2.13411	0.0328337
ENSG00000287099.1	NA	ENSG00000287099	13.2538	1.34457	0.626022	2.1478	0.0317294
ENSG00000224418.1	NA	STK24-AS1	18.7619	1.3451	0.545321	2.46663	0.0136392
ENSG00000261670.1	NA	ENSG00000261670	31.3308	1.34542	0.418292	3.21646	0.00129781	0.0385334
ENSG00000286366.1	NA	ENSG00000286366	20.507	1.3562	0.506638	2.67686	0.00743166
ENSG00000286310.1	NA	ENSG00000286310	15.9421	1.3578	0.591916	2.29391	0.0217957
ENSG00000254035.1	NA	ENSG00000254035	18.3611	1.3592	0.527476	2.57681	0.00997181
ENSG00000270640.1	NA	ENSG00000270640	14.6948	1.36288	0.560312	2.43236	0.0150007
ENSG00000232131.1	104355145	NCOA7-AS1	20.0328	1.36629	0.607073	2.25062	0.0244093
ENSG00000287336.1	NA	ENSG00000287336	31.2107	1.36671	0.394043	3.46843	0.000523516	0.0197968
ENSG00000260796.1	NA	ENSG00000260796	35.2689	1.3689	0.396099	3.45595	0.000548355	0.0201296
ENSG00000261441.1	NA	POLG-DT	25.6873	1.37056	0.462676	2.96226	0.00305395	0.0670009
ENSG00000279894.1	NA	ENSG00000279894	35.3296	1.38291	0.394528	3.50524	0.000456202	0.0177852
ENSG00000272426.1	NA	ENSG00000272426	29.3015	1.38742	0.450372	3.0806	0.00206581	0.0530196
ENSG00000289476.1	NA	ENSG00000289476	29.9037	1.38816	0.465018	2.98518	0.00283412	0.0647784
ENSG00000254556.1	NA	ENSG00000254556	26.6521	1.39036	0.483	2.87858	0.00399467	0.0769121
ENSG00000275527.1	NA	ENSG00000275527	100.038	1.39281	0.265386	5.24824	1.53556e-07	3.00028e-05
ENSG00000288586.1	NA	ENSG00000288586	22.1093	1.39828	0.500159	2.79566	0.00517938	0.0893774
ENSG00000287264.1	NA	ENSG00000287264	8.35387	1.40165	0.686711	2.0411	0.0412405
ENSG00000293413.1	NA	ENSG00000293413	1456.39	1.40257	0.208818	6.71668	1.85908e-11	1.25116e-08
ENSG00000269952.1	NA	ENSG00000269952	17.5054	1.41744	0.479874	2.95377	0.00313919
ENSG00000287688.1	NA	ENSG00000287688	16.5277	1.4213	0.610355	2.32865	0.0198775
ENSG00000249258.2	NA	ENSG00000249258	48.5457	1.42645	0.328518	4.34209	1.41132e-05	0.00117101
ENSG00000270075.1	NA	ENSG00000270075	185.168	1.42848	0.302264	4.72593	2.29065e-06	0.000255293
ENSG00000293285.1	NA	ENSG00000293285	11.3841	1.42997	0.682382	2.09556	0.0361213
ENSG00000234492.6	285456	RPL34-DT	48.6727	1.43387	0.337188	4.25243	2.11462e-05	0.00158126
ENSG00000248846.3	NA	LINC02065	11.1344	1.4445	0.646636	2.23387	0.0254918
ENSG00000267375.1	NA	ENSG00000267375	8.82546	1.44718	0.713701	2.02772	0.0425892
ENSG00000274370.1	NA	ENSG00000274370	19.4869	1.46078	0.516279	2.82944	0.00466293
ENSG00000278959.1	NA	ENSG00000278959	65.3756	1.48862	0.280121	5.31418	1.07138e-07	2.16311e-05
ENSG00000271204.1	NA	ENSG00000271204	105.307	1.49342	0.371861	4.01608	5.9175e-05	0.00377288
ENSG00000203280.4	100128531	KIAA1671-AS1	12.4719	1.50633	0.741076	2.03262	0.0420909
ENSG00000288730.1	NA	ENSG00000288730	25.4194	1.52196	0.484619	3.14053	0.00168642	0.0460118
ENSG00000273455.1	NA	ENSG00000273455	14.9587	1.56021	0.678344	2.30002	0.0214469
ENSG00000234998.1	NA	ENSG00000234998	22.945	1.56367	0.531262	2.94331	0.00324722	0.0689422
ENSG00000261488.1	112806053	TBILA	16.5979	1.56552	0.523029	2.99318	0.0027609
ENSG00000289481.2	NA	ENSG00000289481	7.87328	1.571	0.801001	1.96129	0.0498451
ENSG00000234263.2	101928461	MAP3K5-AS1	7.90115	1.57575	0.788418	1.99863	0.0456488
ENSG00000224574.1	100874236	COL18A1-AS2	23.4922	1.60652	0.550622	2.91765	0.00352679	0.0725415
ENSG00000261654.1	NA	ENSG00000261654	155.3	1.62507	0.24603	6.60515	3.97126e-11	2.18672e-08
ENSG00000272123.1	NA	ENSG00000272123	9.91308	1.64011	0.681632	2.40615	0.0161217
ENSG00000258651.1	105370458	SEC23A-AS1	12.7197	1.68654	0.725521	2.3246	0.0200936
ENSG00000280385.1	NA	ENSG00000280385	1131.71	1.70678	0.178165	9.57979	9.72435e-22	2.94502e-18
ENSG00000254839.1	101929269	ENSG00000254839	10.2084	1.71725	0.769509	2.23162	0.0256401
ENSG00000233559.2	NA	LINC00513	120.947	1.7263	0.314762	5.48446	4.14736e-08	9.66175e-06
ENSG00000186594.16	84981	MIR22HG	615.388	1.73296	0.23112	7.4981	6.47486e-14	6.53637e-11
ENSG00000272361.2	NA	ENSG00000272361	9.24982	1.7425	0.730787	2.38442	0.0171059
ENSG00000260578.1	NA	ENSG00000260578	31.2521	1.74872	0.4241	4.12336	3.73377e-05	0.00256994
ENSG00000284707.2	NA	ENSG00000284707	1351.22	1.75262	0.205798	8.51621	1.64866e-17	3.32865e-14
ENSG00000270210.1	NA	ENSG00000270210	45.6009	1.76695	0.370333	4.77126	1.83079e-06	0.000217434
ENSG00000280184.2	NA	ENSG00000280184	62.0552	1.77247	0.296328	5.98143	2.21181e-09	6.69847e-07
ENSG00000229512.1	NA	ENSG00000229512	12.6046	1.77758	0.706959	2.5144	0.0119234
ENSG00000232536.1	NA	ENSG00000232536	6.92389	1.79963	0.896052	2.0084	0.044601
ENSG00000284607.1	105374988	ENSG00000284607	7.16793	1.81015	0.88273	2.05062	0.0403038
ENSG00000268745.1	NA	ENSG00000268745	22.728	1.84296	0.556876	3.30947	0.000934738	0.0304163
ENSG00000264188.1	NA	ENSG00000264188	9.7114	1.91016	0.737332	2.59064	0.00957977
ENSG00000253526.1	NA	ENSG00000253526	7.4553	1.91588	0.841108	2.2778	0.0227382
ENSG00000234361.1	NA	ENSG00000234361	12.3668	1.92078	0.691305	2.77849	0.00546124
ENSG00000272418.1	NA	ENSG00000272418	45.0429	1.97263	0.385015	5.1235	2.99909e-07	5.3428e-05
ENSG00000225329.3	723809	LHFPL3-AS2	45.7977	1.98584	0.384764	5.16119	2.45387e-07	4.50397e-05
ENSG00000273143.2	NA	DUSP5-DT	29.5217	2.00712	0.434629	4.618	3.87453e-06	0.000397763
ENSG00000176840.14	284424	MIR7-3HG	49.2801	2.02379	0.368655	5.48968	4.02673e-08	9.66175e-06
ENSG00000231951.1	NA	ENSG00000231951	13.4391	2.06462	0.675261	3.05752	0.00223179
ENSG00000271996.1	NA	ENSG00000271996	9.08682	2.08699	0.934842	2.23246	0.0255847
ENSG00000288957.2	NA	ENSG00000288957	13.002	2.10421	0.649188	3.2413	0.00118988
ENSG00000250033.5	641364	SLC7A11-AS1	283.459	2.204	0.288868	7.62981	2.35103e-14	2.84804e-11
ENSG00000259202.1	NA	SMAD3-AS1	7.03642	2.20651	0.97729	2.25779	0.0239588
ENSG00000285565.1	NA	ENSG00000285565	14016	2.24371	0.479771	4.67664	2.91614e-06	0.000309879
ENSG00000233407.1	NA	ENSG00000233407	11.342	2.29913	0.713267	3.22337	0.0012669
ENSG00000286982.1	NA	ENSG00000286982	3.67836	2.33227	1.18779	1.96354	0.0495837
ENSG00000260466.1	NA	ENSG00000260466	326.605	2.33914	0.387654	6.03409	1.59856e-09	5.41933e-07
ENSG00000285928.1	NA	ENSG00000285928	133.583	2.34316	0.33599	6.97392	3.08231e-12	2.33369e-09
ENSG00000290398.1	389652	ASNSP1	25.6302	2.3456	0.530097	4.42485	9.65084e-06	0.000835073
ENSG00000231721.8	378805	LINC-PINT	2155.55	2.46963	0.235442	10.4893	9.67059e-26	5.85748e-22
ENSG00000272417.1	NA	ENSG00000272417	14.2052	2.50976	0.653366	3.84129	0.000122392
ENSG00000289968.1	NA	ENSG00000289968	5.96561	2.61897	0.924355	2.83329	0.00460716
ENSG00000224626.1	NA	ENSG00000224626	4.41641	2.62751	1.32555	1.9822	0.047457
ENSG00000257759.2	NA	ENSG00000257759	9.08887	2.63865	0.876751	3.00958	0.00261606
ENSG00000288845.1	NA	ENSG00000288845	6.92691	2.85723	1.17238	2.43712	0.0148046
ENSG00000279691.1	NA	ENSG00000279691	6.85488	2.8843	1.19784	2.40792	0.0160439
ENSG00000228308.2	101928684	LINC01209	4.26504	2.9677	1.33803	2.21795	0.0265579
ENSG00000271522.1	NA	ENSG00000271522	5.47006	3.13282	1.03094	3.03881	0.00237518
ENSG00000260823.1	NA	ENSG00000260823	2.46539	3.41982	1.7038	2.00717	0.0447314
ENSG00000255503.1	NA	LINC02951	5.26202	3.42518	1.51556	2.26001	0.0238205
ENSG00000290594.1	NA	ENSG00000290594	4.71407	3.55772	1.53032	2.32482	0.0200816
ENSG00000258922.1	NA	ENSG00000258922	2.16783	3.58617	1.78958	2.00392	0.0450791
ENSG00000271065.1	NA	SLC4A8-AS1	3.66998	3.59334	1.76223	2.03908	0.0414419
ENSG00000254141.1	NA	ENSG00000254141	2.64982	3.80049	1.87276	2.02935	0.0424226
ENSG00000290675.1	NA	ENSG00000290675	2.70476	4.00615	1.79694	2.22942	0.0257858
ENSG00000224648.1	NA	LINC01627	2.25187	4.03193	1.80006	2.23988	0.0250986
ENSG00000230686.1	NA	ENSG00000230686	1.82008	4.06873	1.91794	2.1214	0.0338879
ENSG00000223381.2	NA	LINC02661	1.74655	4.07335	1.92157	2.1198	0.0340229
ENSG00000259579.1	NA	ENSG00000259579	3.30961	4.11211	1.83429	2.2418	0.0249742
ENSG00000266599.1	NA	ENSG00000266599	3.1714	4.5014	1.70212	2.64459	0.00817902
ENSG00000251329.1	101927363	LINC02353	2.05799	4.51696	1.81835	2.4841	0.0129879
ENSG00000279466.1	NA	ENSG00000279466	2.38294	5.05337	1.89298	2.66953	0.00759578

## Sheet: Upregulated genes
Table S6: Human reference genome based differential gene expression (S_100_9hr vs. S_50_9hr)
Ensembl ID	Entrez ID	Gene Symbol	baseMean	log2FoldChange	lfcSE	stat	pvalue	padj
ENSG00000273143.2	NA	DUSP5-DT	29.5217	2.00712	0.434629	4.618	3.87453e-06	0.000397763
ENSG00000176840.14	284424	MIR7-3HG	49.2801	2.02379	0.368655	5.48968	4.02673e-08	9.66175e-06
ENSG00000231951.1	NA	ENSG00000231951	13.4391	2.06462	0.675261	3.05752	0.00223179
ENSG00000271996.1	NA	ENSG00000271996	9.08682	2.08699	0.934842	2.23246	0.0255847
ENSG00000288957.2	NA	ENSG00000288957	13.002	2.10421	0.649188	3.2413	0.00118988
ENSG00000250033.5	641364	SLC7A11-AS1	283.459	2.204	0.288868	7.62981	2.35103e-14	2.84804e-11
ENSG00000259202.1	NA	SMAD3-AS1	7.03642	2.20651	0.97729	2.25779	0.0239588
ENSG00000285565.1	NA	ENSG00000285565	14016	2.24371	0.479771	4.67664	2.91614e-06	0.000309879
ENSG00000233407.1	NA	ENSG00000233407	11.342	2.29913	0.713267	3.22337	0.0012669
ENSG00000286982.1	NA	ENSG00000286982	3.67836	2.33227	1.18779	1.96354	0.0495837
ENSG00000260466.1	NA	ENSG00000260466	326.605	2.33914	0.387654	6.03409	1.59856e-09	5.41933e-07
ENSG00000285928.1	NA	ENSG00000285928	133.583	2.34316	0.33599	6.97392	3.08231e-12	2.33369e-09
ENSG00000290398.1	389652	ASNSP1	25.6302	2.3456	0.530097	4.42485	9.65084e-06	0.000835073
ENSG00000231721.8	378805	LINC-PINT	2155.55	2.46963	0.235442	10.4893	9.67059e-26	5.85748e-22
ENSG00000272417.1	NA	ENSG00000272417	14.2052	2.50976	0.653366	3.84129	0.000122392
ENSG00000289968.1	NA	ENSG00000289968	5.96561	2.61897	0.924355	2.83329	0.00460716
ENSG00000224626.1	NA	ENSG00000224626	4.41641	2.62751	1.32555	1.9822	0.047457
ENSG00000257759.2	NA	ENSG00000257759	9.08887	2.63865	0.876751	3.00958	0.00261606
ENSG00000288845.1	NA	ENSG00000288845	6.92691	2.85723	1.17238	2.43712	0.0148046
ENSG00000279691.1	NA	ENSG00000279691	6.85488	2.8843	1.19784	2.40792	0.0160439
ENSG00000228308.2	101928684	LINC01209	4.26504	2.9677	1.33803	2.21795	0.0265579
ENSG00000271522.1	NA	ENSG00000271522	5.47006	3.13282	1.03094	3.03881	0.00237518
ENSG00000260823.1	NA	ENSG00000260823	2.46539	3.41982	1.7038	2.00717	0.0447314
ENSG00000255503.1	NA	LINC02951	5.26202	3.42518	1.51556	2.26001	0.0238205
ENSG00000290594.1	NA	ENSG00000290594	4.71407	3.55772	1.53032	2.32482	0.0200816
ENSG00000258922.1	NA	ENSG00000258922	2.16783	3.58617	1.78958	2.00392	0.0450791
ENSG00000271065.1	NA	SLC4A8-AS1	3.66998	3.59334	1.76223	2.03908	0.0414419
ENSG00000254141.1	NA	ENSG00000254141	2.64982	3.80049	1.87276	2.02935	0.0424226
ENSG00000290675.1	NA	ENSG00000290675	2.70476	4.00615	1.79694	2.22942	0.0257858
ENSG00000224648.1	NA	LINC01627	2.25187	4.03193	1.80006	2.23988	0.0250986
ENSG00000230686.1	NA	ENSG00000230686	1.82008	4.06873	1.91794	2.1214	0.0338879
ENSG00000223381.2	NA	LINC02661	1.74655	4.07335	1.92157	2.1198	0.0340229
ENSG00000259579.1	NA	ENSG00000259579	3.30961	4.11211	1.83429	2.2418	0.0249742
ENSG00000266599.1	NA	ENSG00000266599	3.1714	4.5014	1.70212	2.64459	0.00817902
ENSG00000251329.1	101927363	LINC02353	2.05799	4.51696	1.81835	2.4841	0.0129879
ENSG00000279466.1	NA	ENSG00000279466	2.38294	5.05337	1.89298	2.66953	0.00759578

## Sheet: Downregulated genes
Table S6: Human reference genome based differential gene expression (S_100_9hr vs. S_50_9hr)
Ensembl ID	Entrez ID	Gene Symbol	baseMean	log2FoldChange	lfcSE	stat	pvalue	padj
ENSG00000235464.1	NA	ENSG00000235464	2.62717	-5.99386	1.6645	-3.60099	0.000317005
ENSG00000287793.1	NA	ENSG00000287793	1.84848	-5.51452	1.81594	-3.03674	0.00239153
ENSG00000227336.1	NA	LINC00434	1.49296	-5.27107	1.89219	-2.7857	0.00534126
ENSG00000224095.1	105373519	LINC01935	1.89976	-5.20558	1.65383	-3.1476	0.00164619
ENSG00000277228.1	NA	ENSG00000277228	1.32162	-5.17805	1.91085	-2.70982	0.00673205
ENSG00000289974.1	NA	ENSG00000289974	2.92413	-4.99731	1.74486	-2.86402	0.00418306
ENSG00000285689.1	NA	ENSG00000285689	1.65649	-4.96871	1.83846	-2.70264	0.00687903
ENSG00000228226.1	NA	ENSG00000228226	1.49653	-4.96362	1.95338	-2.54104	0.0110524
ENSG00000261856.1	101927348	LINC02186	2.73523	-4.94864	1.64899	-3.00102	0.00269081
ENSG00000232964.2	101927553	LINC01737	1.16325	-4.94442	2.12332	-2.32863	0.0198788
ENSG00000253959.1	107986480	LINC01863	1.66398	-4.92678	1.78733	-2.75651	0.00584222
ENSG00000259837.1	388456	LINC01904	1.99857	-4.88539	1.67793	-2.91156	0.00359627
ENSG00000224250.1	NA	ENSG00000224250	2.82336	-4.85828	1.59131	-3.053	0.00226567
ENSG00000248799.1	NA	ENSG00000248799	1.9141	-4.81804	1.82626	-2.6382	0.0083348
ENSG00000248300.1	105374484	LINC02360	1.94934	-4.81708	1.79035	-2.69059	0.00713265
ENSG00000229401.1	106660610	MIR5689HG	2.02239	-4.70539	1.72003	-2.73565	0.00622577
ENSG00000279703.1	NA	ENSG00000279703	0.985767	-4.67765	2.30628	-2.02822	0.0425375
ENSG00000254261.1	NA	ENSG00000254261	1.92433	-4.64239	1.87265	-2.47905	0.0131733
ENSG00000248484.1	NA	ENSG00000248484	1.50575	-4.58369	1.80953	-2.53309	0.0113063
ENSG00000279913.1	NA	ENSG00000279913	1.40469	-4.58204	1.82421	-2.51179	0.012012
ENSG00000230153.5	NA	LINC02927	2.11938	-4.56959	1.73442	-2.63466	0.00842228
ENSG00000226681.1	124907913	ENSG00000226681	1.26589	-4.56941	1.95861	-2.33299	0.0196489
ENSG00000236385.1	NA	ENSG00000236385	2.11046	-4.55982	1.72304	-2.64638	0.0081358
ENSG00000234752.1	105755953	LINC02676	2.23736	-4.54741	1.67457	-2.71557	0.0066161
ENSG00000229711.1	NA	ENSG00000229711	1.61075	-4.54366	1.84944	-2.45677	0.0140192
ENSG00000258772.1	NA	ENSG00000258772	1.36003	-4.54152	2.00589	-2.26409	0.0235688
ENSG00000289195.1	NA	ENSG00000289195	1.58182	-4.50444	1.85128	-2.43315	0.0149682
ENSG00000268833.1	NA	ENSG00000268833	2.12731	-4.4268	1.74269	-2.54022	0.0110784
ENSG00000260741.1	NA	ENSG00000260741	2.26676	-4.41585	1.80784	-2.44262	0.0145812
ENSG00000254864.1	NA	ENSG00000254864	2.77026	-4.40162	1.52647	-2.88353	0.00393246
ENSG00000230285.1	NA	ENSG00000230285	1.22261	-4.40126	1.96453	-2.24036	0.0250675
ENSG00000226032.2	NA	ENSG00000226032	0.81969	-4.3658	2.22736	-1.96007	0.0499872
ENSG00000263520.1	105827617	LINC02563	2.3493	-4.32274	1.69407	-2.55169	0.0107203
ENSG00000257429.1	NA	ENSG00000257429	1.79488	-4.31947	1.92548	-2.24333	0.0248758
ENSG00000237921.2	NA	ENSG00000237921	2.72527	-4.26607	1.7739	-2.40491	0.0161766
ENSG00000286775.1	NA	ENSG00000286775	1.61066	-4.21022	1.95351	-2.15521	0.0311453
ENSG00000248634.1	NA	ENSG00000248634	1.03386	-4.16098	2.06057	-2.01933	0.0434524
ENSG00000289832.1	NA	ENSG00000289832	4.99681	-4.14709	1.30071	-3.18834	0.00143093
ENSG00000255494.2	101409254	LINC00681	1.76816	-4.14388	1.88421	-2.19927	0.0278589
ENSG00000289962.1	NA	ENSG00000289962	1.93259	-4.10883	1.73253	-2.37158	0.0177124
ENSG00000226172.2	105378933	ENSG00000226172	1.54747	-4.1012	1.9811	-2.07016	0.0384374
ENSG00000256077.5	NA	LINC02442	2.31378	-4.05887	1.70399	-2.38198	0.0172198
ENSG00000257025.1	NA	ENSG00000257025	1.81168	-4.05172	1.94911	-2.07876	0.0376398
ENSG00000286394.1	NA	ENSG00000286394	2.3917	-4.03917	1.60439	-2.51758	0.0118165
ENSG00000223351.5	100874221	ZNF385D-AS2	1.97762	-4.03847	1.72369	-2.34293	0.0191332
ENSG00000232465.1	NA	ENSG00000232465	1.89157	-3.95482	1.68208	-2.35115	0.0187153
ENSG00000251506.1	NA	ENSG00000251506	1.38515	-3.90718	1.95013	-2.00355	0.0451186
ENSG00000290704.1	112268117	ENSG00000290704	1.38057	-3.8999	1.87809	-2.07653	0.037845
ENSG00000290996.1	245935	DEFB122	1.71466	-3.87757	1.90112	-2.03962	0.0413882
ENSG00000236129.1	NA	ENSG00000236129	2.26186	-3.85158	1.67996	-2.29267	0.0218673
ENSG00000228539.1	NA	ENSG00000228539	3.36807	-3.83699	1.48248	-2.58823	0.00964707
ENSG00000270052.1	NA	ENSG00000270052	4.92726	-3.83096	1.30504	-2.93552	0.00332989
ENSG00000280419.1	NA	ENSG00000280419	2.27487	-3.78824	1.68497	-2.24825	0.0245601
ENSG00000249688.1	NA	ENSG00000249688	1.66721	-3.77437	1.78197	-2.11808	0.0341679
ENSG00000205636.3	100113404	LINC00583	1.60222	-3.76736	1.84325	-2.04387	0.0409666
ENSG00000288566.1	NA	ENSG00000288566	2.12832	-3.74745	1.66071	-2.25653	0.0240374
ENSG00000288740.1	NA	ENSG00000288740	2.34209	-3.74309	1.74874	-2.14045	0.0323186
ENSG00000257124.2	NA	ENSG00000257124	1.63406	-3.70378	1.74587	-2.12145	0.033884
ENSG00000286398.1	NA	ENSG00000286398	1.95058	-3.70023	1.69664	-2.18092	0.0291895
ENSG00000253960.1	NA	ENSG00000253960	1.88613	-3.67376	1.82483	-2.0132	0.0440933
ENSG00000225970.1	NA	ENSG00000225970	1.85574	-3.65529	1.58621	-2.30442	0.0211989
ENSG00000287198.1	NA	ENSG00000287198	2.44922	-3.63056	1.60042	-2.2685	0.0232986
ENSG00000227743.2	NA	ENSG00000227743	2.63575	-3.5858	1.66773	-2.15011	0.0315467
ENSG00000280444.1	NA	ENSG00000280444	1.66128	-3.5231	1.68217	-2.09438	0.0362262
ENSG00000259846.1	NA	ENSG00000259846	2.84436	-3.49681	1.53085	-2.28422	0.0223585
ENSG00000240915.2	NA	ENSG00000240915	3.52809	-3.49023	1.25926	-2.77165	0.00557722
ENSG00000293145.1	NA	ENSG00000293145	1.94235	-3.47353	1.66572	-2.08531	0.0370411
ENSG00000259282.5	100652749	SPATA8-AS1	3.23444	-3.4509	1.48278	-2.32732	0.0199482
ENSG00000262445.3	NA	ENSG00000262445	3.28757	-3.43593	1.27869	-2.68708	0.00720798
ENSG00000278923.2	NA	ENSG00000278923	1.63548	-3.41203	1.67572	-2.03616	0.0417343
ENSG00000250905.1	NA	ENSG00000250905	1.61078	-3.36584	1.69078	-1.9907	0.0465137
ENSG00000290702.1	NA	ENSG00000290702	3.30301	-3.3269	1.32535	-2.5102	0.0120663
ENSG00000237407.1	NA	ENSG00000237407	3.01858	-3.31994	1.28256	-2.58853	0.00963869
ENSG00000286344.1	105378531	ENSG00000286344	2.20395	-3.31925	1.66043	-1.99902	0.0456059
ENSG00000229025.1	NA	ENSG00000229025	2.13316	-3.31755	1.64252	-2.01979	0.0434051
ENSG00000289052.1	NA	ENSG00000289052	3.10759	-3.28849	1.43255	-2.29555	0.0217017
ENSG00000289450.2	101927995	ENSG00000289450	6.59399	-3.28453	0.836002	-3.92885	8.53523e-05
ENSG00000225811.1	NA	ENSG00000225811	2.8523	-3.26175	1.31591	-2.4787	0.0131861
ENSG00000226927.1	NA	ENSG00000226927	2.4077	-3.25578	1.60689	-2.02614	0.0427504
ENSG00000259036.1	NA	ENSG00000259036	3.32294	-3.23703	1.25973	-2.56962	0.010181
ENSG00000231405.1	NA	ENSG00000231405	2.20915	-3.22347	1.53552	-2.09926	0.0357936
ENSG00000280335.1	NA	ENSG00000280335	2.48898	-3.22265	1.52981	-2.10657	0.0351549
ENSG00000236961.1	NA	ENSG00000236961	2.23769	-3.22191	1.42098	-2.26738	0.0233668
ENSG00000286351.2	NA	ENSG00000286351	2.35638	-3.21037	1.56121	-2.05633	0.0397507
ENSG00000253679.1	105375679	LINC02844	2.63474	-3.19133	1.4498	-2.20123	0.02772
ENSG00000279140.1	NA	ENSG00000279140	3.42482	-3.14413	1.4819	-2.12169	0.033864
ENSG00000287024.1	NA	ENSG00000287024	2.13295	-3.1201	1.4556	-2.14352	0.0320718
ENSG00000258214.1	NA	ENSG00000258214	1.8802	-3.12	1.50555	-2.07233	0.0382343
ENSG00000257879.1	NA	ENSG00000257879	3.21131	-3.11491	1.4484	-2.15059	0.0315087
ENSG00000286769.1	NA	ENSG00000286769	3.17937	-3.09484	1.37556	-2.24988	0.0244566
ENSG00000286658.1	124901632	ENSG00000286658	3.2317	-3.09062	1.42627	-2.16693	0.0302402
ENSG00000259196.1	NA	HMBOX1-IT1	2.75541	-3.05439	1.36776	-2.23313	0.0255405
ENSG00000293058.1	NA	ENSG00000293058	3.64973	-3.04762	1.18018	-2.58234	0.00981336
ENSG00000279729.1	NA	ENSG00000279729	2.62024	-3.02857	1.49256	-2.02911	0.0424474
ENSG00000229960.1	NA	ENSG00000229960	2.50977	-3.02126	1.49419	-2.022	0.0431761
ENSG00000272279.1	NA	ENSG00000272279	1.99194	-3.00704	1.49795	-2.00743	0.0447035
ENSG00000288578.1	105369292	ENSG00000288578	2.01257	-3.00361	1.5161	-1.98115	0.0475747
ENSG00000274441.1	NA	ENSG00000274441	3.53737	-2.99733	1.15336	-2.59877	0.00935588
ENSG00000205300.3	NA	ENSG00000205300	3.76672	-2.9965	1.30563	-2.29507	0.0217293
ENSG00000258517.3	NA	ENSG00000258517	4.18293	-2.99128	1.52003	-1.96791	0.0490782
ENSG00000238131.2	107986739	LINC02854	4.07809	-2.96986	1.08371	-2.74047	0.00613512
ENSG00000251219.2	100874276	LINC01217	5.6557	-2.96476	1.08863	-2.72338	0.0064617
ENSG00000228478.1	NA	ENSG00000228478	2.94806	-2.95494	1.47786	-1.99947	0.0455573
ENSG00000280989.2	100874531	LINC00581	7.33667	-2.9475	0.908259	-3.24523	0.00117357
ENSG00000234238.2	NA	ENSG00000234238	3.9767	-2.93719	1.09446	-2.68368	0.00728162
ENSG00000253207.3	NA	ENSG00000253207	2.35495	-2.8839	1.43044	-2.0161	0.0437898
ENSG00000229671.3	NA	LINC01150	6.09461	-2.88359	0.940634	-3.06558	0.00217249
ENSG00000260972.1	NA	ENSG00000260972	2.65862	-2.87903	1.38753	-2.07494	0.0379924
ENSG00000229403.1	NA	ENSG00000229403	2.08026	-2.86751	1.42827	-2.00768	0.044677
ENSG00000285727.1	NA	ENSG00000285727	3.7612	-2.85414	1.27441	-2.23958	0.0251182
ENSG00000236437.2	NA	LINC02151	61.4332	-2.85072	0.351794	-8.10339	5.34498e-16	8.09364e-13
ENSG00000257781.1	NA	ENSG00000257781	2.7629	-2.84508	1.42915	-1.99076	0.0465076
ENSG00000236856.1	NA	ENSG00000236856	2.68	-2.82187	1.3024	-2.16668	0.0302594
ENSG00000287921.1	NA	ENSG00000287921	5.04501	-2.81688	1.02325	-2.75289	0.00590719
ENSG00000285971.1	NA	ENSG00000285971	5.3394	-2.81527	0.97788	-2.87895	0.00398996
ENSG00000253682.2	105375638	ENSG00000253682	4.56814	-2.80967	1.08789	-2.58267	0.00980377
ENSG00000223669.1	NA	ENSG00000223669	4.24483	-2.79947	1.14624	-2.4423	0.0145942
ENSG00000258478.1	NA	ENSG00000258478	2.38347	-2.79228	1.23758	-2.25624	0.0240554
ENSG00000234384.1	NA	LINC01049	2.95832	-2.79157	1.29982	-2.14766	0.0317405
ENSG00000256564.1	NA	ENSG00000256564	3.92543	-2.77244	1.33536	-2.07617	0.0378779
ENSG00000232504.5	NA	ST3GAL5-AS1	4.21965	-2.77001	1.03079	-2.68727	0.00720394
ENSG00000282728.1	NA	PGR-AS1	5.49988	-2.76758	0.9884	-2.80006	0.0051093
ENSG00000233730.2	105378916	LINC01765	3.23747	-2.74532	1.18687	-2.31308	0.0207182
ENSG00000289518.1	NA	ENSG00000289518	2.71482	-2.741	1.26242	-2.17123	0.029914
ENSG00000227338.2	NA	ENSG00000227338	3.25555	-2.73705	1.371	-1.99638	0.0458921
ENSG00000281849.3	NA	ENSG00000281849	2.7248	-2.73442	1.20017	-2.27837	0.0227044
ENSG00000292349.1	NA	ENSG00000292349	2.7248	-2.73442	1.20017	-2.27837	0.0227044
ENSG00000280296.1	NA	ENSG00000280296	3.25583	-2.70699	1.32007	-2.05064	0.0403016
ENSG00000235070.3	NA	ENSG00000235070	6.06316	-2.70441	1.16855	-2.31432	0.02065
ENSG00000260064.1	NA	ENSG00000260064	2.40426	-2.70188	1.36207	-1.98366	0.0472932
ENSG00000261816.1	NA	ENSG00000261816	5.61835	-2.6995	0.965695	-2.7954	0.00518362
ENSG00000255032.1	NA	TSPAN18-AS1	6.31367	-2.69625	1.3144	-2.05133	0.0402353
ENSG00000285709.1	NA	ENSG00000285709	2.53284	-2.69603	1.34089	-2.01063	0.0443644
ENSG00000287668.1	NA	ENSG00000287668	3.57807	-2.67134	1.16995	-2.2833	0.0224126
ENSG00000257904.1	NA	ENSG00000257904	3.04627	-2.67087	1.26075	-2.11848	0.0341342
ENSG00000288034.1	124903376	ENSG00000288034	4.0298	-2.66569	1.17471	-2.26923	0.0232545
ENSG00000248215.6	NA	LINC02505	5.69411	-2.66197	0.935509	-2.84548	0.0044345
ENSG00000279087.1	NA	ENSG00000279087	2.39576	-2.65422	1.3183	-2.01336	0.0440767
ENSG00000287139.1	NA	ENSG00000287139	3.75966	-2.64044	1.05806	-2.49556	0.0125759
ENSG00000225391.5	100294720	NHEG1	19.4697	-2.63221	0.587774	-4.47826	7.52526e-06
ENSG00000253778.1	NA	ENSG00000253778	2.30207	-2.62781	1.24984	-2.10251	0.0355083
ENSG00000248730.1	100852408	EGFLAM-AS4	5.25009	-2.62484	0.912653	-2.87605	0.00402685
ENSG00000288959.1	NA	ENSG00000288959	4.8744	-2.59644	1.07651	-2.41191	0.0158694
ENSG00000254297.1	NA	ENSG00000254297	3.55067	-2.58168	1.11948	-2.30613	0.0211033
ENSG00000287775.1	124900818	ENSG00000287775	2.87556	-2.57957	1.18796	-2.17143	0.029899
ENSG00000287209.2	NA	ENSG00000287209	13.6516	-2.55231	0.683053	-3.73662	0.000186513
ENSG00000288732.2	NA	ENSG00000288732	3.09554	-2.54798	1.20951	-2.10662	0.0351507
ENSG00000224330.2	NA	ENSG00000224330	4.05007	-2.54711	1.1127	-2.28911	0.0220727
ENSG00000259708.1	NA	DNAJA4-DT	2.98707	-2.54271	1.23264	-2.06282	0.0391298
ENSG00000236531.2	NA	ENSG00000236531	3.6779	-2.53916	1.22814	-2.06747	0.0386894
ENSG00000225542.2	100874216	ZNF385D-AS1	3.42838	-2.5331	1.09258	-2.31845	0.0204246
ENSG00000241667.1	NA	ENSG00000241667	2.64064	-2.52915	1.26624	-1.99737	0.0457853
ENSG00000279676.1	NA	ENSG00000279676	4.14861	-2.52883	1.12444	-2.24897	0.0245146
ENSG00000267109.1	NA	ENSG00000267109	2.42046	-2.52745	1.23851	-2.04071	0.0412797
ENSG00000254622.1	399876	NAV2-AS4	3.65695	-2.51642	1.17129	-2.14842	0.0316801
ENSG00000279847.3	389676	LINC02906	3.89664	-2.48508	1.00206	-2.47996	0.0131396
ENSG00000290755.1	284379	ENSG00000290755	3.67973	-2.47819	1.12782	-2.19733	0.0279966
ENSG00000226323.1	NA	ENSG00000226323	4.46483	-2.4713	1.18512	-2.08527	0.037045
ENSG00000279537.1	NA	ENSG00000279537	5.84993	-2.4704	0.92803	-2.66198	0.00776831
ENSG00000233858.4	NA	LINC02599	8.2236	-2.469	0.704962	-3.50232	0.000461223
ENSG00000280423.1	NA	ENSG00000280423	3.68544	-2.4688	1.18984	-2.07491	0.0379953
ENSG00000234464.2	NA	ENSG00000234464	6.54458	-2.46399	1.02199	-2.41098	0.0159097
ENSG00000224810.1	NA	ENSG00000224810	5.18299	-2.4616	1.0381	-2.37126	0.0177275
ENSG00000225106.1	NA	ENSG00000225106	5.65187	-2.46092	0.870904	-2.82571	0.00471753
ENSG00000236817.5	102724446	ENSG00000236817	2.75873	-2.44695	1.22402	-1.99911	0.0455966
ENSG00000285347.1	149684	ENSG00000285347	6.50176	-2.44651	0.931536	-2.62632	0.00863137
ENSG00000288062.1	101929748	ENSG00000288062	6.9849	-2.44126	0.930039	-2.6249	0.00866749
ENSG00000288172.1	NA	ENSG00000288172	3.09906	-2.43241	1.14455	-2.12521	0.0335695
ENSG00000251281.1	NA	ENSG00000251281	4.47958	-2.42367	1.18954	-2.03749	0.0416011
ENSG00000286370.1	NA	ENSG00000286370	3.16522	-2.42116	1.16224	-2.08319	0.0372341
ENSG00000224048.6	101929282	LINC02612	4.10381	-2.42082	1.09612	-2.20854	0.0272069
ENSG00000236466.2	NA	RCAN2-DT	8.39344	-2.41044	0.827272	-2.91372	0.00357152
ENSG00000250971.3	NA	ENSG00000250971	4.25128	-2.393	1.01218	-2.3642	0.0180693
ENSG00000289386.2	107984172	ENSG00000289386	5.59432	-2.37935	1.01545	-2.34316	0.0191211
ENSG00000293146.1	NA	ENSG00000293146	4.60261	-2.37458	1.01869	-2.33101	0.0197529
ENSG00000290836.1	5370	PMCHL2	3.00329	-2.37075	1.1213	-2.11428	0.034491
ENSG00000235902.1	NA	ENSG00000235902	5.40621	-2.36309	0.993172	-2.37934	0.0173439
ENSG00000235123.5	100506492	DSCAM-AS1	4.28569	-2.3629	1.12216	-2.10568	0.0352325
ENSG00000293295.1	NA	ENSG00000293295	5.14478	-2.3602	1.08888	-2.16755	0.0301927
ENSG00000232954.2	106144531	LINC00374	3.42847	-2.33425	1.17213	-1.99146	0.0464307
ENSG00000231768.2	100506795	LINC01354	7.26587	-2.33262	0.825245	-2.82658	0.00470486
ENSG00000237574.1	101927924	LINC01856	7.10742	-2.3137	0.873177	-2.64975	0.00805509
ENSG00000261435.1	NA	ENSG00000261435	4.03954	-2.31149	1.05897	-2.18277	0.0290528
ENSG00000253614.1	286177	ENSG00000253614	6.50505	-2.30621	0.860072	-2.68141	0.00733116
ENSG00000274281.1	NA	ENSG00000274281	4.07291	-2.3062	1.06434	-2.16679	0.0302506
ENSG00000227634.3	102724539	LINC01714	4.5229	-2.30294	1.14148	-2.01751	0.0436428
ENSG00000254943.1	NA	ENSG00000254943	5.90273	-2.29616	0.84419	-2.71995	0.00652914
ENSG00000250378.4	107986453	ENSG00000250378	5.99385	-2.29413	0.984173	-2.33102	0.0197521
ENSG00000279650.1	NA	ENSG00000279650	4.0624	-2.2871	1.09117	-2.09602	0.0360807
ENSG00000225437.6	101929239	PACRG-AS2	3.76398	-2.28554	1.15563	-1.97775	0.0479569
ENSG00000258927.2	NA	ENSG00000258927	6.7589	-2.28367	0.836348	-2.73052	0.00632337
ENSG00000258869.1	100132612	LINC02312	7.92915	-2.28328	0.864304	-2.64175	0.0082479
ENSG00000251216.2	NA	ENSG00000251216	303.606	-2.27771	0.311935	-7.30187	2.83805e-13	2.45572e-10
ENSG00000277987.3	NA	LINC02351	4.67237	-2.27677	1.07179	-2.12427	0.0336475
ENSG00000230023.2	284632	LINC02800	4.47677	-2.27405	1.11764	-2.0347	0.0418813
ENSG00000232655.1	101927526	LINC01656	4.23317	-2.27221	0.953316	-2.38349	0.0171496
ENSG00000253300.2	NA	ENSG00000253300	5.19451	-2.26327	0.966453	-2.34183	0.0191892
ENSG00000290498.1	101928535	ENSG00000290498	6.92369	-2.25639	0.835551	-2.70048	0.00692394
ENSG00000259478.2	NA	ENSG00000259478	4.67394	-2.24978	1.11212	-2.02297	0.043076
ENSG00000272329.1	NA	ENSG00000272329	3.43614	-2.23603	1.102	-2.02907	0.0424513
ENSG00000251026.2	NA	NIHCOLE	4.34206	-2.22593	0.928929	-2.39624	0.0165644
ENSG00000224592.5	NA	MIR3659HG	7.13311	-2.22417	0.76741	-2.89828	0.00375215
ENSG00000287904.1	NA	ENSG00000287904	3.79222	-2.22295	1.01844	-2.18269	0.0290584
ENSG00000237775.1	NA	DDR1-DT	7.78069	-2.21079	0.855109	-2.58539	0.00972694
ENSG00000230173.1	101927431	LINC01790	4.6282	-2.19647	1.06805	-2.05653	0.0397316
ENSG00000234781.2	101927360	LINC01103	3.44277	-2.19354	1.09849	-1.99686	0.0458406
ENSG00000287039.1	NA	ENSG00000287039	6.13787	-2.19287	0.861557	-2.54524	0.0109202
ENSG00000260834.2	NA	ENSG00000260834	7.57931	-2.18873	0.763402	-2.86707	0.00414291
ENSG00000215162.2	100996279	LINC00269	6.59242	-2.17415	0.77481	-2.80605	0.00501534
ENSG00000253267.5	100507435	DLGAP2-AS1	3.98299	-2.16965	1.10502	-1.96345	0.0495935
ENSG00000279118.1	NA	ENSG00000279118	7.5757	-2.16741	0.737892	-2.93731	0.00331078
ENSG00000285016.1	NA	ENSG00000285016	6.45292	-2.16356	0.896036	-2.41459	0.0157528
ENSG00000229797.2	124907890	ENSG00000229797	4.45784	-2.16317	1.10045	-1.96571	0.0493324
ENSG00000179447.2	100130264	SLC24A3-AS1	6.73425	-2.15493	0.973899	-2.21268	0.0269197
ENSG00000254605.1	NA	ENSG00000254605	3.97696	-2.14976	1.08837	-1.97521	0.048244
ENSG00000279993.1	NA	ENSG00000279993	5.06305	-2.1478	1.02424	-2.09696	0.0359967
ENSG00000254942.1	NA	ENSG00000254942	3.5594	-2.13848	1.04313	-2.05006	0.0403589
ENSG00000234279.2	NA	LINC01937	5.49973	-2.13821	1.03869	-2.05855	0.0395369
ENSG00000267466.1	NA	ENSG00000267466	6.1542	-2.13817	0.933189	-2.29125	0.0219487
ENSG00000232002.2	105373979	LINC01880	6.51579	-2.13495	1.00856	-2.11684	0.0342736
ENSG00000223617.2	105370357	LINC00370	3.58628	-2.13256	1.07532	-1.98319	0.0473465
ENSG00000249290.5	NA	ENSG00000249290	5.78699	-2.12837	0.99392	-2.14139	0.0322423
ENSG00000275805.1	NA	ENSG00000275805	12.6186	-2.12833	0.806248	-2.63979	0.00829563
ENSG00000265484.2	NA	ENSG00000265484	4.43878	-2.12805	0.988756	-2.15226	0.0313773
ENSG00000241657.1	28581	TRBV11-2	3.35964	-2.12655	1.03319	-2.05825	0.0395661
ENSG00000280283.1	NA	ENSG00000280283	7.47453	-2.12182	0.804532	-2.63733	0.00835607
ENSG00000249102.3	NA	ENSG00000249102	5.87124	-2.0999	0.963473	-2.17951	0.029294
ENSG00000285623.1	NA	ENSG00000285623	4.82362	-2.09178	0.905209	-2.31083	0.0208423
ENSG00000231107.2	101927873	LINC01508	5.38861	-2.0911	1.01877	-2.05257	0.040114
ENSG00000261520.5	284215	DLGAP1-AS5	5.26367	-2.0867	1.03495	-2.01623	0.0437756
ENSG00000287792.1	NA	ENSG00000287792	5.33436	-2.08289	0.903432	-2.30553	0.0211369
ENSG00000237954.7	NA	ENSG00000237954	9.44433	-2.07743	0.818382	-2.53846	0.0111343
ENSG00000285100.1	NA	ENSG00000285100	5.2155	-2.07625	0.888985	-2.33552	0.0195161
ENSG00000289591.2	NA	ENSG00000289591	5.37683	-2.07047	0.997614	-2.07542	0.0379474
ENSG00000261742.6	283867	LINC00922	8.65327	-2.062	0.685966	-3.00598	0.00264729
ENSG00000253659.2	NA	ENSG00000253659	54.9938	-2.05904	0.444328	-4.63405	3.58574e-06	0.000374463
ENSG00000267311.1	NA	ENSG00000267311	4.69197	-2.05029	1.01457	-2.02084	0.0432965
ENSG00000279409.1	NA	ENSG00000279409	6.14359	-2.0497	0.862623	-2.37613	0.0174954
ENSG00000290849.1	NA	ENSG00000290849	5.37287	-2.04415	0.900767	-2.26934	0.0232475
ENSG00000279142.1	NA	ENSG00000279142	5.1929	-2.04031	0.893203	-2.28427	0.0223558
ENSG00000229854.1	NA	ENSG00000229854	6.05125	-2.03814	0.933827	-2.18257	0.0290674
ENSG00000232759.1	100506178	STEAP1B-AS1	11.3643	-2.03462	0.693775	-2.93268	0.0033605
ENSG00000228683.1	NA	ENSG00000228683	4.29313	-2.02648	1.03196	-1.96372	0.0495622
ENSG00000259929.5	NA	ENSG00000259929	16.7325	-2.02544	0.620871	-3.26226	0.00110528
ENSG00000283647.1	NA	ENSG00000283647	7.99868	-2.01688	0.923346	-2.18432	0.0289389
ENSG00000285829.1	NA	ENSG00000285829	8.1543	-2.00558	0.815934	-2.45801	0.0139708
ENSG00000261226.1	NA	ENSG00000261226	7.16887	-2.00122	0.77126	-2.59474	0.00946631
