# Supplementary material for: RNA sequencing of the lncRNA regulome modulated by Withania somnifera in human neuroblastoma SK-N-SH cells
Source: Mol Biol Rep. 2025 Sep 10;52(1):890. doi: 10.1007/s11033-025-10981-7 (PMC12423270; doi:10.1007/s11033-025-10981-7)
Supplement: Supplementary file 14 — Supplementary material 14 (XLSX 2414.4 kb) [file 11033_2025_10981_MOESM14_ESM.xlsx]

## Sheet: ReadMe
	Theracues Innovations Private Limited
	#1436, 2nd Floor
	B-Block, Sahakarnagar
	Bangalore-560092
www.theracues.com	Contact : gk@theracues.com
Date	14-02-2024
Client Details
Project Id	T149_S203
Client Name	Dr. Sujit Nair
Institution	Viridis Biopharma Pvt. Ltd.
Pages
ReadMe	Current Page
Fold Change Data	Fold Change Data for comparison: 50ug/mL 9hr vs 50ug/mL 3hr exported from Deseq2 R Package
Significant genes	Only significant genes with pvalue <= 0.05
Upregulated genes	Only significant genes with pvalue <= 0.05 and folchange cutoff=2
Downregulated genes	Only significant genes with pvalue <= 0.05 and folchange cutoff= -2

## Sheet: Fold Change Data
Table S7: Human reference genome based differential gene expression (S_50_9hr vs. S_50_3hr)
Ensembl ID	Entrez ID	Gene Symbol	baseMean	log2FoldChange	lfcSE	stat	pvalue	padj
ENSG00000289447.2	NA	ENSG00000289447	190.622	-2.72178	0.301334	-9.03246	1.67856e-19	1.08183e-15
ENSG00000206417.8	NA	H1-10-AS1	453.05	-1.94059	0.223068	-8.69954	3.33239e-18	1.07386e-14
ENSG00000261971.9	NA	MMP25-AS1	768.977	1.25961	0.153736	8.19334	2.54083e-16	5.45855e-13
ENSG00000259031.1	NA	ENSG00000259031	247.567	-1.69855	0.208206	-8.158	3.40618e-16	5.48821e-13
ENSG00000288530.1	NA	ENSG00000288530	818.773	-1.68385	0.209459	-8.03904	9.05447e-16	1.16712e-12
ENSG00000286898.1	NA	ENSG00000286898	394.512	-1.81528	0.242769	-7.47738	7.58201e-14	8.14434e-11
ENSG00000276012.1	NA	ENSG00000276012	327.795	-1.59863	0.215669	-7.41243	1.24007e-13	1.14175e-10
ENSG00000233175.2	NA	FMNL1-AS1	258.729	1.28458	0.180743	7.10723	1.18398e-12	9.53847e-10
ENSG00000273189.1	NA	ENSG00000273189	1818.82	-1.5372	0.217419	-7.07023	1.5468e-12	1.00824e-09
ENSG00000225756.1	138948	DBH-AS1	840.335	-1.30485	0.184597	-7.06866	1.56437e-12	1.00824e-09
ENSG00000249406.3	NA	ENSG00000249406	2492.86	-1.65189	0.234649	-7.03981	1.92504e-12	1.12326e-09
ENSG00000267283.1	NA	ENSG00000267283	299.628	-1.30978	0.186359	-7.02825	2.09141e-12	1.12326e-09
ENSG00000269371.1	NA	ENSG00000269371	187.984	-1.81951	0.259461	-7.01266	2.33835e-12	1.15928e-09
ENSG00000280385.1	NA	ENSG00000280385	1131.71	-1.22945	0.178902	-6.87224	6.32009e-12	2.9095e-09
ENSG00000279009.1	NA	ENSG00000279009	160.577	-1.80746	0.267775	-6.7499	1.47943e-11	6.35663e-09
ENSG00000245648.2	101928100	KLRK1-AS1	69.375	2.07826	0.309976	6.70459	2.01974e-11	8.13577e-09
ENSG00000228060.3	NA	PABPC4-AS1	855.67	-1.44865	0.216727	-6.68421	2.32176e-11	8.66512e-09
ENSG00000293060.1	NA	ENSG00000293060	167.502	1.7555	0.262873	6.67813	2.42005e-11	8.66512e-09
ENSG00000176912.7	NA	TYMSOS	199.942	-1.40834	0.212932	-6.61405	3.73935e-11	1.21252e-08
ENSG00000283480.1	NA	ENSG00000283480	414.973	-1.61185	0.243805	-6.61124	3.81117e-11	1.21252e-08
ENSG00000273112.1	NA	ENSG00000273112	65.8183	2.53875	0.384315	6.60591	3.95079e-11	1.21252e-08
ENSG00000261240.1	NA	ENSG00000261240	222.488	-1.5604	0.238263	-6.54907	5.78972e-11	1.69612e-08
ENSG00000257270.1	NA	ENSG00000257270	239.444	-1.51479	0.234794	-6.45157	1.10695e-10	3.09528e-08
ENSG00000289738.1	NA	ENSG00000289738	269.258	-1.5427	0.239531	-6.44049	1.19085e-10	3.09528e-08
ENSG00000289273.1	NA	ENSG00000289273	101.083	2.23669	0.347352	6.43925	1.20065e-10	3.09528e-08
ENSG00000257530.1	NA	BICD1-AS1	66.7207	-2.06508	0.321357	-6.42611	1.30908e-10	3.24502e-08
ENSG00000231419.6	154822	LINC00689	749.54	-1.3132	0.205401	-6.39336	1.62275e-10	3.87356e-08
ENSG00000247853.2	NA	ENSG00000247853	926.348	-1.20376	0.190076	-6.33303	2.40394e-10	5.53335e-08
ENSG00000271380.1	NA	ENSG00000271380	337.343	-1.53841	0.2437	-6.31273	2.74164e-10	6.09307e-08
ENSG00000289733.1	NA	ENSG00000289733	112.035	1.90998	0.303526	6.29264	3.12119e-10	6.70536e-08
ENSG00000256458.1	NA	ENSG00000256458	51.2004	-2.57934	0.411679	-6.26542	3.71813e-10	7.73012e-08
ENSG00000254662.1	NA	ENSG00000254662	350.442	-1.63362	0.263503	-6.19962	5.65988e-10	1.13994e-07
ENSG00000290838.1	654816	NCF1B	108.684	2.03042	0.328962	6.17219	6.73522e-10	1.28859e-07
ENSG00000279827.1	NA	ENSG00000279827	144.041	-1.83881	0.29799	-6.17072	6.79786e-10	1.28859e-07
ENSG00000238280.2	NA	ENSG00000238280	74.4909	-2.09843	0.340548	-6.16193	7.18633e-10	1.32331e-07
ENSG00000233355.7	100506915	CHRM3-AS2	104.912	1.75447	0.286524	6.12327	9.16746e-10	1.64123e-07
ENSG00000225951.1	107080620	ODF2-AS1	163.188	-1.55252	0.256079	-6.06267	1.33882e-09	2.33207e-07
ENSG00000267769.1	NA	ENSG00000267769	120.292	-1.90793	0.316194	-6.03406	1.5989e-09	2.71182e-07
ENSG00000244953.1	NA	ENSG00000244953	195.435	-1.53076	0.254138	-6.02334	1.70849e-09	2.82339e-07
ENSG00000284948.1	254896	ENSG00000284948	76.1582	1.9049	0.316744	6.01399	1.81015e-09	2.91661e-07
ENSG00000223374.1	NA	ENSG00000223374	267.773	-1.61993	0.272143	-5.95248	2.64111e-09	4.1517e-07
ENSG00000251018.2	NA	HMMR-AS1	67.6389	-2.07816	0.349968	-5.93814	2.88276e-09	4.42367e-07
ENSG00000257764.2	NA	ENSG00000257764	386.882	2.42569	0.410452	5.90979	3.42535e-09	5.13404e-07
ENSG00000291033.1	246126	TXLNGY	50.3036	2.60825	0.441763	5.90418	3.54404e-09	5.19121e-07
ENSG00000290010.1	NA	ENSG00000290010	60.6653	2.25866	0.385639	5.85692	4.7153e-09	6.74517e-07
ENSG00000228863.8	NA	ENSG00000228863	72.2852	1.88398	0.321857	5.85347	4.81424e-09	6.74517e-07
ENSG00000291336.1	NA	ENSG00000291336	1062.61	-1.165	0.199707	-5.83357	5.42544e-09	7.43979e-07
ENSG00000290840.1	100132596	XGY2	51.307	2.52812	0.435472	5.80548	6.4183e-09	8.61791e-07
ENSG00000287978.1	NA	ENSG00000287978	156.892	1.40806	0.243648	5.77906	7.51208e-09	9.88069e-07
ENSG00000261266.2	NA	ENSG00000261266	70.5111	-1.95157	0.339345	-5.75099	8.87208e-09	1.14361e-06
ENSG00000225407.3	NA	ENSG00000225407	68.6592	-2.15456	0.374887	-5.74723	9.07149e-09	1.14639e-06
ENSG00000203876.10	100505933	ADD3-AS1	196.416	-1.25912	0.220397	-5.71299	1.1101e-08	1.37588e-06
ENSG00000177337.10	NA	DLGAP1-AS1	311.551	1.02678	0.180725	5.68145	1.33557e-08	1.62411e-06
ENSG00000263756.1	NA	ENSG00000263756	644.844	-1.20093	0.212107	-5.66191	1.49694e-08	1.78662e-06
ENSG00000290038.1	NA	ENSG00000290038	93.326	2.2055	0.392899	5.6134	1.98384e-08	2.3247e-06
ENSG00000240449.1	NA	REPIN1-AS1	311.632	-1.23025	0.219453	-5.60597	2.07088e-08	2.38336e-06
ENSG00000287510.1	NA	ENSG00000287510	217.08	2.40035	0.429817	5.58459	2.34251e-08	2.64868e-06
ENSG00000291143.1	NA	ENSG00000291143	82.9318	1.88052	0.337536	5.57132	2.52819e-08	2.80935e-06
ENSG00000280195.2	NA	ENSG00000280195	1510.86	-1.30523	0.235499	-5.54242	2.9832e-08	3.25876e-06
ENSG00000251556.1	NA	ENSG00000251556	187.157	-1.38204	0.251644	-5.49202	3.9736e-08	4.23834e-06
ENSG00000260246.1	NA	ENSG00000260246	275.916	1.05728	0.192572	5.49035	4.01147e-08	4.23834e-06
ENSG00000265401.1	NA	ENSG00000265401	5008.53	-1.35603	0.252509	-5.37022	7.86418e-08	8.17495e-06
ENSG00000261604.1	NA	ENSG00000261604	197.174	-1.30212	0.24382	-5.34051	9.26842e-08	9.48175e-06
ENSG00000257817.2	NA	TBX3-AS1	125.409	-1.31009	0.246831	-5.30762	1.11064e-07	1.11845e-05
ENSG00000273262.1	NA	ENSG00000273262	146.012	-1.23987	0.235708	-5.26019	1.4391e-07	1.42626e-05
ENSG00000227039.8	100505746	ITGB2-AS1	75.8993	1.54749	0.294341	5.25746	1.46056e-07	1.42626e-05
ENSG00000262528.2	NA	ENSG00000262528	216.087	-1.04764	0.199718	-5.24562	1.55756e-07	1.49828e-05
ENSG00000279933.1	NA	ENSG00000279933	66.1847	1.70563	0.32589	5.23377	1.66089e-07	1.57418e-05
ENSG00000259952.1	NA	ENSG00000259952	762.149	-1.36511	0.261441	-5.22148	1.77502e-07	1.64382e-05
ENSG00000267139.1	NA	ENSG00000267139	249.955	-1.26084	0.241521	-5.2204	1.78538e-07	1.64382e-05
ENSG00000173077.16	50514	DELEC1	427.668	-1.23175	0.236161	-5.21572	1.83108e-07	1.66216e-05
ENSG00000271858.5	11068	ENSG00000271858	997.805	-1.05273	0.20287	-5.18919	2.11215e-07	1.89066e-05
ENSG00000277597.2	NA	ENSG00000277597	202.903	-1.4221	0.274515	-5.18041	2.21398e-07	1.95467e-05
ENSG00000270066.3	NA	ENSG00000270066	1562.39	-1.04431	0.202037	-5.16889	2.35489e-07	2.04378e-05
ENSG00000223528.7	NA	ENSG00000223528	313.143	-1.01844	0.197104	-5.16704	2.37833e-07	2.04378e-05
ENSG00000224875.2	NA	EML4-AS1	183.96	-1.13616	0.220767	-5.14641	2.65523e-07	2.2517e-05
ENSG00000224821.5	100129836	COL4A2-AS2	98.2041	-1.65075	0.321263	-5.13832	2.77202e-07	2.32022e-05
ENSG00000272927.1	NA	ENSG00000272927	147.469	1.53595	0.299259	5.1325	2.8592e-07	2.3625e-05
ENSG00000255252.3	NA	ENSG00000255252	250.733	-1.34105	0.26234	-5.11187	3.18981e-07	2.60232e-05
ENSG00000206337.12	10866	HCP5	112.764	1.59126	0.31147	5.10887	3.24096e-07	2.611e-05
ENSG00000259125.1	105751187	LRP1-AS	154.267	-1.36676	0.267903	-5.10168	3.36652e-07	2.67746e-05
ENSG00000272157.2	NA	ENSG00000272157	164.327	-1.23446	0.242078	-5.09944	3.40655e-07	2.67746e-05
ENSG00000204049.1	NA	ENSG00000204049	161.263	-1.27235	0.250637	-5.07645	3.84545e-07	2.98601e-05
ENSG00000276334.1	NA	ENSG00000276334	304.693	0.989952	0.195153	5.07269	3.92233e-07	3.00946e-05
ENSG00000279694.1	NA	ENSG00000279694	95.9124	-1.41914	0.281887	-5.03442	4.79301e-07	3.63423e-05
ENSG00000257167.3	100128191	TMPO-AS1	406.829	-0.973194	0.193914	-5.01869	5.20246e-07	3.89882e-05
ENSG00000288061.3	NA	ENSG00000288061	308.797	-1.10394	0.220188	-5.01363	5.34121e-07	3.95679e-05
ENSG00000256013.1	NA	ENSG00000256013	223.223	-1.30115	0.260214	-5.00032	5.72366e-07	4.19193e-05
ENSG00000250877.1	NA	ENSG00000250877	42.7513	-2.30981	0.463758	-4.98063	6.33776e-07	4.53881e-05
ENSG00000279069.2	NA	ENSG00000279069	628.199	-0.85819	0.172306	-4.98062	6.33814e-07	4.53881e-05
ENSG00000274536.9	115891964	MIR223HG	36.1432	2.11681	0.426111	4.96775	6.77344e-07	4.79723e-05
ENSG00000288924.1	NA	ENSG00000288924	915.105	0.951887	0.1925	4.94487	7.61949e-07	5.28428e-05
ENSG00000279713.1	NA	ENSG00000279713	886.568	-1.05826	0.214019	-4.94473	7.62511e-07	5.28428e-05
ENSG00000272056.1	NA	ENSG00000272056	315.71	-1.18416	0.240161	-4.93069	8.19399e-07	5.61811e-05
ENSG00000235903.11	100509894	CPB2-AS1	221.809	1.16825	0.237068	4.92789	8.31235e-07	5.63927e-05
ENSG00000269386.6	100507567	RAB11B-AS1	205.714	-1.22438	0.250576	-4.88626	1.02772e-06	6.89963e-05
ENSG00000278893.1	NA	ENSG00000278893	486.033	-1.14305	0.234711	-4.87002	1.11588e-06	7.41427e-05
ENSG00000290735.1	NA	ENSG00000290735	395.546	-0.917045	0.188467	-4.8658	1.13995e-06	7.44365e-05
ENSG00000228677.1	100874006	TTC3-AS1	136.328	-1.41667	0.291185	-4.8652	1.1434e-06	7.44365e-05
ENSG00000231970.1	NA	ENSG00000231970	160.775	-1.16916	0.240804	-4.85524	1.20242e-06	7.74959e-05
ENSG00000293493.1	NA	VNN3P	54.5213	1.93566	0.402944	4.80379	1.55687e-06	9.84223e-05
ENSG00000256150.2	283440	ITFG2-AS1	56.5272	-1.82627	0.380192	-4.80356	1.55871e-06	9.84223e-05
ENSG00000269888.1	NA	ENSG00000269888	211.985	1.09727	0.228516	4.80174	1.57292e-06	9.84223e-05
ENSG00000227751.1	114515514	RCC2-AS1	446.708	-1.09554	0.228387	-4.79687	1.6116e-06	9.98728e-05
ENSG00000267121.7	339192	FMNL1-DT	78.5935	1.38839	0.290303	4.78256	1.73073e-06	0.000106234
ENSG00000288538.1	NA	ENSG00000288538	201.319	-1.0835	0.226649	-4.78049	1.74869e-06	0.000106324
ENSG00000204934.10	401431	ATP6V0E2-AS1	459.499	-0.928118	0.194421	-4.77376	1.80814e-06	0.000108911
ENSG00000287168.3	NA	ENSG00000287168	213.359	-0.995169	0.208999	-4.76159	1.92071e-06	0.00011462
ENSG00000246339.6	101929402	EXTL3-AS1	206.731	0.87882	0.184884	4.75336	2.00066e-06	0.000118296
ENSG00000262884.1	101927911	ENSG00000262884	203.535	-1.04556	0.220156	-4.74919	2.04236e-06	0.000119663
ENSG00000293331.1	NA	ENSG00000293331	6637.19	0.946297	0.199709	4.73838	2.15438e-06	0.00012509
ENSG00000259933.6	105371049	PKD1-AS1	152.211	-1.06455	0.224863	-4.7342	2.19918e-06	0.000126551
ENSG00000257553.1	NA	ENSG00000257553	232.21	-1.12861	0.24048	-4.69316	2.69011e-06	0.000153432
ENSG00000265664.1	NA	ENSG00000265664	1097.1	-0.860608	0.18349	-4.69022	2.72917e-06	0.000154294
ENSG00000224281.6	100303728	SLC25A5-AS1	441.747	-0.969984	0.207434	-4.67612	2.92356e-06	0.000163846
ENSG00000279296.1	NA	PRAL	42.7031	2.04977	0.44052	4.65306	3.27049e-06	0.00018171
ENSG00000233021.2	NA	ENSG00000233021	52.2245	-1.91923	0.412683	-4.65063	3.3093e-06	0.000182294
ENSG00000272153.1	NA	ENSG00000272153	163.482	-1.20371	0.260112	-4.62766	3.69826e-06	0.000201994
ENSG00000267007.1	NA	ENSG00000267007	156.354	-1.22195	0.265034	-4.61055	4.01613e-06	0.000217512
ENSG00000279812.1	NA	ENSG00000279812	60.9941	-1.5214	0.331716	-4.58646	4.50818e-06	0.000240091
ENSG00000286214.1	NA	COPG2IT1	241.791	1.11636	0.24347	4.58519	4.53577e-06	0.000240091
ENSG00000276232.1	NA	ENSG00000276232	523.915	-1.20497	0.26286	-4.58408	4.55981e-06	0.000240091
ENSG00000261416.1	NA	CORO1A-AS1	95.4452	1.33603	0.291514	4.58307	4.58203e-06	0.000240091
ENSG00000234961.1	NA	ENSG00000234961	10250.9	-1.51359	0.330382	-4.58134	4.62003e-06	0.00024013
ENSG00000234789.1	NA	ENSG00000234789	71.6803	-1.34823	0.295628	-4.56056	5.10185e-06	0.00026276
ENSG00000234484.1	NA	ENSG00000234484	33.6416	1.83152	0.401761	4.55872	5.14669e-06	0.00026276
ENSG00000273784.5	NA	ENSG00000273784	348.078	-1.02508	0.224924	-4.55745	5.17774e-06	0.00026276
ENSG00000224328.1	106478956	MDC1-AS1	106.909	-1.1987	0.263386	-4.55111	5.33642e-06	0.000268697
ENSG00000272933.1	NA	TRIM8-DT	137.582	-1.34086	0.294994	-4.5454	5.4832e-06	0.000271906
ENSG00000245112.2	100128055	SMARCA5-AS1	461.358	-1.06387	0.234058	-4.54535	5.48452e-06	0.000271906
ENSG00000253200.1	NA	ENSG00000253200	837.618	-0.912073	0.20132	-4.53046	5.88555e-06	0.00028956
ENSG00000289194.1	NA	ENSG00000289194	124.831	-1.19175	0.264452	-4.50649	6.59078e-06	0.0003218
ENSG00000259211.1	NA	ENSG00000259211	183.51	-1.03327	0.229916	-4.49412	6.9857e-06	0.000338518
ENSG00000262313.1	NA	ENSG00000262313	26.0867	-2.40645	0.536192	-4.48804	7.18813e-06	0.000345728
ENSG00000225434.5	100507540	LINC01504	258.302	-0.956822	0.213431	-4.48305	7.35822e-06	0.000351287
ENSG00000253327.2	644660	RAD21-AS1	128.62	-1.24025	0.277611	-4.46757	7.91124e-06	0.000374911
ENSG00000242396.2	NA	ENSG00000242396	85.4625	-1.28312	0.287717	-4.45966	8.20883e-06	0.000385043
ENSG00000261602.1	NA	ENSG00000261602	574.645	1.11093	0.249231	4.45742	8.29517e-06	0.000385043
ENSG00000255197.7	NA	SLC39A13-AS1	89.3453	1.26062	0.282829	4.45719	8.30427e-06	0.000385043
ENSG00000259081.1	NA	ENSG00000259081	53.0654	-1.4684	0.329636	-4.45462	8.40401e-06	0.000386885
ENSG00000268047.1	NA	ENSG00000268047	477.392	-0.850115	0.19101	-4.45063	8.562e-06	0.000391362
ENSG00000290873.1	100133091	LINC03009	499.003	-0.93315	0.210169	-4.43999	8.99623e-06	0.000408315
ENSG00000254224.2	101927039	UQCRB-AS1	129.595	-1.05944	0.239038	-4.43209	9.33257e-06	0.000420618
ENSG00000254230.1	NA	ENSG00000254230	369.057	-1.11788	0.25244	-4.4283	9.49767e-06	0.000425087
ENSG00000233554.6	NA	B4GALT1-AS1	116.456	-1.3672	0.309461	-4.41801	9.96145e-06	0.000442769
ENSG00000251143.1	100128494	ENSG00000251143	3439.89	-0.776042	0.175773	-4.41501	1.01005e-05	0.000445874
ENSG00000228275.1	NA	ARMCX3-AS1	58.2692	-1.56474	0.354532	-4.41353	1.01699e-05	0.000445883
ENSG00000262211.1	NA	ENSG00000262211	677.456	-0.969797	0.219954	-4.4091	1.03802e-05	0.000452031
ENSG00000274751.2	NA	ENSG00000274751	119.632	1.33071	0.302345	4.4013	1.07603e-05	0.000465438
ENSG00000267048.1	NA	ENSG00000267048	230.857	-0.912961	0.207631	-4.39703	1.09741e-05	0.000471521
ENSG00000259033.2	NA	ENSG00000259033	102.739	-1.13687	0.258885	-4.3914	1.12624e-05	0.000480704
ENSG00000257809.1	NA	MYL6B-AS1	100.412	-1.24883	0.284497	-4.38961	1.13552e-05	0.000481475
ENSG00000254501.1	NA	ENSG00000254501	143.084	-1.12145	0.256321	-4.3752	1.21323e-05	0.000511063
ENSG00000254192.1	NA	ENSG00000254192	917.673	-0.770056	0.176399	-4.36543	1.26876e-05	0.000530983
ENSG00000258757.1	NA	ENSG00000258757	999.985	0.925412	0.212409	4.35674	1.32017e-05	0.000548934
ENSG00000293138.1	NA	ENSG00000293138	243.4	1.14509	0.263283	4.34926	1.36598e-05	0.000564343
ENSG00000230532.1	NA	ENSG00000230532	227.686	-0.955381	0.220959	-4.32379	1.5337e-05	0.0006296
ENSG00000263986.1	NA	ENSG00000263986	1270.11	-0.941766	0.217935	-4.32132	1.55098e-05	0.000632661
ENSG00000286848.1	NA	ENSG00000286848	30.5022	1.94629	0.451251	4.31309	1.60991e-05	0.000652571
ENSG00000258749.1	NA	ENSG00000258749	169.181	-1.03288	0.239896	-4.30551	1.66603e-05	0.000671099
ENSG00000227279.2	NA	ENSG00000227279	1192.23	-0.918033	0.213797	-4.29395	1.7552e-05	0.000701351
ENSG00000268636.1	NA	ENSG00000268636	111.59	-1.19915	0.279328	-4.29298	1.7629e-05	0.000701351
ENSG00000290123.1	NA	ENSG00000290123	242.609	-1.1418	0.266184	-4.28952	1.79063e-05	0.000708013
ENSG00000266677.1	NA	ENSG00000266677	221.849	-1.13517	0.264954	-4.28441	1.83225e-05	0.000720054
ENSG00000267395.5	109729182	DM1-AS	304.091	-0.815447	0.190801	-4.27381	1.9216e-05	0.00075059
ENSG00000289505.1	NA	ENSG00000289505	75.3854	1.67897	0.393598	4.2657	1.99278e-05	0.000773703
ENSG00000289106.2	NA	ENSG00000289106	337.642	0.80726	0.189669	4.25614	2.07985e-05	0.000802672
ENSG00000253102.1	NA	ENSG00000253102	302.648	-1.13837	0.267549	-4.2548	2.09233e-05	0.000802684
ENSG00000258399.8	NA	MIR493HG	188.501	-1.24126	0.292342	-4.24593	2.1769e-05	0.000829116
ENSG00000279504.1	NA	ENSG00000279504	329.734	-0.967284	0.22787	-4.24489	2.18696e-05	0.000829116
ENSG00000287967.1	NA	ENSG00000287967	298.246	-0.987269	0.233874	-4.22137	2.42819e-05	0.000914671
ENSG00000248323.8	100505994	LUCAT1	155.693	1.09046	0.258391	4.22019	2.44101e-05	0.000914671
ENSG00000275854.1	NA	ENSG00000275854	146.031	-1.04369	0.247565	-4.21581	2.48883e-05	0.000927196
ENSG00000285577.1	NA	ENSG00000285577	362.647	-0.995186	0.236336	-4.2109	2.5436e-05	0.000942154
ENSG00000255949.1	NA	RPS6KB2-AS1	109.278	-1.15792	0.275196	-4.20763	2.58068e-05	0.000950426
ENSG00000264107.1	NA	MIR4733HG	110.267	-1.18257	0.281287	-4.20413	2.62088e-05	0.00095975
ENSG00000285948.1	NA	ENSG00000285948	458.048	-0.894884	0.213224	-4.19692	2.7057e-05	0.00098521
ENSG00000266978.1	NA	LIMASI	97.4969	-1.23326	0.294114	-4.19313	2.75137e-05	0.000996213
ENSG00000279119.1	NA	ENSG00000279119	487.491	-0.851041	0.203207	-4.18805	2.81359e-05	0.00101305
ENSG00000285600.2	NA	ENSG00000285600	248.672	-0.978196	0.233681	-4.18604	2.83869e-05	0.00101641
ENSG00000287724.1	NA	ENSG00000287724	444.4	-1.17486	0.28078	-4.18429	2.86058e-05	0.00101859
ENSG00000254433.1	NA	ENSG00000254433	148.531	-0.884426	0.211531	-4.18108	2.90128e-05	0.0010274
ENSG00000235092.7	NA	ID2-AS1	395.475	0.795275	0.190409	4.17667	2.95803e-05	0.00104178
ENSG00000257342.1	NA	ENSG00000257342	582.18	-0.896544	0.214822	-4.17342	3.00059e-05	0.00105102
ENSG00000228919.5	389199	ENSG00000228919	33.5593	-1.81535	0.435249	-4.17084	3.03473e-05	0.00105541
ENSG00000272768.1	NA	ENSG00000272768	73.4601	-1.40187	0.33618	-4.17001	3.04588e-05	0.00105541
ENSG00000278133.1	NA	ENSG00000278133	163.159	-0.962068	0.230803	-4.16835	3.0681e-05	0.00105743
ENSG00000258813.2	NA	RBM25-AS1	181.262	-0.925183	0.222067	-4.16624	3.09665e-05	0.00106159
ENSG00000272004.1	NA	ENSG00000272004	238.467	-1.01827	0.244658	-4.16201	3.15457e-05	0.00107572
ENSG00000245322.8	NA	H2AZ1-DT	516.924	-1.04754	0.252453	-4.14944	3.33293e-05	0.00113056
ENSG00000223764.2	100130417	LINC02593	228.033	-0.917915	0.221392	-4.1461	3.38189e-05	0.00113836
ENSG00000279168.3	NA	ENSG00000279168	90.4162	-1.03376	0.24937	-4.14547	3.39125e-05	0.00113836
ENSG00000290738.1	100130015	URAHP	216.356	-0.924007	0.223204	-4.13975	3.47686e-05	0.00116106
ENSG00000224729.6	100129845	PCOLCE-AS1	5864.54	-0.792165	0.191951	-4.12691	3.6767e-05	0.00122146
ENSG00000235437.10	92249	LINC01278	1362.36	0.572543	0.138877	4.12265	3.74543e-05	0.00123791
ENSG00000233635.2	NA	ENSG00000233635	183.792	-0.970174	0.235879	-4.11302	3.90513e-05	0.00128411
ENSG00000226824.8	100996437	ENSG00000226824	370.318	0.894914	0.217702	4.11072	3.94422e-05	0.00129038
ENSG00000271725.1	NA	ENSG00000271725	30.5534	1.99827	0.486675	4.10596	4.02637e-05	0.0013106
ENSG00000260879.1	NA	ENSG00000260879	79.2033	-1.24282	0.303291	-4.09778	4.17127e-05	0.00135095
ENSG00000236841.8	101929532	ENSG00000236841	608.614	0.710508	0.173696	4.09053	4.3038e-05	0.0013869
ENSG00000279488.1	NA	ENSG00000279488	234.738	-0.89093	0.218731	-4.07318	4.63746e-05	0.00148699
ENSG00000256034.1	NA	ENSG00000256034	315.721	-1.05396	0.259389	-4.06325	4.83945e-05	0.00154407
ENSG00000182586.9	114042	LINC00334	88.3945	-1.16669	0.287419	-4.05921	4.92384e-05	0.00156326
ENSG00000238018.2	NA	SPTBN1-AS2	626.945	-0.772425	0.190424	-4.05634	4.98482e-05	0.00157486
ENSG00000265496.5	NA	ENSG00000265496	65.0097	-1.38539	0.342246	-4.04795	5.16688e-05	0.00162143
ENSG00000244300.3	NA	GATA2-AS1	188.953	-0.828074	0.204602	-4.04724	5.18255e-05	0.00162143
ENSG00000261346.1	NA	ENSG00000261346	29.1755	2.06061	0.509712	4.0427	5.28389e-05	0.00164515
ENSG00000269583.1	NA	ENSG00000269583	83.1079	-1.23957	0.30786	-4.02642	5.66333e-05	0.00175482
ENSG00000279099.1	NA	ENSG00000279099	20.9911	2.10652	0.523439	4.02438	5.71251e-05	0.00176158
ENSG00000263873.1	NA	THY1-AS1	1185.95	-0.869788	0.217276	-4.00315	6.25048e-05	0.00191538
ENSG00000272762.5	NA	ENSG00000272762	307.251	-0.762845	0.190597	-4.00239	6.27068e-05	0.00191538
ENSG00000261067.7	NA	ENSG00000261067	1047.99	-0.746342	0.186593	-3.99985	6.33838e-05	0.00192693
ENSG00000260874.5	NA	ENSG00000260874	104.022	-1.14166	0.285607	-3.99732	6.40634e-05	0.00193441
ENSG00000290531.1	NA	TSPAN11-AS1	150.353	-0.958466	0.239814	-3.9967	6.42303e-05	0.00193441
ENSG00000267512.1	NA	ENSG00000267512	209.114	-0.891777	0.223465	-3.99068	6.5884e-05	0.0019712
ENSG00000278177.1	NA	ENSG00000278177	235.986	-0.89962	0.225467	-3.99004	6.60635e-05	0.0019712
ENSG00000290121.1	NA	ENSG00000290121	42.0557	1.38666	0.34835	3.98066	6.87248e-05	0.00204116
ENSG00000272990.1	NA	ENSG00000272990	132.232	-1.03311	0.260316	-3.9687	7.22668e-05	0.00212742
ENSG00000261641.2	NA	ENSG00000261641	298.31	-0.976896	0.246155	-3.96862	7.22894e-05	0.00212742
ENSG00000272182.1	NA	ENSG00000272182	126.142	-1.02082	0.257386	-3.96612	7.30517e-05	0.00214008
ENSG00000258177.1	NA	ENSG00000258177	110.627	-1.09999	0.277631	-3.96208	7.43e-05	0.0021668
ENSG00000290831.1	260294	NSUN5P2	1020.07	-0.70392	0.17784	-3.95815	7.55319e-05	0.00219281
ENSG00000227409.1	100861513	ZMYM4-AS1	65.5695	-1.34831	0.340875	-3.95544	7.63924e-05	0.00220784
ENSG00000235191.1	100874085	NUCB1-AS1	294.949	-0.850226	0.215079	-3.95309	7.71488e-05	0.00221975
ENSG00000261427.6	NA	ENSG00000261427	72.8145	-1.12474	0.284742	-3.95002	7.81437e-05	0.00223468
ENSG00000254571.1	NA	ENSG00000254571	59.0385	-1.31885	0.33394	-3.94936	7.83612e-05	0.00223468
ENSG00000255173.1	NA	ENSG00000255173	43.5401	-1.468	0.371968	-3.94658	7.92746e-05	0.00225077
ENSG00000232729.8	101926943	GTF2I-AS1	1581.02	-0.672368	0.170714	-3.93857	8.19681e-05	0.00231704
ENSG00000270194.2	152048	GOLGA4-AS1	135.547	-1.03457	0.262769	-3.93718	8.24446e-05	0.00232033
ENSG00000229953.1	NA	BCAN-AS2	350.193	0.824803	0.209628	3.93461	8.33302e-05	0.00232508
ENSG00000286018.1	NA	ENSG00000286018	259.78	-0.776867	0.197445	-3.9346	8.33349e-05	0.00232508
ENSG00000243613.1	NA	ENSG00000243613	106.469	-1.01719	0.258739	-3.93135	8.44693e-05	0.00234657
ENSG00000247363.3	100507250	NUP107-DT	74.11	-1.11722	0.284788	-3.92298	8.74594e-05	0.00241872
ENSG00000261691.1	NA	ENSG00000261691	194.461	-0.974497	0.248469	-3.922	8.78171e-05	0.00241872
ENSG00000257715.1	NA	ENSG00000257715	203.534	-1.14796	0.293332	-3.9135	9.0966e-05	0.00249479
ENSG00000267698.2	NA	ENSG00000267698	281.835	-0.93487	0.238966	-3.91215	9.14772e-05	0.00249818
ENSG00000266341.1	NA	ENSG00000266341	491.485	-0.825755	0.211278	-3.90839	9.29141e-05	0.00252672
ENSG00000291104.1	54718	BTN2A3P	204.939	-0.864417	0.221504	-3.90248	9.52103e-05	0.00256844
ENSG00000288873.2	NA	ENSG00000288873	233.179	-0.846565	0.216935	-3.90239	9.52456e-05	0.00256844
ENSG00000254473.2	105376114	UBQLN1-AS1	239.546	-0.950619	0.243746	-3.90005	9.61739e-05	0.00257204
ENSG00000271933.1	NA	ENSG00000271933	190.139	-0.904955	0.232038	-3.90004	9.61772e-05	0.00257204
ENSG00000238184.1	101927682	CD81-AS1	534.557	-0.91036	0.233494	-3.89886	9.66453e-05	0.00257388
ENSG00000261618.2	NA	LINC02605	117.902	1.3001	0.333546	3.89781	9.70685e-05	0.00257451
ENSG00000270141.3	NA	TERC	514.115	-0.900267	0.231156	-3.89464	9.83462e-05	0.00259771
ENSG00000227487.4	NA	NCAM1-AS1	119.519	-0.887372	0.227957	-3.89272	9.91256e-05	0.00260761
ENSG00000272540.1	NA	ENSG00000272540	5679.35	-0.832251	0.21403	-3.88847	0.000100877	0.00264288
ENSG00000280927.1	285463	CTBP1-AS	1036.11	-0.731262	0.188287	-3.88376	0.000102853	0.00268375
ENSG00000177788.7	105373159	RAB4A-AS1	559.433	0.827794	0.213805	3.87172	0.000108072	0.00280494
ENSG00000248468.2	105374114	ENSG00000248468	50.6519	-1.62631	0.420121	-3.87105	0.000108368	0.00280494
ENSG00000223534.1	106480429	HLA-DQB1-AS1	22.1842	1.79683	0.464705	3.86661	0.000110359	0.00284024
ENSG00000255435.7	101929089	TTC36-AS1	417.623	-0.787941	0.203811	-3.86605	0.000110613	0.00284024
ENSG00000293174.1	NA	ENSG00000293174	61.2756	1.16447	0.302083	3.85479	0.000115828	0.00296235
ENSG00000256249.1	NA	ENSG00000256249	33.7566	1.85722	0.482591	3.84843	0.000118876	0.00302828
ENSG00000260219.4	101928707	CD2BP2-DT	275.62	-0.772197	0.200874	-3.84418	0.000120955	0.0030643
ENSG00000227230.1	NA	ENSG00000227230	346.881	-0.851732	0.221643	-3.8428	0.000121637	0.0030643
ENSG00000264578.1	NA	ENSG00000264578	252.14	-0.913268	0.237681	-3.84241	0.000121831	0.0030643
ENSG00000275910.1	NA	ENSG00000275910	156.753	-0.985231	0.256468	-3.84153	0.000122268	0.0030643
ENSG00000278722.1	NA	ENSG00000278722	98.2269	-1.15965	0.301934	-3.84073	0.000122667	0.0030643
ENSG00000255539.1	105369373	ENSG00000255539	68.624	-1.24825	0.325621	-3.83345	0.00012636	0.00314436
ENSG00000259352.1	NA	ENSG00000259352	139.659	-0.972146	0.254486	-3.82004	0.000133429	0.00329687
ENSG00000253445.1	NA	ENSG00000253445	36.6221	-1.55566	0.407253	-3.81989	0.000133512	0.00329687
ENSG00000279283.1	NA	ENSG00000279283	109.256	-1.04587	0.273971	-3.81743	0.000134848	0.00331479
ENSG00000274425.1	NA	ENSG00000274425	469.7	0.914373	0.239574	3.81667	0.000135266	0.00331479
ENSG00000230435.1	NA	ENSG00000230435	118.238	-0.930587	0.24469	-3.80313	0.000142878	0.0034832
ENSG00000256661.1	NA	A2ML1-AS1	115.403	0.974139	0.256181	3.80254	0.000143219	0.0034832
ENSG00000233967.7	NA	ENSG00000233967	149.17	1.03502	0.272334	3.80055	0.000144373	0.00349807
ENSG00000258891.1	NA	ENSG00000258891	288.524	-0.839047	0.220904	-3.79825	0.000145723	0.00351756
ENSG00000231064.9	105371450	THBS3-AS1	2155.51	-0.580575	0.153127	-3.79146	0.000149762	0.00360154
ENSG00000248254.1	NA	ENSG00000248254	97.9698	-1.08375	0.286072	-3.78836	0.000151642	0.00363321
ENSG00000234998.1	NA	ENSG00000234998	22.945	-2.00294	0.529796	-3.78058	0.000156463	0.00373344
ENSG00000259185.1	NA	ENSG00000259185	245.056	-0.941849	0.249183	-3.77975	0.000156984	0.00373344
ENSG00000213888.3	NA	LINC01521	160.573	-0.947002	0.250702	-3.77741	0.00015847	0.00374648
ENSG00000247137.9	100506282	ANKRD42-DT	539.981	0.592173	0.156815	3.77626	0.000159199	0.00374648
ENSG00000288606.1	NA	ENSG00000288606	404.389	0.704714	0.186623	3.77614	0.000159276	0.00374648
ENSG00000269604.1	NA	ENSG00000269604	1109.18	-0.833045	0.220866	-3.77173	0.000162122	0.00379955
ENSG00000245261.1	NA	ENSG00000245261	94.4228	-1.02522	0.271908	-3.77046	0.000162946	0.00380503
ENSG00000293404.1	NA	ENSG00000293404	230.212	0.732505	0.195124	3.75404	0.000174007	0.00404864
ENSG00000257038.1	100287837	ARHGEF17-AS1	120.627	-0.993043	0.264791	-3.75029	0.00017663	0.00408435
ENSG00000227227.1	NA	ENSG00000227227	174.465	-0.877194	0.233945	-3.74957	0.000177135	0.00408435
ENSG00000261332.1	NA	ITGAL-AS1	31.4839	1.87688	0.500615	3.74914	0.000177443	0.00408435
ENSG00000204055.5	NA	IER5L-AS1	263.262	-0.786397	0.209814	-3.74807	0.000178198	0.00408713
ENSG00000269139.2	NA	ENSG00000269139	179.192	-0.969611	0.259605	-3.73495	0.000187756	0.00429108
ENSG00000289129.2	NA	ENSG00000289129	15.8707	2.36308	0.633042	3.73289	0.000189292
ENSG00000262202.4	NA	ENSG00000262202	314.298	-1.06604	0.285715	-3.73115	0.000190611	0.00434095
ENSG00000247774.9	100233209	PCED1B-AS1	47.9086	1.56975	0.420898	3.72953	0.000191841	0.00435357
ENSG00000280758.1	NA	ENSG00000280758	469.618	-0.797129	0.214251	-3.72054	0.000198799	0.00448179
ENSG00000228925.1	NA	ENSG00000228925	142.156	-0.855629	0.230022	-3.71977	0.000199407	0.00448179
ENSG00000267257.1	NA	ENSG00000267257	106.362	-1.07197	0.288198	-3.71955	0.000199577	0.00448179
ENSG00000254003.1	102723885	SRI-AS1	123.701	-1.0185	0.273954	-3.71777	0.00020099	0.00449786
ENSG00000267601.1	NA	ENSG00000267601	3338.44	-0.843001	0.227227	-3.70995	0.000207302	0.00462306
ENSG00000254911.3	619383	SCARNA9	319.018	-0.798821	0.215594	-3.70521	0.000211219	0.00469416
ENSG00000180139.11	100132116	ACTA2-AS1	400.194	-0.889987	0.24031	-3.7035	0.000212646	0.00470963
ENSG00000248015.7	NA	ENSG00000248015	353.009	-0.64343	0.173884	-3.70033	0.000215316	0.00475243
ENSG00000285599.1	NA	ENSG00000285599	177.862	-0.772372	0.208896	-3.69739	0.000217824	0.00478798
ENSG00000293472.1	NA	ENSG00000293472	899.18	-0.673561	0.182205	-3.69671	0.000218412	0.00478798
ENSG00000235237.1	NA	ENSG00000235237	156.645	-1.01224	0.273899	-3.69566	0.000219315	0.00479147
ENSG00000232586.1	103344928	KIAA1614-AS1	142.122	-0.84925	0.230331	-3.68708	0.000226843	0.0049392
ENSG00000233799.1	NA	ENSG00000233799	117.415	-0.930072	0.252638	-3.68145	0.000231914	0.00503262
ENSG00000238057.10	100303491	ZEB2-AS1	82.7166	0.919027	0.249776	3.6794	0.000233779	0.00504955
ENSG00000285889.1	NA	ENSG00000285889	66.0727	-1.29133	0.351093	-3.67803	0.000235038	0.00504955
ENSG00000262831.1	NA	ENSG00000262831	2646.6	-0.909853	0.247375	-3.67803	0.000235045	0.00504955
ENSG00000273270.1	NA	LINC03072	527.874	-0.581413	0.158312	-3.67258	0.000240113	0.00514128
ENSG00000290386.1	NA	ENSG00000290386	118.616	-0.935018	0.254672	-3.67147	0.000241163	0.00514668
ENSG00000230749.5	100873998	MEIS1-AS2	569.834	0.723811	0.197507	3.66473	0.000247601	0.00526663
ENSG00000274769.1	NA	ENSG00000274769	145.687	-1.01361	0.277025	-3.65889	0.000253307	0.00535727
ENSG00000229124.8	100507347	VIM-AS1	7148.66	-1.21709	0.332658	-3.65867	0.000253525	0.00535727
ENSG00000248636.7	105370027	ENSG00000248636	46.4771	-1.39746	0.382151	-3.65682	0.000255361	0.00537844
ENSG00000225578.1	100874001	NCBP2-AS1	133.055	-1.0175	0.278473	-3.65386	0.000258323	0.00542204
ENSG00000263826.1	NA	ENSG00000263826	125.443	-0.952126	0.260655	-3.65282	0.000259372	0.00542204
ENSG00000274565.1	NA	ENSG00000274565	101.707	-0.969041	0.265327	-3.65225	0.000259955	0.00542204
ENSG00000265519.1	NA	ENSG00000265519	52.4572	-1.39593	0.382954	-3.64516	0.000267227	0.00555574
ENSG00000258017.3	NA	TUBA1B-AS1	8125.65	-0.742349	0.203848	-3.64167	0.000270871	0.0056052
ENSG00000250917.1	NA	ENSG00000250917	144.366	-1.03992	0.285633	-3.64077	0.000271825	0.0056052
ENSG00000260894.1	NA	ENSG00000260894	462.181	0.746754	0.20513	3.6404	0.000272215	0.0056052
ENSG00000232581.1	NA	ENSG00000232581	284.634	-0.775294	0.213271	-3.63525	0.000277711	0.00570015
ENSG00000289691.1	NA	ENSG00000289691	89.302	0.911357	0.250929	3.63194	0.000281303	0.00575555
ENSG00000239801.1	NA	DENND6A-AS1	106.174	-0.949973	0.261655	-3.63064	0.00028272	0.00576623
ENSG00000229257.2	NA	ENSG00000229257	54.0293	-1.44612	0.398453	-3.62933	0.000284157	0.00577726
ENSG00000240040.6	NA	ENSG00000240040	12.2349	2.5743	0.710156	3.62497	0.000288993
ENSG00000235027.1	NA	PRADX	1022.62	-0.811771	0.224149	-3.62158	0.000292815	0.00593456
ENSG00000224020.3	100379345	MIR181A2HG	75.6641	1.0508	0.290462	3.6177	0.000297235	0.00600526
ENSG00000225721.5	NA	ENSG00000225721	186.967	-0.866161	0.239483	-3.61679	0.000298278	0.00600751
ENSG00000237399.7	100507034	PITRM1-AS1	376.598	-0.678524	0.187959	-3.60996	0.000306246	0.00614878
ENSG00000267009.6	NA	ENSG00000267009	1049.36	-0.863899	0.239443	-3.60795	0.000308623	0.00617725
ENSG00000232814.2	100874203	COL4A2-AS1	191.492	-1.01983	0.283065	-3.60282	0.000314784	0.00626077
ENSG00000256064.1	NA	ENSG00000256064	19.9391	-2.19266	0.608796	-3.60163	0.000316227	0.00626077
ENSG00000255843.1	NA	ENSG00000255843	119.169	-0.854334	0.237223	-3.60139	0.00031652	0.00626077
ENSG00000255487.1	NA	ENSG00000255487	75.8852	-1.05997	0.294334	-3.60126	0.000316681	0.00626077
ENSG00000283064.1	NA	H2BC6-AS1	246.604	-0.952357	0.264567	-3.59968	0.000318604	0.00627308
ENSG00000272770.1	NA	ENSG00000272770	627.552	-0.749155	0.208152	-3.59908	0.000319342	0.00627308
ENSG00000265474.1	NA	ENSG00000265474	225.16	-0.78592	0.21841	-3.59837	0.000320224	0.00627308
ENSG00000260345.1	NA	ENSG00000260345	200.147	-0.846843	0.235668	-3.59338	0.000326418	0.00637503
ENSG00000273637.1	NA	ENSG00000273637	669.992	-0.727327	0.202506	-3.59164	0.000328606	0.00639838
ENSG00000262905.1	NA	ENSG00000262905	108.221	-0.957606	0.266822	-3.58893	0.000332042	0.00643027
ENSG00000220925.2	NA	IGBP1-AS2	98.0231	-1.15646	0.322244	-3.58877	0.000332239	0.00643027
ENSG00000268745.1	NA	ENSG00000268745	22.728	-2.00885	0.560064	-3.58682	0.000334739	0.00645926
ENSG00000233143.4	NA	DIRC3-AS1	376.739	-0.749892	0.209344	-3.58211	0.000340829	0.00655715
ENSG00000247092.9	283596	SNHG10	622.191	-0.700341	0.195589	-3.58068	0.000342701	0.00657354
ENSG00000245768.7	NA	ENSG00000245768	86.1999	-1.18023	0.329767	-3.57899	0.000344927	0.00658492
ENSG00000197813.6	NA	ENSG00000197813	86.0117	1.08589	0.303433	3.57868	0.000345338	0.00658492
ENSG00000231864.2	NA	ENSG00000231864	126.539	-1.0463	0.2926	-3.57589	0.000349039	0.00662107
ENSG00000256028.2	NA	ENSG00000256028	918.675	-0.640532	0.179135	-3.5757	0.000349288	0.00662107
ENSG00000273175.2	NA	ENSG00000273175	298.084	-0.870525	0.243648	-3.57288	0.000353082	0.00667336
ENSG00000233360.4	101927051	PDXP-DT	257.657	-0.775397	0.217175	-3.57037	0.000356471	0.0067177
ENSG00000236437.2	NA	LINC02151	61.4332	1.10829	0.310639	3.56776	0.000360049	0.00676535
ENSG00000258384.1	NA	RCCD1-AS1	133.598	-0.915892	0.257215	-3.56081	0.000369712	0.00692672
ENSG00000257181.1	NA	ENSG00000257181	1418.54	-0.747493	0.210058	-3.55852	0.000372954	0.00696721
ENSG00000286430.1	NA	ENSG00000286430	80.8435	-1.09969	0.309117	-3.55753	0.000374353	0.00697314
ENSG00000254042.2	NA	SLIT3-AS2	2215.5	-0.625702	0.175926	-3.55663	0.000375643	0.00697699
ENSG00000286433.1	NA	ENSG00000286433	74.5666	-1.17113	0.329966	-3.54925	0.000386328	0.00715484
ENSG00000291230.1	256236	NAPSB	72.2051	0.92747	0.261537	3.54623	0.000390785	0.00721664
ENSG00000233230.3	100506235	ENSG00000233230	297.048	-0.838175	0.236467	-3.54458	0.000393241	0.00722302
ENSG00000175772.11	NA	LINC01106	54.3841	1.00613	0.283856	3.54449	0.000393372	0.00722302
ENSG00000258425.1	NA	ENSG00000258425	368.64	-0.833757	0.235304	-3.54331	0.000395137	0.0072343
ENSG00000259018.1	NA	ENSG00000259018	211.769	-0.810528	0.228796	-3.54258	0.000396231	0.0072343
ENSG00000272173.2	NA	ENSG00000272173	416.465	-0.645392	0.182681	-3.53289	0.000411046	0.00748359
ENSG00000271936.1	NA	ENSG00000271936	191.099	-0.708163	0.20051	-3.53181	0.000412731	0.00749309
ENSG00000237017.1	NA	PRPF31-AS1	422.948	-0.661905	0.187485	-3.53044	0.000414862	0.00751064
ENSG00000227217.1	NA	ENSG00000227217	12.3939	2.18865	0.620315	3.52828	0.000418267
ENSG00000272269.2	105374952	NUP153-AS1	113.572	-0.89696	0.254274	-3.52754	0.000419445	0.00757234
ENSG00000256482.1	NA	ENSG00000256482	46.261	-1.43347	0.407799	-3.51515	0.000439508	0.00791238
ENSG00000256747.1	NA	ENSG00000256747	120.777	-0.986764	0.281646	-3.50356	0.000459086	0.00824181
ENSG00000288156.1	NA	ENSG00000288156	25.8952	1.54229	0.440316	3.5027	0.000460575	0.00824558
ENSG00000223442.1	101927761	TH2LCRR	188.319	-0.852493	0.243496	-3.50106	0.000463411	0.00827337
ENSG00000227543.5	NA	SPAG5-AS1	585.487	-0.698585	0.200225	-3.48901	0.000484819	0.00863165
ENSG00000287959.1	NA	ENSG00000287959	380.579	-0.663706	0.190496	-3.48409	0.000493818	0.00876765
ENSG00000286790.1	124903658	ENSG00000286790	17.9692	-2.20426	0.633808	-3.47781	0.000505527
ENSG00000293301.1	NA	ENSG00000293301	85.1325	0.950966	0.27349	3.47716	0.000506764	0.00897279
ENSG00000267469.1	NA	ENSG00000267469	2384.53	-0.686149	0.197403	-3.47588	0.000509184	0.00899093
ENSG00000268658.5	400680	LINC00664	65.661	-1.0882	0.313285	-3.47353	0.000513667	0.00902337
ENSG00000279406.1	NA	ENSG00000279406	53.3298	-1.15749	0.333267	-3.47316	0.000514378	0.00902337
ENSG00000291127.1	645784	ANKRD36BP2	44.524	1.26912	0.365528	3.47201	0.000516578	0.00902337
ENSG00000269749.1	NA	ENSG00000269749	93.7257	-0.950058	0.273635	-3.47199	0.000516621	0.00902337
ENSG00000249593.6	NA	ENSG00000249593	162.676	-0.826754	0.238194	-3.47092	0.000518677	0.00903479
ENSG00000240591.2	NA	ENSG00000240591	185.955	-0.745695	0.214937	-3.46936	0.000521695	0.00906286
ENSG00000255139.2	NA	ENSG00000255139	205.701	-0.961924	0.277322	-3.46861	0.00052315	0.00906372
ENSG00000236772.1	NA	ENSG00000236772	292.253	-0.683769	0.197517	-3.46182	0.000536544	0.00926789
ENSG00000258701.1	196872	LINC00638	124.707	0.759474	0.219441	3.46094	0.000538287	0.00926789
ENSG00000253358.1	NA	ENSG00000253358	52.2496	-1.35022	0.390186	-3.46046	0.000539249	0.00926789
ENSG00000264044.1	NA	ENSG00000264044	1266.4	-0.692257	0.200257	-3.45685	0.000546525	0.00936795
ENSG00000251562.11	378938	MALAT1	1323.59	-0.814113	0.235769	-3.45302	0.000554352	0.00945631
ENSG00000248694.1	NA	ENSG00000248694	200.192	-0.798341	0.231209	-3.45289	0.000554614	0.00945631
ENSG00000226605.1	NA	ENSG00000226605	76.9642	-1.1074	0.320908	-3.45084	0.000558837	0.00950317
ENSG00000245164.10	100130231	LINC00861	52.8846	1.34372	0.391824	3.42939	0.000604936	0.0102566
ENSG00000272468.1	NA	ENSG00000272468	60.5511	-1.14506	0.333956	-3.42877	0.000606325	0.0102566
ENSG00000270589.1	NA	ENSG00000270589	115.015	0.935272	0.273061	3.42514	0.000614486	0.0103674
ENSG00000274259.2	112390310	SYNGAP1-AS1	106.894	-0.836012	0.244176	-3.42381	0.000617507	0.0103881
ENSG00000275180.2	NA	ENSG00000275180	35.0258	-1.48371	0.43343	-3.42318	0.000618936	0.0103881
ENSG00000237836.6	NA	PHKA2-AS1	195.605	-0.761353	0.222636	-3.41972	0.000626853	0.0104833
ENSG00000259180.1	NA	ENSG00000259180	73.5712	-1.01521	0.296919	-3.41915	0.000628163	0.0104833
ENSG00000266975.1	106144598	FARSA-AS1	29.4683	-1.46375	0.428176	-3.41858	0.000629485	0.0104833
ENSG00000272115.1	NA	ENSG00000272115	13.5835	-2.74087	0.801764	-3.41855	0.000629567
ENSG00000267765.1	NA	ENSG00000267765	209.24	-0.831213	0.243202	-3.41778	0.000631334	0.010487
ENSG00000227741.1	729867	ENSG00000227741	310.478	-0.826552	0.242081	-3.41436	0.000639332	0.0105925
ENSG00000293447.1	NA	TEX56P	255.251	-0.796173	0.233375	-3.41157	0.00064591	0.0106606
ENSG00000290792.1	NA	ENSG00000290792	912.164	-0.536021	0.157135	-3.41121	0.000646747	0.0106606
ENSG00000279569.1	NA	ENSG00000279569	1722.48	-0.686011	0.201283	-3.40819	0.000653962	0.010752
ENSG00000249456.1	NA	ENSG00000249456	158.658	-0.814241	0.239021	-3.40656	0.000657863	0.0107886
ENSG00000258504.2	NA	ENSG00000258504	320.086	-0.628597	0.184642	-3.40442	0.000663052	0.0108461
ENSG00000237768.2	NA	ENSG00000237768	100.733	-1.26686	0.372235	-3.40339	0.000665544	0.0108593
ENSG00000249035.7	101927096	CLMAT3	140.948	-0.861101	0.25314	-3.40168	0.000669726	0.0109
ENSG00000224397.9	100506115	PELATON	71.4266	1.36793	0.402541	3.39824	0.000678216	0.0110103
ENSG00000285833.1	NA	ENSG00000285833	103.99	-0.805209	0.237547	-3.38968	0.000699737	0.0113312
ENSG00000272405.1	NA	ENSG00000272405	615.065	0.694606	0.205295	3.38345	0.000715802	0.0115623
ENSG00000268006.1	100506033	PTOV1-AS1	595.286	-0.529877	0.156792	-3.37949	0.0007262	0.0117009
ENSG00000286444.1	NA	ENSG00000286444	141.968	-0.957186	0.283669	-3.37431	0.000740008	0.0118937
ENSG00000279348.1	NA	ENSG00000279348	504.471	-0.617041	0.182998	-3.37185	0.000746655	0.0119706
ENSG00000177410.13	441951	ZFAS1	633.092	-0.568192	0.168577	-3.37052	0.000750273	0.0119988
ENSG00000258449.1	NA	ENSG00000258449	12.0383	2.26974	0.673592	3.3696	0.00075278
ENSG00000267288.2	105371795	ENSG00000267288	55.6193	-1.20034	0.35628	-3.3691	0.000754135	0.0120307
ENSG00000234389.1	NA	ENSG00000234389	24.141	1.62049	0.481168	3.36783	0.000757629	0.0120566
ENSG00000286901.1	NA	ENSG00000286901	101.183	-0.947781	0.281529	-3.36655	0.000761153	0.0120774
ENSG00000241728.5	NA	ENSG00000241728	114.261	-0.842209	0.250211	-3.36599	0.000762684	0.0120774
ENSG00000291152.1	155370	SBDSP1	316.814	-0.846441	0.251702	-3.36287	0.000771365	0.0121615
ENSG00000269534.5	NA	ENSG00000269534	45.3703	-1.31789	0.391912	-3.36273	0.000771772	0.0121615
ENSG00000272068.1	NA	BCAN-AS1	274.987	0.649751	0.193404	3.35955	0.000780706	0.0122723
ENSG00000267322.4	677769	SNHG22	150.624	-0.850153	0.253357	-3.35556	0.000792053	0.0124204
ENSG00000263388.1	NA	ENSG00000263388	66.2742	-1.24912	0.372662	-3.35189	0.000802631	0.0125557
ENSG00000257769.1	NA	ENSG00000257769	83.6986	-1.00913	0.301585	-3.3461	0.000819566	0.0127896
ENSG00000289810.1	NA	ENSG00000289810	139.675	0.795694	0.238027	3.34287	0.00082918	0.0129084
ENSG00000255108.1	NA	ENSG00000255108	658.722	-0.755341	0.226047	-3.34152	0.000833208	0.0129129
ENSG00000272909.1	NA	ENSG00000272909	239.786	-0.702995	0.210387	-3.34143	0.000833481	0.0129129
ENSG00000248019.3	285512	FAM13A-AS1	141.04	0.67759	0.202851	3.34033	0.000836799	0.0129333
ENSG00000253661.3	100192378	ZFHX4-AS1	228.383	0.630518	0.188843	3.33884	0.000841294	0.0129716
ENSG00000273455.1	NA	ENSG00000273455	14.9587	-2.23798	0.671594	-3.33234	0.000861204
ENSG00000271265.1	NA	ENSG00000271265	46.8573	1.12933	0.338932	3.33203	0.000862162	0.0132617
ENSG00000289707.1	105377225	ENSG00000289707	7.39359	2.72646	0.819204	3.32819	0.000874131
ENSG00000218416.4	100130449	GPC1-AS1	60.9325	-1.1511	0.346229	-3.32467	0.000885246	0.0135843
ENSG00000270362.2	100288198	HMGN3-AS1	155.962	-0.845055	0.254455	-3.32104	0.000896838	0.0137085
ENSG00000289626.1	NA	ENSG00000289626	35.0787	1.29151	0.388917	3.3208	0.000897591	0.0137085
ENSG00000259709.1	NA	ENSG00000259709	82.0424	-1.03957	0.313203	-3.31914	0.000902942	0.0137345
ENSG00000274874.2	NA	ENSG00000274874	361.428	-0.724118	0.218176	-3.31895	0.000903555	0.0137345
ENSG00000272906.1	NA	ENSG00000272906	65.3254	-1.08822	0.328025	-3.3175	0.000908278	0.0137738
ENSG00000272293.1	NA	ENSG00000272293	282.995	0.667985	0.201485	3.31531	0.000915414	0.0138494
ENSG00000259887.1	105369971	FIGNL2-DT	56.3723	-1.11713	0.337221	-3.31276	0.000923791	0.0139434
ENSG00000276570.1	NA	ENSG00000276570	334.031	-0.68191	0.206079	-3.30898	0.000936376	0.0140745
ENSG00000288776.1	NA	ENSG00000288776	339.761	0.742769	0.22448	3.30884	0.000936841	0.0140745
ENSG00000277223.1	NA	ENSG00000277223	42.9717	1.51469	0.45877	3.30163	0.000961232	0.0144073
ENSG00000291093.1	102724316	SVIL-AS1	2356.51	-0.536348	0.162567	-3.29925	0.00096945	0.0144968
ENSG00000293518.1	NA	GGNBP1	76.52	-1.05007	0.318355	-3.29844	0.000972249	0.014505
ENSG00000254860.7	493900	TMEM9B-AS1	556.459	0.675351	0.205005	3.29432	0.000986597	0.0146735
ENSG00000232220.2	NA	MYADM-AS2	1808.37	0.717824	0.217944	3.29362	0.000989045	0.0146735
ENSG00000279196.1	NA	ENSG00000279196	273.796	-0.642939	0.195229	-3.29325	0.000990379	0.0146735
ENSG00000255410.2	NA	ENSG00000255410	103.343	-0.943995	0.28684	-3.29102	0.000998265	0.0147423
ENSG00000279753.1	NA	ENSG00000279753	538.627	-0.799709	0.243025	-3.29064	0.000999595	0.0147423
ENSG00000291053.1	440278	CATSPER2P1	1028.08	-0.791769	0.240661	-3.28998	0.00100194	0.0147432
ENSG00000288917.1	NA	ENSG00000288917	194.93	-0.857546	0.260913	-3.28671	0.00101363	0.0148813
ENSG00000267924.1	NA	ENSG00000267924	225.304	-0.767021	0.233766	-3.28115	0.00103384	0.0151434
ENSG00000244332.1	NA	ENSG00000244332	65.6219	-1.09456	0.333991	-3.27722	0.00104836	0.0153132
ENSG00000279641.1	NA	ENSG00000279641	2189.55	0.594871	0.181544	3.27673	0.00105018	0.0153132
ENSG00000232821.1	NA	ENSG00000232821	922.323	0.739305	0.225803	3.27412	0.00105993	0.0154204
ENSG00000212978.6	339803	C2orf74-DT	533.046	0.686886	0.209869	3.27294	0.00106437	0.0154501
ENSG00000257386.1	NA	ENSG00000257386	587.603	-0.769297	0.235181	-3.27109	0.00107133	0.0155163
ENSG00000239775.1	NA	ENSG00000239775	253.947	-0.771921	0.236075	-3.26981	0.0010762	0.0155519
ENSG00000259080.1	NA	ENSG00000259080	1462.8	-0.60078	0.183878	-3.26727	0.00108589	0.0156017
ENSG00000243230.1	NA	ENSG00000243230	241.405	0.704836	0.21574	3.26706	0.0010867	0.0156017
ENSG00000255026.1	NA	ENSG00000255026	52.2659	1.14411	0.350244	3.26661	0.00108845	0.0156017
ENSG00000230550.2	101929441	ERLNC1	72.5342	-1.14243	0.349754	-3.26638	0.00108933	0.0156017
ENSG00000270751.1	102191832	FBXW7-AS1	73.2077	-1.06609	0.327339	-3.25683	0.00112664	0.0161003
ENSG00000226777.9	9834	FAM30A	1428.63	0.674368	0.207187	3.25487	0.00113443	0.0161417
ENSG00000267383.9	NA	ENSG00000267383	207.654	-0.646747	0.198703	-3.25484	0.00113455	0.0161417
ENSG00000280040.1	NA	ENSG00000280040	13.7056	1.87991	0.578374	3.25035	0.00115264
ENSG00000232677.11	100506930	LINC00665	1923.54	0.522119	0.160653	3.24999	0.00115409	0.0163726
ENSG00000229750.1	NA	ENSG00000229750	42.5382	-1.283	0.394824	-3.24955	0.00115586	0.0163726
ENSG00000261790.2	NA	ENSG00000261790	221.396	-0.916199	0.2823	-3.24548	0.00117255	0.0165725
ENSG00000260304.1	NA	ENSG00000260304	1255.89	-0.568466	0.175341	-3.24206	0.00118671	0.0167148
ENSG00000271980.1	NA	ENSG00000271980	744.222	-0.740057	0.228286	-3.24179	0.0011878	0.0167148
ENSG00000249568.1	NA	ENSG00000249568	34.8273	-1.31453	0.405651	-3.24055	0.00119301	0.0167515
ENSG00000230186.3	NA	ENSG00000230186	85.0222	-0.947903	0.292685	-3.23864	0.001201	0.016827
ENSG00000228329.3	105374791	LINC01890	24.0815	1.64331	0.508051	3.23454	0.00121838	0.0170336
ENSG00000255343.1	NA	ENSG00000255343	200.768	0.68724	0.212579	3.23287	0.00122554	0.0170965
ENSG00000261423.3	105370888	TMEM202-AS1	198.955	-0.703098	0.217563	-3.2317	0.00123057	0.0171297
ENSG00000243368.2	NA	MCCC1-AS1	51.6719	-1.21868	0.37751	-3.2282	0.00124573	0.0173033
ENSG00000233251.8	100129434	ENSG00000233251	399.876	-0.667081	0.206708	-3.22717	0.00125021	0.0173282
ENSG00000245156.1	NA	ENSG00000245156	658.687	-0.670744	0.208075	-3.22357	0.00126603	0.0175097
ENSG00000260657.2	NA	ENSG00000260657	17.7508	-1.93677	0.601871	-3.21791	0.00129127
ENSG00000225602.5	100873935	MTOR-AS1	74.6404	-1.00074	0.311024	-3.21757	0.00129282	0.0178421
ENSG00000250909.1	NA	ENSG00000250909	256.97	-0.734472	0.228499	-3.21433	0.0013075	0.0180061
ENSG00000261054.1	NA	SYNM-AS2	401.292	-0.737168	0.229791	-3.208	0.00133661	0.0183677
ENSG00000260017.1	NA	ENSG00000260017	157.601	-0.770029	0.240139	-3.2066	0.00134313	0.018418
ENSG00000245598.7	100506068	DACT3-AS1	311.805	-0.662003	0.206535	-3.20528	0.0013493	0.0184633
ENSG00000293021.1	NA	ENSG00000293021	14.2394	2.1441	0.669111	3.2044	0.00135344
ENSG00000246477.3	NA	ENSG00000246477	294.43	-0.654284	0.204302	-3.20252	0.00136229	0.0186016
ENSG00000258554.1	NA	ENSG00000258554	56.2122	-1.20027	0.374906	-3.20152	0.00136703	0.0186269
ENSG00000232934.8	NA	ENSG00000232934	21.6088	1.35383	0.423152	3.1994	0.00137716	0.0187253
ENSG00000286742.1	NA	ENSG00000286742	140.978	0.91281	0.285387	3.1985	0.00138144	0.0187359
ENSG00000280287.1	NA	ENSG00000280287	114.846	-0.829035	0.259234	-3.19802	0.00138375	0.0187359
ENSG00000260260.3	100507303	SNHG19	147.011	-0.816	0.255894	-3.18882	0.00142853	0.0192688
ENSG00000242590.1	NA	ENSG00000242590	305.448	-0.712056	0.223305	-3.18871	0.00142909	0.0192688
ENSG00000285565.1	NA	ENSG00000285565	14016	-1.52508	0.4798	-3.17857	0.00148003	0.019914
ENSG00000244036.3	NA	UBE2H-DT	88.2996	-0.884061	0.278192	-3.17789	0.00148353	0.0199156
ENSG00000223749.11	NA	MIR503HG	380.443	0.707647	0.222719	3.17731	0.00148647	0.0199156
ENSG00000276166.1	NA	ENSG00000276166	37.5012	-1.27874	0.402532	-3.17674	0.00148942	0.0199156
ENSG00000245385.2	NA	ENSG00000245385	274.895	-0.723425	0.227859	-3.17489	0.00149895	0.0200016
ENSG00000188511.14	348645	MIR3667HG	26.2041	1.47532	0.464909	3.17335	0.00150689	0.020066
ENSG00000259113.1	NA	ENSG00000259113	216.457	-0.796103	0.250949	-3.17237	0.00151199	0.0200923
ENSG00000236377.2	102724715	MYO1D-DT	52.5016	-1.05089	0.331399	-3.17107	0.00151877	0.0201409
ENSG00000259116.2	102723809	HSPA2-AS1	144.143	0.674782	0.212987	3.16819	0.00153391	0.0202999
ENSG00000255959.1	NA	ENSG00000255959	84.8977	-1.00685	0.318393	-3.16228	0.0015654	0.0206724
ENSG00000255680.1	NA	ENSG00000255680	204.365	-0.827407	0.261696	-3.16171	0.00156847	0.0206724
ENSG00000293413.1	NA	ENSG00000293413	1456.39	0.665616	0.210582	3.16085	0.00157311	0.0206913
ENSG00000234136.1	NA	ENSG00000234136	51.1709	-1.07721	0.341145	-3.15763	0.00159055	0.020878
ENSG00000268983.1	NA	KXD1-AS1	446.118	-0.798182	0.252832	-3.15696	0.00159423	0.0208837
ENSG00000279198.2	NA	ENSG00000279198	130.793	-0.749389	0.237506	-3.15524	0.00160368	0.020965
ENSG00000290705.1	NA	ENSG00000290705	84.629	-0.955969	0.303139	-3.15356	0.0016129	0.0210019
ENSG00000228113.7	NA	ENSG00000228113	110.43	0.775254	0.245836	3.15354	0.00161303	0.0210019
ENSG00000262115.1	NA	ENSG00000262115	35.7221	-1.32238	0.420118	-3.14765	0.00164588	0.0213864
ENSG00000273729.1	NA	ENSG00000273729	188.846	-0.763935	0.242747	-3.14705	0.00164927	0.0213874
ENSG00000242902.1	110806300	FLNC-AS1	139.277	-0.874753	0.278358	-3.14255	0.00167483	0.0216753
ENSG00000253215.1	NA	ENSG00000253215	8.35394	-2.9156	0.928975	-3.13852	0.00169805
ENSG00000257000.1	NA	ENSG00000257000	244.141	-0.706249	0.225075	-3.13784	0.00170198	0.0219826
ENSG00000291141.1	647121	EMBP1	50.5003	1.01231	0.322853	3.1355	0.0017156	0.0220424
ENSG00000251224.1	NA	CNOT10-AS1	56.5179	-1.16822	0.37258	-3.13548	0.00171571	0.0220424
ENSG00000264772.6	NA	ENSG00000264772	15556.6	-0.661794	0.211079	-3.13528	0.00171688	0.0220424
ENSG00000228812.9	101928158	LAMA5-AS1	237.833	-0.708498	0.226118	-3.13331	0.00172848	0.0221472
ENSG00000272143.2	283481	FGF14-AS2	194.035	1.36018	0.434814	3.12818	0.00175891	0.0224925
ENSG00000254898.1	NA	ENSG00000254898	187.024	-0.801526	0.256328	-3.12696	0.00176626	0.0225416
ENSG00000273046.1	3222	ENSG00000273046	102.765	-0.922639	0.295859	-3.11851	0.00181767	0.0231459
ENSG00000279369.1	NA	ENSG00000279369	195.235	-0.688487	0.22081	-3.11801	0.00182078	0.0231459
ENSG00000289757.1	NA	ENSG00000289757	377.238	0.627966	0.201703	3.11332	0.00184995	0.0234703
ENSG00000225377.6	100507459	NRSN2-AS1	615.17	0.496943	0.159689	3.11194	0.00185865	0.0235343
ENSG00000264808.2	NA	ENSG00000264808	65.3917	-0.951675	0.305916	-3.1109	0.00186519	0.0235708
ENSG00000273420.1	NA	ENSG00000273420	299.563	-0.734676	0.236251	-3.10973	0.00187257	0.0236178
ENSG00000286502.1	124902301	ENSG00000286502	139.64	-0.735468	0.236907	-3.10446	0.00190628	0.023996
ENSG00000267532.5	100506755	MIR497HG	300.59	-0.613105	0.197715	-3.10095	0.00192899	0.0242345
ENSG00000293476.1	NA	ENSG00000293476	474.854	-0.557151	0.179707	-3.10032	0.00193311	0.0242391
ENSG00000259736.1	101926895	CRTC3-AS1	154.295	-0.711203	0.229469	-3.09935	0.00193948	0.024256
ENSG00000254835.1	NA	RNF185-AS1	246.15	-0.699253	0.225658	-3.09873	0.00194352	0.024256
ENSG00000259118.5	100506321	ENSG00000259118	253.336	-0.666601	0.215144	-3.09839	0.00194575	0.024256
ENSG00000237036.7	220930	ZEB1-AS1	300.391	0.56609	0.182937	3.09446	0.00197172	0.0245075
ENSG00000265096.3	NA	C1QTNF1-AS1	153.088	-0.648842	0.209697	-3.09419	0.00197353	0.0245075
ENSG00000280435.1	NA	ENSG00000280435	288.445	-0.683462	0.221039	-3.09204	0.00198788	0.0246383
ENSG00000261777.6	100506083	DDX19A-DT	93.6998	-0.812504	0.262889	-3.09067	0.00199705	0.0247044
ENSG00000285884.3	105378268	ENSG00000285884	55.191	-1.06985	0.346577	-3.0869	0.00202253	0.0249716
ENSG00000260447.1	NA	ENSG00000260447	61.4425	-0.994917	0.322862	-3.08155	0.00205924	0.0253033
ENSG00000254873.1	NA	ENSG00000254873	1145.66	-0.628414	0.203971	-3.0809	0.00206378	0.0253033
ENSG00000290383.1	NA	ENSG00000290383	171.134	-0.701647	0.227754	-3.08072	0.00206498	0.0253033
ENSG00000280233.1	NA	ENSG00000280233	27.5486	-1.38011	0.447985	-3.08071	0.0020651	0.0253033
ENSG00000280334.1	NA	ENSG00000280334	92.4194	0.89594	0.291032	3.07849	0.00208054	0.0254442
ENSG00000272049.1	NA	ENSG00000272049	17.852	1.58158	0.513755	3.07847	0.00208067
ENSG00000262691.1	NA	ENSG00000262691	266.104	0.573176	0.186476	3.07373	0.00211403	0.0258048
ENSG00000235958.5	100134015	UBOX5-AS1	93.6407	-0.814097	0.264937	-3.07279	0.00212066	0.0258368
ENSG00000261357.1	NA	ENSG00000261357	5.46345	2.92339	0.95291	3.06785	0.00215603
ENSG00000285725.1	NA	ENSG00000285725	492.695	0.58465	0.190746	3.06507	0.00217619	0.0264632
ENSG00000255247.1	105369525	NECTIN1-AS1	12.4164	-2.36932	0.773731	-3.0622	0.0021972
ENSG00000272103.2	NA	ENSG00000272103	50.7223	1.01235	0.330899	3.05938	0.00221795	0.0269203
ENSG00000246273.9	283104	SBF2-AS1	566.067	-0.581867	0.190349	-3.05685	0.00223679	0.0270979
ENSG00000286883.1	NA	ENSG00000286883	354.917	-0.609467	0.199474	-3.05538	0.00224778	0.02718
ENSG00000278879.1	NA	ENSG00000278879	121.521	-0.778454	0.254908	-3.05387	0.00225913	0.0272661
ENSG00000273521.1	NA	ENSG00000273521	34.1454	-1.38723	0.454669	-3.05108	0.00228018	0.0274687
ENSG00000286950.1	NA	ENSG00000286950	23.0751	-1.61219	0.528915	-3.04811	0.00230283	0.0276898
ENSG00000213963.7	100130691	ENSG00000213963	734.327	0.497541	0.163367	3.04555	0.00232257	0.0278751
ENSG00000279386.1	NA	ENSG00000279386	33.6047	1.22444	0.402404	3.04282	0.00234373	0.0280768
ENSG00000260281.6	NA	ITFG1-AS1	537.136	0.668822	0.219903	3.04145	0.00235444	0.0281528
ENSG00000250906.1	NA	ENSG00000250906	88.9903	-0.969284	0.318939	-3.03909	0.00237295	0.0283216
ENSG00000228417.1	NA	ENSG00000228417	148.645	-0.73857	0.243231	-3.0365	0.00239345	0.0285134
ENSG00000231073.1	NA	ENSG00000231073	18.1458	-1.73901	0.573086	-3.03447	0.00240962
ENSG00000269176.2	NA	ENSG00000269176	122.615	-0.800963	0.264005	-3.0339	0.00241416	0.0286901
ENSG00000281691.1	100775107	RBM5-AS1	402.579	-0.625249	0.206113	-3.03352	0.00241718	0.0286901
ENSG00000268729.1	NA	ENSG00000268729	64.1749	-1.01475	0.334574	-3.03296	0.00242166	0.0286905
ENSG00000242816.2	101926953	ENSG00000242816	92.165	1.06009	0.34999	3.02893	0.00245425	0.0290232
ENSG00000254367.5	NA	ENSG00000254367	5.51948	3.25342	1.07428	3.02847	0.00245794
ENSG00000235919.5	645676	ASH1L-AS1	83.8372	-0.828534	0.273704	-3.02711	0.00246901	0.0291443
ENSG00000286159.1	NA	ENSG00000286159	60.2317	1.03426	0.342025	3.02394	0.00249506	0.0293979
ENSG00000255438.2	NA	ENSG00000255438	417.901	-0.658805	0.218059	-3.02122	0.00251755	0.0296087
ENSG00000293311.1	NA	SMPD4BP	550.663	-0.508074	0.168204	-3.02059	0.00252281	0.0296166
ENSG00000283341.4	NA	ENSG00000283341	271.318	-0.662415	0.219533	-3.01738	0.00254968	0.0298776
ENSG00000234945.8	100505624	GTF3C2-AS1	814.345	-0.523967	0.173681	-3.01683	0.00255434	0.0298779
ENSG00000237512.7	728978	UNC5B-AS1	61.8518	-0.940908	0.312519	-3.01072	0.00260629	0.0304022
ENSG00000269807.1	NA	ENSG00000269807	32.5671	-1.38932	0.461498	-3.01045	0.0026086	0.0304022
ENSG00000285165.1	NA	ENSG00000285165	17.3996	1.53274	0.509476	3.00847	0.0026257
ENSG00000259663.2	642366	ISL1-DT	1797.73	0.457376	0.152144	3.00622	0.00264521	0.0307732
ENSG00000275549.1	100129722	STPG3-AS1	59.9611	-0.925963	0.308077	-3.00562	0.00265039	0.030778
ENSG00000226137.5	440465	BAIAP2-DT	833.645	-0.60046	0.199907	-3.0037	0.00266722	0.0309177
ENSG00000249996.1	NA	PPIC-AS1	35.205	-1.41481	0.471406	-3.00126	0.00268863	0.0311096
ENSG00000230424.3	101927895	EMC1-AS1	251.118	-0.759481	0.2531	-3.00072	0.00269343	0.0311096
ENSG00000257622.1	NA	ENSG00000257622	26.2526	-1.4504	0.483609	-2.99912	0.0027076	0.0312173
ENSG00000235522.6	NA	ENSG00000235522	112.903	-0.844501	0.281935	-2.99537	0.00274109	0.0315471
ENSG00000204685.9	NA	STARD7-AS1	308.006	-0.537815	0.179602	-2.99449	0.00274906	0.0315823
ENSG00000260213.6	NA	CENPN-AS1	197.598	-0.644175	0.215236	-2.99288	0.0027636	0.0316929
ENSG00000275807.1	NA	ENSG00000275807	329.445	-0.685007	0.229201	-2.98868	0.0028019	0.032075
ENSG00000269939.1	NA	PCF11-AS1	151.056	0.778554	0.260954	2.98349	0.00284977	0.0325652
ENSG00000232767.2	NA	HSPA12A-AS1	149.22	-0.729869	0.244947	-2.9797	0.00288532	0.0329131
ENSG00000277476.1	NA	ENSG00000277476	273.043	-0.559363	0.187793	-2.97861	0.00289557	0.0329717
ENSG00000290890.1	283922	ENSG00000290890	341.978	-0.620639	0.208417	-2.97787	0.00290255	0.0329929
ENSG00000233138.1	NA	ENSG00000233138	161.03	0.669066	0.224789	2.97641	0.00291643	0.0330922
ENSG00000269609.6	100505761	C10orf95-AS1	375.091	0.508733	0.170958	2.97579	0.00292237	0.0331014
ENSG00000280604.1	NA	ENSG00000280604	299.81	-0.5536	0.186087	-2.97495	0.00293038	0.0331338
ENSG00000229867.2	100874111	STEAP3-AS1	108.285	-0.82245	0.276516	-2.97433	0.00293629	0.0331425
ENSG00000223923.2	105373878	TNS1-AS1	268.043	-0.616206	0.207264	-2.97305	0.00294854	0.0331811
ENSG00000289172.2	NA	ENSG00000289172	28.7264	1.56063	0.524953	2.9729	0.00295001	0.0331811
ENSG00000232803.1	100127888	SLCO4A1-AS1	47.9231	-1.04294	0.350896	-2.97221	0.00295669	0.0331983
ENSG00000249167.2	105379132	SEMA6A-AS2	54.9423	0.86799	0.292211	2.97042	0.00297392	0.0332783
ENSG00000277301.1	101929698	ENSG00000277301	33.9149	-1.28624	0.43302	-2.9704	0.00297413	0.0332783
ENSG00000234028.4	101928403	EIF2AK3-DT	82.1903	0.794321	0.26747	2.96976	0.00298034	0.0332899
ENSG00000224914.4	439994	LINC00863	345.857	-0.465228	0.156755	-2.96786	0.00299882	0.0334384
ENSG00000231760.5	NA	ENSG00000231760	199.243	-0.758751	0.255868	-2.9654	0.00302288	0.0336484
ENSG00000293050.1	NA	ENSG00000293050	211.645	-0.807744	0.272653	-2.96254	0.00305113	0.0339043
ENSG00000288979.1	NA	ENSG00000288979	62.6746	0.888844	0.300168	2.96115	0.00306491	0.0339988
ENSG00000284738.2	101928059	ENSG00000284738	99.4744	-0.71865	0.243279	-2.95401	0.00313669	0.0347354
ENSG00000227617.9	100861402	CERS6-AS1	3184.44	0.585189	0.198204	2.95245	0.00315259	0.0348108
ENSG00000261396.1	NA	ENSG00000261396	107.538	-0.781031	0.264551	-2.95229	0.00315431	0.0348108
ENSG00000273013.1	NA	ENSG00000273013	121.748	-0.880942	0.298545	-2.95078	0.00316969	0.0349208
ENSG00000236467.8	101929328	KCNMA1-AS1	359.507	-0.592062	0.200702	-2.94995	0.00317823	0.0349551
ENSG00000228170.1	NA	ENSG00000228170	162.495	-0.699042	0.237067	-2.94871	0.00319102	0.035036
ENSG00000272679.1	NA	ENSG00000272679	437.552	-0.650571	0.220858	-2.94565	0.00322279	0.0352959
ENSG00000247982.7	283663	LINC00926	121.909	0.659347	0.223858	2.94537	0.00322564	0.0352959
ENSG00000204387.14	50854	SNHG32	162.189	-0.769728	0.261381	-2.94485	0.00323115	0.0352962
ENSG00000257337.9	283335	TNS2-AS1	3472.5	-0.580542	0.197198	-2.94396	0.00324041	0.0353375
ENSG00000272109.2	NA	ENSG00000272109	262.088	0.575023	0.195385	2.94302	0.00325026	0.0353851
ENSG00000289494.2	NA	ENSG00000289494	89.3558	0.71934	0.244564	2.94132	0.0032682	0.0355203
ENSG00000264982.1	NA	ENSG00000264982	287.491	0.681417	0.23173	2.94057	0.00327606	0.0355458
ENSG00000278876.1	NA	ENSG00000278876	147.076	0.655476	0.223007	2.93927	0.00328987	0.0356357
ENSG00000280273.2	NA	ENSG00000280273	113.952	-0.710549	0.241803	-2.93855	0.00329753	0.0356587
ENSG00000227375.6	100507086	DLG1-AS1	21.1098	-1.4816	0.504679	-2.93573	0.00332759	0.0359235
ENSG00000255276.1	NA	RRM1-AS1	52.0894	-1.0034	0.342017	-2.93375	0.00334889	0.0360377
ENSG00000272149.1	NA	ENSG00000272149	70.7591	-1.05515	0.359665	-2.93371	0.00334935	0.0360377
ENSG00000237125.13	79804	HAND2-AS1	15890.3	0.516121	0.175973	2.93295	0.00335756	0.0360658
ENSG00000285822.1	NA	ENSG00000285822	77.3417	-0.837892	0.286167	-2.92798	0.00341167	0.036586
ENSG00000279792.1	NA	ENSG00000279792	65.5311	-0.97725	0.333992	-2.92597	0.00343388	0.0367248
ENSG00000247473.2	100852407	CARS1-AS1	276.331	-0.702821	0.240229	-2.92564	0.00343754	0.0367248
ENSG00000249207.2	NA	ENSG00000249207	266.028	-0.663995	0.226987	-2.92526	0.00344171	0.0367248
ENSG00000257824.1	NA	ENSG00000257824	8.08782	2.16342	0.739703	2.92472	0.0034477
ENSG00000224574.1	100874236	COL18A1-AS2	23.4922	-1.62418	0.555803	-2.92223	0.0034754	0.037023
ENSG00000244041.7	401232	LINC01011	88.5246	0.694333	0.237817	2.91961	0.00350465	0.037273
ENSG00000258610.1	NA	ENSG00000258610	62.9906	-1.00927	0.346329	-2.91418	0.00356624	0.0377525
ENSG00000261668.1	NA	ENSG00000261668	72.7702	-0.886175	0.304094	-2.91415	0.00356662	0.0377525
ENSG00000241313.3	100128025	WWTR1-AS1	201.427	-0.820076	0.281418	-2.91409	0.00356731	0.0377525
ENSG00000227198.1	NA	C6orf47-AS1	234.468	-0.651412	0.22388	-2.90965	0.00361835	0.03823
ENSG00000225216.6	NA	ENSG00000225216	141.432	-0.734734	0.252612	-2.90855	0.00363111	0.0383019
ENSG00000287397.1	101927388	ENSG00000287397	11.3753	1.97691	0.679857	2.90783	0.00363948
ENSG00000281383.1	NA	ENSG00000281383	1090.67	-2.47254	0.851377	-2.90416	0.00368235	0.0387494
ENSG00000236529.2	84214	ENSG00000236529	175.891	0.64188	0.221055	2.90371	0.00368774	0.0387494
ENSG00000290845.1	NA	ENSG00000290845	135.343	-0.653034	0.224922	-2.90338	0.00369156	0.0387494
ENSG00000280160.1	NA	ENSG00000280160	321.321	-0.685201	0.236202	-2.90091	0.0037208	0.0389927
ENSG00000261780.3	100505817	LINC02582	6.99526	2.4739	0.85282	2.90084	0.00372159
ENSG00000274561.1	NA	ENSG00000274561	118.13	-0.732015	0.252467	-2.89945	0.00373816	0.0391111
ENSG00000259052.1	NA	ENSG00000259052	134.782	-0.743707	0.256569	-2.89867	0.00374751	0.0391454
ENSG00000259409.1	NA	BMF-AS1	48.8644	-0.980402	0.338327	-2.89779	0.00375799	0.0391677
ENSG00000271551.2	115308161	ENSG00000271551	233.176	-0.638914	0.220507	-2.89747	0.0037618	0.0391677
ENSG00000286648.1	NA	ENSG00000286648	59.7539	1.21684	0.420175	2.89603	0.00377914	0.0391805
ENSG00000263798.2	NA	ENSG00000263798	1552.45	-0.501853	0.173295	-2.89595	0.0037801	0.0391805
ENSG00000248927.1	NA	ENSG00000248927	60.791	-1.04095	0.359461	-2.89586	0.00378126	0.0391805
ENSG00000258407.1	NA	ENSG00000258407	7.08626	2.77258	0.957628	2.89525	0.00378851
ENSG00000268027.5	NA	ENSG00000268027	9.41449	2.06154	0.712054	2.8952	0.00378911
ENSG00000225855.7	284618	RUSC1-AS1	1427.69	-0.471348	0.162936	-2.89284	0.00381773	0.0394948
ENSG00000235875.3	100874238	ARHGEF7-AS2	81.7117	-0.817824	0.283035	-2.88947	0.00385886	0.0397948
ENSG00000265126.1	NA	ENSG00000265126	41.1992	-1.16617	0.403594	-2.88946	0.00385908	0.0397948
ENSG00000282885.3	NA	ENSG00000282885	72578.7	-0.970436	0.336301	-2.88561	0.00390651	0.0402196
ENSG00000253837.1	100507156	LOXL2-AS1	253.259	-0.745173	0.258303	-2.88488	0.00391569	0.0402369
ENSG00000240875.6	730091	LINC00886	98.4219	0.72787	0.252341	2.88447	0.00392068	0.0402369
ENSG00000233695.2	NA	GAS6-AS1	1242.75	0.694333	0.240763	2.88388	0.00392803	0.0402483
ENSG00000288871.2	NA	ENSG00000288871	697.414	-0.483019	0.167523	-2.8833	0.00393531	0.0402589
ENSG00000256448.5	NA	ENSG00000256448	145.287	-0.803672	0.279205	-2.87843	0.00399664	0.040772
ENSG00000279080.1	NA	ENSG00000279080	175.145	0.552942	0.192107	2.87831	0.00399813	0.040772
ENSG00000259954.1	283888	IL21R-AS1	20.9409	1.41095	0.490452	2.87683	0.00401691	0.0408989
ENSG00000260083.3	101928736	MIR762HG	309.886	-0.695239	0.241878	-2.87434	0.00404871	0.0411337
ENSG00000281181.1	NA	ENSG00000281181	2217.7	-2.66627	0.927713	-2.87403	0.00405274	0.0411337
ENSG00000273084.2	NA	LINC03073	69.6073	-0.89407	0.311268	-2.87235	0.00407432	0.0412877
ENSG00000280614.1	NA	ENSG00000280614	2213.45	-2.67098	0.930301	-2.8711	0.00409051	0.0413259
ENSG00000280800.1	NA	ENSG00000280800	2210.68	-2.67464	0.931584	-2.87107	0.00409091	0.0413259
ENSG00000275665.1	NA	ENSG00000275665	689.998	-0.561298	0.195572	-2.87003	0.00410433	0.0413393
ENSG00000254907.1	NA	ENSG00000254907	434.454	-0.626643	0.218345	-2.86997	0.00410506	0.0413393
ENSG00000265840.1	NA	ENSG00000265840	97.1502	-0.876452	0.30554	-2.86854	0.00412373	0.0414624
ENSG00000281207.1	100507178	SLFNL1-AS1	224.179	-0.580599	0.202526	-2.86679	0.00414655	0.0415943
ENSG00000249906.1	100288866	NGFR-AS1	25.6765	-1.22786	0.428401	-2.86616	0.00415486	0.0415943
ENSG00000289293.1	NA	ENSG00000289293	165.002	-0.781829	0.272789	-2.86606	0.0041562	0.0415943
ENSG00000267379.1	NA	ENSG00000267379	108.861	0.793848	0.277046	2.86541	0.00416475	0.0416152
ENSG00000289450.2	101927995	ENSG00000289450	6.59399	2.2116	0.772865	2.86156	0.00421565
ENSG00000276417.1	NA	ENSG00000276417	35.3707	1.06975	0.374011	2.8602	0.00423373	0.042239
ENSG00000253716.8	100507316	MINCR	201.722	0.559434	0.195645	2.85944	0.00424389	0.042275
ENSG00000237568.1	NA	ENSG00000237568	16.9392	1.62481	0.568572	2.8577	0.00426718
ENSG00000236911.6	NA	ENSG00000236911	14.3813	1.72895	0.605463	2.85559	0.00429575
ENSG00000262823.1	NA	ENSG00000262823	6.18221	2.32065	0.813285	2.85342	0.00432512
ENSG00000289283.1	NA	ENSG00000289283	80.0393	0.955324	0.334946	2.85217	0.00434213	0.0431867
ENSG00000248049.8	550112	UBA6-DT	637.036	0.503533	0.176618	2.85097	0.00435862	0.043284
ENSG00000234506.7	NA	LINC01506	11.2469	1.99774	0.700757	2.85083	0.00436048
ENSG00000289403.1	NA	ENSG00000289403	5.2812	2.67675	0.93912	2.85028	0.00436813
ENSG00000291103.1	643802	MPHOSPH10P1	20.2693	1.51099	0.530746	2.84693	0.00441433	0.0437698
ENSG00000251513.2	NA	LIX1-AS1	35.8373	-1.10836	0.389546	-2.84525	0.00443766	0.0438822
ENSG00000266708.1	NA	ENSG00000266708	142.856	-0.735045	0.258352	-2.84513	0.00443929	0.0438822
ENSG00000233621.3	728431	ZC3H12A-DT	65.5979	-0.861386	0.302944	-2.84338	0.00446372	0.0439949
ENSG00000226053.1	729987	LINC01776	74.25	-0.900721	0.316816	-2.84304	0.00446858	0.0439949
ENSG00000279233.1	NA	ENSG00000279233	81.1069	-0.833819	0.293304	-2.84285	0.00447117	0.0439949
ENSG00000276842.1	NA	ENSG00000276842	11.7679	2.2562	0.794803	2.83869	0.00452987
ENSG00000272170.1	NA	KLC4-AS1	38.8173	-1.15321	0.406448	-2.83729	0.00454986	0.044701
ENSG00000272114.1	NA	ENSG00000272114	86.0071	-0.851453	0.300221	-2.83609	0.00456699	0.044801
ENSG00000279044.1	NA	ENSG00000279044	16.5509	-1.68694	0.596889	-2.82623	0.00471001
ENSG00000258667.3	105370526	HIF1A-AS3	1049.09	-0.517286	0.183071	-2.82561	0.0047191	0.0461604
ENSG00000275197.1	NA	ENSG00000275197	77.0016	-0.979008	0.346484	-2.82555	0.00471989	0.0461604
ENSG00000203709.14	NA	MIR29B2CHG	547.495	-0.461556	0.163388	-2.82491	0.00472943	0.046163
ENSG00000229862.5	NA	EEF1A1-AS1	76.3765	-0.897483	0.317742	-2.82457	0.00473448	0.046163
ENSG00000290047.1	NA	ENSG00000290047	53.3843	0.837934	0.297025	2.82109	0.00478612	0.0465841
ENSG00000262049.2	NA	ENSG00000262049	758.193	-0.536906	0.190346	-2.82069	0.00479212	0.0465841
ENSG00000225032.5	102723566	ENSG00000225032	363.416	-0.624572	0.2218	-2.81593	0.00486369	0.0472086
ENSG00000290908.1	NA	ENSG00000290908	107.5	-0.778533	0.276656	-2.81408	0.00489171	0.0474034
ENSG00000259992.1	NA	ENSG00000259992	181.187	-0.655581	0.233001	-2.81364	0.00489848	0.0474034
ENSG00000203865.13	84852	ATP1A1-AS1	5414.17	-0.573544	0.203942	-2.8123	0.00491893	0.04753
ENSG00000287837.1	NA	ENSG00000287837	64.4507	-0.916374	0.326	-2.81096	0.00493933	0.0476048
ENSG00000259589.2	NA	ENSG00000259589	122.492	-0.675397	0.240287	-2.81079	0.00494196	0.0476048
ENSG00000289486.2	NA	ENSG00000289486	39.5288	-1.114	0.396393	-2.81035	0.00494883	0.0476048
ENSG00000285728.3	NA	ENSG00000285728	177.888	-0.557821	0.19863	-2.80834	0.00497977	0.047831
ENSG00000228956.9	NA	SATB1-AS1	280.821	0.534519	0.1904	2.80734	0.00499524	0.0479082
ENSG00000266680.1	NA	ENSG00000266680	86.0475	-0.800721	0.285346	-2.80614	0.00501383	0.048015
ENSG00000260659.1	NA	ENSG00000260659	80.9431	-0.804981	0.286971	-2.8051	0.00503017	0.0481
ENSG00000232545.1	NA	ENSG00000232545	46.8485	-1.02237	0.365053	-2.80062	0.00510051	0.0486765
ENSG00000280213.1	100113386	UCKL1-AS1	206.287	-0.608205	0.217193	-2.8003	0.00510555	0.0486765
ENSG00000227484.1	NA	ENSG00000227484	27.9997	-1.3381	0.478286	-2.7977	0.00514683	0.0489976
ENSG00000286864.1	NA	ENSG00000286864	43.039	0.915786	0.327456	2.79667	0.00516324	0.0490812
ENSG00000223646.2	101928012	LINC03076	141.984	-0.67543	0.241667	-2.79488	0.00519191	0.0492229
ENSG00000260755.1	NA	ENSG00000260755	54.681	-1.097	0.392521	-2.79476	0.00519387	0.0492229
ENSG00000258092.1	NA	ENSG00000258092	602.658	-0.754492	0.27001	-2.79431	0.00520105	0.0492229
ENSG00000273080.2	NA	ENSG00000273080	79.7624	-0.777972	0.278466	-2.79377	0.00520968	0.0492322
ENSG00000293142.1	NA	ENSG00000293142	34.5916	-1.12173	0.401955	-2.79068	0.00525977	0.0496328
ENSG00000237031.7	NA	ENSG00000237031	43.872	-0.965097	0.346516	-2.78514	0.00535038	0.050414
ENSG00000231951.1	NA	ENSG00000231951	13.4391	-1.90535	0.684705	-2.78272	0.00539047
ENSG00000235078.1	NA	ENSG00000235078	193.177	-0.668896	0.240408	-2.78233	0.00539695	0.0507521
ENSG00000276115.1	NA	ENSG00000276115	82.4716	0.748955	0.269212	2.78203	0.005402	0.0507521
ENSG00000272657.1	NA	ENSG00000272657	295.765	-0.631807	0.22721	-2.78071	0.00542398	0.0508844
ENSG00000274177.1	NA	ENSG00000274177	510.143	-0.628965	0.226363	-2.77857	0.00545993	0.0511471
ENSG00000259539.1	NA	ENSG00000259539	87.4337	-0.74626	0.268682	-2.77748	0.0054782	0.0512438
ENSG00000286367.1	NA	ENSG00000286367	37.0099	-1.17792	0.424244	-2.77652	0.00549435	0.0513205
ENSG00000248668.3	100874002	OXCT1-AS1	44.9703	-1.01175	0.364546	-2.77538	0.00551379	0.0513976
ENSG00000286642.2	NA	ENSG00000286642	76.0889	0.958473	0.345384	2.77509	0.00551856	0.0513976
ENSG00000234818.1	NA	ENSG00000234818	161.904	-0.7681	0.277523	-2.7677	0.0056454	0.0525031
ENSG00000254814.1	NA	ENSG00000254814	25.2714	1.21536	0.439333	2.76637	0.00566833	0.0526403
ENSG00000290425.1	728233	PI4KAP1	623.226	-0.479104	0.173483	-2.76168	0.0057505	0.053291
ENSG00000240401.9	NA	ENSG00000240401	545.306	-0.478607	0.173326	-2.76132	0.00575684	0.053291
ENSG00000291075.1	NA	ENSG00000291075	394.648	-0.462614	0.167555	-2.76096	0.0057632	0.053291
ENSG00000287896.1	NA	ENSG00000287896	49.7028	-1.00678	0.365016	-2.75818	0.0058125	0.0536698
ENSG00000255202.1	NA	ENSG00000255202	24.4602	-1.36242	0.494122	-2.75725	0.00582901	0.0537453
ENSG00000288905.2	645166	LSP1P5	113.283	-0.687408	0.249423	-2.75599	0.00585144	0.0538751
ENSG00000261997.1	NA	ENSG00000261997	76.0306	0.743629	0.269959	2.7546	0.00587639	0.0539357
ENSG00000261460.1	NA	ENSG00000261460	906.081	-0.490817	0.178188	-2.75449	0.00587844	0.0539357
ENSG00000289303.2	NA	ENSG00000289303	63.5696	0.77607	0.281857	2.75342	0.00589767	0.0539357
ENSG00000279399.1	NA	ENSG00000279399	61.884	-0.834556	0.3031	-2.75341	0.00589788	0.0539357
ENSG00000254846.1	NA	ENSG00000254846	28.162	-1.21315	0.440619	-2.7533	0.00589987	0.0539357
ENSG00000266261.1	NA	ENSG00000266261	42.3234	-1.19145	0.433054	-2.75128	0.00593636	0.0541924
ENSG00000236869.3	112840933	ZKSCAN7-AS1	162.537	-0.610296	0.221911	-2.75018	0.00595617	0.0542964
ENSG00000260563.3	NA	ENSG00000260563	140.731	0.666083	0.242317	2.74881	0.00598118	0.0544473
ENSG00000259564.2	NA	ENSG00000259564	120.508	-0.723515	0.263336	-2.7475	0.00600515	0.0545884
ENSG00000267801.1	NA	ENSG00000267801	47.5069	-0.948107	0.345234	-2.74627	0.00602766	0.0547158
ENSG00000272692.2	NA	ENSG00000272692	83.2353	0.867893	0.316326	2.74367	0.00607568	0.0549775
ENSG00000271984.1	NA	ENSG00000271984	613.289	-0.582741	0.212416	-2.7434	0.00608068	0.0549775
ENSG00000235501.8	NA	CNN3-DT	191.719	-0.614957	0.224217	-2.74269	0.00609391	0.0549775
ENSG00000277662.1	NA	ENSG00000277662	18.2797	-1.50483	0.548672	-2.74268	0.00609404
ENSG00000293115.1	NA	CENPBD2P	438.694	-0.561697	0.204808	-2.74256	0.00609622	0.0549775
ENSG00000261762.1	NA	ENSG00000261762	870.06	-0.521148	0.190051	-2.74215	0.00610383	0.0549775
ENSG00000269892.1	NA	ENSG00000269892	25.9849	1.39695	0.509473	2.74194	0.00610766	0.0549775
ENSG00000287767.1	NA	ENSG00000287767	3.8343	2.97363	1.08527	2.73999	0.00614405
ENSG00000233396.9	NA	LINC01719	307.937	0.513301	0.187339	2.73995	0.0061448	0.0552347
ENSG00000233728.1	NA	ENSG00000233728	366.592	-0.569965	0.208095	-2.73897	0.00616323	0.0553231
ENSG00000224713.4	NA	ENSG00000224713	438.864	-0.505359	0.184591	-2.73772	0.00618664	0.0554561
ENSG00000230694.1	NA	ENSG00000230694	7.65711	2.07428	0.757951	2.7367	0.00620594
ENSG00000229044.1	NA	ENSG00000229044	121.451	-0.72642	0.265752	-2.73345	0.00626753	0.0561031
ENSG00000228748.2	NA	ENSG00000228748	1175.33	-0.510375	0.186808	-2.73208	0.00629367	0.056259
ENSG00000214870.11	441204	LINC02981	142.8	0.567274	0.207683	2.73144	0.00630574	0.0562887
ENSG00000249669.12	NA	CARMN	430.581	0.672149	0.246151	2.73063	0.00632128	0.0563495
ENSG00000272910.1	NA	ENSG00000272910	67.3811	-0.821692	0.301232	-2.72777	0.0063764	0.0567623
ENSG00000226686.10	101927667	LINC01535	376.736	0.544942	0.199816	2.72722	0.00638705	0.056768
ENSG00000248925.3	NA	PDCD6-DT	41.5869	1.01079	0.370684	2.72683	0.00639465	0.056768
ENSG00000260032.2	647979	NORAD	11163.2	-0.566899	0.207974	-2.72582	0.00641414	0.0568626
ENSG00000285701.1	NA	ENSG00000285701	7.22244	-2.87426	1.05507	-2.72424	0.00644489
ENSG00000180953.11	400410	ST20	247.149	0.606629	0.222745	2.72342	0.00646103	0.0571362
ENSG00000291068.1	NA	ENSG00000291068	666.166	0.478519	0.175711	2.72333	0.00646273	0.0571362
ENSG00000183822.3	107985578	NCF4-AS1	18.3197	1.46078	0.536445	2.72307	0.00646775
ENSG00000271856.1	101929623	LINC01215	12.0206	1.91584	0.703933	2.72162	0.00649621
ENSG00000289913.1	NA	ENSG00000289913	81.1454	-0.882418	0.324286	-2.72111	0.00650631	0.0574427
ENSG00000261586.2	NA	ENSG00000261586	125.526	-0.732416	0.269221	-2.7205	0.00651826	0.0574695
ENSG00000259201.1	NA	ENSG00000259201	69.4222	-0.843336	0.310547	-2.71565	0.00661465	0.0582397
ENSG00000287377.1	NA	ENSG00000287377	115.192	-0.680394	0.250705	-2.71392	0.00664924	0.058436
ENSG00000279702.1	NA	ENSG00000279702	40.7888	1.33851	0.493283	2.71348	0.00665803	0.058436
ENSG00000233893.2	101409257	EZR-AS1	50.6301	-0.991987	0.365627	-2.71312	0.00666538	0.058436
ENSG00000276663.1	NA	ENSG00000276663	214.247	-0.751735	0.277114	-2.71273	0.00667322	0.058436
ENSG00000260160.1	NA	ENSG00000260160	39.3609	1.12542	0.414943	2.71222	0.00668341	0.0584458
ENSG00000267291.1	105372397	MAP4K1-AS1	17.3144	1.46512	0.540391	2.71123	0.00670341
ENSG00000287237.1	NA	ENSG00000287237	15.0953	1.395	0.514733	2.71014	0.00672554
ENSG00000289904.1	NA	ENSG00000289904	101.929	-0.712316	0.26285	-2.70998	0.0067288	0.058763
ENSG00000261002.5	NA	VPS39-DT	88.2575	-0.746566	0.275895	-2.70598	0.00681026	0.0593881
ENSG00000231194.1	NA	FARP1-AS1	95.5908	-0.783455	0.289572	-2.70557	0.00681881	0.0593881
ENSG00000243960.1	NA	ENSG00000243960	447.701	0.576836	0.213328	2.70399	0.00685129	0.0595905
ENSG00000289367.2	NA	ENSG00000289367	4.73155	2.96521	1.09944	2.69703	0.00699618
ENSG00000235886.1	NA	ENSG00000235886	2.95835	-4.87549	1.80832	-2.69614	0.00701475
ENSG00000228801.8	NA	PCMTD1-DT	353.033	0.550329	0.204264	2.6942	0.00705583	0.0612868
ENSG00000254966.1	NA	IGSF22-AS1	63.5143	-0.851552	0.316169	-2.69335	0.00707383	0.0613605
ENSG00000229851.1	100506356	ARSD-AS1	208.539	-0.679563	0.252438	-2.692	0.00710255	0.0615268
ENSG00000268734.1	NA	ENSG00000268734	8.39079	2.08349	0.774893	2.68875	0.00717201
ENSG00000261872.1	NA	ENSG00000261872	296.025	-0.600112	0.223233	-2.68827	0.00718227	0.062031
ENSG00000230046.1	NA	BIRC6-AS1	42.2643	-0.957462	0.356172	-2.6882	0.00718377	0.062031
ENSG00000246283.2	NA	TTBK2-AS1	598.472	-0.545966	0.203117	-2.68793	0.00718962	0.062031
ENSG00000249348.2	100885776	UGDH-AS1	239.436	0.560927	0.208774	2.68677	0.00721467	0.0620954
ENSG00000258232.2	NA	ENSG00000258232	1568.69	-0.577555	0.214969	-2.68669	0.00721637	0.0620954
ENSG00000278922.1	NA	ENSG00000278922	100.025	-0.727707	0.271174	-2.68354	0.00728469	0.0625998
ENSG00000246695.9	NA	RASSF8-AS1	382.004	-0.488471	0.182105	-2.68236	0.00731051	0.062738
ENSG00000207751.4	NA	ENSG00000207751	178.115	-0.552	0.206129	-2.67793	0.00740783	0.0634887
ENSG00000228237.5	100130197	EFCAB14-AS1	164.649	-0.615366	0.230044	-2.67499	0.0074732	0.0639638
ENSG00000229190.1	NA	ENSG00000229190	24.0744	-1.24862	0.466897	-2.6743	0.00748855	0.0640102
ENSG00000289689.1	NA	ENSG00000289689	105.368	-0.641015	0.239796	-2.67317	0.00751379	0.0640807
ENSG00000290199.1	NA	ENSG00000290199	297.209	-0.506241	0.189388	-2.67304	0.00751668	0.0640807
ENSG00000285938.1	122526776	ENSG00000285938	12.9569	1.46636	0.548606	2.67288	0.00752042
ENSG00000226648.2	101927117	PLCG1-AS1	904.528	-0.565656	0.211984	-2.6684	0.00762146	0.0648881
ENSG00000280107.1	NA	ENSG00000280107	72.7598	0.733626	0.275065	2.6671	0.00765083	0.0650522
ENSG00000278330.1	NA	ENSG00000278330	50.1268	0.907271	0.340274	2.6663	0.00766918	0.0650782
ENSG00000277873.1	NA	ENSG00000277873	86.8633	-0.80491	0.301907	-2.66608	0.00767407	0.0650782
ENSG00000279288.1	NA	ENSG00000279288	19.673	1.35106	0.507258	2.66345	0.00773441	0.0654985
ENSG00000253174.2	NA	ENSG00000253174	78.2241	-0.818267	0.307325	-2.66254	0.00775522	0.0654985
ENSG00000289728.1	NA	ENSG00000289728	30.479	1.1932	0.448169	2.66238	0.00775894	0.0654985
ENSG00000266929.1	NA	ENSG00000266929	110.682	-0.668196	0.250999	-2.66215	0.00776429	0.0654985
ENSG00000279006.1	NA	ENSG00000279006	67.0555	-0.772702	0.29035	-2.66128	0.00778451	0.0655832
ENSG00000175147.13	200197	TMEM51-AS1	368.969	-0.413448	0.155398	-2.66057	0.00780096	0.065636
ENSG00000287809.1	NA	ENSG00000287809	52.1313	-0.899284	0.338089	-2.6599	0.00781632	0.0656795
ENSG00000234793.1	NA	ENSG00000234793	81.4943	-0.80665	0.303364	-2.65902	0.00783684	0.0657662
ENSG00000255311.5	NA	DLG2-AS2	7.16099	2.06327	0.776169	2.65827	0.00785423
ENSG00000291101.1	NA	ENSG00000291101	48.8622	-0.872982	0.328417	-2.65815	0.00785704	0.0657797
ENSG00000285970.1	NA	ENSG00000285970	56.9417	-0.87036	0.32744	-2.65807	0.00785886	0.0657797
ENSG00000287180.1	NA	ENSG00000287180	24.4536	1.1036	0.415332	2.65715	0.00788035	0.065815
ENSG00000256879.1	NA	PDE3A-AS1	37.7474	-1.23457	0.464646	-2.65702	0.0078835	0.065815
ENSG00000279465.1	NA	ENSG00000279465	26.4798	1.14051	0.429511	2.65538	0.00792186	0.0660055
ENSG00000289499.2	NA	ENSG00000289499	40.9566	0.910388	0.342873	2.65517	0.0079268	0.0660055
ENSG00000277855.1	NA	ENSG00000277855	20.2191	-1.33376	0.502668	-2.65336	0.00796956	0.0662759
ENSG00000264734.1	124903955	ENSG00000264734	72.7036	-0.800021	0.301662	-2.65205	0.00800057	0.066448
ENSG00000272240.1	NA	ENSG00000272240	118.493	0.66755	0.251818	2.65093	0.00802715	0.066583
ENSG00000261136.1	105370941	ENSG00000261136	169.254	0.606821	0.229022	2.64962	0.00805833	0.0667557
ENSG00000286379.1	NA	ENSG00000286379	158.391	0.720643	0.272127	2.64819	0.00809243	0.0669521
ENSG00000293471.1	NA	ENSG00000293471	20.6172	1.17986	0.44568	2.64732	0.00811316	0.0669772
ENSG00000254485.5	NA	ENSG00000254485	80.8739	-0.750708	0.283586	-2.6472	0.00811625	0.0669772
ENSG00000261845.2	NA	ENSG00000261845	511.997	-0.579408	0.219109	-2.64439	0.0081839	0.0674492
ENSG00000229582.3	NA	PBX3-DT	23.5112	1.16454	0.44059	2.64314	0.00821405	0.0676112
ENSG00000227704.3	NA	ENSG00000227704	89.9346	0.671664	0.254679	2.63729	0.00835707	0.0687007
ENSG00000276704.1	NA	ENSG00000276704	11.9868	-2.27174	0.862434	-2.6341	0.0084361
ENSG00000184608.9	83656	FAM167A-AS1	20.6986	-1.29036	0.490027	-2.63324	0.00845753	0.0694379
ENSG00000259670.1	NA	ENSG00000259670	17.3636	-1.56307	0.593776	-2.63243	0.0084777
ENSG00000241357.1	NA	ENSG00000241357	445.791	0.565926	0.214991	2.63232	0.00848035	0.0695367
ENSG00000204792.2	102724515	LINC01291	164.55	0.57329	0.217968	2.63016	0.00853445	0.0698914
ENSG00000249532.6	109864269	MIR302CHG	598.6	0.533861	0.203033	2.62943	0.00855274	0.0699209
ENSG00000240731.1	NA	ENSG00000240731	134.553	-0.666543	0.25352	-2.62915	0.00855975	0.0699209
ENSG00000224883.1	NA	ENSG00000224883	15.4327	-1.82699	0.695202	-2.628	0.00858884
ENSG00000258325.2	283440	ITFG2-AS1	25.6032	-1.09917	0.418636	-2.6256	0.00864951	0.0705647
ENSG00000259827.1	NA	ENSG00000259827	68.3479	-0.830294	0.31743	-2.61568	0.00890512	0.0725581
ENSG00000229047.1	NA	ENSG00000229047	4.14438	3.58735	1.37188	2.61491	0.00892518
ENSG00000279059.1	NA	ENSG00000279059	546.736	0.444384	0.170025	2.61364	0.00895822	0.0728987
ENSG00000224848.4	NA	ENSG00000224848	72.6983	0.737263	0.28226	2.612	0.00900143	0.0731036
ENSG00000287315.1	101927401	ENSG00000287315	208.233	-0.513121	0.196461	-2.61182	0.00900609	0.0731036
ENSG00000258924.4	NA	ENSG00000258924	297.434	-0.576924	0.220961	-2.61098	0.00902833	0.0731919
ENSG00000288528.1	NA	ENSG00000288528	6.66194	2.22095	0.850737	2.61061	0.00903798
ENSG00000261359.2	100652740	PYCARD-AS1	17.5956	1.44204	0.552467	2.61019	0.00904928
ENSG00000260296.1	NA	ENSG00000260296	37.7836	-0.935552	0.358424	-2.61019	0.00904932	0.07327
ENSG00000256569.1	NA	ENSG00000256569	356.644	-0.544368	0.208636	-2.60917	0.00907621	0.0733035
ENSG00000285732.1	NA	ENSG00000285732	39.9125	0.896837	0.343725	2.60917	0.00907622	0.0733035
ENSG00000258471.2	101929718	ENSG00000258471	296.679	-0.485782	0.186265	-2.60801	0.00910703	0.0733708
ENSG00000271554.1	NA	ENSG00000271554	95.6052	-0.713619	0.273627	-2.608	0.00910731	0.0733708
ENSG00000267074.1	NA	ENSG00000267074	8.0159	1.93055	0.740664	2.60651	0.00914714
ENSG00000224855.5	100873941	OPA1-AS1	71.9396	-0.798137	0.306285	-2.60587	0.00916421	0.073737
ENSG00000228606.4	100287049	DCAF8-DT	318.781	-0.508019	0.195095	-2.60395	0.00921557	0.0740578
ENSG00000277504.1	NA	ENSG00000277504	47.0762	-0.88308	0.339453	-2.60148	0.00928214	0.0744998
ENSG00000289637.1	NA	ENSG00000289637	13.881	-1.74195	0.669751	-2.60089	0.00929831
ENSG00000226122.1	100129427	DDC-AS1	182.395	-0.559402	0.215092	-2.60076	0.00930177	0.0745645
ENSG00000225572.1	100506413	DOCK4-AS1	67.7386	0.82124	0.315833	2.60024	0.00931597	0.0745856
ENSG00000248858.7	441369	FLJ46284	64.3346	0.760979	0.293312	2.59444	0.00947454	0.075761
ENSG00000241409.1	NA	ENSG00000241409	51.0013	-0.837074	0.322894	-2.59241	0.00953049	0.076114
ENSG00000281912.1	400752	LINC01144	45.5275	0.859722	0.331706	2.59182	0.00954705	0.0761519
ENSG00000291063.1	107984974	ENSG00000291063	2434.31	0.483667	0.186773	2.5896	0.00960883	0.0764708
ENSG00000268309.1	NA	ENSG00000268309	205.276	-0.702064	0.271117	-2.58953	0.00961076	0.0764708
ENSG00000279691.1	NA	ENSG00000279691	6.85488	-3.10885	1.2007	-2.5892	0.00961988
ENSG00000256315.1	105369507	CADM1-AS1	60.3074	0.942744	0.36422	2.58839	0.00964246	0.0766284
ENSG00000288597.1	NA	ENSG00000288597	109.762	0.648091	0.250773	2.58437	0.00975561	0.0773107
ENSG00000272324.5	NA	DAP-DT	181.16	-0.820351	0.317442	-2.58425	0.00975904	0.0773107
ENSG00000280120.1	NA	ENSG00000280120	111.204	-0.695388	0.269126	-2.58387	0.00976975	0.0773107
ENSG00000286832.1	NA	ENSG00000286832	4.68041	2.96751	1.14874	2.58327	0.00978684
ENSG00000263004.3	NA	AKAP1-DT	23.6528	-1.21005	0.468449	-2.58309	0.00979203	0.0773107
ENSG00000272849.1	NA	ENSG00000272849	201.233	0.583907	0.226062	2.58296	0.0097958	0.0773107
ENSG00000250012.2	105374085	SLC41A3-AS1	24.5272	1.14883	0.4448	2.5828	0.00980029	0.0773107
ENSG00000261243.1	NA	ENSG00000261243	56.2574	-0.929279	0.360095	-2.58065	0.00986147	0.0776146
ENSG00000237259.1	NA	ZNF133-AS1	22.2492	-1.2846	0.497791	-2.5806	0.00986302	0.0776146
ENSG00000242628.6	NA	ENSG00000242628	153.446	-0.588668	0.22815	-2.58018	0.00987494	0.0776146
ENSG00000268996.3	100289341	MAN1B1-DT	50.4153	-0.847254	0.328445	-2.57959	0.00989184	0.0776528
ENSG00000290450.1	NA	ENSG00000290450	403.466	-0.529528	0.205331	-2.5789	0.00991161	0.0777133
ENSG00000263345.1	NA	SGSM2-AS1	383.373	-0.479522	0.185989	-2.57823	0.00993083	0.0777693
ENSG00000287562.1	NA	ENSG00000287562	260.58	0.496295	0.192831	2.57373	0.0100608	0.0786919
ENSG00000260350.1	NA	ENSG00000260350	194.454	-0.560902	0.218048	-2.57237	0.0101004	0.0789053
ENSG00000293426.1	NA	SEC1P	61.3818	-0.859729	0.334368	-2.57121	0.0101344	0.0790757
ENSG00000232998.3	NA	VPS13A-AS1	67.4262	-0.845325	0.328823	-2.57076	0.0101477	0.0790833
ENSG00000229512.1	NA	ENSG00000229512	12.6046	-1.83134	0.712723	-2.5695	0.0101844
ENSG00000254141.1	NA	ENSG00000254141	2.64982	-4.75988	1.85416	-2.56714	0.0102541
ENSG00000256116.1	NA	ENSG00000256116	243.236	-0.549271	0.214119	-2.56526	0.0103097	0.0802489
ENSG00000266994.1	NA	ENSG00000266994	56.3191	-0.846206	0.329925	-2.56485	0.0103222	0.080249
ENSG00000279331.1	55472	RBM12B-AS1	65.922	-0.784324	0.305955	-2.56353	0.0103615	0.0803662
ENSG00000255521.3	100507144	CD44-DT	21.9653	1.25869	0.491054	2.56325	0.0103697	0.0803662
ENSG00000293360.1	NA	ABCA11P	161.306	-0.56765	0.221477	-2.56302	0.0103767	0.0803662
ENSG00000277283.2	NA	RAB35-AS1	137.616	0.583113	0.227541	2.56267	0.0103871	0.0803662
ENSG00000235426.2	NA	ENSG00000235426	120.312	-0.740319	0.289275	-2.55922	0.0104908	0.0810709
ENSG00000290846.1	107985911	ENSG00000290846	240.998	-0.466984	0.182505	-2.55874	0.0105052	0.0810852
ENSG00000260793.4	101926967	ATXN7L3-AS1	131.489	0.616999	0.241174	2.55832	0.0105179	0.081086
ENSG00000286913.1	NA	ENSG00000286913	4.78265	2.59148	1.01335	2.55734	0.0105475
ENSG00000265750.1	NA	ENSG00000265750	426.065	0.550462	0.215252	2.55729	0.0105491	0.0811809
ENSG00000286153.2	NA	RUNX1-AS1	59.1492	0.814413	0.318568	2.55648	0.0105736	0.0811809
ENSG00000259488.2	NA	DUT-AS1	223.578	-0.508145	0.198773	-2.5564	0.0105761	0.0811809
ENSG00000203706.9	NA	SERTAD4-AS1	80.4545	-0.724811	0.283544	-2.55625	0.0105806	0.0811809
ENSG00000289613.1	NA	ENSG00000289613	452.329	-0.514943	0.201477	-2.55584	0.0105932	0.0811812
ENSG00000260051.1	NA	ENSG00000260051	151.227	-0.625726	0.244868	-2.55536	0.0106077	0.0811956
ENSG00000272180.1	NA	ENSG00000272180	30.3106	0.98404	0.385354	2.5536	0.0106616	0.0815111
ENSG00000285338.1	NA	ENSG00000285338	2601.39	0.460094	0.180278	2.55213	0.0107067	0.0817588
ENSG00000233452.9	729178	STXBP5-AS1	117.137	-0.580192	0.227464	-2.55069	0.0107508	0.081999
ENSG00000271670.1	NA	ENSG00000271670	25.8783	-1.20389	0.472257	-2.54923	0.0107961	0.0821587
ENSG00000258745.1	NA	ENSG00000258745	153.935	-0.668829	0.262369	-2.54919	0.0107973	0.0821587
ENSG00000291206.1	729156	GTF2IRD1P1	419.1	-0.565106	0.221785	-2.548	0.0108344	0.0823439
ENSG00000289917.1	NA	ENSG00000289917	4.31991	3.1085	1.22058	2.54674	0.0108734
ENSG00000280184.2	NA	ENSG00000280184	62.0552	-0.785079	0.308303	-2.54645	0.0108824	0.0826111
ENSG00000288066.1	NA	ENSG00000288066	267.322	-0.591985	0.232515	-2.546	0.0108965	0.0826209
ENSG00000279762.3	NA	ENSG00000279762	125.073	-0.684183	0.268945	-2.54395	0.0109606	0.0829023
ENSG00000255182.2	NA	ENSG00000255182	776.637	-0.442608	0.173995	-2.5438	0.0109652	0.0829023
ENSG00000225822.4	NA	UBXN7-AS1	126.729	-0.690859	0.271609	-2.54358	0.0109722	0.0829023
ENSG00000293499.1	NA	ENSG00000293499	80.5169	0.673946	0.265085	2.54237	0.0110103	0.0830364
ENSG00000267755.1	NA	ENSG00000267755	86.5002	-0.784314	0.308518	-2.5422	0.0110157	0.0830364
ENSG00000258964.1	NA	ENSG00000258964	591.197	-0.557115	0.219199	-2.5416	0.0110347	0.0830825
ENSG00000248774.1	NA	ENSG00000248774	390.129	0.528234	0.207945	2.54026	0.0110769	0.0833032
ENSG00000281103.4	100506776	TRG-AS1	36.6638	1.18675	0.467585	2.53804	0.0111477	0.0837059
ENSG00000255441.1	NA	SIGLEC10-AS1	24.5961	1.21311	0.478022	2.53776	0.0111565	0.0837059
ENSG00000177369.11	124871	FLJ40194	559.406	-0.520429	0.205208	-2.53611	0.0112092	0.0839384
ENSG00000275888.1	NA	ENSG00000275888	679.58	-0.489048	0.192897	-2.53528	0.0112357	0.0839384
ENSG00000269954.2	NA	ENSG00000269954	138.934	-0.567804	0.223977	-2.5351	0.0112416	0.0839384
ENSG00000272100.1	NA	ENSG00000272100	58.6512	-0.819434	0.323277	-2.53478	0.0112519	0.0839384
ENSG00000281376.1	103021294	ABALON	286.651	-0.593532	0.234163	-2.5347	0.0112544	0.0839384
ENSG00000287126.1	124907726	ENSG00000287126	172.421	-0.560538	0.221176	-2.53435	0.0112656	0.0839384
ENSG00000286485.1	NA	ENSG00000286485	87.4158	-0.791248	0.312467	-2.53226	0.0113331	0.0842741
ENSG00000262429.1	NA	ENSG00000262429	188.049	-0.62197	0.245637	-2.53206	0.0113393	0.0842741
ENSG00000236662.1	NA	ENSG00000236662	204.692	0.494788	0.195434	2.53174	0.0113499	0.0842741
ENSG00000287195.1	NA	ENSG00000287195	17.586	1.24059	0.490297	2.53028	0.0113973
ENSG00000229401.1	106660610	MIR5689HG	2.02239	4.35113	1.72003	2.52968	0.0114165
ENSG00000290687.1	729288	ZNF286B	384.352	-0.478703	0.189256	-2.52939	0.011426	0.0847416
ENSG00000293505.1	NA	GNRHR2	290.555	-0.552318	0.218482	-2.52798	0.0114722	0.08496
ENSG00000291272.1	NA	ENSG00000291272	52.0646	-0.84289	0.333463	-2.52768	0.0114818	0.08496
ENSG00000258035.2	124902988	ENSG00000258035	18.7798	1.44082	0.570026	2.52764	0.0114832
ENSG00000286503.1	NA	ENSG00000286503	27.9188	-1.09611	0.433952	-2.52589	0.0115405	0.0852968
ENSG00000225675.2	105378732	LRP8-DT	10.3325	-1.84952	0.732385	-2.52533	0.0115589
ENSG00000291197.1	NA	ENSG00000291197	2.16315	-4.87063	1.92879	-2.52522	0.0115625
ENSG00000261159.1	NA	ENSG00000261159	41.4967	0.851787	0.337328	2.5251	0.0115666	0.0853913
ENSG00000285926.1	NA	ENSG00000285926	427.412	0.472713	0.187287	2.524	0.0116028	0.0855605
ENSG00000290577.1	NA	ENSG00000290577	14.1238	1.36839	0.542367	2.523	0.0116359
ENSG00000290912.1	100132101	HERC2P7	80.0471	-0.704589	0.279316	-2.52255	0.0116506	0.0858153
ENSG00000273149.1	NA	ENSG00000273149	7351.28	-0.54416	0.2161	-2.51809	0.0117992	0.0868106
ENSG00000249180.1	NA	ENSG00000249180	296.594	-0.615822	0.244652	-2.51713	0.0118314	0.0869483
ENSG00000231185.9	101926941	SPRY4-AS1	124.647	0.566029	0.224972	2.516	0.0118696	0.0871032
ENSG00000247934.4	NA	ENSG00000247934	174.549	0.552245	0.219519	2.5157	0.0118796	0.0871032
ENSG00000286312.1	NA	ENSG00000286312	87.2363	-0.732562	0.291254	-2.5152	0.0118963	0.0871272
ENSG00000251216.2	NA	ENSG00000251216	303.606	0.759453	0.302062	2.51423	0.0119294	0.0872702
ENSG00000266993.3	NA	ENSG00000266993	540.604	-0.484938	0.192925	-2.5136	0.0119504	0.0873249
ENSG00000269293.5	100129195	ZSCAN16-AS1	381.71	0.422571	0.168177	2.51266	0.0119823	0.0874589
ENSG00000267783.3	NA	ENSG00000267783	14.5082	-1.67151	0.665413	-2.51199	0.0120054
ENSG00000249304.1	NA	ENSG00000249304	23.7473	1.26347	0.502995	2.5119	0.0120083	0.0875491
ENSG00000270820.8	NA	USP34-DT	1339.43	-0.483073	0.192417	-2.51056	0.0120541	0.0876712
ENSG00000267125.2	NA	ENSG00000267125	149.834	-0.679641	0.27072	-2.51049	0.0120563	0.0876712
ENSG00000273619.2	NA	RPS21-DT	78.6572	-0.704019	0.280462	-2.51021	0.0120658	0.0876712
ENSG00000249740.4	101926904	OSMR-DT	48.145	0.787683	0.313907	2.50929	0.0120974	0.0878017
ENSG00000273184.1	NA	ENSG00000273184	475.644	-0.521858	0.208132	-2.50734	0.0121643	0.0881878
ENSG00000255649.2	101928317	ENSG00000255649	14.7838	1.6991	0.678111	2.50564	0.0122229
ENSG00000226167.1	100287722	AP4B1-AS1	144.368	0.551898	0.220493	2.50302	0.0123139	0.0891721
ENSG00000269487.1	NA	ENSG00000269487	111.774	-0.705017	0.281735	-2.50241	0.0123351	0.0892253
ENSG00000215023.2	NA	ENSG00000215023	19.9393	1.17085	0.468045	2.50158	0.0123639	0.0892656
ENSG00000285280.2	NA	ENSG00000285280	65.3589	0.723243	0.289129	2.50146	0.0123684	0.0892656
ENSG00000253364.2	NA	COPDA1	6.82336	1.9199	0.767567	2.50129	0.0123743
ENSG00000248980.1	NA	SPCS3-AS1	140.809	-0.719099	0.287529	-2.50096	0.0123857	0.0892869
ENSG00000275902.1	NA	ENSG00000275902	73.7628	-0.741784	0.296679	-2.50029	0.0124091	0.0892869
ENSG00000260398.1	NA	ENSG00000260398	181.103	0.56127	0.224492	2.50018	0.0124129	0.0892869
ENSG00000267746.1	NA	ENSG00000267746	18.5935	-1.30892	0.523536	-2.50015	0.0124142
ENSG00000293429.1	NA	ENSG00000293429	1296.95	0.443475	0.177467	2.49892	0.0124574	0.0895072
ENSG00000269621.1	NA	ENSG00000269621	157.559	-0.66014	0.264247	-2.49819	0.0124828	0.0895896
ENSG00000264769.1	NA	MAFG-AS1	100.632	-0.805753	0.322735	-2.49664	0.0125377	0.0898836
ENSG00000272788.1	NA	ENSG00000272788	16.4019	-1.71891	0.688852	-2.49532	0.0125843
ENSG00000287255.3	101929667	ENSG00000287255	6.89393	2.32952	0.933901	2.4944	0.0126171
ENSG00000287330.1	NA	ENSG00000287330	16.3521	1.37488	0.55123	2.4942	0.0126242
ENSG00000227946.3	NA	INO80D-AS1	114.868	-0.730317	0.292896	-2.49343	0.0126514	0.0905473
ENSG00000290415.1	106480334	ENSG00000290415	217.152	-0.558964	0.224192	-2.49324	0.0126584	0.0905473
ENSG00000260618.1	NA	ENSG00000260618	195.051	-0.512437	0.205592	-2.4925	0.0126847	0.0906353
ENSG00000286787.3	NA	ENSG00000286787	65.8553	0.738904	0.296616	2.49111	0.0127343	0.090881
ENSG00000279035.1	NA	ENSG00000279035	224.426	-0.589085	0.236509	-2.49075	0.0127473	0.090881
ENSG00000285696.1	NA	ENSG00000285696	144.909	-0.603927	0.242868	-2.48665	0.0128951	0.0918333
ENSG00000232860.10	284649	SMG7-AS1	102.603	-0.661057	0.265947	-2.48567	0.0129308	0.0919859
ENSG00000254427.3	101928812	LINC02696	92.7835	0.597719	0.240623	2.48405	0.0129897	0.0923025
ENSG00000293427.1	NA	ENSG00000293427	916.067	-0.365656	0.147253	-2.48319	0.0130213	0.0924255
ENSG00000256100.1	NA	ENSG00000256100	872.277	-0.527416	0.212501	-2.48194	0.0130668	0.092646
ENSG00000262877.5	NA	ENSG00000262877	64.4804	-0.915723	0.369147	-2.48065	0.0131145	0.0928822
ENSG00000273212.1	NA	ENSG00000273212	255.227	-0.593267	0.239226	-2.47995	0.0131402	0.0929622
ENSG00000256341.1	NA	ENSG00000256341	35.6521	-1.06798	0.431059	-2.47758	0.0132278	0.0934791
ENSG00000257379.1	NA	ENSG00000257379	14092.9	-0.502046	0.202686	-2.47697	0.0132505	0.093537
ENSG00000267424.1	NA	ENSG00000267424	35.2984	-0.940882	0.380194	-2.47474	0.0133333	0.0940189
ENSG00000232162.1	NA	USP12-AS1	9.2488	-2.09245	0.846002	-2.47334	0.0133858
ENSG00000286550.1	NA	ENSG00000286550	40.4742	0.811776	0.328582	2.47054	0.013491	0.0950265
ENSG00000255443.1	NA	CD44-AS1	615.979	-0.647666	0.262512	-2.46718	0.013618	0.0957301
ENSG00000276131.1	NA	ENSG00000276131	48.2526	-0.881951	0.357492	-2.46705	0.013623	0.0957301
ENSG00000280088.1	NA	ENSG00000280088	219.683	0.539483	0.218722	2.46652	0.0136432	0.0957301
ENSG00000203441.2	106478991	LINC00449	32.8082	0.885779	0.359148	2.46634	0.0136503	0.0957301
ENSG00000261804.3	NA	ENSG00000261804	8.76027	1.89622	0.768909	2.46612	0.0136585
ENSG00000262370.7	NA	ENSG00000262370	15.0798	1.41199	0.573153	2.46355	0.0137569
ENSG00000237990.3	NA	CNTN4-AS1	30.8983	-1.12573	0.457121	-2.46264	0.0137918	0.0966174
ENSG00000267735.1	NA	ENSG00000267735	103.896	-0.703261	0.285804	-2.46064	0.0138689	0.0970524
ENSG00000289382.2	105375713	ENSG00000289382	38.2297	0.959825	0.390309	2.45914	0.0139269	0.0973523
ENSG00000293382.1	NA	GPR199P	162.133	0.532356	0.216515	2.45875	0.013942	0.0973524
ENSG00000287263.3	643977	ENSG00000287263	26.2132	1.13478	0.462072	2.45585	0.0140554	0.0980377
ENSG00000267248.5	100996660	ENSG00000267248	135.966	-0.521253	0.212379	-2.45435	0.0141139	0.0983399
ENSG00000228318.3	NA	ENSG00000228318	18.2127	1.36318	0.556379	2.4501	0.0142817
ENSG00000288942.1	NA	ENSG00000288942	17.651	-1.45925	0.595832	-2.4491	0.0143213
ENSG00000236364.4	NA	ENSG00000236364	296.033	-0.544964	0.222523	-2.44902	0.0143247	0.0996271
ENSG00000272661.1	NA	ENSG00000272661	597.222	0.433806	0.177144	2.44889	0.0143296	0.0996271
ENSG00000289268.1	NA	ENSG00000289268	280.219	0.501651	0.204898	2.4483	0.0143532	0.0996838
ENSG00000290896.1	NA	ENSG00000290896	42.8132	0.817286	0.333908	2.44764	0.0143795	0.0996982
ENSG00000225361.4	100506599	PPP1R26-AS1	146.29	-0.595493	0.243309	-2.44747	0.0143862	0.0996982
ENSG00000266957.1	NA	ENSG00000266957	14.6953	-1.52127	0.622098	-2.44539	0.0144697
ENSG00000259322.1	NA	ENSG00000259322	20.6963	-1.37113	0.560925	-2.44441	0.0145087	0.10039
ENSG00000286061.1	100750325	RCAN3AS	61.3237	-0.799684	0.327176	-2.4442	0.0145172	0.10039
ENSG00000272510.1	NA	ENSG00000272510	195.456	0.555444	0.227396	2.44263	0.0145809	0.100722
ENSG00000226091.7	389634	LINC00937	30.3361	1.09579	0.448895	2.44109	0.0146431	0.101044
ENSG00000237027.1	NA	ENSG00000237027	21.361	-1.28065	0.524865	-2.43996	0.0146887	0.10125
ENSG00000274922.3	NA	ENSG00000274922	39.7214	0.886502	0.364028	2.43526	0.0148811	0.102467
ENSG00000229996.1	NA	ENSG00000229996	2.23211	3.9906	1.63946	2.43409	0.0149292
ENSG00000266289.1	NA	LINC02933	29.8175	1.11629	0.458734	2.43342	0.0149569	0.102787
ENSG00000237705.1	NA	ENSG00000237705	249.721	-0.540457	0.222103	-2.43336	0.0149595	0.102787
ENSG00000224093.7	NA	BCAR3-AS1	96.4965	-0.629369	0.258685	-2.43295	0.0149762	0.102792
ENSG00000271828.1	NA	ENSG00000271828	117.765	-0.640654	0.263486	-2.43145	0.0150384	0.103103
ENSG00000281706.5	100507173	LINC01012	108.165	0.577167	0.237448	2.43071	0.0150691	0.103103
ENSG00000204261.9	100507463	PSMB8-AS1	209.664	0.682596	0.280849	2.43047	0.0150791	0.103103
ENSG00000224945.1	NA	ENSG00000224945	98.4106	0.641086	0.263787	2.43032	0.0150855	0.103103
ENSG00000279161.1	NA	ENSG00000279161	106.096	-0.607175	0.250013	-2.42857	0.0151583	0.103491
ENSG00000260412.1	NA	ENSG00000260412	900.261	-0.475473	0.195891	-2.42723	0.0152145	0.103764
ENSG00000222032.2	NA	ENSG00000222032	171.047	-0.731038	0.301255	-2.42664	0.0152392	0.103823
ENSG00000271086.7	100996569	NAMA	71.2108	0.707594	0.291646	2.42621	0.0152574	0.103837
ENSG00000288758.2	NA	ENSG00000288758	6.24243	2.13802	0.882122	2.42373	0.0153622
ENSG00000235236.1	NA	ENSG00000235236	129.88	-0.726993	0.300229	-2.42146	0.0154584	0.104984
ENSG00000264443.1	NA	NCMAP-DT	201.225	-0.53349	0.220318	-2.42146	0.0154585	0.104984
ENSG00000245904.6	NA	BTG1-DT	519.927	-0.594837	0.245753	-2.42046	0.0155007	0.105121
ENSG00000250379.1	NA	ENSG00000250379	253.362	-0.490339	0.202601	-2.42022	0.0155113	0.105121
ENSG00000287629.1	124906232	ENSG00000287629	203.911	0.5131	0.21206	2.4196	0.0155378	0.105171
ENSG00000251011.6	NA	TMEM108-AS1	122.032	0.767822	0.317376	2.41928	0.0155513	0.105171
ENSG00000279029.1	NA	ENSG00000279029	48.0652	1.08472	0.448484	2.41865	0.0155784	0.105244
ENSG00000233016.9	84973	SNHG7	1235.21	-0.441837	0.182724	-2.41806	0.0156033	0.105302
ENSG00000260500.1	NA	ENSG00000260500	73.3173	0.69208	0.286303	2.4173	0.0156361	0.105413
ENSG00000288804.1	NA	ENSG00000288804	13.3214	1.36801	0.566061	2.41672	0.0156612
ENSG00000262766.1	NA	ENSG00000262766	70.0692	0.748326	0.310028	2.41373	0.01579	0.106339
ENSG00000259115.1	NA	ENSG00000259115	207.879	-0.631711	0.261911	-2.41193	0.0158684	0.106755
ENSG00000287011.1	NA	ENSG00000287011	191.592	-0.468072	0.194113	-2.41134	0.0158941	0.106817
ENSG00000285886.1	124901671	ENSG00000285886	102.17	0.624557	0.259058	2.41088	0.0159142	0.106841
ENSG00000286347.1	NA	ENSG00000286347	59.1735	0.8611	0.357361	2.40961	0.0159696	0.107101
ENSG00000226332.2	NA	ENSG00000226332	134.517	-0.674483	0.280412	-2.40533	0.0161578	0.108251
ENSG00000256955.2	NA	ENSG00000256955	4.42387	-3.69573	1.53742	-2.40385	0.0162233
ENSG00000283662.1	NA	ENSG00000283662	64.8619	0.698069	0.290487	2.4031	0.0162569	0.108801
ENSG00000248724.6	348808	NPHP3-AS1	47.5583	-0.862527	0.359156	-2.40154	0.0163263	0.109153
ENSG00000269288.1	NA	ENSG00000269288	97.6387	0.641492	0.267207	2.40073	0.0163624	0.109281
ENSG00000289476.1	NA	ENSG00000289476	29.9037	-1.13485	0.472873	-2.3999	0.0163996	0.109326
ENSG00000229056.2	101927482	HECW2-AS1	38.0526	0.917804	0.382447	2.39982	0.0164031	0.109326
ENSG00000264007.1	NA	ENSG00000264007	26.9656	-1.02475	0.427422	-2.39752	0.0165066	0.1098
ENSG00000238221.1	NA	ENSG00000238221	141.394	-0.686318	0.286267	-2.39748	0.0165084	0.1098
ENSG00000231243.1	NA	ENSG00000231243	1.60134	4.44027	1.85348	2.39564	0.0165914
ENSG00000268530.6	105372430	ENSG00000268530	68.9447	-0.7582	0.316556	-2.39515	0.0166134	0.110385
ENSG00000275576.1	NA	ENSG00000275576	13.8393	-1.49653	0.62489	-2.39487	0.0166262
ENSG00000293242.1	NA	ENSG00000293242	62.7822	-0.878413	0.366957	-2.39378	0.0166759	0.110686
ENSG00000251022.6	100499177	THAP9-AS1	787.056	-0.465285	0.194613	-2.39082	0.0168107	0.111466
ENSG00000267270.8	100130522	PARD6G-AS1	278.743	-0.553946	0.231869	-2.38904	0.0168925	0.111689
ENSG00000268231.1	NA	ENSG00000268231	52.7687	-0.84168	0.352316	-2.38899	0.0168948	0.111689
ENSG00000291269.1	NA	ENSG00000291269	137.475	-0.559736	0.234302	-2.38895	0.0168964	0.111689
ENSG00000290032.1	NA	ENSG00000290032	1354.94	0.541938	0.227034	2.38704	0.0169848	0.112159
ENSG00000273747.1	NA	ENSG00000273747	197.582	-0.575327	0.241139	-2.38588	0.0170384	0.112342
ENSG00000288782.1	NA	ENSG00000288782	4.49555	2.51772	1.05541	2.38554	0.017054
ENSG00000269019.2	NA	HOMER3-AS1	30.2378	-0.998152	0.418421	-2.38552	0.0170548	0.112342
ENSG00000223901.2	NA	ENSG00000223901	219.615	-0.47957	0.201051	-2.38531	0.0170648	0.112342
ENSG00000291092.1	5387	PMS2P3	263.401	-0.492873	0.206664	-2.3849	0.017084	0.112353
ENSG00000228830.1	NA	ENSG00000228830	2093.2	-0.538701	0.225971	-2.38394	0.0171284	0.112531
ENSG00000276649.1	NA	ENSG00000276649	35.2607	0.82063	0.344365	2.38302	0.017171	0.112696
ENSG00000223770.5	101927356	CACNA2D1-AS1	82.6345	0.89422	0.375336	2.38245	0.0171978	0.112757
ENSG00000256632.3	NA	ENSG00000256632	158.476	-0.559631	0.234974	-2.38168	0.017234	0.112809
ENSG00000260236.2	NA	PTPN23-DT	77.7504	-0.674919	0.283397	-2.38153	0.0172408	0.112809
ENSG00000289138.1	NA	ENSG00000289138	91.2449	0.671423	0.281985	2.38106	0.0172628	0.112838
ENSG00000230699.2	NA	ENSG00000230699	75.1514	-0.737127	0.309815	-2.37925	0.017348	0.113276
ENSG00000289562.2	NA	ENSG00000289562	100.385	0.600617	0.252478	2.37889	0.0173649	0.113276
ENSG00000260948.1	NA	ENSG00000260948	31.4907	-0.938336	0.39457	-2.37812	0.0174011	0.113369
ENSG00000280227.1	NA	ENSG00000280227	85.825	-0.611463	0.257151	-2.37784	0.0174144	0.113369
ENSG00000245662.4	NA	LINC02211	332.338	-0.530258	0.223133	-2.37642	0.0174814	0.113691
ENSG00000290901.1	121676924	ENSG00000290901	169.868	0.511511	0.215385	2.37487	0.0175551	0.114055
ENSG00000279530.2	NA	ENSG00000279530	100.936	-0.638961	0.269361	-2.37213	0.0176857	0.114788
ENSG00000266599.1	NA	ENSG00000266599	3.1714	-4.09612	1.72711	-2.37166	0.0177082
ENSG00000278175.6	389741	GLIDR	379.273	-0.419864	0.17708	-2.37105	0.0177378	0.11501
ENSG00000278276.1	NA	ENSG00000278276	6.98514	1.919	0.809626	2.37023	0.0177772
ENSG00000289618.2	NA	ENSG00000289618	9.51018	1.79611	0.757807	2.37015	0.017781
ENSG00000258301.3	100506603	VASH1-AS1	277.251	-0.545587	0.230472	-2.36726	0.0179204	0.116077
ENSG00000268635.2	NA	ENSG00000268635	126.826	-0.620445	0.262147	-2.36678	0.0179434	0.11611
ENSG00000224648.1	NA	LINC01627	2.25187	-4.26938	1.80402	-2.36659	0.017953
ENSG00000259583.4	101927751	ALDH1A3-AS1	384.396	-0.405279	0.171351	-2.3652	0.0180203	0.116412
ENSG00000240143.1	NA	ENSG00000240143	21.7686	1.32895	0.561904	2.36508	0.0180263	0.116412
ENSG00000293442.1	NA	PRKY	28.0154	1.13188	0.478668	2.36465	0.0180471	0.11643
ENSG00000279807.1	NA	ENSG00000279807	13.6747	-1.4742	0.624035	-2.36237	0.0181586
ENSG00000188242.4	25845	SLC9A3-OT1	401.332	-0.498605	0.21113	-2.3616	0.0181962	0.117275
ENSG00000253263.1	NA	ENSG00000253263	32.9314	0.917962	0.388776	2.36116	0.0182179	0.117297
ENSG00000228172.5	NA	ENSG00000228172	1892.39	0.473377	0.200556	2.36032	0.0182591	0.117445
ENSG00000255458.9	105374419	SMIM14-DT	79.8123	0.670018	0.283951	2.35962	0.0182935	0.117549
ENSG00000228719.1	NA	ENSG00000228719	5.18633	2.48652	1.05418	2.35872	0.018338
ENSG00000229122.1	NA	AGBL5-IT1	36.3884	-0.987661	0.418754	-2.35857	0.0183455	0.117555
ENSG00000268061.6	NA	NAPA-AS1	236.18	-0.531317	0.225272	-2.35855	0.0183463	0.117555
ENSG00000248898.4	NA	PELO-AS1	58.535	-0.798658	0.33863	-2.3585	0.0183492	0.117555
ENSG00000254048.1	NA	ENSG00000254048	11.2059	1.59659	0.677073	2.35807	0.0183702
ENSG00000204588.5	440894	LINC01123	41.1693	0.788735	0.334562	2.35751	0.0183978	0.117658
ENSG00000272844.1	NA	ENSG00000272844	115.123	0.591158	0.250782	2.35726	0.0184106	0.117658
ENSG00000266872.1	NA	ENSG00000266872	68.7783	-0.714491	0.303127	-2.35707	0.01842	0.117658
ENSG00000251125.1	NA	ENSG00000251125	19.0643	1.1847	0.502998	2.35529	0.0185085
ENSG00000225936.2	105378500	SLC18A2-AS1	7.01725	1.94865	0.82769	2.35432	0.0185566
ENSG00000293477.1	NA	CRYZL2P	303.015	0.504247	0.214267	2.35336	0.0186046	0.118719
ENSG00000275582.1	NA	ENSG00000275582	175.405	0.486248	0.206683	2.35263	0.018641	0.118834
ENSG00000257702.5	151534	LBX2-AS1	47.809	0.743923	0.316339	2.35166	0.0186897	0.119027
ENSG00000245849.8	100505648	RAD51-AS1	320.589	0.577254	0.245508	2.35126	0.0187098	0.119037
ENSG00000268509.2	NA	ENSG00000268509	127.01	-0.639647	0.272351	-2.34862	0.0188434	0.119769
ENSG00000237943.8	439949	PRKCQ-AS1	62.4137	0.658461	0.280409	2.34821	0.0188637	0.11978
ENSG00000293192.1	NA	ENSG00000293192	92.6267	0.621882	0.265069	2.34611	0.0189704	0.120339
ENSG00000229766.7	NA	TMX4-AS1	392.419	0.485271	0.20694	2.34498	0.0190281	0.120581
ENSG00000234149.1	NA	ENSG00000234149	26.1258	-1.23444	0.5265	-2.34462	0.0190463	0.120581
ENSG00000287624.1	NA	ENSG00000287624	357.277	-0.448385	0.191269	-2.34426	0.0190648	0.120581
ENSG00000239203.1	NA	ENSG00000239203	8.51552	1.68709	0.719739	2.34403	0.0190767
ENSG00000213742.8	102724826	ZNF337-AS1	798.443	-0.395164	0.168626	-2.34343	0.0191075	0.120733
ENSG00000260400.1	NA	ENSG00000260400	229.133	-0.50954	0.217652	-2.34107	0.0192284	0.121378
ENSG00000231298.8	100216001	MANCR	12.2604	1.40952	0.602232	2.34049	0.0192586
ENSG00000243243.5	NA	ENSG00000243243	26.5872	1.0135	0.433546	2.33769	0.0194031	0.122361
ENSG00000223486.1	124905179	LINC03053	48.2036	-0.744166	0.318485	-2.33658	0.0194608	0.122539
ENSG00000232959.1	NA	KIFAP3-AS1	64.208	-0.827553	0.354197	-2.33642	0.0194694	0.122539
ENSG00000262714.1	NA	ENSG00000262714	7.75729	1.67874	0.718879	2.33522	0.019532
ENSG00000290763.1	255812	SDHAP1	360.428	-0.433122	0.18549	-2.33502	0.0195424	0.122837
ENSG00000223356.1	NA	ENSG00000223356	51.0203	-0.772393	0.33082	-2.33478	0.0195549	0.122837
ENSG00000233875.1	NA	ENSG00000233875	114.341	-0.535997	0.229639	-2.33409	0.0195912	0.122945
ENSG00000260669.2	NA	ENSG00000260669	323.176	-0.406038	0.173997	-2.33359	0.0196173	0.12299
ENSG00000213904.11	100996307	LIPE-AS1	169.733	-0.468955	0.201107	-2.33187	0.0197076	0.123436
ENSG00000254705.1	NA	ENSG00000254705	2.67008	2.90662	1.24668	2.3315	0.0197271
ENSG00000241720.2	NA	ENSG00000241720	52.4159	-0.809797	0.347424	-2.33086	0.0197608	0.123547
ENSG00000223745.8	NA	CCDC18-AS1	713.602	0.378654	0.162482	2.33044	0.0197829	0.123547
ENSG00000203930.13	286411	LINC00632	1981.31	0.382204	0.164054	2.32975	0.0198195	0.123547
ENSG00000247903.1	NA	ENSG00000247903	201.086	-0.470542	0.20198	-2.32964	0.0198252	0.123547
ENSG00000268858.2	112268269	ENSG00000268858	385.045	-0.449622	0.193016	-2.32946	0.0198348	0.123547
ENSG00000197734.10	283579	C14orf178	77.7118	-0.665226	0.285584	-2.32935	0.0198404	0.123547
ENSG00000260552.3	101927809	COSMOC	111.036	0.609614	0.261871	2.32792	0.0199163	0.1239
ENSG00000248399.1	NA	ENSG00000248399	16.0635	1.25301	0.538386	2.32734	0.0199473
ENSG00000249786.8	NA	EAF1-AS1	826.522	-0.504655	0.216884	-2.32684	0.0199738	0.124138
ENSG00000290675.1	NA	ENSG00000290675	2.70476	-4.19471	1.8028	-2.32678	0.0199772
ENSG00000270084.2	NA	GAS5-AS1	97.1284	-0.671091	0.288517	-2.326	0.0200187	0.124297
ENSG00000279861.1	NA	ENSG00000279861	574.402	-0.482327	0.207423	-2.32533	0.0200541	0.124397
ENSG00000231851.6	101927492	MRPS9-AS1	102.128	-0.66262	0.285038	-2.32467	0.0200894	0.124496
ENSG00000224138.1	NA	ENSG00000224138	27.9099	-1.18625	0.510409	-2.32412	0.020119	0.12456
ENSG00000225542.2	100874216	ZNF385D-AS1	3.42838	2.66686	1.14765	2.32375	0.020139
ENSG00000261468.1	NA	ENSG00000261468	32.9	0.873218	0.37581	2.32357	0.0201488	0.124625
ENSG00000259410.5	NA	ENSG00000259410	8.69202	-2.0162	0.867898	-2.32308	0.0201746
ENSG00000240211.1	NA	PPP1R35-AS1	38.0961	-0.906605	0.390259	-2.32308	0.0201747	0.124666
ENSG00000257222.1	NA	ENSG00000257222	55.5835	-0.738062	0.31796	-2.32124	0.0202738	0.125158
ENSG00000287513.1	NA	ENSG00000287513	9.36802	1.61735	0.696942	2.32063	0.0203068
ENSG00000225138.8	NA	SLC9A3-AS1	318.813	-0.414053	0.17847	-2.32002	0.0203397	0.125445
ENSG00000290874.1	1517	CTSLP2	11.7462	1.29742	0.559305	2.3197	0.020357
ENSG00000258422.6	NA	ENSG00000258422	12.2157	-1.45847	0.629088	-2.31839	0.0204281
ENSG00000255672.1	NA	ENSG00000255672	29.047	-1.01112	0.436261	-2.3177	0.0204657	0.126101
ENSG00000272918.1	NA	ENSG00000272918	618.136	0.418039	0.180448	2.31668	0.0205213	0.126323
ENSG00000289750.1	NA	ENSG00000289750	1107.09	-0.410396	0.177191	-2.31611	0.020552	0.126391
ENSG00000260107.1	NA	ENSG00000260107	316.425	-0.568127	0.245366	-2.31543	0.0205896	0.126425
ENSG00000288838.1	NA	ENSG00000288838	233.857	-0.446352	0.192784	-2.3153	0.0205967	0.126425
ENSG00000279712.1	NA	ENSG00000279712	47.787	0.72924	0.315078	2.31447	0.0206419	0.126576
ENSG00000260898.6	100287559	ADPGK-AS1	100.399	0.573925	0.248009	2.31413	0.0206607	0.126576
ENSG00000236536.2	NA	ENSG00000236536	87.596	-0.621825	0.26901	-2.31153	0.0208034	0.127329
ENSG00000265204.1	NA	ENSG00000265204	8.24945	1.77414	0.767595	2.31129	0.0208166
ENSG00000287643.1	NA	ENSG00000287643	117.836	-0.596706	0.258241	-2.31065	0.0208521	0.127417
ENSG00000287235.1	105376381	ENSG00000287235	7.30688	2.06428	0.89346	2.31043	0.0208642
ENSG00000258317.1	NA	ENSG00000258317	220.089	-0.529155	0.229034	-2.31037	0.0208676	0.127417
ENSG00000284825.1	NA	ENSG00000284825	6.23653	1.89318	0.819446	2.31032	0.0208705
ENSG00000234478.1	107985353	ACBD3-AS1	179.272	-0.571918	0.247562	-2.3102	0.020877	0.127417
ENSG00000233193.1	NA	ENSG00000233193	1.4681	4.22713	1.83009	2.3098	0.0208994
ENSG00000276278.1	NA	ENSG00000276278	99.3432	-0.624051	0.270244	-2.30921	0.0209319	0.127631
ENSG00000271270.8	100507032	TMCC1-DT	216.929	0.464332	0.201172	2.30813	0.020992	0.12782
ENSG00000278291.1	NA	ENSG00000278291	163.505	0.573576	0.248562	2.30758	0.0210225	0.12782
ENSG00000223751.2	NA	ENSG00000223751	227.205	0.427668	0.185343	2.30744	0.0210302	0.12782
ENSG00000271969.1	NA	ENSG00000271969	137.182	-0.651328	0.282299	-2.30723	0.0210422	0.12782
ENSG00000258651.1	105370458	SEC23A-AS1	12.7197	-1.69257	0.733679	-2.30696	0.0210573
ENSG00000254064.1	100507071	PIWIL2-DT	41.5596	-0.841087	0.364648	-2.30657	0.0210788	0.127922
ENSG00000267498.2	105372352	UQCRFS1-DT	5.93468	2.24037	0.972738	2.30316	0.02127
ENSG00000264577.1	NA	ENSG00000264577	5859.97	-0.460856	0.200117	-2.30293	0.0212828	0.129038
ENSG00000287926.1	NA	ENSG00000287926	3.83385	2.43428	1.05708	2.30284	0.0212878
ENSG00000288748.1	NA	ENSG00000288748	54.6674	-0.753069	0.327087	-2.30235	0.0213153	0.129114
ENSG00000274173.1	NA	LINC02967	2.78423	3.08981	1.34233	2.30182	0.0213451
ENSG00000287789.1	NA	ENSG00000287789	40.0399	0.957798	0.416473	2.29978	0.0214605	0.129859
ENSG00000290823.1	NA	ENSG00000290823	508.919	-0.429178	0.186643	-2.29946	0.0214787	0.129859
ENSG00000278206.1	NA	ENSG00000278206	177.738	-0.526636	0.22907	-2.29902	0.0215038	0.129889
ENSG00000275552.1	NA	ENSG00000275552	83.6785	0.670104	0.291586	2.29813	0.0215543	0.130073
ENSG00000293488.1	NA	CLECL1P	9.84522	1.45803	0.634752	2.297	0.0216187
ENSG00000291254.1	NA	ENSG00000291254	7.531	1.66407	0.724476	2.29692	0.0216232
ENSG00000235635.1	NA	ENSG00000235635	31.1938	-0.938101	0.408932	-2.29403	0.0217888	0.131365
ENSG00000283982.1	101929563	ENSG00000283982	40.6715	0.784422	0.342176	2.29245	0.0218795	0.131755
ENSG00000272084.1	NA	ENSG00000272084	438.879	-0.482686	0.210585	-2.29212	0.021899	0.131755
ENSG00000286899.1	NA	ENSG00000286899	42.3953	0.881218	0.384503	2.29184	0.0219149	0.131755
ENSG00000255503.1	NA	LINC02951	5.26202	-3.48869	1.52259	-2.29128	0.0219472
ENSG00000287765.1	NA	ENSG00000287765	753.358	-0.486035	0.212222	-2.29022	0.0220088	0.132197
ENSG00000279825.1	NA	ENSG00000279825	11.6431	1.33756	0.584572	2.28811	0.0221313
ENSG00000261659.2	NA	ENSG00000261659	753.228	0.410818	0.179546	2.28809	0.0221322	0.132814
ENSG00000228452.1	NA	C1orf50-AS1	24.4581	-1.03131	0.450923	-2.28711	0.0221895	0.132959
ENSG00000272129.1	NA	ENSG00000272129	42.7866	0.847789	0.370803	2.28636	0.0222333	0.132959
ENSG00000258378.1	NA	ENSG00000258378	55.0837	-0.892727	0.390505	-2.28609	0.0222492	0.132959
ENSG00000280376.1	NA	ENSG00000280376	21.7889	1.07981	0.472406	2.28577	0.0222678	0.132959
ENSG00000268565.1	NA	ENSG00000268565	87.6839	-0.632642	0.276783	-2.2857	0.0222719	0.132959
ENSG00000224957.7	101927215	LINC01266	74.712	0.620031	0.271282	2.28556	0.0222802	0.132959
ENSG00000203280.4	100128531	KIAA1671-AS1	12.4719	-1.70297	0.745139	-2.28544	0.0222873
ENSG00000223393.2	NA	ENSG00000223393	48.1035	-0.765341	0.33521	-2.28317	0.0224204	0.133672
ENSG00000236525.1	NA	ENSG00000236525	5.92738	1.96648	0.861649	2.28223	0.0224758
ENSG00000279330.1	NA	ENSG00000279330	10.405	1.45832	0.639001	2.28218	0.0224788
ENSG00000270179.1	NA	ENSG00000270179	15.2088	-1.46294	0.64103	-2.28218	0.0224789
ENSG00000254162.1	NA	ENSG00000254162	169.448	-0.59615	0.261296	-2.28151	0.0225181	0.134131
ENSG00000247271.9	729013	ZBED5-AS1	291.944	0.458374	0.201019	2.28026	0.0225925	0.13428
ENSG00000259579.1	NA	ENSG00000259579	3.30961	-4.20262	1.84309	-2.2802	0.0225956
ENSG00000279520.1	NA	ENSG00000279520	154.945	0.516262	0.226421	2.2801	0.0226019	0.13428
ENSG00000282907.1	NA	ENSG00000282907	351.447	-0.520228	0.228167	-2.28003	0.0226056	0.13428
ENSG00000273061.3	101929351	CDC37L1-DT	10.7407	-1.68984	0.741315	-2.27951	0.0226366
ENSG00000267131.1	101927855	ENSG00000267131	117.073	-0.609769	0.267663	-2.27812	0.0227192	0.13483
ENSG00000249373.2	NA	ENSG00000249373	5.13449	2.16251	0.949951	2.27644	0.0228196
ENSG00000238133.6	339751	MAP3K20-AS1	101.648	-0.672104	0.295269	-2.27624	0.0228316	0.13528
ENSG00000265168.1	NA	ENSG00000265168	75.9708	-0.753539	0.331059	-2.27615	0.0228371	0.13528
ENSG00000234688.3	NA	CACNG2-DT	7.49621	-2.19416	0.965054	-2.27362	0.022989
ENSG00000262777.1	NA	ENSG00000262777	33.8966	-0.996351	0.438271	-2.27337	0.0230041	0.136144
ENSG00000278769.1	NA	ENSG00000278769	142.177	-0.481387	0.211973	-2.27098	0.023148	0.136779
ENSG00000233296.2	NA	TMEM18-DT	92.9068	-0.617983	0.272133	-2.27089	0.0231538	0.136779
ENSG00000268896.1	NA	ENSG00000268896	72.8313	-0.641991	0.282789	-2.27022	0.0231944	0.136894
ENSG00000250240.6	NA	ENSG00000250240	323.157	-0.486518	0.21436	-2.26963	0.0232302	0.136979
ENSG00000283766.1	NA	ENSG00000283766	4.36059	-3.56721	1.57188	-2.2694	0.0232443
ENSG00000267580.1	NA	ENSG00000267580	17.5667	1.28559	0.566546	2.26918	0.0232576
ENSG00000287799.1	NA	ENSG00000287799	70.4522	-0.735177	0.32399	-2.26913	0.0232603	0.137032
ENSG00000254649.1	NA	ENSG00000254649	17.8101	-1.33105	0.586785	-2.26837	0.0233066
ENSG00000196204.12	441191	RNF216P1	977.277	-0.38494	0.169715	-2.26816	0.0233194	0.137254
ENSG00000274767.1	NA	ENSG00000274767	10.5427	1.5014	0.662636	2.2658	0.0234637
ENSG00000256268.3	NA	LINC02454	166.174	0.684806	0.302441	2.26426	0.0235579	0.138464
ENSG00000261019.1	NA	ENSG00000261019	78.2808	0.656949	0.290159	2.2641	0.0235678	0.138464
ENSG00000225489.9	NA	LINC02851	31.5087	0.958592	0.423532	2.26333	0.0236155	0.138618
ENSG00000279088.2	NA	ENSG00000279088	277.141	0.479061	0.211804	2.26182	0.0237086	0.138996
ENSG00000286977.1	NA	ENSG00000286977	115.932	0.691938	0.305953	2.26158	0.0237232	0.138996
ENSG00000232377.1	101928386	ENSG00000232377	13.5563	-1.42113	0.6285	-2.26114	0.0237508
ENSG00000203506.5	100873978	RBMS3-AS2	140.072	0.673899	0.298145	2.26031	0.0238022	0.139226
ENSG00000259623.1	NA	ENSG00000259623	678.203	-0.494632	0.218853	-2.26011	0.0238144	0.139226
ENSG00000226526.1	NA	ENSG00000226526	87.402	-0.743755	0.329109	-2.25991	0.0238271	0.139226
ENSG00000288845.1	NA	ENSG00000288845	6.92691	-2.67311	1.18291	-2.25977	0.0238355
ENSG00000290439.1	158160	HSD17B7P2	151.46	0.473278	0.20952	2.25886	0.023892	0.139478
ENSG00000288473.1	NA	ENSG00000288473	1398.12	-0.361297	0.160023	-2.25779	0.023959	0.139743
ENSG00000272078.1	NA	ENSG00000272078	120.072	-0.492954	0.218431	-2.25679	0.024021	0.139978
ENSG00000248332.6	101927917	TUB-AS1	18.4916	1.11084	0.492252	2.25664	0.0240306
ENSG00000255326.1	105369391	ENSG00000255326	28.9799	0.89203	0.395649	2.2546	0.0241586	0.140653
ENSG00000287095.1	NA	ENSG00000287095	12.9356	1.35964	0.603481	2.253	0.0242594
ENSG00000267198.1	NA	ENSG00000267198	119.787	-0.510378	0.226582	-2.25251	0.0242903	0.141292
ENSG00000269091.6	NA	ENSG00000269091	87.3038	-0.640689	0.284568	-2.25144	0.0243575	0.141555
ENSG00000260715.1	NA	ENSG00000260715	2.9009	-3.72352	1.65391	-2.25135	0.0243633
ENSG00000278341.1	NA	ENSG00000278341	31.8019	-0.945145	0.420356	-2.24844	0.0245482	0.142534
ENSG00000254964.1	NA	ENSG00000254964	26.4971	-0.986103	0.438836	-2.24709	0.0246344	0.142817
ENSG00000281005.2	283876	LINC00921	40.324	0.766529	0.341166	2.2468	0.0246531	0.142817
ENSG00000293320.1	NA	ENSG00000293320	1392.43	0.425603	0.18944	2.24664	0.0246633	0.142817
ENSG00000232519.2	NA	ENSG00000232519	22.15	-1.07144	0.477124	-2.24562	0.0247284	0.143042
ENSG00000290924.1	NA	ENSG00000290924	143.699	-0.501314	0.223269	-2.24533	0.0247467	0.143042
ENSG00000290594.1	NA	ENSG00000290594	4.71407	-3.45985	1.54129	-2.24478	0.0247824
ENSG00000234445.1	100874081	FGF14-AS1	57.6946	0.957282	0.426506	2.24448	0.0248017	0.143232
ENSG00000261757.1	NA	ENSG00000261757	20.3389	1.27668	0.569281	2.24262	0.0249213	0.143794
ENSG00000279605.1	NA	ENSG00000279605	608.403	-0.404089	0.180249	-2.24184	0.0249718	0.143908
ENSG00000236017.8	NA	ASMTL-AS1	47.0568	-0.7707	0.343866	-2.24128	0.025008	0.143908
ENSG00000292331.1	NA	ASMTL-AS1	47.0568	-0.7707	0.343866	-2.24128	0.025008	0.143908
ENSG00000268218.1	NA	ENSG00000268218	225.891	-0.463203	0.206789	-2.23998	0.0250925	0.144265
ENSG00000284830.1	101928718	ENSG00000284830	50.0397	0.728418	0.325385	2.23864	0.0251796	0.144637
ENSG00000236304.3	NA	ENSG00000236304	25.1187	1.0221	0.456957	2.23674	0.0253032	0.145217
ENSG00000275120.3	NA	ZSCAN2-AS1	50.871	-0.717293	0.320867	-2.23548	0.0253856	0.145561
ENSG00000288055.1	NA	ENSG00000288055	7.45344	1.81715	0.813013	2.23509	0.0254117
ENSG00000291234.1	NA	ENSG00000291234	80.1473	-0.620728	0.277858	-2.23397	0.0254847	0.145924
ENSG00000287834.1	NA	ENSG00000287834	8.63812	1.69491	0.758865	2.23348	0.0255176
ENSG00000286340.3	NA	ENSG00000286340	123.889	-0.600356	0.268817	-2.23333	0.0255273	0.145924
ENSG00000268471.6	54553	MIR4453HG	213.424	0.495396	0.221832	2.23321	0.0255351	0.145924
ENSG00000288806.2	NA	ENSG00000288806	149.424	-0.511949	0.22925	-2.23314	0.0255395	0.145924
ENSG00000254900.1	NA	ENSG00000254900	37.4002	0.792923	0.355148	2.23265	0.0255717	0.145978
ENSG00000233429.9	100506311	HOTAIRM1	14.6549	1.39289	0.624091	2.23186	0.025624
ENSG00000235897.1	100874214	TM4SF19-AS1	22.7603	1.0004	0.448331	2.23138	0.0256557	0.146328
ENSG00000279077.1	NA	ENSG00000279077	29.9565	-1.04668	0.469988	-2.22704	0.0259443	0.147844
ENSG00000260899.1	NA	ENSG00000260899	168.11	-0.501944	0.225463	-2.22628	0.0259954	0.147994
ENSG00000270919.1	NA	ENSG00000270919	117.324	-0.587857	0.264091	-2.22596	0.0260166	0.147994
ENSG00000223492.1	NA	ENSG00000223492	16.896	1.27415	0.572453	2.22577	0.0260298
ENSG00000263271.1	NA	ENSG00000263271	95.2686	-0.579001	0.260315	-2.22424	0.0261325	0.148444
ENSG00000289744.1	NA	ENSG00000289744	339.331	-0.52056	0.234054	-2.2241	0.0261418	0.148444
ENSG00000287792.1	NA	ENSG00000287792	5.33436	2.06412	0.92823	2.22371	0.0261678
ENSG00000267642.1	NA	ASXL3-DT	4.4416	-3.00195	1.35118	-2.22173	0.0263015
ENSG00000274964.1	NA	ENSG00000274964	159.183	0.598845	0.269542	2.22171	0.0263028	0.149101
ENSG00000293104.1	NA	ENSG00000293104	277.577	-0.425697	0.191635	-2.2214	0.0263239	0.149101
ENSG00000235481.4	101929688	UBE2R2-AS1	146.577	-0.479456	0.215922	-2.2205	0.0263849	0.149101
ENSG00000275964.2	NA	ENSG00000275964	109.118	-0.542785	0.244465	-2.2203	0.0263985	0.149101
ENSG00000268119.8	105372321	ENSG00000268119	284.283	-0.419006	0.188718	-2.22028	0.0264001	0.149101
ENSG00000291123.1	337875	H2BP1	279.324	-0.472586	0.212882	-2.21994	0.0264227	0.149101
ENSG00000233184.9	102606465	DPH5-DT	394.512	0.4092	0.184331	2.21992	0.0264243	0.149101
ENSG00000255856.2	NA	ENSG00000255856	43.9858	0.806918	0.363565	2.21946	0.0264556	0.149101
ENSG00000268205.1	NA	ENSG00000268205	1363.98	-0.431536	0.194446	-2.21931	0.0264657	0.149101
ENSG00000261654.1	NA	ENSG00000261654	155.3	-0.560279	0.252498	-2.21894	0.0264908	0.149112
ENSG00000254236.1	NA	ENSG00000254236	52.2729	-0.908521	0.409727	-2.21738	0.026597	0.149516
ENSG00000289472.1	NA	ENSG00000289472	20.5879	0.983398	0.443583	2.21694	0.0266271	0.149516
ENSG00000254827.7	5003	SLC22A18AS	71.3495	-0.644243	0.29061	-2.21687	0.0266321	0.149516
ENSG00000244161.1	105377105	FLNB-AS1	537.689	-0.425431	0.192007	-2.21571	0.0267116	0.149832
ENSG00000290728.1	NA	ENSG00000290728	811.091	-0.419528	0.189449	-2.21446	0.0267971	0.15018
ENSG00000225113.1	NA	ENSG00000225113	68.9933	-0.654207	0.295495	-2.21394	0.0268331	0.150252
ENSG00000231871.5	100873949	IPO9-AS1	764.966	-0.437364	0.197595	-2.21343	0.026868	0.150316
ENSG00000267216.1	108903150	ZNF8-ERVK3-1	481.677	-0.452449	0.204492	-2.21255	0.0269288	0.150526
ENSG00000248783.1	NA	ENSG00000248783	14.1606	1.28095	0.578995	2.21238	0.0269407
ENSG00000226067.7	NA	LINC00623	37.3577	0.824766	0.372994	2.21121	0.0270215	0.150913
ENSG00000280378.1	NA	ENSG00000280378	36.4572	0.905766	0.409775	2.2104	0.0270773	0.151094
ENSG00000270055.1	NA	ENSG00000270055	120.427	0.494364	0.223718	2.20977	0.0271215	0.151105
ENSG00000238010.1	NA	ENSG00000238010	2.15073	-4.40757	1.99463	-2.20972	0.0271249
ENSG00000181800.6	414196	CELF2-AS1	14.3589	1.35439	0.612931	2.20969	0.0271269
ENSG00000279207.1	NA	ENSG00000279207	731.907	-0.352547	0.159555	-2.20956	0.0271359	0.151105
ENSG00000287990.1	NA	ENSG00000287990	46.288	-0.765035	0.346296	-2.20919	0.0271613	0.151105
ENSG00000290382.1	642280	ZNF876P	79.9434	-0.577738	0.261536	-2.20902	0.027173	0.151105
ENSG00000255028.5	NA	ENSG00000255028	4.3479	-3.07832	1.39433	-2.20773	0.0272628
ENSG00000245059.2	NA	C16orf46-DT	15.2971	-1.37537	0.623211	-2.20691	0.0273201
ENSG00000283155.1	NA	ENSG00000283155	79.7952	-0.605857	0.274561	-2.20664	0.0273391	0.151852
ENSG00000238164.6	NA	TNFRSF14-AS1	40.4726	0.92398	0.418769	2.20642	0.0273545	0.151852
ENSG00000240535.8	NA	ENSG00000240535	24.9911	1.08077	0.490019	2.20556	0.0274145	0.152051
ENSG00000275741.1	NA	ENSG00000275741	40.8572	-0.94124	0.426821	-2.20523	0.0274376	0.152051
ENSG00000233589.1	NA	ENSG00000233589	109.249	-0.59029	0.267918	-2.20325	0.0275774	0.152694
ENSG00000259928.1	NA	ENSG00000259928	4.87178	-2.58735	1.17472	-2.20252	0.0276284
ENSG00000291090.1	284047	CCDC144BP	38.213	0.841898	0.382249	2.20248	0.0276311	0.15286
ENSG00000267791.1	NA	ENSG00000267791	14.9034	-1.32444	0.602306	-2.19895	0.0278815
ENSG00000287600.1	NA	ENSG00000287600	35.4961	-0.816286	0.371266	-2.19866	0.0279024	0.154229
ENSG00000289037.2	NA	LINC01530	29.3618	0.827943	0.376654	2.19816	0.027938	0.154256
ENSG00000258922.1	NA	ENSG00000258922	2.16783	-3.93429	1.78982	-2.19814	0.027939
ENSG00000271843.1	NA	ENSG00000271843	28.2201	-0.955169	0.434587	-2.19788	0.027958	0.154256
ENSG00000260391.2	NA	ENSG00000260391	113.295	0.52841	0.240451	2.19758	0.0279791	0.154256
ENSG00000279894.1	NA	ENSG00000279894	35.3296	-0.893885	0.40683	-2.1972	0.0280063	0.154258
ENSG00000291213.1	442524	DPY19L2P3	106.101	-0.561416	0.255549	-2.1969	0.0280274	0.154258
ENSG00000272851.1	NA	ENSG00000272851	187.622	0.575013	0.261842	2.19603	0.0280896	0.154469
ENSG00000270562.1	NA	FOXP1-DT	101.333	0.555598	0.253057	2.19554	0.0281247	0.15453
ENSG00000248540.3	283731	ENSG00000248540	94.1101	-0.627648	0.286105	-2.19377	0.0282522	0.155098
ENSG00000227432.1	NA	ASIC4-AS1	12.1987	-1.44081	0.657006	-2.19299	0.0283083
ENSG00000288974.2	105372564	ENSG00000288974	4.61037	2.19628	1.00179	2.19236	0.0283536
ENSG00000226207.1	NA	ENSG00000226207	3.61774	2.43197	1.10982	2.19131	0.0284291
ENSG00000254815.6	692247	LMNTD2-AS1	237.194	0.459799	0.209855	2.19104	0.0284492	0.155898
ENSG00000261373.1	100128881	VPS9D1-AS1	1192.49	0.336268	0.153488	2.19084	0.0284635	0.155898
ENSG00000272434.1	NA	ENSG00000272434	428.925	-0.510128	0.232856	-2.19074	0.0284704	0.155898
ENSG00000283355.1	NA	ENSG00000283355	47.4348	0.714749	0.326338	2.19021	0.0285088	0.155975
ENSG00000250902.1	104326058	SMAD1-AS1	354.906	0.474164	0.21656	2.18953	0.0285586	0.156115
ENSG00000225731.1	101928284	PDE9A-AS1	16.43	-1.18929	0.543395	-2.18863	0.0286234
ENSG00000262312.2	NA	ENSG00000262312	40.7821	-0.768277	0.35108	-2.18833	0.0286459	0.15646
ENSG00000259209.3	NA	ENSG00000259209	51.2077	-0.723192	0.330645	-2.18721	0.028727	0.15677
ENSG00000279469.1	NA	ENSG00000279469	18.6615	-1.17564	0.537646	-2.18664	0.0287691
ENSG00000241158.7	101929335	ADAMTS9-AS1	383.153	0.599101	0.274044	2.18615	0.0288046	0.15706
ENSG00000266445.1	NA	NARF-AS1	41.3146	0.767602	0.351232	2.18546	0.0288553	0.157186
ENSG00000273565.2	NA	ENSG00000273565	272.417	-0.550416	0.251936	-2.18475	0.0289072	0.157186
ENSG00000289915.1	NA	ENSG00000289915	35.6502	0.771416	0.353094	2.18473	0.0289087	0.157186
ENSG00000273196.1	NA	ENSG00000273196	8.54646	-2.06341	0.94455	-2.18454	0.0289222
ENSG00000225335.3	NA	ENSG00000225335	103.211	-0.594896	0.272361	-2.18422	0.0289459	0.157186
ENSG00000250592.1	NA	ENSG00000250592	5.68618	-3.24153	1.48409	-2.18419	0.0289485
ENSG00000224888.4	NA	ENSG00000224888	264.94	-0.54622	0.250081	-2.18417	0.0289496	0.157186
ENSG00000239407.5	NA	ENSG00000239407	174.896	-0.527658	0.241778	-2.1824	0.0290798	0.15776
ENSG00000290885.1	NA	ENSG00000290885	42.892	-0.816767	0.374399	-2.18154	0.0291434	0.157972
ENSG00000251613.4	NA	ENSG00000251613	7.76774	1.6678	0.76475	2.18084	0.0291949
ENSG00000283743.2	NA	ENSG00000283743	191.851	0.571086	0.261944	2.18019	0.0292437	0.158046
ENSG00000236266.1	NA	ENSG00000236266	120.88	-0.552571	0.253453	-2.18018	0.0292444	0.158046
ENSG00000226367.6	93654	ST7-AS2	83.1058	-0.56041	0.257055	-2.18012	0.0292487	0.158046
ENSG00000233593.12	105378853	LINC02609	127.622	0.431878	0.198106	2.18003	0.029255	0.158046
ENSG00000270175.2	NA	ENSG00000270175	100.926	-0.5919	0.271595	-2.17935	0.0293056	0.158186
ENSG00000273090.1	NA	ENSG00000273090	207.401	-0.55387	0.254269	-2.17829	0.0293847	0.158481
ENSG00000254452.1	NA	ENSG00000254452	1293.07	-0.481809	0.221334	-2.17684	0.0294925	0.158929
ENSG00000293456.1	NA	C3orf86P	81.507	-0.606484	0.278666	-2.17638	0.0295265	0.158979
ENSG00000260190.1	NA	ENSG00000260190	25.775	-0.92984	0.427396	-2.17559	0.0295859	0.159166
ENSG00000287023.2	NA	ENSG00000287023	8.99582	1.57056	0.721969	2.17538	0.0296016
ENSG00000258430.1	NA	ENSG00000258430	1173.94	-0.459708	0.211417	-2.17442	0.0296738	0.159354
ENSG00000290646.1	NA	ENSG00000290646	64.5521	-0.71937	0.330862	-2.17423	0.0296878	0.159354
ENSG00000276742.1	NA	ENSG00000276742	27.4383	0.997049	0.458596	2.17414	0.029695	0.159354
ENSG00000272156.1	NA	ENSG00000272156	18.5121	1.11751	0.514075	2.17383	0.0297178
ENSG00000232907.9	101926987	DLGAP4-AS1	605.813	-0.445219	0.204971	-2.17211	0.0298476	0.16004
ENSG00000274444.1	NA	ENSG00000274444	107.56	0.644564	0.29694	2.17069	0.0299549	0.160482
ENSG00000269901.1	NA	ENSG00000269901	18.7406	1.13715	0.523961	2.17029	0.0299847
ENSG00000290685.1	NA	ENSG00000290685	146.693	-0.566298	0.261032	-2.16946	0.030048	0.160847
ENSG00000261063.1	NA	ENSG00000261063	45.4437	-0.867292	0.400126	-2.16755	0.030193	0.161467
ENSG00000249375.8	100270680	CASC11	197.455	0.531971	0.245456	2.16727	0.030214	0.161467
ENSG00000268603.2	NA	ENSG00000268603	28.6632	-0.926375	0.427624	-2.16633	0.0302857	0.161607
ENSG00000259407.1	NA	ENSG00000259407	113.311	-0.55011	0.253943	-2.16627	0.0302903	0.161607
ENSG00000243197.8	285194	TUSC7	155.09	0.744629	0.343842	2.16561	0.0303407	0.161742
ENSG00000286490.1	NA	ENSG00000286490	1.41587	4.00952	1.85174	2.16527	0.0303667
ENSG00000286825.1	NA	ENSG00000286825	45.2661	0.731555	0.33795	2.16469	0.0304117	0.161986
ENSG00000229807.13	7503	XIST	33582.6	0.423021	0.195689	2.1617	0.0306415	0.162961
ENSG00000259370.2	NA	ENSG00000259370	402.346	-0.448448	0.207456	-2.16165	0.0306453	0.162961
ENSG00000235612.1	NA	ENSG00000235612	1.64786	-4.08752	1.89107	-2.16148	0.0306584
ENSG00000197308.9	399717	GATA3-AS1	150.719	-0.496629	0.229841	-2.16075	0.0307147	0.163196
ENSG00000272030.1	NA	ENSG00000272030	57.3327	0.693527	0.321129	2.15966	0.0307993	0.16351
ENSG00000259294.1	NA	ENSG00000259294	18.6245	-1.22661	0.568393	-2.15803	0.0309255
ENSG00000261633.1	NA	ENSG00000261633	2.82875	-3.62017	1.6776	-2.15795	0.030932
ENSG00000247993.2	NA	FOXD1-AS1	45.6605	-0.826866	0.383185	-2.15788	0.0309373	0.163985
ENSG00000279692.1	NA	ENSG00000279692	54.4322	-0.668649	0.309868	-2.15785	0.0309395	0.163985
ENSG00000280190.1	NA	ENSG00000280190	16.0208	1.25099	0.579769	2.15774	0.0309482
ENSG00000251026.2	NA	NIHCOLE	4.34206	2.03246	0.942032	2.15753	0.0309644
ENSG00000292987.1	NA	ENSG00000292987	8.08782	1.5028	0.696774	2.15679	0.0310219
ENSG00000289372.2	NA	ENSG00000289372	21.9615	0.963817	0.447183	2.15531	0.0311376	0.164607
ENSG00000229587.2	NA	ENSG00000229587	24.9395	0.965914	0.448157	2.1553	0.0311381	0.164607
ENSG00000255390.1	NA	DCHS1-AS1	777.574	-0.426751	0.19802	-2.1551	0.0311544	0.164607
ENSG00000254963.1	NA	ENSG00000254963	64.4436	-0.637494	0.295852	-2.15477	0.0311797	0.164607
ENSG00000228308.2	101928684	LINC01209	4.26504	-2.90155	1.34659	-2.15474	0.0311819
ENSG00000258777.2	NA	HIF1A-AS1	177.972	-0.505305	0.234512	-2.15471	0.0311848	0.164607
ENSG00000263280.4	101929566	ENSG00000263280	7.10292	-1.7974	0.834419	-2.15407	0.0312348
ENSG00000272379.1	NA	ENSG00000272379	58.0372	-0.654288	0.303838	-2.15341	0.0312866	0.16501
ENSG00000290789.1	NA	ENSG00000290789	12.9029	-1.35881	0.631046	-2.15326	0.031298
ENSG00000258843.1	105370489	ENSG00000258843	76.3504	-0.688206	0.319692	-2.15272	0.0313407	0.16516
ENSG00000259780.3	NA	ENSG00000259780	54.3274	-0.753948	0.350342	-2.15203	0.0313946	0.165309
ENSG00000233144.1	NA	ENSG00000233144	72.4454	-0.700673	0.325707	-2.15123	0.0314577	0.165419
ENSG00000272871.1	NA	ENSG00000272871	50.547	0.884216	0.41105	2.15112	0.0314669	0.165419
ENSG00000271200.1	NA	PATJ-DT	13.3782	-1.32008	0.614387	-2.14861	0.031665
ENSG00000291149.1	154761	ENSG00000291149	135.927	0.437123	0.203502	2.148	0.0317136	0.166371
ENSG00000247498.11	100506314	GPRC5D-AS1	142.236	0.437445	0.203656	2.14796	0.031717	0.166371
ENSG00000232940.8	414765	HCG25	840.759	0.362721	0.168876	2.14785	0.0317257	0.166371
ENSG00000257303.4	NA	CNPY2-AS1	1039.99	-0.370806	0.172673	-2.14744	0.031758	0.166371
ENSG00000230074.5	NA	ENSG00000230074	170.112	0.459524	0.214032	2.14699	0.0317943	0.166371
ENSG00000273026.1	NA	ENSG00000273026	48.1686	0.728665	0.339407	2.14688	0.0318028	0.166371
ENSG00000259921.1	NA	ENSG00000259921	19.0216	1.09537	0.510595	2.14528	0.0319306
ENSG00000267388.1	NA	ENSG00000267388	8.19086	1.5139	0.705907	2.14462	0.0319829
ENSG00000256152.2	NA	ENSG00000256152	218.237	-0.519749	0.242485	-2.14343	0.0320789	0.167679
ENSG00000269439.7	100507551	PGLS-DT	336.838	-0.392639	0.18326	-2.14252	0.0321519	0.167925
ENSG00000246859.3	100505678	STARD4-AS1	7372.72	0.346136	0.161623	2.14163	0.0322233	0.168161
ENSG00000197182.16	400931	MIRLET7BHG	1849.01	-0.42627	0.199161	-2.14033	0.0323278	0.168371
ENSG00000287354.1	124904503	ENSG00000287354	27.9641	-0.922386	0.43101	-2.14006	0.0323502	0.168371
ENSG00000272054.1	NA	ENSG00000272054	463.114	-0.358531	0.16761	-2.13908	0.0324295	0.168371
ENSG00000236498.1	NA	ENSG00000236498	550.694	-0.503979	0.235609	-2.13905	0.032432	0.168371
ENSG00000235351.1	NA	ENSG00000235351	92.5048	-0.515388	0.240952	-2.13896	0.0324385	0.168371
ENSG00000256512.1	NA	ENSG00000256512	382.902	0.434205	0.203	2.13894	0.0324406	0.168371
ENSG00000247287.3	NA	PRKCH-AS1	38.4493	0.862534	0.403267	2.13887	0.0324463	0.168371
ENSG00000223768.4	642852	LINC00205	1625.59	-0.402017	0.187987	-2.13854	0.0324733	0.168375
ENSG00000244701.1	NA	ENSG00000244701	225.808	-0.42633	0.199396	-2.1381	0.0325082	0.168421
ENSG00000246323.2	NA	FAM13B-AS1	43.5785	-0.775801	0.362988	-2.13726	0.0325766	0.16864
ENSG00000236326.1	NA	ENSG00000236326	144.228	0.511998	0.239658	2.13637	0.0326493	0.16888
ENSG00000290399.1	NA	ENSG00000290399	52.8307	0.635569	0.298163	2.13162	0.0330385	0.170674
ENSG00000285935.1	NA	ENSG00000285935	355.84	-0.479709	0.225089	-2.1312	0.0330725	0.170674
ENSG00000263244.2	NA	ENSG00000263244	3639.72	-0.422687	0.198336	-2.13117	0.0330755	0.170674
ENSG00000288888.1	NA	ENSG00000288888	47.899	-0.799713	0.375321	-2.13074	0.0331104	0.170717
ENSG00000261008.9	101927957	LINC01572	105.687	-0.505554	0.237411	-2.12945	0.033217	0.17113
ENSG00000278905.1	NA	ENSG00000278905	21.0572	1.05157	0.494203	2.12781	0.033353	0.171693
ENSG00000230479.1	NA	LNCTSI	8.24453	-1.63396	0.767968	-2.12763	0.0333675
ENSG00000236154.3	101929021	ENSG00000236154	5.34223	-2.04561	0.961757	-2.12695	0.0334241
ENSG00000248103.1	NA	ENSG00000248103	44.7977	-0.838924	0.394428	-2.12694	0.033425	0.171797
ENSG00000263069.6	100294362	RNF213-AS1	901.027	-0.380636	0.178961	-2.12692	0.0334265	0.171797
ENSG00000290394.1	NA	ENSG00000290394	132.993	-0.528067	0.248358	-2.12623	0.0334839	0.171955
ENSG00000279372.1	NA	ENSG00000279372	9.89341	-1.47954	0.695935	-2.12598	0.0335052
ENSG00000254400.1	NA	ENSG00000254400	163.996	-0.54306	0.255553	-2.12504	0.0335833	0.172329
ENSG00000231628.1	NA	ENSG00000231628	183.752	-0.510161	0.24021	-2.12381	0.0336862	0.172645
ENSG00000226455.1	NA	ENSG00000226455	57.2119	-0.713447	0.335952	-2.12366	0.0336986	0.172645
ENSG00000287321.1	NA	ENSG00000287321	2.3192	-4.06938	1.91705	-2.12273	0.0337767
ENSG00000263126.1	NA	ENSG00000263126	660.539	-0.389618	0.183553	-2.12265	0.0337832	0.172941
ENSG00000285402.1	NA	ENSG00000285402	8.52517	-1.63284	0.769627	-2.1216	0.0338712
ENSG00000291006.1	730101	ENSG00000291006	411.528	-0.371948	0.175354	-2.12112	0.0339114	0.173459
ENSG00000234423.2	101927554	LINC01250	39.2225	-0.726907	0.342841	-2.12024	0.0339855	0.173701
ENSG00000263342.1	NA	ENSG00000263342	3.33447	-3.42835	1.61715	-2.11999	0.0340065
ENSG00000268756.1	NA	ENSG00000268756	15.0813	-1.42025	0.670137	-2.11935	0.034061
ENSG00000290937.1	728262	ENSG00000290937	288.913	0.377956	0.178402	2.11857	0.0341272	0.174101
ENSG00000231527.7	100132948	FAM27C	172.32	-0.417265	0.196982	-2.11829	0.0341506	0.174101
ENSG00000225206.12	400765	MIR137HG	833.726	0.44072	0.208061	2.11822	0.0341565	0.174101
ENSG00000256469.1	NA	ENSG00000256469	204.186	-0.58525	0.276317	-2.11804	0.0341718	0.174101
ENSG00000268069.2	NA	ENSG00000268069	172.367	-0.463044	0.218752	-2.11676	0.0342803	0.174337
ENSG00000236676.1	NA	ENSG00000236676	26.4605	1.06117	0.501358	2.11658	0.0342952	0.174337
ENSG00000279656.1	NA	ENSG00000279656	61.3974	0.639624	0.302204	2.11653	0.0342993	0.174337
ENSG00000230408.3	101927795	BZW1-AS1	269.708	-0.517258	0.244515	-2.11545	0.0343919	0.17467
ENSG00000270120.1	NA	ENSG00000270120	2.74004	2.89204	1.36812	2.11387	0.0345261
ENSG00000264548.1	NA	ENSG00000264548	39.9809	0.729445	0.345503	2.11126	0.0347503	0.176057
ENSG00000291122.1	352954	CASTOR3P	1451.28	-0.345891	0.163858	-2.11092	0.0347791	0.176057
ENSG00000290689.1	388152	ENSG00000290689	743.419	-0.36681	0.17378	-2.11077	0.034792	0.176057
ENSG00000291273.1	NA	ENSG00000291273	62.4963	-0.729443	0.345636	-2.11044	0.0348208	0.176057
ENSG00000225970.1	NA	ENSG00000225970	1.85574	3.38828	1.60563	2.11025	0.0348371
ENSG00000268592.3	100652739	RAET1E-AS1	62.5699	-0.869587	0.412135	-2.10996	0.034862	0.176057
ENSG00000280780.4	153469	JAKMIP2-AS1	119.802	-0.557491	0.264243	-2.10976	0.0348788	0.176057
ENSG00000260367.2	NA	ENSG00000260367	140.152	0.528553	0.250528	2.10976	0.0348789	0.176057
ENSG00000287743.1	NA	ENSG00000287743	14.7705	1.2141	0.575483	2.10971	0.0348832
ENSG00000167912.8	100505501	TOX-DT	280.176	0.456281	0.216304	2.10944	0.0349066	0.176057
ENSG00000243433.1	NA	ENSG00000243433	27.1855	-1.04758	0.496625	-2.10939	0.0349108	0.176057
ENSG00000226508.1	105373984	LINC01918	36.5155	0.736239	0.34964	2.1057	0.03523	0.177366
ENSG00000253194.2	NA	ENSG00000253194	632.398	-0.394182	0.187215	-2.10551	0.035247	0.177366
ENSG00000239415.1	NA	ENSG00000239415	95.1073	-0.586496	0.278562	-2.10544	0.0352531	0.177366
ENSG00000259268.2	NA	ENSG00000259268	2.28354	-4.00672	1.90342	-2.10501	0.0352906
ENSG00000226696.8	104355426	LENG8-AS1	215.62	-0.406667	0.193199	-2.10491	0.0352993	0.17746
ENSG00000272989.1	NA	LINC02012	23.5877	-0.97802	0.464757	-2.10437	0.0353463	0.177558
ENSG00000293223.1	NA	ENSG00000293223	19.8938	0.961434	0.457284	2.10249	0.0355107	0.178245
ENSG00000271065.1	NA	SLC4A8-AS1	3.66998	-3.72713	1.77305	-2.10209	0.0355451
ENSG00000267615.1	NA	ENSG00000267615	228.386	-0.450683	0.214453	-2.10154	0.0355933	0.17852
ENSG00000276900.1	NA	ENSG00000276900	63.1199	0.613144	0.29185	2.10089	0.0356506	0.178526
ENSG00000263731.1	NA	ENSG00000263731	408.485	-0.470817	0.224134	-2.10061	0.0356756	0.178526
ENSG00000259577.2	NA	CERNA1	37.8385	-0.756022	0.35991	-2.10058	0.0356775	0.178526
ENSG00000285850.1	NA	ENSG00000285850	30.1637	-0.974121	0.464159	-2.09868	0.035845	0.179225
ENSG00000250158.1	NA	ENSG00000250158	1.74506	3.65825	1.74349	2.09823	0.0358845
ENSG00000290920.1	150244	ENSG00000290920	347.003	-0.394529	0.188036	-2.09816	0.035891	0.179316
ENSG00000279863.1	NA	ENSG00000279863	42.8017	0.725392	0.346055	2.09617	0.0360667	0.179987
ENSG00000271806.1	NA	ENSG00000271806	108.725	-0.573142	0.273444	-2.09601	0.0360811	0.179987
ENSG00000257663.1	NA	ENSG00000257663	302.324	-0.475867	0.227076	-2.09563	0.0361151	0.180017
ENSG00000214708.4	105371730	ENSG00000214708	88.7486	-0.551799	0.26335	-2.09531	0.0361434	0.180019
ENSG00000275454.1	NA	ENSG00000275454	173.467	-0.457163	0.218265	-2.09453	0.0362125	0.180223
ENSG00000256092.4	112268105	SBNO1-AS1	99.0497	-0.551508	0.263516	-2.09288	0.0363599	0.180818
ENSG00000234608.9	51275	MAPKAPK5-AS1	218.418	-0.469639	0.224511	-2.09182	0.0364542	0.181012
ENSG00000269482.1	NA	ENSG00000269482	39.8529	0.734364	0.351078	2.09174	0.0364618	0.181012
ENSG00000273982.1	NA	ENSG00000273982	14.9515	1.22664	0.586481	2.09153	0.0364806
ENSG00000273066.5	NA	ENSG00000273066	235.468	-0.445348	0.212932	-2.0915	0.0364832	0.181012
ENSG00000278052.1	NA	ENSG00000278052	6.47905	1.78249	0.852379	2.09119	0.0365112
ENSG00000273805.1	101927608	ENSG00000273805	2.28122	3.4409	1.64558	2.091	0.0365284
ENSG00000286147.1	NA	ENSG00000286147	157.585	0.504444	0.241297	2.09055	0.0365686	0.181289
ENSG00000284391.1	105373244	ENSG00000284391	27.2145	0.902557	0.431794	2.09025	0.0365953	0.181289
ENSG00000229330.2	NA	ENSG00000229330	12.5291	-1.41691	0.677949	-2.08999	0.0366189
ENSG00000267607.1	NA	ICAM4-AS1	162.707	-0.561616	0.268812	-2.08926	0.0366848	0.181592
ENSG00000277182.2	100287808	ENSG00000277182	152.356	0.433677	0.207661	2.08839	0.0367623	0.181837
ENSG00000281398.4	NA	SNHG4	800.623	-0.391465	0.187507	-2.08773	0.0368218	0.181991
ENSG00000237233.2	NA	TMEM26-AS1	23.487	-1.21586	0.582493	-2.08734	0.0368572	0.182027
ENSG00000289865.1	NA	ENSG00000289865	7.06755	1.51611	0.726395	2.08716	0.0368733
ENSG00000272814.1	NA	ENSG00000272814	40.993	-0.753525	0.361117	-2.08665	0.0369198	0.182196
ENSG00000258623.1	NA	ENSG00000258623	11.3363	-1.42922	0.684963	-2.08657	0.036927
ENSG00000233376.1	NA	ENSG00000233376	1.85513	3.3954	1.6275	2.08627	0.0369538
ENSG00000256814.1	NA	ENSG00000256814	1.51882	-4.0835	1.95906	-2.08442	0.0371222
ENSG00000225497.5	101929310	KCNMA1-AS2	6.54191	-2.13294	1.02413	-2.08269	0.0372795
ENSG00000237179.6	101927577	LINC01797	4.0526	-2.95683	1.41995	-2.08235	0.0373104
ENSG00000286963.1	101929386	ENSG00000286963	38.5892	0.746746	0.358639	2.08217	0.0373272	0.184065
ENSG00000293507.1	NA	FBXL9P	200.751	-0.507296	0.243718	-2.08149	0.037389	0.18423
ENSG00000254194.5	NA	ENSG00000254194	2.26705	2.96608	1.42546	2.08078	0.0374536
ENSG00000177640.16	255082	CASC2	284.39	0.373413	0.179513	2.08015	0.0375122	0.184695
ENSG00000251445.1	NA	CBR4-DT	1.47391	3.96262	1.9061	2.07891	0.0376257
ENSG00000225833.1	104798195	ACE2-DT	1.57379	4.16076	2.0015	2.07882	0.0376343
ENSG00000285095.2	112268208	ENSG00000285095	54.8538	0.699899	0.336827	2.07792	0.0377171	0.185563
ENSG00000255143.1	NA	ENSG00000255143	3.32508	-2.78163	1.33883	-2.07766	0.0377404
ENSG00000261578.1	NA	ENSG00000261578	207.848	-0.426697	0.205394	-2.07745	0.0377597	0.18563
ENSG00000259514.1	NA	ENSG00000259514	73.386	-0.776434	0.374012	-2.07596	0.0378974	0.186078
ENSG00000261553.5	NA	ENSG00000261553	404.419	-0.440846	0.21237	-2.07584	0.0379086	0.186078
ENSG00000228073.1	NA	ENSG00000228073	21.327	1.11377	0.537105	2.07366	0.0381111	0.18693
ENSG00000258400.1	NA	ENSG00000258400	12.4499	1.30319	0.629076	2.07159	0.0383035
ENSG00000273265.1	100506036	CNNM3-DT	19.4565	-1.04249	0.503238	-2.07156	0.0383064	0.187745
ENSG00000259153.4	100506411	MAP3K9-DT	156.337	-0.449124	0.216926	-2.0704	0.0384149	0.188008
ENSG00000261783.1	NA	ENSG00000261783	23.4355	-1.02253	0.493934	-2.07017	0.0384365	0.188008
ENSG00000273485.1	NA	ENSG00000273485	43.308	-0.673665	0.325434	-2.07005	0.0384477	0.188008
ENSG00000237286.1	NA	CARD11-AS1	11.2763	1.46299	0.708574	2.06469	0.0389523
ENSG00000232480.3	NA	TGFB2-AS1	24.9952	-0.944527	0.457537	-2.06437	0.0389824	0.190479
ENSG00000236193.3	NA	LINC01953	1.30419	4.187	2.02926	2.06331	0.0390829
ENSG00000260945.1	NA	ENSG00000260945	1.7724	-4.32425	2.09638	-2.06272	0.0391394
ENSG00000247049.2	NA	ENSG00000247049	63.664	-0.567164	0.275039	-2.06212	0.0391959	0.191377
ENSG00000286976.1	NA	ENSG00000286976	8.42977	1.5827	0.767976	2.06087	0.0393157
ENSG00000253686.2	101928136	LINC01484	24.1846	0.850392	0.41265	2.06081	0.0393214	0.191714
ENSG00000235246.1	NA	TMEM184B-AS1	31.8914	-0.955405	0.463614	-2.06078	0.0393244	0.191714
ENSG00000291074.1	339184	CCDC144NL	194.079	-0.581971	0.282468	-2.0603	0.0393695	0.191789
ENSG00000286810.1	NA	ENSG00000286810	11.1697	1.27201	0.617687	2.05931	0.0394647
ENSG00000272588.1	NA	ENSG00000272588	95.866	0.57117	0.277441	2.05871	0.0395219	0.192386
ENSG00000290012.1	NA	ENSG00000290012	7.15954	-1.73947	0.845274	-2.05788	0.0396016
ENSG00000240254.2	100874201	B4GALT4-AS1	52.496	-0.616621	0.299691	-2.05752	0.039636	0.192677
ENSG00000236977.1	101927547	ANKRD44-IT1	47.1952	0.721884	0.350861	2.05746	0.0396416	0.192677
ENSG00000236559.1	NA	BCL2L1-AS1	14.611	-1.20444	0.585465	-2.05724	0.0396632
ENSG00000290947.1	NA	ENSG00000290947	414.768	-0.388338	0.188856	-2.05626	0.0397574	0.193094
ENSG00000269106.1	NA	ENSG00000269106	42.4627	-0.800675	0.389443	-2.05595	0.0397873	0.193094
ENSG00000248719.2	NA	PRDM8-AS1	93.9426	-0.561574	0.273266	-2.05505	0.0398745	0.193275
ENSG00000232648.4	NA	ING2-DT	29.9267	-0.826639	0.402292	-2.05482	0.0398961	0.193275
ENSG00000269416.7	104472717	LINC01224	175.707	-0.431113	0.209825	-2.05463	0.0399145	0.193275
ENSG00000289518.1	NA	ENSG00000289518	2.71482	2.67041	1.29971	2.05461	0.0399164
ENSG00000279087.1	NA	ENSG00000279087	2.39576	2.83374	1.37977	2.05378	0.0399967
ENSG00000280194.1	NA	ENSG00000280194	41.6273	0.800852	0.390056	2.05317	0.0400559	0.193713
ENSG00000262712.1	NA	ENSG00000262712	421.305	-0.431103	0.209979	-2.05308	0.0400651	0.193713
ENSG00000237499.7	100130476	WAKMAR2	11.2193	1.26894	0.61819	2.05267	0.0401051
ENSG00000231113.2	NA	LINC02976	168.394	-0.402503	0.196153	-2.05199	0.0401711	0.193963
ENSG00000287242.1	NA	ENSG00000287242	294.075	-0.499737	0.243546	-2.05192	0.040177	0.193963
ENSG00000269886.1	NA	ENSG00000269886	78.0253	-0.663412	0.323524	-2.05058	0.0403081	0.19445
ENSG00000167920.12	147184	KRT10-AS1	142.79	0.548804	0.267882	2.04868	0.0404936	0.195199
ENSG00000249602.1	NA	ENSG00000249602	36.3511	-0.808864	0.395046	-2.04752	0.0406072	0.1956
ENSG00000287532.1	NA	ENSG00000287532	27.5176	0.774444	0.3783	2.04717	0.0406416	0.19562
ENSG00000286418.1	NA	ENSG00000286418	6.76985	1.65391	0.808462	2.04576	0.0407805
ENSG00000279227.2	NA	ENSG00000279227	57.2633	-0.6841	0.334587	-2.04461	0.0408932	0.196684
ENSG00000283518.1	NA	LINC02775	8.52677	1.4313	0.700331	2.04375	0.0409779
ENSG00000241383.2	NA	LINC01997	2.49965	3.14335	1.53866	2.04292	0.0410603
ENSG00000227960.1	NA	ENSG00000227960	6.64294	1.82946	0.896056	2.04168	0.041183
ENSG00000231119.2	101927377	ENSG00000231119	73.56	0.585293	0.286924	2.03989	0.0413612	0.198786
ENSG00000254180.2	NA	ENSG00000254180	36.8019	0.681529	0.334163	2.03951	0.0413994	0.198822
ENSG00000279333.1	NA	ENSG00000279333	246.787	0.420291	0.206128	2.03898	0.041452	0.1989
ENSG00000250033.5	641364	SLC7A11-AS1	283.459	0.604366	0.296484	2.03844	0.0415057	0.1989
ENSG00000272154.5	NA	ENSG00000272154	81.7357	-0.539208	0.264523	-2.03842	0.0415082	0.1989
ENSG00000266237.1	NA	ENSG00000266237	5.21664	1.73902	0.853376	2.03781	0.0415688
ENSG00000279172.1	NA	ENSG00000279172	11.8933	1.21498	0.596234	2.03775	0.0415749
ENSG00000290875.1	414212	GLUD1P2	36.9109	0.782039	0.383794	2.03765	0.0415847	0.199118
ENSG00000274370.1	NA	ENSG00000274370	19.4869	-1.08192	0.531081	-2.0372	0.0416304	0.199189
ENSG00000291262.1	NA	ENSG00000291262	358.612	-0.406689	0.199704	-2.03646	0.0417037	0.199317
ENSG00000291094.2	NA	ENSG00000291094	348.521	0.363713	0.178638	2.03603	0.0417471	0.199317
ENSG00000261759.1	NA	ENSG00000261759	344.831	-0.493188	0.24224	-2.03595	0.0417559	0.199317
ENSG00000291214.1	NA	ENSG00000291214	1367.57	-0.415329	0.204023	-2.0357	0.0417807	0.199317
ENSG00000285314.1	NA	ENSG00000285314	1525.99	-0.349629	0.171833	-2.0347	0.0418811	0.199398
ENSG00000255045.1	NA	ENSG00000255045	41.1207	0.77892	0.382828	2.03465	0.0418864	0.199398
ENSG00000260425.1	NA	ENSG00000260425	59.8504	-0.609313	0.299475	-2.03461	0.0418905	0.199398
ENSG00000290793.1	NA	ENSG00000290793	223.458	0.426049	0.209461	2.03402	0.0419496	0.199531
ENSG00000271474.1	NA	UNC5C-AS1	256.493	0.370203	0.182036	2.03368	0.0419837	0.199547
ENSG00000239377.1	NA	ZNF775-AS1	18.4659	-1.07031	0.526579	-2.03257	0.0420962
ENSG00000267231.1	NA	ENSG00000267231	7.68261	1.72364	0.848207	2.0321	0.0421435
ENSG00000286318.1	NA	ENSG00000286318	19.0707	-1.27813	0.628995	-2.03202	0.042152
ENSG00000279953.1	NA	ENSG00000279953	34.481	0.735496	0.361974	2.0319	0.0421636	0.200254
ENSG00000293348.1	NA	ENSG00000293348	12.0452	-1.37665	0.677535	-2.03184	0.0421696
ENSG00000288088.1	NA	ENSG00000288088	4.8242	2.02224	0.995351	2.03168	0.0421859
ENSG00000277738.1	NA	ENSG00000277738	3.1094	-3.39731	1.67274	-2.03099	0.0422564
ENSG00000239911.4	NA	PRKAG2-AS1	50.6635	-0.709387	0.349333	-2.03069	0.0422861	0.200634
ENSG00000223461.1	NA	ENSG00000223461	9.39797	-1.49596	0.736687	-2.03065	0.0422904
ENSG00000269952.1	NA	ENSG00000269952	17.5054	1.11338	0.548317	2.03054	0.0423018
ENSG00000226849.1	NA	ENSG00000226849	403.137	-0.37099	0.18277	-2.02982	0.0423753	0.200634
ENSG00000293485.1	NA	SERHL	174.367	-0.435979	0.214788	-2.02981	0.0423755	0.200634
ENSG00000286069.2	NA	ENSG00000286069	7.55023	1.57532	0.776096	2.02981	0.0423762
ENSG00000227373.6	102724601	RABGAP1L-DT	25.6857	0.845623	0.416641	2.02962	0.042395	0.200634
ENSG00000247925.2	NA	ENSG00000247925	40.8098	0.732025	0.36068	2.02957	0.0424001	0.200634
ENSG00000290427.1	NA	ENSG00000290427	15.2951	1.0692	0.526836	2.02947	0.0424105
ENSG00000291146.1	441212	RP9P	376.508	-0.446836	0.220195	-2.02927	0.0424303	0.200634
ENSG00000241657.1	28581	TRBV11-2	3.35964	2.17918	1.07428	2.02849	0.0425102
ENSG00000233739.1	NA	ENSG00000233739	31.9836	-0.889784	0.439042	-2.02665	0.0426983	0.201753
ENSG00000241219.2	NA	ENSG00000241219	11.0262	1.29642	0.639728	2.02652	0.0427117
ENSG00000289168.1	124904294	ENSG00000289168	16.479	-1.07539	0.530975	-2.02532	0.0428347
ENSG00000271996.1	NA	ENSG00000271996	9.08682	-1.92354	0.949919	-2.02495	0.0428726
ENSG00000272654.2	NA	JTB-DT	108.079	-0.566955	0.280004	-2.02481	0.0428865	0.202489
ENSG00000291186.1	NA	ENSG00000291186	429.309	0.387418	0.191363	2.02452	0.0429169	0.202489
ENSG00000248127.1	NA	SV2C-AS1	11.4111	1.23382	0.609496	2.02433	0.0429361
ENSG00000242611.2	NA	ENSG00000242611	5.58964	1.75672	0.867959	2.02397	0.0429737
ENSG00000271452.1	NA	ENSG00000271452	126.346	-0.524384	0.259088	-2.02396	0.042974	0.20261
ENSG00000270082.1	NA	ENSG00000270082	25.6208	-0.92976	0.45949	-2.02346	0.0430259	0.202706
ENSG00000270755.1	NA	ENSG00000270755	14.0851	-1.29044	0.6381	-2.02232	0.0431436
ENSG00000286093.1	NA	ENSG00000286093	32.4089	0.809165	0.400243	2.02168	0.0432091	0.20342
ENSG00000277228.1	NA	ENSG00000277228	1.32162	3.862	1.91085	2.02109	0.0432707
ENSG00000275155.1	NA	ENSG00000275155	18.7489	-1.06858	0.528816	-2.02071	0.0433098
ENSG00000282904.2	107986277	ENSG00000282904	16.185	-1.18282	0.585494	-2.02021	0.0433615
ENSG00000264066.7	NA	ENSG00000264066	26.8383	-0.994346	0.492224	-2.02011	0.0433722	0.204039
ENSG00000236641.2	NA	ENSG00000236641	7.54355	-1.78443	0.883357	-2.02006	0.0433774
ENSG00000286737.1	105373508	ENSG00000286737	3.50317	2.38248	1.17945	2.01999	0.0433847
ENSG00000233321.4	101927880	LINC02669	19.1965	1.06958	0.529744	2.01905	0.0434823	0.204408
ENSG00000253659.2	NA	ENSG00000253659	54.9938	-0.72458	0.359048	-2.01806	0.0435848	0.204741
ENSG00000261123.1	NA	ENSG00000261123	23.6534	-0.998494	0.495038	-2.017	0.0436951	0.205109
ENSG00000239718.1	100873945	HLTF-AS1	49.0074	-0.822133	0.407674	-2.01664	0.0437328	0.205137
ENSG00000225938.3	NA	S1PR1-DT	13.6883	1.10238	0.546814	2.01601	0.0437994
ENSG00000267436.1	NA	MFSD12-AS1	169.425	-0.478904	0.237598	-2.0156	0.0438416	0.205498
ENSG00000235016.1	100129060	SEMA3F-AS1	284.586	-0.368719	0.182986	-2.01502	0.0439029	0.205635
ENSG00000286489.1	NA	ENSG00000286489	45.7452	-0.778735	0.386626	-2.01418	0.0439905	0.205738
ENSG00000288851.1	NA	ENSG00000288851	962.532	0.436616	0.216817	2.01376	0.0440353	0.205738
ENSG00000215022.8	100130357	ENSG00000215022	93.1665	-0.528697	0.262561	-2.01362	0.0440493	0.205738
ENSG00000232131.1	104355145	NCOA7-AS1	20.0328	-1.2422	0.616906	-2.01359	0.0440525	0.205738
ENSG00000248343.1	NA	ENSG00000248343	14.3046	-1.46586	0.728214	-2.01296	0.0441189
ENSG00000256234.1	NA	ITPR2-AS1	12.3306	1.19178	0.592326	2.01203	0.0442171
ENSG00000253982.3	101927752	CLN8-AS1	263.79	-0.427552	0.212581	-2.01125	0.0442993	0.206741
ENSG00000248996.1	NA	PDLIM7-AS1	29.7769	0.819822	0.407752	2.01059	0.0443686	0.206914
ENSG00000290948.1	NA	ENSG00000290948	187.142	-0.409126	0.203771	-2.00777	0.0446672	0.208156
ENSG00000260271.4	NA	ENSG00000260271	43.77	0.7574	0.377412	2.00683	0.0447679	0.208475
ENSG00000287706.3	102724289	ENSG00000287706	3.00921	2.2981	1.14536	2.00645	0.0448082
ENSG00000286843.1	NA	ENSG00000286843	24.0932	0.996859	0.49683	2.00644	0.0448095	0.208518
ENSG00000227071.1	101929548	FOCAD-AS1	10.0374	-1.55673	0.77589	-2.00639	0.0448152
ENSG00000229502.5	NA	ENSG00000229502	216.695	-0.458288	0.228494	-2.00569	0.0448898	0.208741
ENSG00000287310.1	NA	ENSG00000287310	11.2488	1.26904	0.63295	2.00496	0.0449678
ENSG00000250043.1	NA	ENSG00000250043	44.0041	-0.785373	0.392238	-2.00229	0.0452541	0.210283
ENSG00000231290.7	149773	APCDD1L-DT	49.215	-0.627751	0.313645	-2.00147	0.0453421	0.21054
ENSG00000234156.3	NA	ENSG00000234156	62.8097	0.593265	0.296595	2.00025	0.045473	0.210912
ENSG00000251002.10	105370401	TRD-AS1	41.1648	0.808046	0.403999	2.00012	0.0454876	0.210912
ENSG00000264666.3	NA	ENSG00000264666	113.868	-0.505626	0.252983	-1.99865	0.0456459	0.211493
ENSG00000284954.1	100507547	ENSG00000284954	109.149	-0.4885	0.244452	-1.99835	0.0456785	0.211493
ENSG00000236305.3	105375430	SLC12A9-AS1	20.7569	0.987222	0.494154	1.9978	0.0457381	0.211617
ENSG00000265206.6	NA	MIR142HG	65.6175	0.528937	0.26482	1.99734	0.0457879	0.211695
ENSG00000254560.6	103695435	BBOX1-AS1	52.2563	-0.645077	0.323236	-1.99569	0.045968	0.212376
ENSG00000288754.1	NA	ENSG00000288754	8.1505	1.49934	0.751527	1.99506	0.0460364
ENSG00000274248.1	NA	ENSG00000274248	12.828	-1.30142	0.652411	-1.99478	0.0460664
ENSG00000287205.1	NA	ENSG00000287205	27.1308	0.833087	0.417667	1.99462	0.0460841	0.212759
ENSG00000270000.1	NA	ENSG00000270000	4.3842	-2.16834	1.08799	-1.99298	0.0462635
ENSG00000272360.2	NA	ENSG00000272360	9.77441	-1.48328	0.744316	-1.99281	0.0462818
ENSG00000275527.1	NA	ENSG00000275527	100.038	-0.547381	0.274708	-1.99259	0.0463064	0.213633
ENSG00000258413.2	NA	FBXO34-AS1	9.08127	-1.42746	0.716801	-1.99143	0.0464341
ENSG00000290387.1	653381	SORD2P	117.404	-0.456343	0.229224	-1.99081	0.0465014	0.214237
ENSG00000228763.1	106182118	LIMS1-AS1	36.2294	0.75347	0.378478	1.99079	0.0465039	0.214237
ENSG00000275857.1	NA	ENSG00000275857	124.182	-0.446978	0.224779	-1.98853	0.0467536	0.215233
ENSG00000240790.3	121832805	SND1-DT	14.3831	-1.23226	0.61983	-1.98806	0.046805
ENSG00000250786.4	100505806	SNHG18	21.6662	-0.957682	0.481739	-1.98797	0.0468152	0.215267
ENSG00000214719.13	NA	ENSG00000214719	43.5686	-0.751254	0.377922	-1.98786	0.0468277	0.215267
ENSG00000280620.1	100861563	SCAANT1	19.178	1.16342	0.585324	1.98765	0.0468503
ENSG00000269110.1	NA	ENSG00000269110	98.722	-0.533118	0.268244	-1.98744	0.0468738	0.215315
ENSG00000275294.4	NA	LINC02340	22.5226	0.919068	0.462504	1.98716	0.0469049	0.215315
ENSG00000280355.1	NA	ENSG00000280355	100.167	-0.565814	0.284779	-1.98685	0.0469388	0.215317
ENSG00000287296.1	NA	ENSG00000287296	90.1437	-0.634542	0.319473	-1.98622	0.0470091	0.215438
ENSG00000218018.4	NA	RBM38-AS1	201.722	-0.4851	0.244258	-1.98601	0.0470321	0.215438
ENSG00000293022.1	NA	ENSG00000293022	243.821	-0.461844	0.232614	-1.98545	0.0470944	0.215497
ENSG00000228022.6	105375013	HCG20	43.4109	-0.69995	0.352567	-1.98529	0.0471118	0.215497
ENSG00000291069.1	399761	BMS1P1	400.055	0.447582	0.22552	1.98466	0.0471818	0.215529
ENSG00000236780.7	644838	LINC01829	55.1887	0.59662	0.300697	1.98412	0.0472419	0.215529
ENSG00000293550.1	NA	ENSG00000293550	37.4791	0.827104	0.416909	1.9839	0.0472673	0.215529
ENSG00000232618.2	NA	HIVEP2-DT	33.9216	0.742646	0.374368	1.98373	0.0472857	0.215529
ENSG00000206567.10	NA	ENSG00000206567	145.998	-0.438065	0.220842	-1.98361	0.0472995	0.215529
ENSG00000176593.8	100128398	ZNF606-AS1	227.045	0.379152	0.191159	1.98343	0.0473194	0.215529
ENSG00000251279.3	NA	SMIM15-AS1	174.007	-0.430545	0.217108	-1.98309	0.0473573	0.215549
ENSG00000246898.2	NA	LINC00920	27.0041	0.760784	0.383788	1.9823	0.0474454	0.21567
ENSG00000260186.5	NA	LINC02137	36.7025	-0.767877	0.387398	-1.98214	0.0474637	0.21567
ENSG00000290018.1	NA	ENSG00000290018	1596.69	-0.419133	0.211475	-1.98196	0.0474841	0.21567
ENSG00000229873.2	NA	OGFR-AS1	36.9441	-0.7342	0.37057	-1.98127	0.047561	0.215867
ENSG00000218537.1	NA	MIF-AS1	2803.72	-0.4272	0.215733	-1.98022	0.0476784	0.216072
ENSG00000272523.2	NA	LINC01023	50.189	0.590568	0.298278	1.97992	0.047712	0.216072
ENSG00000280046.1	NA	ENSG00000280046	864.826	0.307628	0.155389	1.97973	0.047734	0.216072
ENSG00000249835.2	105379054	VCAN-AS1	1558.14	0.366488	0.185126	1.97967	0.0477404	0.216072
ENSG00000233730.2	105378916	LINC01765	3.23747	2.33866	1.18156	1.9793	0.0477818
ENSG00000291139.1	349152	DPY19L2P2	428.609	0.296007	0.149568	1.97907	0.0478078	0.216225
ENSG00000254422.1	NA	ENSG00000254422	302.427	-0.481774	0.243631	-1.97748	0.0479879	0.216888
ENSG00000224307.4	NA	LINC02975	15.8212	1.0474	0.529914	1.97655	0.0480926
ENSG00000259053.1	NA	ENSG00000259053	287.291	-0.411765	0.208418	-1.97567	0.0481925	0.21766
ENSG00000287968.1	NA	ENSG00000287968	1.97542	2.87489	1.45521	1.97558	0.0482024
ENSG00000290441.1	100419170	ENSG00000290441	9.14475	1.33151	0.674214	1.9749	0.048279
ENSG00000260570.1	NA	ENSG00000260570	370.358	-0.428561	0.217011	-1.97484	0.0482868	0.217791
ENSG00000256746.5	101928943	MADD-AS1	21.9201	-0.950737	0.481431	-1.97481	0.0482892	0.217791
ENSG00000293272.1	NA	ENSG00000293272	28.4058	0.955298	0.483856	1.97434	0.048343	0.217881
ENSG00000249685.1	NA	ENSG00000249685	23.6661	-1.07876	0.546517	-1.97389	0.0483944	0.217961
ENSG00000293161.1	NA	ENSG00000293161	96.4467	-0.550516	0.27907	-1.97268	0.048532	0.218213
ENSG00000286909.1	NA	ENSG00000286909	122.26	0.52321	0.265228	1.97268	0.048532	0.218213
ENSG00000261448.1	102723692	ENSG00000261448	281.638	-0.418186	0.212007	-1.97251	0.0485519	0.218213
ENSG00000230325.1	NA	ENSG00000230325	253.03	-0.426636	0.216332	-1.97214	0.0485941	0.21825
ENSG00000287736.1	100302522	PTCSC1	11.6008	1.21419	0.615976	1.97116	0.0487052
ENSG00000236502.3	100506108	SIX3-AS1	46.7394	0.674547	0.342286	1.97071	0.0487567	0.218757
ENSG00000260808.1	NA	ENSG00000260808	177.548	-0.494046	0.250714	-1.97055	0.0487749	0.218757
ENSG00000287455.1	NA	ENSG00000287455	1.7027	-4.28852	2.17709	-1.96984	0.0488566
ENSG00000224893.7	105378065	LINC02840	2626.71	-0.439203	0.222964	-1.96984	0.0488572	0.218974
ENSG00000235532.2	100507612	LINC00402	17.6577	0.995891	0.505672	1.96944	0.0489023
ENSG00000214353.8	100130894	VAC14-AS1	263.24	-0.407911	0.207215	-1.96854	0.0490059	0.219353
ENSG00000290041.1	NA	ENSG00000290041	30.2984	-0.865235	0.439596	-1.96825	0.0490393	0.219353
ENSG00000250910.8	102724776	MAP9-AS1	498.361	-0.401884	0.204187	-1.96821	0.0490439	0.219353
ENSG00000293091.1	NA	ENSG00000293091	3.48249	-3.31613	1.68501	-1.96802	0.0490655
ENSG00000280384.1	NA	ENSG00000280384	15.7602	-1.24119	0.630688	-1.968	0.0490683
ENSG00000273226.1	NA	ENSG00000273226	47.7394	-0.6755	0.343366	-1.96729	0.0491499	0.219675
ENSG00000267402.1	NA	TCF4-AS2	11.6602	1.26653	0.643951	1.96681	0.0492046
ENSG00000272092.1	NA	ENSG00000272092	33.5372	-0.802913	0.4083	-1.96648	0.0492434	0.219816
ENSG00000286964.1	NA	ENSG00000286964	161.457	0.431962	0.219693	1.96621	0.0492747	0.219816
ENSG00000257579.1	NA	ENSG00000257579	20.5121	-0.974239	0.495511	-1.96613	0.0492837	0.219816
ENSG00000249310.2	100874530	APOBEC3B-AS1	6.57767	1.63188	0.83019	1.96567	0.0493364
ENSG00000273890.1	NA	ENSG00000273890	11.4254	-1.36546	0.694703	-1.96553	0.0493534
ENSG00000293037.1	NA	ENSG00000293037	91.8988	-0.538995	0.274402	-1.96425	0.0495009	0.220632
ENSG00000231969.4	101929231	MMADHC-DT	145.261	-0.41053	0.209045	-1.96383	0.0495495	0.220661
ENSG00000239593.1	NA	ENSG00000239593	3.21268	-3.17862	1.61865	-1.96375	0.0495595
ENSG00000231652.2	101928489	CD109-AS1	46.5207	-0.650545	0.331302	-1.96361	0.0495759	0.220661
ENSG00000222022.1	NA	ENSG00000222022	200.102	-0.502355	0.256056	-1.96189	0.0497747	0.221263
ENSG00000257894.2	NA	ENSG00000257894	59.5959	0.649062	0.330842	1.96185	0.04978	0.221263
ENSG00000277369.2	NA	ENSG00000277369	8.162	-1.53822	0.784544	-1.96066	0.0499192
ENSG00000279878.1	NA	ENSG00000279878	61.6186	0.630149	0.321697	1.95882	0.0501333	0.22268
ENSG00000270607.1	NA	LEISA1	154.845	-0.426468	0.217775	-1.95829	0.0501958	0.222805
ENSG00000249722.1	NA	ENSG00000249722	4.69394	2.2979	1.17372	1.95779	0.0502542
ENSG00000262160.1	NA	ENSG00000262160	218.473	-0.468787	0.239451	-1.95776	0.0502583	0.222868
ENSG00000266456.1	NA	ENSG00000266456	39.5249	-0.683065	0.348933	-1.95758	0.0502793	0.222868
ENSG00000248629.1	NA	ENSG00000248629	4.15344	-3.27119	1.67109	-1.95751	0.050287
ENSG00000285894.2	NA	ENSG00000285894	4.88337	-2.34497	1.19843	-1.9567	0.0503832
ENSG00000279949.1	NA	ENSG00000279949	10.1559	1.41231	0.721918	1.95633	0.0504264
ENSG00000259143.1	NA	ENSG00000259143	36.142	-0.791482	0.404618	-1.95612	0.0504511	0.223476
ENSG00000290854.1	NA	ENSG00000290854	730.523	-0.357814	0.183032	-1.95493	0.0505911	0.223942
ENSG00000289449.1	NA	ENSG00000289449	49.0617	-0.660729	0.338049	-1.95454	0.0506374	0.223993
ENSG00000259368.1	NA	ENSG00000259368	34.8518	-0.796057	0.40738	-1.95409	0.0506908	0.224076
ENSG00000270504.1	NA	ENSG00000270504	135.56	-0.534519	0.273691	-1.953	0.0508194	0.224424
ENSG00000278202.1	NA	ENSG00000278202	39.8758	-0.697859	0.357357	-1.95283	0.0508393	0.224424
ENSG00000257298.1	NA	ENSG00000257298	62.0877	0.676336	0.346472	1.95207	0.0509305	0.224477
ENSG00000282851.2	105221694	BISPR	32.1585	0.781409	0.400319	1.95197	0.0509422	0.224477
ENSG00000232192.1	111216275	KIF26B-AS1	27.2304	-0.953648	0.488586	-1.95185	0.0509559	0.224477
ENSG00000235954.9	284900	TTC28-AS1	842.144	-0.295737	0.151577	-1.95107	0.0510492	0.224735
ENSG00000224660.2	100505696	SH3BP5-AS1	1461.9	-0.289402	0.148371	-1.95053	0.0511133	0.224864
ENSG00000282386.1	NA	ENSG00000282386	27.5148	0.80116	0.410833	1.95008	0.0511661	0.224942
ENSG00000287394.1	NA	MAGEA3-DT	59.4685	-0.630473	0.323413	-1.94943	0.0512436	0.22513
ENSG00000225484.7	101060691	NUTM2B-AS1	839.389	0.399258	0.204889	1.94865	0.0513368	0.225386
ENSG00000286208.1	NA	ENSG00000286208	7.02068	1.64028	0.841799	1.94854	0.0513506
ENSG00000258912.2	102724380	LINC02316	9.30671	1.40837	0.723022	1.94789	0.0514277
ENSG00000206249.3	NA	ENSG00000206249	6.46654	1.52421	0.782511	1.94784	0.0514342
ENSG00000240006.2	105374119	LINC02004	4.09662	1.91042	0.981097	1.94723	0.051507
ENSG00000266541.1	NA	ENSG00000266541	13.0674	1.07015	0.549586	1.94719	0.0515122
ENSG00000289837.1	NA	ENSG00000289837	140.18	-0.440888	0.226485	-1.94666	0.051576	0.226281
ENSG00000279770.1	100130386	LINC00552	16.9324	0.970054	0.498372	1.94645	0.0516011
ENSG00000244151.1	NA	ENSG00000244151	1911.29	-0.376079	0.193226	-1.94632	0.0516163	0.226304
ENSG00000258869.1	100132612	LINC02312	7.92915	1.66065	0.85336	1.94602	0.0516528
ENSG00000260257.2	119746555	ENSG00000260257	365.011	-0.39878	0.205011	-1.94517	0.0517547	0.22675
ENSG00000280407.3	NA	ENSG00000280407	1271.71	-0.36994	0.190211	-1.94489	0.0517884	0.22675
ENSG00000261172.1	NA	ENSG00000261172	60.7361	0.526004	0.270529	1.94435	0.0518529	0.226874
ENSG00000286150.1	NA	ENSG00000286150	2.51822	2.59352	1.33393	1.94428	0.0518621
ENSG00000271833.1	NA	ENSG00000271833	65.8352	0.66285	0.341002	1.94383	0.0519161	0.226874
ENSG00000264558.1	NA	ENSG00000264558	2047.77	-0.396404	0.203935	-1.94378	0.0519224	0.226874
ENSG00000234361.1	NA	ENSG00000234361	12.3668	-1.38381	0.712003	-1.94355	0.0519496
ENSG00000254790.1	NA	ENSG00000254790	3.97664	-2.64261	1.35996	-1.94316	0.0519968
ENSG00000269194.1	105372435	ENSG00000269194	85.2885	-0.484135	0.249154	-1.94311	0.0520026	0.227071
ENSG00000280511.1	NA	ENSG00000280511	2.16187	-3.81517	1.96473	-1.94183	0.0521573
ENSG00000264920.4	102724532	SP2-DT	204.386	0.373633	0.192581	1.94013	0.0523639	0.228494
ENSG00000226890.1	NA	ENSG00000226890	50.2793	-0.656697	0.33854	-1.93979	0.052405	0.228518
ENSG00000260694.1	NA	ENSG00000260694	3.78351	2.28878	1.18003	1.9396	0.0524277
ENSG00000286116.1	NA	ENSG00000286116	149.57	-0.532892	0.274765	-1.93945	0.0524471	0.228547
ENSG00000260317.1	NA	LINC02986	93.8122	-0.574816	0.296582	-1.93813	0.0526069	0.229089
ENSG00000272366.1	NA	ENSG00000272366	2.2228	3.19653	1.65014	1.93713	0.0527294
ENSG00000286803.1	NA	ENSG00000286803	369.888	0.40243	0.207789	1.93673	0.0527788	0.229682
ENSG00000287775.1	124900818	ENSG00000287775	2.87556	2.31822	1.19742	1.93601	0.0528669
ENSG00000251329.1	101927363	LINC02353	2.05799	-3.60982	1.86482	-1.93575	0.0528987
ENSG00000291221.1	NA	ENSG00000291221	75.8026	0.48309	0.249584	1.93558	0.0529188	0.230136
ENSG00000285545.1	NA	ENSG00000285545	38.1323	0.767942	0.39682	1.93524	0.0529611	0.230165
ENSG00000257096.1	NA	ENSG00000257096	273.715	-0.435348	0.225004	-1.93485	0.0530091	0.230218
ENSG00000260743.1	NA	ENSG00000260743	71.9039	0.532571	0.275302	1.9345	0.0530523	0.23025
ENSG00000265487.1	NA	ENSG00000265487	8.11165	-1.56831	0.810806	-1.93426	0.0530816
ENSG00000280594.3	110806272	BTG3-AS1	111.173	-0.56568	0.292586	-1.93338	0.0531893	0.23069
ENSG00000277840.1	NA	ENSG00000277840	22.3335	0.952899	0.492961	1.93301	0.0532348	0.230732
ENSG00000286258.1	NA	ENSG00000286258	1.61288	3.50162	1.81225	1.9322	0.053335
ENSG00000269680.1	NA	ENSG00000269680	43.6129	-0.729305	0.377454	-1.93217	0.0533388	0.231027
ENSG00000248456.1	NA	LINC02485	1.75267	-4.02151	2.08148	-1.93204	0.053354
ENSG00000281708.1	711	ERC2-IT1	8.55058	1.4501	0.750564	1.93202	0.0533572
ENSG00000287553.1	NA	ENSG00000287553	82.5894	-0.511071	0.264579	-1.93164	0.0534045	0.231156
ENSG00000291263.1	100506060	SMG1P7	107.443	-0.453126	0.234628	-1.93126	0.0534515	0.231204
ENSG00000269072.2	101928517	ENSG00000269072	13.0688	1.1979	0.620622	1.93016	0.0535869
ENSG00000283667.1	105372165	ENSG00000283667	27.4682	0.757559	0.392502	1.93007	0.0535976	0.231681
ENSG00000236754.5	101929372	ENSG00000236754	13.9153	-1.18576	0.614417	-1.92989	0.0536203
ENSG00000228288.9	100506696	PCAT6	130.148	0.456043	0.236355	1.92948	0.053671	0.231843
ENSG00000289935.1	NA	ENSG00000289935	25.7734	-0.863627	0.44767	-1.92916	0.0537111	0.231861
ENSG00000236144.9	100506469	TMEM147-AS1	596.447	-0.327018	0.169625	-1.92789	0.0538683	0.232384
ENSG00000270165.1	NA	ENSG00000270165	11.5199	-1.3882	0.720466	-1.9268	0.0540041
ENSG00000288700.2	80254	ENSG00000288700	223.01	-0.428632	0.222542	-1.92607	0.0540955	0.233208
ENSG00000248222.5	NA	SLIT3-AS1	66.2447	0.666716	0.346226	1.92567	0.0541461	0.23327
ENSG00000257548.1	NA	ENSG00000257548	9.92966	-1.43085	0.743153	-1.92537	0.0541826
ENSG00000288963.1	NA	ENSG00000288963	6.48666	-1.8636	0.967997	-1.92521	0.0542029
ENSG00000233735.5	NA	ENSG00000233735	48.1343	-0.715995	0.37194	-1.92503	0.0542256	0.233456
ENSG00000265163.1	NA	CDRT8	1.46244	-3.80193	1.97514	-1.92489	0.054243
ENSG00000282304.1	NA	ENSG00000282304	22.5995	1.07218	0.557087	1.92462	0.0542774	0.233498
ENSG00000256139.2	NA	ENSG00000256139	60.0885	-0.560319	0.29117	-1.92437	0.0543078	0.233498
ENSG00000285928.1	NA	ENSG00000285928	133.583	-0.662012	0.344206	-1.9233	0.0544426	0.233922
ENSG00000204758.8	100268168	RPL26L1-AS1	31.7899	0.701314	0.364705	1.92296	0.0544846	0.233946
ENSG00000289858.1	NA	ENSG00000289858	123.17	0.440188	0.228984	1.92235	0.0545617	0.234121
ENSG00000274833.1	NA	ENSG00000274833	6.49771	-1.88762	0.982237	-1.92175	0.054637
ENSG00000265415.1	NA	PRR11-AS1	328.712	-0.445091	0.231641	-1.92147	0.0546724	0.23444
ENSG00000240766.1	NA	PLCXD2-AS1	8.78978	1.26854	0.660364	1.92096	0.0547364
ENSG00000250467.1	NA	PHOX2B-AS1	427.09	-0.430598	0.224218	-1.92044	0.0548018	0.234839
ENSG00000234756.1	NA	LINC02621	1.85801	3.24599	1.69024	1.92043	0.0548035
ENSG00000237410.1	NA	NRXN2-AS1	14.5363	-1.20172	0.626153	-1.91922	0.0549571
ENSG00000260953.1	NA	ENSG00000260953	35.9741	0.741244	0.386354	1.91856	0.05504	0.235553
ENSG00000283959.2	101927245	ENSG00000283959	71.9345	-0.508057	0.264813	-1.91855	0.0550415	0.235553
ENSG00000267205.1	NA	ENSG00000267205	52.9882	-0.628532	0.327842	-1.91718	0.0552148	0.236138
ENSG00000267551.3	100996351	GNA15-DT	16.877	0.98088	0.511635	1.91715	0.0552192
ENSG00000258548.6	100505967	LINC00645	101.837	0.571824	0.298373	1.91648	0.0553046	0.236365
ENSG00000293508.1	NA	POLR1HASP	643.424	0.333649	0.17418	1.91554	0.0554236	0.236716
ENSG00000284803.1	NA	ENSG00000284803	6891.07	-0.404228	0.211138	-1.91452	0.0555543	0.237118
ENSG00000286031.1	NA	ENSG00000286031	45.0133	-0.638173	0.333493	-1.9136	0.055671	0.237188
ENSG00000262413.1	NA	ENSG00000262413	3546.76	-0.395949	0.206939	-1.91336	0.0557025	0.237188
ENSG00000254905.1	NA	ENSG00000254905	96.1248	-0.475545	0.248551	-1.91327	0.0557134	0.237188
ENSG00000279155.1	NA	ENSG00000279155	49.594	-0.706275	0.369166	-1.91316	0.0557275	0.237188
ENSG00000269289.6	100505851	ENSG00000269289	33.6132	-0.853705	0.446277	-1.91295	0.0557547	0.237188
ENSG00000254665.1	NA	ENSG00000254665	400.038	-0.420393	0.219827	-1.91238	0.0558269	0.237309
ENSG00000238260.3	NA	ENSG00000238260	19.8241	-1.04389	0.545924	-1.91215	0.0558569	0.237309
ENSG00000286723.1	NA	ENSG00000286723	2.50082	-3.13651	1.64056	-1.91185	0.055895
ENSG00000288018.3	101929174	ENSG00000288018	25.984	0.807574	0.422518	1.91134	0.0559612	0.237596
ENSG00000259561.1	NA	ENSG00000259561	3.31973	2.41514	1.2636	1.91131	0.0559645
ENSG00000286442.1	NA	ENSG00000286442	6.09024	1.89261	0.990271	1.9112	0.0559788
ENSG00000279159.1	NA	ENSG00000279159	2139.15	-0.302674	0.158452	-1.91019	0.0561086	0.237785
ENSG00000204682.9	399726	MIR1915HG	393.628	0.335149	0.175454	1.91018	0.0561106	0.237785
ENSG00000293183.1	NA	ENSG00000293183	148.059	0.469359	0.245721	1.91013	0.0561165	0.237785
ENSG00000289357.1	NA	ENSG00000289357	124.533	-0.486094	0.254553	-1.9096	0.0561851	0.237919
ENSG00000249592.7	100129917	PCGF3-AS1	1750.95	-0.29995	0.157131	-1.90892	0.0562728	0.238134
ENSG00000289227.1	NA	ENSG00000289227	4.47479	1.85418	0.971417	1.90874	0.0562954
ENSG00000290978.1	NA	ENSG00000290978	4.23844	1.96513	1.02955	1.90872	0.0562977
ENSG00000248932.8	100507291	COPB2-DT	540.513	0.294697	0.154521	1.90717	0.0564987	0.238933
ENSG00000289534.1	NA	ENSG00000289534	20.7476	0.899201	0.471603	1.90669	0.0565608	0.239039
ENSG00000246089.5	100287015	MCPH1-DT	124.851	-0.533727	0.280003	-1.90615	0.0566308	0.239066
ENSG00000256824.1	NA	ENSG00000256824	36.334	-0.733624	0.384935	-1.90584	0.056671	0.239066
ENSG00000205559.5	100144603	CHKB-DT	155.265	-0.423658	0.222301	-1.90578	0.0566784	0.239066
ENSG00000267751.6	105372233	BSG-AS1	51.5588	-0.60587	0.318051	-1.90495	0.0567866	0.23924
ENSG00000278899.1	645967	ENSG00000278899	59.5127	-0.60533	0.317776	-1.90489	0.0567939	0.23924
ENSG00000253754.1	NA	ENSG00000253754	22.2559	0.956341	0.502289	1.90397	0.0569146	0.239592
ENSG00000229563.7	101927528	LINC01204	16.2587	1.11546	0.586374	1.9023	0.0571322
ENSG00000290585.1	NA	ENSG00000290585	61.5957	0.512008	0.269205	1.90193	0.0571809	0.24039
ENSG00000291274.1	NA	ENSG00000291274	48.6693	-0.591631	0.311073	-1.9019	0.0571837	0.24039
ENSG00000179082.4	NA	LINC02913	72.1449	0.565807	0.297534	1.90166	0.0572161	0.24039
ENSG00000224418.1	NA	STK24-AS1	18.7619	-1.05808	0.556456	-1.90146	0.0572417
ENSG00000260279.4	105371414	ENSG00000260279	169.587	-0.472854	0.24874	-1.901	0.057302	0.240485
ENSG00000282961.1	101867536	PRNCR1	148.322	0.422597	0.222312	1.90091	0.0573134	0.240485
ENSG00000272701.3	317751	MESTIT1	29.6798	0.782264	0.411601	1.90054	0.0573626	0.240535
ENSG00000259037.1	NA	ENSG00000259037	5.09147	-2.45814	1.29402	-1.89961	0.0574843
ENSG00000293478.1	NA	TP73-AS1	1389.95	-0.305176	0.160658	-1.89953	0.0574943	0.24093
ENSG00000237633.4	NA	ENSG00000237633	18.5902	0.920812	0.484904	1.89896	0.0575703
ENSG00000261474.1	NA	ENSG00000261474	88.1914	0.490273	0.25826	1.89837	0.0576473	0.241309
ENSG00000228794.12	643837	LINC01128	498.905	-0.336962	0.177509	-1.89828	0.0576596	0.241309
ENSG00000285570.1	NA	ENSG00000285570	32.2556	-0.817213	0.430828	-1.89684	0.0578488	0.241944
ENSG00000283549.1	NA	ENSG00000283549	289.763	-0.405618	0.213904	-1.89626	0.0579261	0.24211
ENSG00000249412.1	NA	ENSG00000249412	10.8542	-1.28842	0.679466	-1.89623	0.0579297
ENSG00000243319.7	283480	FGF14-IT1	248.614	0.827986	0.436829	1.89545	0.0580332	0.242401
ENSG00000224086.6	NA	PPM1F-AS1	1453.68	-0.254989	0.134595	-1.89449	0.0581604	0.242774
ENSG00000273218.1	NA	ENSG00000273218	58.6848	0.624772	0.329875	1.89396	0.0582297	0.242907
ENSG00000257913.4	105369758	DDN-AS1	304.479	-0.375722	0.198475	-1.89305	0.0583515	0.243176
ENSG00000276727.1	NA	ENSG00000276727	44.6899	-0.731468	0.386441	-1.89283	0.0583804	0.243176
ENSG00000290803.1	NA	ENSG00000290803	165.341	0.435639	0.230184	1.89257	0.0584152	0.243176
ENSG00000289702.1	NA	ENSG00000289702	59.032	0.60556	0.320006	1.89234	0.0584453	0.243176
ENSG00000249231.8	643714	CASC16	4.2014	2.10361	1.1119	1.8919	0.0585044
ENSG00000260773.1	NA	ENSG00000260773	30.6336	-0.817196	0.432094	-1.89125	0.0585915	0.243627
ENSG00000287688.1	NA	ENSG00000287688	16.5277	-1.17598	0.621804	-1.89124	0.0585917
ENSG00000255801.2	NA	ENSG00000255801	8.29365	1.46909	0.776915	1.89093	0.0586339
ENSG00000275894.1	NA	ENSG00000275894	16.9509	0.936624	0.49545	1.89045	0.0586973
ENSG00000289145.1	NA	ENSG00000289145	106.266	-0.536584	0.28384	-1.89045	0.0586984	0.243914
ENSG00000267204.1	101927411	LINC01782	1.53928	-3.92634	2.07704	-1.89035	0.0587108
ENSG00000285623.1	NA	ENSG00000285623	4.82362	1.70742	0.903295	1.89021	0.0587292
ENSG00000283991.1	NA	ENSG00000283991	27.2719	-0.80884	0.427937	-1.89009	0.0587455	0.243917
ENSG00000279382.1	NA	ENSG00000279382	442.599	-0.373468	0.197639	-1.88965	0.0588044	0.243917
ENSG00000254337.2	107986951	ENSG00000254337	404.789	-0.394805	0.208937	-1.88959	0.0588126	0.243917
ENSG00000250708.3	101928478	LINC02269	78.5722	0.732006	0.387699	1.88808	0.0590152	0.2446
ENSG00000274678.1	NA	ENSG00000274678	3.43539	2.13579	1.13196	1.88681	0.0591864
ENSG00000273599.1	NA	ENSG00000273599	274.482	-0.36198	0.191849	-1.88679	0.0591882	0.245041
ENSG00000229780.1	100874097	UBE2Q1-AS1	98.9682	-0.557762	0.295625	-1.88672	0.0591977	0.245041
ENSG00000286332.1	NA	ENSG00000286332	6.88234	1.38448	0.73416	1.8858	0.0593215
ENSG00000289000.1	NA	ENSG00000289000	3.1092	2.11885	1.12393	1.88521	0.0594014
ENSG00000259798.1	NA	ENSG00000259798	2.45394	-3.15779	1.67571	-1.88445	0.0595047
ENSG00000240137.8	101928085	ERICH6-AS1	106.177	0.43106	0.228829	1.88376	0.0595968	0.24642
ENSG00000246640.2	284080	PICART1	40.7546	0.702104	0.372728	1.88369	0.0596074	0.24642
ENSG00000225339.4	NA	ENSG00000225339	4600.88	-0.371245	0.197163	-1.88294	0.0597091	0.246683
ENSG00000286701.1	NA	ENSG00000286701	1.4986	-4.05591	2.15495	-1.88213	0.0598179
ENSG00000279232.2	NA	ENSG00000279232	837.727	0.431441	0.229353	1.88112	0.059956	0.247544
ENSG00000227496.3	102723834	ENSG00000227496	22.8747	0.887094	0.471698	1.88064	0.0600209	0.247653
ENSG00000289963.1	107985563	ENSG00000289963	5.77746	1.67745	0.892037	1.88047	0.0600442
ENSG00000259251.2	NA	VPS13C-DT	12.341	1.15706	0.615624	1.87949	0.0601773
ENSG00000179743.4	729614	SPEN-AS1	150.83	-0.451268	0.240139	-1.8792	0.0602177	0.24828
ENSG00000225479.1	100874337	PLCB1-IT1	26.0433	1.57627	0.839008	1.87873	0.0602812	0.24828
ENSG00000254027.1	NA	LNMICC	58.6743	-0.555865	0.295903	-1.87854	0.0603073	0.24828
ENSG00000273319.1	NA	ENSG00000273319	61.308	-0.640605	0.341086	-1.87813	0.0603627	0.24828
ENSG00000246526.3	339988	LINC02481	22.3715	0.904495	0.481613	1.87805	0.0603738	0.24828
ENSG00000273306.1	NA	ENSG00000273306	42.7929	0.641166	0.341446	1.8778	0.0604089	0.24828
ENSG00000267366.1	NA	ENSG00000267366	5.38556	-2.2719	1.21001	-1.87758	0.0604381
ENSG00000267886.1	NA	ENSG00000267886	123.92	-0.439119	0.233878	-1.87755	0.0604424	0.24828
ENSG00000287431.1	NA	RENO1	507.672	-0.33065	0.176228	-1.87627	0.0606185	0.248845
ENSG00000183250.13	84536	LINC01547	195.282	-0.459399	0.244897	-1.87589	0.0606709	0.248901
ENSG00000256757.1	NA	ENSG00000256757	3.98489	1.79976	0.959968	1.87481	0.0608185
ENSG00000287088.1	NA	ENSG00000287088	60.1177	0.615911	0.328819	1.8731	0.0610543	0.250315
ENSG00000260206.1	NA	ENSG00000260206	245.922	0.469776	0.250843	1.87279	0.0610971	0.250331
ENSG00000271862.1	NA	ENSG00000271862	102.692	0.465723	0.248728	1.87241	0.0611493	0.250386
ENSG00000203804.5	NA	ADAMTSL4-AS1	114.125	-0.486877	0.260083	-1.872	0.061206	0.250459
ENSG00000250107.1	253962	CACNA1G-AS1	19.5574	-0.903733	0.48286	-1.87163	0.0612585	0.250515
ENSG00000279833.1	NA	ENSG00000279833	63.9162	0.534576	0.285666	1.87133	0.0612995	0.250523
ENSG00000227193.2	NA	ENSG00000227193	27.8147	-0.847813	0.453306	-1.87029	0.0614437	0.250702
ENSG00000233237.9	79940	LINC00472	773.336	0.301741	0.161339	1.87023	0.0614513	0.250702
ENSG00000235593.1	100873977	RBMS3-AS1	21.2799	0.894137	0.478104	1.87017	0.0614599	0.250702
ENSG00000215481.9	NA	ENSG00000215481	11.6134	1.09512	0.585627	1.87	0.0614839
ENSG00000275709.1	NA	ENSG00000275709	15.4585	0.957355	0.511986	1.86988	0.0614998
ENSG00000269425.1	NA	ENSG00000269425	31.0401	0.713715	0.381748	1.8696	0.0615397	0.250869
ENSG00000259039.3	NA	ENSG00000259039	4.71145	2.0189	1.08002	1.86931	0.06158
ENSG00000228061.7	NA	ENSG00000228061	75.1535	-0.489326	0.261792	-1.86914	0.061603	0.250968
ENSG00000279246.1	NA	ENSG00000279246	413.306	-0.406012	0.217279	-1.86862	0.0616753	0.251104
ENSG00000235079.1	NA	ZRANB2-AS1	519.785	-0.345006	0.184696	-1.86796	0.0617671	0.251319
ENSG00000279118.1	NA	ENSG00000279118	7.5757	1.32198	0.707946	1.86735	0.0618534
ENSG00000286895.1	NA	ENSG00000286895	10.2708	1.26505	0.677593	1.86697	0.0619056
ENSG00000279039.1	NA	ENSG00000279039	25.17	-0.8441	0.452309	-1.8662	0.0620131	0.25216
ENSG00000256007.1	NA	ARAP1-AS1	107.524	-0.534083	0.286306	-1.86543	0.0621216	0.252442
ENSG00000279432.1	NA	ENSG00000279432	184.131	0.486838	0.261203	1.86383	0.0623457	0.253193
ENSG00000287145.1	NA	ENSG00000287145	5.96203	-2.10696	1.1309	-1.86308	0.0624516
ENSG00000203808.13	154442	BVES-AS1	592.628	0.347853	0.186713	1.86303	0.0624577	0.253489
ENSG00000286487.1	NA	ENSG00000286487	4.42173	-2.27547	1.22317	-1.8603	0.0628424
ENSG00000248714.7	NA	ZNF652-AS1	70.5387	0.585106	0.314573	1.86	0.0628852	0.255063
ENSG00000234456.10	100505881	MAGI2-AS3	3992.67	0.301101	0.161946	1.85927	0.0629889	0.255323
ENSG00000204380.4	100129029	PKP4-AS1	87.8622	-0.470213	0.253147	-1.85747	0.0632442	0.256083
ENSG00000272638.1	NA	ENSG00000272638	101.139	-0.497521	0.267889	-1.85719	0.063284	0.256083
ENSG00000259296.1	NA	ENSG00000259296	8.88772	-1.5908	0.856665	-1.85697	0.063316
ENSG00000256712.1	NA	ENSG00000256712	97.7559	-0.50026	0.269415	-1.85684	0.0633336	0.256083
ENSG00000221953.5	388759	LINC02897	91.6006	0.450094	0.242399	1.85683	0.0633353	0.256083
ENSG00000272328.1	NA	ENSG00000272328	4.43848	-2.30331	1.2406	-1.8566	0.0633677
ENSG00000274591.1	NA	ENSG00000274591	11.2871	1.1459	0.617755	1.85494	0.063605
ENSG00000258450.1	NA	ENSG00000258450	11.3336	1.24377	0.670975	1.85368	0.0637852
ENSG00000243389.1	NA	ENSG00000243389	20.5496	-0.907531	0.489594	-1.85364	0.0637907	0.257616
ENSG00000214851.5	253128	LINC00612	36.1349	0.718635	0.387694	1.85361	0.0637944	0.257616
ENSG00000285971.1	NA	ENSG00000285971	5.3394	1.72319	0.929748	1.85339	0.0638262
ENSG00000272853.2	NA	SUV39H2-DT	37.3849	-0.711662	0.384335	-1.85167	0.0640731	0.25854
ENSG00000287387.1	NA	ENSG00000287387	684.317	-0.356726	0.192684	-1.85135	0.0641188	0.25854
ENSG00000259946.1	NA	ENSG00000259946	59.2649	0.707466	0.38217	1.85118	0.0641437	0.25854
ENSG00000258646.1	NA	ENSG00000258646	85.7224	-0.529904	0.286364	-1.85045	0.0642483	0.258709
ENSG00000263212.2	NA	ENSG00000263212	211.85	-0.442685	0.239268	-1.85017	0.0642894	0.258709
ENSG00000225077.3	NA	ICMT-DT	93.8172	-0.595274	0.32176	-1.85005	0.064306	0.258709
ENSG00000249175.1	NA	ENSG00000249175	6.76814	1.45375	0.785889	1.84982	0.0643402
ENSG00000266171.1	NA	ENSG00000266171	92.3485	-0.549669	0.297282	-1.84898	0.0644601	0.258712
ENSG00000269834.8	102724105	ZNF528-AS1	404.388	0.332731	0.179959	1.84892	0.0644687	0.258712
ENSG00000278962.1	NA	ENSG00000278962	58.6149	-0.571667	0.309197	-1.84888	0.0644758	0.258712
ENSG00000225792.3	105375304	SNX10-AS1	163.652	-0.455497	0.246369	-1.84884	0.0644804	0.258712
ENSG00000260966.1	NA	ENSG00000260966	190.359	-0.378788	0.204899	-1.84866	0.0645075	0.258712
ENSG00000237772.2	114515520	LINC02631	16.6432	1.04996	0.568194	1.8479	0.0646172
ENSG00000285846.1	NA	ENSG00000285846	8.40914	1.38739	0.750844	1.84778	0.0646346
ENSG00000255571.10	254559	MIR9-3HG	202.134	-0.399376	0.216167	-1.84754	0.0646695	0.259169
ENSG00000277299.1	NA	ENSG00000277299	24.485	0.761464	0.412201	1.84731	0.0647018	0.259169
ENSG00000289366.1	NA	ENSG00000289366	8.16823	1.48806	0.80565	1.84702	0.0647437
ENSG00000287680.1	NA	ENSG00000287680	15.1908	1.07798	0.583733	1.84671	0.0647899
ENSG00000283608.1	NA	ENSG00000283608	3.90211	1.98015	1.07245	1.84638	0.0648365
ENSG00000234431.2	NA	ENSG00000234431	48.1099	0.603885	0.327092	1.84623	0.0648593	0.259639
ENSG00000243062.6	148753	ENSG00000243062	6.36722	1.48753	0.805932	1.84573	0.0649315
ENSG00000269938.1	NA	ENSG00000269938	36.7219	-0.786825	0.426311	-1.84566	0.0649417	0.259807
ENSG00000286342.3	NA	ENSG00000286342	29.5629	-0.775005	0.419978	-1.84535	0.064987	0.259827
ENSG00000241666.2	NA	ENSG00000241666	14.2593	1.26932	0.687945	1.84509	0.0650247
ENSG00000255344.2	105369584	LINC02706	7.28076	1.33671	0.724762	1.84434	0.0651334
ENSG00000275532.2	NA	ENSG00000275532	22.9196	-0.994026	0.53914	-1.84373	0.0652232	0.260536
ENSG00000291130.1	NA	ENSG00000291130	165.442	-0.416678	0.226016	-1.84357	0.0652451	0.260536
ENSG00000272070.3	NA	ENSG00000272070	69.4792	0.537491	0.291605	1.84322	0.0652974	0.260583
ENSG00000266002.1	NA	ENSG00000266002	41.4728	-0.659529	0.357928	-1.84263	0.0653831	0.260764
ENSG00000227925.2	NA	LINC01655	4.51196	1.61329	0.876211	1.84121	0.0655913
ENSG00000289507.1	NA	ENSG00000289507	49.3712	-0.600596	0.326223	-1.84106	0.0656123	0.261408
ENSG00000248008.5	100506668	NRAV	364.143	-0.288016	0.156448	-1.84097	0.0656259	0.261408
ENSG00000236627.1	NA	ENSG00000236627	7.37224	1.47854	0.803511	1.84009	0.0657543
ENSG00000245719.1	101929076	SKOR1-AS1	13.0401	1.09924	0.597407	1.84003	0.0657645
ENSG00000272689.1	NA	ENSG00000272689	25.4564	-0.781071	0.424569	-1.83968	0.0658154	0.261863
ENSG00000227155.7	124902108	DOCK8-AS2	19.6064	0.884502	0.480802	1.83964	0.0658214	0.261863
ENSG00000267311.1	NA	ENSG00000267311	4.69197	1.89371	1.02959	1.83928	0.0658737
ENSG00000274184.1	NA	ENSG00000274184	56.6203	0.642592	0.349478	1.83872	0.065957	0.262241
ENSG00000237035.1	NA	ENSG00000237035	2.84748	-2.94073	1.59935	-1.8387	0.0659592
ENSG00000286882.1	NA	ENSG00000286882	32.3351	-0.762369	0.414691	-1.8384	0.0660029	0.262262
ENSG00000291171.1	347918	ENSG00000291171	883.6	-0.335498	0.182547	-1.83788	0.0660805	0.262408
ENSG00000257585.1	101101773	LINC00609	1.44659	-3.70554	2.01661	-1.83751	0.066134
ENSG00000265688.2	92659	MILIP	233.225	-0.410016	0.223181	-1.83715	0.066188	0.262673
ENSG00000293504.1	NA	NPY6R	21.263	0.921921	0.502144	1.83597	0.0663619	0.263202
ENSG00000255629.1	NA	ENSG00000255629	154.498	0.438626	0.238988	1.83535	0.0664539	0.263404
ENSG00000260711.2	NA	ENSG00000260711	11.5187	1.22346	0.666673	1.83518	0.0664791
ENSG00000225963.8	NA	ENSG00000225963	87.0539	0.442777	0.241318	1.83483	0.0665303	0.263443
ENSG00000243224.2	101929054	TWF2-DT	69.0351	0.54164	0.295215	1.83473	0.0665454	0.263443
ENSG00000290739.1	NA	ENSG00000290739	6.05789	1.53467	0.836854	1.83386	0.0666745
ENSG00000258240.6	105369980	LINC01404	91.3887	0.464316	0.253236	1.83353	0.0667235	0.26391
ENSG00000273272.2	NA	ENSG00000273272	7.4756	1.43996	0.785351	1.83353	0.066724
ENSG00000273271.1	NA	ENSG00000273271	53.9955	-0.621619	0.339078	-1.83326	0.0667637	0.26391
ENSG00000253553.9	NA	ENSG00000253553	217.62	-0.345682	0.188603	-1.83285	0.0668242	0.26391
ENSG00000286596.1	NA	ENSG00000286596	312.252	-0.37525	0.204738	-1.83283	0.0668272	0.26391
ENSG00000288794.1	NA	ENSG00000288794	12.6935	1.15611	0.630782	1.83282	0.066829
ENSG00000272848.2	NA	ENSG00000272848	54.2137	-0.582343	0.31796	-1.8315	0.0670265	0.264193
ENSG00000260005.6	NA	ENSG00000260005	504.799	-0.310814	0.169723	-1.8313	0.067056	0.264193
ENSG00000204422.7	NA	ENSG00000204422	620.648	-0.342889	0.187249	-1.83119	0.0670718	0.264193
ENSG00000272589.1	100507331	ZSWIM8-AS1	1153.8	0.278226	0.151954	1.83099	0.0671021	0.264193
ENSG00000285864.1	NA	ENSG00000285864	387.134	-0.374326	0.20444	-1.83098	0.0671037	0.264193
ENSG00000272620.2	84740	AFAP1-AS1	2543.73	-0.388218	0.212104	-1.83032	0.0672028	0.264264
ENSG00000278831.1	NA	ENSG00000278831	109.349	-0.470266	0.256932	-1.83031	0.0672037	0.264264
ENSG00000278419.1	NA	ENSG00000278419	280.874	-0.429729	0.234864	-1.8297	0.0672953	0.264462
ENSG00000248101.2	NA	ENSG00000248101	251.542	-0.396568	0.21678	-1.82935	0.0673467	0.264503
ENSG00000231781.1	NA	ENSG00000231781	2.04042	-3.36683	1.84085	-1.82896	0.0674059
[truncated: 18,054 more rows]

## Sheet: Significant genes
Table S7: Human reference genome based differential gene expression (S_50_9hr vs. S_50_3hr)
Ensembl ID	Entrez ID	Gene Symbol	baseMean	log2FoldChange	lfcSE	stat	pvalue	padj
ENSG00000235886.1	NA	ENSG00000235886	2.95835	-4.87549	1.80832	-2.69614	0.00701475
ENSG00000291197.1	NA	ENSG00000291197	2.16315	-4.87063	1.92879	-2.52522	0.0115625
ENSG00000254141.1	NA	ENSG00000254141	2.64982	-4.75988	1.85416	-2.56714	0.0102541
ENSG00000238010.1	NA	ENSG00000238010	2.15073	-4.40757	1.99463	-2.20972	0.0271249
ENSG00000260945.1	NA	ENSG00000260945	1.7724	-4.32425	2.09638	-2.06272	0.0391394
ENSG00000287455.1	NA	ENSG00000287455	1.7027	-4.28852	2.17709	-1.96984	0.0488566
ENSG00000224648.1	NA	LINC01627	2.25187	-4.26938	1.80402	-2.36659	0.017953
ENSG00000259579.1	NA	ENSG00000259579	3.30961	-4.20262	1.84309	-2.2802	0.0225956
ENSG00000290675.1	NA	ENSG00000290675	2.70476	-4.19471	1.8028	-2.32678	0.0199772
ENSG00000266599.1	NA	ENSG00000266599	3.1714	-4.09612	1.72711	-2.37166	0.0177082
ENSG00000235612.1	NA	ENSG00000235612	1.64786	-4.08752	1.89107	-2.16148	0.0306584
ENSG00000256814.1	NA	ENSG00000256814	1.51882	-4.0835	1.95906	-2.08442	0.0371222
ENSG00000287321.1	NA	ENSG00000287321	2.3192	-4.06938	1.91705	-2.12273	0.0337767
ENSG00000259268.2	NA	ENSG00000259268	2.28354	-4.00672	1.90342	-2.10501	0.0352906
ENSG00000258922.1	NA	ENSG00000258922	2.16783	-3.93429	1.78982	-2.19814	0.027939
ENSG00000271065.1	NA	SLC4A8-AS1	3.66998	-3.72713	1.77305	-2.10209	0.0355451
ENSG00000260715.1	NA	ENSG00000260715	2.9009	-3.72352	1.65391	-2.25135	0.0243633
ENSG00000256955.2	NA	ENSG00000256955	4.42387	-3.69573	1.53742	-2.40385	0.0162233
ENSG00000261633.1	NA	ENSG00000261633	2.82875	-3.62017	1.6776	-2.15795	0.030932
ENSG00000283766.1	NA	ENSG00000283766	4.36059	-3.56721	1.57188	-2.2694	0.0232443
ENSG00000255503.1	NA	LINC02951	5.26202	-3.48869	1.52259	-2.29128	0.0219472
ENSG00000290594.1	NA	ENSG00000290594	4.71407	-3.45985	1.54129	-2.24478	0.0247824
ENSG00000263342.1	NA	ENSG00000263342	3.33447	-3.42835	1.61715	-2.11999	0.0340065
ENSG00000277738.1	NA	ENSG00000277738	3.1094	-3.39731	1.67274	-2.03099	0.0422564
ENSG00000293091.1	NA	ENSG00000293091	3.48249	-3.31613	1.68501	-1.96802	0.0490655
ENSG00000250592.1	NA	ENSG00000250592	5.68618	-3.24153	1.48409	-2.18419	0.0289485
ENSG00000239593.1	NA	ENSG00000239593	3.21268	-3.17862	1.61865	-1.96375	0.0495595
ENSG00000279691.1	NA	ENSG00000279691	6.85488	-3.10885	1.2007	-2.5892	0.00961988
ENSG00000255028.5	NA	ENSG00000255028	4.3479	-3.07832	1.39433	-2.20773	0.0272628
ENSG00000267642.1	NA	ASXL3-DT	4.4416	-3.00195	1.35118	-2.22173	0.0263015
ENSG00000237179.6	101927577	LINC01797	4.0526	-2.95683	1.41995	-2.08235	0.0373104
ENSG00000253215.1	NA	ENSG00000253215	8.35394	-2.9156	0.928975	-3.13852	0.00169805
ENSG00000228308.2	101928684	LINC01209	4.26504	-2.90155	1.34659	-2.15474	0.0311819
ENSG00000285701.1	NA	ENSG00000285701	7.22244	-2.87426	1.05507	-2.72424	0.00644489
ENSG00000255143.1	NA	ENSG00000255143	3.32508	-2.78163	1.33883	-2.07766	0.0377404
ENSG00000272115.1	NA	ENSG00000272115	13.5835	-2.74087	0.801764	-3.41855	0.000629567
ENSG00000289447.2	NA	ENSG00000289447	190.622	-2.72178	0.301334	-9.03246	1.67856e-19	1.08183e-15
ENSG00000280800.1	NA	ENSG00000280800	2210.68	-2.67464	0.931584	-2.87107	0.00409091	0.0413259
ENSG00000288845.1	NA	ENSG00000288845	6.92691	-2.67311	1.18291	-2.25977	0.0238355
ENSG00000280614.1	NA	ENSG00000280614	2213.45	-2.67098	0.930301	-2.8711	0.00409051	0.0413259
ENSG00000281181.1	NA	ENSG00000281181	2217.7	-2.66627	0.927713	-2.87403	0.00405274	0.0411337
ENSG00000259928.1	NA	ENSG00000259928	4.87178	-2.58735	1.17472	-2.20252	0.0276284
ENSG00000256458.1	NA	ENSG00000256458	51.2004	-2.57934	0.411679	-6.26542	3.71813e-10	7.73012e-08
ENSG00000281383.1	NA	ENSG00000281383	1090.67	-2.47254	0.851377	-2.90416	0.00368235	0.0387494
ENSG00000262313.1	NA	ENSG00000262313	26.0867	-2.40645	0.536192	-4.48804	7.18813e-06	0.000345728
ENSG00000255247.1	105369525	NECTIN1-AS1	12.4164	-2.36932	0.773731	-3.0622	0.0021972
ENSG00000250877.1	NA	ENSG00000250877	42.7513	-2.30981	0.463758	-4.98063	6.33776e-07	4.53881e-05
ENSG00000276704.1	NA	ENSG00000276704	11.9868	-2.27174	0.862434	-2.6341	0.0084361
ENSG00000273455.1	NA	ENSG00000273455	14.9587	-2.23798	0.671594	-3.33234	0.000861204
ENSG00000286790.1	124903658	ENSG00000286790	17.9692	-2.20426	0.633808	-3.47781	0.000505527
ENSG00000234688.3	NA	CACNG2-DT	7.49621	-2.19416	0.965054	-2.27362	0.022989
ENSG00000256064.1	NA	ENSG00000256064	19.9391	-2.19266	0.608796	-3.60163	0.000316227	0.00626077
ENSG00000270000.1	NA	ENSG00000270000	4.3842	-2.16834	1.08799	-1.99298	0.0462635
ENSG00000225407.3	NA	ENSG00000225407	68.6592	-2.15456	0.374887	-5.74723	9.07149e-09	1.14639e-06
ENSG00000225497.5	101929310	KCNMA1-AS2	6.54191	-2.13294	1.02413	-2.08269	0.0372795
ENSG00000238280.2	NA	ENSG00000238280	74.4909	-2.09843	0.340548	-6.16193	7.18633e-10	1.32331e-07
ENSG00000232162.1	NA	USP12-AS1	9.2488	-2.09245	0.846002	-2.47334	0.0133858
ENSG00000251018.2	NA	HMMR-AS1	67.6389	-2.07816	0.349968	-5.93814	2.88276e-09	4.42367e-07
ENSG00000257530.1	NA	BICD1-AS1	66.7207	-2.06508	0.321357	-6.42611	1.30908e-10	3.24502e-08
ENSG00000273196.1	NA	ENSG00000273196	8.54646	-2.06341	0.94455	-2.18454	0.0289222
ENSG00000236154.3	101929021	ENSG00000236154	5.34223	-2.04561	0.961757	-2.12695	0.0334241
ENSG00000259410.5	NA	ENSG00000259410	8.69202	-2.0162	0.867898	-2.32308	0.0201746
ENSG00000268745.1	NA	ENSG00000268745	22.728	-2.00885	0.560064	-3.58682	0.000334739	0.00645926
ENSG00000234998.1	NA	ENSG00000234998	22.945	-2.00294	0.529796	-3.78058	0.000156463	0.00373344
ENSG00000261266.2	NA	ENSG00000261266	70.5111	-1.95157	0.339345	-5.75099	8.87208e-09	1.14361e-06
ENSG00000206417.8	NA	H1-10-AS1	453.05	-1.94059	0.223068	-8.69954	3.33239e-18	1.07386e-14
ENSG00000260657.2	NA	ENSG00000260657	17.7508	-1.93677	0.601871	-3.21791	0.00129127
ENSG00000271996.1	NA	ENSG00000271996	9.08682	-1.92354	0.949919	-2.02495	0.0428726
ENSG00000233021.2	NA	ENSG00000233021	52.2245	-1.91923	0.412683	-4.65063	3.3093e-06	0.000182294
ENSG00000267769.1	NA	ENSG00000267769	120.292	-1.90793	0.316194	-6.03406	1.5989e-09	2.71182e-07
ENSG00000231951.1	NA	ENSG00000231951	13.4391	-1.90535	0.684705	-2.78272	0.00539047
ENSG00000225675.2	105378732	LRP8-DT	10.3325	-1.84952	0.732385	-2.52533	0.0115589
ENSG00000279827.1	NA	ENSG00000279827	144.041	-1.83881	0.29799	-6.17072	6.79786e-10	1.28859e-07
ENSG00000229512.1	NA	ENSG00000229512	12.6046	-1.83134	0.712723	-2.5695	0.0101844
ENSG00000224883.1	NA	ENSG00000224883	15.4327	-1.82699	0.695202	-2.628	0.00858884
ENSG00000256150.2	283440	ITFG2-AS1	56.5272	-1.82627	0.380192	-4.80356	1.55871e-06	9.84223e-05
ENSG00000269371.1	NA	ENSG00000269371	187.984	-1.81951	0.259461	-7.01266	2.33835e-12	1.15928e-09
ENSG00000228919.5	389199	ENSG00000228919	33.5593	-1.81535	0.435249	-4.17084	3.03473e-05	0.00105541
ENSG00000286898.1	NA	ENSG00000286898	394.512	-1.81528	0.242769	-7.47738	7.58201e-14	8.14434e-11
ENSG00000279009.1	NA	ENSG00000279009	160.577	-1.80746	0.267775	-6.7499	1.47943e-11	6.35663e-09
ENSG00000263280.4	101929566	ENSG00000263280	7.10292	-1.7974	0.834419	-2.15407	0.0312348
ENSG00000236641.2	NA	ENSG00000236641	7.54355	-1.78443	0.883357	-2.02006	0.0433774
ENSG00000289637.1	NA	ENSG00000289637	13.881	-1.74195	0.669751	-2.60089	0.00929831
ENSG00000290012.1	NA	ENSG00000290012	7.15954	-1.73947	0.845274	-2.05788	0.0396016
ENSG00000231073.1	NA	ENSG00000231073	18.1458	-1.73901	0.573086	-3.03447	0.00240962
ENSG00000272788.1	NA	ENSG00000272788	16.4019	-1.71891	0.688852	-2.49532	0.0125843
ENSG00000203280.4	100128531	KIAA1671-AS1	12.4719	-1.70297	0.745139	-2.28544	0.0222873
ENSG00000259031.1	NA	ENSG00000259031	247.567	-1.69855	0.208206	-8.158	3.40618e-16	5.48821e-13
ENSG00000258651.1	105370458	SEC23A-AS1	12.7197	-1.69257	0.733679	-2.30696	0.0210573
ENSG00000273061.3	101929351	CDC37L1-DT	10.7407	-1.68984	0.741315	-2.27951	0.0226366
ENSG00000279044.1	NA	ENSG00000279044	16.5509	-1.68694	0.596889	-2.82623	0.00471001
ENSG00000288530.1	NA	ENSG00000288530	818.773	-1.68385	0.209459	-8.03904	9.05447e-16	1.16712e-12
ENSG00000267783.3	NA	ENSG00000267783	14.5082	-1.67151	0.665413	-2.51199	0.0120054
ENSG00000249406.3	NA	ENSG00000249406	2492.86	-1.65189	0.234649	-7.03981	1.92504e-12	1.12326e-09
ENSG00000224821.5	100129836	COL4A2-AS2	98.2041	-1.65075	0.321263	-5.13832	2.77202e-07	2.32022e-05
ENSG00000230479.1	NA	LNCTSI	8.24453	-1.63396	0.767968	-2.12763	0.0333675
ENSG00000254662.1	NA	ENSG00000254662	350.442	-1.63362	0.263503	-6.19962	5.65988e-10	1.13994e-07
ENSG00000285402.1	NA	ENSG00000285402	8.52517	-1.63284	0.769627	-2.1216	0.0338712
ENSG00000248468.2	105374114	ENSG00000248468	50.6519	-1.62631	0.420121	-3.87105	0.000108368	0.00280494
ENSG00000224574.1	100874236	COL18A1-AS2	23.4922	-1.62418	0.555803	-2.92223	0.0034754	0.037023
ENSG00000223374.1	NA	ENSG00000223374	267.773	-1.61993	0.272143	-5.95248	2.64111e-09	4.1517e-07
ENSG00000286950.1	NA	ENSG00000286950	23.0751	-1.61219	0.528915	-3.04811	0.00230283	0.0276898
ENSG00000283480.1	NA	ENSG00000283480	414.973	-1.61185	0.243805	-6.61124	3.81117e-11	1.21252e-08
ENSG00000276012.1	NA	ENSG00000276012	327.795	-1.59863	0.215669	-7.41243	1.24007e-13	1.14175e-10
ENSG00000228275.1	NA	ARMCX3-AS1	58.2692	-1.56474	0.354532	-4.41353	1.01699e-05	0.000445883
ENSG00000259670.1	NA	ENSG00000259670	17.3636	-1.56307	0.593776	-2.63243	0.0084777
ENSG00000261240.1	NA	ENSG00000261240	222.488	-1.5604	0.238263	-6.54907	5.78972e-11	1.69612e-08
ENSG00000227071.1	101929548	FOCAD-AS1	10.0374	-1.55673	0.77589	-2.00639	0.0448152
ENSG00000253445.1	NA	ENSG00000253445	36.6221	-1.55566	0.407253	-3.81989	0.000133512	0.00329687
ENSG00000225951.1	107080620	ODF2-AS1	163.188	-1.55252	0.256079	-6.06267	1.33882e-09	2.33207e-07
ENSG00000289738.1	NA	ENSG00000289738	269.258	-1.5427	0.239531	-6.44049	1.19085e-10	3.09528e-08
ENSG00000271380.1	NA	ENSG00000271380	337.343	-1.53841	0.2437	-6.31273	2.74164e-10	6.09307e-08
ENSG00000277369.2	NA	ENSG00000277369	8.162	-1.53822	0.784544	-1.96066	0.0499192
ENSG00000273189.1	NA	ENSG00000273189	1818.82	-1.5372	0.217419	-7.07023	1.5468e-12	1.00824e-09
ENSG00000244953.1	NA	ENSG00000244953	195.435	-1.53076	0.254138	-6.02334	1.70849e-09	2.82339e-07
ENSG00000285565.1	NA	ENSG00000285565	14016	-1.52508	0.4798	-3.17857	0.00148003	0.019914
ENSG00000279812.1	NA	ENSG00000279812	60.9941	-1.5214	0.331716	-4.58646	4.50818e-06	0.000240091
ENSG00000266957.1	NA	ENSG00000266957	14.6953	-1.52127	0.622098	-2.44539	0.0144697
ENSG00000257270.1	NA	ENSG00000257270	239.444	-1.51479	0.234794	-6.45157	1.10695e-10	3.09528e-08
ENSG00000234961.1	NA	ENSG00000234961	10250.9	-1.51359	0.330382	-4.58134	4.62003e-06	0.00024013
ENSG00000277662.1	NA	ENSG00000277662	18.2797	-1.50483	0.548672	-2.74268	0.00609404
ENSG00000275576.1	NA	ENSG00000275576	13.8393	-1.49653	0.62489	-2.39487	0.0166262
ENSG00000223461.1	NA	ENSG00000223461	9.39797	-1.49596	0.736687	-2.03065	0.0422904
ENSG00000275180.2	NA	ENSG00000275180	35.0258	-1.48371	0.43343	-3.42318	0.000618936	0.0103881
ENSG00000272360.2	NA	ENSG00000272360	9.77441	-1.48328	0.744316	-1.99281	0.0462818
ENSG00000227375.6	100507086	DLG1-AS1	21.1098	-1.4816	0.504679	-2.93573	0.00332759	0.0359235
ENSG00000279372.1	NA	ENSG00000279372	9.89341	-1.47954	0.695935	-2.12598	0.0335052
ENSG00000279807.1	NA	ENSG00000279807	13.6747	-1.4742	0.624035	-2.36237	0.0181586
ENSG00000259081.1	NA	ENSG00000259081	53.0654	-1.4684	0.329636	-4.45462	8.40401e-06	0.000386885
ENSG00000255173.1	NA	ENSG00000255173	43.5401	-1.468	0.371968	-3.94658	7.92746e-05	0.00225077
ENSG00000248343.1	NA	ENSG00000248343	14.3046	-1.46586	0.728214	-2.01296	0.0441189
ENSG00000266975.1	106144598	FARSA-AS1	29.4683	-1.46375	0.428176	-3.41858	0.000629485	0.0104833
ENSG00000270179.1	NA	ENSG00000270179	15.2088	-1.46294	0.64103	-2.28218	0.0224789
ENSG00000288942.1	NA	ENSG00000288942	17.651	-1.45925	0.595832	-2.4491	0.0143213
ENSG00000258422.6	NA	ENSG00000258422	12.2157	-1.45847	0.629088	-2.31839	0.0204281
ENSG00000257622.1	NA	ENSG00000257622	26.2526	-1.4504	0.483609	-2.99912	0.0027076	0.0312173
ENSG00000228060.3	NA	PABPC4-AS1	855.67	-1.44865	0.216727	-6.68421	2.32176e-11	8.66512e-09
ENSG00000229257.2	NA	ENSG00000229257	54.0293	-1.44612	0.398453	-3.62933	0.000284157	0.00577726
ENSG00000227432.1	NA	ASIC4-AS1	12.1987	-1.44081	0.657006	-2.19299	0.0283083
ENSG00000256482.1	NA	ENSG00000256482	46.261	-1.43347	0.407799	-3.51515	0.000439508	0.00791238
ENSG00000258623.1	NA	ENSG00000258623	11.3363	-1.42922	0.684963	-2.08657	0.036927
ENSG00000258413.2	NA	FBXO34-AS1	9.08127	-1.42746	0.716801	-1.99143	0.0464341
ENSG00000277597.2	NA	ENSG00000277597	202.903	-1.4221	0.274515	-5.18041	2.21398e-07	1.95467e-05
ENSG00000232377.1	101928386	ENSG00000232377	13.5563	-1.42113	0.6285	-2.26114	0.0237508
ENSG00000268756.1	NA	ENSG00000268756	15.0813	-1.42025	0.670137	-2.11935	0.034061
ENSG00000279694.1	NA	ENSG00000279694	95.9124	-1.41914	0.281887	-5.03442	4.79301e-07	3.63423e-05
ENSG00000229330.2	NA	ENSG00000229330	12.5291	-1.41691	0.677949	-2.08999	0.0366189
ENSG00000228677.1	100874006	TTC3-AS1	136.328	-1.41667	0.291185	-4.8652	1.1434e-06	7.44365e-05
ENSG00000249996.1	NA	PPIC-AS1	35.205	-1.41481	0.471406	-3.00126	0.00268863	0.0311096
ENSG00000176912.7	NA	TYMSOS	199.942	-1.40834	0.212932	-6.61405	3.73935e-11	1.21252e-08
ENSG00000272768.1	NA	ENSG00000272768	73.4601	-1.40187	0.33618	-4.17001	3.04588e-05	0.00105541
ENSG00000248636.7	105370027	ENSG00000248636	46.4771	-1.39746	0.382151	-3.65682	0.000255361	0.00537844
ENSG00000265519.1	NA	ENSG00000265519	52.4572	-1.39593	0.382954	-3.64516	0.000267227	0.00555574
ENSG00000269807.1	NA	ENSG00000269807	32.5671	-1.38932	0.461498	-3.01045	0.0026086	0.0304022
ENSG00000273521.1	NA	ENSG00000273521	34.1454	-1.38723	0.454669	-3.05108	0.00228018	0.0274687
ENSG00000265496.5	NA	ENSG00000265496	65.0097	-1.38539	0.342246	-4.04795	5.16688e-05	0.00162143
ENSG00000251556.1	NA	ENSG00000251556	187.157	-1.38204	0.251644	-5.49202	3.9736e-08	4.23834e-06
ENSG00000280233.1	NA	ENSG00000280233	27.5486	-1.38011	0.447985	-3.08071	0.0020651	0.0253033
ENSG00000293348.1	NA	ENSG00000293348	12.0452	-1.37665	0.677535	-2.03184	0.0421696
ENSG00000245059.2	NA	C16orf46-DT	15.2971	-1.37537	0.623211	-2.20691	0.0273201
ENSG00000259322.1	NA	ENSG00000259322	20.6963	-1.37113	0.560925	-2.44441	0.0145087	0.10039
ENSG00000233554.6	NA	B4GALT1-AS1	116.456	-1.3672	0.309461	-4.41801	9.96145e-06	0.000442769
ENSG00000259125.1	105751187	LRP1-AS	154.267	-1.36676	0.267903	-5.10168	3.36652e-07	2.67746e-05
ENSG00000273890.1	NA	ENSG00000273890	11.4254	-1.36546	0.694703	-1.96553	0.0493534
ENSG00000259952.1	NA	ENSG00000259952	762.149	-1.36511	0.261441	-5.22148	1.77502e-07	1.64382e-05
ENSG00000255202.1	NA	ENSG00000255202	24.4602	-1.36242	0.494122	-2.75725	0.00582901	0.0537453
ENSG00000290789.1	NA	ENSG00000290789	12.9029	-1.35881	0.631046	-2.15326	0.031298
ENSG00000265401.1	NA	ENSG00000265401	5008.53	-1.35603	0.252509	-5.37022	7.86418e-08	8.17495e-06
ENSG00000253358.1	NA	ENSG00000253358	52.2496	-1.35022	0.390186	-3.46046	0.000539249	0.00926789
ENSG00000227409.1	100861513	ZMYM4-AS1	65.5695	-1.34831	0.340875	-3.95544	7.63924e-05	0.00220784
ENSG00000234789.1	NA	ENSG00000234789	71.6803	-1.34823	0.295628	-4.56056	5.10185e-06	0.00026276
ENSG00000255252.3	NA	ENSG00000255252	250.733	-1.34105	0.26234	-5.11187	3.18981e-07	2.60232e-05
ENSG00000272933.1	NA	TRIM8-DT	137.582	-1.34086	0.294994	-4.5454	5.4832e-06	0.000271906
ENSG00000227484.1	NA	ENSG00000227484	27.9997	-1.3381	0.478286	-2.7977	0.00514683	0.0489976
ENSG00000277855.1	NA	ENSG00000277855	20.2191	-1.33376	0.502668	-2.65336	0.00796956	0.0662759
ENSG00000254649.1	NA	ENSG00000254649	17.8101	-1.33105	0.586785	-2.26837	0.0233066
ENSG00000267791.1	NA	ENSG00000267791	14.9034	-1.32444	0.602306	-2.19895	0.0278815
ENSG00000262115.1	NA	ENSG00000262115	35.7221	-1.32238	0.420118	-3.14765	0.00164588	0.0213864
ENSG00000271200.1	NA	PATJ-DT	13.3782	-1.32008	0.614387	-2.14861	0.031665
ENSG00000254571.1	NA	ENSG00000254571	59.0385	-1.31885	0.33394	-3.94936	7.83612e-05	0.00223468
ENSG00000269534.5	NA	ENSG00000269534	45.3703	-1.31789	0.391912	-3.36273	0.000771772	0.0121615
ENSG00000249568.1	NA	ENSG00000249568	34.8273	-1.31453	0.405651	-3.24055	0.00119301	0.0167515
ENSG00000231419.6	154822	LINC00689	749.54	-1.3132	0.205401	-6.39336	1.62275e-10	3.87356e-08
ENSG00000257817.2	NA	TBX3-AS1	125.409	-1.31009	0.246831	-5.30762	1.11064e-07	1.11845e-05
ENSG00000267283.1	NA	ENSG00000267283	299.628	-1.30978	0.186359	-7.02825	2.09141e-12	1.12326e-09
ENSG00000267746.1	NA	ENSG00000267746	18.5935	-1.30892	0.523536	-2.50015	0.0124142
ENSG00000280195.2	NA	ENSG00000280195	1510.86	-1.30523	0.235499	-5.54242	2.9832e-08	3.25876e-06
ENSG00000225756.1	138948	DBH-AS1	840.335	-1.30485	0.184597	-7.06866	1.56437e-12	1.00824e-09
ENSG00000261604.1	NA	ENSG00000261604	197.174	-1.30212	0.24382	-5.34051	9.26842e-08	9.48175e-06
ENSG00000274248.1	NA	ENSG00000274248	12.828	-1.30142	0.652411	-1.99478	0.0460664
ENSG00000256013.1	NA	ENSG00000256013	223.223	-1.30115	0.260214	-5.00032	5.72366e-07	4.19193e-05
ENSG00000285889.1	NA	ENSG00000285889	66.0727	-1.29133	0.351093	-3.67803	0.000235038	0.00504955
ENSG00000270755.1	NA	ENSG00000270755	14.0851	-1.29044	0.6381	-2.02232	0.0431436
ENSG00000184608.9	83656	FAM167A-AS1	20.6986	-1.29036	0.490027	-2.63324	0.00845753	0.0694379
ENSG00000277301.1	101929698	ENSG00000277301	33.9149	-1.28624	0.43302	-2.9704	0.00297413	0.0332783
ENSG00000237259.1	NA	ZNF133-AS1	22.2492	-1.2846	0.497791	-2.5806	0.00986302	0.0776146
ENSG00000242396.2	NA	ENSG00000242396	85.4625	-1.28312	0.287717	-4.45966	8.20883e-06	0.000385043
ENSG00000229750.1	NA	ENSG00000229750	42.5382	-1.283	0.394824	-3.24955	0.00115586	0.0163726
ENSG00000237027.1	NA	ENSG00000237027	21.361	-1.28065	0.524865	-2.43996	0.0146887	0.10125
ENSG00000276166.1	NA	ENSG00000276166	37.5012	-1.27874	0.402532	-3.17674	0.00148942	0.0199156
ENSG00000286318.1	NA	ENSG00000286318	19.0707	-1.27813	0.628995	-2.03202	0.042152
ENSG00000204049.1	NA	ENSG00000204049	161.263	-1.27235	0.250637	-5.07645	3.84545e-07	2.98601e-05
ENSG00000237768.2	NA	ENSG00000237768	100.733	-1.26686	0.372235	-3.40339	0.000665544	0.0108593
ENSG00000267139.1	NA	ENSG00000267139	249.955	-1.26084	0.241521	-5.2204	1.78538e-07	1.64382e-05
ENSG00000203876.10	100505933	ADD3-AS1	196.416	-1.25912	0.220397	-5.71299	1.1101e-08	1.37588e-06
ENSG00000263388.1	NA	ENSG00000263388	66.2742	-1.24912	0.372662	-3.35189	0.000802631	0.0125557
ENSG00000257809.1	NA	MYL6B-AS1	100.412	-1.24883	0.284497	-4.38961	1.13552e-05	0.000481475
ENSG00000229190.1	NA	ENSG00000229190	24.0744	-1.24862	0.466897	-2.6743	0.00748855	0.0640102
ENSG00000255539.1	105369373	ENSG00000255539	68.624	-1.24825	0.325621	-3.83345	0.00012636	0.00314436
ENSG00000260879.1	NA	ENSG00000260879	79.2033	-1.24282	0.303291	-4.09778	4.17127e-05	0.00135095
ENSG00000232131.1	104355145	NCOA7-AS1	20.0328	-1.2422	0.616906	-2.01359	0.0440525	0.205738
ENSG00000258399.8	NA	MIR493HG	188.501	-1.24126	0.292342	-4.24593	2.1769e-05	0.000829116
ENSG00000280384.1	NA	ENSG00000280384	15.7602	-1.24119	0.630688	-1.968	0.0490683
ENSG00000253327.2	644660	RAD21-AS1	128.62	-1.24025	0.277611	-4.46757	7.91124e-06	0.000374911
ENSG00000273262.1	NA	ENSG00000273262	146.012	-1.23987	0.235708	-5.26019	1.4391e-07	1.42626e-05
ENSG00000269583.1	NA	ENSG00000269583	83.1079	-1.23957	0.30786	-4.02642	5.66333e-05	0.00175482
ENSG00000256879.1	NA	PDE3A-AS1	37.7474	-1.23457	0.464646	-2.65702	0.0078835	0.065815
ENSG00000272157.2	NA	ENSG00000272157	164.327	-1.23446	0.242078	-5.09944	3.40655e-07	2.67746e-05
ENSG00000234149.1	NA	ENSG00000234149	26.1258	-1.23444	0.5265	-2.34462	0.0190463	0.120581
ENSG00000266978.1	NA	LIMASI	97.4969	-1.23326	0.294114	-4.19313	2.75137e-05	0.000996213
ENSG00000240790.3	121832805	SND1-DT	14.3831	-1.23226	0.61983	-1.98806	0.046805
ENSG00000173077.16	50514	DELEC1	427.668	-1.23175	0.236161	-5.21572	1.83108e-07	1.66216e-05
ENSG00000240449.1	NA	REPIN1-AS1	311.632	-1.23025	0.219453	-5.60597	2.07088e-08	2.38336e-06
ENSG00000280385.1	NA	ENSG00000280385	1131.71	-1.22945	0.178902	-6.87224	6.32009e-12	2.9095e-09
ENSG00000249906.1	100288866	NGFR-AS1	25.6765	-1.22786	0.428401	-2.86616	0.00415486	0.0415943
ENSG00000259294.1	NA	ENSG00000259294	18.6245	-1.22661	0.568393	-2.15803	0.0309255
ENSG00000269386.6	100507567	RAB11B-AS1	205.714	-1.22438	0.250576	-4.88626	1.02772e-06	6.89963e-05
ENSG00000267007.1	NA	ENSG00000267007	156.354	-1.22195	0.265034	-4.61055	4.01613e-06	0.000217512
ENSG00000243368.2	NA	MCCC1-AS1	51.6719	-1.21868	0.37751	-3.2282	0.00124573	0.0173033
ENSG00000229124.8	100507347	VIM-AS1	7148.66	-1.21709	0.332658	-3.65867	0.000253525	0.00535727
ENSG00000237233.2	NA	TMEM26-AS1	23.487	-1.21586	0.582493	-2.08734	0.0368572	0.182027
ENSG00000254846.1	NA	ENSG00000254846	28.162	-1.21315	0.440619	-2.7533	0.00589987	0.0539357
ENSG00000263004.3	NA	AKAP1-DT	23.6528	-1.21005	0.468449	-2.58309	0.00979203	0.0773107
ENSG00000276232.1	NA	ENSG00000276232	523.915	-1.20497	0.26286	-4.58408	4.55981e-06	0.000240091
ENSG00000236559.1	NA	BCL2L1-AS1	14.611	-1.20444	0.585465	-2.05724	0.0396632
ENSG00000271670.1	NA	ENSG00000271670	25.8783	-1.20389	0.472257	-2.54923	0.0107961	0.0821587
ENSG00000247853.2	NA	ENSG00000247853	926.348	-1.20376	0.190076	-6.33303	2.40394e-10	5.53335e-08
ENSG00000272153.1	NA	ENSG00000272153	163.482	-1.20371	0.260112	-4.62766	3.69826e-06	0.000201994
ENSG00000263756.1	NA	ENSG00000263756	644.844	-1.20093	0.212107	-5.66191	1.49694e-08	1.78662e-06
ENSG00000267288.2	105371795	ENSG00000267288	55.6193	-1.20034	0.35628	-3.3691	0.000754135	0.0120307
ENSG00000258554.1	NA	ENSG00000258554	56.2122	-1.20027	0.374906	-3.20152	0.00136703	0.0186269
ENSG00000268636.1	NA	ENSG00000268636	111.59	-1.19915	0.279328	-4.29298	1.7629e-05	0.000701351
ENSG00000224328.1	106478956	MDC1-AS1	106.909	-1.1987	0.263386	-4.55111	5.33642e-06	0.000268697
ENSG00000289194.1	NA	ENSG00000289194	124.831	-1.19175	0.264452	-4.50649	6.59078e-06	0.0003218
ENSG00000266261.1	NA	ENSG00000266261	42.3234	-1.19145	0.433054	-2.75128	0.00593636	0.0541924
ENSG00000225731.1	101928284	PDE9A-AS1	16.43	-1.18929	0.543395	-2.18863	0.0286234
ENSG00000224138.1	NA	ENSG00000224138	27.9099	-1.18625	0.510409	-2.32412	0.020119	0.12456
ENSG00000272056.1	NA	ENSG00000272056	315.71	-1.18416	0.240161	-4.93069	8.19399e-07	5.61811e-05
ENSG00000282904.2	107986277	ENSG00000282904	16.185	-1.18282	0.585494	-2.02021	0.0433615
ENSG00000264107.1	NA	MIR4733HG	110.267	-1.18257	0.281287	-4.20413	2.62088e-05	0.00095975
ENSG00000245768.7	NA	ENSG00000245768	86.1999	-1.18023	0.329767	-3.57899	0.000344927	0.00658492
ENSG00000286367.1	NA	ENSG00000286367	37.0099	-1.17792	0.424244	-2.77652	0.00549435	0.0513205
ENSG00000279469.1	NA	ENSG00000279469	18.6615	-1.17564	0.537646	-2.18664	0.0287691
ENSG00000287724.1	NA	ENSG00000287724	444.4	-1.17486	0.28078	-4.18429	2.86058e-05	0.00101859
ENSG00000286433.1	NA	ENSG00000286433	74.5666	-1.17113	0.329966	-3.54925	0.000386328	0.00715484
ENSG00000231970.1	NA	ENSG00000231970	160.775	-1.16916	0.240804	-4.85524	1.20242e-06	7.74959e-05
ENSG00000251224.1	NA	CNOT10-AS1	56.5179	-1.16822	0.37258	-3.13548	0.00171571	0.0220424
ENSG00000182586.9	114042	LINC00334	88.3945	-1.16669	0.287419	-4.05921	4.92384e-05	0.00156326
ENSG00000265126.1	NA	ENSG00000265126	41.1992	-1.16617	0.403594	-2.88946	0.00385908	0.0397948
ENSG00000291336.1	NA	ENSG00000291336	1062.61	-1.165	0.199707	-5.83357	5.42544e-09	7.43979e-07
ENSG00000278722.1	NA	ENSG00000278722	98.2269	-1.15965	0.301934	-3.84073	0.000122667	0.0030643
ENSG00000255949.1	NA	RPS6KB2-AS1	109.278	-1.15792	0.275196	-4.20763	2.58068e-05	0.000950426
ENSG00000279406.1	NA	ENSG00000279406	53.3298	-1.15749	0.333267	-3.47316	0.000514378	0.00902337
ENSG00000220925.2	NA	IGBP1-AS2	98.0231	-1.15646	0.322244	-3.58877	0.000332239	0.00643027
ENSG00000272170.1	NA	KLC4-AS1	38.8173	-1.15321	0.406448	-2.83729	0.00454986	0.044701
ENSG00000218416.4	100130449	GPC1-AS1	60.9325	-1.1511	0.346229	-3.32467	0.000885246	0.0135843
ENSG00000257715.1	NA	ENSG00000257715	203.534	-1.14796	0.293332	-3.9135	9.0966e-05	0.00249479
ENSG00000272468.1	NA	ENSG00000272468	60.5511	-1.14506	0.333956	-3.42877	0.000606325	0.0102566
ENSG00000278893.1	NA	ENSG00000278893	486.033	-1.14305	0.234711	-4.87002	1.11588e-06	7.41427e-05
ENSG00000230550.2	101929441	ERLNC1	72.5342	-1.14243	0.349754	-3.26638	0.00108933	0.0156017
ENSG00000290123.1	NA	ENSG00000290123	242.609	-1.1418	0.266184	-4.28952	1.79063e-05	0.000708013
ENSG00000260874.5	NA	ENSG00000260874	104.022	-1.14166	0.285607	-3.99732	6.40634e-05	0.00193441
ENSG00000253102.1	NA	ENSG00000253102	302.648	-1.13837	0.267549	-4.2548	2.09233e-05	0.000802684
ENSG00000259033.2	NA	ENSG00000259033	102.739	-1.13687	0.258885	-4.3914	1.12624e-05	0.000480704
ENSG00000224875.2	NA	EML4-AS1	183.96	-1.13616	0.220767	-5.14641	2.65523e-07	2.2517e-05
ENSG00000266677.1	NA	ENSG00000266677	221.849	-1.13517	0.264954	-4.28441	1.83225e-05	0.000720054
ENSG00000289476.1	NA	ENSG00000289476	29.9037	-1.13485	0.472873	-2.3999	0.0163996	0.109326
ENSG00000257553.1	NA	ENSG00000257553	232.21	-1.12861	0.24048	-4.69316	2.69011e-06	0.000153432
ENSG00000237990.3	NA	CNTN4-AS1	30.8983	-1.12573	0.457121	-2.46264	0.0137918	0.0966174
ENSG00000261427.6	NA	ENSG00000261427	72.8145	-1.12474	0.284742	-3.95002	7.81437e-05	0.00223468
ENSG00000293142.1	NA	ENSG00000293142	34.5916	-1.12173	0.401955	-2.79068	0.00525977	0.0496328
ENSG00000254501.1	NA	ENSG00000254501	143.084	-1.12145	0.256321	-4.3752	1.21323e-05	0.000511063
ENSG00000254230.1	NA	ENSG00000254230	369.057	-1.11788	0.25244	-4.4283	9.49767e-06	0.000425087
ENSG00000247363.3	100507250	NUP107-DT	74.11	-1.11722	0.284788	-3.92298	8.74594e-05	0.00241872
ENSG00000259887.1	105369971	FIGNL2-DT	56.3723	-1.11713	0.337221	-3.31276	0.000923791	0.0139434
ENSG00000289486.2	NA	ENSG00000289486	39.5288	-1.114	0.396393	-2.81035	0.00494883	0.0476048
ENSG00000251513.2	NA	LIX1-AS1	35.8373	-1.10836	0.389546	-2.84525	0.00443766	0.0438822
ENSG00000226605.1	NA	ENSG00000226605	76.9642	-1.1074	0.320908	-3.45084	0.000558837	0.00950317
ENSG00000288061.3	NA	ENSG00000288061	308.797	-1.10394	0.220188	-5.01363	5.34121e-07	3.95679e-05
ENSG00000258177.1	NA	ENSG00000258177	110.627	-1.09999	0.277631	-3.96208	7.43e-05	0.0021668
ENSG00000286430.1	NA	ENSG00000286430	80.8435	-1.09969	0.309117	-3.55753	0.000374353	0.00697314
ENSG00000258325.2	283440	ITFG2-AS1	25.6032	-1.09917	0.418636	-2.6256	0.00864951	0.0705647
ENSG00000260755.1	NA	ENSG00000260755	54.681	-1.097	0.392521	-2.79476	0.00519387	0.0492229
ENSG00000286503.1	NA	ENSG00000286503	27.9188	-1.09611	0.433952	-2.52589	0.0115405	0.0852968
ENSG00000227751.1	114515514	RCC2-AS1	446.708	-1.09554	0.228387	-4.79687	1.6116e-06	9.98728e-05
ENSG00000244332.1	NA	ENSG00000244332	65.6219	-1.09456	0.333991	-3.27722	0.00104836	0.0153132
ENSG00000272906.1	NA	ENSG00000272906	65.3254	-1.08822	0.328025	-3.3175	0.000908278	0.0137738
ENSG00000268658.5	400680	LINC00664	65.661	-1.0882	0.313285	-3.47353	0.000513667	0.00902337
ENSG00000248254.1	NA	ENSG00000248254	97.9698	-1.08375	0.286072	-3.78836	0.000151642	0.00363321
ENSG00000288538.1	NA	ENSG00000288538	201.319	-1.0835	0.226649	-4.78049	1.74869e-06	0.000106324
ENSG00000274370.1	NA	ENSG00000274370	19.4869	-1.08192	0.531081	-2.0372	0.0416304	0.199189
ENSG00000249685.1	NA	ENSG00000249685	23.6661	-1.07876	0.546517	-1.97389	0.0483944	0.217961
ENSG00000234136.1	NA	ENSG00000234136	51.1709	-1.07721	0.341145	-3.15763	0.00159055	0.020878
ENSG00000289168.1	124904294	ENSG00000289168	16.479	-1.07539	0.530975	-2.02532	0.0428347
ENSG00000267257.1	NA	ENSG00000267257	106.362	-1.07197	0.288198	-3.71955	0.000199577	0.00448179
ENSG00000232519.2	NA	ENSG00000232519	22.15	-1.07144	0.477124	-2.24562	0.0247284	0.143042
ENSG00000239377.1	NA	ZNF775-AS1	18.4659	-1.07031	0.526579	-2.03257	0.0420962
ENSG00000285884.3	105378268	ENSG00000285884	55.191	-1.06985	0.346577	-3.0869	0.00202253	0.0249716
ENSG00000275155.1	NA	ENSG00000275155	18.7489	-1.06858	0.528816	-2.02071	0.0433098
ENSG00000256341.1	NA	ENSG00000256341	35.6521	-1.06798	0.431059	-2.47758	0.0132278	0.0934791
ENSG00000270751.1	102191832	FBXW7-AS1	73.2077	-1.06609	0.327339	-3.25683	0.00112664	0.0161003
ENSG00000262202.4	NA	ENSG00000262202	314.298	-1.06604	0.285715	-3.73115	0.000190611	0.00434095
ENSG00000259933.6	105371049	PKD1-AS1	152.211	-1.06455	0.224863	-4.7342	2.19918e-06	0.000126551
ENSG00000245112.2	100128055	SMARCA5-AS1	461.358	-1.06387	0.234058	-4.54535	5.48452e-06	0.000271906
ENSG00000255487.1	NA	ENSG00000255487	75.8852	-1.05997	0.294334	-3.60126	0.000316681	0.00626077
ENSG00000254224.2	101927039	UQCRB-AS1	129.595	-1.05944	0.239038	-4.43209	9.33257e-06	0.000420618
ENSG00000279713.1	NA	ENSG00000279713	886.568	-1.05826	0.214019	-4.94473	7.62511e-07	5.28428e-05
ENSG00000272149.1	NA	ENSG00000272149	70.7591	-1.05515	0.359665	-2.93371	0.00334935	0.0360377
ENSG00000256034.1	NA	ENSG00000256034	315.721	-1.05396	0.259389	-4.06325	4.83945e-05	0.00154407
ENSG00000271858.5	11068	ENSG00000271858	997.805	-1.05273	0.20287	-5.18919	2.11215e-07	1.89066e-05
ENSG00000236377.2	102724715	MYO1D-DT	52.5016	-1.05089	0.331399	-3.17107	0.00151877	0.0201409
ENSG00000293518.1	NA	GGNBP1	76.52	-1.05007	0.318355	-3.29844	0.000972249	0.014505
ENSG00000262528.2	NA	ENSG00000262528	216.087	-1.04764	0.199718	-5.24562	1.55756e-07	1.49828e-05
ENSG00000243433.1	NA	ENSG00000243433	27.1855	-1.04758	0.496625	-2.10939	0.0349108	0.176057
ENSG00000245322.8	NA	H2AZ1-DT	516.924	-1.04754	0.252453	-4.14944	3.33293e-05	0.00113056
ENSG00000279077.1	NA	ENSG00000279077	29.9565	-1.04668	0.469988	-2.22704	0.0259443	0.147844
ENSG00000231864.2	NA	ENSG00000231864	126.539	-1.0463	0.2926	-3.57589	0.000349039	0.00662107
ENSG00000279283.1	NA	ENSG00000279283	109.256	-1.04587	0.273971	-3.81743	0.000134848	0.00331479
ENSG00000262884.1	101927911	ENSG00000262884	203.535	-1.04556	0.220156	-4.74919	2.04236e-06	0.000119663
ENSG00000270066.3	NA	ENSG00000270066	1562.39	-1.04431	0.202037	-5.16889	2.35489e-07	2.04378e-05
ENSG00000275854.1	NA	ENSG00000275854	146.031	-1.04369	0.247565	-4.21581	2.48883e-05	0.000927196
ENSG00000232803.1	100127888	SLCO4A1-AS1	47.9231	-1.04294	0.350896	-2.97221	0.00295669	0.0331983
ENSG00000273265.1	100506036	CNNM3-DT	19.4565	-1.04249	0.503238	-2.07156	0.0383064	0.187745
ENSG00000248927.1	NA	ENSG00000248927	60.791	-1.04095	0.359461	-2.89586	0.00378126	0.0391805
ENSG00000250917.1	NA	ENSG00000250917	144.366	-1.03992	0.285633	-3.64077	0.000271825	0.0056052
ENSG00000259709.1	NA	ENSG00000259709	82.0424	-1.03957	0.313203	-3.31914	0.000902942	0.0137345
ENSG00000270194.2	152048	GOLGA4-AS1	135.547	-1.03457	0.262769	-3.93718	8.24446e-05	0.00232033
ENSG00000279168.3	NA	ENSG00000279168	90.4162	-1.03376	0.24937	-4.14547	3.39125e-05	0.00113836
ENSG00000259211.1	NA	ENSG00000259211	183.51	-1.03327	0.229916	-4.49412	6.9857e-06	0.000338518
ENSG00000272990.1	NA	ENSG00000272990	132.232	-1.03311	0.260316	-3.9687	7.22668e-05	0.00212742
ENSG00000258749.1	NA	ENSG00000258749	169.181	-1.03288	0.239896	-4.30551	1.66603e-05	0.000671099
ENSG00000228452.1	NA	C1orf50-AS1	24.4581	-1.03131	0.450923	-2.28711	0.0221895	0.132959
ENSG00000245261.1	NA	ENSG00000245261	94.4228	-1.02522	0.271908	-3.77046	0.000162946	0.00380503
ENSG00000273784.5	NA	ENSG00000273784	348.078	-1.02508	0.224924	-4.55745	5.17774e-06	0.00026276
ENSG00000264007.1	NA	ENSG00000264007	26.9656	-1.02475	0.427422	-2.39752	0.0165066	0.1098
ENSG00000261783.1	NA	ENSG00000261783	23.4355	-1.02253	0.493934	-2.07017	0.0384365	0.188008
ENSG00000232545.1	NA	ENSG00000232545	46.8485	-1.02237	0.365053	-2.80062	0.00510051	0.0486765
ENSG00000272182.1	NA	ENSG00000272182	126.142	-1.02082	0.257386	-3.96612	7.30517e-05	0.00214008
ENSG00000232814.2	100874203	COL4A2-AS1	191.492	-1.01983	0.283065	-3.60282	0.000314784	0.00626077
ENSG00000254003.1	102723885	SRI-AS1	123.701	-1.0185	0.273954	-3.71777	0.00020099	0.00449786
ENSG00000223528.7	NA	ENSG00000223528	313.143	-1.01844	0.197104	-5.16704	2.37833e-07	2.04378e-05
ENSG00000272004.1	NA	ENSG00000272004	238.467	-1.01827	0.244658	-4.16201	3.15457e-05	0.00107572
ENSG00000225578.1	100874001	NCBP2-AS1	133.055	-1.0175	0.278473	-3.65386	0.000258323	0.00542204
ENSG00000243613.1	NA	ENSG00000243613	106.469	-1.01719	0.258739	-3.93135	8.44693e-05	0.00234657
ENSG00000259180.1	NA	ENSG00000259180	73.5712	-1.01521	0.296919	-3.41915	0.000628163	0.0104833
ENSG00000268729.1	NA	ENSG00000268729	64.1749	-1.01475	0.334574	-3.03296	0.00242166	0.0286905
ENSG00000274769.1	NA	ENSG00000274769	145.687	-1.01361	0.277025	-3.65889	0.000253307	0.00535727
ENSG00000235237.1	NA	ENSG00000235237	156.645	-1.01224	0.273899	-3.69566	0.000219315	0.00479147
ENSG00000248668.3	100874002	OXCT1-AS1	44.9703	-1.01175	0.364546	-2.77538	0.00551379	0.0513976
ENSG00000255672.1	NA	ENSG00000255672	29.047	-1.01112	0.436261	-2.3177	0.0204657	0.126101
ENSG00000258610.1	NA	ENSG00000258610	62.9906	-1.00927	0.346329	-2.91418	0.00356624	0.0377525
ENSG00000257769.1	NA	ENSG00000257769	83.6986	-1.00913	0.301585	-3.3461	0.000819566	0.0127896
ENSG00000255959.1	NA	ENSG00000255959	84.8977	-1.00685	0.318393	-3.16228	0.0015654	0.0206724
ENSG00000287896.1	NA	ENSG00000287896	49.7028	-1.00678	0.365016	-2.75818	0.0058125	0.0536698
ENSG00000255276.1	NA	RRM1-AS1	52.0894	-1.0034	0.342017	-2.93375	0.00334889	0.0360377
ENSG00000225602.5	100873935	MTOR-AS1	74.6404	-1.00074	0.311024	-3.21757	0.00129282	0.0178421
ENSG00000261123.1	NA	ENSG00000261123	23.6534	-0.998494	0.495038	-2.017	0.0436951	0.205109
ENSG00000269019.2	NA	HOMER3-AS1	30.2378	-0.998152	0.418421	-2.38552	0.0170548	0.112342
ENSG00000262777.1	NA	ENSG00000262777	33.8966	-0.996351	0.438271	-2.27337	0.0230041	0.136144
ENSG00000285577.1	NA	ENSG00000285577	362.647	-0.995186	0.236336	-4.2109	2.5436e-05	0.000942154
ENSG00000287168.3	NA	ENSG00000287168	213.359	-0.995169	0.208999	-4.76159	1.92071e-06	0.00011462
ENSG00000260447.1	NA	ENSG00000260447	61.4425	-0.994917	0.322862	-3.08155	0.00205924	0.0253033
ENSG00000264066.7	NA	ENSG00000264066	26.8383	-0.994346	0.492224	-2.02011	0.0433722	0.204039
ENSG00000257038.1	100287837	ARHGEF17-AS1	120.627	-0.993043	0.264791	-3.75029	0.00017663	0.00408435
ENSG00000233893.2	101409257	EZR-AS1	50.6301	-0.991987	0.365627	-2.71312	0.00666538	0.058436
ENSG00000229122.1	NA	AGBL5-IT1	36.3884	-0.987661	0.418754	-2.35857	0.0183455	0.117555
ENSG00000287967.1	NA	ENSG00000287967	298.246	-0.987269	0.233874	-4.22137	2.42819e-05	0.000914671
ENSG00000256747.1	NA	ENSG00000256747	120.777	-0.986764	0.281646	-3.50356	0.000459086	0.00824181
ENSG00000254964.1	NA	ENSG00000254964	26.4971	-0.986103	0.438836	-2.24709	0.0246344	0.142817
ENSG00000275910.1	NA	ENSG00000275910	156.753	-0.985231	0.256468	-3.84153	0.000122268	0.0030643
ENSG00000259409.1	NA	BMF-AS1	48.8644	-0.980402	0.338327	-2.89779	0.00375799	0.0391677
ENSG00000275197.1	NA	ENSG00000275197	77.0016	-0.979008	0.346484	-2.82555	0.00471989	0.0461604
ENSG00000285600.2	NA	ENSG00000285600	248.672	-0.978196	0.233681	-4.18604	2.83869e-05	0.00101641
ENSG00000272989.1	NA	LINC02012	23.5877	-0.97802	0.464757	-2.10437	0.0353463	0.177558
ENSG00000279792.1	NA	ENSG00000279792	65.5311	-0.97725	0.333992	-2.92597	0.00343388	0.0367248
ENSG00000261641.2	NA	ENSG00000261641	298.31	-0.976896	0.246155	-3.96862	7.22894e-05	0.00212742
ENSG00000261691.1	NA	ENSG00000261691	194.461	-0.974497	0.248469	-3.922	8.78171e-05	0.00241872
ENSG00000257579.1	NA	ENSG00000257579	20.5121	-0.974239	0.495511	-1.96613	0.0492837	0.219816
ENSG00000285850.1	NA	ENSG00000285850	30.1637	-0.974121	0.464159	-2.09868	0.035845	0.179225
ENSG00000257167.3	100128191	TMPO-AS1	406.829	-0.973194	0.193914	-5.01869	5.20246e-07	3.89882e-05
ENSG00000259352.1	NA	ENSG00000259352	139.659	-0.972146	0.254486	-3.82004	0.000133429	0.00329687
ENSG00000282885.3	NA	ENSG00000282885	72578.7	-0.970436	0.336301	-2.88561	0.00390651	0.0402196
ENSG00000233635.2	NA	ENSG00000233635	183.792	-0.970174	0.235879	-4.11302	3.90513e-05	0.00128411
ENSG00000224281.6	100303728	SLC25A5-AS1	441.747	-0.969984	0.207434	-4.67612	2.92356e-06	0.000163846
ENSG00000262211.1	NA	ENSG00000262211	677.456	-0.969797	0.219954	-4.4091	1.03802e-05	0.000452031
ENSG00000269139.2	NA	ENSG00000269139	179.192	-0.969611	0.259605	-3.73495	0.000187756	0.00429108
ENSG00000250906.1	NA	ENSG00000250906	88.9903	-0.969284	0.318939	-3.03909	0.00237295	0.0283216
ENSG00000274565.1	NA	ENSG00000274565	101.707	-0.969041	0.265327	-3.65225	0.000259955	0.00542204
ENSG00000279504.1	NA	ENSG00000279504	329.734	-0.967284	0.22787	-4.24489	2.18696e-05	0.000829116
ENSG00000237031.7	NA	ENSG00000237031	43.872	-0.965097	0.346516	-2.78514	0.00535038	0.050414
ENSG00000278133.1	NA	ENSG00000278133	163.159	-0.962068	0.230803	-4.16835	3.0681e-05	0.00105743
ENSG00000255139.2	NA	ENSG00000255139	205.701	-0.961924	0.277322	-3.46861	0.00052315	0.00906372
ENSG00000290531.1	NA	TSPAN11-AS1	150.353	-0.958466	0.239814	-3.9967	6.42303e-05	0.00193441
ENSG00000250786.4	100505806	SNHG18	21.6662	-0.957682	0.481739	-1.98797	0.0468152	0.215267
ENSG00000262905.1	NA	ENSG00000262905	108.221	-0.957606	0.266822	-3.58893	0.000332042	0.00643027
ENSG00000230046.1	NA	BIRC6-AS1	42.2643	-0.957462	0.356172	-2.6882	0.00718377	0.062031
ENSG00000286444.1	NA	ENSG00000286444	141.968	-0.957186	0.283669	-3.37431	0.000740008	0.0118937
ENSG00000225434.5	100507540	LINC01504	258.302	-0.956822	0.213431	-4.48305	7.35822e-06	0.000351287
ENSG00000290705.1	NA	ENSG00000290705	84.629	-0.955969	0.303139	-3.15356	0.0016129	0.0210019
ENSG00000235246.1	NA	TMEM184B-AS1	31.8914	-0.955405	0.463614	-2.06078	0.0393244	0.191714
ENSG00000230532.1	NA	ENSG00000230532	227.686	-0.955381	0.220959	-4.32379	1.5337e-05	0.0006296
ENSG00000271843.1	NA	ENSG00000271843	28.2201	-0.955169	0.434587	-2.19788	0.027958	0.154256
ENSG00000283064.1	NA	H2BC6-AS1	246.604	-0.952357	0.264567	-3.59968	0.000318604	0.00627308
ENSG00000263826.1	NA	ENSG00000263826	125.443	-0.952126	0.260655	-3.65282	0.000259372	0.00542204
ENSG00000264808.2	NA	ENSG00000264808	65.3917	-0.951675	0.305916	-3.1109	0.00186519	0.0235708
ENSG00000256746.5	101928943	MADD-AS1	21.9201	-0.950737	0.481431	-1.97481	0.0482892	0.217791
ENSG00000254473.2	105376114	UBQLN1-AS1	239.546	-0.950619	0.243746	-3.90005	9.61739e-05	0.00257204
ENSG00000269749.1	NA	ENSG00000269749	93.7257	-0.950058	0.273635	-3.47199	0.000516621	0.00902337
ENSG00000239801.1	NA	DENND6A-AS1	106.174	-0.949973	0.261655	-3.63064	0.00028272	0.00576623
ENSG00000267801.1	NA	ENSG00000267801	47.5069	-0.948107	0.345234	-2.74627	0.00602766	0.0547158
ENSG00000230186.3	NA	ENSG00000230186	85.0222	-0.947903	0.292685	-3.23864	0.001201	0.016827
ENSG00000286901.1	NA	ENSG00000286901	101.183	-0.947781	0.281529	-3.36655	0.000761153	0.0120774
ENSG00000213888.3	NA	LINC01521	160.573	-0.947002	0.250702	-3.77741	0.00015847	0.00374648
ENSG00000278341.1	NA	ENSG00000278341	31.8019	-0.945145	0.420356	-2.24844	0.0245482	0.142534
ENSG00000232480.3	NA	TGFB2-AS1	24.9952	-0.944527	0.457537	-2.06437	0.0389824	0.190479
ENSG00000255410.2	NA	ENSG00000255410	103.343	-0.943995	0.28684	-3.29102	0.000998265	0.0147423
ENSG00000259185.1	NA	ENSG00000259185	245.056	-0.941849	0.249183	-3.77975	0.000156984	0.00373344
ENSG00000263986.1	NA	ENSG00000263986	1270.11	-0.941766	0.217935	-4.32132	1.55098e-05	0.000632661
ENSG00000275741.1	NA	ENSG00000275741	40.8572	-0.94124	0.426821	-2.20523	0.0274376	0.152051
ENSG00000237512.7	728978	UNC5B-AS1	61.8518	-0.940908	0.312519	-3.01072	0.00260629	0.0304022
ENSG00000267424.1	NA	ENSG00000267424	35.2984	-0.940882	0.380194	-2.47474	0.0133333	0.0940189
ENSG00000260948.1	NA	ENSG00000260948	31.4907	-0.938336	0.39457	-2.37812	0.0174011	0.113369
ENSG00000235635.1	NA	ENSG00000235635	31.1938	-0.938101	0.408932	-2.29403	0.0217888	0.131365
ENSG00000260296.1	NA	ENSG00000260296	37.7836	-0.935552	0.358424	-2.61019	0.00904932	0.07327
ENSG00000290386.1	NA	ENSG00000290386	118.616	-0.935018	0.254672	-3.67147	0.000241163	0.00514668
ENSG00000267698.2	NA	ENSG00000267698	281.835	-0.93487	0.238966	-3.91215	9.14772e-05	0.00249818
ENSG00000290873.1	100133091	LINC03009	499.003	-0.93315	0.210169	-4.43999	8.99623e-06	0.000408315
ENSG00000230435.1	NA	ENSG00000230435	118.238	-0.930587	0.24469	-3.80313	0.000142878	0.0034832
ENSG00000233799.1	NA	ENSG00000233799	117.415	-0.930072	0.252638	-3.68145	0.000231914	0.00503262
ENSG00000260190.1	NA	ENSG00000260190	25.775	-0.92984	0.427396	-2.17559	0.0295859	0.159166
ENSG00000270082.1	NA	ENSG00000270082	25.6208	-0.92976	0.45949	-2.02346	0.0430259	0.202706
ENSG00000261243.1	NA	ENSG00000261243	56.2574	-0.929279	0.360095	-2.58065	0.00986147	0.0776146
ENSG00000204934.10	401431	ATP6V0E2-AS1	459.499	-0.928118	0.194421	-4.77376	1.80814e-06	0.000108911
ENSG00000268603.2	NA	ENSG00000268603	28.6632	-0.926375	0.427624	-2.16633	0.0302857	0.161607
ENSG00000275549.1	100129722	STPG3-AS1	59.9611	-0.925963	0.308077	-3.00562	0.00265039	0.030778
ENSG00000258813.2	NA	RBM25-AS1	181.262	-0.925183	0.222067	-4.16624	3.09665e-05	0.00106159
ENSG00000290738.1	100130015	URAHP	216.356	-0.924007	0.223204	-4.13975	3.47686e-05	0.00116106
ENSG00000273046.1	3222	ENSG00000273046	102.765	-0.922639	0.295859	-3.11851	0.00181767	0.0231459
ENSG00000287354.1	124904503	ENSG00000287354	27.9641	-0.922386	0.43101	-2.14006	0.0323502	0.168371
ENSG00000227279.2	NA	ENSG00000227279	1192.23	-0.918033	0.213797	-4.29395	1.7552e-05	0.000701351
ENSG00000223764.2	100130417	LINC02593	228.033	-0.917915	0.221392	-4.1461	3.38189e-05	0.00113836
ENSG00000290735.1	NA	ENSG00000290735	395.546	-0.917045	0.188467	-4.8658	1.13995e-06	7.44365e-05
ENSG00000287837.1	NA	ENSG00000287837	64.4507	-0.916374	0.326	-2.81096	0.00493933	0.0476048
ENSG00000261790.2	NA	ENSG00000261790	221.396	-0.916199	0.2823	-3.24548	0.00117255	0.0165725
ENSG00000258384.1	NA	RCCD1-AS1	133.598	-0.915892	0.257215	-3.56081	0.000369712	0.00692672
ENSG00000262877.5	NA	ENSG00000262877	64.4804	-0.915723	0.369147	-2.48065	0.0131145	0.0928822
ENSG00000264578.1	NA	ENSG00000264578	252.14	-0.913268	0.237681	-3.84241	0.000121831	0.0030643
ENSG00000267048.1	NA	ENSG00000267048	230.857	-0.912961	0.207631	-4.39703	1.09741e-05	0.000471521
ENSG00000253200.1	NA	ENSG00000253200	837.618	-0.912073	0.20132	-4.53046	5.88555e-06	0.00028956
ENSG00000238184.1	101927682	CD81-AS1	534.557	-0.91036	0.233494	-3.89886	9.66453e-05	0.00257388
ENSG00000262831.1	NA	ENSG00000262831	2646.6	-0.909853	0.247375	-3.67803	0.000235045	0.00504955
ENSG00000254236.1	NA	ENSG00000254236	52.2729	-0.908521	0.409727	-2.21738	0.026597	0.149516
ENSG00000240211.1	NA	PPP1R35-AS1	38.0961	-0.906605	0.390259	-2.32308	0.0201747	0.124666
ENSG00000271933.1	NA	ENSG00000271933	190.139	-0.904955	0.232038	-3.90004	9.61772e-05	0.00257204
ENSG00000226053.1	729987	LINC01776	74.25	-0.900721	0.316816	-2.84304	0.00446858	0.0439949
ENSG00000270141.3	NA	TERC	514.115	-0.900267	0.231156	-3.89464	9.83462e-05	0.00259771
ENSG00000278177.1	NA	ENSG00000278177	235.986	-0.89962	0.225467	-3.99004	6.60635e-05	0.0019712
ENSG00000287809.1	NA	ENSG00000287809	52.1313	-0.899284	0.338089	-2.6599	0.00781632	0.0656795
ENSG00000229862.5	NA	EEF1A1-AS1	76.3765	-0.897483	0.317742	-2.82457	0.00473448	0.046163
ENSG00000272269.2	105374952	NUP153-AS1	113.572	-0.89696	0.254274	-3.52754	0.000419445	0.00757234
ENSG00000257342.1	NA	ENSG00000257342	582.18	-0.896544	0.214822	-4.17342	3.00059e-05	0.00105102
ENSG00000285948.1	NA	ENSG00000285948	458.048	-0.894884	0.213224	-4.19692	2.7057e-05	0.00098521
ENSG00000273084.2	NA	LINC03073	69.6073	-0.89407	0.311268	-2.87235	0.00407432	0.0412877
ENSG00000279894.1	NA	ENSG00000279894	35.3296	-0.893885	0.40683	-2.1972	0.0280063	0.154258
ENSG00000258378.1	NA	ENSG00000258378	55.0837	-0.892727	0.390505	-2.28609	0.0222492	0.132959
ENSG00000267512.1	NA	ENSG00000267512	209.114	-0.891777	0.223465	-3.99068	6.5884e-05	0.0019712
ENSG00000279488.1	NA	ENSG00000279488	234.738	-0.89093	0.218731	-4.07318	4.63746e-05	0.00148699
ENSG00000180139.11	100132116	ACTA2-AS1	400.194	-0.889987	0.24031	-3.7035	0.000212646	0.00470963
ENSG00000233739.1	NA	ENSG00000233739	31.9836	-0.889784	0.439042	-2.02665	0.0426983	0.201753
ENSG00000227487.4	NA	NCAM1-AS1	119.519	-0.887372	0.227957	-3.89272	9.91256e-05	0.00260761
ENSG00000261668.1	NA	ENSG00000261668	72.7702	-0.886175	0.304094	-2.91415	0.00356662	0.0377525
ENSG00000254433.1	NA	ENSG00000254433	148.531	-0.884426	0.211531	-4.18108	2.90128e-05	0.0010274
ENSG00000244036.3	NA	UBE2H-DT	88.2996	-0.884061	0.278192	-3.17789	0.00148353	0.0199156
ENSG00000277504.1	NA	ENSG00000277504	47.0762	-0.88308	0.339453	-2.60148	0.00928214	0.0744998
ENSG00000289913.1	NA	ENSG00000289913	81.1454	-0.882418	0.324286	-2.72111	0.00650631	0.0574427
ENSG00000276131.1	NA	ENSG00000276131	48.2526	-0.881951	0.357492	-2.46705	0.013623	0.0957301
ENSG00000273013.1	NA	ENSG00000273013	121.748	-0.880942	0.298545	-2.95078	0.00316969	0.0349208
ENSG00000293242.1	NA	ENSG00000293242	62.7822	-0.878413	0.366957	-2.39378	0.0166759	0.110686
ENSG00000227227.1	NA	ENSG00000227227	174.465	-0.877194	0.233945	-3.74957	0.000177135	0.00408435
ENSG00000265840.1	NA	ENSG00000265840	97.1502	-0.876452	0.30554	-2.86854	0.00412373	0.0414624
ENSG00000242902.1	110806300	FLNC-AS1	139.277	-0.874753	0.278358	-3.14255	0.00167483	0.0216753
ENSG00000291101.1	NA	ENSG00000291101	48.8622	-0.872982	0.328417	-2.65815	0.00785704	0.0657797
ENSG00000273175.2	NA	ENSG00000273175	298.084	-0.870525	0.243648	-3.57288	0.000353082	0.00667336
ENSG00000285970.1	NA	ENSG00000285970	56.9417	-0.87036	0.32744	-2.65807	0.00785886	0.0657797
ENSG00000263873.1	NA	THY1-AS1	1185.95	-0.869788	0.217276	-4.00315	6.25048e-05	0.00191538
ENSG00000268592.3	100652739	RAET1E-AS1	62.5699	-0.869587	0.412135	-2.10996	0.034862	0.176057
ENSG00000261063.1	NA	ENSG00000261063	45.4437	-0.867292	0.400126	-2.16755	0.030193	0.161467
ENSG00000225721.5	NA	ENSG00000225721	186.967	-0.866161	0.239483	-3.61679	0.000298278	0.00600751
ENSG00000290041.1	NA	ENSG00000290041	30.2984	-0.865235	0.439596	-1.96825	0.0490393	0.219353
ENSG00000291104.1	54718	BTN2A3P	204.939	-0.864417	0.221504	-3.90248	9.52103e-05	0.00256844
ENSG00000267009.6	NA	ENSG00000267009	1049.36	-0.863899	0.239443	-3.60795	0.000308623	0.00617725
ENSG00000248724.6	348808	NPHP3-AS1	47.5583	-0.862527	0.359156	-2.40154	0.0163263	0.109153
ENSG00000233621.3	728431	ZC3H12A-DT	65.5979	-0.861386	0.302944	-2.84338	0.00446372	0.0439949
ENSG00000249035.7	101927096	CLMAT3	140.948	-0.861101	0.25314	-3.40168	0.000669726	0.0109
ENSG00000265664.1	NA	ENSG00000265664	1097.1	-0.860608	0.18349	-4.69022	2.72917e-06	0.000154294
ENSG00000293426.1	NA	SEC1P	61.3818	-0.859729	0.334368	-2.57121	0.0101344	0.0790757
ENSG00000279069.2	NA	ENSG00000279069	628.199	-0.85819	0.172306	-4.98062	6.33814e-07	4.53881e-05
ENSG00000288917.1	NA	ENSG00000288917	194.93	-0.857546	0.260913	-3.28671	0.00101363	0.0148813
ENSG00000228925.1	NA	ENSG00000228925	142.156	-0.855629	0.230022	-3.71977	0.000199407	0.00448179
ENSG00000255843.1	NA	ENSG00000255843	119.169	-0.854334	0.237223	-3.60139	0.00031652	0.00626077
ENSG00000223442.1	101927761	TH2LCRR	188.319	-0.852493	0.243496	-3.50106	0.000463411	0.00827337
ENSG00000227230.1	NA	ENSG00000227230	346.881	-0.851732	0.221643	-3.8428	0.000121637	0.0030643
ENSG00000254966.1	NA	IGSF22-AS1	63.5143	-0.851552	0.316169	-2.69335	0.00707383	0.0613605
ENSG00000272114.1	NA	ENSG00000272114	86.0071	-0.851453	0.300221	-2.83609	0.00456699	0.044801
ENSG00000279119.1	NA	ENSG00000279119	487.491	-0.851041	0.203207	-4.18805	2.81359e-05	0.00101305
ENSG00000235191.1	100874085	NUCB1-AS1	294.949	-0.850226	0.215079	-3.95309	7.71488e-05	0.00221975
ENSG00000267322.4	677769	SNHG22	150.624	-0.850153	0.253357	-3.35556	0.000792053	0.0124204
ENSG00000268047.1	NA	ENSG00000268047	477.392	-0.850115	0.19101	-4.45063	8.562e-06	0.000391362
ENSG00000232586.1	103344928	KIAA1614-AS1	142.122	-0.84925	0.230331	-3.68708	0.000226843	0.0049392
ENSG00000268996.3	100289341	MAN1B1-DT	50.4153	-0.847254	0.328445	-2.57959	0.00989184	0.0776528
ENSG00000260345.1	NA	ENSG00000260345	200.147	-0.846843	0.235668	-3.59338	0.000326418	0.00637503
ENSG00000288873.2	NA	ENSG00000288873	233.179	-0.846565	0.216935	-3.90239	9.52456e-05	0.00256844
ENSG00000291152.1	155370	SBDSP1	316.814	-0.846441	0.251702	-3.36287	0.000771365	0.0121615
ENSG00000266994.1	NA	ENSG00000266994	56.3191	-0.846206	0.329925	-2.56485	0.0103222	0.080249
ENSG00000232998.3	NA	VPS13A-AS1	67.4262	-0.845325	0.328823	-2.57076	0.0101477	0.0790833
ENSG00000270362.2	100288198	HMGN3-AS1	155.962	-0.845055	0.254455	-3.32104	0.000896838	0.0137085
ENSG00000235522.6	NA	ENSG00000235522	112.903	-0.844501	0.281935	-2.99537	0.00274109	0.0315471
ENSG00000259201.1	NA	ENSG00000259201	69.4222	-0.843336	0.310547	-2.71565	0.00661465	0.0582397
ENSG00000267601.1	NA	ENSG00000267601	3338.44	-0.843001	0.227227	-3.70995	0.000207302	0.00462306
ENSG00000291272.1	NA	ENSG00000291272	52.0646	-0.84289	0.333463	-2.52768	0.0114818	0.08496
ENSG00000241728.5	NA	ENSG00000241728	114.261	-0.842209	0.250211	-3.36599	0.000762684	0.0120774
ENSG00000268231.1	NA	ENSG00000268231	52.7687	-0.84168	0.352316	-2.38899	0.0168948	0.111689
ENSG00000254064.1	100507071	PIWIL2-DT	41.5596	-0.841087	0.364648	-2.30657	0.0210788	0.127922
ENSG00000258891.1	NA	ENSG00000258891	288.524	-0.839047	0.220904	-3.79825	0.000145723	0.00351756
ENSG00000248103.1	NA	ENSG00000248103	44.7977	-0.838924	0.394428	-2.12694	0.033425	0.171797
ENSG00000233230.3	100506235	ENSG00000233230	297.048	-0.838175	0.236467	-3.54458	0.000393241	0.00722302
ENSG00000285822.1	NA	ENSG00000285822	77.3417	-0.837892	0.286167	-2.92798	0.00341167	0.036586
ENSG00000241409.1	NA	ENSG00000241409	51.0013	-0.837074	0.322894	-2.59241	0.00953049	0.076114
ENSG00000274259.2	112390310	SYNGAP1-AS1	106.894	-0.836012	0.244176	-3.42381	0.000617507	0.0103881
ENSG00000279399.1	NA	ENSG00000279399	61.884	-0.834556	0.3031	-2.75341	0.00589788	0.0539357
ENSG00000279233.1	NA	ENSG00000279233	81.1069	-0.833819	0.293304	-2.84285	0.00447117	0.0439949
ENSG00000258425.1	NA	ENSG00000258425	368.64	-0.833757	0.235304	-3.54331	0.000395137	0.0072343
ENSG00000269604.1	NA	ENSG00000269604	1109.18	-0.833045	0.220866	-3.77173	0.000162122	0.00379955
ENSG00000272540.1	NA	ENSG00000272540	5679.35	-0.832251	0.21403	-3.88847	0.000100877	0.00264288
ENSG00000267765.1	NA	ENSG00000267765	209.24	-0.831213	0.243202	-3.41778	0.000631334	0.010487
ENSG00000259827.1	NA	ENSG00000259827	68.3479	-0.830294	0.31743	-2.61568	0.00890512	0.0725581
ENSG00000280287.1	NA	ENSG00000280287	114.846	-0.829035	0.259234	-3.19802	0.00138375	0.0187359
ENSG00000235919.5	645676	ASH1L-AS1	83.8372	-0.828534	0.273704	-3.02711	0.00246901	0.0291443
ENSG00000244300.3	NA	GATA2-AS1	188.953	-0.828074	0.204602	-4.04724	5.18255e-05	0.00162143
ENSG00000232959.1	NA	KIFAP3-AS1	64.208	-0.827553	0.354197	-2.33642	0.0194694	0.122539
ENSG00000255680.1	NA	ENSG00000255680	204.365	-0.827407	0.261696	-3.16171	0.00156847	0.0206724
ENSG00000247993.2	NA	FOXD1-AS1	45.6605	-0.826866	0.383185	-2.15788	0.0309373	0.163985
ENSG00000249593.6	NA	ENSG00000249593	162.676	-0.826754	0.238194	-3.47092	0.000518677	0.00903479
ENSG00000232648.4	NA	ING2-DT	29.9267	-0.826639	0.402292	-2.05482	0.0398961	0.193275
ENSG00000227741.1	729867	ENSG00000227741	310.478	-0.826552	0.242081	-3.41436	0.000639332	0.0105925
ENSG00000266341.1	NA	ENSG00000266341	491.485	-0.825755	0.211278	-3.90839	9.29141e-05	0.00252672
ENSG00000229867.2	100874111	STEAP3-AS1	108.285	-0.82245	0.276516	-2.97433	0.00293629	0.0331425
ENSG00000239718.1	100873945	HLTF-AS1	49.0074	-0.822133	0.407674	-2.01664	0.0437328	0.205137
ENSG00000272910.1	NA	ENSG00000272910	67.3811	-0.821692	0.301232	-2.72777	0.0063764	0.0567623
ENSG00000272324.5	NA	DAP-DT	181.16	-0.820351	0.317442	-2.58425	0.00975904	0.0773107
ENSG00000241313.3	100128025	WWTR1-AS1	201.427	-0.820076	0.281418	-2.91409	0.00356731	0.0377525
ENSG00000272100.1	NA	ENSG00000272100	58.6512	-0.819434	0.323277	-2.53478	0.0112519	0.0839384
ENSG00000253174.2	NA	ENSG00000253174	78.2241	-0.818267	0.307325	-2.66254	0.00775522	0.0654985
ENSG00000235875.3	100874238	ARHGEF7-AS2	81.7117	-0.817824	0.283035	-2.88947	0.00385886	0.0397948
ENSG00000290885.1	NA	ENSG00000290885	42.892	-0.816767	0.374399	-2.18154	0.0291434	0.157972
ENSG00000287600.1	NA	ENSG00000287600	35.4961	-0.816286	0.371266	-2.19866	0.0279024	0.154229
ENSG00000260260.3	100507303	SNHG19	147.011	-0.816	0.255894	-3.18882	0.00142853	0.0192688
ENSG00000267395.5	109729182	DM1-AS	304.091	-0.815447	0.190801	-4.27381	1.9216e-05	0.00075059
ENSG00000249456.1	NA	ENSG00000249456	158.658	-0.814241	0.239021	-3.40656	0.000657863	0.0107886
ENSG00000251562.11	378938	MALAT1	1323.59	-0.814113	0.235769	-3.45302	0.000554352	0.00945631
ENSG00000235958.5	100134015	UBOX5-AS1	93.6407	-0.814097	0.264937	-3.07279	0.00212066	0.0258368
ENSG00000261777.6	100506083	DDX19A-DT	93.6998	-0.812504	0.262889	-3.09067	0.00199705	0.0247044
ENSG00000235027.1	NA	PRADX	1022.62	-0.811771	0.224149	-3.62158	0.000292815	0.00593456
ENSG00000259018.1	NA	ENSG00000259018	211.769	-0.810528	0.228796	-3.54258	0.000396231	0.0072343
ENSG00000241720.2	NA	ENSG00000241720	52.4159	-0.809797	0.347424	-2.33086	0.0197608	0.123547
ENSG00000249602.1	NA	ENSG00000249602	36.3511	-0.808864	0.395046	-2.04752	0.0406072	0.1956
ENSG00000293050.1	NA	ENSG00000293050	211.645	-0.807744	0.272653	-2.96254	0.00305113	0.0339043
ENSG00000234793.1	NA	ENSG00000234793	81.4943	-0.80665	0.303364	-2.65902	0.00783684	0.0657662
ENSG00000264769.1	NA	MAFG-AS1	100.632	-0.805753	0.322735	-2.49664	0.0125377	0.0898836
ENSG00000285833.1	NA	ENSG00000285833	103.99	-0.805209	0.237547	-3.38968	0.000699737	0.0113312
ENSG00000260659.1	NA	ENSG00000260659	80.9431	-0.804981	0.286971	-2.8051	0.00503017	0.0481
ENSG00000277873.1	NA	ENSG00000277873	86.8633	-0.80491	0.301907	-2.66608	0.00767407	0.0650782
ENSG00000256448.5	NA	ENSG00000256448	145.287	-0.803672	0.279205	-2.87843	0.00399664	0.040772
ENSG00000272092.1	NA	ENSG00000272092	33.5372	-0.802913	0.4083	-1.96648	0.0492434	0.219816
ENSG00000254898.1	NA	ENSG00000254898	187.024	-0.801526	0.256328	-3.12696	0.00176626	0.0225416
ENSG00000269176.2	NA	ENSG00000269176	122.615	-0.800963	0.264005	-3.0339	0.00241416	0.0286901
ENSG00000266680.1	NA	ENSG00000266680	86.0475	-0.800721	0.285346	-2.80614	0.00501383	0.048015
ENSG00000269106.1	NA	ENSG00000269106	42.4627	-0.800675	0.389443	-2.05595	0.0397873	0.193094
ENSG00000264734.1	124903955	ENSG00000264734	72.7036	-0.800021	0.301662	-2.65205	0.00800057	0.066448
ENSG00000288888.1	NA	ENSG00000288888	47.899	-0.799713	0.375321	-2.13074	0.0331104	0.170717
ENSG00000279753.1	NA	ENSG00000279753	538.627	-0.799709	0.243025	-3.29064	0.000999595	0.0147423
ENSG00000286061.1	100750325	RCAN3AS	61.3237	-0.799684	0.327176	-2.4442	0.0145172	0.10039
ENSG00000254911.3	619383	SCARNA9	319.018	-0.798821	0.215594	-3.70521	0.000211219	0.00469416
ENSG00000248898.4	NA	PELO-AS1	58.535	-0.798658	0.33863	-2.3585	0.0183492	0.117555
ENSG00000248694.1	NA	ENSG00000248694	200.192	-0.798341	0.231209	-3.45289	0.000554614	0.00945631
ENSG00000268983.1	NA	KXD1-AS1	446.118	-0.798182	0.252832	-3.15696	0.00159423	0.0208837
ENSG00000224855.5	100873941	OPA1-AS1	71.9396	-0.798137	0.306285	-2.60587	0.00916421	0.073737
ENSG00000280758.1	NA	ENSG00000280758	469.618	-0.797129	0.214251	-3.72054	0.000198799	0.00448179
ENSG00000293447.1	NA	TEX56P	255.251	-0.796173	0.233375	-3.41157	0.00064591	0.0106606
ENSG00000259113.1	NA	ENSG00000259113	216.457	-0.796103	0.250949	-3.17237	0.00151199	0.0200923
ENSG00000224729.6	100129845	PCOLCE-AS1	5864.54	-0.792165	0.191951	-4.12691	3.6767e-05	0.00122146
ENSG00000291053.1	440278	CATSPER2P1	1028.08	-0.791769	0.240661	-3.28998	0.00100194	0.0147432
ENSG00000286485.1	NA	ENSG00000286485	87.4158	-0.791248	0.312467	-2.53226	0.0113331	0.0842741
ENSG00000255435.7	101929089	TTC36-AS1	417.623	-0.787941	0.203811	-3.86605	0.000110613	0.00284024
ENSG00000204055.5	NA	IER5L-AS1	263.262	-0.786397	0.209814	-3.74807	0.000178198	0.00408713
ENSG00000265474.1	NA	ENSG00000265474	225.16	-0.78592	0.21841	-3.59837	0.000320224	0.00627308
ENSG00000250043.1	NA	ENSG00000250043	44.0041	-0.785373	0.392238	-2.00229	0.0452541	0.210283
ENSG00000280184.2	NA	ENSG00000280184	62.0552	-0.785079	0.308303	-2.54645	0.0108824	0.0826111
ENSG00000279331.1	55472	RBM12B-AS1	65.922	-0.784324	0.305955	-2.56353	0.0103615	0.0803662
ENSG00000267755.1	NA	ENSG00000267755	86.5002	-0.784314	0.308518	-2.5422	0.0110157	0.0830364
ENSG00000231194.1	NA	FARP1-AS1	95.5908	-0.783455	0.289572	-2.70557	0.00681881	0.0593881
ENSG00000289293.1	NA	ENSG00000289293	165.002	-0.781829	0.272789	-2.86606	0.0041562	0.0415943
ENSG00000261396.1	NA	ENSG00000261396	107.538	-0.781031	0.264551	-2.95229	0.00315431	0.0348108
ENSG00000286489.1	NA	ENSG00000286489	45.7452	-0.778735	0.386626	-2.01418	0.0439905	0.205738
ENSG00000290908.1	NA	ENSG00000290908	107.5	-0.778533	0.276656	-2.81408	0.00489171	0.0474034
ENSG00000278879.1	NA	ENSG00000278879	121.521	-0.778454	0.254908	-3.05387	0.00225913	0.0272661
ENSG00000273080.2	NA	ENSG00000273080	79.7624	-0.777972	0.278466	-2.79377	0.00520968	0.0492322
ENSG00000286018.1	NA	ENSG00000286018	259.78	-0.776867	0.197445	-3.9346	8.33349e-05	0.00232508
ENSG00000259514.1	NA	ENSG00000259514	73.386	-0.776434	0.374012	-2.07596	0.0378974	0.186078
ENSG00000251143.1	100128494	ENSG00000251143	3439.89	-0.776042	0.175773	-4.41501	1.01005e-05	0.000445874
ENSG00000246323.2	NA	FAM13B-AS1	43.5785	-0.775801	0.362988	-2.13726	0.0325766	0.16864
ENSG00000233360.4	101927051	PDXP-DT	257.657	-0.775397	0.217175	-3.57037	0.000356471	0.0067177
ENSG00000232581.1	NA	ENSG00000232581	284.634	-0.775294	0.213271	-3.63525	0.000277711	0.00570015
ENSG00000279006.1	NA	ENSG00000279006	67.0555	-0.772702	0.29035	-2.66128	0.00778451	0.0655832
ENSG00000238018.2	NA	SPTBN1-AS2	626.945	-0.772425	0.190424	-4.05634	4.98482e-05	0.00157486
ENSG00000223356.1	NA	ENSG00000223356	51.0203	-0.772393	0.33082	-2.33478	0.0195549	0.122837
ENSG00000285599.1	NA	ENSG00000285599	177.862	-0.772372	0.208896	-3.69739	0.000217824	0.00478798
ENSG00000260219.4	101928707	CD2BP2-DT	275.62	-0.772197	0.200874	-3.84418	0.000120955	0.0030643
ENSG00000239775.1	NA	ENSG00000239775	253.947	-0.771921	0.236075	-3.26981	0.0010762	0.0155519
ENSG00000236017.8	NA	ASMTL-AS1	47.0568	-0.7707	0.343866	-2.24128	0.025008	0.143908
ENSG00000292331.1	NA	ASMTL-AS1	47.0568	-0.7707	0.343866	-2.24128	0.025008	0.143908
ENSG00000254192.1	NA	ENSG00000254192	917.673	-0.770056	0.176399	-4.36543	1.26876e-05	0.000530983
ENSG00000260017.1	NA	ENSG00000260017	157.601	-0.770029	0.240139	-3.2066	0.00134313	0.018418
ENSG00000204387.14	50854	SNHG32	162.189	-0.769728	0.261381	-2.94485	0.00323115	0.0352962
ENSG00000257386.1	NA	ENSG00000257386	587.603	-0.769297	0.235181	-3.27109	0.00107133	0.0155163
ENSG00000262312.2	NA	ENSG00000262312	40.7821	-0.768277	0.35108	-2.18833	0.0286459	0.15646
ENSG00000234818.1	NA	ENSG00000234818	161.904	-0.7681	0.277523	-2.7677	0.0056454	0.0525031
ENSG00000260186.5	NA	LINC02137	36.7025	-0.767877	0.387398	-1.98214	0.0474637	0.21567
ENSG00000267924.1	NA	ENSG00000267924	225.304	-0.767021	0.233766	-3.28115	0.00103384	0.0151434
ENSG00000223393.2	NA	ENSG00000223393	48.1035	-0.765341	0.33521	-2.28317	0.0224204	0.133672
ENSG00000287990.1	NA	ENSG00000287990	46.288	-0.765035	0.346296	-2.20919	0.0271613	0.151105
ENSG00000273729.1	NA	ENSG00000273729	188.846	-0.763935	0.242747	-3.14705	0.00164927	0.0213874
ENSG00000272762.5	NA	ENSG00000272762	307.251	-0.762845	0.190597	-4.00239	6.27068e-05	0.00191538
ENSG00000237836.6	NA	PHKA2-AS1	195.605	-0.761353	0.222636	-3.41972	0.000626853	0.0104833
ENSG00000230424.3	101927895	EMC1-AS1	251.118	-0.759481	0.2531	-3.00072	0.00269343	0.0311096
ENSG00000231760.5	NA	ENSG00000231760	199.243	-0.758751	0.255868	-2.9654	0.00302288	0.0336484
ENSG00000268530.6	105372430	ENSG00000268530	68.9447	-0.7582	0.316556	-2.39515	0.0166134	0.110385
ENSG00000259577.2	NA	CERNA1	37.8385	-0.756022	0.35991	-2.10058	0.0356775	0.178526
ENSG00000255108.1	NA	ENSG00000255108	658.722	-0.755341	0.226047	-3.34152	0.000833208	0.0129129
ENSG00000258092.1	NA	ENSG00000258092	602.658	-0.754492	0.27001	-2.79431	0.00520105	0.0492229
ENSG00000259780.3	NA	ENSG00000259780	54.3274	-0.753948	0.350342	-2.15203	0.0313946	0.165309
ENSG00000265168.1	NA	ENSG00000265168	75.9708	-0.753539	0.331059	-2.27615	0.0228371	0.13528
ENSG00000272814.1	NA	ENSG00000272814	40.993	-0.753525	0.361117	-2.08665	0.0369198	0.182196
ENSG00000288748.1	NA	ENSG00000288748	54.6674	-0.753069	0.327087	-2.30235	0.0213153	0.129114
ENSG00000276663.1	NA	ENSG00000276663	214.247	-0.751735	0.277114	-2.71273	0.00667322	0.058436
ENSG00000214719.13	NA	ENSG00000214719	43.5686	-0.751254	0.377922	-1.98786	0.0468277	0.215267
ENSG00000254485.5	NA	ENSG00000254485	80.8739	-0.750708	0.283586	-2.6472	0.00811625	0.0669772
ENSG00000233143.4	NA	DIRC3-AS1	376.739	-0.749892	0.209344	-3.58211	0.000340829	0.00655715
ENSG00000279198.2	NA	ENSG00000279198	130.793	-0.749389	0.237506	-3.15524	0.00160368	0.020965
ENSG00000272770.1	NA	ENSG00000272770	627.552	-0.749155	0.208152	-3.59908	0.000319342	0.00627308
ENSG00000257181.1	NA	ENSG00000257181	1418.54	-0.747493	0.210058	-3.55852	0.000372954	0.00696721
ENSG00000261002.5	NA	VPS39-DT	88.2575	-0.746566	0.275895	-2.70598	0.00681026	0.0593881
ENSG00000261067.7	NA	ENSG00000261067	1047.99	-0.746342	0.186593	-3.99985	6.33838e-05	0.00192693
ENSG00000259539.1	NA	ENSG00000259539	87.4337	-0.74626	0.268682	-2.77748	0.0054782	0.0512438
ENSG00000240591.2	NA	ENSG00000240591	185.955	-0.745695	0.214937	-3.46936	0.000521695	0.00906286
ENSG00000253837.1	100507156	LOXL2-AS1	253.259	-0.745173	0.258303	-2.88488	0.00391569	0.0402369
ENSG00000223486.1	124905179	LINC03053	48.2036	-0.744166	0.318485	-2.33658	0.0194608	0.122539
ENSG00000226526.1	NA	ENSG00000226526	87.402	-0.743755	0.329109	-2.25991	0.0238271	0.139226
ENSG00000259052.1	NA	ENSG00000259052	134.782	-0.743707	0.256569	-2.89867	0.00374751	0.0391454
ENSG00000258017.3	NA	TUBA1B-AS1	8125.65	-0.742349	0.203848	-3.64167	0.000270871	0.0056052
ENSG00000275902.1	NA	ENSG00000275902	73.7628	-0.741784	0.296679	-2.50029	0.0124091	0.0892869
ENSG00000235426.2	NA	ENSG00000235426	120.312	-0.740319	0.289275	-2.55922	0.0104908	0.0810709
ENSG00000271980.1	NA	ENSG00000271980	744.222	-0.740057	0.228286	-3.24179	0.0011878	0.0167148
ENSG00000228417.1	NA	ENSG00000228417	148.645	-0.73857	0.243231	-3.0365	0.00239345	0.0285134
ENSG00000257222.1	NA	ENSG00000257222	55.5835	-0.738062	0.31796	-2.32124	0.0202738	0.125158
ENSG00000261054.1	NA	SYNM-AS2	401.292	-0.737168	0.229791	-3.208	0.00133661	0.0183677
ENSG00000230699.2	NA	ENSG00000230699	75.1514	-0.737127	0.309815	-2.37925	0.017348	0.113276
ENSG00000286502.1	124902301	ENSG00000286502	139.64	-0.735468	0.236907	-3.10446	0.00190628	0.023996
ENSG00000287799.1	NA	ENSG00000287799	70.4522	-0.735177	0.32399	-2.26913	0.0232603	0.137032
ENSG00000266708.1	NA	ENSG00000266708	142.856	-0.735045	0.258352	-2.84513	0.00443929	0.0438822
ENSG00000225216.6	NA	ENSG00000225216	141.432	-0.734734	0.252612	-2.90855	0.00363111	0.0383019
ENSG00000273420.1	NA	ENSG00000273420	299.563	-0.734676	0.236251	-3.10973	0.00187257	0.0236178
ENSG00000250909.1	NA	ENSG00000250909	256.97	-0.734472	0.228499	-3.21433	0.0013075	0.0180061
ENSG00000229873.2	NA	OGFR-AS1	36.9441	-0.7342	0.37057	-1.98127	0.047561	0.215867
ENSG00000286312.1	NA	ENSG00000286312	87.2363	-0.732562	0.291254	-2.5152	0.0118963	0.0871272
ENSG00000261586.2	NA	ENSG00000261586	125.526	-0.732416	0.269221	-2.7205	0.00651826	0.0574695
ENSG00000274561.1	NA	ENSG00000274561	118.13	-0.732015	0.252467	-2.89945	0.00373816	0.0391111
ENSG00000280927.1	285463	CTBP1-AS	1036.11	-0.731262	0.188287	-3.88376	0.000102853	0.00268375
ENSG00000222032.2	NA	ENSG00000222032	171.047	-0.731038	0.301255	-2.42664	0.0152392	0.103823
ENSG00000227946.3	NA	INO80D-AS1	114.868	-0.730317	0.292896	-2.49343	0.0126514	0.0905473
ENSG00000232767.2	NA	HSPA12A-AS1	149.22	-0.729869	0.244947	-2.9797	0.00288532	0.0329131
ENSG00000291273.1	NA	ENSG00000291273	62.4963	-0.729443	0.345636	-2.11044	0.0348208	0.176057
ENSG00000278922.1	NA	ENSG00000278922	100.025	-0.727707	0.271174	-2.68354	0.00728469	0.0625998
ENSG00000273637.1	NA	ENSG00000273637	669.992	-0.727327	0.202506	-3.59164	0.000328606	0.00639838
ENSG00000235236.1	NA	ENSG00000235236	129.88	-0.726993	0.300229	-2.42146	0.0154584	0.104984
ENSG00000234423.2	101927554	LINC01250	39.2225	-0.726907	0.342841	-2.12024	0.0339855	0.173701
ENSG00000229044.1	NA	ENSG00000229044	121.451	-0.72642	0.265752	-2.73345	0.00626753	0.0561031
ENSG00000203706.9	NA	SERTAD4-AS1	80.4545	-0.724811	0.283544	-2.55625	0.0105806	0.0811809
ENSG00000253659.2	NA	ENSG00000253659	54.9938	-0.72458	0.359048	-2.01806	0.0435848	0.204741
ENSG00000274874.2	NA	ENSG00000274874	361.428	-0.724118	0.218176	-3.31895	0.000903555	0.0137345
ENSG00000259564.2	NA	ENSG00000259564	120.508	-0.723515	0.263336	-2.7475	0.00600515	0.0545884
ENSG00000245385.2	NA	ENSG00000245385	274.895	-0.723425	0.227859	-3.17489	0.00149895	0.0200016
ENSG00000259209.3	NA	ENSG00000259209	51.2077	-0.723192	0.330645	-2.18721	0.028727	0.15677
ENSG00000290646.1	NA	ENSG00000290646	64.5521	-0.71937	0.330862	-2.17423	0.0296878	0.159354
ENSG00000248980.1	NA	SPCS3-AS1	140.809	-0.719099	0.287529	-2.50096	0.0123857	0.0892869
ENSG00000284738.2	101928059	ENSG00000284738	99.4744	-0.71865	0.243279	-2.95401	0.00313669	0.0347354
ENSG00000275120.3	NA	ZSCAN2-AS1	50.871	-0.717293	0.320867	-2.23548	0.0253856	0.145561
ENSG00000266872.1	NA	ENSG00000266872	68.7783	-0.714491	0.303127	-2.35707	0.01842	0.117658
ENSG00000271554.1	NA	ENSG00000271554	95.6052	-0.713619	0.273627	-2.608	0.00910731	0.0733708
ENSG00000226455.1	NA	ENSG00000226455	57.2119	-0.713447	0.335952	-2.12366	0.0336986	0.172645
ENSG00000289904.1	NA	ENSG00000289904	101.929	-0.712316	0.26285	-2.70998	0.0067288	0.058763
ENSG00000242590.1	NA	ENSG00000242590	305.448	-0.712056	0.223305	-3.18871	0.00142909	0.0192688
ENSG00000259736.1	101926895	CRTC3-AS1	154.295	-0.711203	0.229469	-3.09935	0.00193948	0.024256
ENSG00000280273.2	NA	ENSG00000280273	113.952	-0.710549	0.241803	-2.93855	0.00329753	0.0356587
ENSG00000239911.4	NA	PRKAG2-AS1	50.6635	-0.709387	0.349333	-2.03069	0.0422861	0.200634
ENSG00000228812.9	101928158	LAMA5-AS1	237.833	-0.708498	0.226118	-3.13331	0.00172848	0.0221472
ENSG00000271936.1	NA	ENSG00000271936	191.099	-0.708163	0.20051	-3.53181	0.000412731	0.00749309
ENSG00000257000.1	NA	ENSG00000257000	244.141	-0.706249	0.225075	-3.13784	0.00170198	0.0219826
ENSG00000269487.1	NA	ENSG00000269487	111.774	-0.705017	0.281735	-2.50241	0.0123351	0.0892253
ENSG00000290912.1	100132101	HERC2P7	80.0471	-0.704589	0.279316	-2.52255	0.0116506	0.0858153
ENSG00000273619.2	NA	RPS21-DT	78.6572	-0.704019	0.280462	-2.51021	0.0120658	0.0876712
ENSG00000290831.1	260294	NSUN5P2	1020.07	-0.70392	0.17784	-3.95815	7.55319e-05	0.00219281
ENSG00000267735.1	NA	ENSG00000267735	103.896	-0.703261	0.285804	-2.46064	0.0138689	0.0970524
ENSG00000261423.3	105370888	TMEM202-AS1	198.955	-0.703098	0.217563	-3.2317	0.00123057	0.0171297
ENSG00000272909.1	NA	ENSG00000272909	239.786	-0.702995	0.210387	-3.34143	0.000833481	0.0129129
ENSG00000247473.2	100852407	CARS1-AS1	276.331	-0.702821	0.240229	-2.92564	0.00343754	0.0367248
ENSG00000268309.1	NA	ENSG00000268309	205.276	-0.702064	0.271117	-2.58953	0.00961076	0.0764708
ENSG00000290383.1	NA	ENSG00000290383	171.134	-0.701647	0.227754	-3.08072	0.00206498	0.0253033
ENSG00000233144.1	NA	ENSG00000233144	72.4454	-0.700673	0.325707	-2.15123	0.0314577	0.165419
ENSG00000247092.9	283596	SNHG10	622.191	-0.700341	0.195589	-3.58068	0.000342701	0.00657354
ENSG00000228022.6	105375013	HCG20	43.4109	-0.69995	0.352567	-1.98529	0.0471118	0.215497
ENSG00000254835.1	NA	RNF185-AS1	246.15	-0.699253	0.225658	-3.09873	0.00194352	0.024256
ENSG00000228170.1	NA	ENSG00000228170	162.495	-0.699042	0.237067	-2.94871	0.00319102	0.035036
ENSG00000227543.5	NA	SPAG5-AS1	585.487	-0.698585	0.200225	-3.48901	0.000484819	0.00863165
ENSG00000280120.1	NA	ENSG00000280120	111.204	-0.695388	0.269126	-2.58387	0.00976975	0.0773107
ENSG00000260083.3	101928736	MIR762HG	309.886	-0.695239	0.241878	-2.87434	0.00404871	0.0411337
ENSG00000264044.1	NA	ENSG00000264044	1266.4	-0.692257	0.200257	-3.45685	0.000546525	0.00936795
ENSG00000225822.4	NA	UBXN7-AS1	126.729	-0.690859	0.271609	-2.54358	0.0109722	0.0829023
ENSG00000279369.1	NA	ENSG00000279369	195.235	-0.688487	0.22081	-3.11801	0.00182078	0.0231459
ENSG00000258843.1	105370489	ENSG00000258843	76.3504	-0.688206	0.319692	-2.15272	0.0313407	0.16516
ENSG00000288905.2	645166	LSP1P5	113.283	-0.687408	0.249423	-2.75599	0.00585144	0.0538751
ENSG00000238221.1	NA	ENSG00000238221	141.394	-0.686318	0.286267	-2.39748	0.0165084	0.1098
ENSG00000267469.1	NA	ENSG00000267469	2384.53	-0.686149	0.197403	-3.47588	0.000509184	0.00899093
ENSG00000279569.1	NA	ENSG00000279569	1722.48	-0.686011	0.201283	-3.40819	0.000653962	0.010752
ENSG00000280160.1	NA	ENSG00000280160	321.321	-0.685201	0.236202	-2.90091	0.0037208	0.0389927
ENSG00000275807.1	NA	ENSG00000275807	329.445	-0.685007	0.229201	-2.98868	0.0028019	0.032075
ENSG00000279762.3	NA	ENSG00000279762	125.073	-0.684183	0.268945	-2.54395	0.0109606	0.0829023
ENSG00000279227.2	NA	ENSG00000279227	57.2633	-0.6841	0.334587	-2.04461	0.0408932	0.196684
ENSG00000236772.1	NA	ENSG00000236772	292.253	-0.683769	0.197517	-3.46182	0.000536544	0.00926789
ENSG00000280435.1	NA	ENSG00000280435	288.445	-0.683462	0.221039	-3.09204	0.00198788	0.0246383
ENSG00000276570.1	NA	ENSG00000276570	334.031	-0.68191	0.206079	-3.30898	0.000936376	0.0140745
ENSG00000287377.1	NA	ENSG00000287377	115.192	-0.680394	0.250705	-2.71392	0.00664924	0.058436
ENSG00000267125.2	NA	ENSG00000267125	149.834	-0.679641	0.27072	-2.51049	0.0120563	0.0876712
ENSG00000229851.1	100506356	ARSD-AS1	208.539	-0.679563	0.252438	-2.692	0.00710255	0.0615268
ENSG00000237399.7	100507034	PITRM1-AS1	376.598	-0.678524	0.187959	-3.60996	0.000306246	0.00614878
ENSG00000273226.1	NA	ENSG00000273226	47.7394	-0.6755	0.343366	-1.96729	0.0491499	0.219675
ENSG00000223646.2	101928012	LINC03076	141.984	-0.67543	0.241667	-2.79488	0.00519191	0.0492229
ENSG00000259589.2	NA	ENSG00000259589	122.492	-0.675397	0.240287	-2.81079	0.00494196	0.0476048
ENSG00000260236.2	NA	PTPN23-DT	77.7504	-0.674919	0.283397	-2.38153	0.0172408	0.112809
ENSG00000226332.2	NA	ENSG00000226332	134.517	-0.674483	0.280412	-2.40533	0.0161578	0.108251
ENSG00000273485.1	NA	ENSG00000273485	43.308	-0.673665	0.325434	-2.07005	0.0384477	0.188008
ENSG00000293472.1	NA	ENSG00000293472	899.18	-0.673561	0.182205	-3.69671	0.000218412	0.00478798
ENSG00000232729.8	101926943	GTF2I-AS1	1581.02	-0.672368	0.170714	-3.93857	8.19681e-05	0.00231704
ENSG00000238133.6	339751	MAP3K20-AS1	101.648	-0.672104	0.295269	-2.27624	0.0228316	0.13528
ENSG00000270084.2	NA	GAS5-AS1	97.1284	-0.671091	0.288517	-2.326	0.0200187	0.124297
ENSG00000245156.1	NA	ENSG00000245156	658.687	-0.670744	0.208075	-3.22357	0.00126603	0.0175097
ENSG00000235078.1	NA	ENSG00000235078	193.177	-0.668896	0.240408	-2.78233	0.00539695	0.0507521
ENSG00000258745.1	NA	ENSG00000258745	153.935	-0.668829	0.262369	-2.54919	0.0107973	0.0821587
ENSG00000279692.1	NA	ENSG00000279692	54.4322	-0.668649	0.309868	-2.15785	0.0309395	0.163985
ENSG00000266929.1	NA	ENSG00000266929	110.682	-0.668196	0.250999	-2.66215	0.00776429	0.0654985
ENSG00000233251.8	100129434	ENSG00000233251	399.876	-0.667081	0.206708	-3.22717	0.00125021	0.0173282
ENSG00000259118.5	100506321	ENSG00000259118	253.336	-0.666601	0.215144	-3.09839	0.00194575	0.024256
ENSG00000240731.1	NA	ENSG00000240731	134.553	-0.666543	0.25352	-2.62915	0.00855975	0.0699209
ENSG00000197734.10	283579	C14orf178	77.7118	-0.665226	0.285584	-2.32935	0.0198404	0.123547
ENSG00000249207.2	NA	ENSG00000249207	266.028	-0.663995	0.226987	-2.92526	0.00344171	0.0367248
ENSG00000287959.1	NA	ENSG00000287959	380.579	-0.663706	0.190496	-3.48409	0.000493818	0.00876765
ENSG00000269886.1	NA	ENSG00000269886	78.0253	-0.663412	0.323524	-2.05058	0.0403081	0.19445
ENSG00000231851.6	101927492	MRPS9-AS1	102.128	-0.66262	0.285038	-2.32467	0.0200894	0.124496
ENSG00000283341.4	NA	ENSG00000283341	271.318	-0.662415	0.219533	-3.01738	0.00254968	0.0298776
ENSG00000245598.7	100506068	DACT3-AS1	311.805	-0.662003	0.206535	-3.20528	0.0013493	0.0184633
ENSG00000237017.1	NA	PRPF31-AS1	422.948	-0.661905	0.187485	-3.53044	0.000414862	0.00751064
ENSG00000264772.6	NA	ENSG00000264772	15556.6	-0.661794	0.211079	-3.13528	0.00171688	0.0220424
ENSG00000232860.10	284649	SMG7-AS1	102.603	-0.661057	0.265947	-2.48567	0.0129308	0.0919859
ENSG00000269621.1	NA	ENSG00000269621	157.559	-0.66014	0.264247	-2.49819	0.0124828	0.0895896
ENSG00000255438.2	NA	ENSG00000255438	417.901	-0.658805	0.218059	-3.02122	0.00251755	0.0296087
ENSG00000259992.1	NA	ENSG00000259992	181.187	-0.655581	0.233001	-2.81364	0.00489848	0.0474034
ENSG00000272379.1	NA	ENSG00000272379	58.0372	-0.654288	0.303838	-2.15341	0.0312866	0.16501
ENSG00000246477.3	NA	ENSG00000246477	294.43	-0.654284	0.204302	-3.20252	0.00136229	0.0186016
ENSG00000225113.1	NA	ENSG00000225113	68.9933	-0.654207	0.295495	-2.21394	0.0268331	0.150252
ENSG00000290845.1	NA	ENSG00000290845	135.343	-0.653034	0.224922	-2.90338	0.00369156	0.0387494
ENSG00000227198.1	NA	C6orf47-AS1	234.468	-0.651412	0.22388	-2.90965	0.00361835	0.03823
ENSG00000271969.1	NA	ENSG00000271969	137.182	-0.651328	0.282299	-2.30723	0.0210422	0.12782
ENSG00000272679.1	NA	ENSG00000272679	437.552	-0.650571	0.220858	-2.94565	0.00322279	0.0352959
ENSG00000231652.2	101928489	CD109-AS1	46.5207	-0.650545	0.331302	-1.96361	0.0495759	0.220661
ENSG00000265096.3	NA	C1QTNF1-AS1	153.088	-0.648842	0.209697	-3.09419	0.00197353	0.0245075
ENSG00000255443.1	NA	CD44-AS1	615.979	-0.647666	0.262512	-2.46718	0.013618	0.0957301
ENSG00000267383.9	NA	ENSG00000267383	207.654	-0.646747	0.198703	-3.25484	0.00113455	0.0161417
ENSG00000272173.2	NA	ENSG00000272173	416.465	-0.645392	0.182681	-3.53289	0.000411046	0.00748359
ENSG00000254560.6	103695435	BBOX1-AS1	52.2563	-0.645077	0.323236	-1.99569	0.045968	0.212376
ENSG00000254827.7	5003	SLC22A18AS	71.3495	-0.644243	0.29061	-2.21687	0.0266321	0.149516
ENSG00000260213.6	NA	CENPN-AS1	197.598	-0.644175	0.215236	-2.99288	0.0027636	0.0316929
ENSG00000248015.7	NA	ENSG00000248015	353.009	-0.64343	0.173884	-3.70033	0.000215316	0.00475243
ENSG00000279196.1	NA	ENSG00000279196	273.796	-0.642939	0.195229	-3.29325	0.000990379	0.0146735
ENSG00000268896.1	NA	ENSG00000268896	72.8313	-0.641991	0.282789	-2.27022	0.0231944	0.136894
ENSG00000289689.1	NA	ENSG00000289689	105.368	-0.641015	0.239796	-2.67317	0.00751379	0.0640807
ENSG00000269091.6	NA	ENSG00000269091	87.3038	-0.640689	0.284568	-2.25144	0.0243575	0.141555
ENSG00000271828.1	NA	ENSG00000271828	117.765	-0.640654	0.263486	-2.43145	0.0150384	0.103103
ENSG00000256028.2	NA	ENSG00000256028	918.675	-0.640532	0.179135	-3.5757	0.000349288	0.00662107
ENSG00000268509.2	NA	ENSG00000268509	127.01	-0.639647	0.272351	-2.34862	0.0188434	0.119769
ENSG00000279530.2	NA	ENSG00000279530	100.936	-0.638961	0.269361	-2.37213	0.0176857	0.114788
ENSG00000271551.2	115308161	ENSG00000271551	233.176	-0.638914	0.220507	-2.89747	0.0037618	0.0391677
ENSG00000254963.1	NA	ENSG00000254963	64.4436	-0.637494	0.295852	-2.15477	0.0311797	0.164607
ENSG00000287296.1	NA	ENSG00000287296	90.1437	-0.634542	0.319473	-1.98622	0.0470091	0.215438
ENSG00000268565.1	NA	ENSG00000268565	87.6839	-0.632642	0.276783	-2.2857	0.0222719	0.132959
ENSG00000272657.1	NA	ENSG00000272657	295.765	-0.631807	0.22721	-2.78071	0.00542398	0.0508844
ENSG00000259115.1	NA	ENSG00000259115	207.879	-0.631711	0.261911	-2.41193	0.0158684	0.106755
ENSG00000224093.7	NA	BCAR3-AS1	96.4965	-0.629369	0.258685	-2.43295	0.0149762	0.102792
ENSG00000274177.1	NA	ENSG00000274177	510.143	-0.628965	0.226363	-2.77857	0.00545993	0.0511471
ENSG00000258504.2	NA	ENSG00000258504	320.086	-0.628597	0.184642	-3.40442	0.000663052	0.0108461
ENSG00000254873.1	NA	ENSG00000254873	1145.66	-0.628414	0.203971	-3.0809	0.00206378	0.0253033
ENSG00000231290.7	149773	APCDD1L-DT	49.215	-0.627751	0.313645	-2.00147	0.0453421	0.21054
ENSG00000248540.3	283731	ENSG00000248540	94.1101	-0.627648	0.286105	-2.19377	0.0282522	0.155098
ENSG00000254907.1	NA	ENSG00000254907	434.454	-0.626643	0.218345	-2.86997	0.00410506	0.0413393
ENSG00000260051.1	NA	ENSG00000260051	151.227	-0.625726	0.244868	-2.55536	0.0106077	0.0811956
ENSG00000254042.2	NA	SLIT3-AS2	2215.5	-0.625702	0.175926	-3.55663	0.000375643	0.00697699
ENSG00000281691.1	100775107	RBM5-AS1	402.579	-0.625249	0.206113	-3.03352	0.00241718	0.0286901
ENSG00000225032.5	102723566	ENSG00000225032	363.416	-0.624572	0.2218	-2.81593	0.00486369	0.0472086
ENSG00000276278.1	NA	ENSG00000276278	99.3432	-0.624051	0.270244	-2.30921	0.0209319	0.127631
ENSG00000262429.1	NA	ENSG00000262429	188.049	-0.62197	0.245637	-2.53206	0.0113393	0.0842741
ENSG00000236536.2	NA	ENSG00000236536	87.596	-0.621825	0.26901	-2.31153	0.0208034	0.127329
ENSG00000291234.1	NA	ENSG00000291234	80.1473	-0.620728	0.277858	-2.23397	0.0254847	0.145924
ENSG00000290890.1	283922	ENSG00000290890	341.978	-0.620639	0.208417	-2.97787	0.00290255	0.0329929
ENSG00000268635.2	NA	ENSG00000268635	126.826	-0.620445	0.262147	-2.36678	0.0179434	0.11611
ENSG00000233296.2	NA	TMEM18-DT	92.9068	-0.617983	0.272133	-2.27089	0.0231538	0.136779
ENSG00000279348.1	NA	ENSG00000279348	504.471	-0.617041	0.182998	-3.37185	0.000746655	0.0119706
ENSG00000240254.2	100874201	B4GALT4-AS1	52.496	-0.616621	0.299691	-2.05752	0.039636	0.192677
ENSG00000223923.2	105373878	TNS1-AS1	268.043	-0.616206	0.207264	-2.97305	0.00294854	0.0331811
ENSG00000249180.1	NA	ENSG00000249180	296.594	-0.615822	0.244652	-2.51713	0.0118314	0.0869483
ENSG00000228237.5	100130197	EFCAB14-AS1	164.649	-0.615366	0.230044	-2.67499	0.0074732	0.0639638
ENSG00000235501.8	NA	CNN3-DT	191.719	-0.614957	0.224217	-2.74269	0.00609391	0.0549775
ENSG00000267532.5	100506755	MIR497HG	300.59	-0.613105	0.197715	-3.10095	0.00192899	0.0242345
ENSG00000280227.1	NA	ENSG00000280227	85.825	-0.611463	0.257151	-2.37784	0.0174144	0.113369
ENSG00000236869.3	112840933	ZKSCAN7-AS1	162.537	-0.610296	0.221911	-2.75018	0.00595617	0.0542964
ENSG00000267131.1	101927855	ENSG00000267131	117.073	-0.609769	0.267663	-2.27812	0.0227192	0.13483
ENSG00000286883.1	NA	ENSG00000286883	354.917	-0.609467	0.199474	-3.05538	0.00224778	0.02718
ENSG00000260425.1	NA	ENSG00000260425	59.8504	-0.609313	0.299475	-2.03461	0.0418905	0.199398
ENSG00000280213.1	100113386	UCKL1-AS1	206.287	-0.608205	0.217193	-2.8003	0.00510555	0.0486765
ENSG00000279161.1	NA	ENSG00000279161	106.096	-0.607175	0.250013	-2.42857	0.0151583	0.103491
ENSG00000293456.1	NA	C3orf86P	81.507	-0.606484	0.278666	-2.17638	0.0295265	0.158979
ENSG00000283155.1	NA	ENSG00000283155	79.7952	-0.605857	0.274561	-2.20664	0.0273391	0.151852
ENSG00000285696.1	NA	ENSG00000285696	144.909	-0.603927	0.242868	-2.48665	0.0128951	0.0918333
ENSG00000259080.1	NA	ENSG00000259080	1462.8	-0.60078	0.183878	-3.26727	0.00108589	0.0156017
ENSG00000226137.5	440465	BAIAP2-DT	833.645	-0.60046	0.199907	-3.0037	0.00266722	0.0309177
ENSG00000286340.3	NA	ENSG00000286340	123.889	-0.600356	0.268817	-2.23333	0.0255273	0.145924
ENSG00000261872.1	NA	ENSG00000261872	296.025	-0.600112	0.223233	-2.68827	0.00718227	0.062031
ENSG00000287643.1	NA	ENSG00000287643	117.836	-0.596706	0.258241	-2.31065	0.0208521	0.127417
ENSG00000254162.1	NA	ENSG00000254162	169.448	-0.59615	0.261296	-2.28151	0.0225181	0.134131
ENSG00000225361.4	100506599	PPP1R26-AS1	146.29	-0.595493	0.243309	-2.44747	0.0143862	0.0996982
ENSG00000225335.3	NA	ENSG00000225335	103.211	-0.594896	0.272361	-2.18422	0.0289459	0.157186
ENSG00000245904.6	NA	BTG1-DT	519.927	-0.594837	0.245753	-2.42046	0.0155007	0.105121
ENSG00000281376.1	103021294	ABALON	286.651	-0.593532	0.234163	-2.5347	0.0112544	0.0839384
ENSG00000273212.1	NA	ENSG00000273212	255.227	-0.593267	0.239226	-2.47995	0.0131402	0.0929622
ENSG00000236467.8	101929328	KCNMA1-AS1	359.507	-0.592062	0.200702	-2.94995	0.00317823	0.0349551
ENSG00000288066.1	NA	ENSG00000288066	267.322	-0.591985	0.232515	-2.546	0.0108965	0.0826209
ENSG00000270175.2	NA	ENSG00000270175	100.926	-0.5919	0.271595	-2.17935	0.0293056	0.158186
ENSG00000233589.1	NA	ENSG00000233589	109.249	-0.59029	0.267918	-2.20325	0.0275774	0.152694
ENSG00000279035.1	NA	ENSG00000279035	224.426	-0.589085	0.236509	-2.49075	0.0127473	0.090881
ENSG00000242628.6	NA	ENSG00000242628	153.446	-0.588668	0.22815	-2.58018	0.00987494	0.0776146
ENSG00000270919.1	NA	ENSG00000270919	117.324	-0.587857	0.264091	-2.22596	0.0260166	0.147994
ENSG00000239415.1	NA	ENSG00000239415	95.1073	-0.586496	0.278562	-2.10544	0.0352531	0.177366
ENSG00000256469.1	NA	ENSG00000256469	204.186	-0.58525	0.276317	-2.11804	0.0341718	0.174101
ENSG00000271984.1	NA	ENSG00000271984	613.289	-0.582741	0.212416	-2.7434	0.00608068	0.0549775
ENSG00000291074.1	339184	CCDC144NL	194.079	-0.581971	0.282468	-2.0603	0.0393695	0.191789
ENSG00000246273.9	283104	SBF2-AS1	566.067	-0.581867	0.190349	-3.05685	0.00223679	0.0270979
ENSG00000273270.1	NA	LINC03072	527.874	-0.581413	0.158312	-3.67258	0.000240113	0.00514128
ENSG00000281207.1	100507178	SLFNL1-AS1	224.179	-0.580599	0.202526	-2.86679	0.00414655	0.0415943
ENSG00000231064.9	105371450	THBS3-AS1	2155.51	-0.580575	0.153127	-3.79146	0.000149762	0.00360154
ENSG00000257337.9	283335	TNS2-AS1	3472.5	-0.580542	0.197198	-2.94396	0.00324041	0.0353375
ENSG00000233452.9	729178	STXBP5-AS1	117.137	-0.580192	0.227464	-2.55069	0.0107508	0.081999
ENSG00000261845.2	NA	ENSG00000261845	511.997	-0.579408	0.219109	-2.64439	0.0081839	0.0674492
ENSG00000263271.1	NA	ENSG00000263271	95.2686	-0.579001	0.260315	-2.22424	0.0261325	0.148444
ENSG00000290382.1	642280	ZNF876P	79.9434	-0.577738	0.261536	-2.20902	0.027173	0.151105
ENSG00000258232.2	NA	ENSG00000258232	1568.69	-0.577555	0.214969	-2.68669	0.00721637	0.0620954
ENSG00000258924.4	NA	ENSG00000258924	297.434	-0.576924	0.220961	-2.61098	0.00902833	0.0731919
ENSG00000273747.1	NA	ENSG00000273747	197.582	-0.575327	0.241139	-2.38588	0.0170384	0.112342
ENSG00000203865.13	84852	ATP1A1-AS1	5414.17	-0.573544	0.203942	-2.8123	0.00491893	0.04753
ENSG00000271806.1	NA	ENSG00000271806	108.725	-0.573142	0.273444	-2.09601	0.0360811	0.179987
ENSG00000234478.1	107985353	ACBD3-AS1	179.272	-0.571918	0.247562	-2.3102	0.020877	0.127417
ENSG00000233728.1	NA	ENSG00000233728	366.592	-0.569965	0.208095	-2.73897	0.00616323	0.0553231
ENSG00000260304.1	NA	ENSG00000260304	1255.89	-0.568466	0.175341	-3.24206	0.00118671	0.0167148
ENSG00000177410.13	441951	ZFAS1	633.092	-0.568192	0.168577	-3.37052	0.000750273	0.0119988
ENSG00000260107.1	NA	ENSG00000260107	316.425	-0.568127	0.245366	-2.31543	0.0205896	0.126425
ENSG00000269954.2	NA	ENSG00000269954	138.934	-0.567804	0.223977	-2.5351	0.0112416	0.0839384
ENSG00000293360.1	NA	ABCA11P	161.306	-0.56765	0.221477	-2.56302	0.0103767	0.0803662
ENSG00000247049.2	NA	ENSG00000247049	63.664	-0.567164	0.275039	-2.06212	0.0391959	0.191377
ENSG00000272654.2	NA	JTB-DT	108.079	-0.566955	0.280004	-2.02481	0.0428865	0.202489
ENSG00000260032.2	647979	NORAD	11163.2	-0.566899	0.207974	-2.72582	0.00641414	0.0568626
ENSG00000290685.1	NA	ENSG00000290685	146.693	-0.566298	0.261032	-2.16946	0.030048	0.160847
ENSG00000280355.1	NA	ENSG00000280355	100.167	-0.565814	0.284779	-1.98685	0.0469388	0.215317
ENSG00000226648.2	101927117	PLCG1-AS1	904.528	-0.565656	0.211984	-2.6684	0.00762146	0.0648881
ENSG00000291206.1	729156	GTF2IRD1P1	419.1	-0.565106	0.221785	-2.548	0.0108344	0.0823439
ENSG00000293115.1	NA	CENPBD2P	438.694	-0.561697	0.204808	-2.74256	0.00609622	0.0549775
ENSG00000267607.1	NA	ICAM4-AS1	162.707	-0.561616	0.268812	-2.08926	0.0366848	0.181592
ENSG00000248719.2	NA	PRDM8-AS1	93.9426	-0.561574	0.273266	-2.05505	0.0398745	0.193275
ENSG00000291213.1	442524	DPY19L2P3	106.101	-0.561416	0.255549	-2.1969	0.0280274	0.154258
ENSG00000275665.1	NA	ENSG00000275665	689.998	-0.561298	0.195572	-2.87003	0.00410433	0.0413393
ENSG00000260350.1	NA	ENSG00000260350	194.454	-0.560902	0.218048	-2.57237	0.0101004	0.0789053
ENSG00000287126.1	124907726	ENSG00000287126	172.421	-0.560538	0.221176	-2.53435	0.0112656	0.0839384
ENSG00000226367.6	93654	ST7-AS2	83.1058	-0.56041	0.257055	-2.18012	0.0292487	0.158046
ENSG00000261654.1	NA	ENSG00000261654	155.3	-0.560279	0.252498	-2.21894	0.0264908	0.149112
ENSG00000291269.1	NA	ENSG00000291269	137.475	-0.559736	0.234302	-2.38895	0.0168964	0.111689
ENSG00000256632.3	NA	ENSG00000256632	158.476	-0.559631	0.234974	-2.38168	0.017234	0.112809
ENSG00000226122.1	100129427	DDC-AS1	182.395	-0.559402	0.215092	-2.60076	0.00930177	0.0745645
ENSG00000277476.1	NA	ENSG00000277476	273.043	-0.559363	0.187793	-2.97861	0.00289557	0.0329717
ENSG00000290415.1	106480334	ENSG00000290415	217.152	-0.558964	0.224192	-2.49324	0.0126584	0.0905473
ENSG00000285728.3	NA	ENSG00000285728	177.888	-0.557821	0.19863	-2.80834	0.00497977	0.047831
ENSG00000280780.4	153469	JAKMIP2-AS1	119.802	-0.557491	0.264243	-2.10976	0.0348788	0.176057
ENSG00000293476.1	NA	ENSG00000293476	474.854	-0.557151	0.179707	-3.10032	0.00193311	0.0242391
ENSG00000258964.1	NA	ENSG00000258964	591.197	-0.557115	0.219199	-2.5416	0.0110347	0.0830825
ENSG00000267270.8	100130522	PARD6G-AS1	278.743	-0.553946	0.231869	-2.38904	0.0168925	0.111689
ENSG00000273090.1	NA	ENSG00000273090	207.401	-0.55387	0.254269	-2.17829	0.0293847	0.158481
ENSG00000280604.1	NA	ENSG00000280604	299.81	-0.5536	0.186087	-2.97495	0.00293038	0.0331338
ENSG00000236266.1	NA	ENSG00000236266	120.88	-0.552571	0.253453	-2.18018	0.0292444	0.158046
ENSG00000293505.1	NA	GNRHR2	290.555	-0.552318	0.218482	-2.52798	0.0114722	0.08496
ENSG00000207751.4	NA	ENSG00000207751	178.115	-0.552	0.206129	-2.67793	0.00740783	0.0634887
ENSG00000214708.4	105371730	ENSG00000214708	88.7486	-0.551799	0.26335	-2.09531	0.0361434	0.180019
ENSG00000256092.4	112268105	SBNO1-AS1	99.0497	-0.551508	0.263516	-2.09288	0.0363599	0.180818
ENSG00000293161.1	NA	ENSG00000293161	96.4467	-0.550516	0.27907	-1.97268	0.048532	0.218213
ENSG00000273565.2	NA	ENSG00000273565	272.417	-0.550416	0.251936	-2.18475	0.0289072	0.157186
ENSG00000259407.1	NA	ENSG00000259407	113.311	-0.55011	0.253943	-2.16627	0.0302903	0.161607
ENSG00000256116.1	NA	ENSG00000256116	243.236	-0.549271	0.214119	-2.56526	0.0103097	0.0802489
ENSG00000275527.1	NA	ENSG00000275527	100.038	-0.547381	0.274708	-1.99259	0.0463064	0.213633
ENSG00000224888.4	NA	ENSG00000224888	264.94	-0.54622	0.250081	-2.18417	0.0289496	0.157186
ENSG00000246283.2	NA	TTBK2-AS1	598.472	-0.545966	0.203117	-2.68793	0.00718962	0.062031
ENSG00000258301.3	100506603	VASH1-AS1	277.251	-0.545587	0.230472	-2.36726	0.0179204	0.116077
ENSG00000236364.4	NA	ENSG00000236364	296.033	-0.544964	0.222523	-2.44902	0.0143247	0.0996271
ENSG00000256569.1	NA	ENSG00000256569	356.644	-0.544368	0.208636	-2.60917	0.00907621	0.0733035
ENSG00000273149.1	NA	ENSG00000273149	7351.28	-0.54416	0.2161	-2.51809	0.0117992	0.0868106
ENSG00000254400.1	NA	ENSG00000254400	163.996	-0.54306	0.255553	-2.12504	0.0335833	0.172329
ENSG00000275964.2	NA	ENSG00000275964	109.118	-0.542785	0.244465	-2.2203	0.0263985	0.149101
ENSG00000237705.1	NA	ENSG00000237705	249.721	-0.540457	0.222103	-2.43336	0.0149595	0.102787
ENSG00000272154.5	NA	ENSG00000272154	81.7357	-0.539208	0.264523	-2.03842	0.0415082	0.1989
ENSG00000293037.1	NA	ENSG00000293037	91.8988	-0.538995	0.274402	-1.96425	0.0495009	0.220632
ENSG00000228830.1	NA	ENSG00000228830	2093.2	-0.538701	0.225971	-2.38394	0.0171284	0.112531
ENSG00000204685.9	NA	STARD7-AS1	308.006	-0.537815	0.179602	-2.99449	0.00274906	0.0315823
ENSG00000262049.2	NA	ENSG00000262049	758.193	-0.536906	0.190346	-2.82069	0.00479212	0.0465841
ENSG00000291093.1	102724316	SVIL-AS1	2356.51	-0.536348	0.162567	-3.29925	0.00096945	0.0144968
ENSG00000290792.1	NA	ENSG00000290792	912.164	-0.536021	0.157135	-3.41121	0.000646747	0.0106606
ENSG00000233875.1	NA	ENSG00000233875	114.341	-0.535997	0.229639	-2.33409	0.0195912	0.122945
ENSG00000264443.1	NA	NCMAP-DT	201.225	-0.53349	0.220318	-2.42146	0.0154585	0.104984
ENSG00000269110.1	NA	ENSG00000269110	98.722	-0.533118	0.268244	-1.98744	0.0468738	0.215315
ENSG00000268061.6	NA	NAPA-AS1	236.18	-0.531317	0.225272	-2.35855	0.0183463	0.117555
ENSG00000245662.4	NA	LINC02211	332.338	-0.530258	0.223133	-2.37642	0.0174814	0.113691
ENSG00000268006.1	100506033	PTOV1-AS1	595.286	-0.529877	0.156792	-3.37949	0.0007262	0.0117009
ENSG00000290450.1	NA	ENSG00000290450	403.466	-0.529528	0.205331	-2.5789	0.00991161	0.0777133
ENSG00000258317.1	NA	ENSG00000258317	220.089	-0.529155	0.229034	-2.31037	0.0208676	0.127417
ENSG00000215022.8	100130357	ENSG00000215022	93.1665	-0.528697	0.262561	-2.01362	0.0440493	0.205738
ENSG00000290394.1	NA	ENSG00000290394	132.993	-0.528067	0.248358	-2.12623	0.0334839	0.171955
ENSG00000239407.5	NA	ENSG00000239407	174.896	-0.527658	0.241778	-2.1824	0.0290798	0.15776
ENSG00000256100.1	NA	ENSG00000256100	872.277	-0.527416	0.212501	-2.48194	0.0130668	0.092646
ENSG00000278206.1	NA	ENSG00000278206	177.738	-0.526636	0.22907	-2.29902	0.0215038	0.129889
ENSG00000271452.1	NA	ENSG00000271452	126.346	-0.524384	0.259088	-2.02396	0.042974	0.20261
ENSG00000234945.8	100505624	GTF3C2-AS1	814.345	-0.523967	0.173681	-3.01683	0.00255434	0.0298779
ENSG00000273184.1	NA	ENSG00000273184	475.644	-0.521858	0.208132	-2.50734	0.0121643	0.0881878
ENSG00000267248.5	100996660	ENSG00000267248	135.966	-0.521253	0.212379	-2.45435	0.0141139	0.0983399
ENSG00000261762.1	NA	ENSG00000261762	870.06	-0.521148	0.190051	-2.74215	0.00610383	0.0549775
ENSG00000289744.1	NA	ENSG00000289744	339.331	-0.52056	0.234054	-2.2241	0.0261418	0.148444
ENSG00000177369.11	124871	FLJ40194	559.406	-0.520429	0.205208	-2.53611	0.0112092	0.0839384
ENSG00000282907.1	NA	ENSG00000282907	351.447	-0.520228	0.228167	-2.28003	0.0226056	0.13428
ENSG00000256152.2	NA	ENSG00000256152	218.237	-0.519749	0.242485	-2.14343	0.0320789	0.167679
ENSG00000258667.3	105370526	HIF1A-AS3	1049.09	-0.517286	0.183071	-2.82561	0.0047191	0.0461604
ENSG00000230408.3	101927795	BZW1-AS1	269.708	-0.517258	0.244515	-2.11545	0.0343919	0.17467
ENSG00000235351.1	NA	ENSG00000235351	92.5048	-0.515388	0.240952	-2.13896	0.0324385	0.168371
ENSG00000289613.1	NA	ENSG00000289613	452.329	-0.514943	0.201477	-2.55584	0.0105932	0.0811812
ENSG00000287315.1	101927401	ENSG00000287315	208.233	-0.513121	0.196461	-2.61182	0.00900609	0.0731036
ENSG00000260618.1	NA	ENSG00000260618	195.051	-0.512437	0.205592	-2.4925	0.0126847	0.0906353
ENSG00000288806.2	NA	ENSG00000288806	149.424	-0.511949	0.22925	-2.23314	0.0255395	0.145924
ENSG00000267198.1	NA	ENSG00000267198	119.787	-0.510378	0.226582	-2.25251	0.0242903	0.141292
ENSG00000228748.2	NA	ENSG00000228748	1175.33	-0.510375	0.186808	-2.73208	0.00629367	0.056259
ENSG00000231628.1	NA	ENSG00000231628	183.752	-0.510161	0.24021	-2.12381	0.0336862	0.172645
ENSG00000272434.1	NA	ENSG00000272434	428.925	-0.510128	0.232856	-2.19074	0.0284704	0.155898
ENSG00000260400.1	NA	ENSG00000260400	229.133	-0.50954	0.217652	-2.34107	0.0192284	0.121378
ENSG00000259488.2	NA	DUT-AS1	223.578	-0.508145	0.198773	-2.5564	0.0105761	0.0811809
ENSG00000293311.1	NA	SMPD4BP	550.663	-0.508074	0.168204	-3.02059	0.00252281	0.0296166
ENSG00000228606.4	100287049	DCAF8-DT	318.781	-0.508019	0.195095	-2.60395	0.00921557	0.0740578
ENSG00000293507.1	NA	FBXL9P	200.751	-0.507296	0.243718	-2.08149	0.037389	0.18423
ENSG00000290199.1	NA	ENSG00000290199	297.209	-0.506241	0.189388	-2.67304	0.00751668	0.0640807
ENSG00000264666.3	NA	ENSG00000264666	113.868	-0.505626	0.252983	-1.99865	0.0456459	0.211493
ENSG00000261008.9	101927957	LINC01572	105.687	-0.505554	0.237411	-2.12945	0.033217	0.17113
ENSG00000224713.4	NA	ENSG00000224713	438.864	-0.505359	0.184591	-2.73772	0.00618664	0.0554561
ENSG00000258777.2	NA	HIF1A-AS1	177.972	-0.505305	0.234512	-2.15471	0.0311848	0.164607
ENSG00000249786.8	NA	EAF1-AS1	826.522	-0.504655	0.216884	-2.32684	0.0199738	0.124138
ENSG00000236498.1	NA	ENSG00000236498	550.694	-0.503979	0.235609	-2.13905	0.032432	0.168371
ENSG00000222022.1	NA	ENSG00000222022	200.102	-0.502355	0.256056	-1.96189	0.0497747	0.221263
ENSG00000257379.1	NA	ENSG00000257379	14092.9	-0.502046	0.202686	-2.47697	0.0132505	0.093537
ENSG00000260899.1	NA	ENSG00000260899	168.11	-0.501944	0.225463	-2.22628	0.0259954	0.147994
ENSG00000263798.2	NA	ENSG00000263798	1552.45	-0.501853	0.173295	-2.89595	0.0037801	0.0391805
ENSG00000290924.1	NA	ENSG00000290924	143.699	-0.501314	0.223269	-2.24533	0.0247467	0.143042
ENSG00000287242.1	NA	ENSG00000287242	294.075	-0.499737	0.243546	-2.05192	0.040177	0.193963
ENSG00000188242.4	25845	SLC9A3-OT1	401.332	-0.498605	0.21113	-2.3616	0.0181962	0.117275
ENSG00000197308.9	399717	GATA3-AS1	150.719	-0.496629	0.229841	-2.16075	0.0307147	0.163196
ENSG00000259623.1	NA	ENSG00000259623	678.203	-0.494632	0.218853	-2.26011	0.0238144	0.139226
ENSG00000260808.1	NA	ENSG00000260808	177.548	-0.494046	0.250714	-1.97055	0.0487749	0.218757
ENSG00000261759.1	NA	ENSG00000261759	344.831	-0.493188	0.24224	-2.03595	0.0417559	0.199317
ENSG00000272078.1	NA	ENSG00000272078	120.072	-0.492954	0.218431	-2.25679	0.024021	0.139978
ENSG00000291092.1	5387	PMS2P3	263.401	-0.492873	0.206664	-2.3849	0.017084	0.112353
ENSG00000261460.1	NA	ENSG00000261460	906.081	-0.490817	0.178188	-2.75449	0.00587844	0.0539357
ENSG00000250379.1	NA	ENSG00000250379	253.362	-0.490339	0.202601	-2.42022	0.0155113	0.105121
ENSG00000275888.1	NA	ENSG00000275888	679.58	-0.489048	0.192897	-2.53528	0.0112357	0.0839384
ENSG00000284954.1	100507547	ENSG00000284954	109.149	-0.4885	0.244452	-1.99835	0.0456785	0.211493
ENSG00000246695.9	NA	RASSF8-AS1	382.004	-0.488471	0.182105	-2.68236	0.00731051	0.062738
ENSG00000250240.6	NA	ENSG00000250240	323.157	-0.486518	0.21436	-2.26963	0.0232302	0.136979
ENSG00000287765.1	NA	ENSG00000287765	753.358	-0.486035	0.212222	-2.29022	0.0220088	0.132197
ENSG00000258471.2	101929718	ENSG00000258471	296.679	-0.485782	0.186265	-2.60801	0.00910703	0.0733708
ENSG00000218018.4	NA	RBM38-AS1	201.722	-0.4851	0.244258	-1.98601	0.0470321	0.215438
ENSG00000266993.3	NA	ENSG00000266993	540.604	-0.484938	0.192925	-2.5136	0.0119504	0.0873249
ENSG00000270820.8	NA	USP34-DT	1339.43	-0.483073	0.192417	-2.51056	0.0120541	0.0876712
ENSG00000288871.2	NA	ENSG00000288871	697.414	-0.483019	0.167523	-2.8833	0.00393531	0.0402589
ENSG00000272084.1	NA	ENSG00000272084	438.879	-0.482686	0.210585	-2.29212	0.021899	0.131755
ENSG00000279861.1	NA	ENSG00000279861	574.402	-0.482327	0.207423	-2.32533	0.0200541	0.124397
ENSG00000254452.1	NA	ENSG00000254452	1293.07	-0.481809	0.221334	-2.17684	0.0294925	0.158929
ENSG00000254422.1	NA	ENSG00000254422	302.427	-0.481774	0.243631	-1.97748	0.0479879	0.216888
ENSG00000278769.1	NA	ENSG00000278769	142.177	-0.481387	0.211973	-2.27098	0.023148	0.136779
ENSG00000285935.1	NA	ENSG00000285935	355.84	-0.479709	0.225089	-2.1312	0.0330725	0.170674
ENSG00000223901.2	NA	ENSG00000223901	219.615	-0.47957	0.201051	-2.38531	0.0170648	0.112342
ENSG00000263345.1	NA	SGSM2-AS1	383.373	-0.479522	0.185989	-2.57823	0.00993083	0.0777693
ENSG00000235481.4	101929688	UBE2R2-AS1	146.577	-0.479456	0.215922	-2.2205	0.0263849	0.149101
ENSG00000290425.1	728233	PI4KAP1	623.226	-0.479104	0.173483	-2.76168	0.0057505	0.053291
ENSG00000267436.1	NA	MFSD12-AS1	169.425	-0.478904	0.237598	-2.0156	0.0438416	0.205498
ENSG00000290687.1	729288	ZNF286B	384.352	-0.478703	0.189256	-2.52939	0.011426	0.0847416
ENSG00000240401.9	NA	ENSG00000240401	545.306	-0.478607	0.173326	-2.76132	0.00575684	0.053291
ENSG00000257663.1	NA	ENSG00000257663	302.324	-0.475867	0.227076	-2.09563	0.0361151	0.180017
ENSG00000260412.1	NA	ENSG00000260412	900.261	-0.475473	0.195891	-2.42723	0.0152145	0.103764
ENSG00000291123.1	337875	H2BP1	279.324	-0.472586	0.212882	-2.21994	0.0264227	0.149101
ENSG00000225855.7	284618	RUSC1-AS1	1427.69	-0.471348	0.162936	-2.89284	0.00381773	0.0394948
ENSG00000263731.1	NA	ENSG00000263731	408.485	-0.470817	0.224134	-2.10061	0.0356756	0.178526
ENSG00000247903.1	NA	ENSG00000247903	201.086	-0.470542	0.20198	-2.32964	0.0198252	0.123547
ENSG00000234608.9	51275	MAPKAPK5-AS1	218.418	-0.469639	0.224511	-2.09182	0.0364542	0.181012
ENSG00000213904.11	100996307	LIPE-AS1	169.733	-0.468955	0.201107	-2.33187	0.0197076	0.123436
ENSG00000287011.1	NA	ENSG00000287011	191.592	-0.468072	0.194113	-2.41134	0.0158941	0.106817
ENSG00000290846.1	107985911	ENSG00000290846	240.998	-0.466984	0.182505	-2.55874	0.0105052	0.0810852
ENSG00000251022.6	100499177	THAP9-AS1	787.056	-0.465285	0.194613	-2.39082	0.0168107	0.111466
ENSG00000224914.4	439994	LINC00863	345.857	-0.465228	0.156755	-2.96786	0.00299882	0.0334384
ENSG00000268218.1	NA	ENSG00000268218	225.891	-0.463203	0.206789	-2.23998	0.0250925	0.144265
ENSG00000268069.2	NA	ENSG00000268069	172.367	-0.463044	0.218752	-2.11676	0.0342803	0.174337
ENSG00000291075.1	NA	ENSG00000291075	394.648	-0.462614	0.167555	-2.76096	0.0057632	0.053291
ENSG00000293022.1	NA	ENSG00000293022	243.821	-0.461844	0.232614	-1.98545	0.0470944	0.215497
ENSG00000203709.14	NA	MIR29B2CHG	547.495	-0.461556	0.163388	-2.82491	0.00472943	0.046163
ENSG00000264577.1	NA	ENSG00000264577	5859.97	-0.460856	0.200117	-2.30293	0.0212828	0.129038
ENSG00000258430.1	NA	ENSG00000258430	1173.94	-0.459708	0.211417	-2.17442	0.0296738	0.159354
ENSG00000229502.5	NA	ENSG00000229502	216.695	-0.458288	0.228494	-2.00569	0.0448898	0.208741
ENSG00000275454.1	NA	ENSG00000275454	173.467	-0.457163	0.218265	-2.09453	0.0362125	0.180223
ENSG00000290387.1	653381	SORD2P	117.404	-0.456343	0.229224	-1.99081	0.0465014	0.214237
ENSG00000267216.1	108903150	ZNF8-ERVK3-1	481.677	-0.452449	0.204492	-2.21255	0.0269288	0.150526
ENSG00000267615.1	NA	ENSG00000267615	228.386	-0.450683	0.214453	-2.10154	0.0355933	0.17852
ENSG00000268858.2	112268269	ENSG00000268858	385.045	-0.449622	0.193016	-2.32946	0.0198348	0.123547
ENSG00000259153.4	100506411	MAP3K9-DT	156.337	-0.449124	0.216926	-2.0704	0.0384149	0.188008
ENSG00000259370.2	NA	ENSG00000259370	402.346	-0.448448	0.207456	-2.16165	0.0306453	0.162961
ENSG00000287624.1	NA	ENSG00000287624	357.277	-0.448385	0.191269	-2.34426	0.0190648	0.120581
ENSG00000275857.1	NA	ENSG00000275857	124.182	-0.446978	0.224779	-1.98853	0.0467536	0.215233
ENSG00000291146.1	441212	RP9P	376.508	-0.446836	0.220195	-2.02927	0.0424303	0.200634
ENSG00000288838.1	NA	ENSG00000288838	233.857	-0.446352	0.192784	-2.3153	0.0205967	0.126425
ENSG00000273066.5	NA	ENSG00000273066	235.468	-0.445348	0.212932	-2.0915	0.0364832	0.181012
ENSG00000232907.9	101926987	DLGAP4-AS1	605.813	-0.445219	0.204971	-2.17211	0.0298476	0.16004
ENSG00000255182.2	NA	ENSG00000255182	776.637	-0.442608	0.173995	-2.5438	0.0109652	0.0829023
ENSG00000233016.9	84973	SNHG7	1235.21	-0.441837	0.182724	-2.41806	0.0156033	0.105302
ENSG00000261553.5	NA	ENSG00000261553	404.419	-0.440846	0.21237	-2.07584	0.0379086	0.186078
ENSG00000224893.7	105378065	LINC02840	2626.71	-0.439203	0.222964	-1.96984	0.0488572	0.218974
ENSG00000206567.10	NA	ENSG00000206567	145.998	-0.438065	0.220842	-1.98361	0.0472995	0.215529
ENSG00000231871.5	100873949	IPO9-AS1	764.966	-0.437364	0.197595	-2.21343	0.026868	0.150316
ENSG00000293485.1	NA	SERHL	174.367	-0.435979	0.214788	-2.02981	0.0423755	0.200634
ENSG00000290763.1	255812	SDHAP1	360.428	-0.433122	0.18549	-2.33502	0.0195424	0.122837
ENSG00000268205.1	NA	ENSG00000268205	1363.98	-0.431536	0.194446	-2.21931	0.0264657	0.149101
ENSG00000269416.7	104472717	LINC01224	175.707	-0.431113	0.209825	-2.05463	0.0399145	0.193275
ENSG00000262712.1	NA	ENSG00000262712	421.305	-0.431103	0.209979	-2.05308	0.0400651	0.193713
ENSG00000251279.3	NA	SMIM15-AS1	174.007	-0.430545	0.217108	-1.98309	0.0473573	0.215549
ENSG00000290823.1	NA	ENSG00000290823	508.919	-0.429178	0.186643	-2.29946	0.0214787	0.129859
ENSG00000260570.1	NA	ENSG00000260570	370.358	-0.428561	0.217011	-1.97484	0.0482868	0.217791
ENSG00000253982.3	101927752	CLN8-AS1	263.79	-0.427552	0.212581	-2.01125	0.0442993	0.206741
ENSG00000218537.1	NA	MIF-AS1	2803.72	-0.4272	0.215733	-1.98022	0.0476784	0.216072
ENSG00000255390.1	NA	DCHS1-AS1	777.574	-0.426751	0.19802	-2.1551	0.0311544	0.164607
ENSG00000261578.1	NA	ENSG00000261578	207.848	-0.426697	0.205394	-2.07745	0.0377597	0.18563
ENSG00000230325.1	NA	ENSG00000230325	253.03	-0.426636	0.216332	-1.97214	0.0485941	0.21825
ENSG00000244701.1	NA	ENSG00000244701	225.808	-0.42633	0.199396	-2.1381	0.0325082	0.168421
ENSG00000197182.16	400931	MIRLET7BHG	1849.01	-0.42627	0.199161	-2.14033	0.0323278	0.168371
ENSG00000293104.1	NA	ENSG00000293104	277.577	-0.425697	0.191635	-2.2214	0.0263239	0.149101
ENSG00000244161.1	105377105	FLNB-AS1	537.689	-0.425431	0.192007	-2.21571	0.0267116	0.149832
ENSG00000263244.2	NA	ENSG00000263244	3639.72	-0.422687	0.198336	-2.13117	0.0330755	0.170674
ENSG00000278175.6	389741	GLIDR	379.273	-0.419864	0.17708	-2.37105	0.0177378	0.11501
ENSG00000290728.1	NA	ENSG00000290728	811.091	-0.419528	0.189449	-2.21446	0.0267971	0.15018
ENSG00000290018.1	NA	ENSG00000290018	1596.69	-0.419133	0.211475	-1.98196	0.0474841	0.21567
ENSG00000268119.8	105372321	ENSG00000268119	284.283	-0.419006	0.188718	-2.22028	0.0264001	0.149101
ENSG00000261448.1	102723692	ENSG00000261448	281.638	-0.418186	0.212007	-1.97251	0.0485519	0.218213
ENSG00000231527.7	100132948	FAM27C	172.32	-0.417265	0.196982	-2.11829	0.0341506	0.174101
ENSG00000291214.1	NA	ENSG00000291214	1367.57	-0.415329	0.204023	-2.0357	0.0417807	0.199317
ENSG00000225138.8	NA	SLC9A3-AS1	318.813	-0.414053	0.17847	-2.32002	0.0203397	0.125445
ENSG00000175147.13	200197	TMEM51-AS1	368.969	-0.413448	0.155398	-2.66057	0.00780096	0.065636
ENSG00000259053.1	NA	ENSG00000259053	287.291	-0.411765	0.208418	-1.97567	0.0481925	0.21766
ENSG00000231969.4	101929231	MMADHC-DT	145.261	-0.41053	0.209045	-1.96383	0.0495495	0.220661
ENSG00000289750.1	NA	ENSG00000289750	1107.09	-0.410396	0.177191	-2.31611	0.020552	0.126391
ENSG00000290948.1	NA	ENSG00000290948	187.142	-0.409126	0.203771	-2.00777	0.0446672	0.208156
ENSG00000214353.8	100130894	VAC14-AS1	263.24	-0.407911	0.207215	-1.96854	0.0490059	0.219353
ENSG00000291262.1	NA	ENSG00000291262	358.612	-0.406689	0.199704	-2.03646	0.0417037	0.199317
ENSG00000226696.8	104355426	LENG8-AS1	215.62	-0.406667	0.193199	-2.10491	0.0352993	0.17746
ENSG00000260669.2	NA	ENSG00000260669	323.176	-0.406038	0.173997	-2.33359	0.0196173	0.12299
ENSG00000259583.4	101927751	ALDH1A3-AS1	384.396	-0.405279	0.171351	-2.3652	0.0180203	0.116412
ENSG00000279605.1	NA	ENSG00000279605	608.403	-0.404089	0.180249	-2.24184	0.0249718	0.143908
ENSG00000231113.2	NA	LINC02976	168.394	-0.402503	0.196153	-2.05199	0.0401711	0.193963
ENSG00000223768.4	642852	LINC00205	1625.59	-0.402017	0.187987	-2.13854	0.0324733	0.168375
ENSG00000250910.8	102724776	MAP9-AS1	498.361	-0.401884	0.204187	-1.96821	0.0490439	0.219353
ENSG00000213742.8	102724826	ZNF337-AS1	798.443	-0.395164	0.168626	-2.34343	0.0191075	0.120733
ENSG00000290920.1	150244	ENSG00000290920	347.003	-0.394529	0.188036	-2.09816	0.035891	0.179316
ENSG00000253194.2	NA	ENSG00000253194	632.398	-0.394182	0.187215	-2.10551	0.035247	0.177366
ENSG00000269439.7	100507551	PGLS-DT	336.838	-0.392639	0.18326	-2.14252	0.0321519	0.167925
ENSG00000281398.4	NA	SNHG4	800.623	-0.391465	0.187507	-2.08773	0.0368218	0.181991
ENSG00000263126.1	NA	ENSG00000263126	660.539	-0.389618	0.183553	-2.12265	0.0337832	0.172941
ENSG00000290947.1	NA	ENSG00000290947	414.768	-0.388338	0.188856	-2.05626	0.0397574	0.193094
ENSG00000196204.12	441191	RNF216P1	977.277	-0.38494	0.169715	-2.26816	0.0233194	0.137254
ENSG00000263069.6	100294362	RNF213-AS1	901.027	-0.380636	0.178961	-2.12692	0.0334265	0.171797
ENSG00000291006.1	730101	ENSG00000291006	411.528	-0.371948	0.175354	-2.12112	0.0339114	0.173459
ENSG00000226849.1	NA	ENSG00000226849	403.137	-0.37099	0.18277	-2.02982	0.0423753	0.200634
ENSG00000257303.4	NA	CNPY2-AS1	1039.99	-0.370806	0.172673	-2.14744	0.031758	0.166371
ENSG00000235016.1	100129060	SEMA3F-AS1	284.586	-0.368719	0.182986	-2.01502	0.0439029	0.205635
ENSG00000290689.1	388152	ENSG00000290689	743.419	-0.36681	0.17378	-2.11077	0.034792	0.176057
ENSG00000293427.1	NA	ENSG00000293427	916.067	-0.365656	0.147253	-2.48319	0.0130213	0.0924255
ENSG00000288473.1	NA	ENSG00000288473	1398.12	-0.361297	0.160023	-2.25779	0.023959	0.139743
ENSG00000272054.1	NA	ENSG00000272054	463.114	-0.358531	0.16761	-2.13908	0.0324295	0.168371
ENSG00000279207.1	NA	ENSG00000279207	731.907	-0.352547	0.159555	-2.20956	0.0271359	0.151105
ENSG00000285314.1	NA	ENSG00000285314	1525.99	-0.349629	0.171833	-2.0347	0.0418811	0.199398
ENSG00000291122.1	352954	CASTOR3P	1451.28	-0.345891	0.163858	-2.11092	0.0347791	0.176057
ENSG00000291139.1	349152	DPY19L2P2	428.609	0.296007	0.149568	1.97907	0.0478078	0.216225
ENSG00000280046.1	NA	ENSG00000280046	864.826	0.307628	0.155389	1.97973	0.047734	0.216072
ENSG00000261373.1	100128881	VPS9D1-AS1	1192.49	0.336268	0.153488	2.19084	0.0284635	0.155898
ENSG00000246859.3	100505678	STARD4-AS1	7372.72	0.346136	0.161623	2.14163	0.0322233	0.168161
ENSG00000232940.8	414765	HCG25	840.759	0.362721	0.168876	2.14785	0.0317257	0.166371
ENSG00000291094.2	NA	ENSG00000291094	348.521	0.363713	0.178638	2.03603	0.0417471	0.199317
ENSG00000249835.2	105379054	VCAN-AS1	1558.14	0.366488	0.185126	1.97967	0.0477404	0.216072
ENSG00000271474.1	NA	UNC5C-AS1	256.493	0.370203	0.182036	2.03368	0.0419837	0.199547
ENSG00000177640.16	255082	CASC2	284.39	0.373413	0.179513	2.08015	0.0375122	0.184695
ENSG00000290937.1	728262	ENSG00000290937	288.913	0.377956	0.178402	2.11857	0.0341272	0.174101
ENSG00000223745.8	NA	CCDC18-AS1	713.602	0.378654	0.162482	2.33044	0.0197829	0.123547
ENSG00000176593.8	100128398	ZNF606-AS1	227.045	0.379152	0.191159	1.98343	0.0473194	0.215529
ENSG00000203930.13	286411	LINC00632	1981.31	0.382204	0.164054	2.32975	0.0198195	0.123547
ENSG00000291186.1	NA	ENSG00000291186	429.309	0.387418	0.191363	2.02452	0.0429169	0.202489
ENSG00000233184.9	102606465	DPH5-DT	394.512	0.4092	0.184331	2.21992	0.0264243	0.149101
ENSG00000261659.2	NA	ENSG00000261659	753.228	0.410818	0.179546	2.28809	0.0221322	0.132814
ENSG00000272918.1	NA	ENSG00000272918	618.136	0.418039	0.180448	2.31668	0.0205213	0.126323
ENSG00000279333.1	NA	ENSG00000279333	246.787	0.420291	0.206128	2.03898	0.041452	0.1989
ENSG00000269293.5	100129195	ZSCAN16-AS1	381.71	0.422571	0.168177	2.51266	0.0119823	0.0874589
ENSG00000229807.13	7503	XIST	33582.6	0.423021	0.195689	2.1617	0.0306415	0.162961
ENSG00000293320.1	NA	ENSG00000293320	1392.43	0.425603	0.18944	2.24664	0.0246633	0.142817
ENSG00000290793.1	NA	ENSG00000290793	223.458	0.426049	0.209461	2.03402	0.0419496	0.199531
ENSG00000223751.2	NA	ENSG00000223751	227.205	0.427668	0.185343	2.30744	0.0210302	0.12782
ENSG00000233593.12	105378853	LINC02609	127.622	0.431878	0.198106	2.18003	0.029255	0.158046
ENSG00000286964.1	NA	ENSG00000286964	161.457	0.431962	0.219693	1.96621	0.0492747	0.219816
ENSG00000277182.2	100287808	ENSG00000277182	152.356	0.433677	0.207661	2.08839	0.0367623	0.181837
ENSG00000272661.1	NA	ENSG00000272661	597.222	0.433806	0.177144	2.44889	0.0143296	0.0996271
ENSG00000256512.1	NA	ENSG00000256512	382.902	0.434205	0.203	2.13894	0.0324406	0.168371
ENSG00000288851.1	NA	ENSG00000288851	962.532	0.436616	0.216817	2.01376	0.0440353	0.205738
ENSG00000291149.1	154761	ENSG00000291149	135.927	0.437123	0.203502	2.148	0.0317136	0.166371
ENSG00000247498.11	100506314	GPRC5D-AS1	142.236	0.437445	0.203656	2.14796	0.031717	0.166371
ENSG00000225206.12	400765	MIR137HG	833.726	0.44072	0.208061	2.11822	0.0341565	0.174101
ENSG00000293429.1	NA	ENSG00000293429	1296.95	0.443475	0.177467	2.49892	0.0124574	0.0895072
ENSG00000279059.1	NA	ENSG00000279059	546.736	0.444384	0.170025	2.61364	0.00895822	0.0728987
ENSG00000291069.1	399761	BMS1P1	400.055	0.447582	0.22552	1.98466	0.0471818	0.215529
ENSG00000167912.8	100505501	TOX-DT	280.176	0.456281	0.216304	2.10944	0.0349066	0.176057
ENSG00000259663.2	642366	ISL1-DT	1797.73	0.457376	0.152144	3.00622	0.00264521	0.0307732
ENSG00000247271.9	729013	ZBED5-AS1	291.944	0.458374	0.201019	2.28026	0.0225925	0.13428
ENSG00000230074.5	NA	ENSG00000230074	170.112	0.459524	0.214032	2.14699	0.0317943	0.166371
ENSG00000254815.6	692247	LMNTD2-AS1	237.194	0.459799	0.209855	2.19104	0.0284492	0.155898
ENSG00000285338.1	NA	ENSG00000285338	2601.39	0.460094	0.180278	2.55213	0.0107067	0.0817588
ENSG00000271270.8	100507032	TMCC1-DT	216.929	0.464332	0.201172	2.30813	0.020992	0.12782
ENSG00000285926.1	NA	ENSG00000285926	427.412	0.472713	0.187287	2.524	0.0116028	0.0855605
ENSG00000290439.1	158160	HSD17B7P2	151.46	0.473278	0.20952	2.25886	0.023892	0.139478
ENSG00000228172.5	NA	ENSG00000228172	1892.39	0.473377	0.200556	2.36032	0.0182591	0.117445
ENSG00000250902.1	104326058	SMAD1-AS1	354.906	0.474164	0.21656	2.18953	0.0285586	0.156115
ENSG00000291068.1	NA	ENSG00000291068	666.166	0.478519	0.175711	2.72333	0.00646273	0.0571362
ENSG00000279088.2	NA	ENSG00000279088	277.141	0.479061	0.211804	2.26182	0.0237086	0.138996
ENSG00000291063.1	107984974	ENSG00000291063	2434.31	0.483667	0.186773	2.5896	0.00960883	0.0764708
ENSG00000229766.7	NA	TMX4-AS1	392.419	0.485271	0.20694	2.34498	0.0190281	0.120581
ENSG00000275582.1	NA	ENSG00000275582	175.405	0.486248	0.206683	2.35263	0.018641	0.118834
ENSG00000270055.1	NA	ENSG00000270055	120.427	0.494364	0.223718	2.20977	0.0271215	0.151105
ENSG00000236662.1	NA	ENSG00000236662	204.692	0.494788	0.195434	2.53174	0.0113499	0.0842741
ENSG00000268471.6	54553	MIR4453HG	213.424	0.495396	0.221832	2.23321	0.0255351	0.145924
ENSG00000287562.1	NA	ENSG00000287562	260.58	0.496295	0.192831	2.57373	0.0100608	0.0786919
ENSG00000225377.6	100507459	NRSN2-AS1	615.17	0.496943	0.159689	3.11194	0.00185865	0.0235343
ENSG00000213963.7	100130691	ENSG00000213963	734.327	0.497541	0.163367	3.04555	0.00232257	0.0278751
ENSG00000289268.1	NA	ENSG00000289268	280.219	0.501651	0.204898	2.4483	0.0143532	0.0996838
ENSG00000248049.8	550112	UBA6-DT	637.036	0.503533	0.176618	2.85097	0.00435862	0.043284
ENSG00000293477.1	NA	CRYZL2P	303.015	0.504247	0.214267	2.35336	0.0186046	0.118719
ENSG00000286147.1	NA	ENSG00000286147	157.585	0.504444	0.241297	2.09055	0.0365686	0.181289
ENSG00000269609.6	100505761	C10orf95-AS1	375.091	0.508733	0.170958	2.97579	0.00292237	0.0331014
ENSG00000290901.1	121676924	ENSG00000290901	169.868	0.511511	0.215385	2.37487	0.0175551	0.114055
ENSG00000236326.1	NA	ENSG00000236326	144.228	0.511998	0.239658	2.13637	0.0326493	0.16888
ENSG00000287629.1	124906232	ENSG00000287629	203.911	0.5131	0.21206	2.4196	0.0155378	0.105171
ENSG00000233396.9	NA	LINC01719	307.937	0.513301	0.187339	2.73995	0.0061448	0.0552347
ENSG00000237125.13	79804	HAND2-AS1	15890.3	0.516121	0.175973	2.93295	0.00335756	0.0360658
ENSG00000279520.1	NA	ENSG00000279520	154.945	0.516262	0.226421	2.2801	0.0226019	0.13428
ENSG00000232677.11	100506930	LINC00665	1923.54	0.522119	0.160653	3.24999	0.00115409	0.0163726
ENSG00000286909.1	NA	ENSG00000286909	122.26	0.52321	0.265228	1.97268	0.048532	0.218213
ENSG00000248774.1	NA	ENSG00000248774	390.129	0.528234	0.207945	2.54026	0.0110769	0.0833032
ENSG00000260391.2	NA	ENSG00000260391	113.295	0.52841	0.240451	2.19758	0.0279791	0.154256
ENSG00000260367.2	NA	ENSG00000260367	140.152	0.528553	0.250528	2.10976	0.0348789	0.176057
ENSG00000265206.6	NA	MIR142HG	65.6175	0.528937	0.26482	1.99734	0.0457879	0.211695
ENSG00000249375.8	100270680	CASC11	197.455	0.531971	0.245456	2.16727	0.030214	0.161467
ENSG00000293382.1	NA	GPR199P	162.133	0.532356	0.216515	2.45875	0.013942	0.0973524
ENSG00000249532.6	109864269	MIR302CHG	598.6	0.533861	0.203033	2.62943	0.00855274	0.0699209
ENSG00000228956.9	NA	SATB1-AS1	280.821	0.534519	0.1904	2.80734	0.00499524	0.0479082
ENSG00000280088.1	NA	ENSG00000280088	219.683	0.539483	0.218722	2.46652	0.0136432	0.0957301
ENSG00000290032.1	NA	ENSG00000290032	1354.94	0.541938	0.227034	2.38704	0.0169848	0.112159
ENSG00000226686.10	101927667	LINC01535	376.736	0.544942	0.199816	2.72722	0.00638705	0.056768
ENSG00000167920.12	147184	KRT10-AS1	142.79	0.548804	0.267882	2.04868	0.0404936	0.195199
ENSG00000228801.8	NA	PCMTD1-DT	353.033	0.550329	0.204264	2.6942	0.00705583	0.0612868
ENSG00000265750.1	NA	ENSG00000265750	426.065	0.550462	0.215252	2.55729	0.0105491	0.0811809
ENSG00000226167.1	100287722	AP4B1-AS1	144.368	0.551898	0.220493	2.50302	0.0123139	0.0891721
ENSG00000247934.4	NA	ENSG00000247934	174.549	0.552245	0.219519	2.5157	0.0118796	0.0871032
ENSG00000279080.1	NA	ENSG00000279080	175.145	0.552942	0.192107	2.87831	0.00399813	0.040772
ENSG00000272510.1	NA	ENSG00000272510	195.456	0.555444	0.227396	2.44263	0.0145809	0.100722
ENSG00000270562.1	NA	FOXP1-DT	101.333	0.555598	0.253057	2.19554	0.0281247	0.15453
ENSG00000253716.8	100507316	MINCR	201.722	0.559434	0.195645	2.85944	0.00424389	0.042275
ENSG00000249348.2	100885776	UGDH-AS1	239.436	0.560927	0.208774	2.68677	0.00721467	0.0620954
ENSG00000260398.1	NA	ENSG00000260398	181.103	0.56127	0.224492	2.50018	0.0124129	0.0892869
ENSG00000241357.1	NA	ENSG00000241357	445.791	0.565926	0.214991	2.63232	0.00848035	0.0695367
ENSG00000231185.9	101926941	SPRY4-AS1	124.647	0.566029	0.224972	2.516	0.0118696	0.0871032
ENSG00000237036.7	220930	ZEB1-AS1	300.391	0.56609	0.182937	3.09446	0.00197172	0.0245075
ENSG00000214870.11	441204	LINC02981	142.8	0.567274	0.207683	2.73144	0.00630574	0.0562887
ENSG00000283743.2	NA	ENSG00000283743	191.851	0.571086	0.261944	2.18019	0.0292437	0.158046
ENSG00000272588.1	NA	ENSG00000272588	95.866	0.57117	0.277441	2.05871	0.0395219	0.192386
ENSG00000235437.10	92249	LINC01278	1362.36	0.572543	0.138877	4.12265	3.74543e-05	0.00123791
ENSG00000262691.1	NA	ENSG00000262691	266.104	0.573176	0.186476	3.07373	0.00211403	0.0258048
ENSG00000204792.2	102724515	LINC01291	164.55	0.57329	0.217968	2.63016	0.00853445	0.0698914
ENSG00000278291.1	NA	ENSG00000278291	163.505	0.573576	0.248562	2.30758	0.0210225	0.12782
ENSG00000260898.6	100287559	ADPGK-AS1	100.399	0.573925	0.248009	2.31413	0.0206607	0.126576
ENSG00000272851.1	NA	ENSG00000272851	187.622	0.575013	0.261842	2.19603	0.0280896	0.154469
ENSG00000272109.2	NA	ENSG00000272109	262.088	0.575023	0.195385	2.94302	0.00325026	0.0353851
ENSG00000243960.1	NA	ENSG00000243960	447.701	0.576836	0.213328	2.70399	0.00685129	0.0595905
ENSG00000281706.5	100507173	LINC01012	108.165	0.577167	0.237448	2.43071	0.0150691	0.103103
ENSG00000245849.8	100505648	RAD51-AS1	320.589	0.577254	0.245508	2.35126	0.0187098	0.119037
ENSG00000277283.2	NA	RAB35-AS1	137.616	0.583113	0.227541	2.56267	0.0103871	0.0803662
ENSG00000272849.1	NA	ENSG00000272849	201.233	0.583907	0.226062	2.58296	0.0097958	0.0773107
ENSG00000285725.1	NA	ENSG00000285725	492.695	0.58465	0.190746	3.06507	0.00217619	0.0264632
ENSG00000227617.9	100861402	CERS6-AS1	3184.44	0.585189	0.198204	2.95245	0.00315259	0.0348108
ENSG00000231119.2	101927377	ENSG00000231119	73.56	0.585293	0.286924	2.03989	0.0413612	0.198786
ENSG00000272523.2	NA	LINC01023	50.189	0.590568	0.298278	1.97992	0.047712	0.216072
ENSG00000272844.1	NA	ENSG00000272844	115.123	0.591158	0.250782	2.35726	0.0184106	0.117658
ENSG00000247137.9	100506282	ANKRD42-DT	539.981	0.592173	0.156815	3.77626	0.000159199	0.00374648
ENSG00000234156.3	NA	ENSG00000234156	62.8097	0.593265	0.296595	2.00025	0.045473	0.210912
ENSG00000279641.1	NA	ENSG00000279641	2189.55	0.594871	0.181544	3.27673	0.00105018	0.0153132
ENSG00000236780.7	644838	LINC01829	55.1887	0.59662	0.300697	1.98412	0.0472419	0.215529
ENSG00000254427.3	101928812	LINC02696	92.7835	0.597719	0.240623	2.48405	0.0129897	0.0923025
ENSG00000274964.1	NA	ENSG00000274964	159.183	0.598845	0.269542	2.22171	0.0263028	0.149101
ENSG00000241158.7	101929335	ADAMTS9-AS1	383.153	0.599101	0.274044	2.18615	0.0288046	0.15706
ENSG00000289562.2	NA	ENSG00000289562	100.385	0.600617	0.252478	2.37889	0.0173649	0.113276
ENSG00000250033.5	641364	SLC7A11-AS1	283.459	0.604366	0.296484	2.03844	0.0415057	0.1989
ENSG00000180953.11	400410	ST20	247.149	0.606629	0.222745	2.72342	0.00646103	0.0571362
ENSG00000261136.1	105370941	ENSG00000261136	169.254	0.606821	0.229022	2.64962	0.00805833	0.0667557
ENSG00000260552.3	101927809	COSMOC	111.036	0.609614	0.261871	2.32792	0.0199163	0.1239
ENSG00000276900.1	NA	ENSG00000276900	63.1199	0.613144	0.29185	2.10089	0.0356506	0.178526
ENSG00000260793.4	101926967	ATXN7L3-AS1	131.489	0.616999	0.241174	2.55832	0.0105179	0.081086
ENSG00000224957.7	101927215	LINC01266	74.712	0.620031	0.271282	2.28556	0.0222802	0.132959
ENSG00000293192.1	NA	ENSG00000293192	92.6267	0.621882	0.265069	2.34611	0.0189704	0.120339
ENSG00000285886.1	124901671	ENSG00000285886	102.17	0.624557	0.259058	2.41088	0.0159142	0.106841
ENSG00000289757.1	NA	ENSG00000289757	377.238	0.627966	0.201703	3.11332	0.00184995	0.0234703
ENSG00000253661.3	100192378	ZFHX4-AS1	228.383	0.630518	0.188843	3.33884	0.000841294	0.0129716
ENSG00000290399.1	NA	ENSG00000290399	52.8307	0.635569	0.298163	2.13162	0.0330385	0.170674
ENSG00000279656.1	NA	ENSG00000279656	61.3974	0.639624	0.302204	2.11653	0.0342993	0.174337
ENSG00000224945.1	NA	ENSG00000224945	98.4106	0.641086	0.263787	2.43032	0.0150855	0.103103
ENSG00000269288.1	NA	ENSG00000269288	97.6387	0.641492	0.267207	2.40073	0.0163624	0.109281
ENSG00000236529.2	84214	ENSG00000236529	175.891	0.64188	0.221055	2.90371	0.00368774	0.0387494
ENSG00000274444.1	NA	ENSG00000274444	107.56	0.644564	0.29694	2.17069	0.0299549	0.160482
ENSG00000288597.1	NA	ENSG00000288597	109.762	0.648091	0.250773	2.58437	0.00975561	0.0773107
ENSG00000257894.2	NA	ENSG00000257894	59.5959	0.649062	0.330842	1.96185	0.04978	0.221263
ENSG00000272068.1	NA	BCAN-AS1	274.987	0.649751	0.193404	3.35955	0.000780706	0.0122723
ENSG00000278876.1	NA	ENSG00000278876	147.076	0.655476	0.223007	2.93927	0.00328987	0.0356357
ENSG00000261019.1	NA	ENSG00000261019	78.2808	0.656949	0.290159	2.2641	0.0235678	0.138464
ENSG00000237943.8	439949	PRKCQ-AS1	62.4137	0.658461	0.280409	2.34821	0.0188637	0.11978
ENSG00000247982.7	283663	LINC00926	121.909	0.659347	0.223858	2.94537	0.00322564	0.0352959
ENSG00000293413.1	NA	ENSG00000293413	1456.39	0.665616	0.210582	3.16085	0.00157311	0.0206913
ENSG00000260563.3	NA	ENSG00000260563	140.731	0.666083	0.242317	2.74881	0.00598118	0.0544473
ENSG00000272240.1	NA	ENSG00000272240	118.493	0.66755	0.251818	2.65093	0.00802715	0.066583
ENSG00000272293.1	NA	ENSG00000272293	282.995	0.667985	0.201485	3.31531	0.000915414	0.0138494
ENSG00000260281.6	NA	ITFG1-AS1	537.136	0.668822	0.219903	3.04145	0.00235444	0.0281528
ENSG00000233138.1	NA	ENSG00000233138	161.03	0.669066	0.224789	2.97641	0.00291643	0.0330922
ENSG00000255458.9	105374419	SMIM14-DT	79.8123	0.670018	0.283951	2.35962	0.0182935	0.117549
ENSG00000275552.1	NA	ENSG00000275552	83.6785	0.670104	0.291586	2.29813	0.0215543	0.130073
ENSG00000289138.1	NA	ENSG00000289138	91.2449	0.671423	0.281985	2.38106	0.0172628	0.112838
ENSG00000227704.3	NA	ENSG00000227704	89.9346	0.671664	0.254679	2.63729	0.00835707	0.0687007
ENSG00000249669.12	NA	CARMN	430.581	0.672149	0.246151	2.73063	0.00632128	0.0563495
ENSG00000203506.5	100873978	RBMS3-AS2	140.072	0.673899	0.298145	2.26031	0.0238022	0.139226
ENSG00000293499.1	NA	ENSG00000293499	80.5169	0.673946	0.265085	2.54237	0.0110103	0.0830364
ENSG00000226777.9	9834	FAM30A	1428.63	0.674368	0.207187	3.25487	0.00113443	0.0161417
ENSG00000236502.3	100506108	SIX3-AS1	46.7394	0.674547	0.342286	1.97071	0.0487567	0.218757
ENSG00000259116.2	102723809	HSPA2-AS1	144.143	0.674782	0.212987	3.16819	0.00153391	0.0202999
ENSG00000254860.7	493900	TMEM9B-AS1	556.459	0.675351	0.205005	3.29432	0.000986597	0.0146735
ENSG00000248019.3	285512	FAM13A-AS1	141.04	0.67759	0.202851	3.34033	0.000836799	0.0129333
ENSG00000264982.1	NA	ENSG00000264982	287.491	0.681417	0.23173	2.94057	0.00327606	0.0355458
ENSG00000254180.2	NA	ENSG00000254180	36.8019	0.681529	0.334163	2.03951	0.0413994	0.198822
ENSG00000204261.9	100507463	PSMB8-AS1	209.664	0.682596	0.280849	2.43047	0.0150791	0.103103
ENSG00000256268.3	NA	LINC02454	166.174	0.684806	0.302441	2.26426	0.0235579	0.138464
ENSG00000212978.6	339803	C2orf74-DT	533.046	0.686886	0.209869	3.27294	0.00106437	0.0154501
ENSG00000255343.1	NA	ENSG00000255343	200.768	0.68724	0.212579	3.23287	0.00122554	0.0170965
ENSG00000286977.1	NA	ENSG00000286977	115.932	0.691938	0.305953	2.26158	0.0237232	0.138996
ENSG00000260500.1	NA	ENSG00000260500	73.3173	0.69208	0.286303	2.4173	0.0156361	0.105413
ENSG00000272030.1	NA	ENSG00000272030	57.3327	0.693527	0.321129	2.15966	0.0307993	0.16351
ENSG00000233695.2	NA	GAS6-AS1	1242.75	0.694333	0.240763	2.88388	0.00392803	0.0402483
ENSG00000244041.7	401232	LINC01011	88.5246	0.694333	0.237817	2.91961	0.00350465	0.037273
ENSG00000272405.1	NA	ENSG00000272405	615.065	0.694606	0.205295	3.38345	0.000715802	0.0115623
ENSG00000283662.1	NA	ENSG00000283662	64.8619	0.698069	0.290487	2.4031	0.0162569	0.108801
ENSG00000285095.2	112268208	ENSG00000285095	54.8538	0.699899	0.336827	2.07792	0.0377171	0.185563
ENSG00000288606.1	NA	ENSG00000288606	404.389	0.704714	0.186623	3.77614	0.000159276	0.00374648
ENSG00000243230.1	NA	ENSG00000243230	241.405	0.704836	0.21574	3.26706	0.0010867	0.0156017
ENSG00000271086.7	100996569	NAMA	71.2108	0.707594	0.291646	2.42621	0.0152574	0.103837
ENSG00000223749.11	NA	MIR503HG	380.443	0.707647	0.222719	3.17731	0.00148647	0.0199156
ENSG00000236841.8	101929532	ENSG00000236841	608.614	0.710508	0.173696	4.09053	4.3038e-05	0.0013869
ENSG00000283355.1	NA	ENSG00000283355	47.4348	0.714749	0.326338	2.19021	0.0285088	0.155975
ENSG00000232220.2	NA	MYADM-AS2	1808.37	0.717824	0.217944	3.29362	0.000989045	0.0146735
ENSG00000289494.2	NA	ENSG00000289494	89.3558	0.71934	0.244564	2.94132	0.0032682	0.0355203
ENSG00000286379.1	NA	ENSG00000286379	158.391	0.720643	0.272127	2.64819	0.00809243	0.0669521
ENSG00000236977.1	101927547	ANKRD44-IT1	47.1952	0.721884	0.350861	2.05746	0.0396416	0.192677
ENSG00000285280.2	NA	ENSG00000285280	65.3589	0.723243	0.289129	2.50146	0.0123684	0.0892656
ENSG00000230749.5	100873998	MEIS1-AS2	569.834	0.723811	0.197507	3.66473	0.000247601	0.00526663
ENSG00000279863.1	NA	ENSG00000279863	42.8017	0.725392	0.346055	2.09617	0.0360667	0.179987
ENSG00000240875.6	730091	LINC00886	98.4219	0.72787	0.252341	2.88447	0.00392068	0.0402369
ENSG00000284830.1	101928718	ENSG00000284830	50.0397	0.728418	0.325385	2.23864	0.0251796	0.144637
ENSG00000273026.1	NA	ENSG00000273026	48.1686	0.728665	0.339407	2.14688	0.0318028	0.166371
ENSG00000279712.1	NA	ENSG00000279712	47.787	0.72924	0.315078	2.31447	0.0206419	0.126576
ENSG00000264548.1	NA	ENSG00000264548	39.9809	0.729445	0.345503	2.11126	0.0347503	0.176057
ENSG00000286825.1	NA	ENSG00000286825	45.2661	0.731555	0.33795	2.16469	0.0304117	0.161986
ENSG00000247925.2	NA	ENSG00000247925	40.8098	0.732025	0.36068	2.02957	0.0424001	0.200634
ENSG00000293404.1	NA	ENSG00000293404	230.212	0.732505	0.195124	3.75404	0.000174007	0.00404864
ENSG00000280107.1	NA	ENSG00000280107	72.7598	0.733626	0.275065	2.6671	0.00765083	0.0650522
ENSG00000269482.1	NA	ENSG00000269482	39.8529	0.734364	0.351078	2.09174	0.0364618	0.181012
ENSG00000279953.1	NA	ENSG00000279953	34.481	0.735496	0.361974	2.0319	0.0421636	0.200254
ENSG00000226508.1	105373984	LINC01918	36.5155	0.736239	0.34964	2.1057	0.03523	0.177366
ENSG00000224848.4	NA	ENSG00000224848	72.6983	0.737263	0.28226	2.612	0.00900143	0.0731036
ENSG00000286787.3	NA	ENSG00000286787	65.8553	0.738904	0.296616	2.49111	0.0127343	0.090881
ENSG00000232821.1	NA	ENSG00000232821	922.323	0.739305	0.225803	3.27412	0.00105993	0.0154204
ENSG00000232618.2	NA	HIVEP2-DT	33.9216	0.742646	0.374368	1.98373	0.0472857	0.215529
ENSG00000288776.1	NA	ENSG00000288776	339.761	0.742769	0.22448	3.30884	0.000936841	0.0140745
ENSG00000261997.1	NA	ENSG00000261997	76.0306	0.743629	0.269959	2.7546	0.00587639	0.0539357
ENSG00000257702.5	151534	LBX2-AS1	47.809	0.743923	0.316339	2.35166	0.0186897	0.119027
ENSG00000243197.8	285194	TUSC7	155.09	0.744629	0.343842	2.16561	0.0303407	0.161742
ENSG00000286963.1	101929386	ENSG00000286963	38.5892	0.746746	0.358639	2.08217	0.0373272	0.184065
ENSG00000260894.1	NA	ENSG00000260894	462.181	0.746754	0.20513	3.6404	0.000272215	0.0056052
ENSG00000262766.1	NA	ENSG00000262766	70.0692	0.748326	0.310028	2.41373	0.01579	0.106339
ENSG00000276115.1	NA	ENSG00000276115	82.4716	0.748955	0.269212	2.78203	0.005402	0.0507521
ENSG00000228763.1	106182118	LIMS1-AS1	36.2294	0.75347	0.378478	1.99079	0.0465039	0.214237
ENSG00000260271.4	NA	ENSG00000260271	43.77	0.7574	0.377412	2.00683	0.0447679	0.208475
ENSG00000251216.2	NA	ENSG00000251216	303.606	0.759453	0.302062	2.51423	0.0119294	0.0872702
ENSG00000258701.1	196872	LINC00638	124.707	0.759474	0.219441	3.46094	0.000538287	0.00926789
ENSG00000246898.2	NA	LINC00920	27.0041	0.760784	0.383788	1.9823	0.0474454	0.21567
ENSG00000248858.7	441369	FLJ46284	64.3346	0.760979	0.293312	2.59444	0.00947454	0.075761
ENSG00000281005.2	283876	LINC00921	40.324	0.766529	0.341166	2.2468	0.0246531	0.142817
ENSG00000266445.1	NA	NARF-AS1	41.3146	0.767602	0.351232	2.18546	0.0288553	0.157186
ENSG00000251011.6	NA	TMEM108-AS1	122.032	0.767822	0.317376	2.41928	0.0155513	0.105171
ENSG00000289915.1	NA	ENSG00000289915	35.6502	0.771416	0.353094	2.18473	0.0289087	0.157186
ENSG00000287532.1	NA	ENSG00000287532	27.5176	0.774444	0.3783	2.04717	0.0406416	0.19562
ENSG00000228113.7	NA	ENSG00000228113	110.43	0.775254	0.245836	3.15354	0.00161303	0.0210019
ENSG00000289303.2	NA	ENSG00000289303	63.5696	0.77607	0.281857	2.75342	0.00589767	0.0539357
ENSG00000269939.1	NA	PCF11-AS1	151.056	0.778554	0.260954	2.98349	0.00284977	0.0325652
ENSG00000255045.1	NA	ENSG00000255045	41.1207	0.77892	0.382828	2.03465	0.0418864	0.199398
ENSG00000290875.1	414212	GLUD1P2	36.9109	0.782039	0.383794	2.03765	0.0415847	0.199118
ENSG00000283982.1	101929563	ENSG00000283982	40.6715	0.784422	0.342176	2.29245	0.0218795	0.131755
ENSG00000249740.4	101926904	OSMR-DT	48.145	0.787683	0.313907	2.50929	0.0120974	0.0878017
ENSG00000204588.5	440894	LINC01123	41.1693	0.788735	0.334562	2.35751	0.0183978	0.117658
ENSG00000254900.1	NA	ENSG00000254900	37.4002	0.792923	0.355148	2.23265	0.0255717	0.145978
ENSG00000267379.1	NA	ENSG00000267379	108.861	0.793848	0.277046	2.86541	0.00416475	0.0416152
ENSG00000234028.4	101928403	EIF2AK3-DT	82.1903	0.794321	0.26747	2.96976	0.00298034	0.0332899
ENSG00000235092.7	NA	ID2-AS1	395.475	0.795275	0.190409	4.17667	2.95803e-05	0.00104178
ENSG00000289810.1	NA	ENSG00000289810	139.675	0.795694	0.238027	3.34287	0.00082918	0.0129084
ENSG00000280194.1	NA	ENSG00000280194	41.6273	0.800852	0.390056	2.05317	0.0400559	0.193713
ENSG00000255856.2	NA	ENSG00000255856	43.9858	0.806918	0.363565	2.21946	0.0264556	0.149101
ENSG00000289106.2	NA	ENSG00000289106	337.642	0.80726	0.189669	4.25614	2.07985e-05	0.000802672
ENSG00000251002.10	105370401	TRD-AS1	41.1648	0.808046	0.403999	2.00012	0.0454876	0.210912
ENSG00000286093.1	NA	ENSG00000286093	32.4089	0.809165	0.400243	2.02168	0.0432091	0.20342
ENSG00000286550.1	NA	ENSG00000286550	40.4742	0.811776	0.328582	2.47054	0.013491	0.0950265
ENSG00000286153.2	NA	RUNX1-AS1	59.1492	0.814413	0.318568	2.55648	0.0105736	0.0811809
ENSG00000290896.1	NA	ENSG00000290896	42.8132	0.817286	0.333908	2.44764	0.0143795	0.0996982
ENSG00000248996.1	NA	PDLIM7-AS1	29.7769	0.819822	0.407752	2.01059	0.0443686	0.206914
ENSG00000276649.1	NA	ENSG00000276649	35.2607	0.82063	0.344365	2.38302	0.017171	0.112696
ENSG00000225572.1	100506413	DOCK4-AS1	67.7386	0.82124	0.315833	2.60024	0.00931597	0.0745856
ENSG00000226067.7	NA	LINC00623	37.3577	0.824766	0.372994	2.21121	0.0270215	0.150913
ENSG00000229953.1	NA	BCAN-AS2	350.193	0.824803	0.209628	3.93461	8.33302e-05	0.00232508
ENSG00000293550.1	NA	ENSG00000293550	37.4791	0.827104	0.416909	1.9839	0.0472673	0.215529
ENSG00000177788.7	105373159	RAB4A-AS1	559.433	0.827794	0.213805	3.87172	0.000108072	0.00280494
ENSG00000289037.2	NA	LINC01530	29.3618	0.827943	0.376654	2.19816	0.027938	0.154256
ENSG00000287205.1	NA	ENSG00000287205	27.1308	0.833087	0.417667	1.99462	0.0460841	0.212759
ENSG00000290047.1	NA	ENSG00000290047	53.3843	0.837934	0.297025	2.82109	0.00478612	0.0465841
ENSG00000291090.1	284047	CCDC144BP	38.213	0.841898	0.382249	2.20248	0.0276311	0.15286
ENSG00000227373.6	102724601	RABGAP1L-DT	25.6857	0.845623	0.416641	2.02962	0.042395	0.200634
ENSG00000272129.1	NA	ENSG00000272129	42.7866	0.847789	0.370803	2.28636	0.0222333	0.132959
ENSG00000253686.2	101928136	LINC01484	24.1846	0.850392	0.41265	2.06081	0.0393214	0.191714
ENSG00000261159.1	NA	ENSG00000261159	41.4967	0.851787	0.337328	2.5251	0.0115666	0.0853913
ENSG00000281912.1	400752	LINC01144	45.5275	0.859722	0.331706	2.59182	0.00954705	0.0761519
ENSG00000286347.1	NA	ENSG00000286347	59.1735	0.8611	0.357361	2.40961	0.0159696	0.107101
ENSG00000247287.3	NA	PRKCH-AS1	38.4493	0.862534	0.403267	2.13887	0.0324463	0.168371
ENSG00000272692.2	NA	ENSG00000272692	83.2353	0.867893	0.316326	2.74367	0.00607568	0.0549775
ENSG00000249167.2	105379132	SEMA6A-AS2	54.9423	0.86799	0.292211	2.97042	0.00297392	0.0332783
ENSG00000261468.1	NA	ENSG00000261468	32.9	0.873218	0.37581	2.32357	0.0201488	0.124625
ENSG00000246339.6	101929402	EXTL3-AS1	206.731	0.87882	0.184884	4.75336	2.00066e-06	0.000118296
ENSG00000286899.1	NA	ENSG00000286899	42.3953	0.881218	0.384503	2.29184	0.0219149	0.131755
ENSG00000272871.1	NA	ENSG00000272871	50.547	0.884216	0.41105	2.15112	0.0314669	0.165419
ENSG00000203441.2	106478991	LINC00449	32.8082	0.885779	0.359148	2.46634	0.0136503	0.0957301
ENSG00000274922.3	NA	ENSG00000274922	39.7214	0.886502	0.364028	2.43526	0.0148811	0.102467
ENSG00000288979.1	NA	ENSG00000288979	62.6746	0.888844	0.300168	2.96115	0.00306491	0.0339988
ENSG00000255326.1	105369391	ENSG00000255326	28.9799	0.89203	0.395649	2.2546	0.0241586	0.140653
ENSG00000223770.5	101927356	CACNA2D1-AS1	82.6345	0.89422	0.375336	2.38245	0.0171978	0.112757
ENSG00000226824.8	100996437	ENSG00000226824	370.318	0.894914	0.217702	4.11072	3.94422e-05	0.00129038
ENSG00000280334.1	NA	ENSG00000280334	92.4194	0.89594	0.291032	3.07849	0.00208054	0.0254442
ENSG00000285732.1	NA	ENSG00000285732	39.9125	0.896837	0.343725	2.60917	0.00907622	0.0733035
ENSG00000284391.1	105373244	ENSG00000284391	27.2145	0.902557	0.431794	2.09025	0.0365953	0.181289
ENSG00000280378.1	NA	ENSG00000280378	36.4572	0.905766	0.409775	2.2104	0.0270773	0.151094
ENSG00000278330.1	NA	ENSG00000278330	50.1268	0.907271	0.340274	2.6663	0.00766918	0.0650782
ENSG00000289499.2	NA	ENSG00000289499	40.9566	0.910388	0.342873	2.65517	0.0079268	0.0660055
ENSG00000289691.1	NA	ENSG00000289691	89.302	0.911357	0.250929	3.63194	0.000281303	0.00575555
ENSG00000286742.1	NA	ENSG00000286742	140.978	0.91281	0.285387	3.1985	0.00138144	0.0187359
ENSG00000274425.1	NA	ENSG00000274425	469.7	0.914373	0.239574	3.81667	0.000135266	0.00331479
ENSG00000286864.1	NA	ENSG00000286864	43.039	0.915786	0.327456	2.79667	0.00516324	0.0490812
ENSG00000229056.2	101927482	HECW2-AS1	38.0526	0.917804	0.382447	2.39982	0.0164031	0.109326
ENSG00000253263.1	NA	ENSG00000253263	32.9314	0.917962	0.388776	2.36116	0.0182179	0.117297
ENSG00000238057.10	100303491	ZEB2-AS1	82.7166	0.919027	0.249776	3.6794	0.000233779	0.00504955
ENSG00000275294.4	NA	LINC02340	22.5226	0.919068	0.462504	1.98716	0.0469049	0.215315
ENSG00000238164.6	NA	TNFRSF14-AS1	40.4726	0.92398	0.418769	2.20642	0.0273545	0.151852
ENSG00000258757.1	NA	ENSG00000258757	999.985	0.925412	0.212409	4.35674	1.32017e-05	0.000548934
ENSG00000291230.1	256236	NAPSB	72.2051	0.92747	0.261537	3.54623	0.000390785	0.00721664
ENSG00000270589.1	NA	ENSG00000270589	115.015	0.935272	0.273061	3.42514	0.000614486	0.0103674
ENSG00000256315.1	105369507	CADM1-AS1	60.3074	0.942744	0.36422	2.58839	0.00964246	0.0766284
ENSG00000293331.1	NA	ENSG00000293331	6637.19	0.946297	0.199709	4.73838	2.15438e-06	0.00012509
ENSG00000293301.1	NA	ENSG00000293301	85.1325	0.950966	0.27349	3.47716	0.000506764	0.00897279
ENSG00000288924.1	NA	ENSG00000288924	915.105	0.951887	0.1925	4.94487	7.61949e-07	5.28428e-05
ENSG00000293272.1	NA	ENSG00000293272	28.4058	0.955298	0.483856	1.97434	0.048343	0.217881
ENSG00000289283.1	NA	ENSG00000289283	80.0393	0.955324	0.334946	2.85217	0.00434213	0.0431867
ENSG00000234445.1	100874081	FGF14-AS1	57.6946	0.957282	0.426506	2.24448	0.0248017	0.143232
ENSG00000287789.1	NA	ENSG00000287789	40.0399	0.957798	0.416473	2.29978	0.0214605	0.129859
ENSG00000286642.2	NA	ENSG00000286642	76.0889	0.958473	0.345384	2.77509	0.00551856	0.0513976
ENSG00000225489.9	NA	LINC02851	31.5087	0.958592	0.423532	2.26333	0.0236155	0.138618
ENSG00000289382.2	105375713	ENSG00000289382	38.2297	0.959825	0.390309	2.45914	0.0139269	0.0973523
ENSG00000293223.1	NA	ENSG00000293223	19.8938	0.961434	0.457284	2.10249	0.0355107	0.178245
ENSG00000289372.2	NA	ENSG00000289372	21.9615	0.963817	0.447183	2.15531	0.0311376	0.164607
ENSG00000229587.2	NA	ENSG00000229587	24.9395	0.965914	0.448157	2.1553	0.0311381	0.164607
ENSG00000256661.1	NA	A2ML1-AS1	115.403	0.974139	0.256181	3.80254	0.000143219	0.0034832
ENSG00000289472.1	NA	ENSG00000289472	20.5879	0.983398	0.443583	2.21694	0.0266271	0.149516
ENSG00000272180.1	NA	ENSG00000272180	30.3106	0.98404	0.385354	2.5536	0.0106616	0.0815111
ENSG00000236305.3	105375430	SLC12A9-AS1	20.7569	0.987222	0.494154	1.9978	0.0457381	0.211617
ENSG00000276334.1	NA	ENSG00000276334	304.693	0.989952	0.195153	5.07269	3.92233e-07	3.00946e-05
ENSG00000235532.2	100507612	LINC00402	17.6577	0.995891	0.505672	1.96944	0.0489023
ENSG00000286843.1	NA	ENSG00000286843	24.0932	0.996859	0.49683	2.00644	0.0448095	0.208518
ENSG00000276742.1	NA	ENSG00000276742	27.4383	0.997049	0.458596	2.17414	0.029695	0.159354
ENSG00000235897.1	100874214	TM4SF19-AS1	22.7603	1.0004	0.448331	2.23138	0.0256557	0.146328
ENSG00000175772.11	NA	LINC01106	54.3841	1.00613	0.283856	3.54449	0.000393372	0.00722302
ENSG00000248925.3	NA	PDCD6-DT	41.5869	1.01079	0.370684	2.72683	0.00639465	0.056768
ENSG00000291141.1	647121	EMBP1	50.5003	1.01231	0.322853	3.1355	0.0017156	0.0220424
ENSG00000272103.2	NA	ENSG00000272103	50.7223	1.01235	0.330899	3.05938	0.00221795	0.0269203
ENSG00000243243.5	NA	ENSG00000243243	26.5872	1.0135	0.433546	2.33769	0.0194031	0.122361
ENSG00000236304.3	NA	ENSG00000236304	25.1187	1.0221	0.456957	2.23674	0.0253032	0.145217
ENSG00000177337.10	NA	DLGAP1-AS1	311.551	1.02678	0.180725	5.68145	1.33557e-08	1.62411e-06
ENSG00000286159.1	NA	ENSG00000286159	60.2317	1.03426	0.342025	3.02394	0.00249506	0.0293979
ENSG00000233967.7	NA	ENSG00000233967	149.17	1.03502	0.272334	3.80055	0.000144373	0.00349807
ENSG00000224307.4	NA	LINC02975	15.8212	1.0474	0.529914	1.97655	0.0480926
ENSG00000224020.3	100379345	MIR181A2HG	75.6641	1.0508	0.290462	3.6177	0.000297235	0.00600526
ENSG00000278905.1	NA	ENSG00000278905	21.0572	1.05157	0.494203	2.12781	0.033353	0.171693
ENSG00000260246.1	NA	ENSG00000260246	275.916	1.05728	0.192572	5.49035	4.01147e-08	4.23834e-06
ENSG00000242816.2	101926953	ENSG00000242816	92.165	1.06009	0.34999	3.02893	0.00245425	0.0290232
ENSG00000236676.1	NA	ENSG00000236676	26.4605	1.06117	0.501358	2.11658	0.0342952	0.174337
ENSG00000290427.1	NA	ENSG00000290427	15.2951	1.0692	0.526836	2.02947	0.0424105
ENSG00000233321.4	101927880	LINC02669	19.1965	1.06958	0.529744	2.01905	0.0434823	0.204408
ENSG00000276417.1	NA	ENSG00000276417	35.3707	1.06975	0.374011	2.8602	0.00423373	0.042239
ENSG00000280376.1	NA	ENSG00000280376	21.7889	1.07981	0.472406	2.28577	0.0222678	0.132959
ENSG00000240535.8	NA	ENSG00000240535	24.9911	1.08077	0.490019	2.20556	0.0274145	0.152051
ENSG00000279029.1	NA	ENSG00000279029	48.0652	1.08472	0.448484	2.41865	0.0155784	0.105244
ENSG00000197813.6	NA	ENSG00000197813	86.0117	1.08589	0.303433	3.57868	0.000345338	0.00658492
ENSG00000248323.8	100505994	LUCAT1	155.693	1.09046	0.258391	4.22019	2.44101e-05	0.000914671
ENSG00000259921.1	NA	ENSG00000259921	19.0216	1.09537	0.510595	2.14528	0.0319306
ENSG00000226091.7	389634	LINC00937	30.3361	1.09579	0.448895	2.44109	0.0146431	0.101044
ENSG00000269888.1	NA	ENSG00000269888	211.985	1.09727	0.228516	4.80174	1.57292e-06	9.84223e-05
ENSG00000225938.3	NA	S1PR1-DT	13.6883	1.10238	0.546814	2.01601	0.0437994
ENSG00000287180.1	NA	ENSG00000287180	24.4536	1.1036	0.415332	2.65715	0.00788035	0.065815
ENSG00000236437.2	NA	LINC02151	61.4332	1.10829	0.310639	3.56776	0.000360049	0.00676535
ENSG00000248332.6	101927917	TUB-AS1	18.4916	1.11084	0.492252	2.25664	0.0240306
ENSG00000261602.1	NA	ENSG00000261602	574.645	1.11093	0.249231	4.45742	8.29517e-06	0.000385043
ENSG00000269952.1	NA	ENSG00000269952	17.5054	1.11338	0.548317	2.03054	0.0423018
ENSG00000228073.1	NA	ENSG00000228073	21.327	1.11377	0.537105	2.07366	0.0381111	0.18693
ENSG00000266289.1	NA	LINC02933	29.8175	1.11629	0.458734	2.43342	0.0149569	0.102787
ENSG00000286214.1	NA	COPG2IT1	241.791	1.11636	0.24347	4.58519	4.53577e-06	0.000240091
ENSG00000272156.1	NA	ENSG00000272156	18.5121	1.11751	0.514075	2.17383	0.0297178
ENSG00000260160.1	NA	ENSG00000260160	39.3609	1.12542	0.414943	2.71222	0.00668341	0.0584458
ENSG00000271265.1	NA	ENSG00000271265	46.8573	1.12933	0.338932	3.33203	0.000862162	0.0132617
ENSG00000293442.1	NA	PRKY	28.0154	1.13188	0.478668	2.36465	0.0180471	0.11643
ENSG00000287263.3	643977	ENSG00000287263	26.2132	1.13478	0.462072	2.45585	0.0140554	0.0980377
ENSG00000269901.1	NA	ENSG00000269901	18.7406	1.13715	0.523961	2.17029	0.0299847
ENSG00000279465.1	NA	ENSG00000279465	26.4798	1.14051	0.429511	2.65538	0.00792186	0.0660055
ENSG00000255026.1	NA	ENSG00000255026	52.2659	1.14411	0.350244	3.26661	0.00108845	0.0156017
ENSG00000293138.1	NA	ENSG00000293138	243.4	1.14509	0.263283	4.34926	1.36598e-05	0.000564343
ENSG00000250012.2	105374085	SLC41A3-AS1	24.5272	1.14883	0.4448	2.5828	0.00980029	0.0773107
ENSG00000280620.1	100861563	SCAANT1	19.178	1.16342	0.585324	1.98765	0.0468503
ENSG00000293174.1	NA	ENSG00000293174	61.2756	1.16447	0.302083	3.85479	0.000115828	0.00296235
ENSG00000229582.3	NA	PBX3-DT	23.5112	1.16454	0.44059	2.64314	0.00821405	0.0676112
ENSG00000235903.11	100509894	CPB2-AS1	221.809	1.16825	0.237068	4.92789	8.31235e-07	5.63927e-05
ENSG00000215023.2	NA	ENSG00000215023	19.9393	1.17085	0.468045	2.50158	0.0123639	0.0892656
ENSG00000293471.1	NA	ENSG00000293471	20.6172	1.17986	0.44568	2.64732	0.00811316	0.0669772
ENSG00000251125.1	NA	ENSG00000251125	19.0643	1.1847	0.502998	2.35529	0.0185085
ENSG00000281103.4	100506776	TRG-AS1	36.6638	1.18675	0.467585	2.53804	0.0111477	0.0837059
ENSG00000256234.1	NA	ITPR2-AS1	12.3306	1.19178	0.592326	2.01203	0.0442171
ENSG00000289728.1	NA	ENSG00000289728	30.479	1.1932	0.448169	2.66238	0.00775894	0.0654985
ENSG00000255441.1	NA	SIGLEC10-AS1	24.5961	1.21311	0.478022	2.53776	0.0111565	0.0837059
ENSG00000287743.1	NA	ENSG00000287743	14.7705	1.2141	0.575483	2.10971	0.0348832
ENSG00000287736.1	100302522	PTCSC1	11.6008	1.21419	0.615976	1.97116	0.0487052
ENSG00000279172.1	NA	ENSG00000279172	11.8933	1.21498	0.596234	2.03775	0.0415749
ENSG00000254814.1	NA	ENSG00000254814	25.2714	1.21536	0.439333	2.76637	0.00566833	0.0526403
ENSG00000286648.1	NA	ENSG00000286648	59.7539	1.21684	0.420175	2.89603	0.00377914	0.0391805
ENSG00000279386.1	NA	ENSG00000279386	33.6047	1.22444	0.402404	3.04282	0.00234373	0.0280768
ENSG00000273982.1	NA	ENSG00000273982	14.9515	1.22664	0.586481	2.09153	0.0364806
ENSG00000248127.1	NA	SV2C-AS1	11.4111	1.23382	0.609496	2.02433	0.0429361
ENSG00000287195.1	NA	ENSG00000287195	17.586	1.24059	0.490297	2.53028	0.0113973
ENSG00000280190.1	NA	ENSG00000280190	16.0208	1.25099	0.579769	2.15774	0.0309482
ENSG00000248399.1	NA	ENSG00000248399	16.0635	1.25301	0.538386	2.32734	0.0199473
ENSG00000255521.3	100507144	CD44-DT	21.9653	1.25869	0.491054	2.56325	0.0103697	0.0803662
ENSG00000261971.9	NA	MMP25-AS1	768.977	1.25961	0.153736	8.19334	2.54083e-16	5.45855e-13
ENSG00000255197.7	NA	SLC39A13-AS1	89.3453	1.26062	0.282829	4.45719	8.30427e-06	0.000385043
ENSG00000249304.1	NA	ENSG00000249304	23.7473	1.26347	0.502995	2.5119	0.0120083	0.0875491
ENSG00000267402.1	NA	TCF4-AS2	11.6602	1.26653	0.643951	1.96681	0.0492046
ENSG00000237499.7	100130476	WAKMAR2	11.2193	1.26894	0.61819	2.05267	0.0401051
ENSG00000287310.1	NA	ENSG00000287310	11.2488	1.26904	0.63295	2.00496	0.0449678
ENSG00000291127.1	645784	ANKRD36BP2	44.524	1.26912	0.365528	3.47201	0.000516578	0.00902337
ENSG00000286810.1	NA	ENSG00000286810	11.1697	1.27201	0.617687	2.05931	0.0394647
ENSG00000223492.1	NA	ENSG00000223492	16.896	1.27415	0.572453	2.22577	0.0260298
ENSG00000261757.1	NA	ENSG00000261757	20.3389	1.27668	0.569281	2.24262	0.0249213	0.143794
ENSG00000248783.1	NA	ENSG00000248783	14.1606	1.28095	0.578995	2.21238	0.0269407
ENSG00000233175.2	NA	FMNL1-AS1	258.729	1.28458	0.180743	7.10723	1.18398e-12	9.53847e-10
ENSG00000267580.1	NA	ENSG00000267580	17.5667	1.28559	0.566546	2.26918	0.0232576
ENSG00000289626.1	NA	ENSG00000289626	35.0787	1.29151	0.388917	3.3208	0.000897591	0.0137085
ENSG00000241219.2	NA	ENSG00000241219	11.0262	1.29642	0.639728	2.02652	0.0427117
ENSG00000290874.1	1517	CTSLP2	11.7462	1.29742	0.559305	2.3197	0.020357
ENSG00000261618.2	NA	LINC02605	117.902	1.3001	0.333546	3.89781	9.70685e-05	0.00257451
ENSG00000258400.1	NA	ENSG00000258400	12.4499	1.30319	0.629076	2.07159	0.0383035
ENSG00000240143.1	NA	ENSG00000240143	21.7686	1.32895	0.561904	2.36508	0.0180263	0.116412
ENSG00000274751.2	NA	ENSG00000274751	119.632	1.33071	0.302345	4.4013	1.07603e-05	0.000465438
ENSG00000290441.1	100419170	ENSG00000290441	9.14475	1.33151	0.674214	1.9749	0.048279
ENSG00000261416.1	NA	CORO1A-AS1	95.4452	1.33603	0.291514	4.58307	4.58203e-06	0.000240091
ENSG00000279825.1	NA	ENSG00000279825	11.6431	1.33756	0.584572	2.28811	0.0221313
ENSG00000279702.1	NA	ENSG00000279702	40.7888	1.33851	0.493283	2.71348	0.00665803	0.058436
ENSG00000245164.10	100130231	LINC00861	52.8846	1.34372	0.391824	3.42939	0.000604936	0.0102566
ENSG00000279288.1	NA	ENSG00000279288	19.673	1.35106	0.507258	2.66345	0.00773441	0.0654985
ENSG00000232934.8	NA	ENSG00000232934	21.6088	1.35383	0.423152	3.1994	0.00137716	0.0187253
ENSG00000181800.6	414196	CELF2-AS1	14.3589	1.35439	0.612931	2.20969	0.0271269
ENSG00000287095.1	NA	ENSG00000287095	12.9356	1.35964	0.603481	2.253	0.0242594
ENSG00000272143.2	283481	FGF14-AS2	194.035	1.36018	0.434814	3.12818	0.00175891	0.0224925
ENSG00000228318.3	NA	ENSG00000228318	18.2127	1.36318	0.556379	2.4501	0.0142817
ENSG00000224397.9	100506115	PELATON	71.4266	1.36793	0.402541	3.39824	0.000678216	0.0110103
ENSG00000288804.1	NA	ENSG00000288804	13.3214	1.36801	0.566061	2.41672	0.0156612
ENSG00000290577.1	NA	ENSG00000290577	14.1238	1.36839	0.542367	2.523	0.0116359
ENSG00000287330.1	NA	ENSG00000287330	16.3521	1.37488	0.55123	2.4942	0.0126242
ENSG00000290121.1	NA	ENSG00000290121	42.0557	1.38666	0.34835	3.98066	6.87248e-05	0.00204116
ENSG00000267121.7	339192	FMNL1-DT	78.5935	1.38839	0.290303	4.78256	1.73073e-06	0.000106234
ENSG00000233429.9	100506311	HOTAIRM1	14.6549	1.39289	0.624091	2.23186	0.025624
ENSG00000287237.1	NA	ENSG00000287237	15.0953	1.395	0.514733	2.71014	0.00672554
ENSG00000269892.1	NA	ENSG00000269892	25.9849	1.39695	0.509473	2.74194	0.00610766	0.0549775
ENSG00000287978.1	NA	ENSG00000287978	156.892	1.40806	0.243648	5.77906	7.51208e-09	9.88069e-07
ENSG00000231298.8	100216001	MANCR	12.2604	1.40952	0.602232	2.34049	0.0192586
ENSG00000259954.1	283888	IL21R-AS1	20.9409	1.41095	0.490452	2.87683	0.00401691	0.0408989
ENSG00000262370.7	NA	ENSG00000262370	15.0798	1.41199	0.573153	2.46355	0.0137569
ENSG00000283518.1	NA	LINC02775	8.52677	1.4313	0.700331	2.04375	0.0409779
ENSG00000258035.2	124902988	ENSG00000258035	18.7798	1.44082	0.570026	2.52764	0.0114832
ENSG00000261359.2	100652740	PYCARD-AS1	17.5956	1.44204	0.552467	2.61019	0.00904928
ENSG00000293488.1	NA	CLECL1P	9.84522	1.45803	0.634752	2.297	0.0216187
ENSG00000279330.1	NA	ENSG00000279330	10.405	1.45832	0.639001	2.28218	0.0224788
ENSG00000183822.3	107985578	NCF4-AS1	18.3197	1.46078	0.536445	2.72307	0.00646775
ENSG00000237286.1	NA	CARD11-AS1	11.2763	1.46299	0.708574	2.06469	0.0389523
ENSG00000267291.1	105372397	MAP4K1-AS1	17.3144	1.46512	0.540391	2.71123	0.00670341
ENSG00000285938.1	122526776	ENSG00000285938	12.9569	1.46636	0.548606	2.67288	0.00752042
ENSG00000188511.14	348645	MIR3667HG	26.2041	1.47532	0.464909	3.17335	0.00150689	0.020066
ENSG00000288754.1	NA	ENSG00000288754	8.1505	1.49934	0.751527	1.99506	0.0460364
ENSG00000274767.1	NA	ENSG00000274767	10.5427	1.5014	0.662636	2.2658	0.0234637
ENSG00000292987.1	NA	ENSG00000292987	8.08782	1.5028	0.696774	2.15679	0.0310219
ENSG00000291103.1	643802	MPHOSPH10P1	20.2693	1.51099	0.530746	2.84693	0.00441433	0.0437698
ENSG00000267388.1	NA	ENSG00000267388	8.19086	1.5139	0.705907	2.14462	0.0319829
ENSG00000277223.1	NA	ENSG00000277223	42.9717	1.51469	0.45877	3.30163	0.000961232	0.0144073
ENSG00000289865.1	NA	ENSG00000289865	7.06755	1.51611	0.726395	2.08716	0.0368733
ENSG00000285165.1	NA	ENSG00000285165	17.3996	1.53274	0.509476	3.00847	0.0026257
ENSG00000272927.1	NA	ENSG00000272927	147.469	1.53595	0.299259	5.1325	2.8592e-07	2.3625e-05
ENSG00000288156.1	NA	ENSG00000288156	25.8952	1.54229	0.440316	3.5027	0.000460575	0.00824558
ENSG00000227039.8	100505746	ITGB2-AS1	75.8993	1.54749	0.294341	5.25746	1.46056e-07	1.42626e-05
ENSG00000289172.2	NA	ENSG00000289172	28.7264	1.56063	0.524953	2.9729	0.00295001	0.0331811
ENSG00000247774.9	100233209	PCED1B-AS1	47.9086	1.56975	0.420898	3.72953	0.000191841	0.00435357
ENSG00000287023.2	NA	ENSG00000287023	8.99582	1.57056	0.721969	2.17538	0.0296016
ENSG00000286069.2	NA	ENSG00000286069	7.55023	1.57532	0.776096	2.02981	0.0423762
ENSG00000272049.1	NA	ENSG00000272049	17.852	1.58158	0.513755	3.07847	0.00208067
ENSG00000286976.1	NA	ENSG00000286976	8.42977	1.5827	0.767976	2.06087	0.0393157
ENSG00000206337.12	10866	HCP5	112.764	1.59126	0.31147	5.10887	3.24096e-07	2.611e-05
ENSG00000254048.1	NA	ENSG00000254048	11.2059	1.59659	0.677073	2.35807	0.0183702
ENSG00000287513.1	NA	ENSG00000287513	9.36802	1.61735	0.696942	2.32063	0.0203068
ENSG00000234389.1	NA	ENSG00000234389	24.141	1.62049	0.481168	3.36783	0.000757629	0.0120566
ENSG00000237568.1	NA	ENSG00000237568	16.9392	1.62481	0.568572	2.8577	0.00426718
ENSG00000249310.2	100874530	APOBEC3B-AS1	6.57767	1.63188	0.83019	1.96567	0.0493364
ENSG00000228329.3	105374791	LINC01890	24.0815	1.64331	0.508051	3.23454	0.00121838	0.0170336
ENSG00000286418.1	NA	ENSG00000286418	6.76985	1.65391	0.808462	2.04576	0.0407805
ENSG00000291254.1	NA	ENSG00000291254	7.531	1.66407	0.724476	2.29692	0.0216232
ENSG00000251613.4	NA	ENSG00000251613	7.76774	1.6678	0.76475	2.18084	0.0291949
ENSG00000262714.1	NA	ENSG00000262714	7.75729	1.67874	0.718879	2.33522	0.019532
ENSG00000289505.1	NA	ENSG00000289505	75.3854	1.67897	0.393598	4.2657	1.99278e-05	0.000773703
ENSG00000239203.1	NA	ENSG00000239203	8.51552	1.68709	0.719739	2.34403	0.0190767
ENSG00000287834.1	NA	ENSG00000287834	8.63812	1.69491	0.758865	2.23348	0.0255176
ENSG00000255649.2	101928317	ENSG00000255649	14.7838	1.6991	0.678111	2.50564	0.0122229
ENSG00000279933.1	NA	ENSG00000279933	66.1847	1.70563	0.32589	5.23377	1.66089e-07	1.57418e-05
ENSG00000267231.1	NA	ENSG00000267231	7.68261	1.72364	0.848207	2.0321	0.0421435
ENSG00000236911.6	NA	ENSG00000236911	14.3813	1.72895	0.605463	2.85559	0.00429575
ENSG00000266237.1	NA	ENSG00000266237	5.21664	1.73902	0.853376	2.03781	0.0415688
ENSG00000233355.7	100506915	CHRM3-AS2	104.912	1.75447	0.286524	6.12327	9.16746e-10	1.64123e-07
ENSG00000293060.1	NA	ENSG00000293060	167.502	1.7555	0.262873	6.67813	2.42005e-11	8.66512e-09
ENSG00000242611.2	NA	ENSG00000242611	5.58964	1.75672	0.867959	2.02397	0.0429737
ENSG00000265204.1	NA	ENSG00000265204	8.24945	1.77414	0.767595	2.31129	0.0208166
ENSG00000278052.1	NA	ENSG00000278052	6.47905	1.78249	0.852379	2.09119	0.0365112
ENSG00000289618.2	NA	ENSG00000289618	9.51018	1.79611	0.757807	2.37015	0.017781
ENSG00000223534.1	106480429	HLA-DQB1-AS1	22.1842	1.79683	0.464705	3.86661	0.000110359	0.00284024
ENSG00000288055.1	NA	ENSG00000288055	7.45344	1.81715	0.813013	2.23509	0.0254117
ENSG00000227960.1	NA	ENSG00000227960	6.64294	1.82946	0.896056	2.04168	0.041183
ENSG00000234484.1	NA	ENSG00000234484	33.6416	1.83152	0.401761	4.55872	5.14669e-06	0.00026276
ENSG00000256249.1	NA	ENSG00000256249	33.7566	1.85722	0.482591	3.84843	0.000118876	0.00302828
ENSG00000261332.1	NA	ITGAL-AS1	31.4839	1.87688	0.500615	3.74914	0.000177443	0.00408435
ENSG00000280040.1	NA	ENSG00000280040	13.7056	1.87991	0.578374	3.25035	0.00115264
ENSG00000291143.1	NA	ENSG00000291143	82.9318	1.88052	0.337536	5.57132	2.52819e-08	2.80935e-06
ENSG00000228863.8	NA	ENSG00000228863	72.2852	1.88398	0.321857	5.85347	4.81424e-09	6.74517e-07
ENSG00000284825.1	NA	ENSG00000284825	6.23653	1.89318	0.819446	2.31032	0.0208705
ENSG00000261804.3	NA	ENSG00000261804	8.76027	1.89622	0.768909	2.46612	0.0136585
ENSG00000284948.1	254896	ENSG00000284948	76.1582	1.9049	0.316744	6.01399	1.81015e-09	2.91661e-07
ENSG00000289733.1	NA	ENSG00000289733	112.035	1.90998	0.303526	6.29264	3.12119e-10	6.70536e-08
ENSG00000271856.1	101929623	LINC01215	12.0206	1.91584	0.703933	2.72162	0.00649621
ENSG00000278276.1	NA	ENSG00000278276	6.98514	1.919	0.809626	2.37023	0.0177772
ENSG00000253364.2	NA	COPDA1	6.82336	1.9199	0.767567	2.50129	0.0123743
ENSG00000267074.1	NA	ENSG00000267074	8.0159	1.93055	0.740664	2.60651	0.00914714
ENSG00000293493.1	NA	VNN3P	54.5213	1.93566	0.402944	4.80379	1.55687e-06	9.84223e-05
ENSG00000286848.1	NA	ENSG00000286848	30.5022	1.94629	0.451251	4.31309	1.60991e-05	0.000652571
ENSG00000225936.2	105378500	SLC18A2-AS1	7.01725	1.94865	0.82769	2.35432	0.0185566
ENSG00000236525.1	NA	ENSG00000236525	5.92738	1.96648	0.861649	2.28223	0.0224758
ENSG00000287397.1	101927388	ENSG00000287397	11.3753	1.97691	0.679857	2.90783	0.00363948
ENSG00000234506.7	NA	LINC01506	11.2469	1.99774	0.700757	2.85083	0.00436048
ENSG00000271725.1	NA	ENSG00000271725	30.5534	1.99827	0.486675	4.10596	4.02637e-05	0.0013106
ENSG00000288088.1	NA	ENSG00000288088	4.8242	2.02224	0.995351	2.03168	0.0421859
ENSG00000290838.1	654816	NCF1B	108.684	2.03042	0.328962	6.17219	6.73522e-10	1.28859e-07
ENSG00000251026.2	NA	NIHCOLE	4.34206	2.03246	0.942032	2.15753	0.0309644
ENSG00000279296.1	NA	PRAL	42.7031	2.04977	0.44052	4.65306	3.27049e-06	0.00018171
ENSG00000261346.1	NA	ENSG00000261346	29.1755	2.06061	0.509712	4.0427	5.28389e-05	0.00164515
ENSG00000268027.5	NA	ENSG00000268027	9.41449	2.06154	0.712054	2.8952	0.00378911
ENSG00000255311.5	NA	DLG2-AS2	7.16099	2.06327	0.776169	2.65827	0.00785423
ENSG00000287792.1	NA	ENSG00000287792	5.33436	2.06412	0.92823	2.22371	0.0261678
ENSG00000287235.1	105376381	ENSG00000287235	7.30688	2.06428	0.89346	2.31043	0.0208642
ENSG00000230694.1	NA	ENSG00000230694	7.65711	2.07428	0.757951	2.7367	0.00620594
ENSG00000245648.2	101928100	KLRK1-AS1	69.375	2.07826	0.309976	6.70459	2.01974e-11	8.13577e-09
ENSG00000268734.1	NA	ENSG00000268734	8.39079	2.08349	0.774893	2.68875	0.00717201
ENSG00000279099.1	NA	ENSG00000279099	20.9911	2.10652	0.523439	4.02438	5.71251e-05	0.00176158
ENSG00000274536.9	115891964	MIR223HG	36.1432	2.11681	0.426111	4.96775	6.77344e-07	4.79723e-05
ENSG00000288758.2	NA	ENSG00000288758	6.24243	2.13802	0.882122	2.42373	0.0153622
ENSG00000293021.1	NA	ENSG00000293021	14.2394	2.1441	0.669111	3.2044	0.00135344
ENSG00000249373.2	NA	ENSG00000249373	5.13449	2.16251	0.949951	2.27644	0.0228196
ENSG00000257824.1	NA	ENSG00000257824	8.08782	2.16342	0.739703	2.92472	0.0034477
ENSG00000241657.1	28581	TRBV11-2	3.35964	2.17918	1.07428	2.02849	0.0425102
ENSG00000227217.1	NA	ENSG00000227217	12.3939	2.18865	0.620315	3.52828	0.000418267
ENSG00000288974.2	105372564	ENSG00000288974	4.61037	2.19628	1.00179	2.19236	0.0283536
ENSG00000290038.1	NA	ENSG00000290038	93.326	2.2055	0.392899	5.6134	1.98384e-08	2.3247e-06
ENSG00000289450.2	101927995	ENSG00000289450	6.59399	2.2116	0.772865	2.86156	0.00421565
ENSG00000288528.1	NA	ENSG00000288528	6.66194	2.22095	0.850737	2.61061	0.00903798
ENSG00000289273.1	NA	ENSG00000289273	101.083	2.23669	0.347352	6.43925	1.20065e-10	3.09528e-08
ENSG00000267498.2	105372352	UQCRFS1-DT	5.93468	2.24037	0.972738	2.30316	0.02127
ENSG00000276842.1	NA	ENSG00000276842	11.7679	2.2562	0.794803	2.83869	0.00452987
ENSG00000290010.1	NA	ENSG00000290010	60.6653	2.25866	0.385639	5.85692	4.7153e-09	6.74517e-07
ENSG00000258449.1	NA	ENSG00000258449	12.0383	2.26974	0.673592	3.3696	0.00075278
ENSG00000287706.3	102724289	ENSG00000287706	3.00921	2.2981	1.14536	2.00645	0.0448082
ENSG00000262823.1	NA	ENSG00000262823	6.18221	2.32065	0.813285	2.85342	0.00432512
ENSG00000287255.3	101929667	ENSG00000287255	6.89393	2.32952	0.933901	2.4944	0.0126171
ENSG00000233730.2	105378916	LINC01765	3.23747	2.33866	1.18156	1.9793	0.0477818
ENSG00000289129.2	NA	ENSG00000289129	15.8707	2.36308	0.633042	3.73289	0.000189292
ENSG00000286737.1	105373508	ENSG00000286737	3.50317	2.38248	1.17945	2.01999	0.0433847
ENSG00000287510.1	NA	ENSG00000287510	217.08	2.40035	0.429817	5.58459	2.34251e-08	2.64868e-06
ENSG00000257764.2	NA	ENSG00000257764	386.882	2.42569	0.410452	5.90979	3.42535e-09	5.13404e-07
ENSG00000226207.1	NA	ENSG00000226207	3.61774	2.43197	1.10982	2.19131	0.0284291
ENSG00000287926.1	NA	ENSG00000287926	3.83385	2.43428	1.05708	2.30284	0.0212878
ENSG00000261780.3	100505817	LINC02582	6.99526	2.4739	0.85282	2.90084	0.00372159
ENSG00000228719.1	NA	ENSG00000228719	5.18633	2.48652	1.05418	2.35872	0.018338
ENSG00000288782.1	NA	ENSG00000288782	4.49555	2.51772	1.05541	2.38554	0.017054
ENSG00000290840.1	100132596	XGY2	51.307	2.52812	0.435472	5.80548	6.4183e-09	8.61791e-07
ENSG00000273112.1	NA	ENSG00000273112	65.8183	2.53875	0.384315	6.60591	3.95079e-11	1.21252e-08
ENSG00000240040.6	NA	ENSG00000240040	12.2349	2.5743	0.710156	3.62497	0.000288993
ENSG00000286913.1	NA	ENSG00000286913	4.78265	2.59148	1.01335	2.55734	0.0105475
ENSG00000291033.1	246126	TXLNGY	50.3036	2.60825	0.441763	5.90418	3.54404e-09	5.19121e-07
ENSG00000225542.2	100874216	ZNF385D-AS1	3.42838	2.66686	1.14765	2.32375	0.020139
ENSG00000289518.1	NA	ENSG00000289518	2.71482	2.67041	1.29971	2.05461	0.0399164
ENSG00000289403.1	NA	ENSG00000289403	5.2812	2.67675	0.93912	2.85028	0.00436813
ENSG00000289707.1	105377225	ENSG00000289707	7.39359	2.72646	0.819204	3.32819	0.000874131
ENSG00000258407.1	NA	ENSG00000258407	7.08626	2.77258	0.957628	2.89525	0.00378851
ENSG00000279087.1	NA	ENSG00000279087	2.39576	2.83374	1.37977	2.05378	0.0399967
ENSG00000287968.1	NA	ENSG00000287968	1.97542	2.87489	1.45521	1.97558	0.0482024
ENSG00000270120.1	NA	ENSG00000270120	2.74004	2.89204	1.36812	2.11387	0.0345261
ENSG00000254705.1	NA	ENSG00000254705	2.67008	2.90662	1.24668	2.3315	0.0197271
ENSG00000261357.1	NA	ENSG00000261357	5.46345	2.92339	0.95291	3.06785	0.00215603
ENSG00000289367.2	NA	ENSG00000289367	4.73155	2.96521	1.09944	2.69703	0.00699618
ENSG00000254194.5	NA	ENSG00000254194	2.26705	2.96608	1.42546	2.08078	0.0374536
ENSG00000286832.1	NA	ENSG00000286832	4.68041	2.96751	1.14874	2.58327	0.00978684
ENSG00000287767.1	NA	ENSG00000287767	3.8343	2.97363	1.08527	2.73999	0.00614405
ENSG00000274173.1	NA	LINC02967	2.78423	3.08981	1.34233	2.30182	0.0213451
ENSG00000289917.1	NA	ENSG00000289917	4.31991	3.1085	1.22058	2.54674	0.0108734
ENSG00000241383.2	NA	LINC01997	2.49965	3.14335	1.53866	2.04292	0.0410603
ENSG00000254367.5	NA	ENSG00000254367	5.51948	3.25342	1.07428	3.02847	0.00245794
ENSG00000225970.1	NA	ENSG00000225970	1.85574	3.38828	1.60563	2.11025	0.0348371
ENSG00000233376.1	NA	ENSG00000233376	1.85513	3.3954	1.6275	2.08627	0.0369538
ENSG00000273805.1	101927608	ENSG00000273805	2.28122	3.4409	1.64558	2.091	0.0365284
ENSG00000229047.1	NA	ENSG00000229047	4.14438	3.58735	1.37188	2.61491	0.00892518
ENSG00000250158.1	NA	ENSG00000250158	1.74506	3.65825	1.74349	2.09823	0.0358845
ENSG00000277228.1	NA	ENSG00000277228	1.32162	3.862	1.91085	2.02109	0.0432707
ENSG00000251445.1	NA	CBR4-DT	1.47391	3.96262	1.9061	2.07891	0.0376257
ENSG00000229996.1	NA	ENSG00000229996	2.23211	3.9906	1.63946	2.43409	0.0149292
ENSG00000286490.1	NA	ENSG00000286490	1.41587	4.00952	1.85174	2.16527	0.0303667
ENSG00000225833.1	104798195	ACE2-DT	1.57379	4.16076	2.0015	2.07882	0.0376343
ENSG00000236193.3	NA	LINC01953	1.30419	4.187	2.02926	2.06331	0.0390829
ENSG00000233193.1	NA	ENSG00000233193	1.4681	4.22713	1.83009	2.3098	0.0208994
ENSG00000229401.1	106660610	MIR5689HG	2.02239	4.35113	1.72003	2.52968	0.0114165
ENSG00000231243.1	NA	ENSG00000231243	1.60134	4.44027	1.85348	2.39564	0.0165914

## Sheet: Upregulated genes
Table S7: Human reference genome based differential gene expression (S_50_9hr vs. S_50_3hr)
Ensembl ID	Entrez ID	Gene Symbol	baseMean	log2FoldChange	lfcSE	stat	pvalue	padj
ENSG00000288088.1	NA	ENSG00000288088	4.8242	2.02224	0.995351	2.03168	0.0421859
ENSG00000290838.1	654816	NCF1B	108.684	2.03042	0.328962	6.17219	6.73522e-10	1.28859e-07
ENSG00000251026.2	NA	NIHCOLE	4.34206	2.03246	0.942032	2.15753	0.0309644
ENSG00000279296.1	NA	PRAL	42.7031	2.04977	0.44052	4.65306	3.27049e-06	0.00018171
ENSG00000261346.1	NA	ENSG00000261346	29.1755	2.06061	0.509712	4.0427	5.28389e-05	0.00164515
ENSG00000268027.5	NA	ENSG00000268027	9.41449	2.06154	0.712054	2.8952	0.00378911
ENSG00000255311.5	NA	DLG2-AS2	7.16099	2.06327	0.776169	2.65827	0.00785423
ENSG00000287792.1	NA	ENSG00000287792	5.33436	2.06412	0.92823	2.22371	0.0261678
ENSG00000287235.1	105376381	ENSG00000287235	7.30688	2.06428	0.89346	2.31043	0.0208642
ENSG00000230694.1	NA	ENSG00000230694	7.65711	2.07428	0.757951	2.7367	0.00620594
ENSG00000245648.2	101928100	KLRK1-AS1	69.375	2.07826	0.309976	6.70459	2.01974e-11	8.13577e-09
ENSG00000268734.1	NA	ENSG00000268734	8.39079	2.08349	0.774893	2.68875	0.00717201
ENSG00000279099.1	NA	ENSG00000279099	20.9911	2.10652	0.523439	4.02438	5.71251e-05	0.00176158
ENSG00000274536.9	115891964	MIR223HG	36.1432	2.11681	0.426111	4.96775	6.77344e-07	4.79723e-05
ENSG00000288758.2	NA	ENSG00000288758	6.24243	2.13802	0.882122	2.42373	0.0153622
ENSG00000293021.1	NA	ENSG00000293021	14.2394	2.1441	0.669111	3.2044	0.00135344
ENSG00000249373.2	NA	ENSG00000249373	5.13449	2.16251	0.949951	2.27644	0.0228196
ENSG00000257824.1	NA	ENSG00000257824	8.08782	2.16342	0.739703	2.92472	0.0034477
ENSG00000241657.1	28581	TRBV11-2	3.35964	2.17918	1.07428	2.02849	0.0425102
ENSG00000227217.1	NA	ENSG00000227217	12.3939	2.18865	0.620315	3.52828	0.000418267
ENSG00000288974.2	105372564	ENSG00000288974	4.61037	2.19628	1.00179	2.19236	0.0283536
ENSG00000290038.1	NA	ENSG00000290038	93.326	2.2055	0.392899	5.6134	1.98384e-08	2.3247e-06
ENSG00000289450.2	101927995	ENSG00000289450	6.59399	2.2116	0.772865	2.86156	0.00421565
ENSG00000288528.1	NA	ENSG00000288528	6.66194	2.22095	0.850737	2.61061	0.00903798
ENSG00000289273.1	NA	ENSG00000289273	101.083	2.23669	0.347352	6.43925	1.20065e-10	3.09528e-08
ENSG00000267498.2	105372352	UQCRFS1-DT	5.93468	2.24037	0.972738	2.30316	0.02127
ENSG00000276842.1	NA	ENSG00000276842	11.7679	2.2562	0.794803	2.83869	0.00452987
ENSG00000290010.1	NA	ENSG00000290010	60.6653	2.25866	0.385639	5.85692	4.7153e-09	6.74517e-07
ENSG00000258449.1	NA	ENSG00000258449	12.0383	2.26974	0.673592	3.3696	0.00075278
ENSG00000287706.3	102724289	ENSG00000287706	3.00921	2.2981	1.14536	2.00645	0.0448082
ENSG00000262823.1	NA	ENSG00000262823	6.18221	2.32065	0.813285	2.85342	0.00432512
ENSG00000287255.3	101929667	ENSG00000287255	6.89393	2.32952	0.933901	2.4944	0.0126171
ENSG00000233730.2	105378916	LINC01765	3.23747	2.33866	1.18156	1.9793	0.0477818
ENSG00000289129.2	NA	ENSG00000289129	15.8707	2.36308	0.633042	3.73289	0.000189292
ENSG00000286737.1	105373508	ENSG00000286737	3.50317	2.38248	1.17945	2.01999	0.0433847
ENSG00000287510.1	NA	ENSG00000287510	217.08	2.40035	0.429817	5.58459	2.34251e-08	2.64868e-06
ENSG00000257764.2	NA	ENSG00000257764	386.882	2.42569	0.410452	5.90979	3.42535e-09	5.13404e-07
ENSG00000226207.1	NA	ENSG00000226207	3.61774	2.43197	1.10982	2.19131	0.0284291
ENSG00000287926.1	NA	ENSG00000287926	3.83385	2.43428	1.05708	2.30284	0.0212878
ENSG00000261780.3	100505817	LINC02582	6.99526	2.4739	0.85282	2.90084	0.00372159
ENSG00000228719.1	NA	ENSG00000228719	5.18633	2.48652	1.05418	2.35872	0.018338
ENSG00000288782.1	NA	ENSG00000288782	4.49555	2.51772	1.05541	2.38554	0.017054
ENSG00000290840.1	100132596	XGY2	51.307	2.52812	0.435472	5.80548	6.4183e-09	8.61791e-07
ENSG00000273112.1	NA	ENSG00000273112	65.8183	2.53875	0.384315	6.60591	3.95079e-11	1.21252e-08
ENSG00000240040.6	NA	ENSG00000240040	12.2349	2.5743	0.710156	3.62497	0.000288993
ENSG00000286913.1	NA	ENSG00000286913	4.78265	2.59148	1.01335	2.55734	0.0105475
ENSG00000291033.1	246126	TXLNGY	50.3036	2.60825	0.441763	5.90418	3.54404e-09	5.19121e-07
ENSG00000225542.2	100874216	ZNF385D-AS1	3.42838	2.66686	1.14765	2.32375	0.020139
ENSG00000289518.1	NA	ENSG00000289518	2.71482	2.67041	1.29971	2.05461	0.0399164
ENSG00000289403.1	NA	ENSG00000289403	5.2812	2.67675	0.93912	2.85028	0.00436813
ENSG00000289707.1	105377225	ENSG00000289707	7.39359	2.72646	0.819204	3.32819	0.000874131
ENSG00000258407.1	NA	ENSG00000258407	7.08626	2.77258	0.957628	2.89525	0.00378851
ENSG00000279087.1	NA	ENSG00000279087	2.39576	2.83374	1.37977	2.05378	0.0399967
ENSG00000287968.1	NA	ENSG00000287968	1.97542	2.87489	1.45521	1.97558	0.0482024
ENSG00000270120.1	NA	ENSG00000270120	2.74004	2.89204	1.36812	2.11387	0.0345261
ENSG00000254705.1	NA	ENSG00000254705	2.67008	2.90662	1.24668	2.3315	0.0197271
ENSG00000261357.1	NA	ENSG00000261357	5.46345	2.92339	0.95291	3.06785	0.00215603
ENSG00000289367.2	NA	ENSG00000289367	4.73155	2.96521	1.09944	2.69703	0.00699618
ENSG00000254194.5	NA	ENSG00000254194	2.26705	2.96608	1.42546	2.08078	0.0374536
ENSG00000286832.1	NA	ENSG00000286832	4.68041	2.96751	1.14874	2.58327	0.00978684
ENSG00000287767.1	NA	ENSG00000287767	3.8343	2.97363	1.08527	2.73999	0.00614405
ENSG00000274173.1	NA	LINC02967	2.78423	3.08981	1.34233	2.30182	0.0213451
ENSG00000289917.1	NA	ENSG00000289917	4.31991	3.1085	1.22058	2.54674	0.0108734
ENSG00000241383.2	NA	LINC01997	2.49965	3.14335	1.53866	2.04292	0.0410603
ENSG00000254367.5	NA	ENSG00000254367	5.51948	3.25342	1.07428	3.02847	0.00245794
ENSG00000225970.1	NA	ENSG00000225970	1.85574	3.38828	1.60563	2.11025	0.0348371
ENSG00000233376.1	NA	ENSG00000233376	1.85513	3.3954	1.6275	2.08627	0.0369538
ENSG00000273805.1	101927608	ENSG00000273805	2.28122	3.4409	1.64558	2.091	0.0365284
ENSG00000229047.1	NA	ENSG00000229047	4.14438	3.58735	1.37188	2.61491	0.00892518
ENSG00000250158.1	NA	ENSG00000250158	1.74506	3.65825	1.74349	2.09823	0.0358845
ENSG00000277228.1	NA	ENSG00000277228	1.32162	3.862	1.91085	2.02109	0.0432707
ENSG00000251445.1	NA	CBR4-DT	1.47391	3.96262	1.9061	2.07891	0.0376257
ENSG00000229996.1	NA	ENSG00000229996	2.23211	3.9906	1.63946	2.43409	0.0149292
ENSG00000286490.1	NA	ENSG00000286490	1.41587	4.00952	1.85174	2.16527	0.0303667
ENSG00000225833.1	104798195	ACE2-DT	1.57379	4.16076	2.0015	2.07882	0.0376343
ENSG00000236193.3	NA	LINC01953	1.30419	4.187	2.02926	2.06331	0.0390829
ENSG00000233193.1	NA	ENSG00000233193	1.4681	4.22713	1.83009	2.3098	0.0208994
ENSG00000229401.1	106660610	MIR5689HG	2.02239	4.35113	1.72003	2.52968	0.0114165
ENSG00000231243.1	NA	ENSG00000231243	1.60134	4.44027	1.85348	2.39564	0.0165914

## Sheet: Downregulated genes
Table S7: Human reference genome based differential gene expression (S_50_9hr vs. S_50_3hr)
Ensembl ID	Entrez ID	Gene Symbol	baseMean	log2FoldChange	lfcSE	stat	pvalue	padj
ENSG00000235886.1	NA	ENSG00000235886	2.95835	-4.87549	1.80832	-2.69614	0.00701475
ENSG00000291197.1	NA	ENSG00000291197	2.16315	-4.87063	1.92879	-2.52522	0.0115625
ENSG00000254141.1	NA	ENSG00000254141	2.64982	-4.75988	1.85416	-2.56714	0.0102541
ENSG00000238010.1	NA	ENSG00000238010	2.15073	-4.40757	1.99463	-2.20972	0.0271249
ENSG00000260945.1	NA	ENSG00000260945	1.7724	-4.32425	2.09638	-2.06272	0.0391394
ENSG00000287455.1	NA	ENSG00000287455	1.7027	-4.28852	2.17709	-1.96984	0.0488566
ENSG00000224648.1	NA	LINC01627	2.25187	-4.26938	1.80402	-2.36659	0.017953
ENSG00000259579.1	NA	ENSG00000259579	3.30961	-4.20262	1.84309	-2.2802	0.0225956
ENSG00000290675.1	NA	ENSG00000290675	2.70476	-4.19471	1.8028	-2.32678	0.0199772
ENSG00000266599.1	NA	ENSG00000266599	3.1714	-4.09612	1.72711	-2.37166	0.0177082
ENSG00000235612.1	NA	ENSG00000235612	1.64786	-4.08752	1.89107	-2.16148	0.0306584
ENSG00000256814.1	NA	ENSG00000256814	1.51882	-4.0835	1.95906	-2.08442	0.0371222
ENSG00000287321.1	NA	ENSG00000287321	2.3192	-4.06938	1.91705	-2.12273	0.0337767
ENSG00000259268.2	NA	ENSG00000259268	2.28354	-4.00672	1.90342	-2.10501	0.0352906
ENSG00000258922.1	NA	ENSG00000258922	2.16783	-3.93429	1.78982	-2.19814	0.027939
ENSG00000271065.1	NA	SLC4A8-AS1	3.66998	-3.72713	1.77305	-2.10209	0.0355451
ENSG00000260715.1	NA	ENSG00000260715	2.9009	-3.72352	1.65391	-2.25135	0.0243633
ENSG00000256955.2	NA	ENSG00000256955	4.42387	-3.69573	1.53742	-2.40385	0.0162233
ENSG00000261633.1	NA	ENSG00000261633	2.82875	-3.62017	1.6776	-2.15795	0.030932
ENSG00000283766.1	NA	ENSG00000283766	4.36059	-3.56721	1.57188	-2.2694	0.0232443
ENSG00000255503.1	NA	LINC02951	5.26202	-3.48869	1.52259	-2.29128	0.0219472
ENSG00000290594.1	NA	ENSG00000290594	4.71407	-3.45985	1.54129	-2.24478	0.0247824
ENSG00000263342.1	NA	ENSG00000263342	3.33447	-3.42835	1.61715	-2.11999	0.0340065
ENSG00000277738.1	NA	ENSG00000277738	3.1094	-3.39731	1.67274	-2.03099	0.0422564
ENSG00000293091.1	NA	ENSG00000293091	3.48249	-3.31613	1.68501	-1.96802	0.0490655
ENSG00000250592.1	NA	ENSG00000250592	5.68618	-3.24153	1.48409	-2.18419	0.0289485
ENSG00000239593.1	NA	ENSG00000239593	3.21268	-3.17862	1.61865	-1.96375	0.0495595
ENSG00000279691.1	NA	ENSG00000279691	6.85488	-3.10885	1.2007	-2.5892	0.00961988
ENSG00000255028.5	NA	ENSG00000255028	4.3479	-3.07832	1.39433	-2.20773	0.0272628
ENSG00000267642.1	NA	ASXL3-DT	4.4416	-3.00195	1.35118	-2.22173	0.0263015
ENSG00000237179.6	101927577	LINC01797	4.0526	-2.95683	1.41995	-2.08235	0.0373104
ENSG00000253215.1	NA	ENSG00000253215	8.35394	-2.9156	0.928975	-3.13852	0.00169805
ENSG00000228308.2	101928684	LINC01209	4.26504	-2.90155	1.34659	-2.15474	0.0311819
ENSG00000285701.1	NA	ENSG00000285701	7.22244	-2.87426	1.05507	-2.72424	0.00644489
ENSG00000255143.1	NA	ENSG00000255143	3.32508	-2.78163	1.33883	-2.07766	0.0377404
ENSG00000272115.1	NA	ENSG00000272115	13.5835	-2.74087	0.801764	-3.41855	0.000629567
ENSG00000289447.2	NA	ENSG00000289447	190.622	-2.72178	0.301334	-9.03246	1.67856e-19	1.08183e-15
ENSG00000280800.1	NA	ENSG00000280800	2210.68	-2.67464	0.931584	-2.87107	0.00409091	0.0413259
ENSG00000288845.1	NA	ENSG00000288845	6.92691	-2.67311	1.18291	-2.25977	0.0238355
ENSG00000280614.1	NA	ENSG00000280614	2213.45	-2.67098	0.930301	-2.8711	0.00409051	0.0413259
ENSG00000281181.1	NA	ENSG00000281181	2217.7	-2.66627	0.927713	-2.87403	0.00405274	0.0411337
ENSG00000259928.1	NA	ENSG00000259928	4.87178	-2.58735	1.17472	-2.20252	0.0276284
ENSG00000256458.1	NA	ENSG00000256458	51.2004	-2.57934	0.411679	-6.26542	3.71813e-10	7.73012e-08
ENSG00000281383.1	NA	ENSG00000281383	1090.67	-2.47254	0.851377	-2.90416	0.00368235	0.0387494
ENSG00000262313.1	NA	ENSG00000262313	26.0867	-2.40645	0.536192	-4.48804	7.18813e-06	0.000345728
ENSG00000255247.1	105369525	NECTIN1-AS1	12.4164	-2.36932	0.773731	-3.0622	0.0021972
ENSG00000250877.1	NA	ENSG00000250877	42.7513	-2.30981	0.463758	-4.98063	6.33776e-07	4.53881e-05
ENSG00000276704.1	NA	ENSG00000276704	11.9868	-2.27174	0.862434	-2.6341	0.0084361
ENSG00000273455.1	NA	ENSG00000273455	14.9587	-2.23798	0.671594	-3.33234	0.000861204
ENSG00000286790.1	124903658	ENSG00000286790	17.9692	-2.20426	0.633808	-3.47781	0.000505527
ENSG00000234688.3	NA	CACNG2-DT	7.49621	-2.19416	0.965054	-2.27362	0.022989
ENSG00000256064.1	NA	ENSG00000256064	19.9391	-2.19266	0.608796	-3.60163	0.000316227	0.00626077
ENSG00000270000.1	NA	ENSG00000270000	4.3842	-2.16834	1.08799	-1.99298	0.0462635
ENSG00000225407.3	NA	ENSG00000225407	68.6592	-2.15456	0.374887	-5.74723	9.07149e-09	1.14639e-06
ENSG00000225497.5	101929310	KCNMA1-AS2	6.54191	-2.13294	1.02413	-2.08269	0.0372795
ENSG00000238280.2	NA	ENSG00000238280	74.4909	-2.09843	0.340548	-6.16193	7.18633e-10	1.32331e-07
ENSG00000232162.1	NA	USP12-AS1	9.2488	-2.09245	0.846002	-2.47334	0.0133858
ENSG00000251018.2	NA	HMMR-AS1	67.6389	-2.07816	0.349968	-5.93814	2.88276e-09	4.42367e-07
ENSG00000257530.1	NA	BICD1-AS1	66.7207	-2.06508	0.321357	-6.42611	1.30908e-10	3.24502e-08
ENSG00000273196.1	NA	ENSG00000273196	8.54646	-2.06341	0.94455	-2.18454	0.0289222
ENSG00000236154.3	101929021	ENSG00000236154	5.34223	-2.04561	0.961757	-2.12695	0.0334241
ENSG00000259410.5	NA	ENSG00000259410	8.69202	-2.0162	0.867898	-2.32308	0.0201746
ENSG00000268745.1	NA	ENSG00000268745	22.728	-2.00885	0.560064	-3.58682	0.000334739	0.00645926
ENSG00000234998.1	NA	ENSG00000234998	22.945	-2.00294	0.529796	-3.78058	0.000156463	0.00373344
