# Supplementary material for: RNA sequencing of the lncRNA regulome modulated by Withania somnifera in human neuroblastoma SK-N-SH cells
Source: Mol Biol Rep. 2025 Sep 10;52(1):890. doi: 10.1007/s11033-025-10981-7 (PMC12423270; doi:10.1007/s11033-025-10981-7)
Supplement: Supplementary file 15 — Supplementary material 15 (XLSX 2504.5 kb) [file 11033_2025_10981_MOESM15_ESM.xlsx]

## Sheet: ReadMe
	Theracues Innovations Private Limited
	#1436, 2nd Floor
	B-Block, Sahakarnagar
	Bangalore-560092
www.theracues.com	Contact : gk@theracues.com
Date	14-02-2024
Client Details
Project Id	T149_S203
Client Name	Dr. Sujit Nair
Institution	Viridis Biopharma Pvt. Ltd.
Pages
ReadMe	Current Page
Fold Change Data	Fold Change Data for comparison: 100ug/mL 9hr vs 100ug/mL 3hr exported from Deseq2 R Package
Significant genes	Only significant genes with pvalue <= 0.05
Upregulated genes	Only significant genes with pvalue <= 0.05 and folchange cutoff=2
Downregulated genes	Only significant genes with pvalue <= 0.05 and folchange cutoff= -2

## Sheet: Fold Change Data
Table S8: Human reference genome based differential gene expression (S_100_9hr vs. S_100_3hr).
Ensembl ID	Entrez ID	Gene Symbol	baseMean	log2FoldChange	lfcSE	stat	pvalue	padj
ENSG00000276012.1	NA	ENSG00000276012	327.795	-2.85014	0.205028	-13.9012	6.22802e-44	4.74077e-40
ENSG00000288530.1	NA	ENSG00000288530	818.773	-2.12728	0.192574	-11.0466	2.2777e-28	8.66893e-25
ENSG00000177337.10	NA	DLGAP1-AS1	311.551	1.62723	0.160724	10.1244	4.30559e-24	1.09247e-20
ENSG00000271858.5	11068	ENSG00000271858	997.805	-1.78335	0.185461	-9.61581	6.85682e-22	1.30485e-18
ENSG00000250033.5	641364	SLC7A11-AS1	283.459	2.33353	0.256322	9.10391	8.71372e-20	1.32658e-16
ENSG00000229953.1	NA	BCAN-AS2	350.193	1.65389	0.182224	9.07614	1.12491e-19	1.42713e-16
ENSG00000289447.2	NA	ENSG00000289447	190.622	-2.25466	0.250057	-9.01658	1.94055e-19	2.11021e-16
ENSG00000272068.1	NA	BCAN-AS1	274.987	1.44974	0.164235	8.82722	1.07313e-18	1.02108e-15
ENSG00000226777.9	9834	FAM30A	1428.63	1.62739	0.184655	8.81311	1.21722e-18	1.02949e-15
ENSG00000231419.6	154822	LINC00689	749.54	-1.57708	0.184731	-8.53719	1.37527e-17	1.04686e-14
ENSG00000287978.1	NA	ENSG00000287978	156.892	1.83472	0.216024	8.49315	2.01118e-17	1.39174e-14
ENSG00000231721.8	378805	LINC-PINT	2155.55	1.76519	0.209513	8.42523	3.60041e-17	2.28386e-14
ENSG00000206417.8	NA	H1-10-AS1	453.05	-1.62211	0.194158	-8.35458	6.56666e-17	3.84503e-14
ENSG00000293429.1	NA	ENSG00000293429	1296.95	1.29679	0.157715	8.22233	1.99591e-16	1.08521e-13
ENSG00000176912.7	NA	TYMSOS	199.942	-1.47071	0.185046	-7.94779	1.89861e-15	9.63481e-13
ENSG00000261602.1	NA	ENSG00000261602	574.645	1.75534	0.222013	7.90647	2.64787e-15	1.25972e-12
ENSG00000224945.1	NA	ENSG00000224945	98.4106	1.71599	0.218569	7.85105	4.12565e-15	1.84732e-12
ENSG00000225756.1	138948	DBH-AS1	840.335	-1.2843	0.163846	-7.83844	4.56176e-15	1.92912e-12
ENSG00000259031.1	NA	ENSG00000259031	247.567	-1.37345	0.17923	-7.66306	1.81558e-14	7.27378e-12
ENSG00000272405.1	NA	ENSG00000272405	615.065	1.38451	0.180927	7.65232	1.9739e-14	7.51267e-12
ENSG00000255248.11	399959	MIR100HG	1671.48	1.30755	0.172868	7.56387	3.91252e-14	1.4182e-11
ENSG00000246339.6	101929402	EXTL3-AS1	206.731	1.22324	0.162874	7.51033	5.89797e-14	2.0407e-11
ENSG00000293060.1	NA	ENSG00000293060	167.502	1.70895	0.229179	7.45681	8.86408e-14	2.93363e-11
ENSG00000276334.1	NA	ENSG00000276334	304.693	1.26729	0.170128	7.44904	9.40253e-14	2.98217e-11
ENSG00000233175.2	NA	FMNL1-AS1	258.729	1.20648	0.162539	7.42268	1.14775e-13	3.49466e-11
ENSG00000250337.10	643401	PURPL	261.497	1.22485	0.168988	7.24817	4.22434e-13	1.23676e-10
ENSG00000261971.9	NA	MMP25-AS1	768.977	0.985249	0.137674	7.1564	8.28233e-13	2.335e-10
ENSG00000291336.1	NA	ENSG00000291336	1062.61	-1.26688	0.177555	-7.13516	9.66735e-13	2.62814e-10
ENSG00000177788.7	105373159	RAB4A-AS1	559.433	1.34947	0.189807	7.10972	1.16283e-12	3.05222e-10
ENSG00000258399.8	NA	MIR493HG	188.501	-2.0447	0.288965	-7.07597	1.4841e-12	3.71348e-10
ENSG00000249406.3	NA	ENSG00000249406	2492.86	-1.47861	0.209039	-7.07335	1.51232e-12	3.71348e-10
ENSG00000288765.1	NA	ENSG00000288765	193.722	1.47999	0.217908	6.79185	1.10708e-11	2.63346e-09
ENSG00000279827.1	NA	ENSG00000279827	144.041	-1.72362	0.256091	-6.73052	1.69063e-11	3.89972e-09
ENSG00000291068.1	NA	ENSG00000291068	666.166	1.03375	0.154382	6.6961	2.14051e-11	4.79223e-09
ENSG00000262691.1	NA	ENSG00000262691	266.104	1.08712	0.163698	6.64097	3.11618e-11	6.77724e-09
ENSG00000255629.1	NA	ENSG00000255629	154.498	1.39016	0.210815	6.59423	4.27478e-11	9.03879e-09
ENSG00000225407.3	NA	ENSG00000225407	68.6592	-2.22097	0.340825	-6.51645	7.1989e-11	1.48103e-08
ENSG00000261266.2	NA	ENSG00000261266	70.5111	-1.95729	0.30139	-6.49421	8.34719e-11	1.67207e-08
ENSG00000279933.1	NA	ENSG00000279933	66.1847	1.89101	0.292034	6.47531	9.46165e-11	1.84672e-08
ENSG00000269834.8	102724105	ZNF528-AS1	404.388	1.00296	0.157683	6.36059	2.00979e-10	3.82462e-08
ENSG00000262001.3	NA	DLGAP1-AS2	145.046	1.2309	0.194389	6.33216	2.41758e-10	4.48845e-08
ENSG00000204055.5	NA	IER5L-AS1	263.262	-1.12518	0.178087	-6.31811	2.64789e-10	4.79899e-08
ENSG00000278876.1	NA	ENSG00000278876	147.076	1.23211	0.195417	6.30503	2.8813e-10	5.10057e-08
ENSG00000257270.1	NA	ENSG00000257270	239.444	-1.28459	0.204477	-6.2823	3.33597e-10	5.77123e-08
ENSG00000288924.1	NA	ENSG00000288924	915.105	1.06685	0.170942	6.24101	4.34744e-10	7.35394e-08
ENSG00000253659.2	NA	ENSG00000253659	54.9938	-2.4882	0.399075	-6.2349	4.52056e-10	7.48054e-08
ENSG00000269371.1	NA	ENSG00000269371	187.984	-1.35726	0.218123	-6.22242	4.89531e-10	7.92832e-08
ENSG00000291110.1	147166	TRIM16L	727.136	1.22856	0.198779	6.18053	6.38861e-10	9.98468e-08
ENSG00000289106.2	NA	ENSG00000289106	337.642	1.03468	0.167435	6.17958	6.42734e-10	9.98468e-08
ENSG00000203876.10	100505933	ADD3-AS1	196.416	-1.20671	0.195745	-6.1647	7.06153e-10	1.07505e-07
ENSG00000248323.8	100505994	LUCAT1	155.693	1.40418	0.228423	6.14726	7.88314e-10	1.1766e-07
ENSG00000288606.1	NA	ENSG00000288606	404.389	1.01306	0.166354	6.08977	1.13073e-09	1.61675e-07
ENSG00000293413.1	NA	ENSG00000293413	1456.39	1.13201	0.185938	6.08809	1.14265e-09	1.61675e-07
ENSG00000293138.1	NA	ENSG00000293138	243.4	1.42269	0.233727	6.08696	1.15072e-09	1.61675e-07
ENSG00000289757.1	NA	ENSG00000289757	377.238	1.08387	0.178135	6.08455	1.16817e-09	1.61675e-07
ENSG00000261659.2	NA	ENSG00000261659	753.228	0.962789	0.158881	6.0598	1.36295e-09	1.85264e-07
ENSG00000260246.1	NA	ENSG00000260246	275.916	1.04533	0.172925	6.045	1.49411e-09	1.9953e-07
ENSG00000205740.2	NA	ENSG00000205740	144.794	1.09831	0.182729	6.01062	1.84815e-09	2.42554e-07
ENSG00000229989.6	NA	MIR181A1HG	193.361	1.14869	0.191659	5.99341	2.05488e-09	2.65114e-07
ENSG00000223930.9	NA	ENSG00000223930	166.413	-1.43069	0.239133	-5.98282	2.19312e-09	2.78233e-07
ENSG00000275552.1	NA	ENSG00000275552	83.6785	1.50788	0.252303	5.97647	2.28028e-09	2.78379e-07
ENSG00000279232.2	NA	ENSG00000279232	837.727	1.21812	0.203839	5.97589	2.28831e-09	2.78379e-07
ENSG00000290121.1	NA	ENSG00000290121	42.0557	1.82628	0.305665	5.97478	2.30398e-09	2.78379e-07
ENSG00000285646.2	NA	ENSG00000285646	108.265	-1.62929	0.273219	-5.96333	2.47154e-09	2.93958e-07
ENSG00000289273.1	NA	ENSG00000289273	101.083	1.84882	0.310924	5.94619	2.74451e-09	3.21403e-07
ENSG00000257817.2	NA	TBX3-AS1	125.409	-1.16138	0.197517	-5.87992	4.10464e-09	4.73402e-07
ENSG00000286898.1	NA	ENSG00000286898	394.512	-1.23546	0.210341	-5.87361	4.26413e-09	4.84456e-07
ENSG00000223774.5	NA	ENSG00000223774	65.6967	-1.59919	0.273633	-5.84427	5.08799e-09	5.69555e-07
ENSG00000278959.1	NA	ENSG00000278959	65.3756	1.40011	0.240346	5.82539	5.69792e-09	6.28588e-07
ENSG00000269293.5	100129195	ZSCAN16-AS1	381.71	0.861382	0.148172	5.81339	6.12215e-09	6.6574e-07
ENSG00000235437.10	92249	LINC01278	1362.36	0.716498	0.123605	5.79667	6.7643e-09	7.25209e-07
ENSG00000176593.8	100128398	ZNF606-AS1	227.045	0.980949	0.169434	5.78956	7.05708e-09	7.4609e-07
ENSG00000259663.2	642366	ISL1-DT	1797.73	0.781328	0.13552	5.7654	8.14626e-09	8.49443e-07
ENSG00000285744.1	NA	MITA1	350.283	-1.12215	0.19488	-5.75814	8.50433e-09	8.74797e-07
ENSG00000259125.1	105751187	LRP1-AS	154.267	-1.30186	0.226826	-5.73945	9.49869e-09	9.64054e-07
ENSG00000254815.6	692247	LMNTD2-AS1	237.194	1.03984	0.184065	5.64931	1.61096e-08	1.61351e-06
ENSG00000204682.9	399726	MIR1915HG	393.628	0.881885	0.156196	5.64602	1.64201e-08	1.62325e-06
ENSG00000248925.3	NA	PDCD6-DT	41.5869	1.76895	0.313476	5.64303	1.67082e-08	1.63055e-06
ENSG00000290038.1	NA	ENSG00000290038	93.326	1.98322	0.35194	5.63512	1.74938e-08	1.6856e-06
ENSG00000247853.2	NA	ENSG00000247853	926.348	-0.942855	0.167918	-5.61497	1.96594e-08	1.87059e-06
ENSG00000229257.2	NA	ENSG00000229257	54.0293	-2.07625	0.370597	-5.60245	2.11346e-08	1.98613e-06
ENSG00000237187.9	441094	NR2F1-AS1	838.179	0.769156	0.137622	5.58892	2.28481e-08	2.12097e-06
ENSG00000291033.1	246126	TXLNGY	50.3036	2.19997	0.394378	5.57831	2.42862e-08	2.2273e-06
ENSG00000260398.1	NA	ENSG00000260398	181.103	1.09972	0.197765	5.56074	2.68639e-08	2.43438e-06
ENSG00000245648.2	101928100	KLRK1-AS1	69.375	1.51813	0.273689	5.54691	2.90764e-08	2.60388e-06
ENSG00000261604.1	NA	ENSG00000261604	197.174	-1.13253	0.205887	-5.50074	3.78205e-08	3.34756e-06
ENSG00000234028.4	101928403	EIF2AK3-DT	82.1903	1.31073	0.238459	5.49669	3.86986e-08	3.38591e-06
ENSG00000251018.2	NA	HMMR-AS1	67.6389	-1.60854	0.29296	-5.49064	4.00472e-08	3.46409e-06
ENSG00000273112.1	NA	ENSG00000273112	65.8183	1.82169	0.334486	5.44626	5.14405e-08	4.39961e-06
ENSG00000271474.1	NA	UNC5C-AS1	256.493	0.908422	0.16709	5.43671	5.42722e-08	4.59022e-06
ENSG00000256458.1	NA	ENSG00000256458	51.2004	-1.70982	0.314888	-5.42991	5.63812e-08	4.69996e-06
ENSG00000248932.8	100507291	COPB2-DT	540.513	0.726758	0.133876	5.42858	5.68046e-08	4.69996e-06
ENSG00000276232.1	NA	ENSG00000276232	523.915	-1.24865	0.230377	-5.42004	5.95865e-08	4.87712e-06
ENSG00000231119.2	101927377	ENSG00000231119	73.56	1.40911	0.260157	5.41636	6.08236e-08	4.92542e-06
ENSG00000282304.1	NA	ENSG00000282304	22.5995	2.65002	0.489476	5.41399	6.1634e-08	4.93851e-06
ENSG00000290838.1	654816	NCF1B	108.684	1.59166	0.29435	5.40739	6.39502e-08	5.07072e-06
ENSG00000267283.1	NA	ENSG00000267283	299.628	-0.86537	0.160248	-5.40018	6.65744e-08	5.22437e-06
ENSG00000291104.1	54718	BTN2A3P	204.939	-0.998423	0.186582	-5.35111	8.74147e-08	6.7898e-06
ENSG00000260894.1	NA	ENSG00000260894	462.181	0.973053	0.182253	5.33902	9.34483e-08	7.18514e-06
ENSG00000277597.2	NA	ENSG00000277597	202.903	-1.28228	0.240497	-5.33179	9.72489e-08	7.40259e-06
ENSG00000277301.1	101929698	ENSG00000277301	33.9149	-2.02276	0.379596	-5.32871	9.89112e-08	7.45457e-06
ENSG00000186594.16	84981	MIR22HG	615.388	1.0812	0.203627	5.30972	1.09792e-07	8.18314e-06
ENSG00000203808.13	154442	BVES-AS1	592.628	0.875336	0.164903	5.30818	1.10728e-07	8.18314e-06
ENSG00000288851.1	NA	ENSG00000288851	962.532	1.02239	0.192797	5.30294	1.13952e-07	8.34038e-06
ENSG00000280106.1	NA	ENSG00000280106	244.064	1.01742	0.192184	5.29402	1.19655e-07	8.67439e-06
ENSG00000227617.9	100861402	CERS6-AS1	3184.44	0.936076	0.177015	5.28811	1.23585e-07	8.84794e-06
ENSG00000259116.2	102723809	HSPA2-AS1	144.143	0.957362	0.18108	5.28695	1.24373e-07	8.84794e-06
ENSG00000264982.1	NA	ENSG00000264982	287.491	1.09779	0.208181	5.27325	1.34027e-07	9.44639e-06
ENSG00000234072.1	NA	GTF3C2-AS2	922.004	0.721201	0.137568	5.24249	1.58422e-07	1.10634e-05
ENSG00000277283.2	NA	RAB35-AS1	137.616	1.05544	0.201801	5.23007	1.69447e-07	1.17257e-05
ENSG00000227456.9	114036	LINC00310	46.3272	-1.62623	0.311287	-5.22423	1.7488e-07	1.19927e-05
ENSG00000293331.1	NA	ENSG00000293331	6637.19	0.932724	0.178717	5.21901	1.79878e-07	1.22253e-05
ENSG00000291143.1	NA	ENSG00000291143	82.9318	1.59127	0.305686	5.20557	1.93406e-07	1.29306e-05
ENSG00000247137.9	100506282	ANKRD42-DT	539.981	0.722054	0.138714	5.20533	1.93653e-07	1.29306e-05
ENSG00000257764.2	NA	ENSG00000257764	386.882	1.89987	0.366909	5.17805	2.24221e-07	1.48415e-05
ENSG00000281453.1	103611157	TGFB2-OT1	50.4632	-1.63941	0.318311	-5.15035	2.60004e-07	1.70459e-05
ENSG00000249568.1	NA	ENSG00000249568	34.8273	-1.91806	0.372531	-5.14872	2.62265e-07	1.70459e-05
ENSG00000272109.2	NA	ENSG00000272109	262.088	0.890062	0.172966	5.14588	2.66275e-07	1.70459e-05
ENSG00000272909.1	NA	ENSG00000272909	239.786	-0.964251	0.187406	-5.14526	2.67152e-07	1.70459e-05
ENSG00000228956.9	NA	SATB1-AS1	280.821	0.853685	0.165952	5.14416	2.68721e-07	1.70459e-05
ENSG00000250091.3	NA	DNAH10OS	488.254	1.01453	0.19758	5.13477	2.82483e-07	1.77707e-05
ENSG00000260621.1	NA	ENSG00000260621	435.708	1.081	0.2106	5.13296	2.85218e-07	1.77957e-05
ENSG00000223749.11	NA	MIR503HG	380.443	1.03382	0.201734	5.12469	2.98032e-07	1.83851e-05
ENSG00000255197.7	NA	SLC39A13-AS1	89.3453	1.29689	0.253113	5.12376	2.99495e-07	1.83851e-05
ENSG00000288806.2	NA	ENSG00000288806	149.424	-1.04347	0.204645	-5.09891	3.41609e-07	2.08026e-05
ENSG00000274751.2	NA	ENSG00000274751	119.632	1.37357	0.269808	5.09094	3.56301e-07	2.15251e-05
ENSG00000267769.1	NA	ENSG00000267769	120.292	-1.31842	0.259207	-5.08633	3.65054e-07	2.18803e-05
ENSG00000286502.1	124902301	ENSG00000286502	139.64	-1.04016	0.204687	-5.0817	3.74076e-07	2.22458e-05
ENSG00000272927.1	NA	ENSG00000272927	147.469	1.37365	0.270641	5.07553	3.86423e-07	2.2802e-05
ENSG00000258757.1	NA	ENSG00000258757	999.985	0.957071	0.189641	5.04676	4.49365e-07	2.6312e-05
ENSG00000271380.1	NA	ENSG00000271380	337.343	-1.06632	0.212064	-5.02832	4.94796e-07	2.87511e-05
ENSG00000254662.1	NA	ENSG00000254662	350.442	-1.15638	0.230358	-5.0199	5.16972e-07	2.9812e-05
ENSG00000260852.1	283932	FBXL19-AS1	322.695	0.772304	0.154193	5.00867	5.48069e-07	3.13677e-05
ENSG00000173077.16	50514	DELEC1	427.668	-1.03175	0.206269	-5.00196	5.67515e-07	3.2047e-05
ENSG00000290010.1	NA	ENSG00000290010	60.6653	1.70526	0.340937	5.00167	5.68358e-07	3.2047e-05
ENSG00000267698.2	NA	ENSG00000267698	281.835	-1.04436	0.210624	-4.95842	7.10698e-07	3.97782e-05
ENSG00000243230.1	NA	ENSG00000243230	241.405	0.948168	0.191316	4.95602	7.19501e-07	3.9977e-05
ENSG00000203993.7	85026	ARRDC1-AS1	600.502	0.773666	0.156738	4.93604	7.97255e-07	4.38943e-05
ENSG00000249348.2	100885776	UGDH-AS1	239.436	0.902176	0.182812	4.93499	8.01538e-07	4.38943e-05
ENSG00000273189.1	NA	ENSG00000273189	1818.82	-0.947089	0.192789	-4.91258	8.98861e-07	4.88723e-05
ENSG00000249906.1	100288866	NGFR-AS1	25.6765	-1.86261	0.380815	-4.89113	1.00259e-06	5.41256e-05
ENSG00000276997.4	NA	ENSG00000276997	119.827	1.02734	0.210313	4.8848	1.03535e-06	5.55005e-05
ENSG00000240449.1	NA	REPIN1-AS1	311.632	-0.934037	0.191268	-4.88341	1.04268e-06	5.55028e-05
ENSG00000257553.1	NA	ENSG00000257553	232.21	-1.02254	0.209662	-4.87706	1.07677e-06	5.69193e-05
ENSG00000248019.3	285512	FAM13A-AS1	141.04	0.872129	0.179636	4.85499	1.20392e-06	6.32014e-05
ENSG00000265664.1	NA	ENSG00000265664	1097.1	-0.796233	0.164071	-4.85297	1.21624e-06	6.34109e-05
ENSG00000257167.3	100128191	TMPO-AS1	406.829	-0.824067	0.170922	-4.8213	1.42624e-06	7.38541e-05
ENSG00000245067.8	255130	IGFBP7-AS1	71.5019	-1.47844	0.307268	-4.81158	1.49743e-06	7.70165e-05
ENSG00000227704.3	NA	ENSG00000227704	89.9346	1.08832	0.226423	4.8066	1.5352e-06	7.75264e-05
ENSG00000260563.3	NA	ENSG00000260563	140.731	1.02501	0.213253	4.80653	1.53572e-06	7.75264e-05
ENSG00000250877.1	NA	ENSG00000250877	42.7513	-1.67501	0.348507	-4.80625	1.5379e-06	7.75264e-05
ENSG00000251216.2	NA	ENSG00000251216	303.606	-1.36476	0.284664	-4.79429	1.63252e-06	8.17549e-05
ENSG00000271614.1	338758	ATP2B1-AS1	87.1963	1.06299	0.221791	4.79277	1.64495e-06	8.1839e-05
ENSG00000253445.1	NA	ENSG00000253445	36.6221	-1.75136	0.365988	-4.78529	1.70742e-06	8.43954e-05
ENSG00000276166.1	NA	ENSG00000276166	37.5012	-1.69287	0.354635	-4.77356	1.80997e-06	8.88869e-05
ENSG00000289810.1	NA	ENSG00000289810	139.675	1.00891	0.211562	4.76887	1.85259e-06	9.03969e-05
ENSG00000255201.1	NA	ENSG00000255201	180.095	0.847587	0.177832	4.76622	1.87718e-06	9.10132e-05
ENSG00000257453.1	NA	PHLDA1-AS1	296.878	1.04122	0.218611	4.7629	1.90835e-06	9.18625e-05
ENSG00000254192.1	NA	ENSG00000254192	917.673	-0.748729	0.157245	-4.76155	1.9211e-06	9.18625e-05
ENSG00000225377.6	100507459	NRSN2-AS1	615.17	0.670639	0.140902	4.75962	1.93958e-06	9.18625e-05
ENSG00000265692.1	101929511	LINC01970	32.9158	1.53397	0.322312	4.75927	1.94297e-06	9.18625e-05
ENSG00000286071.3	105373170	ENSG00000286071	97.4858	-1.12133	0.235735	-4.75674	1.96745e-06	9.24457e-05
ENSG00000269888.1	NA	ENSG00000269888	211.985	0.961101	0.202695	4.74162	2.1202e-06	9.9012e-05
ENSG00000253661.3	100192378	ZFHX4-AS1	228.383	0.779646	0.16488	4.72856	2.26115e-06	0.000104951
ENSG00000278952.1	NA	ENSG00000278952	188.822	0.789651	0.16706	4.72674	2.28156e-06	0.000104954
ENSG00000261136.1	105370941	ENSG00000261136	169.254	0.971592	0.20558	4.72609	2.28881e-06	0.000104954
ENSG00000227719.1	NA	ENSG00000227719	476.962	-1.05539	0.223554	-4.72094	2.34762e-06	0.000107007
ENSG00000213963.7	100130691	ENSG00000213963	734.327	0.682301	0.14462	4.71788	2.38318e-06	0.000107981
ENSG00000264734.1	124903955	ENSG00000264734	72.7036	-1.20766	0.256448	-4.70919	2.48697e-06	0.000112017
ENSG00000267058.1	100505715	ENSG00000267058	70.974	1.21431	0.258017	4.70632	2.52234e-06	0.000112854
ENSG00000236861.6	NA	BET1-AS1	55.6497	1.21092	0.257353	4.70528	2.53522e-06	0.000112854
ENSG00000280119.1	285097	ENSG00000280119	36.0509	-1.91125	0.406341	-4.70355	2.55673e-06	0.00011315
ENSG00000267523.1	NA	ENSG00000267523	248.238	1.02755	0.219914	4.6725	2.97552e-06	0.000130923
ENSG00000289045.1	NA	ENSG00000289045	139.516	1.065	0.228119	4.66862	3.03233e-06	0.000132656
ENSG00000287581.1	NA	ENSG00000287581	219.113	0.806793	0.173269	4.6563	3.21949e-06	0.000140039
ENSG00000285926.1	NA	ENSG00000285926	427.412	0.767632	0.165256	4.6451	3.39906e-06	0.000147009
ENSG00000263657.1	NA	ENSG00000263657	124.608	0.9719	0.209572	4.63755	3.52562e-06	0.000151622
ENSG00000245556.5	728769	SCAMP1-AS1	339.027	0.716014	0.15475	4.6269	3.71171e-06	0.000157316
ENSG00000180139.11	100132116	ACTA2-AS1	400.194	-0.978381	0.211467	-4.62663	3.71666e-06	0.000157316
ENSG00000278291.1	NA	ENSG00000278291	163.505	1.00646	0.217546	4.62644	3.72003e-06	0.000157316
ENSG00000237036.7	220930	ZEB1-AS1	300.391	0.741569	0.160742	4.61342	3.96098e-06	0.00016658
ENSG00000272240.1	NA	ENSG00000272240	118.493	1.03567	0.224673	4.60967	4.03317e-06	0.000168443
ENSG00000256013.1	NA	ENSG00000256013	223.223	-1.04095	0.225867	-4.60869	4.05216e-06	0.000168443
ENSG00000286153.2	NA	RUNX1-AS1	59.1492	1.21909	0.264578	4.60769	4.07166e-06	0.000168443
ENSG00000236778.9	100507398	INTS6-AS1	330.014	0.635195	0.138438	4.58831	4.46842e-06	0.000183857
ENSG00000288840.1	NA	ENSG00000288840	105.072	1.11779	0.243773	4.58538	4.53168e-06	0.000185458
ENSG00000285822.1	NA	ENSG00000285822	77.3417	-1.11123	0.24273	-4.57805	4.69319e-06	0.000191041
ENSG00000290705.1	NA	ENSG00000290705	84.629	-1.09415	0.23921	-4.574	4.78494e-06	0.000193739
ENSG00000260412.1	NA	ENSG00000260412	900.261	-0.798722	0.174744	-4.57082	4.8582e-06	0.000195665
ENSG00000273783.2	NA	GTF2A1-AS1	49.921	1.32364	0.290277	4.55992	5.11728e-06	0.000205015
ENSG00000293174.1	NA	ENSG00000293174	61.2756	1.19297	0.26199	4.55351	5.27584e-06	0.00021026
ENSG00000233138.1	NA	ENSG00000233138	161.03	0.894053	0.196413	4.5519	5.31638e-06	0.000210772
ENSG00000229372.1	100873952	SZT2-AS1	162.303	0.806266	0.177261	4.54847	5.40377e-06	0.000212416
ENSG00000166770.12	100128252	ZNF667-AS1	653.31	0.71641	0.157524	4.54793	5.41762e-06	0.000212416
ENSG00000269952.1	NA	ENSG00000269952	17.5054	1.96941	0.433122	4.547	5.44155e-06	0.000212416
ENSG00000290840.1	100132596	XGY2	51.307	1.66856	0.367121	4.545	5.49356e-06	0.000213352
ENSG00000291131.1	NA	ENSG00000291131	171.176	0.867163	0.191268	4.53376	5.79417e-06	0.000223884
ENSG00000280137.1	NA	ENSG00000280137	60.2979	1.14449	0.252504	4.53255	5.82746e-06	0.000224034
ENSG00000279088.2	NA	ENSG00000279088	277.141	0.849915	0.187813	4.52533	6.03017e-06	0.000230662
ENSG00000291223.1	692099	FAM86DP	584.633	0.767599	0.169757	4.52176	6.13286e-06	0.000233416
ENSG00000291228.1	652276	ENSG00000291228	615.098	0.682228	0.150951	4.51953	6.19785e-06	0.000234716
ENSG00000254860.7	493900	TMEM9B-AS1	556.459	0.818872	0.181558	4.51026	6.47477e-06	0.00024399
ENSG00000231864.2	NA	ENSG00000231864	126.539	-1.17434	0.260748	-4.50373	6.67725e-06	0.00025038
ENSG00000256512.1	NA	ENSG00000256512	382.902	0.808853	0.179813	4.49831	6.84965e-06	0.000255538
ENSG00000289303.2	NA	ENSG00000289303	63.5696	1.06932	0.237785	4.49701	6.89163e-06	0.000255538
ENSG00000272661.1	NA	ENSG00000272661	597.222	0.705114	0.156822	4.49627	6.91551e-06	0.000255538
ENSG00000214870.11	441204	LINC02981	142.8	0.801931	0.178829	4.48434	7.31412e-06	0.000268962
ENSG00000269288.1	NA	ENSG00000269288	97.6387	1.04876	0.233966	4.48251	7.37691e-06	0.000269966
ENSG00000271265.1	NA	ENSG00000271265	46.8573	1.36552	0.304907	4.47847	7.51787e-06	0.000273809
ENSG00000237836.6	NA	PHKA2-AS1	195.605	-0.862506	0.192824	-4.47303	7.71195e-06	0.00027954
ENSG00000224875.2	NA	EML4-AS1	183.96	-0.838659	0.188076	-4.45916	8.22815e-06	0.000296837
ENSG00000265096.3	NA	C1QTNF1-AS1	153.088	-0.846807	0.18998	-4.45735	8.29799e-06	0.000297945
ENSG00000274565.1	NA	ENSG00000274565	101.707	-1.03412	0.232121	-4.45507	8.38663e-06	0.000299714
ENSG00000225234.1	NA	TRAPPC12-AS1	219.249	0.808393	0.181523	4.45339	8.45264e-06	0.000300661
ENSG00000293301.1	NA	ENSG00000293301	85.1325	1.07467	0.241464	4.45065	8.56121e-06	0.000303107
ENSG00000228060.3	NA	PABPC4-AS1	855.67	-0.850176	0.191186	-4.44686	8.7134e-06	0.000307067
ENSG00000288061.3	NA	ENSG00000288061	308.797	-0.854731	0.192423	-4.44193	8.91558e-06	0.000312744
ENSG00000289733.1	NA	ENSG00000289733	112.035	1.20605	0.271808	4.43715	9.11581e-06	0.000318301
ENSG00000223751.2	NA	ENSG00000223751	227.205	0.716146	0.161536	4.43336	9.27751e-06	0.000322467
ENSG00000285338.1	NA	ENSG00000285338	2601.39	0.712249	0.160855	4.4279	9.51562e-06	0.00032924
ENSG00000286803.1	NA	ENSG00000286803	369.888	0.816526	0.184498	4.42565	9.6152e-06	0.000331181
ENSG00000289494.2	NA	ENSG00000289494	89.3558	0.96749	0.218666	4.42451	9.6662e-06	0.000331437
ENSG00000267633.1	NA	ENSG00000267633	507.229	0.722881	0.163828	4.41244	1.02211e-05	0.000348892
ENSG00000287088.1	NA	ENSG00000287088	60.1177	1.25989	0.285802	4.40827	1.04202e-05	0.0003541
ENSG00000249035.7	101927096	CLMAT3	140.948	-0.970372	0.220404	-4.40269	1.06915e-05	0.000360225
ENSG00000286848.1	NA	ENSG00000286848	30.5022	1.77727	0.403683	4.40262	1.06951e-05	0.000360225
ENSG00000289637.1	NA	ENSG00000289637	13.881	-2.15206	0.488823	-4.40255	1.06988e-05
ENSG00000293404.1	NA	ENSG00000293404	230.212	0.746837	0.169742	4.39984	1.0833e-05	0.000362086
ENSG00000259802.3	101929977	MARCHF6-DT	114.918	0.833179	0.189381	4.3995	1.08503e-05	0.000362086
ENSG00000261824.8	148189	LINC00662	1168.7	0.733728	0.166818	4.39837	1.09065e-05	0.000362086
ENSG00000267454.6	386758	ZNF582-DT	82.0248	1.05242	0.23936	4.39681	1.09853e-05	0.000362086
ENSG00000233635.2	NA	ENSG00000233635	183.792	-0.901281	0.204988	-4.39675	1.09881e-05	0.000362086
ENSG00000269892.1	NA	ENSG00000269892	25.9849	1.8501	0.421083	4.39367	1.11451e-05	0.000365676
ENSG00000266921.2	101928063	ZNF230-DT	196.748	0.793091	0.180652	4.39015	1.13271e-05	0.000370051
ENSG00000244620.1	NA	ENSG00000244620	39.6753	1.48088	0.337461	4.3883	1.14242e-05	0.000371628
ENSG00000287510.1	NA	ENSG00000287510	217.08	1.68154	0.383357	4.38635	1.15269e-05	0.000373375
ENSG00000212978.6	339803	C2orf74-DT	533.046	0.821385	0.187369	4.38377	1.16641e-05	0.000376218
ENSG00000267571.1	NA	ENSG00000267571	128.728	0.887708	0.20323	4.368	1.25389e-05	0.000401727
ENSG00000259929.5	NA	ENSG00000259929	16.7325	-2.43463	0.557426	-4.36762	1.25606e-05	0.000401727
ENSG00000291230.1	256236	NAPSB	72.2051	1.01308	0.232049	4.36582	1.26647e-05	0.000403361
ENSG00000228709.3	NA	LINC02575	293.574	0.697874	0.160047	4.36042	1.29814e-05	0.000410216
ENSG00000250961.2	NA	RMEL3	49.7114	-1.49275	0.342408	-4.35955	1.30327e-05	0.000410216
ENSG00000290032.1	NA	ENSG00000290032	1354.94	0.880147	0.201896	4.35941	1.30416e-05	0.000410216
ENSG00000265126.1	NA	ENSG00000265126	41.1992	-1.5942	0.365993	-4.35581	1.32575e-05	0.000415292
ENSG00000276900.1	NA	ENSG00000276900	63.1199	1.09788	0.252437	4.34911	1.3669e-05	0.000426427
ENSG00000268292.1	NA	ENSG00000268292	224.824	0.838627	0.192964	4.34602	1.3863e-05	0.000430714
ENSG00000274425.1	NA	ENSG00000274425	469.7	0.928457	0.213881	4.34099	1.4184e-05	0.000438897
ENSG00000289523.1	NA	ENSG00000289523	96.8911	1.04964	0.24194	4.33842	1.43508e-05	0.000442261
ENSG00000233237.9	79940	LINC00472	773.336	0.611357	0.141566	4.31853	1.57075e-05	0.000480747
ENSG00000204934.10	401431	ATP6V0E2-AS1	459.499	-0.732828	0.169704	-4.31827	1.5726e-05	0.000480747
ENSG00000256315.1	105369507	CADM1-AS1	60.3074	1.43835	0.333353	4.31479	1.59752e-05	0.000486412
ENSG00000277504.1	NA	ENSG00000277504	47.0762	-1.34036	0.310717	-4.31377	1.60494e-05	0.000486726
ENSG00000293320.1	NA	ENSG00000293320	1392.43	0.727411	0.168961	4.30519	1.6684e-05	0.000503961
ENSG00000260917.1	103344931	ENSG00000260917	377.833	0.785723	0.182561	4.30389	1.67825e-05	0.000504934
ENSG00000271862.1	NA	ENSG00000271862	102.692	0.889775	0.206935	4.29978	1.7097e-05	0.000512371
ENSG00000279641.1	NA	ENSG00000279641	2189.55	0.69561	0.162111	4.29095	1.77911e-05	0.000531083
ENSG00000258701.1	196872	LINC00638	124.707	0.827781	0.192961	4.28989	1.7876e-05	0.000531532
ENSG00000260772.1	NA	ENSG00000260772	1082.12	0.679304	0.158513	4.28549	1.8234e-05	0.000540068
ENSG00000280077.1	NA	ENSG00000280077	262.276	0.752056	0.175665	4.28119	1.85893e-05	0.000546859
ENSG00000271725.1	NA	ENSG00000271725	30.5534	1.80208	0.420949	4.28098	1.8607e-05	0.000546859
ENSG00000228288.9	100506696	PCAT6	130.148	0.870173	0.203421	4.2777	1.88837e-05	0.000552857
ENSG00000276728.2	NA	ENSG00000276728	70.9324	1.07404	0.251598	4.26888	1.96454e-05	0.000572952
ENSG00000270055.1	NA	ENSG00000270055	120.427	0.825298	0.193428	4.26669	1.98394e-05	0.000576402
ENSG00000287990.1	NA	ENSG00000287990	46.288	-1.30061	0.304964	-4.26479	2.0009e-05	0.000579118
ENSG00000251365.6	109729133	LINC02236	63.234	-1.1181	0.262392	-4.26118	2.03347e-05	0.000586318
ENSG00000288979.1	NA	ENSG00000288979	62.6746	1.15902	0.272716	4.24993	2.13833e-05	0.000614224
ENSG00000272849.1	NA	ENSG00000272849	201.233	0.858766	0.202584	4.23905	2.24467e-05	0.000642346
ENSG00000289926.1	NA	ENSG00000289926	263.789	0.797419	0.188183	4.23747	2.26052e-05	0.000644461
ENSG00000227354.7	100505538	RBM26-AS1	206.978	0.706193	0.166798	4.23384	2.29739e-05	0.000651108
ENSG00000203930.13	286411	LINC00632	1981.31	0.615638	0.145421	4.23349	2.30095e-05	0.000651108
ENSG00000225313.5	NA	ENSG00000225313	284.934	0.729092	0.172297	4.23159	2.32042e-05	0.000654185
ENSG00000229862.5	NA	EEF1A1-AS1	76.3765	-1.17646	0.278825	-4.21936	2.45e-05	0.000685428
ENSG00000233806.9	101927289	LINC01237	156.222	-1.03499	0.245316	-4.21902	2.45362e-05	0.000685428
ENSG00000290396.1	NA	ENSG00000290396	283.951	0.738092	0.174961	4.2186	2.45825e-05	0.000685428
ENSG00000274964.1	NA	ENSG00000274964	159.183	1.01707	0.241301	4.21497	2.49813e-05	0.000694005
ENSG00000272070.3	NA	ENSG00000272070	69.4792	1.07529	0.255471	4.20906	2.56438e-05	0.000709819
ENSG00000232220.2	NA	MYADM-AS2	1808.37	0.818233	0.19462	4.20425	2.61951e-05	0.000722454
ENSG00000293205.1	NA	TPI1P2	108.978	0.980942	0.233383	4.20315	2.63231e-05	0.000723361
ENSG00000233143.4	NA	DIRC3-AS1	376.739	-0.782083	0.186428	-4.1951	2.72746e-05	0.000746813
ENSG00000249532.6	109864269	MIR302CHG	598.6	0.75943	0.181087	4.19374	2.74397e-05	0.000748642
ENSG00000197989.15	85028	SNHG12	326.375	0.671705	0.160439	4.18666	2.83094e-05	0.00076961
ENSG00000261786.1	NA	ENSG00000261786	926.179	0.822042	0.196393	4.18571	2.84276e-05	0.000770074
ENSG00000182586.9	114042	LINC00334	88.3945	-1.02529	0.245587	-4.17484	2.98195e-05	0.000804916
ENSG00000284966.3	NA	ENSG00000284966	878.173	0.634439	0.15205	4.17256	3.01198e-05	0.000808469
ENSG00000289082.1	NA	ENSG00000289082	19.001	-1.86987	0.448172	-4.17223	3.01636e-05	0.000808469
ENSG00000235501.8	NA	CNN3-DT	191.719	-0.826618	0.198447	-4.16543	3.10765e-05	0.000830015
ENSG00000247934.4	NA	ENSG00000247934	174.549	0.807537	0.193926	4.16414	3.12524e-05	0.000831795
ENSG00000258744.3	NA	ENSG00000258744	275.531	0.731865	0.175849	4.1619	3.15604e-05	0.000837065
ENSG00000232044.8	NA	SILC1	170.144	-0.863233	0.207621	-4.15774	3.21411e-05	0.000849508
ENSG00000223374.1	NA	ENSG00000223374	267.773	-0.97252	0.234292	-4.15089	3.31186e-05	0.000872314
ENSG00000253327.2	644660	RAD21-AS1	128.62	-0.995772	0.240005	-4.14897	3.33981e-05	0.000876643
ENSG00000290793.1	NA	ENSG00000290793	223.458	0.761819	0.183872	4.14319	3.42506e-05	0.00089593
ENSG00000257530.1	NA	BICD1-AS1	66.7207	-1.04679	0.252725	-4.14203	3.44238e-05	0.000897377
ENSG00000236529.2	84214	ENSG00000236529	175.891	0.796173	0.192689	4.1319	3.59774e-05	0.000934675
ENSG00000289102.1	NA	ENSG00000289102	203.589	0.712328	0.17307	4.11583	3.85789e-05	0.000998852
ENSG00000253716.8	100507316	MINCR	201.722	0.718175	0.174592	4.11344	3.89805e-05	0.00100583
ENSG00000272686.1	116435299	WASL-DT	237.088	0.771266	0.187785	4.10718	4.00523e-05	0.00102999
ENSG00000269534.5	NA	ENSG00000269534	45.3703	-1.40071	0.341311	-4.1039	4.06244e-05	0.00104034
ENSG00000260176.1	NA	ENSG00000260176	224.695	0.721171	0.175755	4.10328	4.07331e-05	0.00104034
ENSG00000289858.1	NA	ENSG00000289858	123.17	0.823926	0.200833	4.10254	4.08646e-05	0.00104034
ENSG00000255717.9	23642	SNHG1	1239.85	0.658925	0.1607	4.10035	4.12525e-05	0.00104671
ENSG00000285725.1	NA	ENSG00000285725	492.695	0.690878	0.168553	4.09887	4.15169e-05	0.00104992
ENSG00000225572.1	100506413	DOCK4-AS1	67.7386	1.12559	0.27519	4.09021	4.30992e-05	0.00108366
ENSG00000261474.1	NA	ENSG00000261474	88.1914	0.944805	0.231003	4.09001	4.31358e-05	0.00108366
ENSG00000289182.1	NA	ENSG00000289182	134.7	0.797378	0.195231	4.08428	4.42133e-05	0.00110379
ENSG00000224616.5	NA	RTCA-AS1	336.723	0.763964	0.187053	4.08421	4.4227e-05	0.00110379
ENSG00000293382.1	NA	GPR199P	162.133	0.779087	0.190905	4.08101	4.48403e-05	0.00111414
ENSG00000232079.7	284825	LINC01697	32.2158	-1.48947	0.365019	-4.08052	4.49343e-05	0.00111414
ENSG00000257809.1	NA	MYL6B-AS1	100.412	-0.973498	0.23868	-4.07867	4.52933e-05	0.00111939
ENSG00000248445.5	101927233	SEMA6A-AS1	115.693	0.974175	0.239539	4.06687	4.7648e-05	0.00117377
ENSG00000293442.1	NA	PRKY	28.0154	1.81249	0.445914	4.06465	4.81042e-05	0.00118119
ENSG00000270087.7	NA	ENSG00000270087	153.064	0.870301	0.21425	4.06208	4.8638e-05	0.00118964
ENSG00000289915.1	NA	ENSG00000289915	35.6502	1.18601	0.292013	4.06149	4.87609e-05	0.00118964
ENSG00000285833.1	NA	ENSG00000285833	103.99	-0.794925	0.195918	-4.05745	4.9612e-05	0.00120654
ENSG00000279488.1	NA	ENSG00000279488	234.738	-0.768598	0.189635	-4.05303	5.05582e-05	0.00122563
ENSG00000206195.11	503637	DUXAP8	2410.55	0.57672	0.142357	4.05122	5.09511e-05	0.00123124
ENSG00000258554.1	NA	ENSG00000258554	56.2122	-1.33159	0.328858	-4.04913	5.14073e-05	0.00123607
ENSG00000175772.11	NA	LINC01106	54.3841	1.00345	0.247848	4.04866	5.15118e-05	0.00123607
ENSG00000293035.1	NA	LINC01667	43.4112	1.37321	0.339225	4.04809	5.16382e-05	0.00123607
ENSG00000248774.1	NA	ENSG00000248774	390.129	0.742308	0.183882	4.03688	5.41673e-05	0.00129196
ENSG00000227528.6	100874195	DIAPH3-AS1	24.0603	-1.60412	0.397429	-4.03625	5.43126e-05	0.00129196
ENSG00000233251.8	100129434	ENSG00000233251	399.876	-0.745765	0.184923	-4.03284	5.51062e-05	0.00130675
ENSG00000243243.5	NA	ENSG00000243243	26.5872	1.62331	0.402638	4.03167	5.53808e-05	0.00130919
ENSG00000249258.2	NA	ENSG00000249258	48.5457	1.1201	0.277897	4.03062	5.56306e-05	0.00131102
ENSG00000284948.1	254896	ENSG00000284948	76.1582	1.1298	0.280455	4.02844	5.61473e-05	0.00131912
ENSG00000272157.2	NA	ENSG00000272157	164.327	-0.857552	0.213041	-4.02528	5.69076e-05	0.00133286
ENSG00000232677.11	100506930	LINC00665	1923.54	0.577281	0.143542	4.02168	5.77833e-05	0.00134922
ENSG00000259352.1	NA	ENSG00000259352	139.659	-0.906224	0.225486	-4.01897	5.84524e-05	0.00136067
ENSG00000251556.1	NA	ENSG00000251556	187.157	-0.861412	0.214403	-4.01772	5.8764e-05	0.00136376
ENSG00000270589.1	NA	ENSG00000270589	115.015	0.967936	0.241358	4.01038	6.06222e-05	0.0014026
ENSG00000293237.1	NA	HTR7P1	278.172	0.810628	0.202275	4.00754	6.13536e-05	0.00141522
ENSG00000291202.1	101926918	ENSG00000291202	919.882	0.56411	0.140862	4.0047	6.20962e-05	0.00142802
ENSG00000223528.7	NA	ENSG00000223528	313.143	-0.684205	0.171011	-4.00094	6.30924e-05	0.00144656
ENSG00000261668.1	NA	ENSG00000261668	72.7702	-0.936144	0.234144	-3.99815	6.38398e-05	0.0014593
ENSG00000256824.1	NA	ENSG00000256824	36.334	-1.5075	0.377137	-3.99721	6.40933e-05	0.00146071
ENSG00000261240.1	NA	ENSG00000261240	222.488	-0.799575	0.200318	-3.99152	6.56502e-05	0.00149173
ENSG00000291048.1	106479038	ENSG00000291048	76.1446	0.92501	0.231816	3.99028	6.59944e-05	0.00149509
ENSG00000272510.1	NA	ENSG00000272510	195.456	0.794422	0.199277	3.98652	6.70503e-05	0.00151362
ENSG00000228343.1	NA	ENSG00000228343	182.48	0.728662	0.182808	3.98595	6.72101e-05	0.00151362
ENSG00000205086.8	400950	LINC02898	61.7111	-1.2636	0.317087	-3.98502	6.74755e-05	0.00151511
ENSG00000291071.1	100125556	FAM86JP	117.458	0.787937	0.19812	3.97707	6.97696e-05	0.00155846
ENSG00000275202.1	NA	ENSG00000275202	129.366	0.85848	0.215866	3.97691	6.98154e-05	0.00155846
ENSG00000227751.1	114515514	RCC2-AS1	446.708	-0.799788	0.201158	-3.97593	7.0106e-05	0.00156037
ENSG00000288776.1	NA	ENSG00000288776	339.761	0.796549	0.200489	3.97304	7.09622e-05	0.00157482
ENSG00000224893.7	105378065	LINC02840	2626.71	-0.791048	0.199406	-3.96701	7.27786e-05	0.00161044
ENSG00000247774.9	100233209	PCED1B-AS1	47.9086	1.49503	0.377196	3.96352	7.38521e-05	0.00162946
ENSG00000278893.1	NA	ENSG00000278893	486.033	-0.814811	0.205614	-3.96283	7.40674e-05	0.00162948
ENSG00000223812.8	NA	PYDC2-AS1	312.149	0.783413	0.197736	3.96192	7.43499e-05	0.00163098
ENSG00000262155.2	283887	LINC02175	124.617	0.688964	0.174119	3.95686	7.59406e-05	0.00165914
ENSG00000268471.6	54553	MIR4453HG	213.424	0.769521	0.194497	3.95646	7.60693e-05	0.00165914
ENSG00000230532.1	NA	ENSG00000230532	227.686	-0.752633	0.190408	-3.95273	7.72655e-05	0.00168041
ENSG00000268729.1	NA	ENSG00000268729	64.1749	-1.1605	0.293675	-3.95165	7.7615e-05	0.00168321
ENSG00000236841.8	101929532	ENSG00000236841	608.614	0.61284	0.155149	3.95	7.81514e-05	0.00168861
ENSG00000227279.2	NA	ENSG00000227279	1192.23	-0.751506	0.190278	-3.94952	7.83077e-05	0.00168861
ENSG00000227695.6	100188954	DNMBP-AS1	370.142	0.71239	0.180441	3.94806	7.87867e-05	0.00169414
ENSG00000286596.1	NA	ENSG00000286596	312.252	-0.726061	0.183968	-3.94666	7.92481e-05	0.00169926
ENSG00000285230.3	101926888	RALY-AS1	179.685	0.67861	0.172185	3.94116	8.10887e-05	0.00173384
ENSG00000227039.8	100505746	ITGB2-AS1	75.8993	1.03826	0.263513	3.94007	8.14592e-05	0.00173688
ENSG00000262884.1	101927911	ENSG00000262884	203.535	-0.74399	0.189101	-3.93436	8.34193e-05	0.00177371
ENSG00000236467.8	101929328	KCNMA1-AS1	359.507	-0.695292	0.176971	-3.92886	8.53511e-05	0.00180744
ENSG00000253174.2	NA	ENSG00000253174	78.2241	-1.05962	0.269727	-3.92849	8.54805e-05	0.00180744
ENSG00000280238.1	NA	ENSG00000280238	128.517	0.81568	0.207747	3.92632	8.6256e-05	0.00181878
ENSG00000293402.1	NA	ENSG00000293402	1650.9	-0.636352	0.16215	-3.92446	8.69242e-05	0.00182781
ENSG00000233461.6	122526782	ENSG00000233461	177.242	0.706129	0.180496	3.91217	9.14709e-05	0.00191732
ENSG00000285517.1	NA	ENSG00000285517	245.78	0.725663	0.185515	3.91161	9.16846e-05	0.00191732
ENSG00000223534.1	106480429	HLA-DQB1-AS1	22.1842	1.59564	0.408019	3.91071	9.2025e-05	0.00191916
ENSG00000249375.8	100270680	CASC11	197.455	0.873481	0.223445	3.90915	9.26215e-05	0.00192498
ENSG00000261159.1	NA	ENSG00000261159	41.4967	1.19147	0.304863	3.90821	9.29807e-05	0.00192498
ENSG00000290082.1	NA	ENSG00000290082	68.5141	1.11228	0.284616	3.908	9.30626e-05	0.00192498
ENSG00000274536.9	115891964	MIR223HG	36.1432	1.47679	0.378042	3.90642	9.36754e-05	0.00193047
ENSG00000269609.6	100505761	C10orf95-AS1	375.091	0.596196	0.152638	3.90595	9.38554e-05	0.00193047
ENSG00000234456.10	100505881	MAGI2-AS3	3992.67	0.564585	0.144567	3.90535	9.40888e-05	0.00193047
ENSG00000170919.16	NA	TPT1-AS1	1476.54	0.556778	0.142647	3.9032	9.49285e-05	0.00194246
ENSG00000289268.1	NA	ENSG00000289268	280.219	0.709983	0.181946	3.90216	9.53399e-05	0.00194565
ENSG00000290735.1	NA	ENSG00000290735	395.546	-0.639391	0.164275	-3.8922	9.93382e-05	0.00202182
ENSG00000225329.3	723809	LHFPL3-AS2	45.7977	1.24299	0.319925	3.88525	0.000102224	0.00207501
ENSG00000245598.7	100506068	DACT3-AS1	311.805	-0.690848	0.178061	-3.87984	0.000104524	0.00211587
ENSG00000261416.1	NA	CORO1A-AS1	95.4452	0.99547	0.256616	3.87922	0.000104793	0.00211587
ENSG00000236772.1	NA	ENSG00000236772	292.253	-0.674936	0.174283	-3.87265	0.000107659	0.002168
ENSG00000260367.2	NA	ENSG00000260367	140.152	0.843379	0.218129	3.86642	0.000110445	0.00221823
ENSG00000235597.3	150568	LINC01102	68.2545	-1.11743	0.289067	-3.86564	0.000110798	0.00221913
ENSG00000180953.11	400410	ST20	247.149	0.753782	0.195026	3.86504	0.000111073	0.00221913
ENSG00000288886.2	NA	ENSG00000288886	23.9921	-1.53853	0.398899	-3.85694	0.000114817	0.00228792
ENSG00000262528.2	NA	ENSG00000262528	216.087	-0.664797	0.172465	-3.85467	0.000115884	0.00229787
ENSG00000274001.1	NA	ENSG00000274001	33.4437	1.44118	0.373885	3.8546	0.00011592	0.00229787
ENSG00000235237.1	NA	ENSG00000235237	156.645	-0.917902	0.238248	-3.85272	0.000116812	0.00230954
ENSG00000236540.7	NA	ENSG00000236540	133.896	0.738206	0.192024	3.84435	0.000120874	0.00238367
ENSG00000293176.1	NA	RPSAP52	45.7683	1.203	0.313345	3.83923	0.000123421	0.00242759
ENSG00000259952.1	NA	ENSG00000259952	762.149	-0.886514	0.231404	-3.83102	0.000127612	0.00250158
ENSG00000204049.1	NA	ENSG00000204049	161.263	-0.820912	0.214305	-3.83058	0.00012784	0.00250158
ENSG00000246763.7	503569	RGMB-AS1	59.767	0.985472	0.257479	3.82738	0.000129514	0.00252784
ENSG00000255062.2	NA	TIRAP-AS1	311.42	0.671743	0.175732	3.82255	0.000132079	0.00256918
ENSG00000279364.1	NA	ENSG00000279364	522.871	0.732377	0.191615	3.82213	0.000132307	0.00256918
ENSG00000279753.1	NA	ENSG00000279753	538.627	-0.82139	0.215124	-3.81821	0.000134424	0.00260366
ENSG00000235872.2	NA	ENSG00000235872	338.942	0.794901	0.208554	3.81148	0.000138139	0.00266881
ENSG00000229380.1	101927000	PRKAR1B-AS2	18.6693	-1.78677	0.469293	-3.80738	0.000140448	0.00270655
ENSG00000287222.1	NA	ENSG00000287222	151.919	0.793674	0.208553	3.80563	0.000141446	0.00271227
ENSG00000260160.1	NA	ENSG00000260160	39.3609	1.344	0.353163	3.80561	0.000141457	0.00271227
ENSG00000290041.1	NA	ENSG00000290041	30.2984	-1.33003	0.349704	-3.80329	0.000142785	0.00273086
ENSG00000223764.2	100130417	LINC02593	228.033	-0.734131	0.193106	-3.80169	0.000143712	0.00274169
ENSG00000288933.2	NA	ENSG00000288933	218.896	0.737886	0.194173	3.80014	0.000144614	0.00275201
ENSG00000241357.1	NA	ENSG00000241357	445.791	0.729212	0.192092	3.79615	0.000146959	0.00278965
ENSG00000228863.8	NA	ENSG00000228863	72.2852	1.08459	0.28608	3.79119	0.000149925	0.00283889
ENSG00000272056.1	NA	ENSG00000272056	315.71	-0.794321	0.209643	-3.78892	0.000151303	0.00285787
ENSG00000279348.1	NA	ENSG00000279348	504.471	-0.614031	0.162109	-3.78777	0.000152008	0.00286407
ENSG00000267749.1	NA	ENSG00000267749	8.97204	-2.34814	0.621436	-3.77856	0.000157735
ENSG00000255866.2	NA	ENSG00000255866	105.351	-1.17858	0.311967	-3.7779	0.000158156	0.00297031
ENSG00000261761.5	100508631	LINC02616	49.8987	1.02251	0.270686	3.77747	0.000158427	0.00297031
ENSG00000291032.1	NA	ENSG00000291032	132.103	0.85419	0.22617	3.77677	0.000158876	0.00297141
ENSG00000247624.6	441009	CPEB2-DT	40.0501	1.10797	0.293442	3.77579	0.000159503	0.00297583
ENSG00000223745.8	NA	CCDC18-AS1	713.602	0.541398	0.143662	3.76856	0.000164191	0.00305404
ENSG00000286990.1	NA	ENSG00000286990	46.7275	1.05913	0.281079	3.7681	0.000164498	0.00305404
ENSG00000251143.1	100128494	ENSG00000251143	3439.89	-0.590511	0.156849	-3.76484	0.000166654	0.00308655
ENSG00000280832.3	NA	GSEC	259.656	0.64287	0.170957	3.76042	0.000169631	0.00313406
ENSG00000223901.2	NA	ENSG00000223901	219.615	-0.659459	0.175827	-3.75061	0.000176408	0.00324877
ENSG00000287562.1	NA	ENSG00000287562	260.58	0.633566	0.168942	3.7502	0.000176693	0.00324877
ENSG00000254003.1	102723885	SRI-AS1	123.701	-0.884309	0.235906	-3.74857	0.000177847	0.00326209
ENSG00000273262.1	NA	ENSG00000273262	146.012	-0.754916	0.201464	-3.74716	0.000178848	0.00327257
ENSG00000242396.2	NA	ENSG00000242396	85.4625	-0.892884	0.238363	-3.7459	0.000179749	0.00328117
ENSG00000234423.2	101927554	LINC01250	39.2225	-1.2265	0.327943	-3.73999	0.000184031	0.0033513
ENSG00000293234.1	NA	ENSG00000293234	273.182	0.642426	0.171857	3.73813	0.000185392	0.00336788
ENSG00000256482.1	NA	ENSG00000256482	46.261	-1.21538	0.325183	-3.73754	0.000185826	0.00336788
ENSG00000237125.13	79804	HAND2-AS1	15890.3	0.588271	0.157439	3.7365	0.000186603	0.00337392
ENSG00000272742.1	NA	ENSG00000272742	940.949	0.685283	0.183578	3.73293	0.000189266	0.00341129
ENSG00000273300.1	NA	ENSG00000273300	49.6179	1.13517	0.304128	3.73253	0.000189566	0.00341129
ENSG00000285825.2	105369547	CCDC15-DT	44.7153	1.11754	0.299753	3.72821	0.000192844	0.00345989
ENSG00000227193.2	NA	ENSG00000227193	27.8147	-1.4473	0.388246	-3.72778	0.000193176	0.00345989
ENSG00000260281.6	NA	ITFG1-AS1	537.136	0.730192	0.195955	3.72633	0.000194292	0.00347004
ENSG00000285294.1	643650	LINC00842	52.8991	-1.22139	0.327814	-3.72586	0.000194654	0.00347004
ENSG00000228203.8	386597	GRASLND	761.41	0.648258	0.1741	3.72348	0.000196497	0.00348571
ENSG00000265458.3	NA	NARF-AS2	113.81	0.84132	0.225997	3.7227	0.000197106	0.00348571
ENSG00000233355.7	100506915	CHRM3-AS2	104.912	0.959434	0.257759	3.72221	0.000197486	0.00348571
ENSG00000259589.2	NA	ENSG00000259589	122.492	-0.77237	0.207504	-3.72219	0.000197505	0.00348571
ENSG00000258749.1	NA	ENSG00000258749	169.181	-0.774814	0.208226	-3.72103	0.000198412	0.00348571
ENSG00000236463.1	NA	LINC00427	18.4457	1.56174	0.419731	3.72081	0.000198584	0.00348571
ENSG00000267834.1	NA	ENSG00000267834	41.6933	1.1387	0.306099	3.72005	0.000199187	0.00348571
ENSG00000229666.2	NA	MAST4-AS1	20.2828	1.73254	0.465733	3.72003	0.000199196	0.00348571
ENSG00000291063.1	107984974	ENSG00000291063	2434.31	0.619327	0.166772	3.71361	0.000204323	0.0035597
ENSG00000253641.6	101929191	LINC03022	18.9533	-1.67117	0.450046	-3.71333	0.000204551	0.0035597
ENSG00000203706.9	NA	SERTAD4-AS1	80.4545	-0.961759	0.259026	-3.71299	0.000204827	0.0035597
ENSG00000272844.1	NA	ENSG00000272844	115.123	0.812384	0.218839	3.71224	0.000205434	0.0035621
ENSG00000203684.5	574432	IBA57-DT	37.9456	1.15277	0.310697	3.71027	0.000207039	0.00358178
ENSG00000285577.1	NA	ENSG00000285577	362.647	-0.770426	0.207802	-3.7075	0.000209313	0.00361291
ENSG00000224189.8	401022	HAGLR	508.544	0.625271	0.168724	3.70588	0.000210656	0.00362087
ENSG00000231249.3	100996539	ITPR1-DT	66.7277	1.02844	0.277576	3.70507	0.000211336	0.00362087
ENSG00000227217.1	NA	ENSG00000227217	12.3939	2.14927	0.580118	3.70488	0.000211487
ENSG00000245711.2	101056700	NADK2-AS1	63.8953	1.10146	0.297303	3.70485	0.000211516	0.00362087
ENSG00000272049.1	NA	ENSG00000272049	17.852	1.64179	0.443168	3.70466	0.000211677	0.00362087
ENSG00000260206.1	NA	ENSG00000260206	245.922	0.833287	0.224997	3.70355	0.000212606	0.0036286
ENSG00000224020.3	100379345	MIR181A2HG	75.6641	0.94965	0.25663	3.70046	0.000215205	0.00366474
ENSG00000272913.2	NA	LINC03052	81.4435	0.945941	0.255925	3.69616	0.000218884	0.00371403
ENSG00000228801.8	NA	PCMTD1-DT	353.033	0.667183	0.180518	3.69594	0.000219075	0.00371403
ENSG00000279059.1	NA	ENSG00000279059	546.736	0.556953	0.15072	3.69528	0.000219641	0.00371535
ENSG00000235663.1	NA	SAPCD1-AS1	31.7181	-1.37362	0.37191	-3.69342	0.000221261	0.00373446
ENSG00000233930.4	338651	KRTAP5-AS1	51.9484	-0.947052	0.256599	-3.69078	0.000223566	0.003765
ENSG00000241111.1	100652759	PRICKLE2-AS1	54.2408	-1.15007	0.311657	-3.69019	0.000224089	0.00376548
ENSG00000266445.1	NA	NARF-AS1	41.3146	1.14861	0.312158	3.67958	0.000233618	0.00391697
ENSG00000286555.1	NA	ENSG00000286555	181.169	0.752495	0.204609	3.67772	0.000235329	0.00393697
ENSG00000279095.1	NA	ENSG00000279095	185.925	0.712233	0.194022	3.67089	0.00024171	0.00402652
ENSG00000279504.1	NA	ENSG00000279504	329.734	-0.732549	0.199583	-3.6704	0.000242168	0.00402652
ENSG00000288866.1	NA	ENSG00000288866	22.3209	1.61571	0.440212	3.6703	0.000242268	0.00402652
ENSG00000237234.7	NA	ENSG00000237234	173.012	-0.728741	0.198674	-3.66802	0.000244432	0.00405363
ENSG00000226686.10	101927667	LINC01535	376.736	0.643499	0.175534	3.66596	0.000246411	0.00407329
ENSG00000275097.1	NA	ENSG00000275097	294.977	0.792694	0.216248	3.66567	0.000246688	0.00407329
ENSG00000247081.8	105369147	BAALC-AS1	229.95	-0.620009	0.169297	-3.66225	0.000250014	0.00411212
ENSG00000186019.12	100379224	ZNF225-AS1	828.545	0.528869	0.144415	3.66214	0.00025012	0.00411212
ENSG00000281649.3	100506710	EBLN3P	2807.88	0.593957	0.162448	3.6563	0.000255881	0.00419777
ENSG00000285886.1	124901671	ENSG00000285886	102.17	0.817662	0.224234	3.64647	0.00026587	0.0043412
ENSG00000242816.2	101926953	ENSG00000242816	92.165	1.13505	0.31131	3.64603	0.000266321	0.0043412
ENSG00000229807.13	7503	XIST	33582.6	0.63804	0.174996	3.64602	0.000266335	0.0043412
ENSG00000279863.1	NA	ENSG00000279863	42.8017	1.06353	0.292536	3.63556	0.000277373	0.00451146
ENSG00000269939.1	NA	PCF11-AS1	151.056	0.838098	0.230619	3.63412	0.000278929	0.00452709
ENSG00000279080.1	NA	ENSG00000279080	175.145	0.600748	0.165348	3.63323	0.0002799	0.00453319
ENSG00000285948.1	NA	ENSG00000285948	458.048	-0.689583	0.189877	-3.63174	0.000281512	0.00454961
ENSG00000291208.1	NA	ENSG00000291208	1050.92	0.523661	0.144312	3.62866	0.000284895	0.00459453
ENSG00000230530.2	NA	LIMD1-AS1	786.598	0.631532	0.174215	3.62501	0.000288956	0.00465017
ENSG00000267512.1	NA	ENSG00000267512	209.114	-0.692682	0.19112	-3.62433	0.000289707	0.00465243
ENSG00000204588.5	440894	LINC01123	41.1693	1.05174	0.290352	3.6223	0.000291991	0.00467924
ENSG00000280046.1	NA	ENSG00000280046	864.826	0.498247	0.137597	3.62106	0.000293402	0.00469197
ENSG00000260293.2	NA	ENSG00000260293	671.834	-0.59613	0.164726	-3.61892	0.000295835	0.00472095
ENSG00000289738.1	NA	ENSG00000289738	269.258	-0.735499	0.203366	-3.61664	0.000298457	0.00474531
ENSG00000279255.2	NA	ENSG00000279255	86.6597	0.855818	0.236642	3.6165	0.000298608	0.00474531
ENSG00000287336.1	NA	ENSG00000287336	31.2107	1.22405	0.338623	3.61477	0.000300613	0.00476721
ENSG00000279502.1	NA	ENSG00000279502	10.1005	-2.02633	0.560985	-3.61209	0.000303734
ENSG00000239482.6	105374042	ENSG00000239482	22.0275	-1.51118	0.418547	-3.61054	0.000305563	0.00483564
ENSG00000226053.1	729987	LINC01776	74.25	-0.962318	0.26724	-3.60095	0.000317058	0.00500479
ENSG00000145075.13	NA	ENSG00000145075	281.395	0.589989	0.163862	3.60053	0.000317566	0.00500479
ENSG00000272918.1	NA	ENSG00000272918	618.136	0.576886	0.160257	3.59975	0.000318521	0.00500947
ENSG00000290535.1	NA	ENSG00000290535	462.842	0.584352	0.162426	3.59765	0.000321111	0.00503128
ENSG00000267519.6	NA	MIR23AHG	1595.24	0.498194	0.138491	3.59731	0.000321528	0.00503128
ENSG00000287216.1	NA	ENSG00000287216	64.6098	1.02838	0.285898	3.59701	0.000321891	0.00503128
ENSG00000272752.6	101752399	STAG3L5P-PVRIG2P-PILRB	1655.79	0.537688	0.149534	3.59577	0.000323433	0.00504502
ENSG00000287839.2	NA	ENSG00000287839	40.97	1.03111	0.286897	3.59402	0.000325616	0.0050585
ENSG00000235092.7	NA	ID2-AS1	395.475	0.610671	0.169913	3.59401	0.000325626	0.0050585
ENSG00000249996.1	NA	PPIC-AS1	35.205	-1.43503	0.399374	-3.59321	0.000326631	0.00506377
ENSG00000251396.9	NA	LINC01301	58.9993	0.959407	0.267105	3.59187	0.000328309	0.00507944
ENSG00000287629.1	124906232	ENSG00000287629	203.911	0.672204	0.187178	3.59125	0.000329097	0.00508131
ENSG00000293187.1	NA	ENSG00000293187	213.444	0.599044	0.166859	3.59012	0.000330521	0.00509297
ENSG00000286159.1	NA	ENSG00000286159	60.2317	1.1018	0.307052	3.58831	0.000332828	0.00511816
ENSG00000254837.2	100287896	LIPT2-AS1	125.077	0.777684	0.216887	3.58566	0.000336228	0.00516002
ENSG00000291094.2	NA	ENSG00000291094	348.521	0.574354	0.160239	3.58435	0.000337914	0.00516399
ENSG00000233360.4	101927051	PDXP-DT	257.657	-0.679627	0.189632	-3.58393	0.000338463	0.00516399
ENSG00000290117.1	NA	ENSG00000290117	58.4286	0.925146	0.258141	3.58388	0.000338522	0.00516399
ENSG00000265750.1	NA	ENSG00000265750	426.065	0.679046	0.18959	3.58165	0.000341426	0.00519787
ENSG00000272589.1	100507331	ZSWIM8-AS1	1153.8	0.483382	0.135182	3.5758	0.000349156	0.00530495
ENSG00000270953.1	NA	ENSG00000270953	251.756	-0.730141	0.204243	-3.57487	0.000350407	0.00531335
ENSG00000278133.1	NA	ENSG00000278133	163.159	-0.713583	0.199806	-3.57138	0.000355108	0.00537393
ENSG00000285702.1	NA	ENSG00000285702	192.691	0.70327	0.19717	3.56682	0.000361339	0.00545737
ENSG00000249673.9	NA	NOP14-AS1	1409.99	0.565601	0.158638	3.56536	0.00036336	0.00547702
ENSG00000196951.13	100129858	SCOC-AS1	90.5336	0.760755	0.213696	3.55999	0.000370867	0.00557913
ENSG00000226803.9	NA	ZNF451-AS1	569.513	0.54798	0.154082	3.55643	0.000375931	0.00564416
ENSG00000270562.1	NA	FOXP1-DT	101.333	0.792577	0.222981	3.55446	0.000378761	0.00567544
ENSG00000261373.1	100128881	VPS9D1-AS1	1192.49	0.485274	0.1366	3.55251	0.000381577	0.00569979
ENSG00000282542.1	NA	ENSG00000282542	97.1447	0.774312	0.217986	3.55211	0.000382155	0.00569979
ENSG00000290047.1	NA	ENSG00000290047	53.3843	0.925122	0.260498	3.55135	0.000383256	0.00569979
ENSG00000279006.1	NA	ENSG00000279006	67.0555	-0.862142	0.24277	-3.55127	0.000383381	0.00569979
ENSG00000285796.1	NA	ENSG00000285796	660.607	0.604903	0.170459	3.54866	0.000387192	0.00574523
ENSG00000260604.3	NA	ENSG00000260604	37.3505	-1.06606	0.300949	-3.54232	0.000396624	0.00587374
ENSG00000223891.7	100505783	OSER1-DT	283.405	0.613246	0.173206	3.54056	0.000399278	0.00589599
ENSG00000177640.16	255082	CASC2	284.39	0.552948	0.156187	3.5403	0.000399676	0.00589599
ENSG00000272851.1	NA	ENSG00000272851	187.622	0.806688	0.227954	3.53883	0.000401909	0.00591748
ENSG00000293299.1	NA	ENSG00000293299	17.5572	-1.69181	0.478151	-3.53823	0.00040282	0.00591944
ENSG00000267755.1	NA	ENSG00000267755	86.5002	-0.939572	0.265715	-3.53601	0.000406213	0.00595707
ENSG00000273449.1	NA	ENSG00000273449	35.5504	1.4019	0.396518	3.53554	0.000406946	0.00595707
ENSG00000228329.3	105374791	LINC01890	24.0815	1.56294	0.442369	3.53311	0.000410702	0.00600051
ENSG00000279716.1	NA	ENSG00000279716	374.672	0.628091	0.177799	3.53259	0.000411505	0.00600071
ENSG00000232104.5	101929302	RFX3-DT	157.76	0.737334	0.208903	3.52955	0.000416272	0.00605863
ENSG00000279344.1	NA	ENSG00000279344	533.948	0.565668	0.160529	3.52377	0.00042545	0.00617759
ENSG00000269583.1	NA	ENSG00000269583	83.1079	-0.901751	0.255955	-3.52308	0.000426562	0.00617759
ENSG00000266978.1	NA	LIMASI	97.4969	-0.866281	0.245947	-3.52222	0.000427941	0.00617759
ENSG00000227518.5	NA	MIR1302-9HG	202.729	0.611373	0.173593	3.52188	0.000428506	0.00617759
ENSG00000291081.1	729375	ENSG00000291081	182.202	0.61833	0.175578	3.52168	0.000428817	0.00617759
ENSG00000234912.12	654434	SNHG20	629.171	0.488287	0.138664	3.52138	0.000429315	0.00617759
ENSG00000260874.5	NA	ENSG00000260874	104.022	-0.871586	0.247595	-3.5202	0.000431214	0.00619321
ENSG00000248927.1	NA	ENSG00000248927	60.791	-1.13119	0.321412	-3.51944	0.000432464	0.00619947
ENSG00000256150.2	283440	ITFG2-AS1	56.5272	-1.06895	0.304125	-3.51484	0.000440018	0.0062959
ENSG00000255857.8	100506649	PXN-AS1	2176.26	0.673297	0.191835	3.50977	0.000448497	0.00640518
ENSG00000232586.1	103344928	KIAA1614-AS1	142.122	-0.680718	0.193979	-3.50923	0.000449402	0.00640608
ENSG00000288917.1	NA	ENSG00000288917	194.93	-0.787334	0.224848	-3.50163	0.000462422	0.00657936
ENSG00000215417.14	407975	MIR17HG	301.704	0.643792	0.184103	3.49691	0.000470677	0.00668097
ENSG00000228172.5	NA	ENSG00000228172	1892.39	0.626705	0.179235	3.49655	0.000471319	0.00668097
ENSG00000235904.3	NA	RBMS3-AS3	104.565	0.781546	0.223689	3.4939	0.000476018	0.00673504
ENSG00000232803.1	100127888	SLCO4A1-AS1	47.9231	-1.1352	0.325705	-3.48536	0.000491484	0.00694095
ENSG00000258017.3	NA	TUBA1B-AS1	8125.65	-0.635177	0.18231	-3.48405	0.000493889	0.00696201
ENSG00000235989.4	150291	MORC2-AS1	188.299	0.684448	0.196755	3.47869	0.00050387	0.00708957
ENSG00000182912.6	NA	TSPEAR-AS2	305.192	0.496702	0.142929	3.47516	0.00051054	0.00716422
ENSG00000286248.1	NA	ENSG00000286248	123	-0.792136	0.227965	-3.47481	0.000511213	0.00716422
ENSG00000230844.3	401588	ZNF674-AS1	143.226	0.770745	0.221866	3.47393	0.000512898	0.00716422
ENSG00000234789.1	NA	ENSG00000234789	71.6803	-0.877024	0.252461	-3.47391	0.00051294	0.00716422
ENSG00000255843.1	NA	ENSG00000255843	119.169	-0.707028	0.203759	-3.46993	0.000520603	0.00725793
ENSG00000279633.1	NA	ENSG00000279633	23.4786	1.2013	0.34641	3.46786	0.000524615	0.0073005
ENSG00000281383.1	NA	ENSG00000281383	1090.67	-2.63725	0.760852	-3.46618	0.000527904	0.00733285
ENSG00000262115.1	NA	ENSG00000262115	35.7221	-1.28844	0.37182	-3.46522	0.000529801	0.0073458
ENSG00000255343.1	NA	ENSG00000255343	200.768	0.656368	0.18964	3.46112	0.000537925	0.00744489
ENSG00000279009.1	NA	ENSG00000279009	160.577	-0.778418	0.225015	-3.4594	0.000541382	0.00747913
ENSG00000269902.1	NA	ENSG00000269902	187.886	0.816993	0.236209	3.45878	0.000542633	0.00748283
ENSG00000293192.1	NA	ENSG00000293192	92.6267	0.799584	0.231325	3.45655	0.000547145	0.00753141
ENSG00000225465.10	NA	RFPL1S	363.04	0.577027	0.16703	3.45463	0.000551046	0.00757142
ENSG00000278600.1	NA	ENSG00000278600	295.407	0.700853	0.203254	3.44817	0.000564394	0.00774084
ENSG00000291003.1	400322	ENSG00000291003	2774.54	0.496481	0.14409	3.44563	0.000569726	0.00779992
ENSG00000256661.1	NA	A2ML1-AS1	115.403	0.812259	0.235844	3.44405	0.000573063	0.00783151
ENSG00000257550.2	100652999	ENSG00000257550	1137.23	0.534736	0.155287	3.44354	0.000574159	0.00783244
ENSG00000227409.1	100861513	ZMYM4-AS1	65.5695	-1.00208	0.291068	-3.44279	0.000575754	0.00783933
ENSG00000291186.1	NA	ENSG00000291186	429.309	0.582367	0.169178	3.44233	0.000576725	0.00783933
ENSG00000247363.3	100507250	NUP107-DT	74.11	-0.85113	0.247349	-3.44101	0.00057954	0.00786356
ENSG00000261346.1	NA	ENSG00000261346	29.1755	1.58081	0.459666	3.43904	0.000583782	0.00790703
ENSG00000232940.8	414765	HCG25	840.759	0.516266	0.150488	3.43061	0.000602235	0.00814248
ENSG00000272468.1	NA	ENSG00000272468	60.5511	-0.878727	0.256287	-3.42868	0.000606524	0.00818592
ENSG00000255949.1	NA	RPS6KB2-AS1	109.278	-0.790155	0.230583	-3.42677	0.000610798	0.00822901
ENSG00000277182.2	100287808	ENSG00000277182	152.356	0.61196	0.178621	3.42603	0.000612475	0.00823703
ENSG00000267048.1	NA	ENSG00000267048	230.857	-0.60769	0.17798	-3.41437	0.000639295	0.00858256
ENSG00000267080.8	339201	ASB16-AS1	475.104	0.509685	0.149358	3.41251	0.000643665	0.00862602
ENSG00000288597.1	NA	ENSG00000288597	109.762	0.725336	0.212725	3.40973	0.000650262	0.00869911
ENSG00000244953.1	NA	ENSG00000244953	195.435	-0.750256	0.220071	-3.40915	0.000651654	0.00870243
ENSG00000216895.9	100506302	RBM33-DT	158.127	0.599533	0.176116	3.40419	0.000663594	0.00884085
ENSG00000232811.1	NA	ENSG00000232811	513.748	0.63802	0.187439	3.40389	0.000664341	0.00884085
ENSG00000267379.1	NA	ENSG00000267379	108.861	0.836345	0.245799	3.40255	0.000667596	0.00886865
ENSG00000245694.12	643911	CRNDE	859.479	0.474412	0.139811	3.39322	0.00069075	0.00916026
ENSG00000285889.1	NA	ENSG00000285889	66.0727	-0.991045	0.292208	-3.39157	0.000694936	0.00919975
ENSG00000280300.1	NA	ENSG00000280300	55.203	0.898629	0.265024	3.39074	0.000697035	0.00921151
ENSG00000285804.2	NA	ENSG00000285804	203.113	0.608414	0.1795	3.38949	0.000700234	0.00923775
ENSG00000288253.1	NA	ENSG00000288253	60.2635	0.826228	0.244055	3.38542	0.000710695	0.00935954
ENSG00000231185.9	101926941	SPRY4-AS1	124.647	0.634738	0.187597	3.38352	0.000715637	0.00940159
ENSG00000275294.4	NA	LINC02340	22.5226	1.26287	0.373273	3.38324	0.000716359	0.00940159
ENSG00000278177.1	NA	ENSG00000278177	235.986	-0.667008	0.197252	-3.38151	0.000720886	0.00944473
ENSG00000279069.2	NA	ENSG00000279069	628.199	-0.513808	0.1522	-3.37587	0.000735835	0.00961199
ENSG00000289295.1	NA	ENSG00000289295	334.784	0.559032	0.165603	3.37574	0.000736179	0.00961199
ENSG00000206337.12	10866	HCP5	112.764	0.932595	0.276735	3.36999	0.000751711	0.00979798
ENSG00000261019.1	NA	ENSG00000261019	78.2808	0.824725	0.245296	3.36216	0.000773356	0.0100629
ENSG00000290762.1	NA	ENSG00000290762	349.03	0.67233	0.20015	3.35913	0.000781893	0.0101566
ENSG00000287214.1	NA	ENSG00000287214	17.9655	-1.50494	0.448187	-3.35784	0.000785548	0.0101867
ENSG00000260934.1	NA	ENSG00000260934	462.696	0.736539	0.219382	3.35734	0.000786958	0.0101876
ENSG00000230565.1	414208	ZNF32-AS2	157.926	0.668564	0.199205	3.35616	0.000790337	0.010214
ENSG00000234484.1	NA	ENSG00000234484	33.6416	1.19842	0.357293	3.35417	0.00079603	0.0102701
ENSG00000260088.1	101929224	DDX59-AS1	25.8646	1.181	0.352149	3.35368	0.000797457	0.0102711
ENSG00000240571.1	NA	ENSG00000240571	437.988	0.64787	0.193468	3.34872	0.000811852	0.0104389
ENSG00000224397.9	100506115	PELATON	71.4266	1.20396	0.359766	3.34651	0.000818362	0.0105048
ENSG00000286670.1	NA	ENSG00000286670	239.798	0.717381	0.214872	3.33865	0.000841863	0.0107883
ENSG00000275197.1	NA	ENSG00000275197	77.0016	-1.01193	0.303171	-3.33781	0.000844401	0.0108027
ENSG00000224596.9	283050	ZMIZ1-AS1	89.0411	0.717356	0.215066	3.33551	0.000851416	0.0108632
ENSG00000255458.9	105374419	SMIM14-DT	79.8123	0.79223	0.237557	3.3349	0.000853286	0.0108632
ENSG00000250917.1	NA	ENSG00000250917	144.366	-0.819713	0.245801	-3.33486	0.000853417	0.0108632
ENSG00000280279.1	NA	LINC02887	112.562	0.686211	0.2058	3.33435	0.000854989	0.0108651
ENSG00000245573.9	497258	BDNF-AS	272.785	0.54306	0.162922	3.33324	0.000858397	0.0108888
ENSG00000204584.1	NA	ENSG00000204584	48.5968	-1.13206	0.33967	-3.33282	0.000859714	0.0108888
ENSG00000255893.1	NA	ENSG00000255893	41.656	1.04238	0.313095	3.32928	0.000870707	0.0110097
ENSG00000238280.2	NA	ENSG00000238280	74.4909	-0.871988	0.262093	-3.32701	0.00087782	0.0110812
ENSG00000281912.1	400752	LINC01144	45.5275	0.977063	0.293778	3.32586	0.000881471	0.0111089
ENSG00000289537.2	NA	ENSG00000289537	271.045	0.622227	0.187127	3.32515	0.000883695	0.0111185
ENSG00000275880.1	NA	NAXD-AS1	84.625	0.702225	0.211448	3.32103	0.000896864	0.0112656
ENSG00000268575.1	NA	ENSG00000268575	1249.76	0.470808	0.141827	3.31959	0.000901509	0.0113053
ENSG00000285996.1	NA	ENSG00000285996	91.893	0.788429	0.23772	3.31663	0.000911109	0.0114063
ENSG00000258727.1	102724814	AP1G2-AS1	1531.07	0.467207	0.140887	3.31618	0.000912562	0.0114063
ENSG00000268149.1	NA	ENSG00000268149	191.785	0.671024	0.20239	3.3155	0.000914796	0.0114155
ENSG00000262202.4	NA	ENSG00000262202	314.298	-0.834191	0.251658	-3.31479	0.000917136	0.0114259
ENSG00000257137.7	NA	LINC02874	10.2553	-2.05938	0.621309	-3.31458	0.000917823
ENSG00000232098.3	NA	ZNF584-DT	604.856	0.604097	0.182299	3.31377	0.000920482	0.0114489
ENSG00000227543.5	NA	SPAG5-AS1	585.487	-0.58667	0.177094	-3.31276	0.000923811	0.0114715
ENSG00000280800.1	NA	ENSG00000280800	2210.68	-2.75543	0.832835	-3.30849	0.000937994	0.0116287
ENSG00000281181.1	NA	ENSG00000281181	2217.7	-2.74326	0.829373	-3.30763	0.00094089	0.0116385
ENSG00000255650.6	84983	FAM222A-AS1	762.265	0.535996	0.162062	3.30735	0.000941847	0.0116385
ENSG00000280614.1	NA	ENSG00000280614	2213.45	-2.75017	0.831687	-3.30673	0.00094391	0.0116451
ENSG00000271976.1	NA	ENSG00000271976	370.813	0.563108	0.170632	3.30014	0.000966363	0.0119028
ENSG00000230737.1	NA	ENSG00000230737	31.8675	1.37932	0.418233	3.29798	0.000973831	0.0119434
ENSG00000234377.8	100874222	OBI1-AS1	221.97	0.716362	0.217219	3.29788	0.000974186	0.0119434
ENSG00000289216.1	NA	ENSG00000289216	21.3658	1.4579	0.442078	3.29783	0.00097436	0.0119434
ENSG00000280107.1	NA	ENSG00000280107	72.7598	0.774663	0.235278	3.29254	0.00099286	0.0121372
ENSG00000267765.1	NA	ENSG00000267765	209.24	-0.687988	0.208963	-3.2924	0.000993361	0.0121372
ENSG00000254427.3	101928812	LINC02696	92.7835	0.682984	0.207572	3.29035	0.00100062	0.0122063
ENSG00000229750.1	NA	ENSG00000229750	42.5382	-1.01898	0.309737	-3.28984	0.00100245	0.0122091
ENSG00000226604.2	NA	PAPPA-AS2	36.8388	-1.13826	0.346204	-3.28782	0.00100966	0.0122772
ENSG00000274828.2	NA	ENSG00000274828	138.417	0.645406	0.196374	3.28661	0.001014	0.0123104
ENSG00000280385.1	NA	ENSG00000280385	1131.71	-0.507525	0.154467	-3.28565	0.00101748	0.0123329
ENSG00000214955.5	NA	ENSG00000214955	8.18936	-2.12793	0.648035	-3.28367	0.00102464
ENSG00000167920.12	147184	KRT10-AS1	142.79	0.758911	0.231159	3.28307	0.00102685	0.0124079
ENSG00000221953.5	388759	LINC02897	91.6006	0.695377	0.211809	3.28304	0.00102693	0.0124079
ENSG00000225975.8	101927621	ZNF567-DT	256.979	0.51425	0.156808	3.27949	0.00103994	0.0125452
ENSG00000243819.4	106479524	RN7SL832P	71.2659	0.863153	0.263249	3.27885	0.00104232	0.0125538
ENSG00000262313.1	NA	ENSG00000262313	26.0867	-1.24858	0.380849	-3.27841	0.00104395	0.0125538
ENSG00000215769.8	109286553	ARHGAP27P1-BPTFP1-KPNA2P3	808.799	0.505485	0.154336	3.27523	0.00105575	0.0126756
ENSG00000290993.1	132241	ENSG00000290993	589.113	0.615024	0.187844	3.27412	0.00105992	0.012694
ENSG00000230749.5	100873998	MEIS1-AS2	569.834	0.595005	0.18174	3.27393	0.00106062	0.012694
ENSG00000272004.1	NA	ENSG00000272004	238.467	-0.696361	0.212772	-3.2728	0.00106489	0.0127252
ENSG00000248049.8	550112	UBA6-DT	637.036	0.508902	0.155535	3.27193	0.00106815	0.012739
ENSG00000279713.1	NA	ENSG00000279713	886.568	-0.618014	0.188903	-3.2716	0.00106939	0.012739
ENSG00000285628.1	NA	ENSG00000285628	642.068	0.449301	0.137376	3.27059	0.00107322	0.0127646
ENSG00000235166.8	NA	LINC01440	18.0979	-1.7601	0.538251	-3.27003	0.00107537	0.0127702
ENSG00000272933.1	NA	TRIM8-DT	137.582	-0.810468	0.248146	-3.26609	0.00109044	0.0129291
ENSG00000279541.1	NA	ENSG00000279541	968.502	0.581836	0.178213	3.26484	0.00109528	0.0129662
ENSG00000277476.1	NA	ENSG00000277476	273.043	-0.534427	0.163755	-3.26358	0.00110013	0.0129873
ENSG00000254876.5	100499484	SUGT1P4-STRA6LP	121.569	0.751287	0.230209	3.26349	0.00110047	0.0129873
ENSG00000269961.1	NA	ERBIN-DT	20.0115	1.49166	0.457325	3.26171	0.00110742	0.013049
ENSG00000246334.3	NA	PRR7-AS1	301.791	0.61191	0.187672	3.26053	0.00111206	0.0130835
ENSG00000287315.1	101927401	ENSG00000287315	208.233	-0.556328	0.170855	-3.25615	0.00112935	0.0132663
ENSG00000261332.1	NA	ITGAL-AS1	31.4839	1.48999	0.457797	3.25469	0.00113515	0.013314
ENSG00000290376.1	283755	HERC2P3	2085.13	0.423325	0.130139	3.25286	0.00114252	0.0133797
ENSG00000232729.8	101926943	GTF2I-AS1	1581.02	-0.494783	0.152131	-3.25234	0.00114458	0.0133833
ENSG00000227227.1	NA	ENSG00000227227	174.465	-0.656623	0.202126	-3.24858	0.00115981	0.0135406
ENSG00000229335.2	NA	DANT1	63.2726	-1.15977	0.357461	-3.24447	0.00117671	0.0137169
ENSG00000278917.1	NA	ENSG00000278917	75.8356	0.73063	0.225385	3.2417	0.00118818	0.0138294
ENSG00000285667.1	NA	ENSG00000285667	56.0124	0.853662	0.263438	3.24046	0.00119335	0.0138684
ENSG00000244332.1	NA	ENSG00000244332	65.6219	-0.870895	0.268871	-3.23908	0.00119916	0.0139018
ENSG00000225963.8	NA	ENSG00000225963	87.0539	0.704976	0.217672	3.23871	0.00120072	0.0139018
ENSG00000225206.12	400765	MIR137HG	833.726	0.597429	0.184478	3.23848	0.00120171	0.0139018
ENSG00000225951.1	107080620	ODF2-AS1	163.188	-0.685126	0.211905	-3.23317	0.00122425	0.0140952
ENSG00000229867.2	100874111	STEAP3-AS1	108.285	-0.753981	0.233203	-3.23315	0.00122434	0.0140952
ENSG00000287335.2	NA	ENSG00000287335	54.346	-1.00751	0.311639	-3.23294	0.00122523	0.0140952
ENSG00000222042.2	NA	ENSG00000222042	17.7216	-1.61647	0.500021	-3.2328	0.00122583	0.0140952
ENSG00000260280.5	100526831	SLX1B-SULT1A4	1254.3	0.463198	0.143371	3.23076	0.00123463	0.0141749
ENSG00000272729.1	NA	ENSG00000272729	47.7882	-1.11113	0.344203	-3.22813	0.00124602	0.0142841
ENSG00000272540.1	NA	ENSG00000272540	5679.35	-0.61635	0.191336	-3.2213	0.00127608	0.0146069
ENSG00000259081.1	NA	ENSG00000259081	53.0654	-0.887243	0.275894	-3.21589	0.00130043	0.0148451
ENSG00000182873.5	100506504	PRKCZ-AS1	185.025	0.62502	0.194369	3.21564	0.00130155	0.0148451
ENSG00000238184.1	101927682	CD81-AS1	534.557	-0.664229	0.206589	-3.21522	0.00130346	0.0148451
ENSG00000289194.1	NA	ENSG00000289194	124.831	-0.734906	0.228591	-3.21494	0.0013047	0.0148451
ENSG00000248508.10	100131089	SRP14-DT	366.223	0.500241	0.155822	3.21033	0.0013258	0.0150354
ENSG00000231050.3	105378949	GNB1-DT	83.7135	0.68956	0.214815	3.21001	0.00132729	0.0150354
ENSG00000293050.1	NA	ENSG00000293050	211.645	-0.762081	0.237416	-3.20989	0.00132785	0.0150354
ENSG00000285979.1	NA	ENSG00000285979	252.32	0.645472	0.201108	3.20957	0.00132933	0.0150354
ENSG00000260741.1	NA	ENSG00000260741	2.26676	-5.28292	1.64599	-3.20957	0.00132935
ENSG00000231304.2	100874028	SGO1-AS1	80.8503	-0.911334	0.284111	-3.20767	0.00133817	0.015113
ENSG00000267121.7	339192	FMNL1-DT	78.5935	0.824369	0.25707	3.20679	0.00134224	0.0151365
ENSG00000228741.2	221178	SPATA13	24.6916	-1.27	0.39611	-3.20617	0.00134513	0.0151467
ENSG00000234961.1	NA	ENSG00000234961	10250.9	-0.94645	0.295304	-3.205	0.00135062	0.0151799
ENSG00000271978.2	NA	ENSG00000271978	92.0282	0.716978	0.223772	3.20405	0.00135507	0.0151799
ENSG00000266456.1	NA	ENSG00000266456	39.5249	-0.895993	0.279653	-3.20394	0.00135561	0.0151799
ENSG00000253955.2	285593	LINC02995	31.6452	-1.02204	0.319004	-3.20384	0.00135606	0.0151799
ENSG00000259211.1	NA	ENSG00000259211	183.51	-0.631148	0.197091	-3.20231	0.00136328	0.0152319
ENSG00000291217.1	731275	LINC01347	255.312	0.481703	0.150438	3.20201	0.00136471	0.0152319
ENSG00000272631.1	NA	ENSG00000272631	294.327	0.560044	0.174933	3.20148	0.00136725	0.0152362
ENSG00000293109.1	NA	ANKRD36BP1	1558.76	0.577466	0.180397	3.20109	0.0013691	0.0152362
ENSG00000250448.1	NA	MARCHF11-DT	47.2049	0.968228	0.302739	3.19823	0.00138276	0.0153658
ENSG00000260793.4	101926967	ATXN7L3-AS1	131.489	0.683859	0.213999	3.19562	0.00139532	0.0154828
ENSG00000230435.1	NA	ENSG00000230435	118.238	-0.703546	0.220234	-3.19454	0.00140055	0.0155182
ENSG00000291074.1	339184	CCDC144NL	194.079	-0.779871	0.244226	-3.19324	0.00140687	0.0155656
ENSG00000268516.4	NA	ZNF8-DT	232.552	0.549147	0.172025	3.19226	0.00141164	0.0155728
ENSG00000228677.1	100874006	TTC3-AS1	136.328	-0.784713	0.245848	-3.19187	0.00141356	0.0155728
ENSG00000227252.2	105373951	COPS8-DT	101.953	-0.616534	0.193159	-3.19185	0.00141366	0.0155728
ENSG00000185904.12	84856	LINC00839	1260.81	0.466653	0.146238	3.19104	0.0014176	0.0155936
ENSG00000271643.2	105377023	PDCD6IP-DT	188.068	0.561049	0.175892	3.18973	0.00142405	0.0156419
ENSG00000223646.2	101928012	LINC03076	141.984	-0.649509	0.203728	-3.18811	0.00143205	0.0156877
ENSG00000267322.4	677769	SNHG22	150.624	-0.690419	0.216564	-3.18805	0.00143234	0.0156877
ENSG00000225670.4	NA	CADM3-AS1	265.43	0.540321	0.169622	3.18544	0.00144536	0.0158076
ENSG00000267493.4	148046	CIRBP-AS1	148.318	0.556448	0.174749	3.18427	0.00145121	0.0158488
ENSG00000236519.2	NA	LINC01424	95.7634	0.668	0.209942	3.18183	0.00146349	0.0159135
ENSG00000261596.2	NA	ENSG00000261596	32.1731	1.09807	0.345117	3.18173	0.00146397	0.0159135
ENSG00000260645.2	NA	ENSG00000260645	44.3977	0.904756	0.284361	3.18171	0.00146408	0.0159135
ENSG00000271151.1	NA	ENSG00000271151	70.3732	0.832367	0.261633	3.18143	0.0014655	0.0159135
ENSG00000267260.4	728485	ENSG00000267260	30.6656	1.17183	0.36859	3.17923	0.00147668	0.0160121
ENSG00000244041.7	401232	LINC01011	88.5246	0.673903	0.212069	3.17776	0.00148418	0.0160706
ENSG00000289283.1	NA	ENSG00000289283	80.0393	0.93133	0.293216	3.17626	0.00149186	0.0161307
ENSG00000250056.8	255167	LINC01018	151.896	-0.664319	0.209221	-3.17521	0.00149729	0.0161655
ENSG00000291136.1	493754	ENSG00000291136	1784.86	0.488743	0.153944	3.17481	0.00149933	0.0161655
ENSG00000243224.2	101929054	TWF2-DT	69.0351	0.779731	0.245926	3.17058	0.00152132	0.0163795
ENSG00000230333.6	NA	ENSG00000230333	201.675	-0.566931	0.17892	-3.16863	0.00153158	0.0164666
ENSG00000290920.1	150244	ENSG00000290920	347.003	-0.541325	0.170869	-3.16806	0.00153459	0.0164757
ENSG00000280214.1	NA	ENSG00000280214	75.9699	0.866246	0.27355	3.16668	0.0015419	0.0165305
ENSG00000265401.1	NA	ENSG00000265401	5008.53	-0.713175	0.225241	-3.16628	0.00154403	0.0165305
ENSG00000236714.3	101926975	LINC01844	31.3429	1.06796	0.337597	3.16342	0.00155925	0.01667
ENSG00000284707.2	NA	ENSG00000284707	1351.22	0.57442	0.181726	3.16092	0.0015727	0.0167702
ENSG00000256249.1	NA	ENSG00000256249	33.7566	1.35209	0.427759	3.16086	0.00157303	0.0167702
ENSG00000286430.1	NA	ENSG00000286430	80.8435	-0.852524	0.269972	-3.15782	0.00158953	0.0169118
ENSG00000288849.1	NA	ENSG00000288849	1401.46	0.559756	0.177273	3.1576	0.00159076	0.0169118
ENSG00000272476.1	NA	ENSG00000272476	306.969	0.623771	0.197612	3.15654	0.00159655	0.0169497
ENSG00000250486.5	152756	FAM218A	11.816	1.66991	0.530171	3.14976	0.00163403
ENSG00000248636.7	105370027	ENSG00000248636	46.4771	-1.04338	0.331483	-3.14761	0.0016461	0.0174514
ENSG00000280180.1	NA	ENSG00000280180	475.518	0.494063	0.157073	3.14543	0.00165843	0.0175576
ENSG00000254049.2	100874286	NRG1-IT3	5.92038	-2.58937	0.823279	-3.14519	0.00165977
ENSG00000272990.1	NA	ENSG00000272990	132.232	-0.684801	0.217871	-3.14314	0.00167144	0.0176672
ENSG00000234752.1	105755953	LINC02676	2.23736	-4.87132	1.54989	-3.14302	0.00167217
ENSG00000291137.1	2630	GBAP1	948.654	0.436361	0.13886	3.14245	0.0016754	0.0176672
ENSG00000272293.1	NA	ENSG00000272293	282.995	0.556735	0.177169	3.14239	0.00167574	0.0176672
ENSG00000274444.1	NA	ENSG00000274444	107.56	0.842947	0.268363	3.14107	0.00168334	0.0177228
ENSG00000261757.1	NA	ENSG00000261757	20.3389	1.37732	0.438684	3.13967	0.00169138	0.0177828
ENSG00000229893.2	NA	TAX1BP1-AS1	276.808	0.620741	0.19775	3.13902	0.00169516	0.0177857
ENSG00000223855.4	441307	PDGFA-DT	56.1301	0.812725	0.258939	3.13867	0.00169715	0.0177857
ENSG00000233828.5	NA	MIR4280HG	33.1386	-1.16278	0.370498	-3.13841	0.00169866	0.0177857
ENSG00000271086.7	100996569	NAMA	71.2108	0.746903	0.238302	3.13427	0.00172285	0.0180069
ENSG00000256448.5	NA	ENSG00000256448	145.287	-0.770337	0.245802	-3.13398	0.00172452	0.0180069
ENSG00000176840.14	284424	MIR7-3HG	49.2801	0.916148	0.292433	3.13285	0.00173117	0.0180516
ENSG00000277223.1	NA	ENSG00000277223	42.9717	1.64016	0.523695	3.1319	0.0017368	0.0180855
ENSG00000257715.1	NA	ENSG00000257715	203.534	-0.79935	0.25531	-3.1309	0.00174272	0.0181224
ENSG00000272991.1	NA	ENSG00000272991	145.926	0.568395	0.181594	3.13002	0.00174792	0.0181516
ENSG00000289974.1	NA	ENSG00000289974	2.92413	-5.08566	1.6255	-3.12868	0.00175595
ENSG00000271787.1	NA	ENSG00000271787	94.8619	0.75714	0.242144	3.12682	0.00176708	0.0183256
ENSG00000204850.4	NA	ENSG00000204850	50.3346	-0.940417	0.300843	-3.12594	0.00177237	0.0183555
ENSG00000291203.1	NA	ENSG00000291203	584.781	0.566329	0.181238	3.12477	0.00177942	0.0184035
ENSG00000234052.2	105372763	LINC01673	10.1174	-2.13268	0.682591	-3.12439	0.00178177
ENSG00000290581.1	NA	ENSG00000290581	42.8193	-0.935226	0.299387	-3.1238	0.00178531	0.0184393
ENSG00000267801.1	NA	ENSG00000267801	47.5069	-0.880389	0.282064	-3.12124	0.0018009	0.0185751
ENSG00000261170.2	107984827	ENSG00000261170	68.9768	-0.84094	0.269491	-3.12047	0.00180563	0.0185988
ENSG00000263072.10	NA	ZNF213-AS1	869.445	0.493938	0.158333	3.11962	0.00181082	0.0186269
ENSG00000228010.6	NA	ENSG00000228010	105.631	0.617667	0.198192	3.1165	0.00183009	0.0187998
ENSG00000237950.3	NA	LINC02918	46.4452	0.884845	0.283983	3.11584	0.00183421	0.0188167
ENSG00000257551.1	100873924	HLX-AS1	149.334	0.703405	0.225787	3.11535	0.00183729	0.018823
ENSG00000290862.1	344887	NMRAL2P	16.3593	1.61411	0.518691	3.11189	0.00185896	0.0190194
ENSG00000285732.1	NA	ENSG00000285732	39.9125	1.08249	0.347914	3.11138	0.00186213	0.0190262
ENSG00000293353.1	NA	ENSG00000293353	177.349	0.71879	0.231073	3.11066	0.0018667	0.0190474
ENSG00000235070.3	NA	ENSG00000235070	6.06316	-3.3172	1.06649	-3.11038	0.00186849
ENSG00000279386.1	NA	ENSG00000279386	33.6047	1.05562	0.339423	3.11003	0.00187069	0.0190625
ENSG00000290738.1	100130015	URAHP	216.356	-0.593327	0.190814	-3.10944	0.0018744	0.0190748
ENSG00000244055.2	NA	ENSG00000244055	708.932	0.451737	0.14531	3.10879	0.00187857	0.019091
ENSG00000224843.8	100133205	LINC00240	54.5385	0.777617	0.250166	3.1084	0.00188101	0.019091
ENSG00000259409.1	NA	BMF-AS1	48.8644	-0.893935	0.287717	-3.107	0.00188998	0.0191565
ENSG00000278431.1	NA	ENSG00000278431	38.2704	0.951451	0.306392	3.10534	0.00190061	0.0192386
ENSG00000279110.1	NA	ENSG00000279110	150.477	-0.670313	0.215984	-3.10352	0.00191231	0.0193194
ENSG00000231104.8	NA	ENSG00000231104	265.613	0.543181	0.175049	3.10302	0.00191559	0.0193194
ENSG00000248138.5	NA	ENSG00000248138	34.6468	-1.02109	0.329075	-3.10292	0.0019162	0.0193194
ENSG00000286846.1	NA	ENSG00000286846	36.7725	-1.04003	0.335416	-3.10071	0.00193057	0.0194385
ENSG00000248858.7	441369	FLJ46284	64.3346	0.781302	0.252179	3.0982	0.00194697	0.0195778
ENSG00000279694.1	NA	ENSG00000279694	95.9124	-0.737716	0.23821	-3.09691	0.00195547	0.0196372
ENSG00000293172.1	NA	ENSG00000293172	23.2876	-1.23951	0.400338	-3.09616	0.00196045	0.0196613
ENSG00000260565.9	NA	ERVK13-1	2090.48	0.523586	0.16914	3.09558	0.00196429	0.0196739
ENSG00000279168.3	NA	ENSG00000279168	90.4162	-0.626612	0.202507	-3.09427	0.00197295	0.0197347
ENSG00000290924.1	NA	ENSG00000290924	143.699	-0.58436	0.18897	-3.09235	0.00198579	0.0198371
ENSG00000258057.6	100286844	BCDIN3D-AS1	297.5	0.534725	0.172956	3.09168	0.00199024	0.0198555
ENSG00000280195.2	NA	ENSG00000280195	1510.86	-0.646949	0.209338	-3.09045	0.00199855	0.0199122
ENSG00000250267.2	NA	ENSG00000250267	17.8488	1.4184	0.459122	3.08938	0.00200578	0.0199581
ENSG00000157306.14	NA	ZFHX2-AS1	999.467	0.420823	0.13634	3.08658	0.0020247	0.0201201
ENSG00000293195.1	NA	ENSG00000293195	10.8311	-1.75907	0.570324	-3.08432	0.00204015
ENSG00000229956.11	NA	ZRANB2-DT	134.189	0.585587	0.189897	3.0837	0.00204443	0.0202897
ENSG00000231216.1	100093698	GS1-600G8.3	8.1527	-2.31217	0.750635	-3.08028	0.00206807
ENSG00000271993.1	NA	ENSG00000271993	19.48	1.28767	0.418213	3.07898	0.00207712	0.0205873
ENSG00000273192.1	NA	ENSG00000273192	450.636	0.544162	0.176859	3.07682	0.00209223	0.0206854
ENSG00000260751.2	NA	ENSG00000260751	67.9138	0.772767	0.25116	3.07679	0.00209246	0.0206854
ENSG00000224577.4	102724224	LINC01117	91.5148	0.693994	0.225653	3.0755	0.00210151	0.020748
ENSG00000263873.1	NA	THY1-AS1	1185.95	-0.592767	0.192886	-3.07314	0.00211818	0.0208854
ENSG00000289315.2	NA	ENSG00000289315	10.4436	2.10459	0.684902	3.07283	0.0021204
ENSG00000259826.1	112267983	CDK13-DT	71.8821	0.843511	0.274545	3.0724	0.00212345	0.0209104
ENSG00000116652.6	NA	DLEU2L	74.7989	-0.719185	0.234192	-3.07091	0.00213405	0.0209876
ENSG00000270075.1	NA	ENSG00000270075	185.168	0.805465	0.262781	3.06516	0.00217557	0.0213683
ENSG00000287787.1	NA	ENSG00000287787	21.4479	-1.18563	0.387037	-3.06336	0.00218869	0.0214685
ENSG00000273784.5	NA	ENSG00000273784	348.078	-0.600345	0.196	-3.06299	0.00219141	0.0214685
ENSG00000272402.1	NA	ENSG00000272402	46.7104	0.917223	0.299618	3.0613	0.00220375	0.0215425
ENSG00000260482.3	NA	ENSG00000260482	1401.46	0.539242	0.176155	3.06119	0.00220462	0.0215425
ENSG00000230615.8	107984948	ENSG00000230615	115.155	0.680031	0.222389	3.05784	0.00222936	0.0217562
ENSG00000254721.1	NA	ENSG00000254721	276.949	0.610732	0.199836	3.05617	0.00224186	0.0218502
ENSG00000272523.2	NA	LINC01023	50.189	0.795599	0.260422	3.05504	0.00225031	0.0219046
ENSG00000289691.1	NA	ENSG00000289691	89.302	0.678659	0.222381	3.05179	0.00227481	0.0221148
ENSG00000275709.1	NA	ENSG00000275709	15.4585	1.40165	0.459482	3.05051	0.00228455	0.0221811
ENSG00000286051.1	NA	MAGEA6-DT	84.6128	0.7223	0.236862	3.04945	0.00229262	0.0222309
ENSG00000286318.1	NA	ENSG00000286318	19.0707	-1.50374	0.493181	-3.04907	0.00229551	0.0222309
ENSG00000236526.1	NA	BTBD3-AS1	287.606	0.519563	0.170636	3.04486	0.00232785	0.0225015
ENSG00000285165.1	NA	ENSG00000285165	17.3996	1.43743	0.472115	3.04467	0.00232938	0.0225015
ENSG00000233862.8	NA	ENSG00000233862	58.8576	0.748968	0.246122	3.04308	0.00234171	0.022592
ENSG00000264107.1	NA	MIR4733HG	110.267	-0.713936	0.234674	-3.04225	0.00234818	0.0226257
ENSG00000241073.1	NA	ENSG00000241073	97.3149	0.714051	0.23501	3.03838	0.00237853	0.0228892
ENSG00000234817.2	100507506	ECI2-DT	25.0795	1.08478	0.357124	3.03754	0.00238518	0.0228962
ENSG00000236377.2	102724715	MYO1D-DT	52.5016	-0.835753	0.275143	-3.03753	0.00238527	0.0228962
ENSG00000228933.8	NA	ENSG00000228933	114.919	0.675049	0.22229	3.0368	0.00239105	0.0229219
ENSG00000255026.1	NA	ENSG00000255026	52.2659	0.898917	0.296051	3.03636	0.00239452	0.0229219
ENSG00000235464.1	NA	ENSG00000235464	2.62717	-4.84258	1.59498	-3.03613	0.00239636
ENSG00000285600.2	NA	ENSG00000285600	248.672	-0.625616	0.206062	-3.03605	0.00239698	0.0229219
ENSG00000272906.1	NA	ENSG00000272906	65.3254	-0.782777	0.258171	-3.032	0.00242936	0.0231826
ENSG00000292982.1	NA	WASH5P	665.88	0.473836	0.156284	3.03188	0.00243034	0.0231826
ENSG00000286347.1	NA	ENSG00000286347	59.1735	0.969103	0.319861	3.02977	0.00244743	0.0233165
ENSG00000236204.7	400945	LINC01376	104.564	0.59062	0.195003	3.02877	0.00245552	0.0233643
ENSG00000267100.2	147727	ILF3-DT	183.943	0.528048	0.174555	3.02511	0.00248541	0.0236024
ENSG00000267244.5	100288123	ENSG00000267244	270.308	0.535312	0.176966	3.02495	0.00248674	0.0236024
ENSG00000240143.1	NA	ENSG00000240143	21.7686	1.47969	0.489267	3.02429	0.00249216	0.0236243
ENSG00000277959.1	NA	ENSG00000277959	38.0805	0.979591	0.324208	3.02149	0.00251531	0.0238141
ENSG00000239911.4	NA	PRKAG2-AS1	50.6635	-0.958285	0.317437	-3.01882	0.00253761	0.0239954
ENSG00000289618.2	NA	ENSG00000289618	9.51018	2.13456	0.708131	3.01435	0.00257531
ENSG00000220925.2	NA	IGBP1-AS2	98.0231	-0.8332	0.276439	-3.01405	0.00257786	0.0243457
ENSG00000260641.2	NA	TSPAN5-DT	105.125	0.63786	0.21171	3.0129	0.00258762	0.0244076
ENSG00000245149.6	101927612	RNF139-DT	175.727	0.545105	0.181076	3.01036	0.00260934	0.0245821
ENSG00000240040.6	NA	ENSG00000240040	12.2349	1.8779	0.624161	3.00868	0.00262381
ENSG00000290770.1	84278	MFSD14CP	1981.24	0.443692	0.147544	3.00718	0.00263683	0.0248103
ENSG00000255571.10	254559	MIR9-3HG	202.134	-0.577134	0.191999	-3.00592	0.00264781	0.0248828
ENSG00000197536.11	NA	IRF1-AS1	347.364	0.494368	0.164497	3.00534	0.00265286	0.0248996
ENSG00000285867.1	NA	ENSG00000285867	82.2928	0.703381	0.234417	3.00055	0.00269492	0.0252442
ENSG00000261087.1	115830329	ZNNT1	137.227	0.672123	0.224011	3.00041	0.00269621	0.0252442
ENSG00000244300.3	NA	GATA2-AS1	188.953	-0.539289	0.179935	-2.99713	0.00272537	0.0254859
ENSG00000232682.2	NA	ENSG00000232682	212.304	-0.566695	0.189123	-2.99644	0.00273155	0.0255124
ENSG00000262370.7	NA	ENSG00000262370	15.0798	1.51408	0.505366	2.99601	0.00273541	0.0255171
ENSG00000255032.1	NA	TSPAN18-AS1	6.31367	-3.58024	1.19702	-2.99097	0.00278094
ENSG00000260920.2	NA	ENSG00000260920	532.005	0.600985	0.200968	2.99045	0.00278568	0.0259542
ENSG00000254864.1	NA	ENSG00000254864	2.77026	-4.33118	1.44899	-2.9891	0.00279804
ENSG00000287967.1	NA	ENSG00000287967	298.246	-0.6147	0.205672	-2.98874	0.00280133	0.0260566
ENSG00000258136.2	101929162	PRDM4-AS1	265.395	0.502886	0.168274	2.9885	0.00280351	0.0260566
ENSG00000272455.1	NA	MRPL20-DT	244.343	0.542519	0.181575	2.98786	0.00280941	0.0260796
ENSG00000275703.1	NA	ENSG00000275703	8.69551	1.86031	0.622833	2.98685	0.00281866
ENSG00000261008.9	101927957	LINC01572	105.687	-0.601559	0.201594	-2.98402	0.00284491	0.026377
ENSG00000261856.1	101927348	LINC02186	2.73523	-4.63697	1.55664	-2.97884	0.0028934
ENSG00000234431.2	NA	ENSG00000234431	48.1099	0.841258	0.28244	2.97853	0.00289631	0.0268209
ENSG00000289502.1	NA	ENSG00000289502	154.096	0.60972	0.204751	2.97787	0.00290263	0.0268467
ENSG00000223442.1	101927761	TH2LCRR	188.319	-0.628822	0.211452	-2.97382	0.00294115	0.0271699
ENSG00000293560.1	NA	ENSG00000293560	17.5907	-1.46694	0.494138	-2.96869	0.00299068	0.0275911
ENSG00000260552.3	101927809	COSMOC	111.036	0.684549	0.230636	2.9681	0.00299651	0.0275911
ENSG00000237159.6	415056	CNTFR-AS1	43.3407	-1.03229	0.34781	-2.96798	0.00299762	0.0275911
ENSG00000261488.1	112806053	TBILA	16.5979	1.28941	0.434767	2.96575	0.00301944	0.0277584
ENSG00000260693.1	NA	ENSG00000260693	26.1789	1.00863	0.340191	2.96488	0.00302798	0.0278033
ENSG00000289904.1	NA	ENSG00000289904	101.929	-0.689563	0.232626	-2.96425	0.00303422	0.0278271
ENSG00000255817.1	NA	ENSG00000255817	103.255	0.737207	0.248748	2.96367	0.0030399	0.0278437
ENSG00000235244.6	642776	DANT2	192.041	-0.629813	0.212536	-2.96333	0.00304334	0.0278437
ENSG00000272568.6	100506497	CPVL-AS2	20.8142	-1.29219	0.43664	-2.9594	0.00308242	0.0281673
ENSG00000234492.6	285456	RPL34-DT	48.6727	0.831827	0.281626	2.95366	0.00314033	0.0286621
ENSG00000253682.2	105375638	ENSG00000253682	4.56814	-2.96023	1.00242	-2.95308	0.0031462
ENSG00000286319.1	NA	ENSG00000286319	193.807	0.581641	0.197055	2.95167	0.00316055	0.0288121
ENSG00000290994.1	645332	FAM86C2P	191.5	0.574473	0.194673	2.95097	0.00316779	0.0288436
ENSG00000253614.1	286177	ENSG00000253614	6.50505	-2.31245	0.783793	-2.95034	0.00317428
ENSG00000272692.2	NA	ENSG00000272692	83.2353	0.841562	0.285246	2.9503	0.00317464	0.0288714
ENSG00000237027.1	NA	ENSG00000237027	21.361	-1.28439	0.43543	-2.9497	0.0031808	0.0288929
ENSG00000267458.1	NA	ENSG00000267458	5517.4	0.598368	0.202937	2.94854	0.00319283	0.0289676
ENSG00000255114.1	NA	HYOU1-AS1	1221.98	0.533175	0.180884	2.94761	0.00320244	0.0290202
ENSG00000259773.1	NA	ENSG00000259773	180.716	0.616139	0.209064	2.94713	0.00320736	0.0290303
ENSG00000225930.4	26082	LINC02249	64.4544	-0.795309	0.269898	-2.9467	0.00321187	0.0290365
ENSG00000260466.1	NA	ENSG00000260466	326.605	1.00287	0.340458	2.94565	0.00322279	0.0291007
ENSG00000270052.1	NA	ENSG00000270052	4.92726	-3.65907	1.24235	-2.94527	0.00322677
ENSG00000274021.1	NA	ENSG00000274021	318.899	0.593178	0.201485	2.94402	0.00323975	0.0292192
ENSG00000240889.1	100134713	NDUFB2-AS1	346.706	0.476624	0.16199	2.9423	0.00325779	0.0293471
ENSG00000274372.5	NA	LINC02804	15.9607	-1.58999	0.540487	-2.94178	0.00326335	0.0293625
ENSG00000279453.1	NA	ENSG00000279453	540.425	0.544489	0.185449	2.93605	0.00332417	0.0298744
ENSG00000265625.1	NA	ENSG00000265625	44.9867	0.859867	0.293321	2.93149	0.00337344	0.0302455
ENSG00000280383.1	NA	ENSG00000280383	504.332	0.456982	0.155905	2.93116	0.00337704	0.0302455
ENSG00000286909.1	NA	ENSG00000286909	122.26	0.70921	0.241958	2.93112	0.00337739	0.0302455
ENSG00000183822.3	107985578	NCF4-AS1	18.3197	1.42088	0.485262	2.92808	0.00341065	0.0305075
ENSG00000275764.1	NA	ENSG00000275764	183.772	0.563139	0.192665	2.92289	0.00346799	0.0309563
ENSG00000254042.2	NA	SLIT3-AS2	2215.5	-0.460143	0.157445	-2.92256	0.00347164	0.0309563
ENSG00000286379.1	NA	ENSG00000286379	158.391	0.696288	0.238258	2.92242	0.00347325	0.0309563
ENSG00000260912.1	NA	ENSG00000260912	154.243	-0.584701	0.200098	-2.92207	0.0034771	0.0309563
ENSG00000260233.4	NA	ZNRD2-DT	100.528	0.638592	0.218626	2.92093	0.00348987	0.0310338
ENSG00000245571.7	101927204	FAM111A-DT	111.951	0.655272	0.224522	2.91853	0.00351689	0.0312322
ENSG00000265618.1	NA	ENSG00000265618	271.504	0.549589	0.18833	2.91822	0.00352039	0.0312322
ENSG00000222041.13	112597	CYTOR	367.079	0.470916	0.161515	2.91561	0.00354989	0.0314572
ENSG00000293508.1	NA	POLR1HASP	643.424	0.447491	0.153587	2.9136	0.00357286	0.031624
ENSG00000243960.1	NA	ENSG00000243960	447.701	0.554387	0.190579	2.90895	0.00362643	0.0320321
ENSG00000284391.1	105373244	ENSG00000284391	27.2145	1.1695	0.40206	2.90876	0.00362867	0.0320321
ENSG00000291259.1	NA	ENSG00000291259	814.741	0.412525	0.141834	2.90851	0.0036316	0.0320321
ENSG00000273367.1	NA	ENSG00000273367	21.7816	1.10354	0.379835	2.90532	0.00366876	0.0323193
ENSG00000226965.2	NA	ENSG00000226965	25.6124	-1.01645	0.349899	-2.90499	0.00367265	0.0323193
ENSG00000293142.1	NA	ENSG00000293142	34.5916	-0.853919	0.294107	-2.90343	0.003691	0.0324404
ENSG00000287724.1	NA	ENSG00000287724	444.4	-0.717954	0.247306	-2.9031	0.00369494	0.0324404
ENSG00000273272.2	NA	ENSG00000273272	7.4756	2.01802	0.695317	2.9023	0.00370435
ENSG00000261997.1	NA	ENSG00000261997	76.0306	0.712671	0.245705	2.90052	0.00372545	0.0326466
ENSG00000254559.1	NA	ENSG00000254559	1007.51	0.486015	0.167569	2.90039	0.00372699	0.0326466
ENSG00000243368.2	NA	MCCC1-AS1	51.6719	-0.897602	0.309558	-2.89962	0.00373613	0.032689
ENSG00000179406.10	285908	LINC00174	1064.3	0.43206	0.149024	2.89926	0.00374046	0.0326893
ENSG00000246627.6	100652846	CACNA1C-AS1	26.7644	-1.10724	0.381956	-2.89886	0.00374522	0.0326933
ENSG00000233559.2	NA	LINC00513	120.947	0.778645	0.268693	2.8979	0.00375672	0.0327562
ENSG00000260196.1	NA	ENSG00000260196	159.167	0.607403	0.209765	2.89564	0.00378389	0.0329423
ENSG00000182648.15	100506380	RNF32-DT	252.307	0.445592	0.153896	2.8954	0.00378672	0.0329423
ENSG00000213599.10	100526830	SLX1A-SULT1A3	1511.21	0.403438	0.139406	2.89397	0.00380401	0.033055
ENSG00000268565.1	NA	ENSG00000268565	87.6839	-0.683144	0.236115	-2.89327	0.00381251	0.0330911
ENSG00000272426.1	NA	ENSG00000272426	29.3015	1.10915	0.383437	2.89266	0.00381998	0.0331181
ENSG00000293505.1	NA	GNRHR2	290.555	-0.555675	0.192126	-2.89224	0.00382506	0.0331244
ENSG00000235903.11	100509894	CPB2-AS1	221.809	0.605857	0.209512	2.89175	0.00383105	0.0331386
ENSG00000256879.1	NA	PDE3A-AS1	37.7474	-1.17585	0.406711	-2.89111	0.00383886	0.033154
ENSG00000260464.1	NA	ENSG00000260464	48.9878	0.843025	0.291631	2.89072	0.00384358	0.033154
ENSG00000293329.1	NA	DUXAP9	1527.49	0.452332	0.156488	2.89053	0.0038459	0.033154
ENSG00000228919.5	389199	ENSG00000228919	33.5593	-0.967249	0.334747	-2.88949	0.00385866	0.0332264
ENSG00000278730.1	NA	ENSG00000278730	2935.61	0.493556	0.170911	2.88779	0.00387955	0.0333501
ENSG00000233967.7	NA	ENSG00000233967	149.17	0.67906	0.235163	2.88761	0.00388179	0.0333501
ENSG00000236532.6	101927973	LINC01695	59.1994	-0.915436	0.317124	-2.88669	0.00389324	0.0334107
ENSG00000251456.1	NA	ENSG00000251456	20.9753	1.44016	0.499142	2.88528	0.00391062	0.0335221
ENSG00000253215.1	NA	ENSG00000253215	8.35394	-2.31833	0.803654	-2.88473	0.00391744
ENSG00000226647.2	NA	ENSG00000226647	178.603	0.559018	0.193803	2.88446	0.00392089	0.0335723
ENSG00000289277.1	NA	ENSG00000289277	30.2787	1.06477	0.369233	2.88374	0.00392988	0.0336115
ENSG00000285331.2	145783	TCF12-DT	226.516	0.589458	0.204474	2.8828	0.00394153	0.0336733
ENSG00000214900.13	196913	LINC01588	152.051	-0.481339	0.167098	-2.88057	0.00396951	0.0338743
ENSG00000289961.1	NA	ENSG00000289961	15.7072	-2.03562	0.706867	-2.87978	0.00397957	0.0339222
ENSG00000261723.1	NA	ENSG00000261723	22.1945	-1.15022	0.399756	-2.87731	0.00401083	0.0341504
ENSG00000280739.5	440952	EIF1B-AS1	135.825	-0.623936	0.216957	-2.87585	0.0040294	0.0342702
ENSG00000263756.1	NA	ENSG00000263756	644.844	-0.53336	0.185536	-2.8747	0.00404407	0.0343565
ENSG00000273489.1	NA	ENSG00000273489	1422.79	0.499162	0.173716	2.87344	0.00406032	0.0344522
ENSG00000228802.1	NA	ENSG00000228802	76.1014	0.80996	0.28191	2.87312	0.00406438	0.0344522
ENSG00000266969.1	NA	CEP192-DT	261.321	0.484125	0.168629	2.87096	0.00409232	0.0346428
ENSG00000283064.1	NA	H2BC6-AS1	246.604	-0.665132	0.231699	-2.87067	0.00409597	0.0346428
ENSG00000291298.1	NA	ENSG00000291298	21.4256	-1.27232	0.443585	-2.86827	0.00412728	0.0348688
ENSG00000290989.1	NA	ENSG00000290989	318.626	0.623363	0.217414	2.86717	0.00414163	0.0349513
ENSG00000272256.1	NA	ENSG00000272256	852.323	0.607475	0.212094	2.86418	0.00418094	0.035244
ENSG00000255692.1	NA	ENSG00000255692	39.9708	-0.884927	0.309081	-2.86309	0.00419535	0.0352887
ENSG00000245025.3	NA	ENSG00000245025	999.335	0.492318	0.171954	2.86307	0.00419551	0.0352887
ENSG00000272762.5	NA	ENSG00000272762	307.251	-0.47625	0.166452	-2.86119	0.00422059	0.0354499
ENSG00000273010.1	NA	ENSG00000273010	313.087	0.528327	0.184677	2.86081	0.00422557	0.0354499
ENSG00000285851.1	NA	ENSG00000285851	2734.89	0.497712	0.17399	2.86058	0.00422865	0.0354499
ENSG00000224095.1	105373519	LINC01935	1.89976	-4.50852	1.57612	-2.86052	0.00422944
ENSG00000198496.12	10230	NBR2	298.57	0.478356	0.167326	2.85882	0.00425216	0.035495
ENSG00000280079.1	NA	ENSG00000280079	144.595	-0.549406	0.19218	-2.85881	0.00425233	0.035495
ENSG00000279296.1	NA	PRAL	42.7031	1.12558	0.393752	2.85861	0.00425503	0.035495
ENSG00000243055.1	NA	GK-AS1	37.5398	0.9552	0.334159	2.85852	0.00425622	0.035495
ENSG00000230630.5	NA	DNM3OS	764.723	0.505179	0.176733	2.85844	0.00425734	0.035495
ENSG00000262815.1	NA	ENSG00000262815	7.39209	-1.93809	0.678208	-2.85766	0.00426779
ENSG00000237775.1	NA	DDR1-DT	7.78069	-2.21638	0.775702	-2.85726	0.00427318
ENSG00000152931.9	25859	PART1	78.3767	-0.689382	0.241364	-2.85619	0.00428759	0.035708
ENSG00000279557.1	NA	ENSG00000279557	38.4246	0.912922	0.319682	2.85572	0.00429397	0.035722
ENSG00000292986.1	NA	DUXAP10	2888.19	0.419533	0.147043	2.85313	0.00432911	0.0359751
ENSG00000259237.2	105370822	LINC02490	3.53375	-3.88195	1.36121	-2.85184	0.00434676
ENSG00000259837.1	388456	LINC01904	1.99857	-4.5129	1.58317	-2.85055	0.00436431
ENSG00000289172.2	NA	ENSG00000289172	28.7264	1.39713	0.490237	2.84991	0.00437313	0.0363013
ENSG00000267106.9	284385	ZNF561-AS1	2021.13	0.415779	0.145924	2.84929	0.00438165	0.0363324
ENSG00000289612.1	NA	ENSG00000289612	15.4845	-1.59983	0.561647	-2.84847	0.00439307	0.0363874
ENSG00000286482.2	NA	ENSG00000286482	179.752	0.586461	0.206214	2.84394	0.0044559	0.0368481
ENSG00000264443.1	NA	NCMAP-DT	201.225	-0.544013	0.1913	-2.84377	0.00445837	0.0368481
ENSG00000280435.1	NA	ENSG00000280435	288.445	0.54483	0.191641	2.84297	0.00446957	0.0369006
ENSG00000273308.1	NA	ENSG00000273308	34.4417	1.03519	0.364208	2.84231	0.00447876	0.0369365
ENSG00000232767.2	NA	HSPA12A-AS1	149.22	-0.615268	0.216903	-2.8366	0.00455968	0.0375631
ENSG00000291072.1	84809	ENSG00000291072	990.027	0.34753	0.122572	2.83532	0.00457804	0.0376736
ENSG00000272604.1	NA	EFCAB10-AS1	231.803	0.467348	0.164852	2.83496	0.00458315	0.0376749
ENSG00000278834.2	NA	ENSG00000278834	135.526	0.611672	0.215806	2.83437	0.00459165	0.0376778
ENSG00000226824.8	100996437	ENSG00000226824	370.318	0.539862	0.19049	2.83407	0.00459592	0.0376778
ENSG00000293403.1	NA	ENSG00000293403	51.7191	-0.779467	0.275051	-2.8339	0.00459836	0.0376778
ENSG00000293297.1	NA	ENSG00000293297	23.3905	1.03939	0.366873	2.8331	0.00460988	0.0377316
ENSG00000267868.1	NA	ENSG00000267868	17.691	-1.58434	0.55952	-2.83161	0.00463144	0.0378587
ENSG00000248881.1	NA	ENSG00000248881	174.802	0.571678	0.201935	2.831	0.00464022	0.0378587
ENSG00000236088.12	100874058	COX10-DT	868.339	0.432275	0.152706	2.83077	0.00464364	0.0378587
ENSG00000258517.3	NA	ENSG00000258517	4.18293	-3.92215	1.38555	-2.83076	0.00464376
ENSG00000233073.2	NA	GRM3-AS1	61.9	-0.799721	0.282522	-2.83065	0.0046453	0.0378587
ENSG00000289990.1	NA	ENSG00000289990	18.573	1.15235	0.407245	2.82962	0.00466035	0.0379408
ENSG00000269873.1	NA	ENSG00000269873	36.9181	0.913739	0.32307	2.8283	0.00467962	0.0380569
ENSG00000289840.1	NA	ENSG00000289840	19.9069	-1.2688	0.448974	-2.826	0.00471331	0.0382899
ENSG00000277559.1	NA	ENSG00000277559	52.2843	0.762834	0.2705	2.82009	0.00480099	0.038952
ENSG00000221817.12	101929145	PPP3CB-AS1	605.765	0.441779	0.156669	2.81982	0.00480504	0.038952
ENSG00000223842.1	NA	ENSG00000223842	39.3557	0.872202	0.309546	2.81768	0.00483721	0.0391711
ENSG00000236200.7	NA	KDM4A-AS1	628.166	0.438027	0.155493	2.81703	0.00484702	0.0392088
ENSG00000249252.5	101929095	C1QTNF7-AS1	85.2457	0.652814	0.232067	2.81304	0.0049076	0.0396567
ENSG00000250902.1	104326058	SMAD1-AS1	354.906	0.540537	0.192203	2.81233	0.00491846	0.0396931
ENSG00000267092.2	NA	ENSG00000267092	15.9042	1.31051	0.466031	2.81206	0.00492253	0.0396931
ENSG00000250365.7	101927124	HEATR5A-DT	343.692	0.458459	0.163266	2.80805	0.00498422	0.040148
ENSG00000276529.1	NA	ENSG00000276529	28.5819	-1.11126	0.395888	-2.807	0.00500055	0.040237
ENSG00000291123.1	337875	H2BP1	279.324	-0.524723	0.187003	-2.80596	0.00501667	0.0403241
ENSG00000261822.1	NA	ENSG00000261822	139.144	0.656426	0.234032	2.80485	0.00503395	0.0404203
ENSG00000230523.1	101928460	LINC01756	15.6726	-1.44056	0.513692	-2.80433	0.00504208	0.0404389
ENSG00000235919.5	645676	ASH1L-AS1	83.8372	-0.634547	0.226299	-2.80403	0.00504689	0.0404389
ENSG00000290873.1	100133091	LINC03009	499.003	-0.514816	0.18368	-2.80279	0.00506621	0.0405106
ENSG00000224848.4	NA	ENSG00000224848	72.6983	0.681773	0.243249	2.80278	0.00506648	0.0405106
ENSG00000247982.7	283663	LINC00926	121.909	0.539643	0.192625	2.80152	0.00508619	0.0406255
ENSG00000249971.1	NA	ENSG00000249971	364.085	0.538946	0.192472	2.80013	0.00510818	0.0407481
ENSG00000257135.8	NA	ODC1-DT	63.2859	0.739972	0.264288	2.79987	0.00511224	0.0407481
ENSG00000223523.1	NA	ENSG00000223523	22.0467	1.0927	0.390463	2.79847	0.0051345	0.0408826
ENSG00000224821.5	100129836	COL4A2-AS2	98.2041	-0.726169	0.259786	-2.79526	0.00518577	0.0412477
ENSG00000276071.1	NA	ENSG00000276071	88.2761	0.700045	0.250491	2.7947	0.00519486	0.0412769
ENSG00000226390.1	NA	KCNQ2-AS1	26.3199	-1.07806	0.385893	-2.79367	0.00521138	0.0413296
ENSG00000291082.1	440248	HERC2P9	988.295	0.418051	0.14966	2.79333	0.00521685	0.0413296
ENSG00000229153.7	285965	EPHA1-AS1	88.9412	-0.696337	0.249308	-2.79308	0.00522093	0.0413296
ENSG00000289370.2	NA	ENSG00000289370	30.0234	0.964563	0.345358	2.79294	0.00522321	0.0413296
ENSG00000205041.1	NA	ENSG00000205041	199.263	0.544386	0.194955	2.79236	0.00523249	0.0413601
ENSG00000288810.1	NA	ENSG00000288810	28.649	1.18347	0.424248	2.78958	0.00527773	0.0416743
ENSG00000257579.1	NA	ENSG00000257579	20.5121	-1.41328	0.50673	-2.78901	0.00528696	0.041704
ENSG00000282527.2	NA	ENSG00000282527	31.3643	-0.945928	0.33982	-2.78361	0.00537569	0.0423577
ENSG00000259668.6	NA	ENSG00000259668	206.547	0.45801	0.164559	2.78326	0.00538158	0.0423577
ENSG00000258666.1	NA	ENSG00000258666	304.164	0.612866	0.220221	2.78296	0.00538653	0.0423577
ENSG00000269954.2	NA	ENSG00000269954	138.934	-0.556778	0.200095	-2.78257	0.00539309	0.0423655
ENSG00000243888.1	NA	ENSG00000243888	60.1817	0.783473	0.281742	2.78082	0.00542218	0.0425501
ENSG00000287397.1	101927388	ENSG00000287397	11.3753	1.52155	0.54725	2.78036	0.0054298
ENSG00000280347.1	NA	ENSG00000280347	926.421	0.539688	0.194121	2.78017	0.005433	0.0425912
ENSG00000253722.1	NA	ENSG00000253722	202.763	0.541106	0.194719	2.7789	0.00545425	0.0427138
ENSG00000289402.2	NA	ENSG00000289402	8.43001	-1.9714	0.709442	-2.7788	0.00545594
ENSG00000231290.7	149773	APCDD1L-DT	49.215	-0.738233	0.265762	-2.7778	0.00547289	0.0428157
ENSG00000255760.4	105369723	LINC02422	25.9808	1.06728	0.38449	2.77583	0.00550603	0.0430307
ENSG00000236662.1	NA	ENSG00000236662	204.692	0.476662	0.171798	2.77456	0.00552769	0.0431377
ENSG00000260757.1	NA	ENSG00000260757	23.6119	1.07689	0.388198	2.77408	0.00553581	0.0431377
ENSG00000247271.9	729013	ZBED5-AS1	291.944	0.491818	0.177294	2.77403	0.00553672	0.0431377
ENSG00000237568.1	NA	ENSG00000237568	16.9392	1.40244	0.505845	2.77248	0.00556314	0.0432992
ENSG00000237990.3	NA	CNTN4-AS1	30.8983	-1.06445	0.38422	-2.77042	0.00559845	0.0435295
ENSG00000272008.1	NA	ENSG00000272008	166.922	0.567412	0.204867	2.76965	0.00561163	0.0435875
ENSG00000229043.3	101927021	ZFAND2A-DT	378.79	0.447012	0.161443	2.76886	0.00562532	0.0436493
ENSG00000285090.1	NA	ENSG00000285090	18.4643	-1.26793	0.458	-2.76842	0.00563291	0.0436637
ENSG00000235531.11	100132891	MSC-AS1	384.274	0.532087	0.1923	2.76696	0.00565811	0.0438143
ENSG00000290123.1	NA	ENSG00000290123	242.609	-0.638716	0.230904	-2.76616	0.00567206	0.0438778
ENSG00000293330.1	NA	ENSG00000293330	213.817	0.552164	0.19985	2.76289	0.00572918	0.0442746
ENSG00000203506.5	100873978	RBMS3-AS2	140.072	0.743814	0.269529	2.75968	0.00578578	0.0446667
ENSG00000289153.2	124909412	ENSG00000289153	9.93057	-1.56572	0.567471	-2.75912	0.00579569
ENSG00000272211.1	NA	ENSG00000272211	90.7778	0.688922	0.249704	2.75896	0.00579862	0.0447205
ENSG00000257429.1	NA	ENSG00000257429	1.79488	-4.83504	1.75476	-2.75538	0.0058624
ENSG00000276759.2	100506422	ENSG00000276759	9.03482	-1.70475	0.618703	-2.75536	0.00586267
ENSG00000267026.5	102724684	ENSG00000267026	29.541	-1.14784	0.417136	-2.75171	0.00592854	0.0456762
ENSG00000274340.1	NA	ENSG00000274340	34.1341	0.862586	0.313602	2.75057	0.0059491	0.0457882
ENSG00000260500.1	NA	ENSG00000260500	73.3173	0.683164	0.248581	2.74826	0.00599131	0.0460665
ENSG00000188365.3	NA	ENSG00000188365	28.6579	-1.11881	0.407469	-2.74576	0.00603713	0.046372
ENSG00000287872.1	NA	ENSG00000287872	20.6285	-1.19072	0.434099	-2.74296	0.00608887	0.0467058
ENSG00000270021.1	NA	ENSG00000270021	44.2777	0.842817	0.30729	2.74274	0.00609286	0.0467058
ENSG00000234741.10	60674	GAS5	2149.55	0.424103	0.154836	2.73906	0.0061616	0.0471514
ENSG00000271963.1	NA	ENSG00000271963	32.5596	0.83471	0.304754	2.73896	0.00616338	0.0471514
ENSG00000266980.1	NA	ENSG00000266980	327.833	0.436434	0.159578	2.73493	0.00623937	0.0476573
ENSG00000225216.6	NA	ENSG00000225216	141.432	-0.598344	0.21879	-2.73479	0.00624203	0.0476573
ENSG00000293185.1	NA	TPM3P9	259.493	0.481601	0.176373	2.73058	0.00632238	0.0482224
ENSG00000240875.6	730091	LINC00886	98.4219	0.598498	0.219243	2.72983	0.00633668	0.0482701
ENSG00000285864.1	NA	ENSG00000285864	387.134	-0.499147	0.182869	-2.72953	0.00634239	0.0482701
ENSG00000286658.1	124901632	ENSG00000286658	3.2317	-3.59258	1.31622	-2.72947	0.0063437
ENSG00000167912.8	100505501	TOX-DT	280.176	0.53073	0.194459	2.72926	0.00634766	0.0482701
ENSG00000279476.1	NA	ENSG00000279476	42.925	-1.07316	0.39332	-2.72848	0.00636274	0.0483365
ENSG00000219410.7	NA	ENSG00000219410	834.159	0.41283	0.151341	2.72781	0.00637566	0.0483864
ENSG00000288904.2	NA	ENSG00000288904	94.7966	0.648283	0.237688	2.72745	0.00638255	0.0483904
ENSG00000265840.1	NA	ENSG00000265840	97.1502	-0.703744	0.258154	-2.72606	0.00640951	0.0485465
ENSG00000272420.1	NA	ENSG00000272420	25.6128	1.13711	0.417218	2.72545	0.00642138	0.048588
ENSG00000224855.5	100873941	OPA1-AS1	71.9396	-0.706435	0.259348	-2.72389	0.00645185	0.0487701
ENSG00000233538.1	NA	ENSG00000233538	6.5309	-2.25875	0.829407	-2.72333	0.00646267
ENSG00000288156.1	NA	ENSG00000288156	25.8952	1.06382	0.39065	2.7232	0.00646535	0.0488237
ENSG00000238197.8	100506215	PAXBP1-AS1	572.279	0.43804	0.160969	2.72126	0.00650331	0.0490616
ENSG00000267387.1	NA	ENSG00000267387	142.724	0.513228	0.188634	2.72076	0.00651318	0.0490874
ENSG00000285677.2	105371729	ENSG00000285677	3571.55	0.450437	0.165583	2.72031	0.00652211	0.0491062
ENSG00000286742.1	NA	ENSG00000286742	140.978	0.682279	0.250884	2.7195	0.00653801	0.04914
ENSG00000228417.1	NA	ENSG00000228417	148.645	-0.565572	0.207976	-2.7194	0.00653999	0.04914
ENSG00000277496.1	NA	SLCO4A1-AS2	42.6672	-0.838972	0.308556	-2.71903	0.00654743	0.04914
ENSG00000290414.1	NA	ENSG00000290414	38.3781	-0.81369	0.2993	-2.71864	0.0065551	0.04914
ENSG00000229539.2	NA	PANK2-AS1	132.178	0.623855	0.229489	2.71845	0.00655889	0.04914
ENSG00000245164.10	100130231	LINC00861	52.8846	0.959129	0.352891	2.71792	0.00656937	0.0491702
ENSG00000248799.1	NA	ENSG00000248799	1.9141	-4.62511	1.70181	-2.71777	0.0065724
ENSG00000267125.2	NA	ENSG00000267125	149.834	-0.633028	0.233024	-2.71658	0.0065961	0.0493217
ENSG00000256025.2	100874234	CACNA1C-AS4	9.88125	-1.51386	0.557639	-2.71476	0.00663239
ENSG00000237940.3	102723927	LINC01238	202.698	-0.638951	0.235419	-2.7141	0.00664559	0.0496251
ENSG00000287789.1	NA	ENSG00000287789	40.0399	0.986541	0.363531	2.71377	0.00665218	0.0496251
ENSG00000289788.1	NA	ENSG00000289788	330.768	0.428217	0.157806	2.71357	0.00665624	0.0496251
ENSG00000277969.2	NA	ENSG00000277969	87.5969	0.596733	0.220017	2.71221	0.00668364	0.0497669
ENSG00000267192.1	NA	ENSG00000267192	17.4666	1.22877	0.453123	2.71177	0.00669246	0.0497669
ENSG00000289486.2	NA	ENSG00000289486	39.5288	-0.829871	0.306039	-2.71165	0.00669486	0.0497669
ENSG00000275494.2	NA	ENSG00000275494	11.4033	-1.72462	0.636598	-2.70912	0.00674621
ENSG00000241163.10	285286	LINC00877	63.1337	-0.69425	0.256339	-2.70833	0.00676223	0.0501816
ENSG00000243305.1	NA	ENSG00000243305	35.6221	0.911121	0.336424	2.70825	0.00676383	0.0501816
ENSG00000278974.1	NA	ENSG00000278974	295.185	0.539078	0.199107	2.70748	0.00677967	0.0502349
ENSG00000293394.1	NA	ENSG00000293394	53.1841	-0.779221	0.287827	-2.70725	0.00678422	0.0502349
ENSG00000245385.2	NA	ENSG00000245385	274.895	-0.546519	0.201965	-2.70601	0.0068097	0.0503746
ENSG00000286018.1	NA	ENSG00000286018	259.78	-0.465607	0.17211	-2.70529	0.00682443	0.0504345
ENSG00000255441.1	NA	SIGLEC10-AS1	24.5961	1.13743	0.420548	2.70464	0.00683791	0.0504851
ENSG00000283667.1	105372165	ENSG00000283667	27.4682	0.964185	0.357251	2.6989	0.00695686	0.0513136
ENSG00000226913.2	100132677	BSN-DT	26.2081	0.914622	0.338951	2.69839	0.0069676	0.051343
ENSG00000226581.4	NA	LINC02848	145.718	0.558479	0.207131	2.69626	0.00701226	0.051611
ENSG00000270605.1	NA	ENSG00000270605	151.575	0.558532	0.20717	2.69601	0.00701752	0.051611
ENSG00000287665.1	NA	ENSG00000287665	27.8065	-0.914292	0.339484	-2.69318	0.00707737	0.0520009
ENSG00000235024.1	NA	CDK5R2-AS1	34.3	0.834441	0.309963	2.69207	0.00710102	0.0521243
ENSG00000272079.2	NA	ENSG00000272079	17.477	1.07763	0.400486	2.6908	0.00712817	0.0522733
ENSG00000224818.1	NA	ENSG00000224818	139.487	-0.483883	0.17986	-2.69033	0.00713818	0.0522963
ENSG00000253741.4	100288181	LNCOC1	56.3126	0.841838	0.31296	2.68992	0.00714691	0.0523099
ENSG00000279198.2	NA	ENSG00000279198	130.793	-0.541937	0.201615	-2.68798	0.00718851	0.0525162
ENSG00000293107.1	NA	ENSG00000293107	187.034	0.503862	0.187451	2.68796	0.0071889	0.0525162
ENSG00000267342.1	NA	ENSG00000267342	394.671	0.438246	0.163076	2.68737	0.0072018	0.05256
ENSG00000274204.1	NA	ENSG00000274204	22.7773	1.10485	0.411249	2.68656	0.00721911	0.0526086
ENSG00000286033.1	NA	ENSG00000286033	103.181	0.568745	0.211711	2.68642	0.00722227	0.0526086
ENSG00000254665.1	NA	ENSG00000254665	400.038	-0.525679	0.195713	-2.68597	0.0072319	0.0526283
ENSG00000224250.1	NA	ENSG00000224250	2.82336	-4.08919	1.52348	-2.68411	0.00727229
ENSG00000240553.1	NA	ENSG00000240553	168.048	0.549408	0.204846	2.68206	0.00731714	0.0531978
ENSG00000291047.1	NA	ENSG00000291047	337.164	0.50414	0.188126	2.67981	0.0073665	0.0535055
ENSG00000287897.1	NA	ENSG00000287897	17.9126	1.14053	0.425701	2.67918	0.00738024	0.0535542
ENSG00000254261.1	NA	ENSG00000254261	1.92433	-4.64165	1.73281	-2.67868	0.00739119
ENSG00000243762.1	NA	ENSG00000243762	255.406	0.524927	0.196002	2.67817	0.00740257	0.0536216
ENSG00000283674.4	729732	ENSG00000283674	240.786	-0.555834	0.207546	-2.67812	0.00740362	0.0536216
ENSG00000286550.1	NA	ENSG00000286550	40.4742	0.784692	0.293175	2.67653	0.00743884	0.0538255
ENSG00000263986.1	NA	ENSG00000263986	1270.11	-0.51784	0.19367	-2.67382	0.00749919	0.0542043
ENSG00000275719.1	NA	ENSG00000275719	918.886	0.59564	0.222791	2.67354	0.00750542	0.0542043
ENSG00000285763.1	NA	ENSG00000285763	119.303	0.562124	0.21031	2.67284	0.00752127	0.0542338
ENSG00000267002.4	NA	ENSG00000267002	910.846	0.426091	0.159428	2.67263	0.00752596	0.0542338
ENSG00000279406.1	NA	ENSG00000279406	53.3298	-0.754093	0.282177	-2.67241	0.00753088	0.0542338
ENSG00000205037.2	400553	ENSG00000205037	18.237	-1.24194	0.464824	-2.67185	0.00754347	0.054273
ENSG00000270069.3	NA	MIR222HG	475.924	0.543994	0.203673	2.67092	0.00756444	0.0543725
ENSG00000289631.1	NA	ENSG00000289631	11.0607	1.60729	0.601816	2.67073	0.00756865
ENSG00000293465.1	NA	ENSG00000293465	161.088	0.473233	0.177265	2.66964	0.00759324	0.0544942
ENSG00000273565.2	NA	ENSG00000273565	272.417	-0.59637	0.223399	-2.66953	0.00759568	0.0544942
ENSG00000232412.1	101928402	STAG2-AS1	10.2521	-1.54172	0.577814	-2.6682	0.00762586
ENSG00000272758.7	102723582	WDR5B-DT	1223.69	0.454888	0.170509	2.66783	0.00763436	0.0547201
ENSG00000276603.1	NA	ENSG00000276603	35.0719	0.8889	0.333355	2.66652	0.00766404	0.0548811
ENSG00000286584.3	NA	ENSG00000286584	30.0746	0.867845	0.326013	2.662	0.00776783	0.0555721
ENSG00000232973.14	285154	CYP1B1-AS1	87.1639	-0.678635	0.254978	-2.66154	0.00777831	0.0555948
ENSG00000224934.6	NA	GOT1-DT	322.786	0.424304	0.159524	2.65981	0.00781837	0.0557416
ENSG00000285847.2	NA	ENSG00000285847	52.4977	-0.754295	0.283629	-2.65944	0.00782702	0.0557416
ENSG00000238113.7	103352539	LINC01410	511.8	0.507358	0.190783	2.65935	0.0078292	0.0557416
ENSG00000246174.10	100289388	KCTD21-AS1	423.632	0.452726	0.170254	2.65912	0.00783456	0.0557416
ENSG00000267827.5	NA	ENSG00000267827	87.6646	0.631178	0.237367	2.65908	0.00783545	0.0557416
ENSG00000234184.8	101927412	LINC01781	5.47517	2.22742	0.837799	2.65865	0.00784543
ENSG00000283662.1	NA	ENSG00000283662	64.8619	0.700194	0.263639	2.65588	0.00791008	0.0562199
ENSG00000290727.1	200420	ALMS1P1	40.0841	-0.753568	0.283881	-2.65452	0.00794219	0.05635
ENSG00000267580.1	NA	ENSG00000267580	17.5667	1.18232	0.445406	2.65448	0.00794319	0.05635
ENSG00000293183.1	NA	ENSG00000293183	148.059	0.568189	0.214207	2.65252	0.00798929	0.0566243
ENSG00000277978.1	NA	ENSG00000277978	53.1208	0.805569	0.303875	2.65099	0.0080257	0.0568294
ENSG00000273275.1	NA	ENSG00000273275	1002.38	0.517293	0.195203	2.65002	0.00804865	0.056939
ENSG00000235593.1	100873977	RBMS3-AS1	21.2799	1.15118	0.434702	2.64821	0.00809202	0.0571926
ENSG00000287100.3	NA	ENSG00000287100	64.0369	0.703427	0.265678	2.64767	0.00810495	0.0572309
ENSG00000278861.1	NA	ENSG00000278861	200.641	0.534418	0.20196	2.64615	0.00814131	0.0574343
ENSG00000291156.1	100288175	ENSG00000291156	26.3926	0.998376	0.377669	2.64352	0.00820486	0.0578099
ENSG00000247828.10	100505894	TMEM161B-DT	1443.97	0.473152	0.178999	2.64332	0.00820973	0.0578099
ENSG00000272639.1	NA	ENSG00000272639	6.68292	-2.26567	0.857234	-2.643	0.00821761
ENSG00000273344.2	202781	PAXIP1-DT	128.706	0.633529	0.239819	2.64169	0.00824923	0.0580343
ENSG00000204261.9	100507463	PSMB8-AS1	209.664	0.659538	0.249698	2.64135	0.00825772	0.0580404
ENSG00000288853.1	NA	ENSG00000288853	8.75537	-1.74987	0.662833	-2.63998	0.0082911
ENSG00000293268.1	NA	ENSG00000293268	173.456	0.508908	0.192806	2.63947	0.00830347	0.0583081
ENSG00000267074.1	NA	ENSG00000267074	8.0159	1.79428	0.67982	2.63935	0.00830663
ENSG00000162913.10	574407	OBSCN-AS1	173.398	0.501514	0.190066	2.63863	0.00832407	0.0583989
ENSG00000289505.1	NA	ENSG00000289505	75.3854	0.956856	0.362708	2.63809	0.00833745	0.0584389
ENSG00000231527.7	100132948	FAM27C	172.32	-0.436575	0.165509	-2.63777	0.00834536	0.0584406
ENSG00000289092.1	NA	ENSG00000289092	123.636	0.521957	0.198002	2.63613	0.00838585	0.0586701
ENSG00000288034.1	124903376	ENSG00000288034	4.0298	-2.83558	1.07578	-2.63584	0.00839285
ENSG00000293332.1	NA	ENSG00000293332	125.174	0.544698	0.206729	2.63483	0.00841783	0.0588398
ENSG00000237009.2	84850	GLIS3-AS1	39.8643	1.06414	0.403995	2.63404	0.00843766	0.0588519
ENSG00000212719.15	339263	LINC02693	636.306	0.43994	0.167031	2.63388	0.00844153	0.0588519
ENSG00000275582.1	NA	ENSG00000275582	175.405	0.475171	0.180422	2.63366	0.00844701	0.0588519
ENSG00000223949.8	101927034	ROR1-AS1	303.942	-0.523729	0.19887	-2.63352	0.00845049	0.0588519
ENSG00000230699.2	NA	ENSG00000230699	75.1514	-0.692625	0.263135	-2.63221	0.00848321	0.0590258
ENSG00000253854.1	NA	ENSG00000253854	154.014	0.507116	0.19271	2.6315	0.00850078	0.059094
ENSG00000228649.11	109729180	SNHG26	52.535	0.684226	0.26006	2.63104	0.0085125	0.0591018
ENSG00000272720.1	NA	ENSG00000272720	49.0583	0.769305	0.292418	2.63084	0.00851743	0.0591018
ENSG00000204792.2	102724515	LINC01291	164.55	0.496868	0.189244	2.62554	0.00865117	0.0599752
ENSG00000279658.1	NA	ENSG00000279658	98.1736	0.609262	0.232127	2.62469	0.00867281	0.0600158
ENSG00000278986.1	NA	ENSG00000278986	149.705	0.453141	0.172646	2.62469	0.00867281	0.0600158
ENSG00000264247.2	400657	ZNF407-AS1	370.599	0.437922	0.166867	2.62438	0.00868072	0.060016
ENSG00000248491.6	NA	ENSG00000248491	8.95074	-1.72346	0.656804	-2.62401	0.00869002
ENSG00000280184.2	NA	ENSG00000280184	62.0552	0.606192	0.23126	2.62126	0.0087605	0.0605126
ENSG00000287837.1	NA	ENSG00000287837	64.4507	-0.769155	0.293496	-2.62067	0.00877576	0.0605631
ENSG00000273186.1	NA	ENSG00000273186	7.92892	-1.79229	0.684211	-2.61949	0.00880604
ENSG00000291008.1	NA	ENSG00000291008	181.808	0.5655	0.215994	2.61812	0.00884149	0.0609615
ENSG00000272825.1	NA	ENSG00000272825	28.7026	0.970083	0.370793	2.61624	0.00889039	0.0612431
ENSG00000289181.2	NA	ENSG00000289181	1.28148	-4.63092	1.77046	-2.61565	0.0089057
ENSG00000270557.1	NA	ENSG00000270557	18.6322	1.14495	0.438017	2.61394	0.0089504	0.0616008
ENSG00000231028.11	100131814	AHI1-DT	183.992	0.435662	0.16672	2.61313	0.00897162	0.061691
ENSG00000291178.1	NA	ENSG00000291178	1170.42	0.375806	0.143836	2.61274	0.00898191	0.061706
ENSG00000223356.1	NA	ENSG00000223356	51.0203	-0.700978	0.268332	-2.61235	0.0089922	0.061721
ENSG00000288018.3	101929174	ENSG00000288018	25.984	0.906551	0.347124	2.6116	0.0090119	0.0618005
ENSG00000237976.2	NA	RFX5-AS1	27.1772	-0.952848	0.364915	-2.61115	0.00902379	0.0618264
ENSG00000268087.1	NA	ENSG00000268087	136.917	0.474937	0.181986	2.60975	0.00906094	0.0620251
ENSG00000268530.6	105372430	ENSG00000268530	68.9447	-0.716876	0.274942	-2.60737	0.00912403	0.0624008
ENSG00000177822.10	NA	TENM3-AS1	172.343	0.50947	0.195422	2.60703	0.00913327	0.0624079
ENSG00000291234.1	NA	ENSG00000291234	80.1473	-0.611545	0.234645	-2.60626	0.0091537	0.0624914
ENSG00000285970.1	NA	ENSG00000285970	56.9417	-0.752812	0.289071	-2.60424	0.00920779	0.0628044
ENSG00000259007.1	NA	ENSG00000259007	902.989	-0.434103	0.166755	-2.60324	0.00923471	0.0628805
ENSG00000268713.1	NA	ENSG00000268713	214.676	0.505894	0.194334	2.60321	0.00923547	0.0628805
ENSG00000280040.1	NA	ENSG00000280040	13.7056	1.33146	0.51161	2.60249	0.00925506
ENSG00000265514.2	105371969	LINC01892	6.57884	-1.94808	0.74869	-2.60198	0.0092687
ENSG00000285555.1	NA	ENSG00000285555	7.80001	-1.85142	0.711588	-2.60182	0.00927311
ENSG00000236107.10	101929680	SCN1A-AS1	2397.57	0.385854	0.148302	2.60181	0.00927345	0.0630826
ENSG00000289844.1	NA	ENSG00000289844	1.47988	-4.37064	1.68061	-2.60063	0.00930537
ENSG00000260743.1	NA	ENSG00000260743	71.9039	0.617991	0.237699	2.59989	0.00932531	0.0633788
ENSG00000287808.1	NA	DHX9-AS1	388.491	0.491952	0.189246	2.59954	0.00933489	0.0633873
ENSG00000292401.1	NA	ENSG00000292401	4.58802	-2.64225	1.01677	-2.59868	0.00935819
ENSG00000289212.1	NA	ENSG00000289212	41.1916	0.854554	0.328858	2.59855	0.00936178	0.0635132
ENSG00000273026.1	NA	ENSG00000273026	48.1686	0.758912	0.292159	2.5976	0.00938772	0.0636325
ENSG00000245768.7	NA	ENSG00000245768	86.1999	-0.740113	0.285004	-2.59685	0.00940836	0.0637157
ENSG00000253636.1	NA	ENSG00000253636	141.875	0.522783	0.201382	2.59598	0.00943222	0.0638205
ENSG00000257497.2	NA	GLIPR1-AS1	21.8304	0.943599	0.363539	2.59559	0.0094428	0.0638353
ENSG00000224078.15	NA	SNHG14	5807	0.368721	0.142077	2.59522	0.00945303	0.0638478
ENSG00000270640.1	NA	ENSG00000270640	14.6948	1.24032	0.478126	2.59412	0.00948329	0.0639742
ENSG00000266651.1	NA	ENSG00000266651	42.8918	0.831777	0.320701	2.59362	0.00949716	0.0639742
ENSG00000248538.10	157273	PPP1R3B-DT	143.689	-0.654371	0.252309	-2.59354	0.00949944	0.0639742
ENSG00000290927.1	100132341	ENSG00000290927	499.991	0.414099	0.159679	2.59332	0.00950536	0.0639742
ENSG00000258325.2	283440	ITFG2-AS1	25.6032	-0.895648	0.345434	-2.59282	0.00951919	0.0640106
ENSG00000276916.1	NA	ENSG00000276916	11.4388	-1.38379	0.534022	-2.59127	0.00956237
ENSG00000250333.2	NA	ENSG00000250333	6.36128	-2.06347	0.796565	-2.59046	0.0095847
ENSG00000226808.3	414260	LINC00840	25.0778	-1.08971	0.42073	-2.59006	0.00959599	0.0644702
ENSG00000255438.2	NA	ENSG00000255438	417.901	-0.502478	0.194181	-2.58767	0.00966262	0.0648605
ENSG00000273046.1	3222	ENSG00000273046	102.765	-0.666531	0.257738	-2.58608	0.00970744	0.065104
ENSG00000287286.1	NA	ENSG00000287286	911.206	0.441816	0.17089	2.58538	0.00972708	0.0651251
ENSG00000267532.5	100506755	MIR497HG	300.59	-0.448818	0.1736	-2.58536	0.0097277	0.0651251
ENSG00000203987.3	100133077	ENSG00000203987	35.6542	-0.836802	0.323728	-2.58489	0.00974107	0.0651573
ENSG00000270174.1	101927950	ENSG00000270174	6.66833	-1.84258	0.712844	-2.58483	0.00974278
ENSG00000291140.1	201283	AMZ2P1	436.028	0.442879	0.171381	2.58418	0.00976113	0.0652342
ENSG00000273008.1	NA	CSGALNACT2-DT	63.4541	0.633549	0.245412	2.58157	0.00983508	0.065567
ENSG00000230894.2	107987014	ENSG00000230894	57.0563	-0.788472	0.305429	-2.58152	0.0098366	0.065567
ENSG00000247199.6	102546294	FBXO38-DT	127.738	0.474643	0.183862	2.58151	0.00983677	0.065567
ENSG00000287168.3	NA	ENSG00000287168	213.359	-0.459325	0.17799	-2.58062	0.00986221	0.065679
ENSG00000270956.1	NA	ENSG00000270956	55.7142	0.688275	0.266742	2.58031	0.00987126	0.0656818
ENSG00000267601.1	NA	ENSG00000267601	3338.44	-0.522524	0.202678	-2.57809	0.00993468	0.0660461
ENSG00000267858.8	100131691	MZF1-AS1	464.7	0.437407	0.1697	2.57753	0.00995104	0.0660971
ENSG00000288957.2	NA	ENSG00000288957	13.002	1.34365	0.521364	2.57718	0.00996112
ENSG00000248540.3	283731	ENSG00000248540	94.1101	-0.696105	0.270212	-2.57615	0.00999079	0.0662889
ENSG00000280758.1	NA	ENSG00000280758	469.618	-0.48327	0.18761	-2.57592	0.00999733	0.0662889
ENSG00000273451.1	NA	ENSG00000273451	55.708	0.809172	0.314175	2.57555	0.0100081	0.0663025
ENSG00000224592.5	NA	MIR3659HG	7.13311	-1.82164	0.707379	-2.57519	0.0100185
ENSG00000270116.1	NA	ENSG00000270116	32.1498	1.00265	0.389379	2.57501	0.0100238	0.0663491
ENSG00000270871.1	NA	ENSG00000270871	36.3844	-0.777298	0.302018	-2.57368	0.0100623	0.0665458
ENSG00000286282.1	NA	ENSG00000286282	9.8934	-1.70238	0.661462	-2.57366	0.0100629
ENSG00000242590.1	NA	ENSG00000242590	305.448	-0.502438	0.195388	-2.57149	0.0101261	0.0669098
ENSG00000237781.3	NA	ADAMTSL4-AS2	73.2118	-0.603921	0.234938	-2.57056	0.0101535	0.0670327
ENSG00000226122.1	100129427	DDC-AS1	182.395	-0.501466	0.195114	-2.57012	0.0101663	0.0670587
ENSG00000279289.1	NA	ENSG00000279289	70.086	0.683079	0.265997	2.568	0.0102287	0.067412
ENSG00000274918.1	NA	ENSG00000274918	18.905	1.047	0.408409	2.5636	0.0103594	0.0681867
ENSG00000270103.3	NA	ENSG00000270103	22.3899	-1.05097	0.41001	-2.56327	0.0103692	0.0681867
ENSG00000231728.5	NA	TMSB15B-AS1	66.0734	0.622268	0.242776	2.56314	0.0103731	0.0681867
ENSG00000240211.1	NA	PPP1R35-AS1	38.0961	-0.828965	0.323858	-2.55966	0.0104775	0.0688133
ENSG00000268362.6	NA	ENSG00000268362	1195.77	0.463825	0.181247	2.55908	0.0104949	0.0688684
ENSG00000289832.1	NA	ENSG00000289832	4.99681	-3.22905	1.26269	-2.55728	0.0105494
ENSG00000183242.13	51352	WT1-AS	135.095	0.498549	0.194974	2.55701	0.0105578	0.0692211
ENSG00000290937.1	728262	ENSG00000290937	288.913	0.397617	0.155537	2.55641	0.010576	0.0692458
ENSG00000269570.2	NA	ENSG00000269570	424.427	0.475859	0.186153	2.55628	0.0105797	0.0692458
ENSG00000266897.1	NA	ENSG00000266897	33.0813	0.856248	0.335002	2.55595	0.0105899	0.0692528
ENSG00000224957.7	101927215	LINC01266	74.712	0.583012	0.228317	2.55352	0.0106641	0.0696781
ENSG00000285873.1	NA	ENSG00000285873	11.8388	-1.25197	0.490355	-2.5532	0.0106738
ENSG00000261816.1	NA	ENSG00000261816	5.61835	-2.2961	0.899414	-2.55288	0.0106835
ENSG00000267270.8	100130522	PARD6G-AS1	278.743	-0.497647	0.195016	-2.55182	0.0107161	0.0699578
ENSG00000287384.1	NA	ENSG00000287384	11.4698	-1.28975	0.505583	-2.55102	0.0107409
ENSG00000274827.4	NA	LINC01297	61.4822	-0.643864	0.252706	-2.54788	0.010838	0.0706805
ENSG00000251432.8	100507487	LINC02615	91.2267	0.524615	0.205922	2.54764	0.0108454	0.0706805
ENSG00000238039.1	NA	ENSG00000238039	151.913	0.464642	0.182466	2.54646	0.0108823	0.0708607
ENSG00000278897.1	NA	ENSG00000278897	87.1875	0.652454	0.256277	2.54589	0.0108999	0.0709147
ENSG00000250790.4	NA	ENSG00000250790	49.0657	0.732624	0.287883	2.54487	0.0109319	0.0710245
ENSG00000288559.1	NA	ENSG00000288559	111.494	0.530464	0.208454	2.54475	0.0109355	0.0710245
ENSG00000263218.2	NA	ENSG00000263218	305.572	0.425286	0.167325	2.54168	0.011032	0.0715906
ENSG00000229671.3	NA	LINC01150	6.09461	-2.23426	0.879591	-2.54011	0.0110818
ENSG00000226125.2	151475	LINC01907	10.0973	-1.69911	0.669013	-2.53972	0.0110941
ENSG00000286154.1	NA	ENSG00000286154	11.555	-1.32252	0.521201	-2.53746	0.0111661
ENSG00000264019.1	NA	ENSG00000264019	264.684	0.58275	0.229778	2.53614	0.0112082	0.0725846
ENSG00000271228.1	NA	ENSG00000271228	19.5573	1.08929	0.429526	2.53602	0.0112119	0.0725846
ENSG00000289031.1	NA	ENSG00000289031	45.7151	0.709438	0.279759	2.53589	0.0112162	0.0725846
ENSG00000231731.7	NA	ENSG00000231731	151.844	-0.468727	0.184867	-2.53548	0.0112293	0.0725846
ENSG00000279465.1	NA	ENSG00000279465	26.4798	0.930859	0.367168	2.53524	0.0112371	0.0725846
ENSG00000267191.3	NA	ZNF45-AS1	70.2785	0.619164	0.244239	2.53507	0.0112424	0.0725846
ENSG00000291219.1	NA	ENSG00000291219	398.489	0.393687	0.155428	2.53293	0.0113115	0.0729686
ENSG00000285613.1	NA	ENSG00000285613	3.34372	-2.90342	1.14671	-2.53196	0.0113428
ENSG00000288973.1	NA	ENSG00000288973	857.713	0.465688	0.183939	2.53175	0.0113496	0.0731527
ENSG00000240401.9	NA	ENSG00000240401	545.306	-0.383928	0.151692	-2.53098	0.0113745	0.0731915
ENSG00000232956.10	285958	SNHG15	418.524	0.477706	0.188746	2.53094	0.0113756	0.0731915
ENSG00000259349.4	NA	APPBP2-DT	39.3326	0.737532	0.291437	2.53067	0.0113845	0.0731915
ENSG00000259185.1	NA	ENSG00000259185	245.056	-0.549184	0.217094	-2.5297	0.0114159	0.0733315
ENSG00000260252.1	NA	ENSG00000260252	109.889	0.624651	0.246957	2.5294	0.0114259	0.0733339
ENSG00000274996.1	NA	ENSG00000274996	9.92179	-1.39819	0.552788	-2.52935	0.0114275
ENSG00000238057.10	100303491	ZEB2-AS1	82.7166	0.585126	0.231437	2.52823	0.0114639	0.073516
ENSG00000224459.2	110806303	SLC25A34-AS1	25.6728	0.914825	0.361934	2.5276	0.0114845	0.0735861
ENSG00000272717.1	NA	ENSG00000272717	10.3348	1.40309	0.555234	2.52703	0.0115033
ENSG00000263766.6	112268184	KPNB1-DT	1423.45	0.414443	0.164043	2.52643	0.0115229	0.0737696
ENSG00000248719.2	NA	PRDM8-AS1	93.9426	-0.613828	0.243018	-2.52585	0.0115418	0.0738289
ENSG00000291220.1	NA	ENSG00000291220	508.84	0.349164	0.138261	2.52541	0.0115564	0.0738603
ENSG00000234494.8	100506325	SP2-AS1	182.449	0.460765	0.18266	2.52252	0.0116516	0.0744059
ENSG00000254622.1	399876	NAV2-AS4	3.65695	-2.6976	1.06974	-2.52175	0.0116774
ENSG00000278002.1	NA	ENSG00000278002	28.4184	0.872162	0.345885	2.52154	0.0116843	0.0744902
ENSG00000235635.1	NA	ENSG00000235635	31.1938	-0.882491	0.349998	-2.52142	0.0116883	0.0744902
ENSG00000258610.1	NA	ENSG00000258610	62.9906	-0.742666	0.294563	-2.52124	0.0116941	0.0744902
ENSG00000263753.10	339290	LINC00667	789.561	0.399834	0.158653	2.52018	0.0117295	0.0745901
ENSG00000272219.1	NA	ENSG00000272219	21.3683	-1.078	0.427785	-2.51996	0.011737	0.0745901
ENSG00000263235.1	NA	ENSG00000263235	79.6212	0.636122	0.252458	2.51971	0.011745	0.0745901
ENSG00000224184.7	100506457	MIR3681HG	38.2396	-1.10731	0.43948	-2.51958	0.0117495	0.0745901
ENSG00000279347.1	NA	ENSG00000279347	27.1445	0.914535	0.363012	2.5193	0.0117588	0.0745901
ENSG00000280039.1	106479105	RN7SKP23	105.935	0.551608	0.21903	2.51841	0.0117885	0.0747161
ENSG00000289504.1	NA	ENSG00000289504	64.4529	0.583278	0.231809	2.51621	0.0118626	0.0750839
ENSG00000287934.1	NA	ENSG00000287934	494.378	0.423984	0.168509	2.5161	0.0118663	0.0750839
ENSG00000280693.2	100505839	SH3PXD2A-AS1	18.8808	-1.07141	0.425898	-2.51564	0.0118816	0.0750909
ENSG00000241769.7	100131434	EOLA1-DT	262.562	0.391079	0.155484	2.51524	0.0118953	0.0750909
ENSG00000289883.1	NA	ENEMAL	41.1749	0.770066	0.306167	2.51519	0.011897	0.0750909
ENSG00000223511.7	NA	LINC02968	10.8178	-1.46805	0.583744	-2.51488	0.0119073
ENSG00000292340.1	NA	LINC02968	10.8178	-1.46805	0.583744	-2.51488	0.0119073
ENSG00000255320.2	124902694	ENSG00000255320	215.551	0.487214	0.19374	2.51478	0.0119108	0.075116
ENSG00000254791.1	NA	FAR1-IT1	10.4923	-1.44294	0.573881	-2.51436	0.0119248
ENSG00000248215.6	NA	LINC02505	5.69411	-2.1866	0.870249	-2.51261	0.0119841
ENSG00000249343.3	101929082	LINC01333	6.88959	-1.86589	0.742656	-2.51245	0.0119896
ENSG00000261600.1	NA	ENSG00000261600	14.1493	-1.29206	0.514393	-2.51182	0.0120111	0.0756859
ENSG00000253796.4	NA	ENSG00000253796	12.0915	-1.38379	0.551055	-2.51116	0.0120336
ENSG00000230417.12	414243	LINC00595	36.4648	-0.8756	0.348767	-2.51055	0.0120542	0.0758944
ENSG00000224358.1	NA	TMCO1-AS1	84.5062	0.613567	0.244462	2.50986	0.0120779	0.0759808
ENSG00000231672.8	NA	DIRC3	41.6477	-0.741758	0.295849	-2.50722	0.0121685	0.0764878
ENSG00000230285.1	NA	ENSG00000230285	1.22261	-4.5191	1.8039	-2.50518	0.012239
ENSG00000287637.1	NA	ENSG00000287637	24.5197	0.94179	0.376126	2.50392	0.0122825	0.0771405
ENSG00000287061.1	NA	ENSG00000287061	56.7473	-0.747166	0.298442	-2.50355	0.0122953	0.0771572
ENSG00000269386.6	100507567	RAB11B-AS1	205.714	-0.543279	0.217077	-2.50271	0.0123248	0.0772624
ENSG00000253263.1	NA	ENSG00000253263	32.9314	0.80994	0.323654	2.50249	0.0123323	0.0772624
ENSG00000227195.11	284801	MIR663AHG	119.477	-0.626351	0.250373	-2.50167	0.0123609	0.0773774
ENSG00000257265.1	NA	ENSG00000257265	6.09142	-2.18391	0.873319	-2.50071	0.0123946
ENSG00000272910.1	NA	ENSG00000272910	67.3811	-0.651767	0.260659	-2.50046	0.0124032	0.0775787
ENSG00000224328.1	106478956	MDC1-AS1	106.909	-0.554544	0.221835	-2.4998	0.0124263	0.0776525
ENSG00000293076.1	NA	ENSG00000293076	103.963	-0.569273	0.227751	-2.49954	0.0124354	0.0776525
ENSG00000272128.1	NA	ENSG00000272128	11.5878	1.34346	0.537612	2.49895	0.0124563
ENSG00000233735.5	NA	ENSG00000233735	48.1343	-0.749007	0.299779	-2.49854	0.0124708	0.0778074
ENSG00000241213.2	105374057	LINC02024	81.2039	0.820396	0.328388	2.49825	0.0124807	0.0778074
ENSG00000271743.1	NA	ENSG00000271743	18.9086	1.04391	0.418379	2.49514	0.0125909	0.0784302
ENSG00000266527.1	NA	ENSG00000266527	49.5224	0.653141	0.261965	2.49324	0.0126585	0.0787868
ENSG00000261173.2	NA	DNAJA2-DT	23.9687	0.947445	0.38025	2.49164	0.0127156	0.0790779
ENSG00000228452.1	NA	C1orf50-AS1	24.4581	-0.935201	0.375595	-2.48992	0.0127772	0.0793961
ENSG00000293493.1	NA	VNN3P	54.5213	0.882537	0.354521	2.48938	0.0127966	0.0794519
ENSG00000253690.1	NA	ENSG00000253690	3.97863	2.57941	1.03625	2.48919	0.0128034
ENSG00000180769.10	404201	WDFY3-AS2	200.405	0.469466	0.188672	2.48826	0.0128369	0.0795776
ENSG00000230074.5	NA	ENSG00000230074	170.112	0.457166	0.183731	2.48824	0.0128378	0.0795776
ENSG00000240963.1	NA	ENSG00000240963	530.377	0.522274	0.209985	2.4872	0.0128753	0.0797451
ENSG00000283103.5	NA	ENSG00000283103	691.412	0.392159	0.157734	2.48621	0.0129111	0.079902
ENSG00000273175.2	NA	ENSG00000273175	298.084	-0.530556	0.213455	-2.48556	0.0129347	0.0799483
ENSG00000289047.2	100294145	ENSG00000289047	333.098	0.504187	0.202857	2.48543	0.0129396	0.0799483
ENSG00000290846.1	107985911	ENSG00000290846	240.998	-0.393198	0.158268	-2.48438	0.0129777	0.0801184
ENSG00000206344.8	253018	HCG27	36.7238	0.88987	0.358289	2.48367	0.0130038	0.0802147
ENSG00000259017.1	NA	ENSG00000259017	42.279	-0.999747	0.402691	-2.48266	0.0130404	0.0803752
ENSG00000272727.2	105377466	LINC02266	6.47602	-1.94596	0.78401	-2.48206	0.0130627
ENSG00000243836.7	100131176	WDR86-AS1	56.3626	-0.64409	0.259501	-2.48203	0.0130636	0.0804531
ENSG00000290611.1	22952	CYP2G1P	23.7727	-1.06229	0.428185	-2.48093	0.0131041	0.0806377
ENSG00000290578.1	NA	ENSG00000290578	128.34	0.492546	0.198606	2.48002	0.0131376	0.0807784
ENSG00000251506.1	NA	ENSG00000251506	1.38515	-4.37393	1.76402	-2.47952	0.0131559
ENSG00000269985.2	101927972	FARS2-AS1	12.1856	-1.22757	0.495437	-2.47776	0.0132211
ENSG00000257985.1	NA	ENSG00000257985	3.37647	-3.31247	1.33689	-2.47774	0.0132216
ENSG00000259439.3	107985879	LINC01833	447.019	0.428167	0.172826	2.47744	0.0132327	0.0812663
ENSG00000226562.5	106478958	CYP4F26P	110.38	0.488904	0.197354	2.47729	0.0132383	0.0812663
ENSG00000290921.1	NA	ENSG00000290921	529.533	0.397474	0.160467	2.47699	0.0132496	0.0812696
ENSG00000259712.1	NA	ENSG00000259712	38.9485	0.768982	0.310516	2.47647	0.013269	0.0812731
ENSG00000285850.1	NA	ENSG00000285850	30.1637	-0.950084	0.383655	-2.4764	0.0132715	0.0812731
ENSG00000224330.2	NA	ENSG00000224330	4.05007	-2.52587	1.02003	-2.47626	0.0132767
ENSG00000265194.1	NA	ENSG00000265194	231.131	0.469401	0.189591	2.47586	0.0132917	0.0813316
ENSG00000226699.1	NA	ENSG00000226699	19.2204	1.03991	0.420069	2.47557	0.0133025	0.0813325
ENSG00000235066.7	NA	ENSG00000235066	352.086	0.405695	0.163926	2.47486	0.0133287	0.0814123
ENSG00000273143.2	NA	DUSP5-DT	29.5217	0.836736	0.33815	2.47445	0.0133441	0.0814123
ENSG00000290398.1	389652	ASNSP1	25.6302	1.04999	0.424349	2.47436	0.0133477	0.0814123
ENSG00000258499.1	101929002	LINC02287	6.90295	-1.9478	0.787795	-2.47247	0.0134184
ENSG00000289405.2	NA	ENSG00000289405	384.744	0.428451	0.173668	2.46707	0.0136222	0.0830202
ENSG00000232892.1	101928404	RGS5-AS1	43.6644	0.738787	0.299552	2.46631	0.0136513	0.0831312
ENSG00000238133.6	339751	MAP3K20-AS1	101.648	-0.638298	0.25884	-2.466	0.0136631	0.0831365
ENSG00000264707.1	101927150	L3MBTL4-AS1	11.6017	-1.36563	0.553899	-2.46548	0.013683
ENSG00000278351.1	NA	ENSG00000278351	2.73496	-2.8641	1.16168	-2.46547	0.0136833
ENSG00000255455.2	NA	ENSG00000255455	496.061	0.423451	0.171785	2.46501	0.0137011	0.0832625
ENSG00000232485.4	NA	RPL37A-DT	40.6545	0.747492	0.303256	2.46489	0.0137057	0.0832625
ENSG00000228048.1	NA	ENSG00000228048	6.7395	1.82797	0.741777	2.46432	0.0137275
ENSG00000228925.1	NA	ENSG00000228925	142.156	-0.481278	0.195314	-2.46412	0.013735	0.0833736
ENSG00000267030.1	NA	ENSG00000267030	19.4056	-1.12649	0.457447	-2.46256	0.0137949	0.0836707
ENSG00000253819.3	NA	LINC01151	24.7433	-1.26557	0.51408	-2.46181	0.0138238	0.0837795
ENSG00000291338.1	NA	ENSG00000291338	20.6106	-1.08414	0.440457	-2.46139	0.0138401	0.0838114
ENSG00000259410.5	NA	ENSG00000259410	8.69202	-1.64342	0.667682	-2.46137	0.0138406
ENSG00000265801.1	NA	ENSG00000265801	11.2448	-1.5079	0.612709	-2.46104	0.0138533
ENSG00000279996.1	NA	ENSG00000279996	28.2738	-0.810831	0.329551	-2.46041	0.0138778	0.0839726
ENSG00000286780.1	NA	ENSG00000286780	6.57823	-1.86052	0.75668	-2.45879	0.0139405
ENSG00000272695.2	100506394	GAS6-DT	41.5601	0.770317	0.313344	2.45838	0.0139567	0.0843833
ENSG00000293146.1	NA	ENSG00000293146	4.60261	-2.28493	0.929844	-2.45732	0.0139978
ENSG00000288948.1	NA	ENSG00000288948	106.071	0.596569	0.243008	2.45494	0.0140909	0.0851269
ENSG00000260806.1	NA	PAPOLA-DT	25.7051	0.9099	0.370763	2.45413	0.0141225	0.0852504
ENSG00000261265.1	NA	ENSG00000261265	8.93107	-1.64296	0.669481	-2.45408	0.0141246
ENSG00000279584.1	NA	ENSG00000279584	6.27414	1.65666	0.675076	2.45404	0.014126
ENSG00000262768.2	NA	ENSG00000262768	11.1675	1.43869	0.586256	2.45404	0.0141262
ENSG00000236716.1	NA	ENSG00000236716	1.18216	-4.6266	1.88587	-2.45329	0.0141555
ENSG00000283828.1	102724474	ENSG00000283828	46.8107	-0.697714	0.284455	-2.45281	0.0141746	0.0854971
ENSG00000286775.1	NA	ENSG00000286775	1.61066	-4.38476	1.78804	-2.45228	0.0141955
ENSG00000260194.1	NA	ENSG00000260194	11.3296	-1.45744	0.595076	-2.44917	0.0143187
ENSG00000273523.1	101929657	ENSG00000273523	21.3241	0.967086	0.39517	2.44726	0.0143945	0.0867548
ENSG00000247708.8	100507266	STX18-AS1	311.337	-0.387062	0.158222	-2.44631	0.0144326	0.0869152
ENSG00000279520.1	NA	ENSG00000279520	154.945	0.476495	0.194855	2.44538	0.01447	0.0870502
ENSG00000260796.1	NA	ENSG00000260796	35.2689	0.802664	0.328263	2.44518	0.0144779	0.0870502
ENSG00000237883.4	NA	DGUOK-AS1	316.391	0.443578	0.181432	2.44487	0.0144906	0.0870577
ENSG00000230186.3	NA	ENSG00000230186	85.0222	-0.601605	0.24619	-2.44367	0.0145389	0.0872794
ENSG00000272103.2	NA	ENSG00000272103	50.7223	0.680291	0.27847	2.44296	0.0145675	0.0873819
ENSG00000279591.1	NA	ENSG00000279591	12.4834	-1.40799	0.576427	-2.44262	0.0145811
ENSG00000257467.6	102724663	PPFIA2-AS1	12.7887	-1.17497	0.481145	-2.44203	0.014605
ENSG00000261758.1	NA	STAG1-DT	62.0452	0.601839	0.246453	2.44201	0.0146058	0.0875428
ENSG00000254964.1	NA	ENSG00000254964	26.4971	-0.934529	0.382779	-2.44143	0.0146291	0.087601
ENSG00000288398.1	NA	ENSG00000288398	372.426	0.442721	0.181363	2.44108	0.0146436	0.087601
ENSG00000283117.1	79150	MGC4859	55.5926	0.752307	0.308207	2.44092	0.01465	0.087601
ENSG00000287237.1	NA	ENSG00000287237	15.0953	1.29106	0.529157	2.43985	0.0146932	0.0877797
ENSG00000226890.1	NA	ENSG00000226890	50.2793	-0.699865	0.286875	-2.43961	0.014703	0.0877797
ENSG00000259891.1	NA	ENSG00000259891	127.217	0.499734	0.204872	2.43926	0.0147175	0.0877975
ENSG00000289134.1	NA	ENSG00000289134	39.0419	0.895928	0.36744	2.4383	0.0147566	0.0879619
ENSG00000280416.1	NA	ENSG00000280416	222.355	0.545527	0.223874	2.43676	0.0148196	0.0882682
ENSG00000269349.1	NA	ENSG00000269349	43.0005	0.752382	0.3088	2.43647	0.0148315	0.0882701
ENSG00000280604.1	NA	ENSG00000280604	299.81	-0.391532	0.160761	-2.43549	0.0148717	0.0884401
ENSG00000266708.1	NA	ENSG00000266708	142.856	-0.535697	0.220028	-2.43467	0.0149054	0.0885245
ENSG00000286808.1	NA	ENSG00000286808	133.434	0.501356	0.205947	2.4344	0.0149167	0.0885245
ENSG00000233554.6	NA	B4GALT1-AS1	116.456	-0.627974	0.257984	-2.43416	0.0149265	0.0885245
ENSG00000267280.6	103689912	TBX2-AS1	346.202	0.390027	0.16024	2.43401	0.0149324	0.0885245
ENSG00000279632.1	NA	ENSG00000279632	56.3954	0.738065	0.303315	2.43333	0.0149606	0.0885826
ENSG00000229921.7	100505879	KIF25-AS1	29.8954	-1.01781	0.418297	-2.43321	0.0149655	0.0885826
ENSG00000273382.1	NA	TMEM167B-DT	83.3013	0.582889	0.239591	2.43285	0.0149804	0.0886022
ENSG00000235609.7	NA	ENSG00000235609	5.48679	1.93452	0.795373	2.43222	0.0150067
ENSG00000276704.1	NA	ENSG00000276704	11.9868	-1.49945	0.616659	-2.43157	0.0150335
ENSG00000255435.7	101929089	TTC36-AS1	417.623	-0.430942	0.177301	-2.43056	0.0150755	0.0889971
ENSG00000268858.2	112268269	ENSG00000268858	385.045	-0.402102	0.165438	-2.43054	0.0150764	0.0889971
ENSG00000277151.1	NA	ENSG00000277151	79.187	0.631423	0.259802	2.4304	0.0150823	0.0889971
ENSG00000269176.2	NA	ENSG00000269176	122.615	-0.547897	0.225463	-2.4301	0.0150948	0.089002
ENSG00000230943.4	101927686	LINC02541	8.3678	-1.55224	0.639506	-2.42725	0.0152136
ENSG00000259736.1	101926895	CRTC3-AS1	154.295	-0.475555	0.195951	-2.42691	0.0152282	0.0897193
ENSG00000248343.1	NA	ENSG00000248343	14.3046	-1.31935	0.543908	-2.42568	0.0152798	0.0899534
ENSG00000236426.5	NA	ENSG00000236426	11.5434	-1.63656	0.674913	-2.42485	0.0153148
ENSG00000286003.1	NA	ENSG00000286003	6.2091	-1.94606	0.802649	-2.42455	0.0153273
ENSG00000266957.1	NA	ENSG00000266957	14.6953	-1.21989	0.503239	-2.42409	0.015347	0.0902549
ENSG00000276649.1	NA	ENSG00000276649	35.2607	0.701191	0.289282	2.4239	0.0153547	0.0902549
ENSG00000273443.1	NA	ENSG00000273443	3.46884	-3.06076	1.26278	-2.42382	0.015358
ENSG00000231980.1	NA	ENSG00000231980	17.8753	-1.22721	0.506412	-2.42334	0.0153784	0.0903244
ENSG00000272288.8	101929243	ILRUN-AS1	226.14	0.476857	0.196912	2.42168	0.0154488	0.0906681
ENSG00000260898.6	100287559	ADPGK-AS1	100.399	0.52852	0.218311	2.42095	0.0154799	0.0907804
ENSG00000262580.5	NA	ENSG00000262580	531.663	0.390339	0.161275	2.42034	0.0155061	0.0908537
ENSG00000291069.1	399761	BMS1P1	400.055	0.488082	0.2017	2.41984	0.0155274	0.0908537
ENSG00000291093.1	102724316	SVIL-AS1	2356.51	-0.350871	0.144999	-2.41982	0.0155282	0.0908537
ENSG00000286394.1	NA	ENSG00000286394	2.3917	-3.68027	1.52125	-2.41924	0.015553
ENSG00000245849.8	100505648	RAD51-AS1	320.589	0.528293	0.218404	2.41888	0.0155684	0.0909572
ENSG00000283743.2	NA	ENSG00000283743	191.851	0.557172	0.230371	2.41858	0.0155811	0.0909572
ENSG00000250116.2	100506142	RHOQ-AS1	146.574	0.522596	0.216097	2.41834	0.0155915	0.0909572
ENSG00000225610.1	NA	ENSG00000225610	153.881	0.483698	0.200017	2.41829	0.0155937	0.0909572
ENSG00000272465.1	NA	ENSG00000272465	5.21661	-2.24134	0.926923	-2.41805	0.015604
ENSG00000275413.1	NA	ENSG00000275413	60.5262	0.667604	0.276126	2.41775	0.0156167	0.0910165
ENSG00000249550.8	100506465	LINC01234	364.412	0.414746	0.17156	2.41749	0.0156278	0.0910165
ENSG00000277007.1	NA	ENSG00000277007	25.0685	-0.848781	0.351168	-2.41702	0.0156481	0.0910655
ENSG00000250777.2	NA	ENSG00000250777	3.86459	-2.78175	1.15095	-2.41691	0.0156527
ENSG00000272255.1	NA	ENSG00000272255	10.4964	-1.4057	0.581657	-2.41672	0.015661
ENSG00000234892.1	NA	ENSG00000234892	13.6854	-1.23014	0.509323	-2.41524	0.0157247
ENSG00000229797.2	124907890	ENSG00000229797	4.45784	-2.39394	0.99216	-2.41286	0.0158281
ENSG00000227554.1	NA	ENSG00000227554	2.9491	-2.59397	1.0754	-2.4121	0.0158611
ENSG00000258985.1	NA	ENSG00000258985	24.2529	-0.964605	0.400182	-2.41041	0.0159345	0.0926608
ENSG00000257622.1	NA	ENSG00000257622	26.2526	-0.902493	0.374569	-2.40942	0.015978	0.092843
ENSG00000285151.1	NA	ENSG00000285151	43.6383	0.706763	0.293433	2.4086	0.0160139	0.0928472
ENSG00000285204.1	NA	ENSG00000285204	43.6383	0.706763	0.293433	2.4086	0.0160139	0.0928472
ENSG00000227676.4	103724388	LINC01068	16.0099	-1.04621	0.434371	-2.40857	0.0160153	0.0928472
ENSG00000289929.1	NA	ENSG00000289929	90.6145	0.662185	0.274994	2.408	0.0160403	0.0929216
ENSG00000272663.1	NA	PPP1R21-DT	14.1527	1.24526	0.51727	2.40737	0.0160678	0.0930098
ENSG00000232192.1	111216275	KIF26B-AS1	27.2304	-1.01298	0.420987	-2.4062	0.0161194	0.0931919
ENSG00000274026.2	100131997	FAM27E3	42.9638	-0.705509	0.293216	-2.4061	0.0161237	0.0931919
ENSG00000270066.3	NA	ENSG00000270066	1562.39	-0.430022	0.178754	-2.40567	0.0161429	0.0932322
ENSG00000234506.7	NA	LINC01506	11.2469	1.42594	0.593122	2.40413	0.0162111
ENSG00000285728.3	NA	ENSG00000285728	177.888	-0.41688	0.17343	-2.40373	0.0162287	0.0936567
ENSG00000259312.1	NA	ENSG00000259312	2.35781	-3.91859	1.63058	-2.40318	0.0162532
ENSG00000289001.1	NA	ENSG00000289001	12.4765	1.29334	0.538214	2.40303	0.0162601
ENSG00000224970.2	NA	ENSG00000224970	1.7336	-4.07303	1.69519	-2.4027	0.0162744
ENSG00000241860.7	NA	ENSG00000241860	149.206	0.437141	0.182034	2.40142	0.0163314	0.0941776
ENSG00000225623.1	100874313	AGBL4-IT1	4.53377	-2.28586	0.952011	-2.40109	0.0163463
ENSG00000233124.2	103625683	LINC00456	19.1171	-1.17297	0.488564	-2.40085	0.0163571	0.0942265
ENSG00000289414.2	NA	ENSG00000289414	20.4914	-1.07904	0.449559	-2.40023	0.0163848	0.0942265
ENSG00000278390.7	101929140	KBTBD6-DT	133.378	0.523948	0.218296	2.40017	0.0163876	0.0942265
ENSG00000255389.1	NA	ENSG00000255389	172.973	0.40552	0.168958	2.40013	0.0163894	0.0942265
ENSG00000278950.1	NA	ENSG00000278950	91.6019	0.568671	0.237018	2.39928	0.0164273	0.0943735
ENSG00000250360.1	NA	ENSG00000250360	61.5396	0.724679	0.302168	2.39827	0.0164728	0.094464
ENSG00000256100.1	NA	ENSG00000256100	872.277	-0.452494	0.18868	-2.39821	0.0164754	0.094464
ENSG00000263388.1	NA	ENSG00000263388	66.2742	-0.761537	0.317559	-2.3981	0.0164803	0.094464
ENSG00000268896.1	NA	ENSG00000268896	72.8313	-0.554229	0.231246	-2.3967	0.0165433	0.094668
ENSG00000290544.1	NA	ENSG00000290544	9.59613	1.4028	0.585316	2.39666	0.0165452
ENSG00000255276.1	NA	RRM1-AS1	52.0894	-0.674538	0.281461	-2.39656	0.0165498	0.094668
ENSG00000256196.2	NA	ENSG00000256196	72.6005	-0.596193	0.248778	-2.39648	0.0165532	0.094668
ENSG00000205559.5	100144603	CHKB-DT	155.265	0.449991	0.187895	2.39491	0.0166243	0.0950005
ENSG00000271646.1	NA	IRF2-DT	58.2099	0.56751	0.236991	2.39465	0.0166363	0.0950005
ENSG00000273142.1	NA	LINC02604	635.469	0.361211	0.150918	2.39343	0.0166916	0.0952447
ENSG00000249306.7	101928176	LINC01411	20.2618	-0.990318	0.413893	-2.39269	0.0167254	0.0953659
ENSG00000250284.3	105379191	ENSG00000250284	6.98	-1.84958	0.773112	-2.39238	0.0167396
ENSG00000240005.7	NA	STIM2-AS1	13.3549	1.28735	0.538193	2.39199	0.0167574
ENSG00000254034.2	NA	INTS9-AS1	58.2505	0.686637	0.28708	2.39179	0.0167663	0.0955277
ENSG00000269987.1	NA	ENSG00000269987	1549.41	0.417811	0.174718	2.39134	0.0167868	0.0955731
ENSG00000236859.8	254128	NIFK-AS1	726.768	0.41624	0.174125	2.39047	0.0168268	0.0955909
ENSG00000266313.2	NA	ENSG00000266313	89.4217	0.528494	0.221124	2.39004	0.0168465	0.0955909
ENSG00000248388.5	NA	HAFML	19.2609	1.02501	0.428874	2.38999	0.0168487	0.0955909
ENSG00000229190.1	NA	ENSG00000229190	24.0744	-0.910115	0.380812	-2.38994	0.0168513	0.0955909
ENSG00000223393.2	NA	ENSG00000223393	48.1035	-0.671987	0.281184	-2.38985	0.0168552	0.0955909
ENSG00000228201.1	NA	ENSG00000228201	18.8353	-1.07951	0.451746	-2.38963	0.0168653	0.0955909
ENSG00000224490.5	NA	TTC21B-AS1	136.417	0.529371	0.221633	2.3885	0.0169171	0.0958132
ENSG00000293518.1	NA	GGNBP1	76.52	-0.636109	0.266463	-2.38723	0.0169759	0.0960746
ENSG00000255052.5	NA	FAM66D	266.282	0.403771	0.169177	2.38668	0.0170015	0.0961482
ENSG00000279227.2	NA	ENSG00000279227	57.2633	-0.742633	0.311207	-2.3863	0.017019	0.0961758
ENSG00000179219.5	197196	LINC00311	13.0262	-1.14113	0.478518	-2.38472	0.017092
ENSG00000287121.1	NA	ENSG00000287121	9.70195	-1.39081	0.583307	-2.38436	0.0171091
ENSG00000245261.1	NA	ENSG00000245261	94.4228	-0.539916	0.226484	-2.38391	0.0171299	0.0967024
ENSG00000260122.1	NA	ENSG00000260122	159.505	0.449994	0.188776	2.38374	0.0171376	0.0967024
ENSG00000257310.1	NA	ENSG00000257310	8.51893	-1.36793	0.573862	-2.38373	0.0171384
ENSG00000229619.6	401093	MBNL1-AS1	267.854	0.423741	0.177813	2.38307	0.0171691	0.0968085
ENSG00000223770.5	101927356	CACNA2D1-AS1	82.6345	0.791885	0.33236	2.38262	0.0171901	0.0968549
ENSG00000266877.1	NA	ENSG00000266877	15.6705	1.24709	0.523936	2.38024	0.0173015	0.0973758
ENSG00000284600.1	NA	ENSG00000284600	51.2163	-0.629437	0.264459	-2.3801	0.0173081	0.0973758
ENSG00000260101.2	101927402	AFTPH-DT	22.1535	0.972705	0.40882	2.3793	0.0173457	0.0975151
ENSG00000239799.1	100873993	ITIH4-AS1	14.512	-1.15988	0.487606	-2.37872	0.0173729	0.0975959
ENSG00000244137.1	107985359	ENSG00000244137	6.30416	-1.85139	0.778521	-2.37809	0.0174026
ENSG00000290851.1	NA	ENSG00000290851	95.8396	0.532001	0.223754	2.37762	0.0174248	0.0978152
ENSG00000188004.11	284677	SNHG28	96.7069	0.508592	0.214002	2.37658	0.0174741	0.0980198
ENSG00000293390.1	NA	ENSG00000293390	11.9852	-1.38352	0.5823	-2.37595	0.0175039
ENSG00000272223.1	NA	ENSG00000272223	55.6472	0.642073	0.270426	2.3743	0.0175822	0.0983139
ENSG00000264546.1	NA	ENSG00000264546	56.3209	0.656594	0.276568	2.37408	0.0175929	0.0983139
ENSG00000236810.8	100506963	ELOA-AS1	497.877	0.390136	0.164332	2.37407	0.0175933	0.0983139
ENSG00000267149.2	NA	ENSG00000267149	103.688	0.573761	0.24169	2.37395	0.0175988	0.0983139
ENSG00000196295.13	NA	GARS1-DT	2170.03	0.356299	0.150093	2.37385	0.0176039	0.0983139
ENSG00000233184.9	102606465	DPH5-DT	394.512	0.388018	0.163456	2.37384	0.017604	0.0983139
ENSG00000278703.1	NA	ENSG00000278703	4.34141	2.05704	0.866616	2.37364	0.0176136
ENSG00000285579.1	NA	ENSG00000285579	28.1369	0.917164	0.38695	2.37024	0.0177766	0.0992047
ENSG00000288931.1	NA	ENSG00000288931	11.3068	-1.66493	0.702699	-2.36934	0.0178198
ENSG00000246323.2	NA	FAM13B-AS1	43.5785	-0.722125	0.304874	-2.3686	0.0178553	0.0995326
ENSG00000225880.6	NA	LINC00115	143.715	0.460864	0.194583	2.36847	0.017862	0.0995326
ENSG00000228061.7	NA	ENSG00000228061	75.1535	-0.512966	0.216605	-2.36821	0.0178745	0.0995326
ENSG00000286384.1	NA	ENSG00000286384	4.08844	-2.58799	1.09334	-2.36704	0.0179308
ENSG00000253133.2	NA	GPAT4-AS1	1529.37	0.400827	0.169409	2.36604	0.0179796	0.100044
ENSG00000245614.6	100506660	DDX11-AS1	40.5765	-0.779066	0.329416	-2.36499	0.0180306	0.100251
ENSG00000257225.1	NA	ENSG00000257225	653.573	0.437824	0.185157	2.36461	0.0180489	0.100251
ENSG00000287884.1	NA	ENSG00000287884	29.864	-0.866445	0.366446	-2.36446	0.0180566	0.100251
ENSG00000279029.1	NA	ENSG00000279029	48.0652	0.913567	0.38643	2.36412	0.0180731	0.100251
ENSG00000231840.2	NA	TMEM139-AS1	32.1103	0.790959	0.334596	2.36392	0.0180826	0.100251
ENSG00000267372.2	NA	ENSG00000267372	22.2579	-0.936132	0.396091	-2.36343	0.0181067	0.100312
ENSG00000234327.10	101928000	ZNF232-AS1	87.3551	0.539577	0.22834	2.36305	0.0181254	0.100342
ENSG00000261520.5	284215	DLGAP1-AS5	5.26367	-2.20509	0.933298	-2.36268	0.0181432
ENSG00000247287.3	NA	PRKCH-AS1	38.4493	0.844562	0.357606	2.36171	0.0181909	0.100631
ENSG00000289520.1	NA	ENSG00000289520	108.147	0.474254	0.20086	2.36112	0.01822	0.10067
ENSG00000250041.3	124902629	ENSG00000250041	21.35	-1.0576	0.447976	-2.36084	0.0182334	0.10067
ENSG00000230550.2	101929441	ERLNC1	72.5342	-0.694072	0.294004	-2.36076	0.0182376	0.10067
ENSG00000293221.1	NA	ENSG00000293221	4.81954	-2.08548	0.88344	-2.36063	0.0182439
ENSG00000291099.1	NA	ENSG00000291099	202.679	-0.393816	0.166856	-2.36022	0.0182642	0.100744
ENSG00000291266.1	595101	SMG1P5	671.523	0.382896	0.162317	2.35895	0.0183269	0.101017
ENSG00000268912.1	NA	ENSG00000268912	153.104	0.503962	0.213693	2.35835	0.0183565	0.101107
ENSG00000286599.1	NA	ENSG00000286599	334.97	0.411438	0.174525	2.35747	0.0184	0.10121
ENSG00000259248.7	100130855	USP3-AS1	578.785	0.360537	0.152936	2.35743	0.0184019	0.10121
ENSG00000289621.2	NA	ENSG00000289621	7.98469	1.63502	0.693692	2.35698	0.0184242
ENSG00000280927.1	285463	CTBP1-AS	1036.11	-0.393665	0.167082	-2.35612	0.0184667	0.101494
ENSG00000227743.2	NA	ENSG00000227743	2.63575	-3.65917	1.55307	-2.35609	0.0184684
ENSG00000232710.1	NA	ENSG00000232710	11.2771	1.39793	0.59391	2.35378	0.0185837
ENSG00000276727.1	NA	ENSG00000276727	44.6899	-0.77009	0.327211	-2.3535	0.0185978	0.102075
ENSG00000277020.4	NA	ENSG00000277020	17.4704	0.961655	0.408612	2.35347	0.0185994	0.102075
ENSG00000228423.2	NA	ENSG00000228423	4.87855	-2.25874	0.959853	-2.35322	0.0186117
ENSG00000257548.1	NA	ENSG00000257548	9.92966	-1.54469	0.656483	-2.35299	0.0186233
ENSG00000271009.3	NA	ENSG00000271009	57.9883	0.602422	0.256119	2.35212	0.0186667	0.102371
ENSG00000254106.1	NA	LINC01848	3.70604	-2.37404	1.00947	-2.35178	0.018684
ENSG00000236031.1	NA	ENSG00000236031	457.74	0.462149	0.196541	2.35141	0.0187023	0.102492
ENSG00000291134.1	375260	WASH2P	456.162	0.34089	0.145194	2.34782	0.0188838	0.103377
ENSG00000229152.2	NA	ANKRD10-IT1	421.722	0.505626	0.215373	2.34768	0.0188909	0.103377
ENSG00000237337.1	NA	ELAVL4-AS1	39.1774	0.718141	0.305988	2.34696	0.0189274	0.103502
ENSG00000227535.2	NA	ENSG00000227535	5.77822	-1.94621	0.829505	-2.34623	0.0189646
ENSG00000274605.4	105370333	PCCA-DT	114.927	0.52219	0.222628	2.34557	0.0189982	0.103815
ENSG00000255109.6	NA	LINC02740	11.178	-1.39283	0.593834	-2.34548	0.0190026
ENSG00000277228.1	NA	ENSG00000277228	1.32162	-4.22884	1.8034	-2.34493	0.0190305
ENSG00000280153.1	NA	ENSG00000280153	77.3548	0.563764	0.240428	2.34483	0.0190355	0.103944
ENSG00000289963.1	107985563	ENSG00000289963	5.77746	1.92182	0.819771	2.34434	0.019061
ENSG00000255173.1	NA	ENSG00000255173	43.5401	-0.712118	0.303772	-2.34426	0.019065	0.103981
ENSG00000253738.3	100506365	OTUD6B-AS1	554.075	0.355461	0.151636	2.34417	0.0190696	0.103981
ENSG00000268873.1	NA	ENSG00000268873	15.7672	-1.18159	0.504276	-2.34315	0.0191217	0.104086
ENSG00000288011.1	283045	ENSG00000288011	16.8927	1.05454	0.450074	2.34304	0.0191273	0.104086
ENSG00000245685.9	728339	FRG1-DT	68.3847	0.556647	0.237591	2.34288	0.0191355	0.104086
ENSG00000260447.1	NA	ENSG00000260447	61.4425	-0.604514	0.258069	-2.34246	0.0191573	0.104086
ENSG00000272750.1	NA	ENSG00000272750	469.005	0.434567	0.185535	2.34223	0.0191688	0.104086
ENSG00000227155.7	124902108	DOCK8-AS2	19.6064	1.03359	0.441294	2.34219	0.0191709	0.104086
ENSG00000250635.1	111082989	CXXC5-AS1	31.0737	-0.835335	0.356719	-2.34172	0.0191953	0.104145
ENSG00000226891.9	101927084	LINC01359	80.726	-0.551874	0.23578	-2.34063	0.0192511	0.104373
ENSG00000272418.1	NA	ENSG00000272418	45.0429	0.710325	0.303533	2.34019	0.0192737	0.104421
ENSG00000267009.6	NA	ENSG00000267009	1049.36	-0.497518	0.21264	-2.33972	0.019298	0.104478
ENSG00000266904.8	NA	LINC00663	123.063	0.427652	0.182804	2.3394	0.0193148	0.104495
ENSG00000276931.1	NA	ENSG00000276931	42.1935	0.769286	0.329298	2.33614	0.0194838	0.105334
ENSG00000269235.4	101669766	ZNF350-AS1	69.994	0.630274	0.269862	2.33554	0.0195152	0.105374
ENSG00000249899.6	NA	ITGA2-AS1	298.108	0.363419	0.155609	2.33547	0.0195188	0.105374
ENSG00000291132.1	339483	ENSG00000291132	155.113	0.450489	0.193052	2.3335	0.0196217	0.105854
ENSG00000223960.9	101927027	CHROMR	1788.29	0.344773	0.147805	2.33262	0.0196683	0.106031
ENSG00000254095.1	NA	ENSG00000254095	3.51476	-2.59959	1.1146	-2.3323	0.0196848
ENSG00000287305.1	105373422	ENSG00000287305	4.37969	-2.18968	0.938927	-2.3321	0.0196952
ENSG00000239523.8	100506826	MYLK-AS1	750.265	-0.400248	0.171707	-2.33099	0.0197536	0.106369
ENSG00000286977.1	NA	ENSG00000286977	115.932	0.627113	0.269044	2.33089	0.0197591	0.106369
ENSG00000258711.2	NA	ENSG00000258711	48.3898	-0.762035	0.32737	-2.32775	0.0199254	0.10713
ENSG00000276115.1	NA	ENSG00000276115	82.4716	0.53065	0.227997	2.32745	0.0199415	0.10713
ENSG00000251023.1	NA	ENSG00000251023	25.2745	0.981304	0.421634	2.32739	0.0199447	0.10713
ENSG00000264044.1	NA	ENSG00000264044	1266.4	-0.414493	0.178118	-2.32707	0.0199614	0.10713
ENSG00000286924.1	NA	ENSG00000286924	14.573	-1.15407	0.495969	-2.3269	0.0199707	0.10713
ENSG00000287068.1	NA	ENSG00000287068	2.58163	-3.66455	1.57515	-2.32647	0.0199933
ENSG00000287279.1	NA	ENSG00000287279	13.9223	-1.24926	0.537197	-2.32551	0.0200445
ENSG00000258609.3	100885779	LINC-ROR	12.1378	-1.71895	0.739662	-2.32397	0.0201273
ENSG00000223461.1	NA	ENSG00000223461	9.39797	-1.52135	0.655053	-2.32248	0.0202072
ENSG00000255399.6	255480	TBX5-AS1	7.59211	-1.61579	0.695733	-2.32243	0.0202098
ENSG00000285608.1	NA	ENSG00000285608	1513.54	0.411598	0.177233	2.32235	0.0202139	0.108358
ENSG00000285347.1	149684	ENSG00000285347	6.50176	-1.99028	0.857074	-2.32218	0.0202234
ENSG00000255983.1	NA	ENSG00000255983	41.761	-0.847645	0.36511	-2.32162	0.0202535	0.108494
ENSG00000258548.6	100505967	LINC00645	101.837	0.600315	0.258715	2.32037	0.0203207	0.108777
ENSG00000259498.1	NA	TPM1-AS	271.065	0.484501	0.209175	2.31625	0.0205449	0.1099
ENSG00000290368.1	NA	ENSG00000290368	10.529	-1.34511	0.580811	-2.31591	0.0205632
ENSG00000285669.1	NA	ENSG00000285669	99.2479	0.482075	0.208168	2.3158	0.020569	0.109952
ENSG00000256139.2	NA	ENSG00000256139	60.0885	-0.589722	0.254747	-2.31493	0.0206165	0.110128
ENSG00000259992.1	NA	ENSG00000259992	181.187	-0.469558	0.202877	-2.31449	0.0206407	0.11018
ENSG00000277310.1	NA	ENSG00000277310	8.4787	1.33973	0.578891	2.3143	0.0206513
ENSG00000251600.9	101927636	GUSBP5	81.2812	-0.605065	0.261466	-2.31412	0.0206609	0.110208
ENSG00000269821.2	10984	KCNQ1OT1	2434.1	-0.493262	0.213176	-2.31387	0.0206749	0.110208
ENSG00000293322.1	NA	ENSG00000293322	36.3053	-0.763848	0.330194	-2.31333	0.0207045	0.110289
ENSG00000223829.6	NA	ENSG00000223829	4.78612	-2.03662	0.880505	-2.31301	0.0207221
ENSG00000289483.1	NA	ENSG00000289483	11.5775	-1.26741	0.548058	-2.31255	0.0207473
ENSG00000237017.1	NA	PRPF31-AS1	422.948	-0.382013	0.165201	-2.31242	0.0207547	0.110479
ENSG00000254297.1	NA	ENSG00000254297	3.55067	-2.38339	1.03124	-2.31119	0.0208224
ENSG00000235126.1	NA	ENSG00000235126	2.89924	-2.83216	1.22543	-2.31116	0.0208238
ENSG00000273618.1	NA	ENSG00000273618	82.3442	-0.513773	0.222383	-2.3103	0.0208714	0.111023
ENSG00000282851.2	105221694	BISPR	32.1585	0.80053	0.346643	2.30938	0.0209227	0.111218
ENSG00000224281.6	100303728	SLC25A5-AS1	441.747	-0.418243	0.181219	-2.30795	0.021002	0.111561
ENSG00000226312.7	65072	CFLAR-AS1	213.204	0.387898	0.168126	2.30719	0.0210441	0.111707
ENSG00000228322.1	NA	GLIS3-AS2	24.6625	0.944704	0.409582	2.30651	0.0210822	0.111831
ENSG00000226047.1	NA	ENSG00000226047	3.3645	-2.60762	1.13086	-2.30587	0.0211178
ENSG00000278266.1	NA	ENSG00000278266	58.4845	0.632814	0.27459	2.30458	0.0211902	0.112326
ENSG00000204044.6	109729184	SLC12A5-AS1	104.716	0.546427	0.237177	2.30388	0.0212291	0.112454
ENSG00000266101.1	NA	ENSG00000266101	28.9875	-0.805425	0.34966	-2.30345	0.0212533	0.112504
ENSG00000247556.7	729082	OIP5-AS1	5398.76	0.373902	0.162386	2.30256	0.0213038	0.112693
ENSG00000205790.1	100131094	DPP9-AS1	389.444	0.393033	0.170729	2.30209	0.02133	0.112753
ENSG00000280780.4	153469	JAKMIP2-AS1	119.802	-0.525612	0.22837	-2.30158	0.0213589	0.112827
ENSG00000275332.1	NA	ENSG00000275332	31.5597	-0.751617	0.326648	-2.301	0.0213915	0.112921
ENSG00000279631.1	NA	ENSG00000279631	51.2581	0.590952	0.256989	2.29952	0.0214754	0.113286
ENSG00000286790.1	124903658	ENSG00000286790	17.9692	-1.16015	0.504685	-2.29875	0.021519	0.113387
ENSG00000272143.2	283481	FGF14-AS2	194.035	0.912536	0.396987	2.29866	0.0215245	0.113387
ENSG00000280936.1	NA	ENSG00000280936	23.4981	-0.989841	0.430994	-2.29665	0.0216388	0.11391
ENSG00000259314.1	NA	ENSG00000259314	69.6648	-0.587296	0.255893	-2.29508	0.0217283	0.114303
ENSG00000254501.1	NA	ENSG00000254501	143.084	-0.508223	0.221537	-2.29407	0.0217862	0.114528
ENSG00000286048.1	NA	ENSG00000286048	17.6494	0.964718	0.420599	2.29368	0.0218091	0.114537
ENSG00000286540.1	NA	ENSG00000286540	29.0299	0.846546	0.369103	2.29352	0.0218179	0.114537
ENSG00000233262.1	105376116	SLC28A3-AS1	1.19955	-4.23789	1.84874	-2.29232	0.0218874
ENSG00000267231.1	NA	ENSG00000267231	7.68261	1.58356	0.691017	2.29164	0.0219263
ENSG00000250592.1	NA	ENSG00000250592	5.68618	-1.6039	0.699917	-2.29156	0.0219312
ENSG00000268810.1	NA	ENSG00000268810	80.1638	0.633771	0.276584	2.29142	0.021939	0.115058
ENSG00000261140.1	NA	ENSG00000261140	126.629	0.493762	0.215496	2.29128	0.0219475	0.115058
ENSG00000232821.1	NA	ENSG00000232821	922.323	0.463836	0.202463	2.29096	0.0219656	0.115073
ENSG00000270540.1	NA	ENSG00000270540	5.6049	-1.83138	0.799502	-2.29065	0.0219836
ENSG00000287676.1	NA	ENSG00000287676	22.3379	0.946351	0.41322	2.29019	0.0220104	0.115229
ENSG00000280205.1	NA	ENSG00000280205	20.1482	-0.937934	0.409594	-2.28991	0.0220265	0.115234
ENSG00000230317.2	101926971	LINC01284	17.6047	-1.31972	0.576442	-2.28943	0.0220543	0.115247
ENSG00000259709.1	NA	ENSG00000259709	82.0424	-0.597392	0.260944	-2.28934	0.0220593	0.115247
ENSG00000277449.1	101927559	CEBPB-AS1	137.805	0.622001	0.271805	2.28841	0.0221138	0.115453
ENSG00000231876.8	102723536	ENSG00000231876	6.17491	-1.86098	0.813243	-2.28834	0.0221176
ENSG00000291201.1	NA	ENSG00000291201	1216.67	0.333366	0.145717	2.28777	0.0221512	0.115548
ENSG00000175061.20	125144	SNHG29	6782.72	0.385944	0.168731	2.28733	0.0221766	0.115548
ENSG00000261061.1	NA	ENSG00000261061	163.449	0.49992	0.218562	2.28731	0.0221776	0.115548
ENSG00000234527.1	NA	PCDH9-AS1	5.02255	1.89784	0.829836	2.28701	0.0221953
ENSG00000291043.1	2749	GLUD1P3	174.129	0.465863	0.203726	2.28671	0.0222129	0.115624
ENSG00000272148.1	NA	ENSG00000272148	94.9361	0.463182	0.202569	2.28654	0.0222226	0.115624
ENSG00000234915.1	NA	ENSG00000234915	5.7976	-2.03315	0.889602	-2.28546	0.0222858
ENSG00000225484.7	101060691	NUTM2B-AS1	839.389	0.415202	0.181727	2.28476	0.0223271	0.116089
ENSG00000250295.6	101926926	RDH10-AS1	49.8924	0.609749	0.266982	2.28386	0.0223797	0.116268
ENSG00000278376.2	NA	ENSG00000278376	47.7573	0.658957	0.288555	2.28365	0.0223922	0.116268
ENSG00000254153.2	NA	LINC02950	2.31932	-3.91618	1.71539	-2.28297	0.0224324
ENSG00000293145.1	NA	ENSG00000293145	1.94235	-3.53557	1.54978	-2.28134	0.0225285
ENSG00000257354.2	120766144	MIRLET7IHG	393.282	0.464186	0.203482	2.28121	0.0225358	0.116934
ENSG00000258623.1	NA	ENSG00000258623	11.3363	-1.26853	0.556078	-2.28121	0.0225359
ENSG00000233452.9	729178	STXBP5-AS1	117.137	-0.449716	0.197191	-2.28061	0.0225715	0.117035
ENSG00000278330.1	NA	ENSG00000278330	50.1268	0.667184	0.292577	2.28037	0.022586	0.117035
ENSG00000264269.1	100129878	DYM-AS1	17.2583	-1.05078	0.460892	-2.27988	0.022615	0.117106
ENSG00000286373.1	NA	ENSG00000286373	32.6113	0.789596	0.346501	2.27877	0.0226807	0.117366
ENSG00000225138.8	NA	SLC9A3-AS1	318.813	-0.354643	0.15566	-2.27831	0.0227078	0.117427
ENSG00000251161.4	NA	ENSG00000251161	44.9125	0.676001	0.296887	2.27697	0.0227883	0.117763
ENSG00000257997.5	NA	ENSG00000257997	1.87865	-3.66959	1.61192	-2.27654	0.0228139
ENSG00000278811.4	100289211	LINC00624	121.39	0.558647	0.24541	2.27638	0.0228231	0.117863
ENSG00000273133.1	NA	ENSG00000273133	10.6778	-1.39221	0.611593	-2.27637	0.0228241
ENSG00000275223.1	NA	ENSG00000275223	61.7647	0.577165	0.253577	2.2761	0.0228403	0.117871
ENSG00000242009.2	NA	ENSG00000242009	5.70716	-2.02892	0.891475	-2.27592	0.0228508
ENSG00000271204.1	NA	ENSG00000271204	105.307	0.733046	0.322512	2.27293	0.0230305	0.118772
ENSG00000237803.6	101929559	PIRAT1	17.6768	-1.25215	0.55111	-2.27206	0.0230831	0.118963
ENSG00000230651.8	729121	RGPD4-AS1	4.7881	-1.99856	0.88057	-2.26962	0.0232306
ENSG00000269959.1	102238594	SPACA6-AS1	178.584	0.394738	0.173937	2.26942	0.0232426	0.119626
ENSG00000260231.2	100134229	KDM7A-DT	64.7088	0.572727	0.252368	2.26941	0.0232432	0.119626
ENSG00000251616.1	NA	ENSG00000251616	3.13507	-2.94657	1.29887	-2.26856	0.0232953
ENSG00000261771.5	100533483	DNAAF4-CCPG1	1657.02	0.401303	0.176909	2.26842	0.0233036	0.119784
ENSG00000226070.2	401260	LINC00951	135.095	-0.537301	0.236864	-2.26839	0.0233052	0.119784
ENSG00000286716.1	NA	ENSG00000286716	3.78518	-2.71329	1.19658	-2.26754	0.0233573
ENSG00000205971.3	NA	ENSG00000205971	6.1559	-1.89757	0.837531	-2.26567	0.0234716
ENSG00000237714.1	100861518	P4HA2-AS1	238.363	0.486545	0.21484	2.26468	0.0235322	0.120869
ENSG00000293540.2	NA	ENSG00000293540	5.82766	-1.7918	0.791651	-2.26337	0.0236131
ENSG00000279878.1	NA	ENSG00000279878	61.6186	0.673961	0.297808	2.26308	0.023631	0.121231
ENSG00000257242.9	256021	LINC01619	107.056	0.447302	0.197657	2.26302	0.0236346	0.121231
ENSG00000268886.1	NA	ENSG00000268886	94.4511	0.527979	0.233354	2.26256	0.0236626	0.121293
ENSG00000284879.1	NA	NCAL1	347.552	0.363938	0.160881	2.26215	0.023688	0.121341
ENSG00000287959.1	NA	ENSG00000287959	380.579	-0.374699	0.16569	-2.26145	0.0237316	0.121424
ENSG00000229558.2	100506680	SACS-AS1	33.5632	0.739103	0.326858	2.26124	0.0237446	0.121424
ENSG00000225952.1	NA	ENSG00000225952	4.58773	-2.05438	0.908535	-2.2612	0.0237467
ENSG00000279516.2	26080	FAM230C	17.5313	1.33401	0.589978	2.26112	0.023752	0.121424
ENSG00000248468.2	105374114	ENSG00000248468	50.6519	-0.811505	0.359049	-2.26015	0.023812	0.121649
ENSG00000290979.1	NA	ENSG00000290979	2.91458	-2.67933	1.18585	-2.25942	0.0238572
ENSG00000250957.1	NA	ENSG00000250957	22.0202	1.05973	0.469093	2.25911	0.0238768	0.121878
ENSG00000293546.1	NA	ALG1L9P	107.686	0.435011	0.192576	2.25891	0.0238889	0.121878
ENSG00000257025.1	NA	ENSG00000257025	1.81168	-4.04139	1.7891	-2.2589	0.0238894
ENSG00000290405.1	NA	ENSG00000290405	4.54585	-2.14236	0.948486	-2.25872	0.0239011
ENSG00000291100.1	NA	ENSG00000291100	1401.23	0.321018	0.142139	2.25847	0.0239162	0.121936
ENSG00000261227.2	NA	ENSG00000261227	5.89468	-1.76275	0.780864	-2.25744	0.0239808
ENSG00000273271.1	NA	ENSG00000273271	53.9955	-0.634737	0.281203	-2.25722	0.0239943	0.122252
ENSG00000236385.1	NA	ENSG00000236385	2.11046	-3.69739	1.63849	-2.25659	0.0240339
ENSG00000293499.1	NA	ENSG00000293499	80.5169	0.541649	0.240095	2.25598	0.024072	0.122566
ENSG00000231574.7	102724550	LINC02015	14.6555	-1.12752	0.500122	-2.2545	0.024165	0.122957
ENSG00000287464.1	NA	ENSG00000287464	3.53378	-2.265	1.00477	-2.25425	0.0241804
ENSG00000291142.1	NA	ENSG00000291142	357.69	0.355146	0.157576	2.25381	0.0242081	0.123094
ENSG00000289160.1	NA	ENSG00000289160	3.80486	2.3705	1.05179	2.25377	0.0242104
ENSG00000234477.1	NA	ENSG00000234477	9.89008	1.39967	0.621059	2.25368	0.0242163
ENSG00000291091.1	220729	SDHAP4	1013.55	0.327035	0.145214	2.25209	0.0243167	0.123551
ENSG00000284676.1	NA	ENSG00000284676	8.37316	-1.73347	0.76973	-2.25205	0.0243189
ENSG00000226819.1	NA	MEIS1-AS3	16.7684	-1.15572	0.513228	-2.25187	0.0243304	0.123551
ENSG00000234393.1	NA	ENSG00000234393	10.6569	-1.25495	0.557444	-2.25126	0.0243692
ENSG00000229727.7	100506274	ENSG00000229727	92.212	-0.566343	0.251641	-2.2506	0.024411	0.123878
ENSG00000280088.1	NA	ENSG00000280088	219.683	0.436281	0.19402	2.24864	0.0245353	0.124426
ENSG00000289445.2	NA	ENSG00000289445	3.57694	-2.25526	1.00296	-2.2486	0.0245377
ENSG00000203875.13	387066	SNHG5	1321.85	0.339152	0.150864	2.24807	0.024572	0.124528
ENSG00000248300.1	105374484	LINC02360	1.94934	-3.83872	1.70858	-2.24673	0.0246575
ENSG00000248484.1	NA	ENSG00000248484	1.50575	-3.84842	1.71293	-2.24669	0.0246597
ENSG00000277767.1	NA	ENSG00000277767	32.5425	0.803799	0.357788	2.24658	0.024667	0.124927
ENSG00000289238.2	NA	ENSG00000289238	21.7797	0.950547	0.423294	2.2456	0.0247299	0.125162
ENSG00000291049.1	286042	FAM86B3P	112.552	0.524147	0.233491	2.24483	0.0247789	0.125327
ENSG00000258044.1	NA	ENSG00000258044	30.9751	0.737592	0.328667	2.24419	0.0248202	0.125389
ENSG00000225855.7	284618	RUSC1-AS1	1427.69	-0.324022	0.144387	-2.24412	0.0248248	0.125389
ENSG00000266805.1	NA	ENSG00000266805	34.8327	0.703365	0.313485	2.2437	0.024852	0.125389
ENSG00000261535.1	NA	ENSG00000261535	18.1049	-0.929558	0.414313	-2.24362	0.0248571	0.125389
ENSG00000267777.2	107985312	LINC01791	12.5903	-1.21051	0.539773	-2.24262	0.0249213
ENSG00000261270.1	NA	ENSG00000261270	13.6885	-1.09541	0.488604	-2.24192	0.0249662
ENSG00000290107.1	NA	ENSG00000290107	17.6468	-1.11196	0.496021	-2.24176	0.0249769	0.12591
ENSG00000290896.1	NA	ENSG00000290896	42.8132	0.638332	0.284823	2.24115	0.0250161	0.126023
ENSG00000290072.1	NA	ENSG00000290072	4.69146	-2.062	0.920137	-2.24098	0.0250276
ENSG00000228421.2	NA	ENSG00000228421	103.651	-0.632096	0.282106	-2.24063	0.0250497	0.126023
ENSG00000272072.1	NA	ENSG00000272072	97.5802	0.479047	0.213823	2.2404	0.0250653	0.126023
ENSG00000259687.4	NA	LINC01220	19.061	0.917678	0.409606	2.24039	0.0250656	0.126023
ENSG00000231830.1	NA	ENSG00000231830	9.83933	1.28342	0.573198	2.23905	0.0251529
ENSG00000276116.2	NA	FUT8-AS1	29.9009	0.829573	0.370543	2.23881	0.0251685	0.126457
ENSG00000269901.1	NA	ENSG00000269901	18.7406	0.965914	0.432003	2.23589	0.0253587	0.127329
ENSG00000256072.1	NA	ENSG00000256072	7.50258	1.73443	0.775828	2.23559	0.0253787
ENSG00000228434.1	NA	ENSG00000228434	157.38	-0.466258	0.20866	-2.23453	0.0254481	0.127693
ENSG00000255224.2	NA	ENSG00000255224	161.76	0.436211	0.195304	2.2335	0.0255161	0.127933
ENSG00000203804.5	NA	ADAMTSL4-AS1	114.125	-0.484922	0.217133	-2.2333	0.0255294	0.127933
ENSG00000289499.2	NA	ENSG00000289499	40.9566	0.657773	0.294564	2.23304	0.0255463	0.127933
ENSG00000287921.1	NA	ENSG00000287921	5.04501	-2.15363	0.964798	-2.2322	0.0256015
ENSG00000245248.10	NA	USP2-AS1	176.267	-0.474234	0.212641	-2.23021	0.0257333	0.128699
ENSG00000291097.1	3139	HLA-L	218.601	-0.402726	0.180581	-2.23017	0.0257359	0.128699
ENSG00000224043.9	NA	CCNT2-AS1	79.6584	0.529647	0.237514	2.22996	0.0257499	0.128699
ENSG00000253200.1	NA	ENSG00000253200	837.618	-0.397288	0.178184	-2.22965	0.0257707	0.128718
ENSG00000255233.1	NA	ENSG00000255233	1.34234	-3.90917	1.75382	-2.22895	0.0258173
ENSG00000278107.1	NA	ENSG00000278107	42.41	0.650471	0.291875	2.22859	0.025841	0.128985
ENSG00000257342.1	NA	ENSG00000257342	582.18	-0.420835	0.188874	-2.22813	0.025872	0.129055
ENSG00000265148.7	100506779	TSPOAP1-AS1	995.177	0.410005	0.184044	2.22775	0.0258969	0.129095
ENSG00000224606.1	100874273	TGFA-IT1	1.13322	-4.24536	1.90604	-2.22732	0.0259257
ENSG00000231061.1	100874157	LINC00395	3.53935	2.9869	1.34295	2.22413	0.02614
ENSG00000277369.2	NA	ENSG00000277369	8.162	-1.46798	0.660577	-2.22226	0.0262655
ENSG00000254364.1	NA	ENSG00000254364	1.25689	-4.18549	1.88386	-2.22175	0.0262999
ENSG00000271427.1	NA	ENSG00000271427	15.3009	1.03948	0.467938	2.2214	0.0263239	0.131062
ENSG00000269243.1	NA	ENSG00000269243	940.939	0.387372	0.174385	2.22137	0.0263261	0.131062
ENSG00000232352.3	NA	SEMA3B-AS1	69.2861	0.661851	0.298071	2.22045	0.0263885	0.131287
ENSG00000233058.3	NA	ATP13A3-DT	96.9273	0.453126	0.204135	2.21973	0.0264369	0.131442
ENSG00000253389.2	NA	ENSG00000253389	10.0393	-1.416	0.637951	-2.21961	0.0264452
ENSG00000259488.2	NA	DUT-AS1	223.578	-0.384299	0.173211	-2.21867	0.0265093	0.131716
ENSG00000280423.1	NA	ENSG00000280423	3.68544	-2.41037	1.08642	-2.21864	0.026511
ENSG00000286871.1	124901358	ENSG00000286871	3.19264	-2.7198	1.22602	-2.2184	0.0265278
ENSG00000290642.1	NA	ENSG00000290642	34.6291	0.790972	0.356562	2.21833	0.0265323	0.131744
ENSG00000287410.1	NA	ENSG00000287410	8.68259	-1.59241	0.718039	-2.21772	0.026574
ENSG00000230751.1	NA	ENSG00000230751	13.4111	-1.16354	0.524721	-2.21744	0.0265932
ENSG00000215162.2	100996279	LINC00269	6.59242	-1.59086	0.717801	-2.2163	0.0266709
ENSG00000230452.1	106144568	LINC01381	4.66555	2.27183	1.02518	2.21602	0.0266902
ENSG00000282885.3	NA	ENSG00000282885	72578.7	-0.666497	0.300771	-2.21596	0.0266941	0.132461
ENSG00000232445.2	NA	EMSLR	340.712	0.392389	0.177172	2.21474	0.0267782	0.132792
ENSG00000258938.1	NA	ENSG00000258938	57.4553	0.62038	0.280239	2.21375	0.0268459	0.132906
ENSG00000248100.2	NA	ENSG00000248100	18.3565	-1.00641	0.454632	-2.21369	0.0268503	0.132906
ENSG00000196167.10	399948	COLCA1	34.7951	-0.941574	0.425432	-2.21322	0.0268827	0.132906
ENSG00000280378.1	NA	ENSG00000280378	36.4572	0.801741	0.362254	2.2132	0.0268838	0.132906
ENSG00000236423.8	100133612	LINC01134	60.0038	0.580258	0.262189	2.21313	0.0268885	0.132906
ENSG00000291031.1	286554	BCORP1	3.06484	2.97169	1.34297	2.21277	0.0269132
ENSG00000289462.1	NA	ENSG00000289462	2.87569	-3.14553	1.42202	-2.21202	0.0269651
ENSG00000287616.1	NA	ENSG00000287616	15.4213	-1.09612	0.495614	-2.21164	0.0269915	0.133329
ENSG00000281365.1	NA	ENSG00000281365	4.96202	-1.96091	0.886709	-2.21144	0.0270051
ENSG00000286351.2	NA	ENSG00000286351	2.35638	-3.20322	1.44861	-2.21123	0.02702
ENSG00000229205.5	399706	LINC00200	50.7587	-0.74749	0.338076	-2.21101	0.0270348	0.133456
ENSG00000259071.1	NA	ENSG00000259071	51.716	0.595543	0.269446	2.21025	0.027088	0.133632
ENSG00000224186.8	100996485	PITX1-AS1	1233.98	0.303695	0.137514	2.20846	0.027212	0.134156
ENSG00000233407.1	NA	ENSG00000233407	11.342	1.18849	0.538223	2.20818	0.0272316
ENSG00000272872.1	NA	ENSG00000272872	105.208	0.506311	0.22929	2.20817	0.0272325	0.134171
ENSG00000289165.2	124906319	ENSG00000289165	1.78674	-3.41546	1.54708	-2.20768	0.0272665
ENSG00000230068.2	NA	CDC42-IT1	36.7774	0.729675	0.33056	2.20739	0.0272866	0.134255
ENSG00000204277.1	100996291	LINC01993	20.0893	-1.05388	0.477477	-2.20718	0.0273015	0.134255
ENSG00000271344.1	NA	ENSG00000271344	15.9482	-1.05013	0.475782	-2.20717	0.0273025	0.134255
ENSG00000253734.2	286184	LINC01289	9.75928	-1.43882	0.651971	-2.20687	0.0273228
ENSG00000250043.1	NA	ENSG00000250043	44.0041	-0.776533	0.352163	-2.20504	0.0274514	0.1349
ENSG00000260536.1	NA	ENSG00000260536	27.2088	-0.849186	0.385191	-2.20458	0.0274832	0.134914
ENSG00000239300.6	NA	ENSG00000239300	66.773	0.513623	0.232989	2.20449	0.0274896	0.134914
ENSG00000225798.1	NA	ENSG00000225798	42.3064	-0.64176	0.291154	-2.20419	0.0275106	0.13493
ENSG00000228226.1	NA	ENSG00000228226	1.49653	-4.0553	1.83989	-2.2041	0.027517
ENSG00000278963.1	NA	ENSG00000278963	171.868	0.531867	0.241424	2.20305	0.0275916	0.135239
ENSG00000291221.1	NA	ENSG00000291221	75.8026	0.494847	0.224655	2.2027	0.027616	0.135239
ENSG00000291235.1	NA	ENSG00000291235	4.79429	-2.00488	0.910237	-2.20259	0.0276235
ENSG00000260953.1	NA	ENSG00000260953	35.9741	0.743187	0.337422	2.20254	0.0276269	0.135239
ENSG00000287395.1	NA	ENSG00000287395	1.71401	-3.91123	1.7759	-2.2024	0.0276373
ENSG00000289941.1	NA	ENSG00000289941	5.35486	-1.99309	0.905069	-2.20215	0.027655
ENSG00000278962.1	NA	ENSG00000278962	58.6149	-0.579586	0.263228	-2.20184	0.0276766	0.135395
ENSG00000281732.1	284933	ENSG00000281732	7.10464	-1.69564	0.77028	-2.20133	0.0277126
ENSG00000278948.1	NA	ENSG00000278948	146.445	0.450475	0.204698	2.20069	0.0277581	0.135628
ENSG00000238279.3	NA	ENSG00000238279	18.744	-1.03163	0.468812	-2.20052	0.0277699	0.135628
ENSG00000293412.1	NA	GUCY1B2	13.6018	-1.21771	0.553417	-2.20034	0.0277827
ENSG00000184274.3	NA	LINC00315	26.2309	-0.847407	0.385131	-2.20031	0.0277848	0.135628
ENSG00000267751.6	105372233	BSG-AS1	51.5588	-0.611498	0.277933	-2.20016	0.0277955	0.135628
ENSG00000288883.1	NA	ENSG00000288883	2.49151	-3.23202	1.46903	-2.20011	0.027799
ENSG00000225891.2	NA	DHDDS-AS1	81.6873	0.47922	0.217859	2.19968	0.0278295	0.135707
ENSG00000288017.1	124904682	ENSG00000288017	2.07922	-3.153	1.43432	-2.19826	0.0279308
ENSG00000276846.1	NA	ENSG00000276846	25.6542	0.801856	0.364781	2.19818	0.027936	0.136139
ENSG00000270165.1	NA	ENSG00000270165	11.5199	-1.18038	0.537166	-2.19743	0.02799
ENSG00000264920.4	102724532	SP2-DT	204.386	0.37062	0.168674	2.19726	0.028002	0.136304
ENSG00000238164.6	NA	TNFRSF14-AS1	40.4726	0.832164	0.378737	2.19721	0.0280056	0.136304
ENSG00000288030.1	NA	ENSG00000288030	12.0713	1.23257	0.561009	2.19706	0.0280162
ENSG00000276778.1	101927697	LINC02227	8.93119	-1.45357	0.661664	-2.19684	0.0280319
ENSG00000280233.1	NA	ENSG00000280233	27.5486	-0.829583	0.377673	-2.19657	0.0280514	0.136439
ENSG00000287039.1	NA	ENSG00000287039	6.13787	-1.74093	0.792619	-2.19643	0.0280611
ENSG00000245322.8	NA	H2AZ1-DT	516.924	-0.487813	0.222168	-2.19569	0.0281139	0.136543
ENSG00000273261.1	NA	ENSG00000273261	141.148	0.469626	0.213897	2.19557	0.028123	0.136543
ENSG00000268592.3	100652739	RAET1E-AS1	62.5699	-0.779641	0.355106	-2.19552	0.0281266	0.136543
ENSG00000255247.1	105369525	NECTIN1-AS1	12.4164	-1.12819	0.514021	-2.19483	0.0281761
ENSG00000289552.2	NA	ENSG00000289552	30.0875	0.841004	0.383205	2.19466	0.0281883	0.136736
ENSG00000254577.1	NA	ENSG00000254577	36.1646	0.754648	0.343888	2.19446	0.0282024	0.136736
ENSG00000256670.1	NA	RASSF3-DT	1.81414	-3.87927	1.768	-2.19415	0.0282246
ENSG00000289879.1	NA	ENSG00000289879	1.57323	3.78732	1.72691	2.19312	0.028299
ENSG00000288548.1	NA	ENSG00000288548	12.9251	-1.08297	0.493897	-2.1927	0.0283291
ENSG00000226707.1	NA	ENSG00000226707	2.50849	-2.77873	1.2673	-2.19264	0.0283331
ENSG00000258168.6	NA	ENSG00000258168	49.8815	-0.653941	0.298259	-2.19252	0.0283416	0.137324
ENSG00000285548.1	NA	ENSG00000285548	5.18927	-2.00155	0.913075	-2.1921	0.0283723
ENSG00000260924.3	NA	LINC01311	49.1613	0.627363	0.286253	2.19164	0.0284053	0.137545
ENSG00000279141.4	401561	LINC01451	31.258	-0.82425	0.376146	-2.1913	0.0284299	0.137577
ENSG00000253888.2	105379340	ENSG00000253888	9.12254	-1.57545	0.719065	-2.19097	0.0284538
ENSG00000273002.1	107985209	ARHGEF2-AS2	54.1985	0.582116	0.265695	2.19092	0.0284578	0.137624
ENSG00000253632.1	NA	ENSG00000253632	2.5673	-3.56712	1.62886	-2.18995	0.0285282
ENSG00000273162.1	NA	ENSG00000273162	20.5385	-0.920395	0.420304	-2.18983	0.0285365	0.137918
ENSG00000293272.1	NA	ENSG00000293272	28.4058	0.907792	0.414914	2.1879	0.0286765	0.138506
ENSG00000275481.1	NA	ENSG00000275481	60.7309	0.580931	0.265552	2.18764	0.0286961	0.138513
ENSG00000285689.1	NA	ENSG00000285689	1.65649	-3.83792	1.75511	-2.18671	0.0287634
ENSG00000259143.1	NA	ENSG00000259143	36.142	-0.775848	0.354886	-2.18619	0.0288018	0.138935
ENSG00000258135.5	283332	LINC02396	10.9652	-1.31817	0.602978	-2.1861	0.0288087
ENSG00000235139.2	101927378	LINC03017	6.43753	-1.61624	0.739507	-2.18557	0.028847
ENSG00000268475.1	NA	ENSG00000268475	11.4523	1.14323	0.523271	2.18478	0.028905
ENSG00000267529.3	NA	ENSG00000267529	5.14355	-1.93701	0.886705	-2.1845	0.0289254
ENSG00000181800.6	414196	CELF2-AS1	14.3589	1.29208	0.591739	2.18353	0.0289965	0.13969
ENSG00000289384.2	NA	ENSG00000289384	14.7686	0.995518	0.456012	2.1831	0.0290288	0.13969
ENSG00000235191.1	100874085	NUCB1-AS1	294.949	-0.402737	0.184502	-2.18283	0.0290485	0.13969
ENSG00000271270.8	100507032	TMCC1-DT	216.929	0.392692	0.179925	2.18253	0.0290707	0.13969
ENSG00000290412.1	NA	ENSG00000290412	115.417	0.409807	0.187769	2.1825	0.0290725	0.13969
ENSG00000255087.6	101929473	ENSG00000255087	33.5197	-1.00443	0.460223	-2.18249	0.0290732	0.13969
ENSG00000283480.1	NA	ENSG00000283480	414.973	-0.471002	0.215827	-2.18231	0.0290867	0.13969
ENSG00000254604.1	NA	ENSG00000254604	24.4137	-0.783818	0.359462	-2.18053	0.0292181	0.140232
ENSG00000279237.1	NA	ENSG00000279237	5.83407	1.63	0.747541	2.18048	0.0292216
ENSG00000286331.1	NA	ENSG00000286331	40.979	0.709519	0.325429	2.18026	0.0292384	0.140241
ENSG00000227482.1	NA	ENSG00000227482	5.97225	1.75388	0.804684	2.17958	0.0292884
ENSG00000287898.1	124902641	ENSG00000287898	10.4223	-1.37035	0.628791	-2.17933	0.029307
ENSG00000273487.1	NA	ENSG00000273487	6.22815	1.6595	0.761506	2.17924	0.0293141
ENSG00000223742.1	NA	ENSG00000223742	4.0839	-2.3348	1.07173	-2.17854	0.0293659
ENSG00000271522.1	NA	ENSG00000271522	5.47006	1.60692	0.737978	2.17746	0.0294461
ENSG00000227014.6	NA	FKBP14-AS1	253.157	0.398364	0.18297	2.17721	0.0294647	0.141238
ENSG00000269929.6	112903833	MIRLET7A1HG	204.795	0.388631	0.178559	2.17648	0.0295191	0.141409
ENSG00000237588.2	NA	ENSG00000237588	33.6126	-0.737394	0.338855	-2.17613	0.0295452	0.141421
ENSG00000257878.3	NA	ENSG00000257878	82.2909	0.592676	0.272392	2.17582	0.0295688	0.141421
ENSG00000254928.1	NA	ENSG00000254928	10.3498	1.25058	0.574771	2.1758	0.0295706
ENSG00000255139.2	NA	ENSG00000255139	205.701	-0.524595	0.241115	-2.17571	0.0295772	0.141421
ENSG00000179141.9	NA	MTUS2-AS1	12.3007	-1.22189	0.561768	-2.17509	0.0296236
ENSG00000232900.2	101929413	ENSG00000232900	7.41911	-1.77268	0.815184	-2.17457	0.0296621
ENSG00000260271.4	NA	ENSG00000260271	43.77	0.727427	0.334663	2.17361	0.0297344	0.142039
ENSG00000247903.1	NA	ENSG00000247903	201.086	-0.382072	0.175788	-2.17348	0.0297439	0.142039
ENSG00000289920.1	NA	ENSG00000289920	1.6509	-4.04871	1.86294	-2.17329	0.0297583
ENSG00000253960.1	NA	ENSG00000253960	1.88613	-3.67597	1.69149	-2.17322	0.0297641
ENSG00000273123.1	NA	ENSG00000273123	9.05585	1.3397	0.616485	2.17313	0.0297709
ENSG00000271913.9	105378083	TAGAP-AS1	191.559	0.377622	0.173838	2.17226	0.0298358	0.142389
ENSG00000228318.3	NA	ENSG00000228318	18.2127	1.12426	0.517618	2.17198	0.0298573	0.142402
ENSG00000259970.1	NA	ENSG00000259970	120.306	0.501128	0.230829	2.17099	0.0299317	0.142667
ENSG00000290126.1	NA	ENSG00000290126	39.1395	0.751712	0.346316	2.1706	0.0299617	0.142721
ENSG00000288967.1	NA	ENSG00000288967	6.66058	-1.68037	0.774189	-2.17049	0.0299696
ENSG00000242553.1	NA	ENSG00000242553	40.6941	0.687737	0.317203	2.16813	0.0301489	0.143523
ENSG00000287598.1	NA	ENSG00000287598	2.64105	-2.79934	1.29137	-2.16773	0.0301789
ENSG00000232628.7	101927143	ENSG00000232628	9.90496	-1.29776	0.598687	-2.16768	0.0301832
ENSG00000253576.1	NA	ENSG00000253576	35.1275	0.729197	0.336426	2.16748	0.0301983	0.143668
ENSG00000278383.1	NA	ENSG00000278383	45.9007	0.620931	0.28661	2.16647	0.0302754	0.143903
ENSG00000226332.2	NA	ENSG00000226332	134.517	-0.530461	0.244865	-2.16634	0.0302855	0.143903
ENSG00000278831.1	NA	ENSG00000278831	109.349	-0.48097	0.222117	-2.16539	0.0303582	0.144159
ENSG00000228842.3	100874064	PCDH9-AS2	5.93414	1.68373	0.777871	2.16454	0.030423
ENSG00000274259.2	112390310	SYNGAP1-AS1	106.894	-0.436601	0.201737	-2.16421	0.0304483	0.144497
ENSG00000284830.1	101928718	ENSG00000284830	50.0397	0.621419	0.287235	2.16345	0.0305067	0.144679
ENSG00000269044.2	NA	ENSG00000269044	212.741	0.356049	0.164602	2.16309	0.0305342	0.144679
ENSG00000249526.1	NA	ENSG00000249526	22.0166	-0.889346	0.411173	-2.16295	0.0305453	0.144679
ENSG00000270959.2	339929	LPP-AS2	101.841	-0.470111	0.217455	-2.16188	0.0306275	0.144679
ENSG00000266402.5	105376843	SNHG25	101.907	0.51756	0.239422	2.1617	0.030641	0.144679
ENSG00000283108.2	NA	ENSG00000283108	23.9192	0.770841	0.356592	2.16169	0.0306422	0.144679
ENSG00000260597.1	NA	ENSG00000260597	99.0274	0.576688	0.266787	2.1616	0.0306489	0.144679
ENSG00000251379.1	NA	ENSG00000251379	10.1322	-1.34796	0.623661	-2.16136	0.0306673
ENSG00000275454.1	NA	ENSG00000275454	173.467	0.412186	0.190714	2.16128	0.0306736	0.144679
ENSG00000256746.5	101928943	MADD-AS1	21.9201	-0.832768	0.385318	-2.16125	0.0306759	0.144679
ENSG00000227487.4	NA	NCAM1-AS1	119.519	-0.42613	0.197169	-2.16124	0.0306767	0.144679
ENSG00000235902.1	NA	ENSG00000235902	5.40621	-2.00521	0.927812	-2.16123	0.0306778
ENSG00000188660.5	284836	LINC00319	9.68819	-1.32378	0.612857	-2.16001	0.0307715
ENSG00000258232.2	NA	ENSG00000258232	1568.69	-0.415043	0.192158	-2.15991	0.0307797	0.144969
ENSG00000290114.1	NA	ENSG00000290114	53.5888	0.654492	0.303031	2.15982	0.0307869	0.144969
ENSG00000279033.1	NA	ENSG00000279033	755.545	0.381144	0.176482	2.15968	0.0307978	0.144969
ENSG00000234136.1	NA	ENSG00000234136	51.1709	-0.632708	0.292993	-2.15946	0.0308144	0.144969
ENSG00000285095.2	112268208	ENSG00000285095	54.8538	0.63976	0.296398	2.15845	0.0308928	0.145248
ENSG00000231970.1	NA	ENSG00000231970	160.775	-0.438794	0.203384	-2.15746	0.0309697	0.14552
ENSG00000229839.6	NA	ENSG00000229839	38.4179	-0.640527	0.297006	-2.15661	0.0310358	0.145554
ENSG00000279812.1	NA	ENSG00000279812	60.9941	-0.523187	0.242608	-2.15651	0.0310438	0.145554
ENSG00000264829.1	NA	ENSG00000264829	33.581	0.800648	0.371278	2.15646	0.0310475	0.145554
ENSG00000272982.1	NA	ENSG00000272982	17.3887	1.016	0.471169	2.15633	0.031058	0.145554
ENSG00000286795.1	NA	ENSG00000286795	5.13972	-1.81854	0.843379	-2.15626	0.0310634
ENSG00000293410.1	NA	CASP16P	61.7622	0.50464	0.234048	2.15614	0.0310727	0.145554
ENSG00000281404.2	100506516	LINC01176	205.85	0.427244	0.198297	2.15457	0.0311958	0.145778
ENSG00000279281.1	NA	ENSG00000279281	53.8084	-0.701772	0.32573	-2.15446	0.0312045	0.145778
ENSG00000261451.1	NA	ENSG00000261451	35.222	-0.668434	0.310311	-2.15408	0.0312338	0.145778
ENSG00000256268.3	NA	LINC02454	166.174	0.595265	0.276357	2.15397	0.0312426	0.145778
ENSG00000235530.7	NA	TMEM11-DT	67.8001	0.625408	0.290364	2.15388	0.0312499	0.145778
ENSG00000279696.1	NA	ENSG00000279696	303.893	0.39892	0.18523	2.15365	0.0312674	0.145778
ENSG00000267575.9	101927151	LINC02987	505.043	0.314828	0.146184	2.15363	0.0312689	0.145778
ENSG00000288848.2	NA	ENSG00000288848	21.2956	0.876686	0.407084	2.15357	0.0312736	0.145778
ENSG00000261777.6	100506083	DDX19A-DT	93.6998	-0.469427	0.218007	-2.15327	0.0312977	0.1458
ENSG00000250981.3	107986407	MARCHF11-AS1	30.1541	0.871407	0.405044	2.15139	0.0314457	0.146396
ENSG00000290387.1	653381	SORD2P	117.404	-0.435769	0.202575	-2.15116	0.0314639	0.146396
ENSG00000253926.1	NA	ENSG00000253926	1.34316	-3.84779	1.78895	-2.15087	0.0314867
ENSG00000254400.1	NA	ENSG00000254400	163.996	-0.472852	0.21989	-2.1504	0.0315235	0.146573
ENSG00000235072.2	NA	ARNILA	28.2886	-0.720136	0.334949	-2.14999	0.0315561	0.146573
ENSG00000233021.2	NA	ENSG00000233021	52.2245	-0.718654	0.334267	-2.14994	0.0315598	0.146573
ENSG00000270141.3	NA	TERC	514.115	-0.434981	0.202399	-2.14912	0.0316247	0.146769
ENSG00000251003.9	NA	ZFPM2-AS1	216.763	0.374909	0.174464	2.14892	0.0316406	0.146769
ENSG00000226587.1	NA	ENSG00000226587	2.76635	-2.66367	1.2399	-2.14829	0.0316907
ENSG00000197813.6	NA	ENSG00000197813	86.0117	0.578369	0.269309	2.14761	0.031745	0.147084
ENSG00000279205.1	NA	ENSG00000279205	20.843	0.923388	0.430058	2.14712	0.0317834	0.147084
ENSG00000259519.1	NA	ENSG00000259519	26.0471	-0.934035	0.435018	-2.14712	0.0317838	0.147084
ENSG00000236129.1	NA	ENSG00000236129	2.26186	-3.40904	1.58773	-2.14711	0.0317842
ENSG00000227398.6	NA	KIF9-AS1	281.44	0.359351	0.167366	2.1471	0.0317857	0.147084
ENSG00000287311.1	NA	ENSG00000287311	4.28736	-1.88404	0.877697	-2.14658	0.031827
ENSG00000282951.1	NA	ENSG00000282951	89.5133	0.501466	0.233634	2.14638	0.0318428	0.147259
ENSG00000263727.1	NA	ENSG00000263727	8.64826	-1.28152	0.597066	-2.14637	0.0318437
ENSG00000261729.2	105371653	ENSG00000261729	2.89219	-2.67969	1.24883	-2.14575	0.0318929
ENSG00000225602.5	100873935	MTOR-AS1	74.6404	-0.561385	0.261631	-2.14571	0.031896	0.147403
ENSG00000267732.2	105372132	ENSG00000267732	5.5913	-1.73963	0.810812	-2.14554	0.0319101
ENSG00000255310.2	NA	ENSG00000255310	213.538	0.452285	0.210806	2.1455	0.0319127	0.147403
ENSG00000287329.1	NA	ENSG00000287329	43.1459	-0.590584	0.275338	-2.14494	0.0319573	0.147519
ENSG00000267201.1	101928602	LINC01775	8.52991	-1.41442	0.659489	-2.14472	0.0319755
ENSG00000274922.3	NA	ENSG00000274922	39.7214	0.688405	0.321007	2.14452	0.0319914	0.147564
ENSG00000224905.8	NA	ENSG00000224905	30.6293	-0.731076	0.340933	-2.14434	0.0320059	0.147564
ENSG00000274507.1	NA	ENSG00000274507	1.20421	-3.86633	1.80316	-2.14419	0.0320175
ENSG00000288969.1	NA	ENSG00000288969	7.49045	-1.5203	0.709258	-2.14351	0.032072
ENSG00000276317.1	NA	ENSG00000276317	14.4337	-1.19596	0.558	-2.14329	0.0320896	0.147861
ENSG00000284428.1	NA	ENSG00000284428	298.014	0.388016	0.181078	2.14281	0.032128	0.147948
ENSG00000228544.1	100131193	CCDC183-AS1	134.912	0.482887	0.225378	2.14257	0.0321478	0.14795
ENSG00000249593.6	NA	ENSG00000249593	162.676	-0.435627	0.203412	-2.1416	0.0322257	0.148146
ENSG00000268287.1	NA	ENSG00000268287	23.5546	-0.782216	0.365256	-2.14155	0.0322294	0.148146
ENSG00000289263.1	NA	ENSG00000289263	3.58725	-2.28095	1.06516	-2.14141	0.032241
ENSG00000261555.1	NA	ENSG00000261555	8.76292	-1.39534	0.651679	-2.14114	0.0322624
ENSG00000272871.1	NA	ENSG00000272871	50.547	0.748526	0.349687	2.14056	0.0323094	0.148424
ENSG00000289626.1	NA	ENSG00000289626	35.0787	0.724259	0.338435	2.14003	0.0323526	0.148533
ENSG00000250397.2	NA	ENSG00000250397	183.586	0.448304	0.209538	2.13948	0.0323965	0.148645
ENSG00000280419.1	NA	ENSG00000280419	2.27487	-3.39887	1.58938	-2.13849	0.0324774
ENSG00000289353.1	NA	ENSG00000289353	291.425	0.398013	0.186127	2.1384	0.0324844	0.148959
ENSG00000164621.5	9597	SMAD5-AS1	83.1449	0.514985	0.240861	2.13811	0.0325082	0.148978
ENSG00000290476.1	NA	ENSG00000290476	58.7813	0.572528	0.267841	2.13756	0.0325521	0.14909
ENSG00000214708.4	105371730	ENSG00000214708	88.7486	-0.482616	0.22593	-2.13613	0.0326689	0.149411
ENSG00000270115.1	NA	ENSG00000270115	80.0232	0.548704	0.256886	2.13598	0.0326809	0.149411
ENSG00000263797.1	NA	ENSG00000263797	30.1427	-0.781941	0.366092	-2.13592	0.0326862	0.149411
ENSG00000291005.1	101929780	NBPF25P	397.544	0.316048	0.14798	2.13574	0.0327008	0.149411
ENSG00000223923.2	105373878	TNS1-AS1	268.043	-0.388656	0.182095	-2.13436	0.0328134	0.149835
ENSG00000267791.1	NA	ENSG00000267791	14.9034	-1.08	0.506193	-2.13358	0.0328771	0.150036
ENSG00000279140.1	NA	ENSG00000279140	3.42482	-2.96115	1.38879	-2.13218	0.0329923
ENSG00000254048.1	NA	ENSG00000254048	11.2059	1.19168	0.559239	2.13089	0.033098
ENSG00000259322.1	NA	ENSG00000259322	20.6963	-0.985876	0.462923	-2.12967	0.0331985	0.151412
ENSG00000255649.2	101928317	ENSG00000255649	14.7838	1.14896	0.539658	2.12906	0.0332495	0.151554
ENSG00000265749.6	NA	ENSG00000265749	200.273	0.401431	0.188595	2.12853	0.0332933	0.151663
ENSG00000185065.6	NA	UFD1-AS1	83.9614	0.458264	0.215336	2.12813	0.0333259	0.151721
ENSG00000286997.1	NA	ENSG00000286997	65.0827	-0.589417	0.277009	-2.12779	0.0333544	0.151759
ENSG00000290870.1	NA	ENSG00000290870	20.6813	0.84322	0.39635	2.12746	0.0333816	0.151793
ENSG00000263520.1	105827617	LINC02563	2.3493	-3.44005	1.61707	-2.12734	0.0333922
ENSG00000196668.4	100287569	LINC00173	72.313	-0.66754	0.313835	-2.12704	0.0334169	0.151851
ENSG00000279682.1	NA	ENSG00000279682	2.36318	-3.21198	1.51014	-2.12694	0.033425
ENSG00000285190.1	NA	ENSG00000285190	107.062	0.442817	0.208205	2.12683	0.0334343	0.151851
ENSG00000259364.1	NA	ENSG00000259364	13.4596	-1.05318	0.49541	-2.12587	0.033514
ENSG00000289289.2	NA	ENSG00000289289	3.11152	-2.42113	1.13906	-2.12555	0.0335404
ENSG00000253851.1	NA	ENSG00000253851	27.2907	-0.887699	0.417636	-2.12553	0.0335423	0.152251
ENSG00000263586.1	102723641	HID1-AS1	9.55162	-1.27684	0.600856	-2.12503	0.0335838
ENSG00000232160.7	101928578	RAP2C-AS1	488.945	0.372555	0.175334	2.12483	0.0336007	0.152425
ENSG00000285601.1	NA	ENSG00000285601	57.3164	0.554488	0.261078	2.12384	0.0336837	0.15271
ENSG00000257472.1	NA	ENSG00000257472	4.84399	-1.7246	0.81221	-2.12334	0.0337256
ENSG00000235978.8	124906209	ENSG00000235978	57.6035	0.551047	0.259539	2.12317	0.0337394	0.152872
ENSG00000226317.3	100874137	LINC00351	3.78661	-2.20813	1.04015	-2.1229	0.0337621
ENSG00000259357.2	NA	ENSG00000259357	2149.12	0.405949	0.191233	2.1228	0.033771	0.152874
ENSG00000259985.1	NA	ENSG00000259985	62.8045	0.550266	0.259231	2.12269	0.03378	0.152874
ENSG00000236901.6	81571	MIR600HG	268.002	-0.373639	0.176068	-2.12213	0.0338268	0.152994
ENSG00000285570.1	NA	ENSG00000285570	32.2556	-0.787699	0.371322	-2.12134	0.0338934	0.153205
ENSG00000214146.3	647323	LINC02026	6.69846	-1.66636	0.785829	-2.12051	0.033963
ENSG00000270816.6	338005	LINC00221	837.324	0.367721	0.173413	2.12049	0.0339648	0.153372
ENSG00000276030.1	NA	LINC03085	20.8871	-0.889243	0.419371	-2.12042	0.0339706	0.153372
ENSG00000271360.1	107984208	USP6NL-AS1	14.1526	-1.02994	0.485784	-2.12017	0.0339921	0.153377
ENSG00000237921.2	NA	ENSG00000237921	2.72527	-3.55603	1.67737	-2.12001	0.0340053
ENSG00000286974.1	NA	ENSG00000286974	163.442	0.494885	0.233516	2.11928	0.0340669	0.153624
ENSG00000251538.7	101927379	LINC02201	10.3597	-1.37125	0.647366	-2.1182	0.0341578
ENSG00000224079.1	NA	ENSG00000224079	17.3865	-0.914846	0.431899	-2.1182	0.0341585	0.153842
ENSG00000225361.4	100506599	PPP1R26-AS1	146.29	-0.432188	0.20404	-2.11815	0.0341623	0.153842
ENSG00000279375.1	NA	ENSG00000279375	46.7085	0.657157	0.310292	2.11787	0.0341864	0.153842
ENSG00000279119.1	NA	ENSG00000279119	487.491	-0.375495	0.177308	-2.11775	0.034196	0.153842
ENSG00000289492.1	NA	ENSG00000289492	10.7278	1.19498	0.564372	2.11737	0.0342284
ENSG00000227364.1	NA	ENSG00000227364	2.64231	-2.39573	1.13152	-2.11727	0.0342368
ENSG00000285103.2	NA	EMICERI	298.519	0.493118	0.233022	2.11619	0.0343289	0.154348
ENSG00000286519.1	NA	ENSG00000286519	12.8148	1.1319	0.534878	2.11618	0.0343294
ENSG00000288097.1	NA	ENSG00000288097	5.19475	-1.9356	0.914946	-2.11554	0.0343844
ENSG00000254900.1	NA	ENSG00000254900	37.4002	0.659769	0.31192	2.11519	0.0344139	0.154639
ENSG00000267374.3	647946	MIR924HG	27.7537	-1.00495	0.475233	-2.11465	0.0344597	0.154754
ENSG00000253959.1	107986480	LINC01863	1.66398	-3.64414	1.72341	-2.11449	0.0344733
ENSG00000268120.1	NA	ENSG00000268120	810.172	0.307424	0.145402	2.11431	0.0344888	0.154793
ENSG00000257060.9	NA	ENSG00000257060	27.3934	-0.972541	0.46011	-2.11372	0.0345396	0.15493
ENSG00000271751.1	NA	ENSG00000271751	18.7961	0.928771	0.43965	2.11252	0.0346416	0.155266
ENSG00000267396.2	NA	ENSG00000267396	43.8747	0.562904	0.266501	2.1122	0.0346691	0.155266
ENSG00000286579.1	NA	ENSG00000286579	14.3232	-1.14856	0.543792	-2.11212	0.0346758	0.155266
ENSG00000258450.1	NA	ENSG00000258450	11.3336	1.21492	0.575391	2.11147	0.0347316
[truncated: 18,054 more rows]

## Sheet: Significant genes
Table S8: Human reference genome based differential gene expression (S_100_9hr vs. S_100_3hr).
Ensembl ID	Entrez ID	Gene Symbol	baseMean	log2FoldChange	lfcSE	stat	pvalue	padj
ENSG00000260741.1	NA	ENSG00000260741	2.26676	-5.28292	1.64599	-3.20957	0.00132935
ENSG00000289974.1	NA	ENSG00000289974	2.92413	-5.08566	1.6255	-3.12868	0.00175595
ENSG00000234752.1	105755953	LINC02676	2.23736	-4.87132	1.54989	-3.14302	0.00167217
ENSG00000235464.1	NA	ENSG00000235464	2.62717	-4.84258	1.59498	-3.03613	0.00239636
ENSG00000257429.1	NA	ENSG00000257429	1.79488	-4.83504	1.75476	-2.75538	0.0058624
ENSG00000254261.1	NA	ENSG00000254261	1.92433	-4.64165	1.73281	-2.67868	0.00739119
ENSG00000261856.1	101927348	LINC02186	2.73523	-4.63697	1.55664	-2.97884	0.0028934
ENSG00000289181.2	NA	ENSG00000289181	1.28148	-4.63092	1.77046	-2.61565	0.0089057
ENSG00000236716.1	NA	ENSG00000236716	1.18216	-4.6266	1.88587	-2.45329	0.0141555
ENSG00000248799.1	NA	ENSG00000248799	1.9141	-4.62511	1.70181	-2.71777	0.0065724
ENSG00000230285.1	NA	ENSG00000230285	1.22261	-4.5191	1.8039	-2.50518	0.012239
ENSG00000259837.1	388456	LINC01904	1.99857	-4.5129	1.58317	-2.85055	0.00436431
ENSG00000224095.1	105373519	LINC01935	1.89976	-4.50852	1.57612	-2.86052	0.00422944
ENSG00000286775.1	NA	ENSG00000286775	1.61066	-4.38476	1.78804	-2.45228	0.0141955
ENSG00000251506.1	NA	ENSG00000251506	1.38515	-4.37393	1.76402	-2.47952	0.0131559
ENSG00000289844.1	NA	ENSG00000289844	1.47988	-4.37064	1.68061	-2.60063	0.00930537
ENSG00000254864.1	NA	ENSG00000254864	2.77026	-4.33118	1.44899	-2.9891	0.00279804
ENSG00000224606.1	100874273	TGFA-IT1	1.13322	-4.24536	1.90604	-2.22732	0.0259257
ENSG00000233262.1	105376116	SLC28A3-AS1	1.19955	-4.23789	1.84874	-2.29232	0.0218874
ENSG00000277228.1	NA	ENSG00000277228	1.32162	-4.22884	1.8034	-2.34493	0.0190305
ENSG00000223516.1	NA	AFF2-IT1	0.917534	-4.20807	2.06185	-2.04092	0.0412585
ENSG00000254364.1	NA	ENSG00000254364	1.25689	-4.18549	1.88386	-2.22175	0.0262999
ENSG00000224250.1	NA	ENSG00000224250	2.82336	-4.08919	1.52348	-2.68411	0.00727229
ENSG00000224970.2	NA	ENSG00000224970	1.7336	-4.07303	1.69519	-2.4027	0.0162744
ENSG00000228226.1	NA	ENSG00000228226	1.49653	-4.0553	1.83989	-2.2041	0.027517
ENSG00000289920.1	NA	ENSG00000289920	1.6509	-4.04871	1.86294	-2.17329	0.0297583
ENSG00000225656.1	NA	ENSG00000225656	1.07967	-4.04857	1.99093	-2.03351	0.0420014
ENSG00000257025.1	NA	ENSG00000257025	1.81168	-4.04139	1.7891	-2.2589	0.0238894
ENSG00000258517.3	NA	ENSG00000258517	4.18293	-3.92215	1.38555	-2.83076	0.00464376
ENSG00000259312.1	NA	ENSG00000259312	2.35781	-3.91859	1.63058	-2.40318	0.0162532
ENSG00000254153.2	NA	LINC02950	2.31932	-3.91618	1.71539	-2.28297	0.0224324
ENSG00000287395.1	NA	ENSG00000287395	1.71401	-3.91123	1.7759	-2.2024	0.0276373
ENSG00000255233.1	NA	ENSG00000255233	1.34234	-3.90917	1.75382	-2.22895	0.0258173
ENSG00000259237.2	105370822	LINC02490	3.53375	-3.88195	1.36121	-2.85184	0.00434676
ENSG00000256670.1	NA	RASSF3-DT	1.81414	-3.87927	1.768	-2.19415	0.0282246
ENSG00000281809.1	NA	LINC01394	1.32129	-3.87483	1.8377	-2.10852	0.0349864
ENSG00000237445.2	NA	ENSG00000237445	1.46129	-3.87378	1.84973	-2.09424	0.0362388
ENSG00000274507.1	NA	ENSG00000274507	1.20421	-3.86633	1.80316	-2.14419	0.0320175
ENSG00000248484.1	NA	ENSG00000248484	1.50575	-3.84842	1.71293	-2.24669	0.0246597
ENSG00000253926.1	NA	ENSG00000253926	1.34316	-3.84779	1.78895	-2.15087	0.0314867
ENSG00000248300.1	105374484	LINC02360	1.94934	-3.83872	1.70858	-2.24673	0.0246575
ENSG00000285689.1	NA	ENSG00000285689	1.65649	-3.83792	1.75511	-2.18671	0.0287634
ENSG00000236385.1	NA	ENSG00000236385	2.11046	-3.69739	1.63849	-2.25659	0.0240339
ENSG00000286394.1	NA	ENSG00000286394	2.3917	-3.68027	1.52125	-2.41924	0.015553
ENSG00000253960.1	NA	ENSG00000253960	1.88613	-3.67597	1.69149	-2.17322	0.0297641
ENSG00000226709.1	NA	FGF12-AS3	1.2706	-3.67135	1.78087	-2.06155	0.039251
ENSG00000229262.1	NA	ENSG00000229262	1.61385	-3.66977	1.82963	-2.00575	0.0448833
ENSG00000257997.5	NA	ENSG00000257997	1.87865	-3.66959	1.61192	-2.27654	0.0228139
ENSG00000287068.1	NA	ENSG00000287068	2.58163	-3.66455	1.57515	-2.32647	0.0199933
ENSG00000227743.2	NA	ENSG00000227743	2.63575	-3.65917	1.55307	-2.35609	0.0184684
ENSG00000270052.1	NA	ENSG00000270052	4.92726	-3.65907	1.24235	-2.94527	0.00322677
ENSG00000253959.1	107986480	LINC01863	1.66398	-3.64414	1.72341	-2.11449	0.0344733
ENSG00000290704.1	112268117	ENSG00000290704	1.38057	-3.6369	1.74066	-2.08938	0.0366731
ENSG00000232121.1	NA	ENSG00000232121	1.38904	-3.63027	1.83529	-1.97803	0.0479248
ENSG00000232558.1	100874295	KCND3-IT1	1.26706	-3.62936	1.76687	-2.05412	0.039964
ENSG00000286658.1	124901632	ENSG00000286658	3.2317	-3.59258	1.31622	-2.72947	0.0063437
ENSG00000255032.1	NA	TSPAN18-AS1	6.31367	-3.58024	1.19702	-2.99097	0.00278094
ENSG00000253632.1	NA	ENSG00000253632	2.5673	-3.56712	1.62886	-2.18995	0.0285282
ENSG00000237921.2	NA	ENSG00000237921	2.72527	-3.55603	1.67737	-2.12001	0.0340053
ENSG00000293145.1	NA	ENSG00000293145	1.94235	-3.53557	1.54978	-2.28134	0.0225285
ENSG00000287718.1	NA	ENSG00000287718	2.03885	-3.47741	1.66324	-2.09074	0.0365514
ENSG00000263520.1	105827617	LINC02563	2.3493	-3.44005	1.61707	-2.12734	0.0333922
ENSG00000223351.5	100874221	ZNF385D-AS2	1.97762	-3.42345	1.63204	-2.09765	0.0359359
ENSG00000289165.2	124906319	ENSG00000289165	1.78674	-3.41546	1.54708	-2.20768	0.0272665
ENSG00000236129.1	NA	ENSG00000236129	2.26186	-3.40904	1.58773	-2.14711	0.0317842
ENSG00000229401.1	106660610	MIR5689HG	2.02239	-3.40631	1.65154	-2.0625	0.0391601
ENSG00000286262.1	NA	ENSG00000286262	1.46729	-3.40362	1.70458	-1.99675	0.0458521
ENSG00000249021.1	NA	ENSG00000249021	1.57596	-3.40361	1.70811	-1.99262	0.0463033
ENSG00000280419.1	NA	ENSG00000280419	2.27487	-3.39887	1.58938	-2.13849	0.0324774
ENSG00000235070.3	NA	ENSG00000235070	6.06316	-3.3172	1.06649	-3.11038	0.00186849
ENSG00000257985.1	NA	ENSG00000257985	3.37647	-3.31247	1.33689	-2.47774	0.0132216
ENSG00000275005.1	NA	ENSG00000275005	2.10272	-3.26445	1.61954	-2.01566	0.0438351
ENSG00000256077.5	NA	LINC02442	2.31378	-3.2524	1.62434	-2.00229	0.0452534
ENSG00000288883.1	NA	ENSG00000288883	2.49151	-3.23202	1.46903	-2.20011	0.027799
ENSG00000289832.1	NA	ENSG00000289832	4.99681	-3.22905	1.26269	-2.55728	0.0105494
ENSG00000279682.1	NA	ENSG00000279682	2.36318	-3.21198	1.51014	-2.12694	0.033425
ENSG00000286351.2	NA	ENSG00000286351	2.35638	-3.20322	1.44861	-2.21123	0.02702
ENSG00000237414.2	NA	ENSG00000237414	1.88276	-3.17817	1.54249	-2.06042	0.0393588
ENSG00000226433.2	NA	ENSG00000226433	1.84557	-3.17331	1.53676	-2.06493	0.0389295
ENSG00000279994.1	NA	ENSG00000279994	2.48503	-3.17087	1.53008	-2.07235	0.0382328
ENSG00000227047.1	NA	ENSG00000227047	2.79068	-3.15721	1.52829	-2.06584	0.0388437
ENSG00000288017.1	124904682	ENSG00000288017	2.07922	-3.153	1.43432	-2.19826	0.0279308
ENSG00000289462.1	NA	ENSG00000289462	2.87569	-3.14553	1.42202	-2.21202	0.0269651
ENSG00000290744.1	NA	ENSG00000290744	2.02483	-3.12029	1.56228	-1.99727	0.0457963
ENSG00000266335.1	NA	ENSG00000266335	1.92841	-3.07945	1.5274	-2.01614	0.0437856
ENSG00000273443.1	NA	ENSG00000273443	3.46884	-3.06076	1.26278	-2.42382	0.015358
ENSG00000290701.1	NA	ENSG00000290701	2.31985	-3.04835	1.46883	-2.07536	0.0379534
ENSG00000265671.1	NA	ENSG00000265671	2.40009	-3.03828	1.44727	-2.09932	0.0357885
ENSG00000280068.1	NA	ENSG00000280068	2.24531	-3.00086	1.51537	-1.98028	0.0476723
ENSG00000279140.1	NA	ENSG00000279140	3.42482	-2.96115	1.38879	-2.13218	0.0329923
ENSG00000249276.1	NA	ENSG00000249276	2.70355	-2.96115	1.49626	-1.97904	0.0478118
ENSG00000253682.2	105375638	ENSG00000253682	4.56814	-2.96023	1.00242	-2.95308	0.0031462
ENSG00000251616.1	NA	ENSG00000251616	3.13507	-2.94657	1.29887	-2.26856	0.0232953
ENSG00000231405.1	NA	ENSG00000231405	2.20915	-2.944	1.43798	-2.04732	0.0406271
ENSG00000286794.2	105373299	ENSG00000286794	2.27235	-2.93078	1.47402	-1.98829	0.0467794
ENSG00000285613.1	NA	ENSG00000285613	3.34372	-2.90342	1.14671	-2.53196	0.0113428
ENSG00000278351.1	NA	ENSG00000278351	2.73496	-2.8641	1.16168	-2.46547	0.0136833
ENSG00000276012.1	NA	ENSG00000276012	327.795	-2.85014	0.205028	-13.9012	6.22802e-44	4.74077e-40
ENSG00000228478.1	NA	ENSG00000228478	2.94806	-2.83623	1.3605	-2.08469	0.0370973
ENSG00000288034.1	124903376	ENSG00000288034	4.0298	-2.83558	1.07578	-2.63584	0.00839285
ENSG00000235126.1	NA	ENSG00000235126	2.89924	-2.83216	1.22543	-2.31116	0.0208238
ENSG00000287598.1	NA	ENSG00000287598	2.64105	-2.79934	1.29137	-2.16773	0.0301789
ENSG00000256151.1	NA	ADGRD1-AS1	2.08044	-2.78766	1.4103	-1.97665	0.0480814
ENSG00000250777.2	NA	ENSG00000250777	3.86459	-2.78175	1.15095	-2.41691	0.0156527
ENSG00000226707.1	NA	ENSG00000226707	2.50849	-2.77873	1.2673	-2.19264	0.0283331
ENSG00000280800.1	NA	ENSG00000280800	2210.68	-2.75543	0.832835	-3.30849	0.000937994	0.0116287
ENSG00000280614.1	NA	ENSG00000280614	2213.45	-2.75017	0.831687	-3.30673	0.00094391	0.0116451
ENSG00000281181.1	NA	ENSG00000281181	2217.7	-2.74326	0.829373	-3.30763	0.00094089	0.0116385
ENSG00000286871.1	124901358	ENSG00000286871	3.19264	-2.7198	1.22602	-2.2184	0.0265278
ENSG00000286716.1	NA	ENSG00000286716	3.78518	-2.71329	1.19658	-2.26754	0.0233573
ENSG00000261075.1	104266959	LINC01195	2.55523	-2.71262	1.35527	-2.00153	0.0453351
ENSG00000254622.1	399876	NAV2-AS4	3.65695	-2.6976	1.06974	-2.52175	0.0116774
ENSG00000261729.2	105371653	ENSG00000261729	2.89219	-2.67969	1.24883	-2.14575	0.0318929
ENSG00000290979.1	NA	ENSG00000290979	2.91458	-2.67933	1.18585	-2.25942	0.0238572
ENSG00000226587.1	NA	ENSG00000226587	2.76635	-2.66367	1.2399	-2.14829	0.0316907
ENSG00000290075.1	124902611	ENSG00000290075	3.69055	-2.65899	1.33426	-1.99285	0.0462774
ENSG00000292401.1	NA	ENSG00000292401	4.58802	-2.64225	1.01677	-2.59868	0.00935819
ENSG00000281383.1	NA	ENSG00000281383	1090.67	-2.63725	0.760852	-3.46618	0.000527904	0.00733285
ENSG00000226047.1	NA	ENSG00000226047	3.3645	-2.60762	1.13086	-2.30587	0.0211178
ENSG00000254095.1	NA	ENSG00000254095	3.51476	-2.59959	1.1146	-2.3323	0.0196848
ENSG00000227554.1	NA	ENSG00000227554	2.9491	-2.59397	1.0754	-2.4121	0.0158611
ENSG00000254049.2	100874286	NRG1-IT3	5.92038	-2.58937	0.823279	-3.14519	0.00165977
ENSG00000286384.1	NA	ENSG00000286384	4.08844	-2.58799	1.09334	-2.36704	0.0179308
ENSG00000237527.1	NA	ENSG00000237527	2.3495	-2.55361	1.29298	-1.97498	0.0482705
ENSG00000290759.1	400206	ENSG00000290759	2.52093	-2.54698	1.29773	-1.96264	0.0496875
ENSG00000224330.2	NA	ENSG00000224330	4.05007	-2.52587	1.02003	-2.47626	0.0132767
ENSG00000240241.5	NA	ENSG00000240241	2.96564	-2.51285	1.2722	-1.9752	0.0482455
ENSG00000267000.1	NA	ENSG00000267000	2.85022	-2.50822	1.23422	-2.03224	0.0421298
ENSG00000253659.2	NA	ENSG00000253659	54.9938	-2.4882	0.399075	-6.2349	4.52056e-10	7.48054e-08
ENSG00000290702.1	NA	ENSG00000290702	3.30301	-2.48543	1.25594	-1.97893	0.0478234
ENSG00000237267.1	101929624	LINC01519	2.22613	-2.48067	1.19427	-2.07714	0.0377882
ENSG00000255451.1	NA	ENSG00000255451	3.37353	-2.44656	1.1971	-2.04373	0.0409803
ENSG00000259929.5	NA	ENSG00000259929	16.7325	-2.43463	0.557426	-4.36762	1.25606e-05	0.000401727
ENSG00000289289.2	NA	ENSG00000289289	3.11152	-2.42113	1.13906	-2.12555	0.0335404
ENSG00000280423.1	NA	ENSG00000280423	3.68544	-2.41037	1.08642	-2.21864	0.026511
ENSG00000227364.1	NA	ENSG00000227364	2.64231	-2.39573	1.13152	-2.11727	0.0342368
ENSG00000229797.2	124907890	ENSG00000229797	4.45784	-2.39394	0.99216	-2.41286	0.0158281
ENSG00000254297.1	NA	ENSG00000254297	3.55067	-2.38339	1.03124	-2.31119	0.0208224
ENSG00000254106.1	NA	LINC01848	3.70604	-2.37404	1.00947	-2.35178	0.018684
ENSG00000267749.1	NA	ENSG00000267749	8.97204	-2.34814	0.621436	-3.77856	0.000157735
ENSG00000261095.1	101928708	ENSG00000261095	3.00688	-2.34282	1.15962	-2.02033	0.0433487
ENSG00000223742.1	NA	ENSG00000223742	4.0839	-2.3348	1.07173	-2.17854	0.0293659
ENSG00000253215.1	NA	ENSG00000253215	8.35394	-2.31833	0.803654	-2.88473	0.00391744
ENSG00000253614.1	286177	ENSG00000253614	6.50505	-2.31245	0.783793	-2.95034	0.00317428
ENSG00000231216.1	100093698	GS1-600G8.3	8.1527	-2.31217	0.750635	-3.08028	0.00206807
ENSG00000261816.1	NA	ENSG00000261816	5.61835	-2.2961	0.899414	-2.55288	0.0106835
ENSG00000228365.1	NA	ENSG00000228365	2.54281	-2.29356	1.12525	-2.03826	0.0415238
ENSG00000225623.1	100874313	AGBL4-IT1	4.53377	-2.28586	0.952011	-2.40109	0.0163463
ENSG00000293146.1	NA	ENSG00000293146	4.60261	-2.28493	0.929844	-2.45732	0.0139978
ENSG00000289871.1	NA	ENSG00000289871	3.22217	-2.28257	1.14289	-1.99719	0.0458048
ENSG00000289263.1	NA	ENSG00000289263	3.58725	-2.28095	1.06516	-2.14141	0.032241
ENSG00000287861.1	107984132	ENSG00000287861	3.22523	-2.27213	1.14552	-1.98349	0.0473132
ENSG00000224445.3	101928270	LINC01708	3.94845	-2.26914	1.11451	-2.03599	0.041751
ENSG00000272639.1	NA	ENSG00000272639	6.68292	-2.26567	0.857234	-2.643	0.00821761
ENSG00000287464.1	NA	ENSG00000287464	3.53378	-2.265	1.00477	-2.25425	0.0241804
ENSG00000233538.1	NA	ENSG00000233538	6.5309	-2.25875	0.829407	-2.72333	0.00646267
ENSG00000228423.2	NA	ENSG00000228423	4.87855	-2.25874	0.959853	-2.35322	0.0186117
ENSG00000289445.2	NA	ENSG00000289445	3.57694	-2.25526	1.00296	-2.2486	0.0245377
ENSG00000289447.2	NA	ENSG00000289447	190.622	-2.25466	0.250057	-9.01658	1.94055e-19	2.11021e-16
ENSG00000272465.1	NA	ENSG00000272465	5.21661	-2.24134	0.926923	-2.41805	0.015604
ENSG00000229671.3	NA	LINC01150	6.09461	-2.23426	0.879591	-2.54011	0.0110818
ENSG00000236024.1	101929437	PRRX2-AS1	3.78918	-2.23211	1.10233	-2.0249	0.0428773
ENSG00000225407.3	NA	ENSG00000225407	68.6592	-2.22097	0.340825	-6.51645	7.1989e-11	1.48103e-08
ENSG00000293058.1	NA	ENSG00000293058	3.64973	-2.21689	1.11526	-1.98778	0.0468365
ENSG00000237775.1	NA	DDR1-DT	7.78069	-2.21638	0.775702	-2.85726	0.00427318
ENSG00000226317.3	100874137	LINC00351	3.78661	-2.20813	1.04015	-2.1229	0.0337621
ENSG00000261520.5	284215	DLGAP1-AS5	5.26367	-2.20509	0.933298	-2.36268	0.0181432
ENSG00000287370.1	NA	ENSG00000287370	4	-2.19988	1.07328	-2.04968	0.0403955
ENSG00000234168.2	NA	LINC01039	3.47955	-2.19144	1.04457	-2.09794	0.0359106
ENSG00000287305.1	105373422	ENSG00000287305	4.37969	-2.18968	0.938927	-2.3321	0.0196952
ENSG00000248215.6	NA	LINC02505	5.69411	-2.1866	0.870249	-2.51261	0.0119841
ENSG00000257265.1	NA	ENSG00000257265	6.09142	-2.18391	0.873319	-2.50071	0.0123946
ENSG00000225818.1	NA	ENSG00000225818	3.23734	-2.16223	1.06289	-2.03429	0.0419226
ENSG00000287921.1	NA	ENSG00000287921	5.04501	-2.15363	0.964798	-2.2322	0.0256015
ENSG00000289637.1	NA	ENSG00000289637	13.881	-2.15206	0.488823	-4.40255	1.06988e-05
ENSG00000290405.1	NA	ENSG00000290405	4.54585	-2.14236	0.948486	-2.25872	0.0239011
ENSG00000234052.2	105372763	LINC01673	10.1174	-2.13268	0.682591	-3.12439	0.00178177
ENSG00000214955.5	NA	ENSG00000214955	8.18936	-2.12793	0.648035	-3.28367	0.00102464
ENSG00000288530.1	NA	ENSG00000288530	818.773	-2.12728	0.192574	-11.0466	2.2777e-28	8.66893e-25
ENSG00000293218.1	NA	ENSG00000293218	3.39032	-2.09917	1.06898	-1.96372	0.0495631
ENSG00000293221.1	NA	ENSG00000293221	4.81954	-2.08548	0.88344	-2.36063	0.0182439
ENSG00000229257.2	NA	ENSG00000229257	54.0293	-2.07625	0.370597	-5.60245	2.11346e-08	1.98613e-06
ENSG00000235123.5	100506492	DSCAM-AS1	4.28569	-2.07147	1.03463	-2.00213	0.0452708
ENSG00000250333.2	NA	ENSG00000250333	6.36128	-2.06347	0.796565	-2.59046	0.0095847
ENSG00000290072.1	NA	ENSG00000290072	4.69146	-2.062	0.920137	-2.24098	0.0250276
ENSG00000257137.7	NA	LINC02874	10.2553	-2.05938	0.621309	-3.31458	0.000917823
ENSG00000225952.1	NA	ENSG00000225952	4.58773	-2.05438	0.908535	-2.2612	0.0237467
ENSG00000248517.1	NA	LINC02437	3.07603	-2.05249	1.0348	-1.98347	0.0473154
ENSG00000279650.1	NA	ENSG00000279650	4.0624	-2.04615	1.00051	-2.0451	0.0408446
ENSG00000258399.8	NA	MIR493HG	188.501	-2.0447	0.288965	-7.07597	1.4841e-12	3.71348e-10
ENSG00000236091.1	340581	LINC02243	3.89884	-2.04064	1.00283	-2.03489	0.0418622
ENSG00000223829.6	NA	ENSG00000223829	4.78612	-2.03662	0.880505	-2.31301	0.0207221
ENSG00000289961.1	NA	ENSG00000289961	15.7072	-2.03562	0.706867	-2.87978	0.00397957	0.0339222
ENSG00000234915.1	NA	ENSG00000234915	5.7976	-2.03315	0.889602	-2.28546	0.0222858
ENSG00000242009.2	NA	ENSG00000242009	5.70716	-2.02892	0.891475	-2.27592	0.0228508
ENSG00000279502.1	NA	ENSG00000279502	10.1005	-2.02633	0.560985	-3.61209	0.000303734
ENSG00000277301.1	101929698	ENSG00000277301	33.9149	-2.02276	0.379596	-5.32871	9.89112e-08	7.45457e-06
ENSG00000235902.1	NA	ENSG00000235902	5.40621	-2.00521	0.927812	-2.16123	0.0306778
ENSG00000291235.1	NA	ENSG00000291235	4.79429	-2.00488	0.910237	-2.20259	0.0276235
ENSG00000285548.1	NA	ENSG00000285548	5.18927	-2.00155	0.913075	-2.1921	0.0283723
ENSG00000230651.8	729121	RGPD4-AS1	4.7881	-1.99856	0.88057	-2.26962	0.0232306
ENSG00000289941.1	NA	ENSG00000289941	5.35486	-1.99309	0.905069	-2.20215	0.027655
ENSG00000285347.1	149684	ENSG00000285347	6.50176	-1.99028	0.857074	-2.32218	0.0202234
ENSG00000289402.2	NA	ENSG00000289402	8.43001	-1.9714	0.709442	-2.7788	0.00545594
ENSG00000269971.1	NA	ENSG00000269971	4.91851	-1.97128	0.960819	-2.05167	0.040202
ENSG00000281365.1	NA	ENSG00000281365	4.96202	-1.96091	0.886709	-2.21144	0.0270051
ENSG00000261266.2	NA	ENSG00000261266	70.5111	-1.95729	0.30139	-6.49421	8.34719e-11	1.67207e-08
ENSG00000265514.2	105371969	LINC01892	6.57884	-1.94808	0.74869	-2.60198	0.0092687
ENSG00000258499.1	101929002	LINC02287	6.90295	-1.9478	0.787795	-2.47247	0.0134184
ENSG00000227535.2	NA	ENSG00000227535	5.77822	-1.94621	0.829505	-2.34623	0.0189646
ENSG00000286003.1	NA	ENSG00000286003	6.2091	-1.94606	0.802649	-2.42455	0.0153273
ENSG00000272727.2	105377466	LINC02266	6.47602	-1.94596	0.78401	-2.48206	0.0130627
ENSG00000262815.1	NA	ENSG00000262815	7.39209	-1.93809	0.678208	-2.85766	0.00426779
ENSG00000267529.3	NA	ENSG00000267529	5.14355	-1.93701	0.886705	-2.1845	0.0289254
ENSG00000254810.2	NA	ENSG00000254810	5.09412	-1.93602	0.930944	-2.07963	0.0375597
ENSG00000288097.1	NA	ENSG00000288097	5.19475	-1.9356	0.914946	-2.11554	0.0343844
ENSG00000280304.1	NA	ENSG00000280304	5.14174	-1.93483	0.919531	-2.10414	0.035366
ENSG00000231107.2	101927873	LINC01508	5.38861	-1.93029	0.925614	-2.08542	0.0370314
ENSG00000249568.1	NA	ENSG00000249568	34.8273	-1.91806	0.372531	-5.14872	2.62265e-07	1.70459e-05
ENSG00000226159.2	101926924	LINC01375	3.87199	-1.91511	0.946532	-2.02329	0.0430434
ENSG00000280119.1	285097	ENSG00000280119	36.0509	-1.91125	0.406341	-4.70355	2.55673e-06	0.00011315
ENSG00000205971.3	NA	ENSG00000205971	6.1559	-1.89757	0.837531	-2.26567	0.0234716
ENSG00000271252.1	NA	ENSG00000271252	7.3382	-1.88967	0.923197	-2.04687	0.0406704
ENSG00000224192.2	NA	SEZ6L-AS1	4.62144	-1.88501	0.894479	-2.10739	0.0350841
ENSG00000287311.1	NA	ENSG00000287311	4.28736	-1.88404	0.877697	-2.14658	0.031827
ENSG00000289082.1	NA	ENSG00000289082	19.001	-1.86987	0.448172	-4.17223	3.01636e-05	0.000808469
ENSG00000249343.3	101929082	LINC01333	6.88959	-1.86589	0.742656	-2.51245	0.0119896
ENSG00000249906.1	100288866	NGFR-AS1	25.6765	-1.86261	0.380815	-4.89113	1.00259e-06	5.41256e-05
ENSG00000231876.8	102723536	ENSG00000231876	6.17491	-1.86098	0.813243	-2.28834	0.0221176
ENSG00000286780.1	NA	ENSG00000286780	6.57823	-1.86052	0.75668	-2.45879	0.0139405
ENSG00000285555.1	NA	ENSG00000285555	7.80001	-1.85142	0.711588	-2.60182	0.00927311
ENSG00000244137.1	107985359	ENSG00000244137	6.30416	-1.85139	0.778521	-2.37809	0.0174026
ENSG00000250284.3	105379191	ENSG00000250284	6.98	-1.84958	0.773112	-2.39238	0.0167396
ENSG00000270174.1	101927950	ENSG00000270174	6.66833	-1.84258	0.712844	-2.58483	0.00974278
ENSG00000286698.1	NA	ENSG00000286698	4.36504	-1.83709	0.889412	-2.06551	0.0388746
ENSG00000254197.1	NA	ENSG00000254197	4.85255	-1.8356	0.910461	-2.01612	0.0437875
ENSG00000249102.3	NA	ENSG00000249102	5.87124	-1.83532	0.882383	-2.07996	0.0375294
ENSG00000237937.6	101929011	LINC02702	4.45574	-1.83282	0.871304	-2.10354	0.0354188
ENSG00000270540.1	NA	ENSG00000270540	5.6049	-1.83138	0.799502	-2.29065	0.0219836
ENSG00000224592.5	NA	MIR3659HG	7.13311	-1.82164	0.707379	-2.57519	0.0100185
ENSG00000286795.1	NA	ENSG00000286795	5.13972	-1.81854	0.843379	-2.15626	0.0310634
ENSG00000203565.3	NA	ENSG00000203565	4.35681	-1.81766	0.877535	-2.07132	0.0383287
ENSG00000258569.1	NA	VASH1-DT	4.19944	-1.8172	0.917737	-1.98009	0.0476932
ENSG00000267320.5	NA	ENSG00000267320	5.46245	-1.81038	0.875973	-2.0667	0.038762
ENSG00000261710.1	NA	ENSG00000261710	6.06827	-1.80453	0.874912	-2.06253	0.0391577
ENSG00000225173.2	124901296	ENSG00000225173	4.99821	-1.7944	0.887306	-2.02231	0.0431448
ENSG00000229854.1	NA	ENSG00000229854	6.05125	-1.7929	0.852424	-2.1033	0.0354397
ENSG00000273186.1	NA	ENSG00000273186	7.92892	-1.79229	0.684211	-2.61949	0.00880604
ENSG00000293540.2	NA	ENSG00000293540	5.82766	-1.7918	0.791651	-2.26337	0.0236131
ENSG00000260066.1	NA	ENSG00000260066	5.22516	-1.78767	0.874512	-2.0442	0.0409341
ENSG00000229380.1	101927000	PRKAR1B-AS2	18.6693	-1.78677	0.469293	-3.80738	0.000140448	0.00270655
ENSG00000271858.5	11068	ENSG00000271858	997.805	-1.78335	0.185461	-9.61581	6.85682e-22	1.30485e-18
ENSG00000232900.2	101929413	ENSG00000232900	7.41911	-1.77268	0.815184	-2.17457	0.0296621
ENSG00000261227.2	NA	ENSG00000261227	5.89468	-1.76275	0.780864	-2.25744	0.0239808
ENSG00000235166.8	NA	LINC01440	18.0979	-1.7601	0.538251	-3.27003	0.00107537	0.0127702
ENSG00000293195.1	NA	ENSG00000293195	10.8311	-1.75907	0.570324	-3.08432	0.00204015
ENSG00000253445.1	NA	ENSG00000253445	36.6221	-1.75136	0.365988	-4.78529	1.70742e-06	8.43954e-05
ENSG00000288853.1	NA	ENSG00000288853	8.75537	-1.74987	0.662833	-2.63998	0.0082911
ENSG00000287039.1	NA	ENSG00000287039	6.13787	-1.74093	0.792619	-2.19643	0.0280611
ENSG00000267732.2	105372132	ENSG00000267732	5.5913	-1.73963	0.810812	-2.14554	0.0319101
ENSG00000284676.1	NA	ENSG00000284676	8.37316	-1.73347	0.76973	-2.25205	0.0243189
ENSG00000275494.2	NA	ENSG00000275494	11.4033	-1.72462	0.636598	-2.70912	0.00674621
ENSG00000257472.1	NA	ENSG00000257472	4.84399	-1.7246	0.81221	-2.12334	0.0337256
ENSG00000279827.1	NA	ENSG00000279827	144.041	-1.72362	0.256091	-6.73052	1.69063e-11	3.89972e-09
ENSG00000248491.6	NA	ENSG00000248491	8.95074	-1.72346	0.656804	-2.62401	0.00869002
ENSG00000258609.3	100885779	LINC-ROR	12.1378	-1.71895	0.739662	-2.32397	0.0201273
ENSG00000256458.1	NA	ENSG00000256458	51.2004	-1.70982	0.314888	-5.42991	5.63812e-08	4.69996e-06
ENSG00000276759.2	100506422	ENSG00000276759	9.03482	-1.70475	0.618703	-2.75536	0.00586267
ENSG00000286282.1	NA	ENSG00000286282	9.8934	-1.70238	0.661462	-2.57366	0.0100629
ENSG00000266369.1	NA	ENSG00000266369	5.06561	-1.7013	0.853069	-1.99432	0.0461166
ENSG00000226125.2	151475	LINC01907	10.0973	-1.69911	0.669013	-2.53972	0.0110941
ENSG00000281732.1	284933	ENSG00000281732	7.10464	-1.69564	0.77028	-2.20133	0.0277126
ENSG00000276166.1	NA	ENSG00000276166	37.5012	-1.69287	0.354635	-4.77356	1.80997e-06	8.88869e-05
ENSG00000293299.1	NA	ENSG00000293299	17.5572	-1.69181	0.478151	-3.53823	0.00040282	0.00591944
ENSG00000256969.2	NA	ENSG00000256969	5.74996	-1.69163	0.81634	-2.07221	0.0382455
ENSG00000285016.1	NA	ENSG00000285016	6.45292	-1.68822	0.82489	-2.0466	0.0406977
ENSG00000288967.1	NA	ENSG00000288967	6.66058	-1.68037	0.774189	-2.17049	0.0299696
ENSG00000287000.1	124903585	ENSG00000287000	5.28812	-1.67532	0.825929	-2.02841	0.0425183
ENSG00000250877.1	NA	ENSG00000250877	42.7513	-1.67501	0.348507	-4.80625	1.5379e-06	7.75264e-05
ENSG00000253641.6	101929191	LINC03022	18.9533	-1.67117	0.450046	-3.71333	0.000204551	0.0035597
ENSG00000255808.1	NA	PDE2A-AS1	4.75197	-1.66894	0.840872	-1.98477	0.04717
ENSG00000214146.3	647323	LINC02026	6.69846	-1.66636	0.785829	-2.12051	0.033963
ENSG00000288931.1	NA	ENSG00000288931	11.3068	-1.66493	0.702699	-2.36934	0.0178198
ENSG00000197595.4	400165	ATP11AUN	5.77828	-1.66483	0.805295	-2.06735	0.0387009
ENSG00000286259.1	NA	ENSG00000286259	5.36953	-1.65014	0.795378	-2.07467	0.0380176
ENSG00000293140.1	NA	RPL29P2	5.15809	-1.6459	0.800937	-2.05497	0.039882
ENSG00000290849.1	NA	ENSG00000290849	5.37287	-1.64582	0.831928	-1.97832	0.0478929
ENSG00000259410.5	NA	ENSG00000259410	8.69202	-1.64342	0.667682	-2.46137	0.0138406
ENSG00000261265.1	NA	ENSG00000261265	8.93107	-1.64296	0.669481	-2.45408	0.0141246
ENSG00000281453.1	103611157	TGFB2-OT1	50.4632	-1.63941	0.318311	-5.15035	2.60004e-07	1.70459e-05
ENSG00000236426.5	NA	ENSG00000236426	11.5434	-1.63656	0.674913	-2.42485	0.0153148
ENSG00000224910.2	102723617	LINC01766	6.33079	-1.63282	0.815244	-2.00287	0.0451917
ENSG00000225106.1	NA	ENSG00000225106	5.65187	-1.63097	0.816703	-1.99702	0.0458229
ENSG00000285646.2	NA	ENSG00000285646	108.265	-1.62929	0.273219	-5.96333	2.47154e-09	2.93958e-07
ENSG00000276527.1	NA	ENSG00000276527	6.30391	-1.62702	0.800857	-2.0316	0.042194
ENSG00000227456.9	114036	LINC00310	46.3272	-1.62623	0.311287	-5.22423	1.7488e-07	1.19927e-05
ENSG00000255484.2	387810	LINC02764	6.63732	-1.62345	0.77186	-2.10329	0.0354403
ENSG00000206417.8	NA	H1-10-AS1	453.05	-1.62211	0.194158	-8.35458	6.56666e-17	3.84503e-14
ENSG00000227438.1	NA	COL6A2-DT	8.53356	-1.61981	0.778219	-2.08143	0.0373948
ENSG00000222042.2	NA	ENSG00000222042	17.7216	-1.61647	0.500021	-3.2328	0.00122583	0.0140952
ENSG00000235139.2	101927378	LINC03017	6.43753	-1.61624	0.739507	-2.18557	0.028847
ENSG00000255399.6	255480	TBX5-AS1	7.59211	-1.61579	0.695733	-2.32243	0.0202098
ENSG00000251018.2	NA	HMMR-AS1	67.6389	-1.60854	0.29296	-5.49064	4.00472e-08	3.46409e-06
ENSG00000293169.1	NA	ENSG00000293169	7.00141	-1.6053	0.807748	-1.98738	0.0468803
ENSG00000227528.6	100874195	DIAPH3-AS1	24.0603	-1.60412	0.397429	-4.03625	5.43126e-05	0.00129196
ENSG00000250592.1	NA	ENSG00000250592	5.68618	-1.6039	0.699917	-2.29156	0.0219312
ENSG00000289612.1	NA	ENSG00000289612	15.4845	-1.59983	0.561647	-2.84847	0.00439307	0.0363874
ENSG00000223774.5	NA	ENSG00000223774	65.6967	-1.59919	0.273633	-5.84427	5.08799e-09	5.69555e-07
ENSG00000282048.2	NA	ENSG00000282048	5.14993	-1.59733	0.775711	-2.05918	0.0394767
ENSG00000265126.1	NA	ENSG00000265126	41.1992	-1.5942	0.365993	-4.35581	1.32575e-05	0.000415292
ENSG00000259548.1	NA	ENSG00000259548	5.47685	-1.59309	0.759258	-2.09822	0.0358855
ENSG00000287410.1	NA	ENSG00000287410	8.68259	-1.59241	0.718039	-2.21772	0.026574
ENSG00000215162.2	100996279	LINC00269	6.59242	-1.59086	0.717801	-2.2163	0.0266709
ENSG00000274372.5	NA	LINC02804	15.9607	-1.58999	0.540487	-2.94178	0.00326335	0.0293625
ENSG00000267868.1	NA	ENSG00000267868	17.691	-1.58434	0.55952	-2.83161	0.00463144	0.0378587
ENSG00000231419.6	154822	LINC00689	749.54	-1.57708	0.184731	-8.53719	1.37527e-17	1.04686e-14
ENSG00000253888.2	105379340	ENSG00000253888	9.12254	-1.57545	0.719065	-2.19097	0.0284538
ENSG00000262703.1	NA	ENSG00000262703	6.36218	-1.57538	0.757983	-2.07838	0.0376743
ENSG00000226197.4	NA	ENSG00000226197	7.65703	-1.56964	0.756146	-2.07584	0.0379089
ENSG00000254943.1	NA	ENSG00000254943	5.90273	-1.56868	0.796368	-1.9698	0.0488618
ENSG00000289153.2	124909412	ENSG00000289153	9.93057	-1.56572	0.567471	-2.75912	0.00579569
ENSG00000230943.4	101927686	LINC02541	8.3678	-1.55224	0.639506	-2.42725	0.0152136
ENSG00000232679.2	NA	LINC01705	9.64407	-1.54774	0.787416	-1.96559	0.0493457
ENSG00000257548.1	NA	ENSG00000257548	9.92966	-1.54469	0.656483	-2.35299	0.0186233
ENSG00000232412.1	101928402	STAG2-AS1	10.2521	-1.54172	0.577814	-2.6682	0.00762586
ENSG00000288886.2	NA	ENSG00000288886	23.9921	-1.53853	0.398899	-3.85694	0.000114817	0.00228792
ENSG00000285666.1	NA	ENSG00000285666	6.87553	-1.52984	0.734754	-2.08211	0.037332
ENSG00000223461.1	NA	ENSG00000223461	9.39797	-1.52135	0.655053	-2.32248	0.0202072
ENSG00000288969.1	NA	ENSG00000288969	7.49045	-1.5203	0.709258	-2.14351	0.032072
ENSG00000279543.1	NA	ENSG00000279543	7.42859	-1.51952	0.72488	-2.09623	0.0360614
ENSG00000231683.6	101927136	KILH	7.70663	-1.51455	0.737862	-2.05261	0.0401102
ENSG00000256025.2	100874234	CACNA1C-AS4	9.88125	-1.51386	0.557639	-2.71476	0.00663239
ENSG00000239482.6	105374042	ENSG00000239482	22.0275	-1.51118	0.418547	-3.61054	0.000305563	0.00483564
ENSG00000265801.1	NA	ENSG00000265801	11.2448	-1.5079	0.612709	-2.46104	0.0138533
ENSG00000256824.1	NA	ENSG00000256824	36.334	-1.5075	0.377137	-3.99721	6.40933e-05	0.00146071
ENSG00000287214.1	NA	ENSG00000287214	17.9655	-1.50494	0.448187	-3.35784	0.000785548	0.0101867
ENSG00000286318.1	NA	ENSG00000286318	19.0707	-1.50374	0.493181	-3.04907	0.00229551	0.0222309
ENSG00000276704.1	NA	ENSG00000276704	11.9868	-1.49945	0.616659	-2.43157	0.0150335
ENSG00000250961.2	NA	RMEL3	49.7114	-1.49275	0.342408	-4.35955	1.30327e-05	0.000410216
ENSG00000232079.7	284825	LINC01697	32.2158	-1.48947	0.365019	-4.08052	4.49343e-05	0.00111414
ENSG00000258355.1	NA	ENSG00000258355	6.97933	-1.48623	0.733435	-2.0264	0.0427242
ENSG00000249406.3	NA	ENSG00000249406	2492.86	-1.47861	0.209039	-7.07335	1.51232e-12	3.71348e-10
ENSG00000245067.8	255130	IGFBP7-AS1	71.5019	-1.47844	0.307268	-4.81158	1.49743e-06	7.70165e-05
ENSG00000176912.7	NA	TYMSOS	199.942	-1.47071	0.185046	-7.94779	1.89861e-15	9.63481e-13
ENSG00000287307.1	NA	ENSG00000287307	5.91094	-1.46831	0.743526	-1.97479	0.0482924
ENSG00000223511.7	NA	LINC02968	10.8178	-1.46805	0.583744	-2.51488	0.0119073
ENSG00000292340.1	NA	LINC02968	10.8178	-1.46805	0.583744	-2.51488	0.0119073
ENSG00000277369.2	NA	ENSG00000277369	8.162	-1.46798	0.660577	-2.22226	0.0262655
ENSG00000293560.1	NA	ENSG00000293560	17.5907	-1.46694	0.494138	-2.96869	0.00299068	0.0275911
ENSG00000260194.1	NA	ENSG00000260194	11.3296	-1.45744	0.595076	-2.44917	0.0143187
ENSG00000261193.1	NA	ENSG00000261193	6.00246	-1.45695	0.734829	-1.9827	0.0474007
ENSG00000276778.1	101927697	LINC02227	8.93119	-1.45357	0.661664	-2.19684	0.0280319
ENSG00000254066.2	NA	LINC01938	6.10458	-1.45132	0.733271	-1.97924	0.0477893
ENSG00000227193.2	NA	ENSG00000227193	27.8147	-1.4473	0.388246	-3.72778	0.000193176	0.00345989
ENSG00000254791.1	NA	FAR1-IT1	10.4923	-1.44294	0.573881	-2.51436	0.0119248
ENSG00000230523.1	101928460	LINC01756	15.6726	-1.44056	0.513692	-2.80433	0.00504208	0.0404389
ENSG00000253734.2	286184	LINC01289	9.75928	-1.43882	0.651971	-2.20687	0.0273228
ENSG00000249996.1	NA	PPIC-AS1	35.205	-1.43503	0.399374	-3.59321	0.000326631	0.00506377
ENSG00000224177.8	100874055	LINC00570	13.9696	-1.43131	0.681987	-2.09873	0.0358408
ENSG00000223930.9	NA	ENSG00000223930	166.413	-1.43069	0.239133	-5.98282	2.19312e-09	2.78233e-07
ENSG00000283215.2	285857	LINC02537	6.7389	-1.42986	0.720418	-1.98477	0.0471706
ENSG00000253389.2	NA	ENSG00000253389	10.0393	-1.416	0.637951	-2.21961	0.0264452
ENSG00000267201.1	101928602	LINC01775	8.52991	-1.41442	0.659489	-2.14472	0.0319755
ENSG00000257579.1	NA	ENSG00000257579	20.5121	-1.41328	0.50673	-2.78901	0.00528696	0.041704
ENSG00000279591.1	NA	ENSG00000279591	12.4834	-1.40799	0.576427	-2.44262	0.0145811
ENSG00000272255.1	NA	ENSG00000272255	10.4964	-1.4057	0.581657	-2.41672	0.015661
ENSG00000254872.3	101927503	LINC02688	11.1243	-1.40271	0.673424	-2.08295	0.0372554
ENSG00000269534.5	NA	ENSG00000269534	45.3703	-1.40071	0.341311	-4.1039	4.06244e-05	0.00104034
ENSG00000274996.1	NA	ENSG00000274996	9.92179	-1.39819	0.552788	-2.52935	0.0114275
ENSG00000261555.1	NA	ENSG00000261555	8.76292	-1.39534	0.651679	-2.14114	0.0322624
ENSG00000255109.6	NA	LINC02740	11.178	-1.39283	0.593834	-2.34548	0.0190026
ENSG00000260477.8	101929701	LINC01584	8.9807	-1.39233	0.672658	-2.0699	0.0384619
ENSG00000273133.1	NA	ENSG00000273133	10.6778	-1.39221	0.611593	-2.27637	0.0228241
ENSG00000287121.1	NA	ENSG00000287121	9.70195	-1.39081	0.583307	-2.38436	0.0171091
ENSG00000240541.3	100874091	TM4SF1-AS1	8.27989	-1.38947	0.660583	-2.1034	0.0354309
ENSG00000276916.1	NA	ENSG00000276916	11.4388	-1.38379	0.534022	-2.59127	0.00956237
ENSG00000253796.4	NA	ENSG00000253796	12.0915	-1.38379	0.551055	-2.51116	0.0120336
ENSG00000293390.1	NA	ENSG00000293390	11.9852	-1.38352	0.5823	-2.37595	0.0175039
ENSG00000235663.1	NA	SAPCD1-AS1	31.7181	-1.37362	0.37191	-3.69342	0.000221261	0.00373446
ENSG00000259031.1	NA	ENSG00000259031	247.567	-1.37345	0.17923	-7.66306	1.81558e-14	7.27378e-12
ENSG00000251538.7	101927379	LINC02201	10.3597	-1.37125	0.647366	-2.1182	0.0341578
ENSG00000287898.1	124902641	ENSG00000287898	10.4223	-1.37035	0.628791	-2.17933	0.029307
ENSG00000257310.1	NA	ENSG00000257310	8.51893	-1.36793	0.573862	-2.38373	0.0171384
ENSG00000264707.1	101927150	L3MBTL4-AS1	11.6017	-1.36563	0.553899	-2.46548	0.013683
ENSG00000251216.2	NA	ENSG00000251216	303.606	-1.36476	0.284664	-4.79429	1.63252e-06	8.17549e-05
ENSG00000263417.6	220158	GTSCR1	9.63718	-1.35728	0.642927	-2.1111	0.0347635
ENSG00000269371.1	NA	ENSG00000269371	187.984	-1.35726	0.218123	-6.22242	4.89531e-10	7.92832e-08
ENSG00000259669.6	NA	ENSG00000259669	9.22413	-1.34982	0.657326	-2.0535	0.0400239
ENSG00000251379.1	NA	ENSG00000251379	10.1322	-1.34796	0.623661	-2.16136	0.0306673
ENSG00000290368.1	NA	ENSG00000290368	10.529	-1.34511	0.580811	-2.31591	0.0205632
ENSG00000293102.1	NA	ENSG00000293102	8.18934	-1.34164	0.66309	-2.02331	0.0430414
ENSG00000265542.5	NA	ENSG00000265542	8.54055	-1.3406	0.656847	-2.04096	0.0412548
ENSG00000277504.1	NA	ENSG00000277504	47.0762	-1.34036	0.310717	-4.31377	1.60494e-05	0.000486726
ENSG00000258554.1	NA	ENSG00000258554	56.2122	-1.33159	0.328858	-4.04913	5.14073e-05	0.00123607
ENSG00000290041.1	NA	ENSG00000290041	30.2984	-1.33003	0.349704	-3.80329	0.000142785	0.00273086
ENSG00000264514.1	NA	ENSG00000264514	9.41348	-1.3275	0.670316	-1.98041	0.0476569
ENSG00000258084.6	NA	ENSG00000258084	8.45022	-1.32529	0.663443	-1.99759	0.0457607
ENSG00000249509.1	NA	NEUROG2-AS1	10.8143	-1.32398	0.663122	-1.99658	0.0458707
ENSG00000188660.5	284836	LINC00319	9.68819	-1.32378	0.612857	-2.16001	0.0307715
ENSG00000286154.1	NA	ENSG00000286154	11.555	-1.32252	0.521201	-2.53746	0.0111661
ENSG00000250234.1	NA	ENSG00000250234	10.3221	-1.32212	0.665594	-1.98638	0.0469913
ENSG00000230317.2	101926971	LINC01284	17.6047	-1.31972	0.576442	-2.28943	0.0220543	0.115247
ENSG00000248343.1	NA	ENSG00000248343	14.3046	-1.31935	0.543908	-2.42568	0.0152798	0.0899534
ENSG00000267769.1	NA	ENSG00000267769	120.292	-1.31842	0.259207	-5.08633	3.65054e-07	2.18803e-05
ENSG00000258135.5	283332	LINC02396	10.9652	-1.31817	0.602978	-2.1861	0.0288087
ENSG00000259125.1	105751187	LRP1-AS	154.267	-1.30186	0.226826	-5.73945	9.49869e-09	9.64054e-07
ENSG00000287990.1	NA	ENSG00000287990	46.288	-1.30061	0.304964	-4.26479	2.0009e-05	0.000579118
ENSG00000232628.7	101927143	ENSG00000232628	9.90496	-1.29776	0.598687	-2.16768	0.0301832
ENSG00000272568.6	100506497	CPVL-AS2	20.8142	-1.29219	0.43664	-2.9594	0.00308242	0.0281673
ENSG00000261600.1	NA	ENSG00000261600	14.1493	-1.29206	0.514393	-2.51182	0.0120111	0.0756859
ENSG00000259724.2	101927112	LINC01581	7.27207	-1.291	0.645122	-2.00118	0.0453735
ENSG00000287384.1	NA	ENSG00000287384	11.4698	-1.28975	0.505583	-2.55102	0.0107409
ENSG00000262115.1	NA	ENSG00000262115	35.7221	-1.28844	0.37182	-3.46522	0.000529801	0.0073458
ENSG00000257270.1	NA	ENSG00000257270	239.444	-1.28459	0.204477	-6.2823	3.33597e-10	5.77123e-08
ENSG00000237027.1	NA	ENSG00000237027	21.361	-1.28439	0.43543	-2.9497	0.0031808	0.0288929
ENSG00000225756.1	138948	DBH-AS1	840.335	-1.2843	0.163846	-7.83844	4.56176e-15	1.92912e-12
ENSG00000277597.2	NA	ENSG00000277597	202.903	-1.28228	0.240497	-5.33179	9.72489e-08	7.40259e-06
ENSG00000263727.1	NA	ENSG00000263727	8.64826	-1.28152	0.597066	-2.14637	0.0318437
ENSG00000263586.1	102723641	HID1-AS1	9.55162	-1.27684	0.600856	-2.12503	0.0335838
ENSG00000291298.1	NA	ENSG00000291298	21.4256	-1.27232	0.443585	-2.86827	0.00412728	0.0348688
ENSG00000228741.2	221178	SPATA13	24.6916	-1.27	0.39611	-3.20617	0.00134513	0.0151467
ENSG00000229697.2	105379438	FAM242E	7.64352	-1.26934	0.613998	-2.06734	0.0387022
ENSG00000289840.1	NA	ENSG00000289840	19.9069	-1.2688	0.448974	-2.826	0.00471331	0.0382899
ENSG00000258623.1	NA	ENSG00000258623	11.3363	-1.26853	0.556078	-2.28121	0.0225359
ENSG00000285090.1	NA	ENSG00000285090	18.4643	-1.26793	0.458	-2.76842	0.00563291	0.0436637
ENSG00000289483.1	NA	ENSG00000289483	11.5775	-1.26741	0.548058	-2.31255	0.0207473
ENSG00000291336.1	NA	ENSG00000291336	1062.61	-1.26688	0.177555	-7.13516	9.66735e-13	2.62814e-10
ENSG00000253819.3	NA	LINC01151	24.7433	-1.26557	0.51408	-2.46181	0.0138238	0.0837795
ENSG00000205086.8	400950	LINC02898	61.7111	-1.2636	0.317087	-3.98502	6.74755e-05	0.00151511
ENSG00000234393.1	NA	ENSG00000234393	10.6569	-1.25495	0.557444	-2.25126	0.0243692
ENSG00000232759.1	100506178	STEAP1B-AS1	11.3643	-1.25403	0.639046	-1.96234	0.0497231
ENSG00000237803.6	101929559	PIRAT1	17.6768	-1.25215	0.55111	-2.27206	0.0230831	0.118963
ENSG00000285873.1	NA	ENSG00000285873	11.8388	-1.25197	0.490355	-2.5532	0.0106738
ENSG00000287279.1	NA	ENSG00000287279	13.9223	-1.24926	0.537197	-2.32551	0.0200445
ENSG00000276232.1	NA	ENSG00000276232	523.915	-1.24865	0.230377	-5.42004	5.95865e-08	4.87712e-06
ENSG00000262313.1	NA	ENSG00000262313	26.0867	-1.24858	0.380849	-3.27841	0.00104395	0.0125538
ENSG00000279440.1	NA	ENSG00000279440	12.6729	-1.24256	0.615864	-2.01758	0.0436348
ENSG00000205037.2	400553	ENSG00000205037	18.237	-1.24194	0.464824	-2.67185	0.00754347	0.054273
ENSG00000293172.1	NA	ENSG00000293172	23.2876	-1.23951	0.400338	-3.09616	0.00196045	0.0196613
ENSG00000236520.2	100873972	GPC6-AS1	15.3915	-1.23921	0.591866	-2.09374	0.0362831	0.160795
ENSG00000286898.1	NA	ENSG00000286898	394.512	-1.23546	0.210341	-5.87361	4.26413e-09	4.84456e-07
ENSG00000280222.1	NA	ENSG00000280222	15.7139	-1.23315	0.623244	-1.9786	0.0478606	0.192759
ENSG00000234892.1	NA	ENSG00000234892	13.6854	-1.23014	0.509323	-2.41524	0.0157247
ENSG00000269985.2	101927972	FARS2-AS1	12.1856	-1.22757	0.495437	-2.47776	0.0132211
ENSG00000231980.1	NA	ENSG00000231980	17.8753	-1.22721	0.506412	-2.42334	0.0153784	0.0903244
ENSG00000234423.2	101927554	LINC01250	39.2225	-1.2265	0.327943	-3.73999	0.000184031	0.0033513
ENSG00000254921.2	NA	ENSG00000254921	11.1523	-1.22485	0.585391	-2.09236	0.0364061
ENSG00000179141.9	NA	MTUS2-AS1	12.3007	-1.22189	0.561768	-2.17509	0.0296236
ENSG00000285294.1	643650	LINC00842	52.8991	-1.22139	0.327814	-3.72586	0.000194654	0.00347004
ENSG00000266957.1	NA	ENSG00000266957	14.6953	-1.21989	0.503239	-2.42409	0.015347	0.0902549
ENSG00000279067.1	NA	ENSG00000279067	9.42011	-1.21834	0.586755	-2.0764	0.0378569
ENSG00000293412.1	NA	GUCY1B2	13.6018	-1.21771	0.553417	-2.20034	0.0277827
ENSG00000256482.1	NA	ENSG00000256482	46.261	-1.21538	0.325183	-3.73754	0.000185826	0.00336788
ENSG00000293281.1	NA	ENSG00000293281	12.123	-1.21094	0.606607	-1.99625	0.0459072
ENSG00000267777.2	107985312	LINC01791	12.5903	-1.21051	0.539773	-2.24262	0.0249213
ENSG00000264734.1	124903955	ENSG00000264734	72.7036	-1.20766	0.256448	-4.70919	2.48697e-06	0.000112017
ENSG00000203876.10	100505933	ADD3-AS1	196.416	-1.20671	0.195745	-6.1647	7.06153e-10	1.07505e-07
ENSG00000291164.1	388503	C3P1	19.8101	-1.20579	0.61256	-1.96844	0.049017	0.194504
ENSG00000270321.2	NA	ENSG00000270321	11.7621	-1.19913	0.571345	-2.09879	0.0358355
ENSG00000276317.1	NA	ENSG00000276317	14.4337	-1.19596	0.558	-2.14329	0.0320896	0.147861
ENSG00000287872.1	NA	ENSG00000287872	20.6285	-1.19072	0.434099	-2.74296	0.00608887	0.0467058
ENSG00000245928.2	101928809	SDAD1-AS1	10.5384	-1.18708	0.574781	-2.06527	0.0388978
ENSG00000287787.1	NA	ENSG00000287787	21.4479	-1.18563	0.387037	-3.06336	0.00218869	0.0214685
ENSG00000231948.2	100874343	HS1BP3-IT1	9.37512	-1.1841	0.591724	-2.0011	0.0453812
ENSG00000233395.2	NA	LINC00841	12.7461	-1.18221	0.588888	-2.00754	0.0446926
ENSG00000225391.5	100294720	NHEG1	19.4697	-1.18169	0.581848	-2.03093	0.0422619	0.178029
ENSG00000268873.1	NA	ENSG00000268873	15.7672	-1.18159	0.504276	-2.34315	0.0191217	0.104086
ENSG00000270165.1	NA	ENSG00000270165	11.5199	-1.18038	0.537166	-2.19743	0.02799
ENSG00000255866.2	NA	ENSG00000255866	105.351	-1.17858	0.311967	-3.7779	0.000158156	0.00297031
ENSG00000251015.1	100874259	SLC25A30-AS1	11.5657	-1.17854	0.564119	-2.08917	0.0366924
ENSG00000229862.5	NA	EEF1A1-AS1	76.3765	-1.17646	0.278825	-4.21936	2.45e-05	0.000685428
ENSG00000256879.1	NA	PDE3A-AS1	37.7474	-1.17585	0.406711	-2.89111	0.00383886	0.033154
ENSG00000257467.6	102724663	PPFIA2-AS1	12.7887	-1.17497	0.481145	-2.44203	0.014605
ENSG00000231864.2	NA	ENSG00000231864	126.539	-1.17434	0.260748	-4.50373	6.67725e-06	0.00025038
ENSG00000233124.2	103625683	LINC00456	19.1171	-1.17297	0.488564	-2.40085	0.0163571	0.0942265
ENSG00000278716.1	NA	ENSG00000278716	9.75901	-1.17146	0.582561	-2.01088	0.0443385
ENSG00000255933.1	NA	ENSG00000255933	12.5155	-1.16596	0.562312	-2.0735	0.0381255
ENSG00000230751.1	NA	ENSG00000230751	13.4111	-1.16354	0.524721	-2.21744	0.0265932
ENSG00000233828.5	NA	MIR4280HG	33.1386	-1.16278	0.370498	-3.13841	0.00169866	0.0177857
ENSG00000257817.2	NA	TBX3-AS1	125.409	-1.16138	0.197517	-5.87992	4.10464e-09	4.73402e-07
ENSG00000268729.1	NA	ENSG00000268729	64.1749	-1.1605	0.293675	-3.95165	7.7615e-05	0.00168321
ENSG00000286790.1	124903658	ENSG00000286790	17.9692	-1.16015	0.504685	-2.29875	0.021519	0.113387
ENSG00000239799.1	100873993	ITIH4-AS1	14.512	-1.15988	0.487606	-2.37872	0.0173729	0.0975959
ENSG00000229335.2	NA	DANT1	63.2726	-1.15977	0.357461	-3.24447	0.00117671	0.0137169
ENSG00000254662.1	NA	ENSG00000254662	350.442	-1.15638	0.230358	-5.0199	5.16972e-07	2.9812e-05
ENSG00000226819.1	NA	MEIS1-AS3	16.7684	-1.15572	0.513228	-2.25187	0.0243304	0.123551
ENSG00000286924.1	NA	ENSG00000286924	14.573	-1.15407	0.495969	-2.3269	0.0199707	0.10713
ENSG00000275239.4	105376064	FAM242F	11.8289	-1.15155	0.570121	-2.01984	0.0434002
ENSG00000231482.3	NA	ENSG00000231482	11.5846	-1.15081	0.582842	-1.97448	0.0483272
ENSG00000261723.1	NA	ENSG00000261723	22.1945	-1.15022	0.399756	-2.87731	0.00401083	0.0341504
ENSG00000241111.1	100652759	PRICKLE2-AS1	54.2408	-1.15007	0.311657	-3.69019	0.000224089	0.00376548
ENSG00000286579.1	NA	ENSG00000286579	14.3232	-1.14856	0.543792	-2.11212	0.0346758	0.155266
ENSG00000267026.5	102724684	ENSG00000267026	29.541	-1.14784	0.417136	-2.75171	0.00592854	0.0456762
ENSG00000286378.1	NA	ENSG00000286378	11.1572	-1.1436	0.554851	-2.06109	0.039294
ENSG00000179219.5	197196	LINC00311	13.0262	-1.14113	0.478518	-2.38472	0.017092
ENSG00000226604.2	NA	PAPPA-AS2	36.8388	-1.13826	0.346204	-3.28782	0.00100966	0.0122772
ENSG00000232803.1	100127888	SLCO4A1-AS1	47.9231	-1.1352	0.325705	-3.48536	0.000491484	0.00694095
ENSG00000261604.1	NA	ENSG00000261604	197.174	-1.13253	0.205887	-5.50074	3.78205e-08	3.34756e-06
ENSG00000204584.1	NA	ENSG00000204584	48.5968	-1.13206	0.33967	-3.33282	0.000859714	0.0108888
ENSG00000248927.1	NA	ENSG00000248927	60.791	-1.13119	0.321412	-3.51944	0.000432464	0.00619947
ENSG00000255247.1	105369525	NECTIN1-AS1	12.4164	-1.12819	0.514021	-2.19483	0.0281761
ENSG00000231574.7	102724550	LINC02015	14.6555	-1.12752	0.500122	-2.2545	0.024165	0.122957
ENSG00000267030.1	NA	ENSG00000267030	19.4056	-1.12649	0.457447	-2.46256	0.0137949	0.0836707
ENSG00000276462.2	440896	LINC03025	18.747	-1.12519	0.545709	-2.06189	0.0392179	0.169329
ENSG00000204055.5	NA	IER5L-AS1	263.262	-1.12518	0.178087	-6.31811	2.64789e-10	4.79899e-08
ENSG00000285744.1	NA	MITA1	350.283	-1.12215	0.19488	-5.75814	8.50433e-09	8.74797e-07
ENSG00000286071.3	105373170	ENSG00000286071	97.4858	-1.12133	0.235735	-4.75674	1.96745e-06	9.24457e-05
ENSG00000188365.3	NA	ENSG00000188365	28.6579	-1.11881	0.407469	-2.74576	0.00603713	0.046372
ENSG00000251365.6	109729133	LINC02236	63.234	-1.1181	0.262392	-4.26118	2.03347e-05	0.000586318
ENSG00000235597.3	150568	LINC01102	68.2545	-1.11743	0.289067	-3.86564	0.000110798	0.00221913
ENSG00000290107.1	NA	ENSG00000290107	17.6468	-1.11196	0.496021	-2.24176	0.0249769	0.12591
ENSG00000276529.1	NA	ENSG00000276529	28.5819	-1.11126	0.395888	-2.807	0.00500055	0.040237
ENSG00000285822.1	NA	ENSG00000285822	77.3417	-1.11123	0.24273	-4.57805	4.69319e-06	0.000191041
ENSG00000272729.1	NA	ENSG00000272729	47.7882	-1.11113	0.344203	-3.22813	0.00124602	0.0142841
ENSG00000229891.4	102723775	LINC01315	14.8534	-1.10837	0.531136	-2.08678	0.0369077	0.1628
ENSG00000224184.7	100506457	MIR3681HG	38.2396	-1.10731	0.43948	-2.51958	0.0117495	0.0745901
ENSG00000246627.6	100652846	CACNA1C-AS1	26.7644	-1.10724	0.381956	-2.89886	0.00374522	0.0326933
ENSG00000287616.1	NA	ENSG00000287616	15.4213	-1.09612	0.495614	-2.21164	0.0269915	0.133329
ENSG00000261270.1	NA	ENSG00000261270	13.6885	-1.09541	0.488604	-2.24192	0.0249662
ENSG00000290705.1	NA	ENSG00000290705	84.629	-1.09415	0.23921	-4.574	4.78494e-06	0.000193739
ENSG00000226808.3	414260	LINC00840	25.0778	-1.08971	0.42073	-2.59006	0.00959599	0.0644702
ENSG00000291338.1	NA	ENSG00000291338	20.6106	-1.08414	0.440457	-2.46139	0.0138401	0.0838114
ENSG00000288548.1	NA	ENSG00000288548	12.9251	-1.08297	0.493897	-2.1927	0.0283291
ENSG00000225546.6	105375475	LINC02476	13.3929	-1.08293	0.539446	-2.00749	0.0446973
ENSG00000267791.1	NA	ENSG00000267791	14.9034	-1.08	0.506193	-2.13358	0.0328771	0.150036
ENSG00000228201.1	NA	ENSG00000228201	18.8353	-1.07951	0.451746	-2.38963	0.0168653	0.0955909
ENSG00000289414.2	NA	ENSG00000289414	20.4914	-1.07904	0.449559	-2.40023	0.0163848	0.0942265
ENSG00000226390.1	NA	KCNQ2-AS1	26.3199	-1.07806	0.385893	-2.79367	0.00521138	0.0413296
ENSG00000272219.1	NA	ENSG00000272219	21.3683	-1.078	0.427785	-2.51996	0.011737	0.0745901
ENSG00000283213.1	NA	ENSG00000283213	15.7515	-1.0745	0.545981	-1.96802	0.0490662	0.194527
ENSG00000279476.1	NA	ENSG00000279476	42.925	-1.07316	0.39332	-2.72848	0.00636274	0.0483365
ENSG00000280693.2	100505839	SH3PXD2A-AS1	18.8808	-1.07141	0.425898	-2.51564	0.0118816	0.0750909
ENSG00000256150.2	283440	ITFG2-AS1	56.5272	-1.06895	0.304125	-3.51484	0.000440018	0.0062959
ENSG00000271380.1	NA	ENSG00000271380	337.343	-1.06632	0.212064	-5.02832	4.94796e-07	2.87511e-05
ENSG00000260604.3	NA	ENSG00000260604	37.3505	-1.06606	0.300949	-3.54232	0.000396624	0.00587374
ENSG00000237990.3	NA	CNTN4-AS1	30.8983	-1.06445	0.38422	-2.77042	0.00559845	0.0435295
ENSG00000260895.1	NA	ENSG00000260895	12.6483	-1.06415	0.538669	-1.97551	0.0482105
ENSG00000290611.1	22952	CYP2G1P	23.7727	-1.06229	0.428185	-2.48093	0.0131041	0.0806377
ENSG00000253174.2	NA	ENSG00000253174	78.2241	-1.05962	0.269727	-3.92849	8.54805e-05	0.00180744
ENSG00000250041.3	124902629	ENSG00000250041	21.35	-1.0576	0.447976	-2.36084	0.0182334	0.10067
ENSG00000227719.1	NA	ENSG00000227719	476.962	-1.05539	0.223554	-4.72094	2.34762e-06	0.000107007
ENSG00000204277.1	100996291	LINC01993	20.0893	-1.05388	0.477477	-2.20718	0.0273015	0.134255
ENSG00000259364.1	NA	ENSG00000259364	13.4596	-1.05318	0.49541	-2.12587	0.033514
ENSG00000270103.3	NA	ENSG00000270103	22.3899	-1.05097	0.41001	-2.56327	0.0103692	0.0681867
ENSG00000264269.1	100129878	DYM-AS1	17.2583	-1.05078	0.460892	-2.27988	0.022615	0.117106
ENSG00000271344.1	NA	ENSG00000271344	15.9482	-1.05013	0.475782	-2.20717	0.0273025	0.134255
ENSG00000233613.5	NA	DCUN1D2-AS	12.4677	-1.04736	0.519357	-2.01665	0.0437325
ENSG00000257530.1	NA	BICD1-AS1	66.7207	-1.04679	0.252725	-4.14203	3.44238e-05	0.000897377
ENSG00000227676.4	103724388	LINC01068	16.0099	-1.04621	0.434371	-2.40857	0.0160153	0.0928472
ENSG00000267698.2	NA	ENSG00000267698	281.835	-1.04436	0.210624	-4.95842	7.10698e-07	3.97782e-05
ENSG00000288806.2	NA	ENSG00000288806	149.424	-1.04347	0.204645	-5.09891	3.41609e-07	2.08026e-05
ENSG00000248636.7	105370027	ENSG00000248636	46.4771	-1.04338	0.331483	-3.14761	0.0016461	0.0174514
ENSG00000256013.1	NA	ENSG00000256013	223.223	-1.04095	0.225867	-4.60869	4.05216e-06	0.000168443
ENSG00000286502.1	124902301	ENSG00000286502	139.64	-1.04016	0.204687	-5.0817	3.74076e-07	2.22458e-05
ENSG00000286846.1	NA	ENSG00000286846	36.7725	-1.04003	0.335416	-3.10071	0.00193057	0.0194385
ENSG00000293470.2	NA	ENSG00000293470	21.1547	-1.03537	0.503353	-2.05695	0.0396911	0.170887
ENSG00000233806.9	101927289	LINC01237	156.222	-1.03499	0.245316	-4.21902	2.45362e-05	0.000685428
ENSG00000274565.1	NA	ENSG00000274565	101.707	-1.03412	0.232121	-4.45507	8.38663e-06	0.000299714
ENSG00000261267.1	NA	ENSG00000261267	13.1452	-1.03354	0.516107	-2.00256	0.0452245
ENSG00000237159.6	415056	CNTFR-AS1	43.3407	-1.03229	0.34781	-2.96798	0.00299762	0.0275911
ENSG00000173077.16	50514	DELEC1	427.668	-1.03175	0.206269	-5.00196	5.67515e-07	3.2047e-05
ENSG00000238279.3	NA	ENSG00000238279	18.744	-1.03163	0.468812	-2.20052	0.0277699	0.135628
ENSG00000271360.1	107984208	USP6NL-AS1	14.1526	-1.02994	0.485784	-2.12017	0.0339921	0.153377
ENSG00000182586.9	114042	LINC00334	88.3945	-1.02529	0.245587	-4.17484	2.98195e-05	0.000804916
ENSG00000257553.1	NA	ENSG00000257553	232.21	-1.02254	0.209662	-4.87706	1.07677e-06	5.69193e-05
ENSG00000253955.2	285593	LINC02995	31.6452	-1.02204	0.319004	-3.20384	0.00135606	0.0151799
ENSG00000248138.5	NA	ENSG00000248138	34.6468	-1.02109	0.329075	-3.10292	0.0019162	0.0193194
ENSG00000229750.1	NA	ENSG00000229750	42.5382	-1.01898	0.309737	-3.28984	0.00100245	0.0122091
ENSG00000229921.7	100505879	KIF25-AS1	29.8954	-1.01781	0.418297	-2.43321	0.0149655	0.0885826
ENSG00000226965.2	NA	ENSG00000226965	25.6124	-1.01645	0.349899	-2.90499	0.00367265	0.0323193
ENSG00000232192.1	111216275	KIF26B-AS1	27.2304	-1.01298	0.420987	-2.4062	0.0161194	0.0931919
ENSG00000275197.1	NA	ENSG00000275197	77.0016	-1.01193	0.303171	-3.33781	0.000844401	0.0108027
ENSG00000287335.2	NA	ENSG00000287335	54.346	-1.00751	0.311639	-3.23294	0.00122523	0.0140952
ENSG00000270006.4	101928659	C16orf95-DT	14.3767	-1.00671	0.498095	-2.02113	0.0432667	0.181059
ENSG00000248100.2	NA	ENSG00000248100	18.3565	-1.00641	0.454632	-2.21369	0.0268503	0.132906
ENSG00000267374.3	647946	MIR924HG	27.7537	-1.00495	0.475233	-2.11465	0.0344597	0.154754
ENSG00000255087.6	101929473	ENSG00000255087	33.5197	-1.00443	0.460223	-2.18249	0.0290732	0.13969
ENSG00000227409.1	100861513	ZMYM4-AS1	65.5695	-1.00208	0.291068	-3.44279	0.000575754	0.00783933
ENSG00000259017.1	NA	ENSG00000259017	42.279	-0.999747	0.402691	-2.48266	0.0130404	0.0803752
ENSG00000291104.1	54718	BTN2A3P	204.939	-0.998423	0.186582	-5.35111	8.74147e-08	6.7898e-06
ENSG00000253327.2	644660	RAD21-AS1	128.62	-0.995772	0.240005	-4.14897	3.33981e-05	0.000876643
ENSG00000285889.1	NA	ENSG00000285889	66.0727	-0.991045	0.292208	-3.39157	0.000694936	0.00919975
ENSG00000249306.7	101928176	LINC01411	20.2618	-0.990318	0.413893	-2.39269	0.0167254	0.0953659
ENSG00000280936.1	NA	ENSG00000280936	23.4981	-0.989841	0.430994	-2.29665	0.0216388	0.11391
ENSG00000259322.1	NA	ENSG00000259322	20.6963	-0.985876	0.462923	-2.12967	0.0331985	0.151412
ENSG00000232633.4	NA	ENSG00000232633	12.7586	-0.985649	0.496135	-1.98666	0.0469605
ENSG00000224017.2	101928773	LINC01449	16.815	-0.982363	0.491957	-1.99685	0.0458418	0.187808
ENSG00000180139.11	100132116	ACTA2-AS1	400.194	-0.978381	0.211467	-4.62663	3.71666e-06	0.000157316
ENSG00000280073.1	NA	ENSG00000280073	17.574	-0.976974	0.465131	-2.10043	0.035691	0.158692
ENSG00000261617.2	101927009	LINC02177	18.946	-0.974118	0.488157	-1.9955	0.0459881	0.188155
ENSG00000257809.1	NA	MYL6B-AS1	100.412	-0.973498	0.23868	-4.07867	4.52933e-05	0.00111939
ENSG00000257060.9	NA	ENSG00000257060	27.3934	-0.972541	0.46011	-2.11372	0.0345396	0.15493
ENSG00000223374.1	NA	ENSG00000223374	267.773	-0.97252	0.234292	-4.15089	3.31186e-05	0.000872314
ENSG00000249035.7	101927096	CLMAT3	140.948	-0.970372	0.220404	-4.40269	1.06915e-05	0.000360225
ENSG00000228919.5	389199	ENSG00000228919	33.5593	-0.967249	0.334747	-2.88949	0.00385866	0.0332264
ENSG00000249131.2	NA	PSD2-AS1	16.2794	-0.965065	0.477038	-2.02303	0.0430696	0.180532
ENSG00000258985.1	NA	ENSG00000258985	24.2529	-0.964605	0.400182	-2.41041	0.0159345	0.0926608
ENSG00000272909.1	NA	ENSG00000272909	239.786	-0.964251	0.187406	-5.14526	2.67152e-07	1.70459e-05
ENSG00000226053.1	729987	LINC01776	74.25	-0.962318	0.26724	-3.60095	0.000317058	0.00500479
ENSG00000203706.9	NA	SERTAD4-AS1	80.4545	-0.961759	0.259026	-3.71299	0.000204827	0.0035597
ENSG00000239911.4	NA	PRKAG2-AS1	50.6635	-0.958285	0.317437	-3.01882	0.00253761	0.0239954
ENSG00000237976.2	NA	RFX5-AS1	27.1772	-0.952848	0.364915	-2.61115	0.00902379	0.0618264
ENSG00000285850.1	NA	ENSG00000285850	30.1637	-0.950084	0.383655	-2.4764	0.0132715	0.0812731
ENSG00000273189.1	NA	ENSG00000273189	1818.82	-0.947089	0.192789	-4.91258	8.98861e-07	4.88723e-05
ENSG00000233930.4	338651	KRTAP5-AS1	51.9484	-0.947052	0.256599	-3.69078	0.000223566	0.003765
ENSG00000234961.1	NA	ENSG00000234961	10250.9	-0.94645	0.295304	-3.205	0.00135062	0.0151799
ENSG00000282527.2	NA	ENSG00000282527	31.3643	-0.945928	0.33982	-2.78361	0.00537569	0.0423577
ENSG00000247853.2	NA	ENSG00000247853	926.348	-0.942855	0.167918	-5.61497	1.96594e-08	1.87059e-06
ENSG00000196167.10	399948	COLCA1	34.7951	-0.941574	0.425432	-2.21322	0.0268827	0.132906
ENSG00000204850.4	NA	ENSG00000204850	50.3346	-0.940417	0.300843	-3.12594	0.00177237	0.0183555
ENSG00000267755.1	NA	ENSG00000267755	86.5002	-0.939572	0.265715	-3.53601	0.000406213	0.00595707
ENSG00000280205.1	NA	ENSG00000280205	20.1482	-0.937934	0.409594	-2.28991	0.0220265	0.115234
ENSG00000227769.7	NA	ENSG00000227769	19.7072	-0.937483	0.474313	-1.97651	0.0480973	0.193303
ENSG00000261668.1	NA	ENSG00000261668	72.7702	-0.936144	0.234144	-3.99815	6.38398e-05	0.0014593
ENSG00000267372.2	NA	ENSG00000267372	22.2579	-0.936132	0.396091	-2.36343	0.0181067	0.100312
ENSG00000290581.1	NA	ENSG00000290581	42.8193	-0.935226	0.299387	-3.1238	0.00178531	0.0184393
ENSG00000228452.1	NA	C1orf50-AS1	24.4581	-0.935201	0.375595	-2.48992	0.0127772	0.0793961
ENSG00000254964.1	NA	ENSG00000254964	26.4971	-0.934529	0.382779	-2.44143	0.0146291	0.087601
ENSG00000240449.1	NA	REPIN1-AS1	311.632	-0.934037	0.191268	-4.88341	1.04268e-06	5.55028e-05
ENSG00000259519.1	NA	ENSG00000259519	26.0471	-0.934035	0.435018	-2.14712	0.0317838	0.147084
ENSG00000261535.1	NA	ENSG00000261535	18.1049	-0.929558	0.414313	-2.24362	0.0248571	0.125389
ENSG00000227496.3	102723834	ENSG00000227496	22.8747	-0.92133	0.448162	-2.0558	0.0398022	0.171075
ENSG00000273162.1	NA	ENSG00000273162	20.5385	-0.920395	0.420304	-2.18983	0.0285365	0.137918
ENSG00000235237.1	NA	ENSG00000235237	156.645	-0.917902	0.238248	-3.85272	0.000116812	0.00230954
ENSG00000236532.6	101927973	LINC01695	59.1994	-0.915436	0.317124	-2.88669	0.00389324	0.0334107
ENSG00000224079.1	NA	ENSG00000224079	17.3865	-0.914846	0.431899	-2.1182	0.0341585	0.153842
ENSG00000287665.1	NA	ENSG00000287665	27.8065	-0.914292	0.339484	-2.69318	0.00707737	0.0520009
ENSG00000254419.1	NA	ENSG00000254419	15.1668	-0.913974	0.44319	-2.06226	0.0391827	0.169329
ENSG00000231304.2	100874028	SGO1-AS1	80.8503	-0.911334	0.284111	-3.20767	0.00133817	0.015113
ENSG00000229190.1	NA	ENSG00000229190	24.0744	-0.910115	0.380812	-2.38994	0.0168513	0.0955909
ENSG00000256262.3	NA	USP30-AS1	20.7714	-0.907085	0.444625	-2.04011	0.0413391	0.175599
ENSG00000259352.1	NA	ENSG00000259352	139.659	-0.906224	0.225486	-4.01897	5.84524e-05	0.00136067
ENSG00000279221.1	NA	ENSG00000279221	16.7553	-0.904261	0.458621	-1.97169	0.0486446	0.193967
ENSG00000257622.1	NA	ENSG00000257622	26.2526	-0.902493	0.374569	-2.40942	0.015978	0.092843
ENSG00000269583.1	NA	ENSG00000269583	83.1079	-0.901751	0.255955	-3.52308	0.000426562	0.00617759
ENSG00000233635.2	NA	ENSG00000233635	183.792	-0.901281	0.204988	-4.39675	1.09881e-05	0.000362086
ENSG00000243368.2	NA	MCCC1-AS1	51.6719	-0.897602	0.309558	-2.89962	0.00373613	0.032689
ENSG00000226101.2	101928205	LINC02097	20.413	-0.897266	0.445413	-2.01446	0.0439616	0.1823
ENSG00000266456.1	NA	ENSG00000266456	39.5249	-0.895993	0.279653	-3.20394	0.00135561	0.0151799
ENSG00000258325.2	283440	ITFG2-AS1	25.6032	-0.895648	0.345434	-2.59282	0.00951919	0.0640106
ENSG00000259409.1	NA	BMF-AS1	48.8644	-0.893935	0.287717	-3.107	0.00188998	0.0191565
ENSG00000242396.2	NA	ENSG00000242396	85.4625	-0.892884	0.238363	-3.7459	0.000179749	0.00328117
ENSG00000249526.1	NA	ENSG00000249526	22.0166	-0.889346	0.411173	-2.16295	0.0305453	0.144679
ENSG00000276030.1	NA	LINC03085	20.8871	-0.889243	0.419371	-2.12042	0.0339706	0.153372
ENSG00000253851.1	NA	ENSG00000253851	27.2907	-0.887699	0.417636	-2.12553	0.0335423	0.152251
ENSG00000259081.1	NA	ENSG00000259081	53.0654	-0.887243	0.275894	-3.21589	0.00130043	0.0148451
ENSG00000259952.1	NA	ENSG00000259952	762.149	-0.886514	0.231404	-3.83102	0.000127612	0.00250158
ENSG00000255692.1	NA	ENSG00000255692	39.9708	-0.884927	0.309081	-2.86309	0.00419535	0.0352887
ENSG00000254003.1	102723885	SRI-AS1	123.701	-0.884309	0.235906	-3.74857	0.000177847	0.00326209
ENSG00000235635.1	NA	ENSG00000235635	31.1938	-0.882491	0.349998	-2.52142	0.0116883	0.0744902
ENSG00000267801.1	NA	ENSG00000267801	47.5069	-0.880389	0.282064	-3.12124	0.0018009	0.0185751
ENSG00000272468.1	NA	ENSG00000272468	60.5511	-0.878727	0.256287	-3.42868	0.000606524	0.00818592
ENSG00000234789.1	NA	ENSG00000234789	71.6803	-0.877024	0.252461	-3.47391	0.00051294	0.00716422
ENSG00000230417.12	414243	LINC00595	36.4648	-0.8756	0.348767	-2.51055	0.0120542	0.0758944
ENSG00000238280.2	NA	ENSG00000238280	74.4909	-0.871988	0.262093	-3.32701	0.00087782	0.0110812
ENSG00000260579.1	NA	ENSG00000260579	18.0397	-0.871714	0.422148	-2.06495	0.0389277	0.168935
ENSG00000260874.5	NA	ENSG00000260874	104.022	-0.871586	0.247595	-3.5202	0.000431214	0.00619321
ENSG00000244332.1	NA	ENSG00000244332	65.6219	-0.870895	0.268871	-3.23908	0.00119916	0.0139018
ENSG00000287884.1	NA	ENSG00000287884	29.864	-0.866445	0.366446	-2.36446	0.0180566	0.100251
ENSG00000266978.1	NA	LIMASI	97.4969	-0.866281	0.245947	-3.52222	0.000427941	0.00617759
ENSG00000267283.1	NA	ENSG00000267283	299.628	-0.86537	0.160248	-5.40018	6.65744e-08	5.22437e-06
ENSG00000232044.8	NA	SILC1	170.144	-0.863233	0.207621	-4.15774	3.21411e-05	0.000849508
ENSG00000237836.6	NA	PHKA2-AS1	195.605	-0.862506	0.192824	-4.47303	7.71195e-06	0.00027954
ENSG00000248896.3	102723313	ENSG00000248896	20.5459	-0.862186	0.413188	-2.08667	0.0369184	0.1628
ENSG00000279006.1	NA	ENSG00000279006	67.0555	-0.862142	0.24277	-3.55127	0.000383381	0.00569979
ENSG00000226627.2	100874198	SHANK2-AS1	20.3349	-0.861952	0.435215	-1.98052	0.0476451	0.192747
ENSG00000251556.1	NA	ENSG00000251556	187.157	-0.861412	0.214403	-4.01772	5.8764e-05	0.00136376
ENSG00000272157.2	NA	ENSG00000272157	164.327	-0.857552	0.213041	-4.02528	5.69076e-05	0.00133286
ENSG00000288061.3	NA	ENSG00000288061	308.797	-0.854731	0.192423	-4.44193	8.91558e-06	0.000312744
ENSG00000293142.1	NA	ENSG00000293142	34.5916	-0.853919	0.294107	-2.90343	0.003691	0.0324404
ENSG00000241956.11	102546299	LINC03000	32.9741	-0.853404	0.431736	-1.97668	0.0480778	0.193303
ENSG00000286430.1	NA	ENSG00000286430	80.8435	-0.852524	0.269972	-3.15782	0.00158953	0.0169118
ENSG00000247363.3	100507250	NUP107-DT	74.11	-0.85113	0.247349	-3.44101	0.00057954	0.00786356
ENSG00000228060.3	NA	PABPC4-AS1	855.67	-0.850176	0.191186	-4.44686	8.7134e-06	0.000307067
ENSG00000260536.1	NA	ENSG00000260536	27.2088	-0.849186	0.385191	-2.20458	0.0274832	0.134914
ENSG00000277007.1	NA	ENSG00000277007	25.0685	-0.848781	0.351168	-2.41702	0.0156481	0.0910655
ENSG00000255983.1	NA	ENSG00000255983	41.761	-0.847645	0.36511	-2.32162	0.0202535	0.108494
ENSG00000184274.3	NA	LINC00315	26.2309	-0.847407	0.385131	-2.20031	0.0277848	0.135628
ENSG00000233611.4	NA	GBX2-AS1	22.437	-0.84734	0.413089	-2.05123	0.0402448	0.1722
ENSG00000265096.3	NA	C1QTNF1-AS1	153.088	-0.846807	0.18998	-4.45735	8.29799e-06	0.000297945
ENSG00000261744.1	100128882	ZFPM1-AS1	17.5593	-0.846535	0.420951	-2.01101	0.0443246	0.18314
ENSG00000262686.1	101926896	GLIS2-AS1	21.7111	-0.845817	0.405053	-2.08816	0.0367833	0.16241
ENSG00000269889.1	NA	ENSG00000269889	19.3508	-0.840997	0.414407	-2.0294	0.0424176	0.178388
ENSG00000261170.2	107984827	ENSG00000261170	68.9768	-0.84094	0.269491	-3.12047	0.00180563	0.0185988
ENSG00000237637.1	NA	FRY-AS1	24.4973	-0.83993	0.424127	-1.98037	0.0476615	0.192747
ENSG00000277496.1	NA	SLCO4A1-AS2	42.6672	-0.838972	0.308556	-2.71903	0.00654743	0.04914
ENSG00000224875.2	NA	EML4-AS1	183.96	-0.838659	0.188076	-4.45916	8.22815e-06	0.000296837
ENSG00000203987.3	100133077	ENSG00000203987	35.6542	-0.836802	0.323728	-2.58489	0.00974107	0.0651573
ENSG00000236377.2	102724715	MYO1D-DT	52.5016	-0.835753	0.275143	-3.03753	0.00238527	0.0228962
ENSG00000250635.1	111082989	CXXC5-AS1	31.0737	-0.835335	0.356719	-2.34172	0.0191953	0.104145
ENSG00000262202.4	NA	ENSG00000262202	314.298	-0.834191	0.251658	-3.31479	0.000917136	0.0114259
ENSG00000220925.2	NA	IGBP1-AS2	98.0231	-0.8332	0.276439	-3.01405	0.00257786	0.0243457
ENSG00000256746.5	101928943	MADD-AS1	21.9201	-0.832768	0.385318	-2.16125	0.0306759	0.144679
ENSG00000288829.1	NA	ENSG00000288829	22.7496	-0.831974	0.421779	-1.97254	0.0485485	0.19382
ENSG00000289486.2	NA	ENSG00000289486	39.5288	-0.829871	0.306039	-2.71165	0.00669486	0.0497669
ENSG00000280233.1	NA	ENSG00000280233	27.5486	-0.829583	0.377673	-2.19657	0.0280514	0.136439
ENSG00000240211.1	NA	PPP1R35-AS1	38.0961	-0.828965	0.323858	-2.55966	0.0104775	0.0688133
ENSG00000253125.1	NA	ENSG00000253125	16.8032	-0.828902	0.420019	-1.97349	0.0484399	0.19376
ENSG00000235501.8	NA	CNN3-DT	191.719	-0.826618	0.198447	-4.16543	3.10765e-05	0.000830015
ENSG00000279266.1	NA	ENSG00000279266	21.1282	-0.825405	0.398917	-2.06911	0.0385355	0.168002
ENSG00000279141.4	401561	LINC01451	31.258	-0.82425	0.376146	-2.1913	0.0284299	0.137577
ENSG00000257167.3	100128191	TMPO-AS1	406.829	-0.824067	0.170922	-4.8213	1.42624e-06	7.38541e-05
ENSG00000279753.1	NA	ENSG00000279753	538.627	-0.82139	0.215124	-3.81821	0.000134424	0.00260366
ENSG00000204049.1	NA	ENSG00000204049	161.263	-0.820912	0.214305	-3.83058	0.00012784	0.00250158
ENSG00000250917.1	NA	ENSG00000250917	144.366	-0.819713	0.245801	-3.33486	0.000853417	0.0108632
ENSG00000254389.3	78998	RHPN1-AS1	27.0578	-0.815392	0.401286	-2.03195	0.0421591	0.177843
ENSG00000278893.1	NA	ENSG00000278893	486.033	-0.814811	0.205614	-3.96283	7.40674e-05	0.00162948
ENSG00000290414.1	NA	ENSG00000290414	38.3781	-0.81369	0.2993	-2.71864	0.0065551	0.04914
ENSG00000248468.2	105374114	ENSG00000248468	50.6519	-0.811505	0.359049	-2.26015	0.023812	0.121649
ENSG00000279996.1	NA	ENSG00000279996	28.2738	-0.810831	0.329551	-2.46041	0.0138778	0.0839726
ENSG00000272933.1	NA	TRIM8-DT	137.582	-0.810468	0.248146	-3.26609	0.00109044	0.0129291
ENSG00000288952.2	NA	ENSG00000288952	23.6445	-0.810176	0.391436	-2.06975	0.0384755	0.167846
ENSG00000266101.1	NA	ENSG00000266101	28.9875	-0.805425	0.34966	-2.30345	0.0212533	0.112504
ENSG00000227751.1	114515514	RCC2-AS1	446.708	-0.799788	0.201158	-3.97593	7.0106e-05	0.00156037
ENSG00000233073.2	NA	GRM3-AS1	61.9	-0.799721	0.282522	-2.83065	0.0046453	0.0378587
ENSG00000261240.1	NA	ENSG00000261240	222.488	-0.799575	0.200318	-3.99152	6.56502e-05	0.00149173
ENSG00000257715.1	NA	ENSG00000257715	203.534	-0.79935	0.25531	-3.1309	0.00174272	0.0181224
ENSG00000260412.1	NA	ENSG00000260412	900.261	-0.798722	0.174744	-4.57082	4.8582e-06	0.000195665
ENSG00000265664.1	NA	ENSG00000265664	1097.1	-0.796233	0.164071	-4.85297	1.21624e-06	6.34109e-05
ENSG00000225930.4	26082	LINC02249	64.4544	-0.795309	0.269898	-2.9467	0.00321187	0.0290365
ENSG00000285833.1	NA	ENSG00000285833	103.99	-0.794925	0.195918	-4.05745	4.9612e-05	0.00120654
ENSG00000272056.1	NA	ENSG00000272056	315.71	-0.794321	0.209643	-3.78892	0.000151303	0.00285787
ENSG00000286248.1	NA	ENSG00000286248	123	-0.792136	0.227965	-3.47481	0.000511213	0.00716422
ENSG00000224893.7	105378065	LINC02840	2626.71	-0.791048	0.199406	-3.96701	7.27786e-05	0.00161044
ENSG00000255949.1	NA	RPS6KB2-AS1	109.278	-0.790155	0.230583	-3.42677	0.000610798	0.00822901
ENSG00000230894.2	107987014	ENSG00000230894	57.0563	-0.788472	0.305429	-2.58152	0.0098366	0.065567
ENSG00000285570.1	NA	ENSG00000285570	32.2556	-0.787699	0.371322	-2.12134	0.0338934	0.153205
ENSG00000288917.1	NA	ENSG00000288917	194.93	-0.787334	0.224848	-3.50163	0.000462422	0.00657936
ENSG00000228677.1	100874006	TTC3-AS1	136.328	-0.784713	0.245848	-3.19187	0.00141356	0.0155728
ENSG00000254604.1	NA	ENSG00000254604	24.4137	-0.783818	0.359462	-2.18053	0.0292181	0.140232
ENSG00000272906.1	NA	ENSG00000272906	65.3254	-0.782777	0.258171	-3.032	0.00242936	0.0231826
ENSG00000268287.1	NA	ENSG00000268287	23.5546	-0.782216	0.365256	-2.14155	0.0322294	0.148146
ENSG00000233143.4	NA	DIRC3-AS1	376.739	-0.782083	0.186428	-4.1951	2.72746e-05	0.000746813
ENSG00000263797.1	NA	ENSG00000263797	30.1427	-0.781941	0.366092	-2.13592	0.0326862	0.149411
ENSG00000291074.1	339184	CCDC144NL	194.079	-0.779871	0.244226	-3.19324	0.00140687	0.0155656
ENSG00000268592.3	100652739	RAET1E-AS1	62.5699	-0.779641	0.355106	-2.19552	0.0281266	0.136543
ENSG00000293403.1	NA	ENSG00000293403	51.7191	-0.779467	0.275051	-2.8339	0.00459836	0.0376778
ENSG00000293394.1	NA	ENSG00000293394	53.1841	-0.779221	0.287827	-2.70725	0.00678422	0.0502349
ENSG00000245614.6	100506660	DDX11-AS1	40.5765	-0.779066	0.329416	-2.36499	0.0180306	0.100251
ENSG00000205424.2	NA	PCBP3-AS1	34.4799	-0.778994	0.377639	-2.0628	0.0391314	0.169243
ENSG00000279009.1	NA	ENSG00000279009	160.577	-0.778418	0.225015	-3.4594	0.000541382	0.00747913
ENSG00000270871.1	NA	ENSG00000270871	36.3844	-0.777298	0.302018	-2.57368	0.0100623	0.0665458
ENSG00000250043.1	NA	ENSG00000250043	44.0041	-0.776533	0.352163	-2.20504	0.0274514	0.1349
ENSG00000259143.1	NA	ENSG00000259143	36.142	-0.775848	0.354886	-2.18619	0.0288018	0.138935
ENSG00000274093.1	NA	ENSG00000274093	30.255	-0.775054	0.392663	-1.97384	0.0483999	0.193701
ENSG00000258749.1	NA	ENSG00000258749	169.181	-0.774814	0.208226	-3.72103	0.000198412	0.00348571
ENSG00000259589.2	NA	ENSG00000259589	122.492	-0.77237	0.207504	-3.72219	0.000197505	0.00348571
ENSG00000285577.1	NA	ENSG00000285577	362.647	-0.770426	0.207802	-3.7075	0.000209313	0.00361291
ENSG00000256448.5	NA	ENSG00000256448	145.287	-0.770337	0.245802	-3.13398	0.00172452	0.0180069
ENSG00000276727.1	NA	ENSG00000276727	44.6899	-0.77009	0.327211	-2.3535	0.0185978	0.102075
ENSG00000287837.1	NA	ENSG00000287837	64.4507	-0.769155	0.293496	-2.62067	0.00877576	0.0605631
ENSG00000279488.1	NA	ENSG00000279488	234.738	-0.768598	0.189635	-4.05303	5.05582e-05	0.00122563
ENSG00000293322.1	NA	ENSG00000293322	36.3053	-0.763848	0.330194	-2.31333	0.0207045	0.110289
ENSG00000228824.8	642345	MIR4500HG	35.6236	-0.762224	0.369653	-2.062	0.0392076	0.169329
ENSG00000293050.1	NA	ENSG00000293050	211.645	-0.762081	0.237416	-3.20989	0.00132785	0.0150354
ENSG00000258711.2	NA	ENSG00000258711	48.3898	-0.762035	0.32737	-2.32775	0.0199254	0.10713
ENSG00000263388.1	NA	ENSG00000263388	66.2742	-0.761537	0.317559	-2.3981	0.0164803	0.094464
ENSG00000233739.1	NA	ENSG00000233739	31.9836	-0.759453	0.373027	-2.03592	0.0417586	0.176789
ENSG00000242147.3	102723629	LASTR	34.9651	-0.758632	0.365509	-2.07555	0.0379358	0.166149
ENSG00000273262.1	NA	ENSG00000273262	146.012	-0.754916	0.201464	-3.74716	0.000178848	0.00327257
ENSG00000285847.2	NA	ENSG00000285847	52.4977	-0.754295	0.283629	-2.65944	0.00782702	0.0557416
ENSG00000279406.1	NA	ENSG00000279406	53.3298	-0.754093	0.282177	-2.67241	0.00753088	0.0542338
ENSG00000229867.2	100874111	STEAP3-AS1	108.285	-0.753981	0.233203	-3.23315	0.00122434	0.0140952
ENSG00000290727.1	200420	ALMS1P1	40.0841	-0.753568	0.283881	-2.65452	0.00794219	0.05635
ENSG00000285970.1	NA	ENSG00000285970	56.9417	-0.752812	0.289071	-2.60424	0.00920779	0.0628044
ENSG00000230532.1	NA	ENSG00000230532	227.686	-0.752633	0.190408	-3.95273	7.72655e-05	0.00168041
ENSG00000289935.1	NA	ENSG00000289935	25.7734	-0.752376	0.377658	-1.99222	0.0463472	0.189267
ENSG00000275332.1	NA	ENSG00000275332	31.5597	-0.751617	0.326648	-2.301	0.0213915	0.112921
ENSG00000227279.2	NA	ENSG00000227279	1192.23	-0.751506	0.190278	-3.94952	7.83077e-05	0.00168861
ENSG00000244953.1	NA	ENSG00000244953	195.435	-0.750256	0.220071	-3.40915	0.000651654	0.00870243
ENSG00000233735.5	NA	ENSG00000233735	48.1343	-0.749007	0.299779	-2.49854	0.0124708	0.0778074
ENSG00000254192.1	NA	ENSG00000254192	917.673	-0.748729	0.157245	-4.76155	1.9211e-06	9.18625e-05
ENSG00000229205.5	399706	LINC00200	50.7587	-0.74749	0.338076	-2.21101	0.0270348	0.133456
ENSG00000287061.1	NA	ENSG00000287061	56.7473	-0.747166	0.298442	-2.50355	0.0122953	0.0771572
ENSG00000236437.2	NA	LINC02151	61.4332	-0.746657	0.357458	-2.0888	0.0367257	0.16225
ENSG00000233251.8	100129434	ENSG00000233251	399.876	-0.745765	0.184923	-4.03284	5.51062e-05	0.00130675
ENSG00000262884.1	101927911	ENSG00000262884	203.535	-0.74399	0.189101	-3.93436	8.34193e-05	0.00177371
ENSG00000279456.1	NA	ENSG00000279456	25.7453	-0.743757	0.354272	-2.0994	0.035782	0.159003
ENSG00000258610.1	NA	ENSG00000258610	62.9906	-0.742666	0.294563	-2.52124	0.0116941	0.0744902
ENSG00000279227.2	NA	ENSG00000279227	57.2633	-0.742633	0.311207	-2.3863	0.017019	0.0961758
ENSG00000231672.8	NA	DIRC3	41.6477	-0.741758	0.295849	-2.50722	0.0121685	0.0764878
ENSG00000245768.7	NA	ENSG00000245768	86.1999	-0.740113	0.285004	-2.59685	0.00940836	0.0637157
ENSG00000231290.7	149773	APCDD1L-DT	49.215	-0.738233	0.265762	-2.7778	0.00547289	0.0428157
ENSG00000279694.1	NA	ENSG00000279694	95.9124	-0.737716	0.23821	-3.09691	0.00195547	0.0196372
ENSG00000237588.2	NA	ENSG00000237588	33.6126	-0.737394	0.338855	-2.17613	0.0295452	0.141421
ENSG00000289738.1	NA	ENSG00000289738	269.258	-0.735499	0.203366	-3.61664	0.000298457	0.00474531
ENSG00000289194.1	NA	ENSG00000289194	124.831	-0.734906	0.228591	-3.21494	0.0013047	0.0148451
ENSG00000223764.2	100130417	LINC02593	228.033	-0.734131	0.193106	-3.80169	0.000143712	0.00274169
ENSG00000204934.10	401431	ATP6V0E2-AS1	459.499	-0.732828	0.169704	-4.31827	1.5726e-05	0.000480747
ENSG00000279504.1	NA	ENSG00000279504	329.734	-0.732549	0.199583	-3.6704	0.000242168	0.00402652
ENSG00000224905.8	NA	ENSG00000224905	30.6293	-0.731076	0.340933	-2.14434	0.0320059	0.147564
ENSG00000270953.1	NA	ENSG00000270953	251.756	-0.730141	0.204243	-3.57487	0.000350407	0.00531335
ENSG00000237234.7	NA	ENSG00000237234	173.012	-0.728741	0.198674	-3.66802	0.000244432	0.00405363
ENSG00000224821.5	100129836	COL4A2-AS2	98.2041	-0.726169	0.259786	-2.79526	0.00518577	0.0412477
ENSG00000286596.1	NA	ENSG00000286596	312.252	-0.726061	0.183968	-3.94666	7.92481e-05	0.00169926
ENSG00000246323.2	NA	FAM13B-AS1	43.5785	-0.722125	0.304874	-2.3686	0.0178553	0.0995326
ENSG00000235072.2	NA	ARNILA	28.2886	-0.720136	0.334949	-2.14999	0.0315561	0.146573
ENSG00000290946.1	NA	ENSG00000290946	30.3466	-0.719953	0.347849	-2.06973	0.0384776	0.167846
ENSG00000116652.6	NA	DLEU2L	74.7989	-0.719185	0.234192	-3.07091	0.00213405	0.0209876
ENSG00000233021.2	NA	ENSG00000233021	52.2245	-0.718654	0.334267	-2.14994	0.0315598	0.146573
ENSG00000287724.1	NA	ENSG00000287724	444.4	-0.717954	0.247306	-2.9031	0.00369494	0.0324404
ENSG00000268530.6	105372430	ENSG00000268530	68.9447	-0.716876	0.274942	-2.60737	0.00912403	0.0624008
ENSG00000286339.1	107986524	ENSG00000286339	24.8501	-0.714909	0.363935	-1.96439	0.0494852	0.195828
ENSG00000264107.1	NA	MIR4733HG	110.267	-0.713936	0.234674	-3.04225	0.00234818	0.0226257
ENSG00000278133.1	NA	ENSG00000278133	163.159	-0.713583	0.199806	-3.57138	0.000355108	0.00537393
ENSG00000265401.1	NA	ENSG00000265401	5008.53	-0.713175	0.225241	-3.16628	0.00154403	0.0165305
ENSG00000237975.7	339400	FLG-AS1	39.4817	-0.712319	0.355984	-2.00099	0.045394	0.186475
ENSG00000255173.1	NA	ENSG00000255173	43.5401	-0.712118	0.303772	-2.34426	0.019065	0.103981
ENSG00000258378.1	NA	ENSG00000258378	55.0837	-0.710289	0.34064	-2.08516	0.0370546	0.16304
ENSG00000225683.6	729658	PACRG-AS3	35.778	-0.707321	0.359076	-1.96983	0.0488574	0.194306
ENSG00000255843.1	NA	ENSG00000255843	119.169	-0.707028	0.203759	-3.46993	0.000520603	0.00725793
ENSG00000224855.5	100873941	OPA1-AS1	71.9396	-0.706435	0.259348	-2.72389	0.00645185	0.0487701
ENSG00000274026.2	100131997	FAM27E3	42.9638	-0.705509	0.293216	-2.4061	0.0161237	0.0931919
ENSG00000265840.1	NA	ENSG00000265840	97.1502	-0.703744	0.258154	-2.72606	0.00640951	0.0485465
ENSG00000230435.1	NA	ENSG00000230435	118.238	-0.703546	0.220234	-3.19454	0.00140055	0.0155182
ENSG00000253618.1	106144529	GRPEL2-AS1	30.8567	-0.701928	0.336514	-2.08588	0.0369892	0.162918
ENSG00000279281.1	NA	ENSG00000279281	53.8084	-0.701772	0.32573	-2.15446	0.0312045	0.145778
ENSG00000223356.1	NA	ENSG00000223356	51.0203	-0.700978	0.268332	-2.61235	0.0089922	0.061721
ENSG00000226890.1	NA	ENSG00000226890	50.2793	-0.699865	0.286875	-2.43961	0.014703	0.0877797
ENSG00000222047.9	414236	C10orf55	527.439	-0.698008	0.338216	-2.06379	0.0390372	0.169028
ENSG00000283828.1	102724474	ENSG00000283828	46.8107	-0.697714	0.284455	-2.45281	0.0141746	0.0854971
ENSG00000272004.1	NA	ENSG00000272004	238.467	-0.696361	0.212772	-3.2728	0.00106489	0.0127252
ENSG00000229153.7	285965	EPHA1-AS1	88.9412	-0.696337	0.249308	-2.79308	0.00522093	0.0413296
ENSG00000248540.3	283731	ENSG00000248540	94.1101	-0.696105	0.270212	-2.57615	0.00999079	0.0662889
ENSG00000236467.8	101929328	KCNMA1-AS1	359.507	-0.695292	0.176971	-3.92886	8.53511e-05	0.00180744
ENSG00000241163.10	285286	LINC00877	63.1337	-0.69425	0.256339	-2.70833	0.00676223	0.0501816
ENSG00000230550.2	101929441	ERLNC1	72.5342	-0.694072	0.294004	-2.36076	0.0182376	0.10067
ENSG00000267512.1	NA	ENSG00000267512	209.114	-0.692682	0.19112	-3.62433	0.000289707	0.00465243
ENSG00000230699.2	NA	ENSG00000230699	75.1514	-0.692625	0.263135	-2.63221	0.00848321	0.0590258
ENSG00000245598.7	100506068	DACT3-AS1	311.805	-0.690848	0.178061	-3.87984	0.000104524	0.00211587
ENSG00000267322.4	677769	SNHG22	150.624	-0.690419	0.216564	-3.18805	0.00143234	0.0156877
ENSG00000285948.1	NA	ENSG00000285948	458.048	-0.689583	0.189877	-3.63174	0.000281512	0.00454961
ENSG00000289904.1	NA	ENSG00000289904	101.929	-0.689563	0.232626	-2.96425	0.00303422	0.0278271
ENSG00000152931.9	25859	PART1	78.3767	-0.689382	0.241364	-2.85619	0.00428759	0.035708
ENSG00000267765.1	NA	ENSG00000267765	209.24	-0.687988	0.208963	-3.2924	0.000993361	0.0121372
ENSG00000264589.5	NA	MAPT-AS1	41.7773	-0.687129	0.332465	-2.06677	0.0387558	0.168288
ENSG00000225951.1	107080620	ODF2-AS1	163.188	-0.685126	0.211905	-3.23317	0.00122425	0.0140952
ENSG00000272990.1	NA	ENSG00000272990	132.232	-0.684801	0.217871	-3.14314	0.00167144	0.0176672
ENSG00000223528.7	NA	ENSG00000223528	313.143	-0.684205	0.171011	-4.00094	6.30924e-05	0.00144656
ENSG00000268565.1	NA	ENSG00000268565	87.6839	-0.683144	0.236115	-2.89327	0.00381251	0.0330911
ENSG00000232586.1	103344928	KIAA1614-AS1	142.122	-0.680718	0.193979	-3.50923	0.000449402	0.00640608
ENSG00000233360.4	101927051	PDXP-DT	257.657	-0.679627	0.189632	-3.58393	0.000338463	0.00516399
ENSG00000232973.14	285154	CYP1B1-AS1	87.1639	-0.678635	0.254978	-2.66154	0.00777831	0.0555948
ENSG00000236772.1	NA	ENSG00000236772	292.253	-0.674936	0.174283	-3.87265	0.000107659	0.002168
ENSG00000280392.1	NA	ENSG00000280392	40.2465	-0.674717	0.32963	-2.04689	0.0406685	0.173569
ENSG00000255276.1	NA	RRM1-AS1	52.0894	-0.674538	0.281461	-2.39656	0.0165498	0.094668
ENSG00000223393.2	NA	ENSG00000223393	48.1035	-0.671987	0.281184	-2.38985	0.0168552	0.0955909
ENSG00000279110.1	NA	ENSG00000279110	150.477	-0.670313	0.215984	-3.10352	0.00191231	0.0193194
ENSG00000261451.1	NA	ENSG00000261451	35.222	-0.668434	0.310311	-2.15408	0.0312338	0.145778
ENSG00000196668.4	100287569	LINC00173	72.313	-0.66754	0.313835	-2.12704	0.0334169	0.151851
ENSG00000278177.1	NA	ENSG00000278177	235.986	-0.667008	0.197252	-3.38151	0.000720886	0.00944473
ENSG00000273046.1	3222	ENSG00000273046	102.765	-0.666531	0.257738	-2.58608	0.00970744	0.065104
ENSG00000282885.3	NA	ENSG00000282885	72578.7	-0.666497	0.300771	-2.21596	0.0266941	0.132461
ENSG00000283064.1	NA	H2BC6-AS1	246.604	-0.665132	0.231699	-2.87067	0.00409597	0.0346428
ENSG00000262528.2	NA	ENSG00000262528	216.087	-0.664797	0.172465	-3.85467	0.000115884	0.00229787
ENSG00000250056.8	255167	LINC01018	151.896	-0.664319	0.209221	-3.17521	0.00149729	0.0161655
ENSG00000238184.1	101927682	CD81-AS1	534.557	-0.664229	0.206589	-3.21522	0.00130346	0.0148451
ENSG00000223901.2	NA	ENSG00000223901	219.615	-0.659459	0.175827	-3.75061	0.000176408	0.00324877
ENSG00000227227.1	NA	ENSG00000227227	174.465	-0.656623	0.202126	-3.24858	0.00115981	0.0135406
ENSG00000244757.1	NA	ENSG00000244757	32.5368	-0.656422	0.333069	-1.97083	0.0487432	0.194019
ENSG00000248538.10	157273	PPP1R3B-DT	143.689	-0.654371	0.252309	-2.59354	0.00949944	0.0639742
ENSG00000258168.6	NA	ENSG00000258168	49.8815	-0.653941	0.298259	-2.19252	0.0283416	0.137324
ENSG00000269680.1	NA	ENSG00000269680	43.6129	-0.652856	0.317223	-2.05804	0.0395864	0.17063
ENSG00000272910.1	NA	ENSG00000272910	67.3811	-0.651767	0.260659	-2.50046	0.0124032	0.0775787
ENSG00000223646.2	101928012	LINC03076	141.984	-0.649509	0.203728	-3.18811	0.00143205	0.0156877
ENSG00000280195.2	NA	ENSG00000280195	1510.86	-0.646949	0.209338	-3.09045	0.00199855	0.0199122
ENSG00000293240.1	NA	ENSG00000293240	35.0782	-0.644786	0.328255	-1.96428	0.0494973	0.195828
ENSG00000243836.7	100131176	WDR86-AS1	56.3626	-0.64409	0.259501	-2.48203	0.0130636	0.0804531
ENSG00000274827.4	NA	LINC01297	61.4822	-0.643864	0.252706	-2.54788	0.010838	0.0706805
ENSG00000225798.1	NA	ENSG00000225798	42.3064	-0.64176	0.291154	-2.20419	0.0275106	0.13493
ENSG00000286931.3	NA	ENSG00000286931	33.1016	-0.640636	0.313035	-2.04653	0.0407043	0.17358
ENSG00000229839.6	NA	ENSG00000229839	38.4179	-0.640527	0.297006	-2.15661	0.0310358	0.145554
ENSG00000290735.1	NA	ENSG00000290735	395.546	-0.639391	0.164275	-3.8922	9.93382e-05	0.00202182
ENSG00000237940.3	102723927	LINC01238	202.698	-0.638951	0.235419	-2.7141	0.00664559	0.0496251
ENSG00000290123.1	NA	ENSG00000290123	242.609	-0.638716	0.230904	-2.76616	0.00567206	0.0438778
ENSG00000238133.6	339751	MAP3K20-AS1	101.648	-0.638298	0.25884	-2.466	0.0136631	0.0831365
ENSG00000293402.1	NA	ENSG00000293402	1650.9	-0.636352	0.16215	-3.92446	8.69242e-05	0.00182781
ENSG00000293518.1	NA	GGNBP1	76.52	-0.636109	0.266463	-2.38723	0.0169759	0.0960746
ENSG00000258017.3	NA	TUBA1B-AS1	8125.65	-0.635177	0.18231	-3.48405	0.000493889	0.00696201
ENSG00000237328.1	100861516	RAI1-AS1	32.6124	-0.635109	0.322986	-1.96637	0.0492564	0.195179
ENSG00000273271.1	NA	ENSG00000273271	53.9955	-0.634737	0.281203	-2.25722	0.0239943	0.122252
ENSG00000235919.5	645676	ASH1L-AS1	83.8372	-0.634547	0.226299	-2.80403	0.00504689	0.0404389
ENSG00000267125.2	NA	ENSG00000267125	149.834	-0.633028	0.233024	-2.71658	0.0065961	0.0493217
ENSG00000234136.1	NA	ENSG00000234136	51.1709	-0.632708	0.292993	-2.15946	0.0308144	0.144969
ENSG00000228421.2	NA	ENSG00000228421	103.651	-0.632096	0.282106	-2.24063	0.0250497	0.126023
ENSG00000259211.1	NA	ENSG00000259211	183.51	-0.631148	0.197091	-3.20231	0.00136328	0.0152319
ENSG00000235244.6	642776	DANT2	192.041	-0.629813	0.212536	-2.96333	0.00304334	0.0278437
ENSG00000284600.1	NA	ENSG00000284600	51.2163	-0.629437	0.264459	-2.3801	0.0173081	0.0973758
ENSG00000223442.1	101927761	TH2LCRR	188.319	-0.628822	0.211452	-2.97382	0.00294115	0.0271699
ENSG00000253358.1	NA	ENSG00000253358	52.2496	-0.628543	0.315499	-1.99222	0.0463471	0.189267
ENSG00000233554.6	NA	B4GALT1-AS1	116.456	-0.627974	0.257984	-2.43416	0.0149265	0.0885245
ENSG00000279168.3	NA	ENSG00000279168	90.4162	-0.626612	0.202507	-3.09427	0.00197295	0.0197347
ENSG00000287125.1	NA	ENSG00000287125	35.5848	-0.626501	0.310557	-2.01735	0.0436592	0.181703
ENSG00000227195.11	284801	MIR663AHG	119.477	-0.626351	0.250373	-2.50167	0.0123609	0.0773774
ENSG00000285600.2	NA	ENSG00000285600	248.672	-0.625616	0.206062	-3.03605	0.00239698	0.0229219
ENSG00000280739.5	440952	EIF1B-AS1	135.825	-0.623936	0.216957	-2.87585	0.0040294	0.0342702
ENSG00000237481.1	NA	ENSG00000237481	48.5732	-0.621224	0.313057	-1.98438	0.0472132	0.191878
ENSG00000247081.8	105369147	BAALC-AS1	229.95	-0.620009	0.169297	-3.66225	0.000250014	0.00411212
ENSG00000279713.1	NA	ENSG00000279713	886.568	-0.618014	0.188903	-3.2716	0.00106939	0.012739
ENSG00000243197.8	285194	TUSC7	155.09	-0.617945	0.302628	-2.04193	0.0411583	0.175026
ENSG00000272149.1	NA	ENSG00000272149	70.7591	-0.616654	0.305272	-2.02001	0.0433821	0.181355
ENSG00000227252.2	105373951	COPS8-DT	101.953	-0.616534	0.193159	-3.19185	0.00141366	0.0155728
ENSG00000272540.1	NA	ENSG00000272540	5679.35	-0.61635	0.191336	-3.2213	0.00127608	0.0146069
ENSG00000232767.2	NA	HSPA12A-AS1	149.22	-0.615268	0.216903	-2.8366	0.00455968	0.0375631
ENSG00000287967.1	NA	ENSG00000287967	298.246	-0.6147	0.205672	-2.98874	0.00280133	0.0260566
ENSG00000279348.1	NA	ENSG00000279348	504.471	-0.614031	0.162109	-3.78777	0.000152008	0.00286407
ENSG00000248719.2	NA	PRDM8-AS1	93.9426	-0.613828	0.243018	-2.52585	0.0115418	0.0738289
ENSG00000291234.1	NA	ENSG00000291234	80.1473	-0.611545	0.234645	-2.60626	0.0091537	0.0624914
ENSG00000267751.6	105372233	BSG-AS1	51.5588	-0.611498	0.277933	-2.20016	0.0277955	0.135628
ENSG00000267048.1	NA	ENSG00000267048	230.857	-0.60769	0.17798	-3.41437	0.000639295	0.00858256
ENSG00000251600.9	101927636	GUSBP5	81.2812	-0.605065	0.261466	-2.31412	0.0206609	0.110208
ENSG00000260447.1	NA	ENSG00000260447	61.4425	-0.604514	0.258069	-2.34246	0.0191573	0.104086
ENSG00000237781.3	NA	ADAMTSL4-AS2	73.2118	-0.603921	0.234938	-2.57056	0.0101535	0.0670327
ENSG00000285884.3	105378268	ENSG00000285884	55.191	-0.601646	0.29094	-2.06793	0.0386462	0.168081
ENSG00000230186.3	NA	ENSG00000230186	85.0222	-0.601605	0.24619	-2.44367	0.0145389	0.0872794
ENSG00000261008.9	101927957	LINC01572	105.687	-0.601559	0.201594	-2.98402	0.00284491	0.026377
ENSG00000273784.5	NA	ENSG00000273784	348.078	-0.600345	0.196	-3.06299	0.00219141	0.0214685
ENSG00000229124.8	100507347	VIM-AS1	7148.66	-0.600304	0.2973	-2.01919	0.043468	0.181502
ENSG00000225216.6	NA	ENSG00000225216	141.432	-0.598344	0.21879	-2.73479	0.00624203	0.0476573
ENSG00000259709.1	NA	ENSG00000259709	82.0424	-0.597392	0.260944	-2.28934	0.0220593	0.115247
ENSG00000273565.2	NA	ENSG00000273565	272.417	-0.59637	0.223399	-2.66953	0.00759568	0.0544942
ENSG00000256196.2	NA	ENSG00000256196	72.6005	-0.596193	0.248778	-2.39648	0.0165532	0.094668
ENSG00000260293.2	NA	ENSG00000260293	671.834	-0.59613	0.164726	-3.61892	0.000295835	0.00472095
ENSG00000290738.1	100130015	URAHP	216.356	-0.593327	0.190814	-3.10944	0.0018744	0.0190748
ENSG00000263873.1	NA	THY1-AS1	1185.95	-0.592767	0.192886	-3.07314	0.00211818	0.0208854
ENSG00000287329.1	NA	ENSG00000287329	43.1459	-0.590584	0.275338	-2.14494	0.0319573	0.147519
ENSG00000251143.1	100128494	ENSG00000251143	3439.89	-0.590511	0.156849	-3.76484	0.000166654	0.00308655
ENSG00000256115.6	101929584	LINC02443	52.6401	-0.589833	0.288728	-2.04287	0.0410657	0.174864
ENSG00000256139.2	NA	ENSG00000256139	60.0885	-0.589722	0.254747	-2.31493	0.0206165	0.110128
ENSG00000286997.1	NA	ENSG00000286997	65.0827	-0.589417	0.277009	-2.12779	0.0333544	0.151759
ENSG00000259314.1	NA	ENSG00000259314	69.6648	-0.587296	0.255893	-2.29508	0.0217283	0.114303
ENSG00000227543.5	NA	SPAG5-AS1	585.487	-0.58667	0.177094	-3.31276	0.000923811	0.0114715
ENSG00000260912.1	NA	ENSG00000260912	154.243	-0.584701	0.200098	-2.92207	0.0034771	0.0309563
ENSG00000290924.1	NA	ENSG00000290924	143.699	-0.58436	0.18897	-3.09235	0.00198579	0.0198371
ENSG00000278962.1	NA	ENSG00000278962	58.6149	-0.579586	0.263228	-2.20184	0.0276766	0.135395
ENSG00000255571.10	254559	MIR9-3HG	202.134	-0.577134	0.191999	-3.00592	0.00264781	0.0248828
ENSG00000293076.1	NA	ENSG00000293076	103.963	-0.569273	0.227751	-2.49954	0.0124354	0.0776525
ENSG00000230333.6	NA	ENSG00000230333	201.675	-0.566931	0.17892	-3.16863	0.00153158	0.0164666
ENSG00000232682.2	NA	ENSG00000232682	212.304	-0.566695	0.189123	-2.99644	0.00273155	0.0255124
ENSG00000229727.7	100506274	ENSG00000229727	92.212	-0.566343	0.251641	-2.2506	0.024411	0.123878
ENSG00000228417.1	NA	ENSG00000228417	148.645	-0.565572	0.207976	-2.7194	0.00653999	0.04914
ENSG00000268401.2	105372421	ENSG00000268401	62.7194	-0.563396	0.276986	-2.03402	0.0419496	0.177301
ENSG00000225602.5	100873935	MTOR-AS1	74.6404	-0.561385	0.261631	-2.14571	0.031896	0.147403
ENSG00000269954.2	NA	ENSG00000269954	138.934	-0.556778	0.200095	-2.78257	0.00539309	0.0423655
ENSG00000287315.1	101927401	ENSG00000287315	208.233	-0.556328	0.170855	-3.25615	0.00112935	0.0132663
ENSG00000283674.4	729732	ENSG00000283674	240.786	-0.555834	0.207546	-2.67812	0.00740362	0.0536216
ENSG00000293505.1	NA	GNRHR2	290.555	-0.555675	0.192126	-2.89224	0.00382506	0.0331244
ENSG00000224328.1	106478956	MDC1-AS1	106.909	-0.554544	0.221835	-2.4998	0.0124263	0.0776525
ENSG00000268896.1	NA	ENSG00000268896	72.8313	-0.554229	0.231246	-2.3967	0.0165433	0.094668
ENSG00000226891.9	101927084	LINC01359	80.726	-0.551874	0.23578	-2.34063	0.0192511	0.104373
ENSG00000280079.1	NA	ENSG00000280079	144.595	-0.549406	0.19218	-2.85881	0.00425233	0.035495
ENSG00000259185.1	NA	ENSG00000259185	245.056	-0.549184	0.217094	-2.5297	0.0114159	0.0733315
ENSG00000269176.2	NA	ENSG00000269176	122.615	-0.547897	0.225463	-2.4301	0.0150948	0.089002
ENSG00000245385.2	NA	ENSG00000245385	274.895	-0.546519	0.201965	-2.70601	0.0068097	0.0503746
ENSG00000264443.1	NA	NCMAP-DT	201.225	-0.544013	0.1913	-2.84377	0.00445837	0.0368481
ENSG00000269386.6	100507567	RAB11B-AS1	205.714	-0.543279	0.217077	-2.50271	0.0123248	0.0772624
ENSG00000279198.2	NA	ENSG00000279198	130.793	-0.541937	0.201615	-2.68798	0.00718851	0.0525162
ENSG00000290920.1	150244	ENSG00000290920	347.003	-0.541325	0.170869	-3.16806	0.00153459	0.0164757
ENSG00000245261.1	NA	ENSG00000245261	94.4228	-0.539916	0.226484	-2.38391	0.0171299	0.0967024
ENSG00000233621.3	728431	ZC3H12A-DT	65.5979	-0.539388	0.25763	-2.09365	0.0362908	0.160795
ENSG00000244300.3	NA	GATA2-AS1	188.953	-0.539289	0.179935	-2.99713	0.00272537	0.0254859
ENSG00000287296.1	NA	ENSG00000287296	90.1437	-0.53892	0.273802	-1.96829	0.0490349	0.194504
ENSG00000226070.2	401260	LINC00951	135.095	-0.537301	0.236864	-2.26839	0.0233052	0.119784
ENSG00000266708.1	NA	ENSG00000266708	142.856	-0.535697	0.220028	-2.43467	0.0149054	0.0885245
ENSG00000277476.1	NA	ENSG00000277476	273.043	-0.534427	0.163755	-3.26358	0.00110013	0.0129873
ENSG00000263756.1	NA	ENSG00000263756	644.844	-0.53336	0.185536	-2.8747	0.00404407	0.0343565
ENSG00000273175.2	NA	ENSG00000273175	298.084	-0.530556	0.213455	-2.48556	0.0129347	0.0799483
ENSG00000226332.2	NA	ENSG00000226332	134.517	-0.530461	0.244865	-2.16634	0.0302855	0.143903
ENSG00000291189.1	NA	ENSG00000291189	77.7194	-0.527489	0.266497	-1.97935	0.0477769	0.192747
ENSG00000254665.1	NA	ENSG00000254665	400.038	-0.525679	0.195713	-2.68597	0.0072319	0.0526283
ENSG00000280780.4	153469	JAKMIP2-AS1	119.802	-0.525612	0.22837	-2.30158	0.0213589	0.112827
ENSG00000291123.1	337875	H2BP1	279.324	-0.524723	0.187003	-2.80596	0.00501667	0.0403241
ENSG00000255139.2	NA	ENSG00000255139	205.701	-0.524595	0.241115	-2.17571	0.0295772	0.141421
ENSG00000223949.8	101927034	ROR1-AS1	303.942	-0.523729	0.19887	-2.63352	0.00845049	0.0588519
ENSG00000279812.1	NA	ENSG00000279812	60.9941	-0.523187	0.242608	-2.15651	0.0310438	0.145554
ENSG00000267601.1	NA	ENSG00000267601	3338.44	-0.522524	0.202678	-2.57809	0.00993468	0.0660461
ENSG00000279399.1	NA	ENSG00000279399	61.884	-0.518584	0.25252	-2.05364	0.0400108	0.171416
ENSG00000263986.1	NA	ENSG00000263986	1270.11	-0.51784	0.19367	-2.67382	0.00749919	0.0542043
ENSG00000290873.1	100133091	LINC03009	499.003	-0.514816	0.18368	-2.80279	0.00506621	0.0405106
ENSG00000279069.2	NA	ENSG00000279069	628.199	-0.513808	0.1522	-3.37587	0.000735835	0.00961199
ENSG00000273618.1	NA	ENSG00000273618	82.3442	-0.513773	0.222383	-2.3103	0.0208714	0.111023
ENSG00000228061.7	NA	ENSG00000228061	75.1535	-0.512966	0.216605	-2.36821	0.0178745	0.0995326
ENSG00000278977.1	NA	ENSG00000278977	92.7076	-0.510567	0.25855	-1.97474	0.048298	0.193701
ENSG00000254501.1	NA	ENSG00000254501	143.084	-0.508223	0.221537	-2.29407	0.0217862	0.114528
ENSG00000280385.1	NA	ENSG00000280385	1131.71	-0.507525	0.154467	-3.28565	0.00101748	0.0123329
ENSG00000261113.1	NA	ENSG00000261113	87.4477	-0.505764	0.244582	-2.06787	0.038652	0.168081
ENSG00000233589.1	NA	ENSG00000233589	109.249	-0.503094	0.238433	-2.11	0.0348581	0.155807
ENSG00000255438.2	NA	ENSG00000255438	417.901	-0.502478	0.194181	-2.58767	0.00966262	0.0648605
ENSG00000242590.1	NA	ENSG00000242590	305.448	-0.502438	0.195388	-2.57149	0.0101261	0.0669098
ENSG00000226122.1	100129427	DDC-AS1	182.395	-0.501466	0.195114	-2.57012	0.0101663	0.0670587
ENSG00000285864.1	NA	ENSG00000285864	387.134	-0.499147	0.182869	-2.72953	0.00634239	0.0482701
ENSG00000267270.8	100130522	PARD6G-AS1	278.743	-0.497647	0.195016	-2.55182	0.0107161	0.0699578
ENSG00000267009.6	NA	ENSG00000267009	1049.36	-0.497518	0.21264	-2.33972	0.019298	0.104478
ENSG00000232729.8	101926943	GTF2I-AS1	1581.02	-0.494783	0.152131	-3.25234	0.00114458	0.0133833
ENSG00000269821.2	10984	KCNQ1OT1	2434.1	-0.493262	0.213176	-2.31387	0.0206749	0.110208
ENSG00000258646.1	NA	ENSG00000258646	85.7224	-0.49178	0.249521	-1.9709	0.0487358	0.194019
ENSG00000245322.8	NA	H2AZ1-DT	516.924	-0.487813	0.222168	-2.19569	0.0281139	0.136543
ENSG00000203804.5	NA	ADAMTSL4-AS1	114.125	-0.484922	0.217133	-2.2333	0.0255294	0.127933
ENSG00000224818.1	NA	ENSG00000224818	139.487	-0.483883	0.17986	-2.69033	0.00713818	0.0522963
ENSG00000280758.1	NA	ENSG00000280758	469.618	-0.48327	0.18761	-2.57592	0.00999733	0.0662889
ENSG00000214708.4	105371730	ENSG00000214708	88.7486	-0.482616	0.22593	-2.13613	0.0326689	0.149411
ENSG00000214900.13	196913	LINC01588	152.051	-0.481339	0.167098	-2.88057	0.00396951	0.0338743
ENSG00000228925.1	NA	ENSG00000228925	142.156	-0.481278	0.195314	-2.46412	0.013735	0.0833736
ENSG00000278831.1	NA	ENSG00000278831	109.349	-0.48097	0.222117	-2.16539	0.0303582	0.144159
ENSG00000258824.2	NA	ENSG00000258824	139.203	-0.478978	0.231076	-2.07282	0.0381891	0.167067
ENSG00000272762.5	NA	ENSG00000272762	307.251	-0.47625	0.166452	-2.86119	0.00422059	0.0354499
ENSG00000259736.1	101926895	CRTC3-AS1	154.295	-0.475555	0.195951	-2.42691	0.0152282	0.0897193
ENSG00000245248.10	NA	USP2-AS1	176.267	-0.474234	0.212641	-2.23021	0.0257333	0.128699
ENSG00000254400.1	NA	ENSG00000254400	163.996	-0.472852	0.21989	-2.1504	0.0315235	0.146573
ENSG00000283480.1	NA	ENSG00000283480	414.973	-0.471002	0.215827	-2.18231	0.0290867	0.13969
ENSG00000270959.2	339929	LPP-AS2	101.841	-0.470111	0.217455	-2.16188	0.0306275	0.144679
ENSG00000259992.1	NA	ENSG00000259992	181.187	-0.469558	0.202877	-2.31449	0.0206407	0.11018
ENSG00000261777.6	100506083	DDX19A-DT	93.6998	-0.469427	0.218007	-2.15327	0.0312977	0.1458
ENSG00000231731.7	NA	ENSG00000231731	151.844	-0.468727	0.184867	-2.53548	0.0112293	0.0725846
ENSG00000228434.1	NA	ENSG00000228434	157.38	-0.466258	0.20866	-2.23453	0.0254481	0.127693
ENSG00000286018.1	NA	ENSG00000286018	259.78	-0.465607	0.17211	-2.70529	0.00682443	0.0504345
ENSG00000254042.2	NA	SLIT3-AS2	2215.5	-0.460143	0.157445	-2.92256	0.00347164	0.0309563
ENSG00000287168.3	NA	ENSG00000287168	213.359	-0.459325	0.17799	-2.58062	0.00986221	0.065679
ENSG00000224195.1	NA	CAMK2G-AS1	118.28	-0.455365	0.216174	-2.10648	0.0351628	0.156893
ENSG00000256100.1	NA	ENSG00000256100	872.277	-0.452494	0.18868	-2.39821	0.0164754	0.094464
ENSG00000233452.9	729178	STXBP5-AS1	117.137	-0.449716	0.197191	-2.28061	0.0225715	0.117035
ENSG00000267532.5	100506755	MIR497HG	300.59	-0.448818	0.1736	-2.58536	0.0097277	0.0651251
ENSG00000213888.3	NA	LINC01521	160.573	-0.442444	0.21543	-2.05377	0.0399976	0.171416
ENSG00000286307.1	NA	ENSG00000286307	81.001	-0.439618	0.21659	-2.02972	0.0423846	0.178348
ENSG00000293037.1	NA	ENSG00000293037	91.8988	-0.439183	0.221506	-1.98272	0.0473991	0.192321
ENSG00000231970.1	NA	ENSG00000231970	160.775	-0.438794	0.203384	-2.15746	0.0309697	0.14552
ENSG00000226367.6	93654	ST7-AS2	83.1058	-0.437449	0.221535	-1.97463	0.0483105	0.193701
ENSG00000274259.2	112390310	SYNGAP1-AS1	106.894	-0.436601	0.201737	-2.16421	0.0304483	0.144497
ENSG00000231527.7	100132948	FAM27C	172.32	-0.436575	0.165509	-2.63777	0.00834536	0.0584406
ENSG00000290387.1	653381	SORD2P	117.404	-0.435769	0.202575	-2.15116	0.0314639	0.146396
ENSG00000249593.6	NA	ENSG00000249593	162.676	-0.435627	0.203412	-2.1416	0.0322257	0.148146
ENSG00000233922.4	105372840	LINC01694	100.148	-0.435542	0.220811	-1.97246	0.048557	0.19382
ENSG00000270141.3	NA	TERC	514.115	-0.434981	0.202399	-2.14912	0.0316247	0.146769
ENSG00000259007.1	NA	ENSG00000259007	902.989	-0.434103	0.166755	-2.60324	0.00923471	0.0628805
ENSG00000225361.4	100506599	PPP1R26-AS1	146.29	-0.432188	0.20404	-2.11815	0.0341623	0.153842
ENSG00000255435.7	101929089	TTC36-AS1	417.623	-0.430942	0.177301	-2.43056	0.0150755	0.0889971
ENSG00000270066.3	NA	ENSG00000270066	1562.39	-0.430022	0.178754	-2.40567	0.0161429	0.0932322
ENSG00000227487.4	NA	NCAM1-AS1	119.519	-0.42613	0.197169	-2.16124	0.0306767	0.144679
ENSG00000257342.1	NA	ENSG00000257342	582.18	-0.420835	0.188874	-2.22813	0.025872	0.129055
ENSG00000224281.6	100303728	SLC25A5-AS1	441.747	-0.418243	0.181219	-2.30795	0.021002	0.111561
ENSG00000285728.3	NA	ENSG00000285728	177.888	-0.41688	0.17343	-2.40373	0.0162287	0.0936567
ENSG00000258232.2	NA	ENSG00000258232	1568.69	-0.415043	0.192158	-2.15991	0.0307797	0.144969
ENSG00000264044.1	NA	ENSG00000264044	1266.4	-0.414493	0.178118	-2.32707	0.0199614	0.10713
ENSG00000235191.1	100874085	NUCB1-AS1	294.949	-0.402737	0.184502	-2.18283	0.0290485	0.13969
ENSG00000291097.1	3139	HLA-L	218.601	-0.402726	0.180581	-2.23017	0.0257359	0.128699
ENSG00000268858.2	112268269	ENSG00000268858	385.045	-0.402102	0.165438	-2.43054	0.0150764	0.0889971
ENSG00000239523.8	100506826	MYLK-AS1	750.265	-0.400248	0.171707	-2.33099	0.0197536	0.106369
ENSG00000253200.1	NA	ENSG00000253200	837.618	-0.397288	0.178184	-2.22965	0.0257707	0.128718
ENSG00000291099.1	NA	ENSG00000291099	202.679	-0.393816	0.166856	-2.36022	0.0182642	0.100744
ENSG00000280927.1	285463	CTBP1-AS	1036.11	-0.393665	0.167082	-2.35612	0.0184667	0.101494
ENSG00000290846.1	107985911	ENSG00000290846	240.998	-0.393198	0.158268	-2.48438	0.0129777	0.0801184
ENSG00000280604.1	NA	ENSG00000280604	299.81	-0.391532	0.160761	-2.43549	0.0148717	0.0884401
ENSG00000223923.2	105373878	TNS1-AS1	268.043	-0.388656	0.182095	-2.13436	0.0328134	0.149835
ENSG00000247708.8	100507266	STX18-AS1	311.337	-0.387062	0.158222	-2.44631	0.0144326	0.0869152
ENSG00000259488.2	NA	DUT-AS1	223.578	-0.384299	0.173211	-2.21867	0.0265093	0.131716
ENSG00000240401.9	NA	ENSG00000240401	545.306	-0.383928	0.151692	-2.53098	0.0113745	0.0731915
ENSG00000247903.1	NA	ENSG00000247903	201.086	-0.382072	0.175788	-2.17348	0.0297439	0.142039
ENSG00000237017.1	NA	PRPF31-AS1	422.948	-0.382013	0.165201	-2.31242	0.0207547	0.110479
ENSG00000267198.1	NA	ENSG00000267198	119.787	-0.380494	0.189851	-2.00417	0.0450514	0.185368
ENSG00000279119.1	NA	ENSG00000279119	487.491	-0.375495	0.177308	-2.11775	0.034196	0.153842
ENSG00000287959.1	NA	ENSG00000287959	380.579	-0.374699	0.16569	-2.26145	0.0237316	0.121424
ENSG00000236901.6	81571	MIR600HG	268.002	-0.373639	0.176068	-2.12213	0.0338268	0.152994
ENSG00000207751.4	NA	ENSG00000207751	178.115	-0.369287	0.178614	-2.06751	0.038686	0.168081
ENSG00000260213.6	NA	CENPN-AS1	197.598	-0.364795	0.185627	-1.9652	0.049391	0.195611
ENSG00000213904.11	100996307	LIPE-AS1	169.733	-0.363443	0.173194	-2.09848	0.0358627	0.159269
ENSG00000273032.3	26220	DGCR5	202.194	-0.362364	0.17645	-2.05364	0.040011	0.171416
ENSG00000260804.3	150967	LINC01963	1114.9	-0.357037	0.172281	-2.07242	0.0382266	0.167084
ENSG00000267469.1	NA	ENSG00000267469	2384.53	-0.355999	0.17595	-2.0233	0.043042	0.180516
ENSG00000225138.8	NA	SLC9A3-AS1	318.813	-0.354643	0.15566	-2.27831	0.0227078	0.117427
ENSG00000291093.1	102724316	SVIL-AS1	2356.51	-0.350871	0.144999	-2.41982	0.0155282	0.0908537
ENSG00000293104.1	NA	ENSG00000293104	277.577	-0.342681	0.168014	-2.03959	0.0413907	0.17572
ENSG00000280486.2	NA	ENSG00000280486	274.606	-0.342289	0.173205	-1.97621	0.0481313	0.193338
ENSG00000258504.2	NA	ENSG00000258504	320.086	-0.338986	0.161098	-2.10423	0.0353585	0.157582
ENSG00000233515.2	101929397	LINC01518	431.112	-0.335489	0.166284	-2.01757	0.0436361	0.181703
ENSG00000290199.1	NA	ENSG00000290199	297.209	-0.326739	0.165221	-1.97759	0.0479752	0.193118
ENSG00000225855.7	284618	RUSC1-AS1	1427.69	-0.324022	0.144387	-2.24412	0.0248248	0.125389
ENSG00000214783.9	84820	POLR2J4	467.098	-0.31827	0.160681	-1.98075	0.0476193	0.192747
ENSG00000293476.1	NA	ENSG00000293476	474.854	-0.314538	0.157937	-1.99154	0.0464217	0.18947
ENSG00000248015.7	NA	ENSG00000248015	353.009	-0.313002	0.148837	-2.10298	0.0354674	0.157882
ENSG00000290792.1	NA	ENSG00000290792	912.164	-0.272817	0.138297	-1.97268	0.0485316	0.19382
ENSG00000291207.1	641977	ENSG00000291207	583.707	0.261368	0.131749	1.98383	0.0472744	0.191986
ENSG00000293460.1	NA	LINC02210	1403.53	0.283591	0.136031	2.08475	0.0370921	0.163111
ENSG00000235823.5	90271	OLMALINC	538.364	0.287036	0.140932	2.0367	0.0416804	0.176654
ENSG00000291088.1	440434	NPEPPSP1	893.542	0.287419	0.137896	2.08432	0.0371311	0.163188
ENSG00000224186.8	100996485	PITX1-AS1	1233.98	0.303695	0.137514	2.20846	0.027212	0.134156
ENSG00000274272.1	NA	ENSG00000274272	1423.03	0.304709	0.147039	2.0723	0.0382371	0.167084
ENSG00000268120.1	NA	ENSG00000268120	810.172	0.307424	0.145402	2.11431	0.0344888	0.154793
ENSG00000233527.10	101927599	ZNF529-AS1	484.363	0.311568	0.15172	2.05358	0.0400166	0.171416
ENSG00000269352.1	NA	PTOV1-AS2	1557.61	0.312814	0.156104	2.00389	0.0450823	0.185395
ENSG00000285612.1	NA	ENSG00000285612	1273.09	0.312855	0.156089	2.00433	0.0450345	0.185368
ENSG00000267575.9	101927151	LINC02987	505.043	0.314828	0.146184	2.15363	0.0312689	0.145778
ENSG00000291005.1	101929780	NBPF25P	397.544	0.316048	0.14798	2.13574	0.0327008	0.149411
ENSG00000263624.1	NA	ENSG00000263624	348.668	0.319093	0.157749	2.02279	0.0430951	0.180539
ENSG00000291100.1	NA	ENSG00000291100	1401.23	0.321018	0.142139	2.25847	0.0239162	0.121936
ENSG00000291060.1	NA	ENSG00000291060	1506.85	0.32175	0.162508	1.97991	0.0477138	0.192747
ENSG00000245498.7	100507283	MSANTD2-AS1	202.6	0.324397	0.155947	2.08017	0.0375098	0.164567
ENSG00000291091.1	220729	SDHAP4	1013.55	0.327035	0.145214	2.25209	0.0243167	0.123551
ENSG00000291201.1	NA	ENSG00000291201	1216.67	0.333366	0.145717	2.28777	0.0221512	0.115548
ENSG00000267104.2	653645	TBC1D3P1-DHX40P1	410.735	0.3345	0.166863	2.00464	0.0450018	0.185365
ENSG00000203875.13	387066	SNHG5	1321.85	0.339152	0.150864	2.24807	0.024572	0.124528
ENSG00000280798.1	283267	LINC00294	1310.13	0.340302	0.166784	2.04038	0.0413127	0.175585
ENSG00000291073.1	NA	ENSG00000291073	1782.11	0.340495	0.161846	2.10382	0.0353941	0.157647
ENSG00000291134.1	375260	WASH2P	456.162	0.34089	0.145194	2.34782	0.0188838	0.103377
ENSG00000274629.1	NA	ENSG00000274629	485.233	0.341	0.173036	1.97069	0.0487596	0.194019
ENSG00000237126.8	NA	ENSG00000237126	360.137	0.343758	0.172957	1.98754	0.0468623	0.190916
ENSG00000223960.9	101927027	CHROMR	1788.29	0.344773	0.147805	2.33262	0.0196683	0.106031
ENSG00000290968.1	NA	ENSG00000290968	148.062	0.346848	0.169277	2.049	0.0404618	0.172934
ENSG00000291072.1	84809	ENSG00000291072	990.027	0.34753	0.122572	2.83532	0.00457804	0.0376736
ENSG00000269984.1	NA	ENSG00000269984	322.949	0.348342	0.168711	2.06472	0.0389491	0.168935
ENSG00000293516.1	NA	ZNF271P	885.527	0.348466	0.168535	2.06761	0.0386764	0.168081
ENSG00000291220.1	NA	ENSG00000291220	508.84	0.349164	0.138261	2.52541	0.0115564	0.0738603
ENSG00000247679.3	NA	ENSG00000247679	227.786	0.349455	0.170632	2.048	0.0405595	0.173254
ENSG00000291142.1	NA	ENSG00000291142	357.69	0.355146	0.157576	2.25381	0.0242081	0.123094
ENSG00000253738.3	100506365	OTUD6B-AS1	554.075	0.355461	0.151636	2.34417	0.0190696	0.103981
ENSG00000269044.2	NA	ENSG00000269044	212.741	0.356049	0.164602	2.16309	0.0305342	0.144679
ENSG00000196295.13	NA	GARS1-DT	2170.03	0.356299	0.150093	2.37385	0.0176039	0.0983139
ENSG00000227398.6	NA	KIF9-AS1	281.44	0.359351	0.167366	2.1471	0.0317857	0.147084
ENSG00000263412.3	116435298	NFE2L1-DT	193.099	0.360175	0.177147	2.0332	0.0420323	0.177553
ENSG00000259248.7	100130855	USP3-AS1	578.785	0.360537	0.152936	2.35743	0.0184019	0.10121
ENSG00000273142.1	NA	LINC02604	635.469	0.361211	0.150918	2.39343	0.0166916	0.0952447
ENSG00000230454.1	NA	ENSG00000230454	225.875	0.362097	0.179258	2.01998	0.043385	0.181355
ENSG00000249899.6	NA	ITGA2-AS1	298.108	0.363419	0.155609	2.33547	0.0195188	0.105374
ENSG00000284879.1	NA	NCAL1	347.552	0.363938	0.160881	2.26215	0.023688	0.121341
ENSG00000261305.2	NA	ENSG00000261305	269.37	0.364492	0.184608	1.97441	0.0483351	0.193701
ENSG00000259945.1	NA	ENSG00000259945	812.206	0.367437	0.178014	2.06409	0.039009	0.169002
ENSG00000270816.6	338005	LINC00221	837.324	0.367721	0.173413	2.12049	0.0339648	0.153372
ENSG00000224078.15	NA	SNHG14	5807	0.368721	0.142077	2.59522	0.00945303	0.0638478
ENSG00000264920.4	102724532	SP2-DT	204.386	0.37062	0.168674	2.19726	0.028002	0.136304
ENSG00000232160.7	101928578	RAP2C-AS1	488.945	0.372555	0.175334	2.12483	0.0336007	0.152425
ENSG00000247556.7	729082	OIP5-AS1	5398.76	0.373902	0.162386	2.30256	0.0213038	0.112693
ENSG00000251003.9	NA	ZFPM2-AS1	216.763	0.374909	0.174464	2.14892	0.0316406	0.146769
ENSG00000285830.1	NA	ENSG00000285830	489.802	0.375383	0.188983	1.98633	0.0469964	0.191303
ENSG00000290720.1	147947	ZNF542P	629.459	0.375668	0.1826	2.05733	0.0396545	0.170826
ENSG00000291178.1	NA	ENSG00000291178	1170.42	0.375806	0.143836	2.61274	0.00898191	0.061706
ENSG00000271913.9	105378083	TAGAP-AS1	191.559	0.377622	0.173838	2.17226	0.0298358	0.142389
ENSG00000279033.1	NA	ENSG00000279033	755.545	0.381144	0.176482	2.15968	0.0307978	0.144969
ENSG00000291266.1	595101	SMG1P5	671.523	0.382896	0.162317	2.35895	0.0183269	0.101017
ENSG00000236107.10	101929680	SCN1A-AS1	2397.57	0.385854	0.148302	2.60181	0.00927345	0.0630826
ENSG00000175061.20	125144	SNHG29	6782.72	0.385944	0.168731	2.28733	0.0221766	0.115548
ENSG00000267128.2	100507218	RNF157-AS1	881.84	0.386918	0.183604	2.10735	0.0350876	0.156649
ENSG00000269243.1	NA	ENSG00000269243	940.939	0.387372	0.174385	2.22137	0.0263261	0.131062
ENSG00000226312.7	65072	CFLAR-AS1	213.204	0.387898	0.168126	2.30719	0.0210441	0.111707
ENSG00000284428.1	NA	ENSG00000284428	298.014	0.388016	0.181078	2.14281	0.032128	0.147948
ENSG00000233184.9	102606465	DPH5-DT	394.512	0.388018	0.163456	2.37384	0.017604	0.0983139
ENSG00000269929.6	112903833	MIRLET7A1HG	204.795	0.388631	0.178559	2.17648	0.0295191	0.141409
ENSG00000267280.6	103689912	TBX2-AS1	346.202	0.390027	0.16024	2.43401	0.0149324	0.0885245
ENSG00000236810.8	100506963	ELOA-AS1	497.877	0.390136	0.164332	2.37407	0.0175933	0.0983139
ENSG00000262580.5	NA	ENSG00000262580	531.663	0.390339	0.161275	2.42034	0.0155061	0.0908537
ENSG00000245281.9	101929066	ASAH1-AS1	163.131	0.390635	0.185208	2.10917	0.0349302	0.156038
ENSG00000260121.1	NA	ENSG00000260121	598.912	0.390689	0.188858	2.06869	0.0385755	0.168081
ENSG00000241769.7	100131434	EOLA1-DT	262.562	0.391079	0.155484	2.51524	0.0118953	0.0750909
ENSG00000234546.5	102724571	LNCTAM34A	116.21	0.392078	0.186564	2.10157	0.0355906	0.158338
ENSG00000283103.5	NA	ENSG00000283103	691.412	0.392159	0.157734	2.48621	0.0129111	0.079902
ENSG00000232445.2	NA	EMSLR	340.712	0.392389	0.177172	2.21474	0.0267782	0.132792
ENSG00000271270.8	100507032	TMCC1-DT	216.929	0.392692	0.179925	2.18253	0.0290707	0.13969
ENSG00000205790.1	100131094	DPP9-AS1	389.444	0.393033	0.170729	2.30209	0.02133	0.112753
ENSG00000291219.1	NA	ENSG00000291219	398.489	0.393687	0.155428	2.53293	0.0113115	0.0729686
ENSG00000269959.1	102238594	SPACA6-AS1	178.584	0.394738	0.173937	2.26942	0.0232426	0.119626
ENSG00000269514.3	NA	ENSG00000269514	101.62	0.395429	0.193969	2.03861	0.0414886	0.176037
ENSG00000268056.5	NA	ENSG00000268056	286.409	0.39697	0.188069	2.11077	0.0347925	0.155605
ENSG00000290921.1	NA	ENSG00000290921	529.533	0.397474	0.160467	2.47699	0.0132496	0.0812696
ENSG00000290937.1	728262	ENSG00000290937	288.913	0.397617	0.155537	2.55641	0.010576	0.0692458
ENSG00000289353.1	NA	ENSG00000289353	291.425	0.398013	0.186127	2.1384	0.0324844	0.148959
ENSG00000251209.10	91948	LINC00923	121.383	0.398233	0.201118	1.98009	0.0476929	0.192747
ENSG00000227014.6	NA	FKBP14-AS1	253.157	0.398364	0.18297	2.17721	0.0294647	0.141238
ENSG00000279696.1	NA	ENSG00000279696	303.893	0.39892	0.18523	2.15365	0.0312674	0.145778
ENSG00000263753.10	339290	LINC00667	789.561	0.399834	0.158653	2.52018	0.0117295	0.0745901
ENSG00000253133.2	NA	GPAT4-AS1	1529.37	0.400827	0.169409	2.36604	0.0179796	0.100044
ENSG00000261771.5	100533483	DNAAF4-CCPG1	1657.02	0.401303	0.176909	2.26842	0.0233036	0.119784
ENSG00000265749.6	NA	ENSG00000265749	200.273	0.401431	0.188595	2.12853	0.0332933	0.151663
ENSG00000213599.10	100526830	SLX1A-SULT1A3	1511.21	0.403438	0.139406	2.89397	0.00380401	0.033055
ENSG00000255052.5	NA	FAM66D	266.282	0.403771	0.169177	2.38668	0.0170015	0.0961482
ENSG00000260942.1	101752400	CAPN10-DT	176.765	0.404919	0.205453	1.97086	0.0487398	0.194019
ENSG00000255389.1	NA	ENSG00000255389	172.973	0.40552	0.168958	2.40013	0.0163894	0.0942265
ENSG00000235066.7	NA	ENSG00000235066	352.086	0.405695	0.163926	2.47486	0.0133287	0.0814123
ENSG00000259357.2	NA	ENSG00000259357	2149.12	0.405949	0.191233	2.1228	0.033771	0.152874
ENSG00000289291.1	NA	ENSG00000289291	330.797	0.408949	0.200861	2.03597	0.0417529	0.176789
ENSG00000290412.1	NA	ENSG00000290412	115.417	0.409807	0.187769	2.1825	0.0290725	0.13969
ENSG00000265148.7	100506779	TSPOAP1-AS1	995.177	0.410005	0.184044	2.22775	0.0258969	0.129095
ENSG00000286599.1	NA	ENSG00000286599	334.97	0.411438	0.174525	2.35747	0.0184	0.10121
ENSG00000285608.1	NA	ENSG00000285608	1513.54	0.411598	0.177233	2.32235	0.0202139	0.108358
ENSG00000275454.1	NA	ENSG00000275454	173.467	0.412186	0.190714	2.16128	0.0306736	0.144679
ENSG00000278784.1	NA	ENSG00000278784	144.302	0.412422	0.208921	1.97406	0.0483755	0.193701
ENSG00000293025.1	NA	ENSG00000293025	95.2223	0.412461	0.207926	1.98369	0.0472903	0.191986
ENSG00000291259.1	NA	ENSG00000291259	814.741	0.412525	0.141834	2.90851	0.0036316	0.0320321
ENSG00000219410.7	NA	ENSG00000219410	834.159	0.41283	0.151341	2.72781	0.00637566	0.0483864
ENSG00000290927.1	100132341	ENSG00000290927	499.991	0.414099	0.159679	2.59332	0.00950536	0.0639742
ENSG00000263766.6	112268184	KPNB1-DT	1423.45	0.414443	0.164043	2.52643	0.0115229	0.0737696
ENSG00000249550.8	100506465	LINC01234	364.412	0.414746	0.17156	2.41749	0.0156278	0.0910165
ENSG00000225484.7	101060691	NUTM2B-AS1	839.389	0.415202	0.181727	2.28476	0.0223271	0.116089
ENSG00000273314.1	NA	ENSG00000273314	171.468	0.41545	0.200606	2.07097	0.0383614	0.167531
ENSG00000267106.9	284385	ZNF561-AS1	2021.13	0.415779	0.145924	2.84929	0.00438165	0.0363324
ENSG00000236859.8	254128	NIFK-AS1	726.768	0.41624	0.174125	2.39047	0.0168268	0.0955909
ENSG00000269987.1	NA	ENSG00000269987	1549.41	0.417811	0.174718	2.39134	0.0167868	0.0955731
ENSG00000270277.1	NA	ENSG00000270277	150.224	0.417895	0.20807	2.00843	0.0445973	0.183997
ENSG00000291082.1	440248	HERC2P9	988.295	0.418051	0.14966	2.79333	0.00521685	0.0413296
ENSG00000292986.1	NA	DUXAP10	2888.19	0.419533	0.147043	2.85313	0.00432911	0.0359751
ENSG00000236326.1	NA	ENSG00000236326	144.228	0.419622	0.208306	2.01445	0.0439622	0.1823
ENSG00000259321.1	NA	ENSG00000259321	119.639	0.419738	0.213897	1.96233	0.0497236	0.196621
ENSG00000261324.2	NA	ENSG00000261324	184.817	0.420694	0.213683	1.96877	0.0489792	0.194486
ENSG00000254461.1	NA	ENSG00000254461	86.011	0.420788	0.213386	1.97196	0.0486144	0.193948
ENSG00000157306.14	NA	ZFHX2-AS1	999.467	0.420823	0.13634	3.08658	0.0020247	0.0201201
ENSG00000290376.1	283755	HERC2P3	2085.13	0.423325	0.130139	3.25286	0.00114252	0.0133797
ENSG00000255455.2	NA	ENSG00000255455	496.061	0.423451	0.171785	2.46501	0.0137011	0.0832625
ENSG00000229619.6	401093	MBNL1-AS1	267.854	0.423741	0.177813	2.38307	0.0171691	0.0968085
ENSG00000287934.1	NA	ENSG00000287934	494.378	0.423984	0.168509	2.5161	0.0118663	0.0750839
ENSG00000234741.10	60674	GAS5	2149.55	0.424103	0.154836	2.73906	0.0061616	0.0471514
ENSG00000224934.6	NA	GOT1-DT	322.786	0.424304	0.159524	2.65981	0.00781837	0.0557416
ENSG00000263218.2	NA	ENSG00000263218	305.572	0.425286	0.167325	2.54168	0.011032	0.0715906
ENSG00000267002.4	NA	ENSG00000267002	910.846	0.426091	0.159428	2.67263	0.00752596	0.0542338
ENSG00000281404.2	100506516	LINC01176	205.85	0.427244	0.198297	2.15457	0.0311958	0.145778
ENSG00000266904.8	NA	LINC00663	123.063	0.427652	0.182804	2.3394	0.0193148	0.104495
ENSG00000259439.3	107985879	LINC01833	447.019	0.428167	0.172826	2.47744	0.0132327	0.0812663
ENSG00000289788.1	NA	ENSG00000289788	330.768	0.428217	0.157806	2.71357	0.00665624	0.0496251
ENSG00000289405.2	NA	ENSG00000289405	384.744	0.428451	0.173668	2.46707	0.0136222	0.0830202
ENSG00000179406.10	285908	LINC00174	1064.3	0.43206	0.149024	2.89926	0.00374046	0.0326893
ENSG00000236088.12	100874058	COX10-DT	868.339	0.432275	0.152706	2.83077	0.00464364	0.0378587
ENSG00000272750.1	NA	ENSG00000272750	469.005	0.434567	0.185535	2.34223	0.0191688	0.104086
ENSG00000293546.1	NA	ALG1L9P	107.686	0.435011	0.192576	2.25891	0.0238889	0.121878
ENSG00000231028.11	100131814	AHI1-DT	183.992	0.435662	0.16672	2.61313	0.00897162	0.061691
ENSG00000255224.2	NA	ENSG00000255224	161.76	0.436211	0.195304	2.2335	0.0255161	0.127933
ENSG00000280088.1	NA	ENSG00000280088	219.683	0.436281	0.19402	2.24864	0.0245353	0.124426
ENSG00000291137.1	2630	GBAP1	948.654	0.436361	0.13886	3.14245	0.0016754	0.0176672
ENSG00000266980.1	NA	ENSG00000266980	327.833	0.436434	0.159578	2.73493	0.00623937	0.0476573
ENSG00000241860.7	NA	ENSG00000241860	149.206	0.437141	0.182034	2.40142	0.0163314	0.0941776
ENSG00000267858.8	100131691	MZF1-AS1	464.7	0.437407	0.1697	2.57753	0.00995104	0.0660971
ENSG00000257225.1	NA	ENSG00000257225	653.573	0.437824	0.185157	2.36461	0.0180489	0.100251
ENSG00000264247.2	400657	ZNF407-AS1	370.599	0.437922	0.166867	2.62438	0.00868072	0.060016
ENSG00000236200.7	NA	KDM4A-AS1	628.166	0.438027	0.155493	2.81703	0.00484702	0.0392088
ENSG00000238197.8	100506215	PAXBP1-AS1	572.279	0.43804	0.160969	2.72126	0.00650331	0.0490616
ENSG00000267342.1	NA	ENSG00000267342	394.671	0.438246	0.163076	2.68737	0.0072018	0.05256
ENSG00000285692.1	NA	ENSG00000285692	129.851	0.438565	0.212542	2.06343	0.0390718	0.169082
ENSG00000235560.4	107984875	ZNF747-DT	85.8738	0.438632	0.221281	1.98224	0.0474526	0.192321
ENSG00000258240.6	105369980	LINC01404	91.3887	0.439045	0.21803	2.01369	0.0440423	0.1823
ENSG00000212719.15	339263	LINC02693	636.306	0.43994	0.167031	2.63388	0.00844153	0.0588519
ENSG00000221817.12	101929145	PPP3CB-AS1	605.765	0.441779	0.156669	2.81982	0.00480504	0.038952
ENSG00000287286.1	NA	ENSG00000287286	911.206	0.441816	0.17089	2.58538	0.00972708	0.0651251
ENSG00000269399.2	NA	ENSG00000269399	87.3254	0.441871	0.21767	2.03001	0.042356	0.178326
ENSG00000257494.1	NA	ENSG00000257494	95.0578	0.442287	0.215797	2.04955	0.0404082	0.172802
ENSG00000288398.1	NA	ENSG00000288398	372.426	0.442721	0.181363	2.44108	0.0146436	0.087601
ENSG00000285190.1	NA	ENSG00000285190	107.062	0.442817	0.208205	2.12683	0.0334343	0.151851
ENSG00000291140.1	201283	AMZ2P1	436.028	0.442879	0.171381	2.58418	0.00976113	0.0652342
ENSG00000237883.4	NA	DGUOK-AS1	316.391	0.443578	0.181432	2.44487	0.0144906	0.0870577
ENSG00000290770.1	84278	MFSD14CP	1981.24	0.443692	0.147544	3.00718	0.00263683	0.0248103
ENSG00000233706.1	NA	ENSG00000233706	247.087	0.445372	0.214284	2.07842	0.0376707	0.165178
ENSG00000182648.15	100506380	RNF32-DT	252.307	0.445592	0.153896	2.8954	0.00378672	0.0329423
ENSG00000267302.5	101927755	RNFT1-DT	78.0238	0.445732	0.221318	2.01399	0.0440106	0.1823
ENSG00000279789.1	NA	ENSG00000279789	173.856	0.446897	0.213494	2.09326	0.0363264	0.160859
ENSG00000229043.3	101927021	ZFAND2A-DT	378.79	0.447012	0.161443	2.76886	0.00562532	0.0436493
ENSG00000257242.9	256021	LINC01619	107.056	0.447302	0.197657	2.26302	0.0236346	0.121231
ENSG00000293508.1	NA	POLR1HASP	643.424	0.447491	0.153587	2.9136	0.00357286	0.031624
ENSG00000250397.2	NA	ENSG00000250397	183.586	0.448304	0.209538	2.13948	0.0323965	0.148645
ENSG00000285628.1	NA	ENSG00000285628	642.068	0.449301	0.137376	3.27059	0.00107322	0.0127646
ENSG00000205559.5	100144603	CHKB-DT	155.265	0.449991	0.187895	2.39491	0.0166243	0.0950005
ENSG00000260122.1	NA	ENSG00000260122	159.505	0.449994	0.188776	2.38374	0.0171376	0.0967024
ENSG00000285677.2	105371729	ENSG00000285677	3571.55	0.450437	0.165583	2.72031	0.00652211	0.0491062
ENSG00000278948.1	NA	ENSG00000278948	146.445	0.450475	0.204698	2.20069	0.0277581	0.135628
ENSG00000291132.1	339483	ENSG00000291132	155.113	0.450489	0.193052	2.3335	0.0196217	0.105854
ENSG00000244055.2	NA	ENSG00000244055	708.932	0.451737	0.14531	3.10879	0.00187857	0.019091
ENSG00000255310.2	NA	ENSG00000255310	213.538	0.452285	0.210806	2.1455	0.0319127	0.147403
ENSG00000293329.1	NA	DUXAP9	1527.49	0.452332	0.156488	2.89053	0.0038459	0.033154
ENSG00000246174.10	100289388	KCTD21-AS1	423.632	0.452726	0.170254	2.65912	0.00783456	0.0557416
ENSG00000233058.3	NA	ATP13A3-DT	96.9273	0.453126	0.204135	2.21973	0.0264369	0.131442
ENSG00000278986.1	NA	ENSG00000278986	149.705	0.453141	0.172646	2.62469	0.00867281	0.0600158
ENSG00000289562.2	NA	ENSG00000289562	100.385	0.454276	0.220458	2.0606	0.0393414	0.169766
ENSG00000272758.7	102723582	WDR5B-DT	1223.69	0.454888	0.170509	2.66783	0.00763436	0.0547201
ENSG00000272807.1	NA	ENSG00000272807	108.938	0.455249	0.227889	1.99768	0.0457518	0.18754
ENSG00000280383.1	NA	ENSG00000280383	504.332	0.456982	0.155905	2.93116	0.00337704	0.0302455
ENSG00000230074.5	NA	ENSG00000230074	170.112	0.457166	0.183731	2.48824	0.0128378	0.0795776
ENSG00000259668.6	NA	ENSG00000259668	206.547	0.45801	0.164559	2.78326	0.00538158	0.0423577
ENSG00000281371.1	8551	INE2	102.002	0.458202	0.228098	2.00879	0.0445591	0.183939
ENSG00000185065.6	NA	UFD1-AS1	83.9614	0.458264	0.215336	2.12813	0.0333259	0.151721
ENSG00000250365.7	101927124	HEATR5A-DT	343.692	0.458459	0.163266	2.80805	0.00498422	0.040148
ENSG00000234494.8	100506325	SP2-AS1	182.449	0.460765	0.18266	2.52252	0.0116516	0.0744059
ENSG00000225880.6	NA	LINC00115	143.715	0.460864	0.194583	2.36847	0.017862	0.0995326
ENSG00000236031.1	NA	ENSG00000236031	457.74	0.462149	0.196541	2.35141	0.0187023	0.102492
ENSG00000272148.1	NA	ENSG00000272148	94.9361	0.463182	0.202569	2.28654	0.0222226	0.115624
ENSG00000260280.5	100526831	SLX1B-SULT1A4	1254.3	0.463198	0.143371	3.23076	0.00123463	0.0141749
ENSG00000268362.6	NA	ENSG00000268362	1195.77	0.463825	0.181247	2.55908	0.0104949	0.0688684
ENSG00000232821.1	NA	ENSG00000232821	922.323	0.463836	0.202463	2.29096	0.0219656	0.115073
ENSG00000257354.2	120766144	MIRLET7IHG	393.282	0.464186	0.203482	2.28121	0.0225358	0.116934
ENSG00000238039.1	NA	ENSG00000238039	151.913	0.464642	0.182466	2.54646	0.0108823	0.0708607
ENSG00000288973.1	NA	ENSG00000288973	857.713	0.465688	0.183939	2.53175	0.0113496	0.0731527
ENSG00000291043.1	2749	GLUD1P3	174.129	0.465863	0.203726	2.28671	0.0222129	0.115624
ENSG00000185904.12	84856	LINC00839	1260.81	0.466653	0.146238	3.19104	0.0014176	0.0155936
ENSG00000258727.1	102724814	AP1G2-AS1	1531.07	0.467207	0.140887	3.31618	0.000912562	0.0114063
ENSG00000272604.1	NA	EFCAB10-AS1	231.803	0.467348	0.164852	2.83496	0.00458315	0.0376749
ENSG00000265194.1	NA	ENSG00000265194	231.131	0.469401	0.189591	2.47586	0.0132917	0.0813316
ENSG00000180769.10	404201	WDFY3-AS2	200.405	0.469466	0.188672	2.48826	0.0128369	0.0795776
ENSG00000273261.1	NA	ENSG00000273261	141.148	0.469626	0.213897	2.19557	0.028123	0.136543
ENSG00000268575.1	NA	ENSG00000268575	1249.76	0.470808	0.141827	3.31959	0.000901509	0.0113053
ENSG00000222041.13	112597	CYTOR	367.079	0.470916	0.161515	2.91561	0.00354989	0.0314572
ENSG00000247828.10	100505894	TMEM161B-DT	1443.97	0.473152	0.178999	2.64332	0.00820973	0.0578099
ENSG00000293465.1	NA	ENSG00000293465	161.088	0.473233	0.177265	2.66964	0.00759324	0.0544942
ENSG00000292982.1	NA	WASH5P	665.88	0.473836	0.156284	3.03188	0.00243034	0.0231826
ENSG00000289520.1	NA	ENSG00000289520	108.147	0.474254	0.20086	2.36112	0.01822	0.10067
ENSG00000245694.12	643911	CRNDE	859.479	0.474412	0.139811	3.39322	0.00069075	0.00916026
ENSG00000247199.6	102546294	FBXO38-DT	127.738	0.474643	0.183862	2.58151	0.00983677	0.065567
ENSG00000268087.1	NA	ENSG00000268087	136.917	0.474937	0.181986	2.60975	0.00906094	0.0620251
ENSG00000275582.1	NA	ENSG00000275582	175.405	0.475171	0.180422	2.63366	0.00844701	0.0588519
ENSG00000269570.2	NA	ENSG00000269570	424.427	0.475859	0.186153	2.55628	0.0105797	0.0692458
ENSG00000279520.1	NA	ENSG00000279520	154.945	0.476495	0.194855	2.44538	0.01447	0.0870502
ENSG00000240889.1	100134713	NDUFB2-AS1	346.706	0.476624	0.16199	2.9423	0.00325779	0.0293471
ENSG00000236662.1	NA	ENSG00000236662	204.692	0.476662	0.171798	2.77456	0.00552769	0.0431377
ENSG00000272288.8	101929243	ILRUN-AS1	226.14	0.476857	0.196912	2.42168	0.0154488	0.0906681
ENSG00000232956.10	285958	SNHG15	418.524	0.477706	0.188746	2.53094	0.0113756	0.0731915
ENSG00000198496.12	10230	NBR2	298.57	0.478356	0.167326	2.85882	0.00425216	0.035495
ENSG00000272072.1	NA	ENSG00000272072	97.5802	0.479047	0.213823	2.2404	0.0250653	0.126023
ENSG00000225891.2	NA	DHDDS-AS1	81.6873	0.47922	0.217859	2.19968	0.0278295	0.135707
ENSG00000293185.1	NA	TPM3P9	259.493	0.481601	0.176373	2.73058	0.00632238	0.0482224
ENSG00000291217.1	731275	LINC01347	255.312	0.481703	0.150438	3.20201	0.00136471	0.0152319
ENSG00000285669.1	NA	ENSG00000285669	99.2479	0.482075	0.208168	2.3158	0.020569	0.109952
ENSG00000228544.1	100131193	CCDC183-AS1	134.912	0.482887	0.225378	2.14257	0.0321478	0.14795
ENSG00000278434.1	NA	ENSG00000278434	103.359	0.483375	0.231756	2.0857	0.0370054	0.162918
ENSG00000272589.1	100507331	ZSWIM8-AS1	1153.8	0.483382	0.135182	3.5758	0.000349156	0.00530495
ENSG00000225610.1	NA	ENSG00000225610	153.881	0.483698	0.200017	2.41829	0.0155937	0.0909572
ENSG00000266969.1	NA	CEP192-DT	261.321	0.484125	0.168629	2.87096	0.00409232	0.0346428
ENSG00000259498.1	NA	TPM1-AS	271.065	0.484501	0.209175	2.31625	0.0205449	0.1099
ENSG00000261373.1	100128881	VPS9D1-AS1	1192.49	0.485274	0.1366	3.55251	0.000381577	0.00569979
ENSG00000254559.1	NA	ENSG00000254559	1007.51	0.486015	0.167569	2.90039	0.00372699	0.0326466
ENSG00000237714.1	100861518	P4HA2-AS1	238.363	0.486545	0.21484	2.26468	0.0235322	0.120869
ENSG00000255320.2	124902694	ENSG00000255320	215.551	0.487214	0.19374	2.51478	0.0119108	0.075116
ENSG00000291069.1	399761	BMS1P1	400.055	0.488082	0.2017	2.41984	0.0155274	0.0908537
ENSG00000234912.12	654434	SNHG20	629.171	0.488287	0.138664	3.52138	0.000429315	0.00617759
ENSG00000291136.1	493754	ENSG00000291136	1784.86	0.488743	0.153944	3.17481	0.00149933	0.0161655
ENSG00000226562.5	106478958	CYP4F26P	110.38	0.488904	0.197354	2.47729	0.0132383	0.0812663
ENSG00000247271.9	729013	ZBED5-AS1	291.944	0.491818	0.177294	2.77403	0.00553672	0.0431377
ENSG00000287808.1	NA	DHX9-AS1	388.491	0.491952	0.189246	2.59954	0.00933489	0.0633873
ENSG00000245025.3	NA	ENSG00000245025	999.335	0.492318	0.171954	2.86307	0.00419551	0.0352887
ENSG00000290578.1	NA	ENSG00000290578	128.34	0.492546	0.198606	2.48002	0.0131376	0.0807784
ENSG00000261938.1	NA	ENSG00000261938	84.7025	0.493009	0.242625	2.03198	0.0421558	0.177843
ENSG00000285103.2	NA	EMICERI	298.519	0.493118	0.233022	2.11619	0.0343289	0.154348
ENSG00000278730.1	NA	ENSG00000278730	2935.61	0.493556	0.170911	2.88779	0.00387955	0.0333501
ENSG00000261140.1	NA	ENSG00000261140	126.629	0.493762	0.215496	2.29128	0.0219475	0.115058
ENSG00000263072.10	NA	ZNF213-AS1	869.445	0.493938	0.158333	3.11962	0.00181082	0.0186269
ENSG00000280180.1	NA	ENSG00000280180	475.518	0.494063	0.157073	3.14543	0.00165843	0.0175576
ENSG00000197536.11	NA	IRF1-AS1	347.364	0.494368	0.164497	3.00534	0.00265286	0.0248996
ENSG00000291221.1	NA	ENSG00000291221	75.8026	0.494847	0.224655	2.2027	0.027616	0.135239
ENSG00000286974.1	NA	ENSG00000286974	163.442	0.494885	0.233516	2.11928	0.0340669	0.153624
ENSG00000272690.6	107986100	LINC02018	67.6752	0.494956	0.245408	2.01687	0.0437091	0.1818
ENSG00000291003.1	400322	ENSG00000291003	2774.54	0.496481	0.14409	3.44563	0.000569726	0.00779992
ENSG00000182912.6	NA	TSPEAR-AS2	305.192	0.496702	0.142929	3.47516	0.00051054	0.00716422
ENSG00000204792.2	102724515	LINC01291	164.55	0.496868	0.189244	2.62554	0.00865117	0.0599752
ENSG00000285851.1	NA	ENSG00000285851	2734.89	0.497712	0.17399	2.86058	0.00422865	0.0354499
ENSG00000267519.6	NA	MIR23AHG	1595.24	0.498194	0.138491	3.59731	0.000321528	0.00503128
ENSG00000280046.1	NA	ENSG00000280046	864.826	0.498247	0.137597	3.62106	0.000293402	0.00469197
ENSG00000183242.13	51352	WT1-AS	135.095	0.498549	0.194974	2.55701	0.0105578	0.0692211
ENSG00000273489.1	NA	ENSG00000273489	1422.79	0.499162	0.173716	2.87344	0.00406032	0.0344522
ENSG00000259891.1	NA	ENSG00000259891	127.217	0.499734	0.204872	2.43926	0.0147175	0.0877975
ENSG00000261061.1	NA	ENSG00000261061	163.449	0.49992	0.218562	2.28731	0.0221776	0.115548
ENSG00000248508.10	100131089	SRP14-DT	366.223	0.500241	0.155822	3.21033	0.0013258	0.0150354
ENSG00000276255.2	100506571	LINC02809	79.0785	0.501093	0.247362	2.02575	0.0427906	0.179858
ENSG00000259970.1	NA	ENSG00000259970	120.306	0.501128	0.230829	2.17099	0.0299317	0.142667
ENSG00000286808.1	NA	ENSG00000286808	133.434	0.501356	0.205947	2.4344	0.0149167	0.0885245
ENSG00000282951.1	NA	ENSG00000282951	89.5133	0.501466	0.233634	2.14638	0.0318428	0.147259
ENSG00000162913.10	574407	OBSCN-AS1	173.398	0.501514	0.190066	2.63863	0.00832407	0.0583989
ENSG00000258136.2	101929162	PRDM4-AS1	265.395	0.502886	0.168274	2.9885	0.00280351	0.0260566
ENSG00000293107.1	NA	ENSG00000293107	187.034	0.503862	0.187451	2.68796	0.0071889	0.0525162
ENSG00000268912.1	NA	ENSG00000268912	153.104	0.503962	0.213693	2.35835	0.0183565	0.101107
ENSG00000291047.1	NA	ENSG00000291047	337.164	0.50414	0.188126	2.67981	0.0073665	0.0535055
ENSG00000289047.2	100294145	ENSG00000289047	333.098	0.504187	0.202857	2.48543	0.0129396	0.0799483
ENSG00000242798.1	NA	ENSG00000242798	63.1031	0.504296	0.251219	2.0074	0.0447072	0.18435
ENSG00000293410.1	NA	CASP16P	61.7622	0.50464	0.234048	2.15614	0.0310727	0.145554
ENSG00000230630.5	NA	DNM3OS	764.723	0.505179	0.176733	2.85844	0.00425734	0.035495
ENSG00000215769.8	109286553	ARHGAP27P1-BPTFP1-KPNA2P3	808.799	0.505485	0.154336	3.27523	0.00105575	0.0126756
ENSG00000229152.2	NA	ANKRD10-IT1	421.722	0.505626	0.215373	2.34768	0.0188909	0.103377
ENSG00000268713.1	NA	ENSG00000268713	214.676	0.505894	0.194334	2.60321	0.00923547	0.0628805
ENSG00000272872.1	NA	ENSG00000272872	105.208	0.506311	0.22929	2.20817	0.0272325	0.134171
ENSG00000233033.1	NA	CASK-AS1	122.647	0.506968	0.249515	2.03181	0.0421728	0.177843
ENSG00000253854.1	NA	ENSG00000253854	154.014	0.507116	0.19271	2.6315	0.00850078	0.059094
ENSG00000238113.7	103352539	LINC01410	511.8	0.507358	0.190783	2.65935	0.0078292	0.0557416
ENSG00000188004.11	284677	SNHG28	96.7069	0.508592	0.214002	2.37658	0.0174741	0.0980198
ENSG00000248049.8	550112	UBA6-DT	637.036	0.508902	0.155535	3.27193	0.00106815	0.012739
ENSG00000293268.1	NA	ENSG00000293268	173.456	0.508908	0.192806	2.63947	0.00830347	0.0583081
ENSG00000241158.7	101929335	ADAMTS9-AS1	383.153	0.509364	0.251649	2.02411	0.0429592	0.180367
ENSG00000177822.10	NA	TENM3-AS1	172.343	0.50947	0.195422	2.60703	0.00913327	0.0624079
ENSG00000267080.8	339201	ASB16-AS1	475.104	0.509685	0.149358	3.41251	0.000643665	0.00862602
ENSG00000286760.3	100289495	ENSG00000286760	80.9034	0.511489	0.242995	2.10493	0.0352971	0.1574
ENSG00000267387.1	NA	ENSG00000267387	142.724	0.513228	0.188634	2.72076	0.00651318	0.0490874
ENSG00000286389.2	105373289	ENSG00000286389	62.761	0.513347	0.254908	2.01385	0.0440251	0.1823
ENSG00000239300.6	NA	ENSG00000239300	66.773	0.513623	0.232989	2.20449	0.0274896	0.134914
ENSG00000225975.8	101927621	ZNF567-DT	256.979	0.51425	0.156808	3.27949	0.00103994	0.0125452
ENSG00000164621.5	9597	SMAD5-AS1	83.1449	0.514985	0.240861	2.13811	0.0325082	0.148978
ENSG00000232940.8	414765	HCG25	840.759	0.516266	0.150488	3.43061	0.000602235	0.00814248
ENSG00000273275.1	NA	ENSG00000273275	1002.38	0.517293	0.195203	2.65002	0.00804865	0.056939
ENSG00000266402.5	105376843	SNHG25	101.907	0.51756	0.239422	2.1617	0.030641	0.144679
ENSG00000236526.1	NA	BTBD3-AS1	287.606	0.519563	0.170636	3.04486	0.00232785	0.0225015
ENSG00000289092.1	NA	ENSG00000289092	123.636	0.521957	0.198002	2.63613	0.00838585	0.0586701
ENSG00000274605.4	105370333	PCCA-DT	114.927	0.52219	0.222628	2.34557	0.0189982	0.103815
ENSG00000240963.1	NA	ENSG00000240963	530.377	0.522274	0.209985	2.4872	0.0128753	0.0797451
ENSG00000250116.2	100506142	RHOQ-AS1	146.574	0.522596	0.216097	2.41834	0.0155915	0.0909572
ENSG00000253636.1	NA	ENSG00000253636	141.875	0.522783	0.201382	2.59598	0.00943222	0.0638205
ENSG00000260565.9	NA	ERVK13-1	2090.48	0.523586	0.16914	3.09558	0.00196429	0.0196739
ENSG00000291208.1	NA	ENSG00000291208	1050.92	0.523661	0.144312	3.62866	0.000284895	0.00459453
ENSG00000278390.7	101929140	KBTBD6-DT	133.378	0.523948	0.218296	2.40017	0.0163876	0.0942265
ENSG00000291049.1	286042	FAM86B3P	112.552	0.524147	0.233491	2.24483	0.0247789	0.125327
ENSG00000251432.8	100507487	LINC02615	91.2267	0.524615	0.205922	2.54764	0.0108454	0.0706805
ENSG00000243762.1	NA	ENSG00000243762	255.406	0.524927	0.196002	2.67817	0.00740257	0.0536216
ENSG00000268886.1	NA	ENSG00000268886	94.4511	0.527979	0.233354	2.26256	0.0236626	0.121293
ENSG00000267100.2	147727	ILF3-DT	183.943	0.528048	0.174555	3.02511	0.00248541	0.0236024
ENSG00000245849.8	100505648	RAD51-AS1	320.589	0.528293	0.218404	2.41888	0.0155684	0.0909572
ENSG00000273010.1	NA	ENSG00000273010	313.087	0.528327	0.184677	2.86081	0.00422557	0.0354499
ENSG00000266313.2	NA	ENSG00000266313	89.4217	0.528494	0.221124	2.39004	0.0168465	0.0955909
ENSG00000260898.6	100287559	ADPGK-AS1	100.399	0.52852	0.218311	2.42095	0.0154799	0.0907804
ENSG00000186019.12	100379224	ZNF225-AS1	828.545	0.528869	0.144415	3.66214	0.00025012	0.00411212
ENSG00000224490.5	NA	TTC21B-AS1	136.417	0.529371	0.221633	2.3885	0.0169171	0.0958132
ENSG00000224043.9	NA	CCNT2-AS1	79.6584	0.529647	0.237514	2.22996	0.0257499	0.128699
ENSG00000288559.1	NA	ENSG00000288559	111.494	0.530464	0.208454	2.54475	0.0109355	0.0710245
ENSG00000276115.1	NA	ENSG00000276115	82.4716	0.53065	0.227997	2.32745	0.0199415	0.10713
ENSG00000167912.8	100505501	TOX-DT	280.176	0.53073	0.194459	2.72926	0.00634766	0.0482701
ENSG00000278963.1	NA	ENSG00000278963	171.868	0.531867	0.241424	2.20305	0.0275916	0.135239
ENSG00000290851.1	NA	ENSG00000290851	95.8396	0.532001	0.223754	2.37762	0.0174248	0.0978152
ENSG00000235531.11	100132891	MSC-AS1	384.274	0.532087	0.1923	2.76696	0.00565811	0.0438143
ENSG00000255114.1	NA	HYOU1-AS1	1221.98	0.533175	0.180884	2.94761	0.00320244	0.0290202
ENSG00000278861.1	NA	ENSG00000278861	200.641	0.534418	0.20196	2.64615	0.00814131	0.0574343
ENSG00000258057.6	100286844	BCDIN3D-AS1	297.5	0.534725	0.172956	3.09168	0.00199024	0.0198555
ENSG00000257550.2	100652999	ENSG00000257550	1137.23	0.534736	0.155287	3.44354	0.000574159	0.00783244
ENSG00000267244.5	100288123	ENSG00000267244	270.308	0.535312	0.176966	3.02495	0.00248674	0.0236024
ENSG00000255650.6	84983	FAM222A-AS1	762.265	0.535996	0.162062	3.30735	0.000941847	0.0116385
ENSG00000272752.6	101752399	STAG3L5P-PVRIG2P-PILRB	1655.79	0.537688	0.149534	3.59577	0.000323433	0.00504502
ENSG00000249971.1	NA	ENSG00000249971	364.085	0.538946	0.192472	2.80013	0.00510818	0.0407481
ENSG00000278974.1	NA	ENSG00000278974	295.185	0.539078	0.199107	2.70748	0.00677967	0.0502349
ENSG00000260482.3	NA	ENSG00000260482	1401.46	0.539242	0.176155	3.06119	0.00220462	0.0215425
ENSG00000234327.10	101928000	ZNF232-AS1	87.3551	0.539577	0.22834	2.36305	0.0181254	0.100342
ENSG00000247982.7	283663	LINC00926	121.909	0.539643	0.192625	2.80152	0.00508619	0.0406255
ENSG00000280347.1	NA	ENSG00000280347	926.421	0.539688	0.194121	2.78017	0.005433	0.0425912
ENSG00000226824.8	100996437	ENSG00000226824	370.318	0.539862	0.19049	2.83407	0.00459592	0.0376778
ENSG00000225670.4	NA	CADM3-AS1	265.43	0.540321	0.169622	3.18544	0.00144536	0.0158076
ENSG00000250902.1	104326058	SMAD1-AS1	354.906	0.540537	0.192203	2.81233	0.00491846	0.0396931
ENSG00000253722.1	NA	ENSG00000253722	202.763	0.541106	0.194719	2.7789	0.00545425	0.0427138
ENSG00000223745.8	NA	CCDC18-AS1	713.602	0.541398	0.143662	3.76856	0.000164191	0.00305404
ENSG00000293499.1	NA	ENSG00000293499	80.5169	0.541649	0.240095	2.25598	0.024072	0.122566
ENSG00000257702.5	151534	LBX2-AS1	47.809	0.542051	0.272588	1.98853	0.0467527	0.190617
ENSG00000272455.1	NA	MRPL20-DT	244.343	0.542519	0.181575	2.98786	0.00280941	0.0260796
ENSG00000245573.9	497258	BDNF-AS	272.785	0.54306	0.162922	3.33324	0.000858397	0.0108888
ENSG00000231104.8	NA	ENSG00000231104	265.613	0.543181	0.175049	3.10302	0.00191559	0.0193194
ENSG00000270069.3	NA	MIR222HG	475.924	0.543994	0.203673	2.67092	0.00756444	0.0543725
ENSG00000273192.1	NA	ENSG00000273192	450.636	0.544162	0.176859	3.07682	0.00209223	0.0206854
ENSG00000205041.1	NA	ENSG00000205041	199.263	0.544386	0.194955	2.79236	0.00523249	0.0413601
ENSG00000279453.1	NA	ENSG00000279453	540.425	0.544489	0.185449	2.93605	0.00332417	0.0298744
ENSG00000293332.1	NA	ENSG00000293332	125.174	0.544698	0.206729	2.63483	0.00841783	0.0588398
ENSG00000280435.1	NA	ENSG00000280435	288.445	0.54483	0.191641	2.84297	0.00446957	0.0369006
ENSG00000245149.6	101927612	RNF139-DT	175.727	0.545105	0.181076	3.01036	0.00260934	0.0245821
ENSG00000280416.1	NA	ENSG00000280416	222.355	0.545527	0.223874	2.43676	0.0148196	0.0882682
ENSG00000204044.6	109729184	SLC12A5-AS1	104.716	0.546427	0.237177	2.30388	0.0212291	0.112454
ENSG00000275055.2	NA	ENSG00000275055	52.4674	0.547535	0.275259	1.98917	0.0466828	0.190434
ENSG00000232082.1	100874353	RPS6KA2-IT1	48.3654	0.547721	0.274451	1.9957	0.0459664	0.188155
ENSG00000226803.9	NA	ZNF451-AS1	569.513	0.54798	0.154082	3.55643	0.000375931	0.00564416
ENSG00000270115.1	NA	ENSG00000270115	80.0232	0.548704	0.256886	2.13598	0.0326809	0.149411
ENSG00000268516.4	NA	ZNF8-DT	232.552	0.549147	0.172025	3.19226	0.00141164	0.0155728
ENSG00000240553.1	NA	ENSG00000240553	168.048	0.549408	0.204846	2.68206	0.00731714	0.0531978
ENSG00000265618.1	NA	ENSG00000265618	271.504	0.549589	0.18833	2.91822	0.00352039	0.0312322
ENSG00000259985.1	NA	ENSG00000259985	62.8045	0.550266	0.259231	2.12269	0.03378	0.152874
ENSG00000235978.8	124906209	ENSG00000235978	57.6035	0.551047	0.259539	2.12317	0.0337394	0.152872
ENSG00000280039.1	106479105	RN7SKP23	105.935	0.551608	0.21903	2.51841	0.0117885	0.0747161
ENSG00000293330.1	NA	ENSG00000293330	213.817	0.552164	0.19985	2.76289	0.00572918	0.0442746
ENSG00000177640.16	255082	CASC2	284.39	0.552948	0.156187	3.5403	0.000399676	0.00589599
ENSG00000243960.1	NA	ENSG00000243960	447.701	0.554387	0.190579	2.90895	0.00362643	0.0320321
ENSG00000285601.1	NA	ENSG00000285601	57.3164	0.554488	0.261078	2.12384	0.0336837	0.15271
ENSG00000267493.4	148046	CIRBP-AS1	148.318	0.556448	0.174749	3.18427	0.00145121	0.0158488
ENSG00000245685.9	728339	FRG1-DT	68.3847	0.556647	0.237591	2.34288	0.0191355	0.104086
ENSG00000272293.1	NA	ENSG00000272293	282.995	0.556735	0.177169	3.14239	0.00167574	0.0176672
ENSG00000170919.16	NA	TPT1-AS1	1476.54	0.556778	0.142647	3.9032	9.49285e-05	0.00194246
ENSG00000279059.1	NA	ENSG00000279059	546.736	0.556953	0.15072	3.69528	0.000219641	0.00371535
ENSG00000273218.1	NA	ENSG00000273218	58.6848	0.557098	0.280628	1.98518	0.0471242	0.191721
ENSG00000283743.2	NA	ENSG00000283743	191.851	0.557172	0.230371	2.41858	0.0155811	0.0909572
ENSG00000226581.4	NA	LINC02848	145.718	0.558479	0.207131	2.69626	0.00701226	0.051611
ENSG00000270605.1	NA	ENSG00000270605	151.575	0.558532	0.20717	2.69601	0.00701752	0.051611
ENSG00000278811.4	100289211	LINC00624	121.39	0.558647	0.24541	2.27638	0.0228231	0.117863
ENSG00000267666.2	NA	ENSG00000267666	50.1364	0.558856	0.278968	2.0033	0.045145	0.185553
ENSG00000226647.2	NA	ENSG00000226647	178.603	0.559018	0.193803	2.88446	0.00392089	0.0335723
ENSG00000289295.1	NA	ENSG00000289295	334.784	0.559032	0.165603	3.37574	0.000736179	0.00961199
ENSG00000288849.1	NA	ENSG00000288849	1401.46	0.559756	0.177273	3.1576	0.00159076	0.0169118
ENSG00000272631.1	NA	ENSG00000272631	294.327	0.560044	0.174933	3.20148	0.00136725	0.0152362
ENSG00000271643.2	105377023	PDCD6IP-DT	188.068	0.561049	0.175892	3.18973	0.00142405	0.0156419
ENSG00000285763.1	NA	ENSG00000285763	119.303	0.562124	0.21031	2.67284	0.00752127	0.0542338
ENSG00000267396.2	NA	ENSG00000267396	43.8747	0.562904	0.266501	2.1122	0.0346691	0.155266
ENSG00000271976.1	NA	ENSG00000271976	370.813	0.563108	0.170632	3.30014	0.000966363	0.0119028
ENSG00000275764.1	NA	ENSG00000275764	183.772	0.563139	0.192665	2.92289	0.00346799	0.0309563
ENSG00000280153.1	NA	ENSG00000280153	77.3548	0.563764	0.240428	2.34483	0.0190355	0.103944
ENSG00000291202.1	101926918	ENSG00000291202	919.882	0.56411	0.140862	4.0047	6.20962e-05	0.00142802
ENSG00000234456.10	100505881	MAGI2-AS3	3992.67	0.564585	0.144567	3.90535	9.40888e-05	0.00193047
ENSG00000255867.1	100874249	DENND5B-AS1	69.4065	0.564653	0.269381	2.09612	0.0360719	0.160011
ENSG00000257042.1	NA	ENSG00000257042	89.2696	0.565375	0.275011	2.05582	0.0397994	0.171075
ENSG00000291008.1	NA	ENSG00000291008	181.808	0.5655	0.215994	2.61812	0.00884149	0.0609615
ENSG00000249673.9	NA	NOP14-AS1	1409.99	0.565601	0.158638	3.56536	0.00036336	0.00547702
ENSG00000279344.1	NA	ENSG00000279344	533.948	0.565668	0.160529	3.52377	0.00042545	0.00617759
ENSG00000291203.1	NA	ENSG00000291203	584.781	0.566329	0.181238	3.12477	0.00177942	0.0184035
ENSG00000272008.1	NA	ENSG00000272008	166.922	0.567412	0.204867	2.76965	0.00561163	0.0435875
ENSG00000271646.1	NA	IRF2-DT	58.2099	0.56751	0.236991	2.39465	0.0166363	0.0950005
ENSG00000293183.1	NA	ENSG00000293183	148.059	0.568189	0.214207	2.65252	0.00798929	0.0566243
ENSG00000272991.1	NA	ENSG00000272991	145.926	0.568395	0.181594	3.13002	0.00174792	0.0181516
ENSG00000278950.1	NA	ENSG00000278950	91.6019	0.568671	0.237018	2.39928	0.0164273	0.0943735
ENSG00000286033.1	NA	ENSG00000286033	103.181	0.568745	0.211711	2.68642	0.00722227	0.0526086
ENSG00000265845.2	101927018	ENSG00000265845	64.9559	0.570005	0.282647	2.01667	0.0437304	0.1818
ENSG00000248881.1	NA	ENSG00000248881	174.802	0.571678	0.201935	2.831	0.00464022	0.0378587
ENSG00000290476.1	NA	ENSG00000290476	58.7813	0.572528	0.267841	2.13756	0.0325521	0.14909
ENSG00000260231.2	100134229	KDM7A-DT	64.7088	0.572727	0.252368	2.26941	0.0232432	0.119626
ENSG00000267149.2	NA	ENSG00000267149	103.688	0.573761	0.24169	2.37395	0.0175988	0.0983139
ENSG00000291094.2	NA	ENSG00000291094	348.521	0.574354	0.160239	3.58435	0.000337914	0.00516399
ENSG00000284707.2	NA	ENSG00000284707	1351.22	0.57442	0.181726	3.16092	0.0015727	0.0167702
ENSG00000290994.1	645332	FAM86C2P	191.5	0.574473	0.194673	2.95097	0.00316779	0.0288436
ENSG00000260597.1	NA	ENSG00000260597	99.0274	0.576688	0.266787	2.1616	0.0306489	0.144679
ENSG00000206195.11	503637	DUXAP8	2410.55	0.57672	0.142357	4.05122	5.09511e-05	0.00123124
ENSG00000272918.1	NA	ENSG00000272918	618.136	0.576886	0.160257	3.59975	0.000318521	0.00500947
ENSG00000225465.10	NA	RFPL1S	363.04	0.577027	0.16703	3.45463	0.000551046	0.00757142
ENSG00000275223.1	NA	ENSG00000275223	61.7647	0.577165	0.253577	2.2761	0.0228403	0.117871
ENSG00000232677.11	100506930	LINC00665	1923.54	0.577281	0.143542	4.02168	5.77833e-05	0.00134922
ENSG00000293109.1	NA	ANKRD36BP1	1558.76	0.577466	0.180397	3.20109	0.0013691	0.0152362
ENSG00000280163.1	NA	ENSG00000280163	76.5809	0.578	0.27666	2.08921	0.036689	0.162182
ENSG00000197813.6	NA	ENSG00000197813	86.0117	0.578369	0.269309	2.14761	0.031745	0.147084
ENSG00000236423.8	100133612	LINC01134	60.0038	0.580258	0.262189	2.21313	0.0268885	0.132906
ENSG00000275481.1	NA	ENSG00000275481	60.7309	0.580931	0.265552	2.18764	0.0286961	0.138513
ENSG00000286319.1	NA	ENSG00000286319	193.807	0.581641	0.197055	2.95167	0.00316055	0.0288121
ENSG00000279541.1	NA	ENSG00000279541	968.502	0.581836	0.178213	3.26484	0.00109528	0.0129662
ENSG00000273002.1	107985209	ARHGEF2-AS2	54.1985	0.582116	0.265695	2.19092	0.0284578	0.137624
ENSG00000291186.1	NA	ENSG00000291186	429.309	0.582367	0.169178	3.44233	0.000576725	0.00783933
ENSG00000264019.1	NA	ENSG00000264019	264.684	0.58275	0.229778	2.53614	0.0112082	0.0725846
ENSG00000273382.1	NA	TMEM167B-DT	83.3013	0.582889	0.239591	2.43285	0.0149804	0.0886022
ENSG00000224957.7	101927215	LINC01266	74.712	0.583012	0.228317	2.55352	0.0106641	0.0696781
ENSG00000289504.1	NA	ENSG00000289504	64.4529	0.583278	0.231809	2.51621	0.0118626	0.0750839
ENSG00000239828.9	NA	CCDC54-AS1	39.7109	0.584102	0.292726	1.99539	0.0460006	0.188155
ENSG00000290535.1	NA	ENSG00000290535	462.842	0.584352	0.162426	3.59765	0.000321111	0.00503128
ENSG00000238057.10	100303491	ZEB2-AS1	82.7166	0.585126	0.231437	2.52823	0.0114639	0.073516
ENSG00000229956.11	NA	ZRANB2-DT	134.189	0.585587	0.189897	3.0837	0.00204443	0.0202897
ENSG00000286482.2	NA	ENSG00000286482	179.752	0.586461	0.206214	2.84394	0.0044559	0.0368481
ENSG00000237125.13	79804	HAND2-AS1	15890.3	0.588271	0.157439	3.7365	0.000186603	0.00337392
ENSG00000285331.2	145783	TCF12-DT	226.516	0.589458	0.204474	2.8828	0.00394153	0.0336733
ENSG00000145075.13	NA	ENSG00000145075	281.395	0.589989	0.163862	3.60053	0.000317566	0.00500479
ENSG00000236204.7	400945	LINC01376	104.564	0.59062	0.195003	3.02877	0.00245552	0.0233643
ENSG00000235085.3	NA	ENSG00000235085	72.1173	0.590779	0.282645	2.09018	0.0366017	0.16189
ENSG00000291141.1	647121	EMBP1	50.5003	0.590815	0.287537	2.05474	0.0399041	0.171416
ENSG00000279631.1	NA	ENSG00000279631	51.2581	0.590952	0.256989	2.29952	0.0214754	0.113286
ENSG00000255670.1	NA	ENSG00000255670	41.6513	0.592001	0.294403	2.01085	0.0443413	0.18314
ENSG00000257878.3	NA	ENSG00000257878	82.2909	0.592676	0.272392	2.17582	0.0295688	0.141421
ENSG00000274021.1	NA	ENSG00000274021	318.899	0.593178	0.201485	2.94402	0.00323975	0.0292192
ENSG00000281649.3	100506710	EBLN3P	2807.88	0.593957	0.162448	3.6563	0.000255881	0.00419777
ENSG00000230749.5	100873998	MEIS1-AS2	569.834	0.595005	0.18174	3.27393	0.00106062	0.012694
ENSG00000256268.3	NA	LINC02454	166.174	0.595265	0.276357	2.15397	0.0312426	0.145778
ENSG00000259071.1	NA	ENSG00000259071	51.716	0.595543	0.269446	2.21025	0.027088	0.133632
ENSG00000275719.1	NA	ENSG00000275719	918.886	0.59564	0.222791	2.67354	0.00750542	0.0542043
ENSG00000269609.6	100505761	C10orf95-AS1	375.091	0.596196	0.152638	3.90595	9.38554e-05	0.00193047
ENSG00000288948.1	NA	ENSG00000288948	106.071	0.596569	0.243008	2.45494	0.0140909	0.0851269
ENSG00000277969.2	NA	ENSG00000277969	87.5969	0.596733	0.220017	2.71221	0.00668364	0.0497669
ENSG00000225206.12	400765	MIR137HG	833.726	0.597429	0.184478	3.23848	0.00120171	0.0139018
ENSG00000267458.1	NA	ENSG00000267458	5517.4	0.598368	0.202937	2.94854	0.00319283	0.0289676
ENSG00000240875.6	730091	LINC00886	98.4219	0.598498	0.219243	2.72983	0.00633668	0.0482701
ENSG00000293187.1	NA	ENSG00000293187	213.444	0.599044	0.166859	3.59012	0.000330521	0.00509297
ENSG00000216895.9	100506302	RBM33-DT	158.127	0.599533	0.176116	3.40419	0.000663594	0.00884085
ENSG00000258548.6	100505967	LINC00645	101.837	0.600315	0.258715	2.32037	0.0203207	0.108777
ENSG00000279080.1	NA	ENSG00000279080	175.145	0.600748	0.165348	3.63323	0.0002799	0.00453319
ENSG00000269482.1	NA	ENSG00000269482	39.8529	0.600797	0.30456	1.97267	0.0485329	0.19382
ENSG00000260920.2	NA	ENSG00000260920	532.005	0.600985	0.200968	2.99045	0.00278568	0.0259542
ENSG00000261758.1	NA	STAG1-DT	62.0452	0.601839	0.246453	2.44201	0.0146058	0.0875428
ENSG00000271009.3	NA	ENSG00000271009	57.9883	0.602422	0.256119	2.35212	0.0186667	0.102371
ENSG00000226310.2	NA	ENSG00000226310	83.3848	0.602997	0.295991	2.03722	0.0416282	0.176532
ENSG00000232098.3	NA	ZNF584-DT	604.856	0.604097	0.182299	3.31377	0.000920482	0.0114489
ENSG00000285796.1	NA	ENSG00000285796	660.607	0.604903	0.170459	3.54866	0.000387192	0.00574523
ENSG00000235903.11	100509894	CPB2-AS1	221.809	0.605857	0.209512	2.89175	0.00383105	0.0331386
ENSG00000280184.2	NA	ENSG00000280184	62.0552	0.606192	0.23126	2.62126	0.0087605	0.0605126
ENSG00000260196.1	NA	ENSG00000260196	159.167	0.607403	0.209765	2.89564	0.00378389	0.0329423
ENSG00000272256.1	NA	ENSG00000272256	852.323	0.607475	0.212094	2.86418	0.00418094	0.035244
ENSG00000285804.2	NA	ENSG00000285804	203.113	0.608414	0.1795	3.38949	0.000700234	0.00923775
ENSG00000279658.1	NA	ENSG00000279658	98.1736	0.609262	0.232127	2.62469	0.00867281	0.0600158
ENSG00000289502.1	NA	ENSG00000289502	154.096	0.60972	0.204751	2.97787	0.00290263	0.0268467
ENSG00000250295.6	101926926	RDH10-AS1	49.8924	0.609749	0.266982	2.28386	0.0223797	0.116268
ENSG00000235092.7	NA	ID2-AS1	395.475	0.610671	0.169913	3.59401	0.000325626	0.0050585
ENSG00000254721.1	NA	ENSG00000254721	276.949	0.610732	0.199836	3.05617	0.00224186	0.0218502
ENSG00000233237.9	79940	LINC00472	773.336	0.611357	0.141566	4.31853	1.57075e-05	0.000480747
ENSG00000227518.5	NA	MIR1302-9HG	202.729	0.611373	0.173593	3.52188	0.000428506	0.00617759
ENSG00000278834.2	NA	ENSG00000278834	135.526	0.611672	0.215806	2.83437	0.00459165	0.0376778
ENSG00000246334.3	NA	PRR7-AS1	301.791	0.61191	0.187672	3.26053	0.00111206	0.0130835
ENSG00000277182.2	100287808	ENSG00000277182	152.356	0.61196	0.178621	3.42603	0.000612475	0.00823703
ENSG00000236841.8	101929532	ENSG00000236841	608.614	0.61284	0.155149	3.95	7.81514e-05	0.00168861
ENSG00000258666.1	NA	ENSG00000258666	304.164	0.612866	0.220221	2.78296	0.00538653	0.0423577
ENSG00000223891.7	100505783	OSER1-DT	283.405	0.613246	0.173206	3.54056	0.000399278	0.00589599
ENSG00000224358.1	NA	TMCO1-AS1	84.5062	0.613567	0.244462	2.50986	0.0120779	0.0759808
ENSG00000290993.1	132241	ENSG00000290993	589.113	0.615024	0.187844	3.27412	0.00105992	0.012694
ENSG00000203930.13	286411	LINC00632	1981.31	0.615638	0.145421	4.23349	2.30095e-05	0.000651108
ENSG00000226797.2	NA	ENSG00000226797	61.6514	0.615978	0.310731	1.98235	0.04744	0.192321
ENSG00000259773.1	NA	ENSG00000259773	180.716	0.616139	0.209064	2.94713	0.00320736	0.0290303
ENSG00000228010.6	NA	ENSG00000228010	105.631	0.617667	0.198192	3.1165	0.00183009	0.0187998
ENSG00000260743.1	NA	ENSG00000260743	71.9039	0.617991	0.237699	2.59989	0.00932531	0.0633788
ENSG00000291081.1	729375	ENSG00000291081	182.202	0.61833	0.175578	3.52168	0.000428817	0.00617759
ENSG00000228804.5	100131635	ENSG00000228804	57.97	0.618983	0.313569	1.97399	0.0483825	0.193701
ENSG00000267191.3	NA	ZNF45-AS1	70.2785	0.619164	0.244239	2.53507	0.0112424	0.0725846
ENSG00000291063.1	107984974	ENSG00000291063	2434.31	0.619327	0.166772	3.71361	0.000204323	0.0035597
ENSG00000258938.1	NA	ENSG00000258938	57.4553	0.62038	0.280239	2.21375	0.0268459	0.132906
ENSG00000251011.6	NA	TMEM108-AS1	122.032	0.620732	0.307485	2.01874	0.0435142	0.181546
ENSG00000229893.2	NA	TAX1BP1-AS1	276.808	0.620741	0.19775	3.13902	0.00169516	0.0177857
ENSG00000278383.1	NA	ENSG00000278383	45.9007	0.620931	0.28661	2.16647	0.0302754	0.143903
ENSG00000284830.1	101928718	ENSG00000284830	50.0397	0.621419	0.287235	2.16345	0.0305067	0.144679
ENSG00000277449.1	101927559	CEBPB-AS1	137.805	0.622001	0.271805	2.28841	0.0221138	0.115453
ENSG00000289537.2	NA	ENSG00000289537	271.045	0.622227	0.187127	3.32515	0.000883695	0.0111185
ENSG00000231728.5	NA	TMSB15B-AS1	66.0734	0.622268	0.242776	2.56314	0.0103731	0.0681867
ENSG00000261644.3	NA	CYLD-AS1	44.71	0.622693	0.308343	2.01948	0.0434374	0.181474
ENSG00000290989.1	NA	ENSG00000290989	318.626	0.623363	0.217414	2.86717	0.00414163	0.0349513
ENSG00000272476.1	NA	ENSG00000272476	306.969	0.623771	0.197612	3.15654	0.00159655	0.0169497
ENSG00000229539.2	NA	PANK2-AS1	132.178	0.623855	0.229489	2.71845	0.00655889	0.04914
ENSG00000260252.1	NA	ENSG00000260252	109.889	0.624651	0.246957	2.5294	0.0114259	0.0733339
ENSG00000182873.5	100506504	PRKCZ-AS1	185.025	0.62502	0.194369	3.21564	0.00130155	0.0148451
ENSG00000224189.8	401022	HAGLR	508.544	0.625271	0.168724	3.70588	0.000210656	0.00362087
ENSG00000235530.7	NA	TMEM11-DT	67.8001	0.625408	0.290364	2.15388	0.0312499	0.145778
ENSG00000279404.1	NA	ENSG00000279404	38.2962	0.626002	0.300029	2.08647	0.0369358	0.1628
ENSG00000228172.5	NA	ENSG00000228172	1892.39	0.626705	0.179235	3.49655	0.000471319	0.00668097
ENSG00000286977.1	NA	ENSG00000286977	115.932	0.627113	0.269044	2.33089	0.0197591	0.106369
ENSG00000260924.3	NA	LINC01311	49.1613	0.627363	0.286253	2.19164	0.0284053	0.137545
ENSG00000279716.1	NA	ENSG00000279716	374.672	0.628091	0.177799	3.53259	0.000411505	0.00600071
ENSG00000270210.1	NA	ENSG00000270210	45.6009	0.628686	0.301973	2.08193	0.0373492	0.164052
ENSG00000269235.4	101669766	ZNF350-AS1	69.994	0.630274	0.269862	2.33554	0.0195152	0.105374
ENSG00000267827.5	NA	ENSG00000267827	87.6646	0.631178	0.237367	2.65908	0.00783545	0.0557416
ENSG00000277151.1	NA	ENSG00000277151	79.187	0.631423	0.259802	2.4304	0.0150823	0.0889971
ENSG00000230530.2	NA	LIMD1-AS1	786.598	0.631532	0.174215	3.62501	0.000288956	0.00465017
ENSG00000278266.1	NA	ENSG00000278266	58.4845	0.632814	0.27459	2.30458	0.0211902	0.112326
ENSG00000287584.1	NA	ENSG00000287584	40.9416	0.632815	0.299797	2.11081	0.0347884	0.155605
ENSG00000267811.1	NA	ENSG00000267811	42.8065	0.632924	0.312752	2.02373	0.0429983	0.180432
ENSG00000273344.2	202781	PAXIP1-DT	128.706	0.633529	0.239819	2.64169	0.00824923	0.0580343
ENSG00000273008.1	NA	CSGALNACT2-DT	63.4541	0.633549	0.245412	2.58157	0.00983508	0.065567
ENSG00000287562.1	NA	ENSG00000287562	260.58	0.633566	0.168942	3.7502	0.000176693	0.00324877
ENSG00000268810.1	NA	ENSG00000268810	80.1638	0.633771	0.276584	2.29142	0.021939	0.115058
ENSG00000284966.3	NA	ENSG00000284966	878.173	0.634439	0.15205	4.17256	3.01198e-05	0.000808469
ENSG00000231185.9	101926941	SPRY4-AS1	124.647	0.634738	0.187597	3.38352	0.000715637	0.00940159
ENSG00000236778.9	100507398	INTS6-AS1	330.014	0.635195	0.138438	4.58831	4.46842e-06	0.000183857
ENSG00000263235.1	NA	ENSG00000263235	79.6212	0.636122	0.252458	2.51971	0.011745	0.0745901
ENSG00000260641.2	NA	TSPAN5-DT	105.125	0.63786	0.21171	3.0129	0.00258762	0.0244076
ENSG00000232811.1	NA	ENSG00000232811	513.748	0.63802	0.187439	3.40389	0.000664341	0.00884085
ENSG00000229807.13	7503	XIST	33582.6	0.63804	0.174996	3.64602	0.000266335	0.0043412
ENSG00000290896.1	NA	ENSG00000290896	42.8132	0.638332	0.284823	2.24115	0.0250161	0.126023
ENSG00000260233.4	NA	ZNRD2-DT	100.528	0.638592	0.218626	2.92093	0.00348987	0.0310338
ENSG00000285095.2	112268208	ENSG00000285095	54.8538	0.63976	0.296398	2.15845	0.0308928	0.145248
ENSG00000272223.1	NA	ENSG00000272223	55.6472	0.642073	0.270426	2.3743	0.0175822	0.0983139
ENSG00000293234.1	NA	ENSG00000293234	273.182	0.642426	0.171857	3.73813	0.000185392	0.00336788
ENSG00000280832.3	NA	GSEC	259.656	0.64287	0.170957	3.76042	0.000169631	0.00313406
ENSG00000226686.10	101927667	LINC01535	376.736	0.643499	0.175534	3.66596	0.000246411	0.00407329
ENSG00000215417.14	407975	MIR17HG	301.704	0.643792	0.184103	3.49691	0.000470677	0.00668097
ENSG00000274828.2	NA	ENSG00000274828	138.417	0.645406	0.196374	3.28661	0.001014	0.0123104
ENSG00000285979.1	NA	ENSG00000285979	252.32	0.645472	0.201108	3.20957	0.00132933	0.0150354
ENSG00000240571.1	NA	ENSG00000240571	437.988	0.64787	0.193468	3.34872	0.000811852	0.0104389
ENSG00000228203.8	386597	GRASLND	761.41	0.648258	0.1741	3.72348	0.000196497	0.00348571
ENSG00000288904.2	NA	ENSG00000288904	94.7966	0.648283	0.237688	2.72745	0.00638255	0.0483904
ENSG00000278107.1	NA	ENSG00000278107	42.41	0.650471	0.291875	2.22859	0.025841	0.128985
ENSG00000278897.1	NA	ENSG00000278897	87.1875	0.652454	0.256277	2.54589	0.0108999	0.0709147
ENSG00000249252.5	101929095	C1QTNF7-AS1	85.2457	0.652814	0.232067	2.81304	0.0049076	0.0396567
ENSG00000266527.1	NA	ENSG00000266527	49.5224	0.653141	0.261965	2.49324	0.0126585	0.0787868
ENSG00000272010.1	NA	ENSG00000272010	29.4619	0.653599	0.330291	1.97886	0.0478323	0.192747
ENSG00000290114.1	NA	ENSG00000290114	53.5888	0.654492	0.303031	2.15982	0.0307869	0.144969
ENSG00000245571.7	101927204	FAM111A-DT	111.951	0.655272	0.224522	2.91853	0.00351689	0.0312322
ENSG00000255343.1	NA	ENSG00000255343	200.768	0.656368	0.18964	3.46112	0.000537925	0.00744489
ENSG00000261822.1	NA	ENSG00000261822	139.144	0.656426	0.234032	2.80485	0.00503395	0.0404203
ENSG00000264546.1	NA	ENSG00000264546	56.3209	0.656594	0.276568	2.37408	0.0175929	0.0983139
ENSG00000279375.1	NA	ENSG00000279375	46.7085	0.657157	0.310292	2.11787	0.0341864	0.153842
ENSG00000255306.1	NA	ENSG00000255306	41.4775	0.657624	0.325838	2.01825	0.0435648	0.181546
ENSG00000289499.2	NA	ENSG00000289499	40.9566	0.657773	0.294564	2.23304	0.0255463	0.127933
ENSG00000240549.2	100874039	THOC7-AS1	38.9229	0.658431	0.313847	2.09793	0.035911	0.159391
ENSG00000255717.9	23642	SNHG1	1239.85	0.658925	0.1607	4.10035	4.12525e-05	0.00104671
ENSG00000278376.2	NA	ENSG00000278376	47.7573	0.658957	0.288555	2.28365	0.0223922	0.116268
ENSG00000204261.9	100507463	PSMB8-AS1	209.664	0.659538	0.249698	2.64135	0.00825772	0.0580404
ENSG00000254900.1	NA	ENSG00000254900	37.4002	0.659769	0.31192	2.11519	0.0344139	0.154639
ENSG00000232352.3	NA	SEMA3B-AS1	69.2861	0.661851	0.298071	2.22045	0.0263885	0.131287
ENSG00000289929.1	NA	ENSG00000289929	90.6145	0.662185	0.274994	2.408	0.0160403	0.0929216
ENSG00000228763.1	106182118	LIMS1-AS1	36.2294	0.662793	0.328903	2.01516	0.0438878	0.1823
ENSG00000214851.5	253128	LINC00612	36.1349	0.663543	0.331961	1.99886	0.0456237	0.187217
ENSG00000224950.2	NA	ENSG00000224950	35.9725	0.665765	0.33096	2.01162	0.0442601	0.183003
ENSG00000227540.1	414245	DNAJC9-AS1	32.2424	0.666752	0.338615	1.96906	0.0489465	0.194458
ENSG00000228801.8	NA	PCMTD1-DT	353.033	0.667183	0.180518	3.69594	0.000219075	0.00371403
ENSG00000278330.1	NA	ENSG00000278330	50.1268	0.667184	0.292577	2.28037	0.022586	0.117035
ENSG00000275413.1	NA	ENSG00000275413	60.5262	0.667604	0.276126	2.41775	0.0156167	0.0910165
ENSG00000236519.2	NA	LINC01424	95.7634	0.668	0.209942	3.18183	0.00146349	0.0159135
ENSG00000230565.1	414208	ZNF32-AS2	157.926	0.668564	0.199205	3.35616	0.000790337	0.010214
ENSG00000275056.1	NA	ENSG00000275056	35.1137	0.66976	0.327973	2.04212	0.0411396	0.175026
ENSG00000225377.6	100507459	NRSN2-AS1	615.17	0.670639	0.140902	4.75962	1.93958e-06	9.18625e-05
ENSG00000268149.1	NA	ENSG00000268149	191.785	0.671024	0.20239	3.3155	0.000914796	0.0114155
ENSG00000197989.15	85028	SNHG12	326.375	0.671705	0.160439	4.18666	2.83094e-05	0.00076961
ENSG00000255062.2	NA	TIRAP-AS1	311.42	0.671743	0.175732	3.82255	0.000132079	0.00256918
ENSG00000261087.1	115830329	ZNNT1	137.227	0.672123	0.224011	3.00041	0.00269621	0.0252442
ENSG00000287629.1	124906232	ENSG00000287629	203.911	0.672204	0.187178	3.59125	0.000329097	0.00508131
ENSG00000290762.1	NA	ENSG00000290762	349.03	0.67233	0.20015	3.35913	0.000781893	0.0101566
ENSG00000255857.8	100506649	PXN-AS1	2176.26	0.673297	0.191835	3.50977	0.000448497	0.00640518
ENSG00000244041.7	401232	LINC01011	88.5246	0.673903	0.212069	3.17776	0.00148418	0.0160706
ENSG00000279878.1	NA	ENSG00000279878	61.6186	0.673961	0.297808	2.26308	0.023631	0.121231
ENSG00000259065.3	NA	MIDEAS-AS1	32.6638	0.674574	0.335055	2.01332	0.044081	0.182361
ENSG00000228933.8	NA	ENSG00000228933	114.919	0.675049	0.22229	3.0368	0.00239105	0.0229219
ENSG00000251161.4	NA	ENSG00000251161	44.9125	0.676001	0.296887	2.27697	0.0227883	0.117763
ENSG00000287715.1	NA	ENSG00000287715	28.0432	0.678237	0.333309	2.03486	0.0418647	0.17714
ENSG00000285230.3	101926888	RALY-AS1	179.685	0.67861	0.172185	3.94116	8.10887e-05	0.00173384
ENSG00000289691.1	NA	ENSG00000289691	89.302	0.678659	0.222381	3.05179	0.00227481	0.0221148
ENSG00000265750.1	NA	ENSG00000265750	426.065	0.679046	0.18959	3.58165	0.000341426	0.00519787
ENSG00000233967.7	NA	ENSG00000233967	149.17	0.67906	0.235163	2.88761	0.00388179	0.0333501
ENSG00000260772.1	NA	ENSG00000260772	1082.12	0.679304	0.158513	4.28549	1.8234e-05	0.000540068
ENSG00000230615.8	107984948	ENSG00000230615	115.155	0.680031	0.222389	3.05784	0.00222936	0.0217562
ENSG00000272103.2	NA	ENSG00000272103	50.7223	0.680291	0.27847	2.44296	0.0145675	0.0873819
ENSG00000224848.4	NA	ENSG00000224848	72.6983	0.681773	0.243249	2.80278	0.00506648	0.0405106
ENSG00000291228.1	652276	ENSG00000291228	615.098	0.682228	0.150951	4.51953	6.19785e-06	0.000234716
ENSG00000286742.1	NA	ENSG00000286742	140.978	0.682279	0.250884	2.7195	0.00653801	0.04914
ENSG00000213963.7	100130691	ENSG00000213963	734.327	0.682301	0.14462	4.71788	2.38318e-06	0.000107981
ENSG00000254427.3	101928812	LINC02696	92.7835	0.682984	0.207572	3.29035	0.00100062	0.0122063
ENSG00000279289.1	NA	ENSG00000279289	70.086	0.683079	0.265997	2.568	0.0102287	0.067412
ENSG00000260500.1	NA	ENSG00000260500	73.3173	0.683164	0.248581	2.74826	0.00599131	0.0460665
ENSG00000260793.4	101926967	ATXN7L3-AS1	131.489	0.683859	0.213999	3.19562	0.00139532	0.0154828
ENSG00000228649.11	109729180	SNHG26	52.535	0.684226	0.26006	2.63104	0.0085125	0.0591018
ENSG00000235989.4	150291	MORC2-AS1	188.299	0.684448	0.196755	3.47869	0.00050387	0.00708957
ENSG00000260552.3	101927809	COSMOC	111.036	0.684549	0.230636	2.9681	0.00299651	0.0275911
ENSG00000272742.1	NA	ENSG00000272742	940.949	0.685283	0.183578	3.73293	0.000189266	0.00341129
ENSG00000268157.1	NA	ENSG00000268157	41.4301	0.686117	0.334002	2.05423	0.0399536	0.171416
ENSG00000280279.1	NA	LINC02887	112.562	0.686211	0.2058	3.33435	0.000854989	0.0108651
ENSG00000254034.2	NA	INTS9-AS1	58.2505	0.686637	0.28708	2.39179	0.0167663	0.0955277
ENSG00000242553.1	NA	ENSG00000242553	40.6941	0.687737	0.317203	2.16813	0.0301489	0.143523
ENSG00000270956.1	NA	ENSG00000270956	55.7142	0.688275	0.266742	2.58031	0.00987126	0.0656818
ENSG00000274922.3	NA	ENSG00000274922	39.7214	0.688405	0.321007	2.14452	0.0319914	0.147564
ENSG00000272211.1	NA	ENSG00000272211	90.7778	0.688922	0.249704	2.75896	0.00579862	0.0447205
ENSG00000262155.2	283887	LINC02175	124.617	0.688964	0.174119	3.95686	7.59406e-05	0.00165914
ENSG00000231050.3	105378949	GNB1-DT	83.7135	0.68956	0.214815	3.21001	0.00132729	0.0150354
ENSG00000286449.1	NA	ENSG00000286449	30.0947	0.690235	0.337655	2.0442	0.0409338	0.174462
ENSG00000285725.1	NA	ENSG00000285725	492.695	0.690878	0.168553	4.09887	4.15169e-05	0.00104992
ENSG00000224577.4	102724224	LINC01117	91.5148	0.693994	0.225653	3.0755	0.00210151	0.020748
ENSG00000221953.5	388759	LINC02897	91.6006	0.695377	0.211809	3.28304	0.00102693	0.0124079
ENSG00000279641.1	NA	ENSG00000279641	2189.55	0.69561	0.162111	4.29095	1.77911e-05	0.000531083
ENSG00000286379.1	NA	ENSG00000286379	158.391	0.696288	0.238258	2.92242	0.00347325	0.0309563
ENSG00000279794.1	NA	ENSG00000279794	40.5629	0.697826	0.335431	2.08039	0.0374899	0.164567
ENSG00000228709.3	NA	LINC02575	293.574	0.697874	0.160047	4.36042	1.29814e-05	0.000410216
ENSG00000276071.1	NA	ENSG00000276071	88.2761	0.700045	0.250491	2.7947	0.00519486	0.0412769
ENSG00000283662.1	NA	ENSG00000283662	64.8619	0.700194	0.263639	2.65588	0.00791008	0.0562199
ENSG00000278600.1	NA	ENSG00000278600	295.407	0.700853	0.203254	3.44817	0.000564394	0.00774084
ENSG00000276649.1	NA	ENSG00000276649	35.2607	0.701191	0.289282	2.4239	0.0153547	0.0902549
ENSG00000257839.1	NA	PHLDA1-DT	25.2931	0.702038	0.353712	1.98477	0.0471701	0.191805
ENSG00000275880.1	NA	NAXD-AS1	84.625	0.702225	0.211448	3.32103	0.000896864	0.0112656
ENSG00000285702.1	NA	ENSG00000285702	192.691	0.70327	0.19717	3.56682	0.000361339	0.00545737
ENSG00000266805.1	NA	ENSG00000266805	34.8327	0.703365	0.313485	2.2437	0.024852	0.125389
ENSG00000285867.1	NA	ENSG00000285867	82.2928	0.703381	0.234417	3.00055	0.00269492	0.0252442
ENSG00000257551.1	100873924	HLX-AS1	149.334	0.703405	0.225787	3.11535	0.00183729	0.018823
ENSG00000287100.3	NA	ENSG00000287100	64.0369	0.703427	0.265678	2.64767	0.00810495	0.0572309
ENSG00000261141.1	NA	ENSG00000261141	35.5352	0.704519	0.344207	2.04679	0.0406789	0.173569
ENSG00000225963.8	NA	ENSG00000225963	87.0539	0.704976	0.217672	3.23871	0.00120072	0.0139018
ENSG00000272661.1	NA	ENSG00000272661	597.222	0.705114	0.156822	4.49627	6.91551e-06	0.000255538
ENSG00000233461.6	122526782	ENSG00000233461	177.242	0.706129	0.180496	3.91217	9.14709e-05	0.00191732
ENSG00000227354.7	100505538	RBM26-AS1	206.978	0.706193	0.166798	4.23384	2.29739e-05	0.000651108
ENSG00000285151.1	NA	ENSG00000285151	43.6383	0.706763	0.293433	2.4086	0.0160139	0.0928472
ENSG00000285204.1	NA	ENSG00000285204	43.6383	0.706763	0.293433	2.4086	0.0160139	0.0928472
ENSG00000286909.1	NA	ENSG00000286909	122.26	0.70921	0.241958	2.93112	0.00337739	0.0302455
ENSG00000289031.1	NA	ENSG00000289031	45.7151	0.709438	0.279759	2.53589	0.0112162	0.0725846
ENSG00000286331.1	NA	ENSG00000286331	40.979	0.709519	0.325429	2.18026	0.0292384	0.140241
ENSG00000289268.1	NA	ENSG00000289268	280.219	0.709983	0.181946	3.90216	9.53399e-05	0.00194565
ENSG00000272418.1	NA	ENSG00000272418	45.0429	0.710325	0.303533	2.34019	0.0192737	0.104421
ENSG00000260619.1	NA	ENSG00000260619	25.5779	0.710461	0.352005	2.01833	0.0435574	0.181546
ENSG00000279095.1	NA	ENSG00000279095	185.925	0.712233	0.194022	3.67089	0.00024171	0.00402652
ENSG00000285338.1	NA	ENSG00000285338	2601.39	0.712249	0.160855	4.4279	9.51562e-06	0.00032924
ENSG00000289102.1	NA	ENSG00000289102	203.589	0.712328	0.17307	4.11583	3.85789e-05	0.000998852
ENSG00000227695.6	100188954	DNMBP-AS1	370.142	0.71239	0.180441	3.94806	7.87867e-05	0.00169414
ENSG00000261997.1	NA	ENSG00000261997	76.0306	0.712671	0.245705	2.90052	0.00372545	0.0326466
ENSG00000241073.1	NA	ENSG00000241073	97.3149	0.714051	0.23501	3.03838	0.00237853	0.0228892
ENSG00000245556.5	728769	SCAMP1-AS1	339.027	0.716014	0.15475	4.6269	3.71171e-06	0.000157316
ENSG00000223751.2	NA	ENSG00000223751	227.205	0.716146	0.161536	4.43336	9.27751e-06	0.000322467
ENSG00000234377.8	100874222	OBI1-AS1	221.97	0.716362	0.217219	3.29788	0.000974186	0.0119434
ENSG00000166770.12	100128252	ZNF667-AS1	653.31	0.71641	0.157524	4.54793	5.41762e-06	0.000212416
ENSG00000235437.10	92249	LINC01278	1362.36	0.716498	0.123605	5.79667	6.7643e-09	7.25209e-07
ENSG00000271978.2	NA	ENSG00000271978	92.0282	0.716978	0.223772	3.20405	0.00135507	0.0151799
ENSG00000224596.9	283050	ZMIZ1-AS1	89.0411	0.717356	0.215066	3.33551	0.000851416	0.0108632
ENSG00000286670.1	NA	ENSG00000286670	239.798	0.717381	0.214872	3.33865	0.000841863	0.0107883
ENSG00000237337.1	NA	ELAVL4-AS1	39.1774	0.718141	0.305988	2.34696	0.0189274	0.103502
ENSG00000253716.8	100507316	MINCR	201.722	0.718175	0.174592	4.11344	3.89805e-05	0.00100583
ENSG00000293353.1	NA	ENSG00000293353	177.349	0.71879	0.231073	3.11066	0.0018667	0.0190474
ENSG00000290021.1	NA	ENSG00000290021	25.9336	0.719067	0.363263	1.97947	0.0477634	0.192747
ENSG00000260176.1	NA	ENSG00000260176	224.695	0.721171	0.175755	4.10328	4.07331e-05	0.00104034
ENSG00000234072.1	NA	GTF3C2-AS2	922.004	0.721201	0.137568	5.24249	1.58422e-07	1.10634e-05
ENSG00000247137.9	100506282	ANKRD42-DT	539.981	0.722054	0.138714	5.20533	1.93653e-07	1.29306e-05
ENSG00000286051.1	NA	MAGEA6-DT	84.6128	0.7223	0.236862	3.04945	0.00229262	0.0222309
ENSG00000267633.1	NA	ENSG00000267633	507.229	0.722881	0.163828	4.41244	1.02211e-05	0.000348892
ENSG00000289626.1	NA	ENSG00000289626	35.0787	0.724259	0.338435	2.14003	0.0323526	0.148533
ENSG00000272764.1	NA	ENSG00000272764	30.6225	0.724517	0.362627	1.99797	0.0457202	0.187512
ENSG00000250360.1	NA	ENSG00000250360	61.5396	0.724679	0.302168	2.39827	0.0164728	0.094464
ENSG00000288597.1	NA	ENSG00000288597	109.762	0.725336	0.212725	3.40973	0.000650262	0.00869911
ENSG00000285517.1	NA	ENSG00000285517	245.78	0.725663	0.185515	3.91161	9.16846e-05	0.00191732
ENSG00000248932.8	100507291	COPB2-DT	540.513	0.726758	0.133876	5.42858	5.68046e-08	4.69996e-06
ENSG00000293320.1	NA	ENSG00000293320	1392.43	0.727411	0.168961	4.30519	1.6684e-05	0.000503961
ENSG00000260271.4	NA	ENSG00000260271	43.77	0.727427	0.334663	2.17361	0.0297344	0.142039
ENSG00000228343.1	NA	ENSG00000228343	182.48	0.728662	0.182808	3.98595	6.72101e-05	0.00151362
ENSG00000225313.5	NA	ENSG00000225313	284.934	0.729092	0.172297	4.23159	2.32042e-05	0.000654185
ENSG00000253576.1	NA	ENSG00000253576	35.1275	0.729197	0.336426	2.16748	0.0301983	0.143668
ENSG00000241357.1	NA	ENSG00000241357	445.791	0.729212	0.192092	3.79615	0.000146959	0.00278965
ENSG00000230068.2	NA	CDC42-IT1	36.7774	0.729675	0.33056	2.20739	0.0272866	0.134255
ENSG00000260281.6	NA	ITFG1-AS1	537.136	0.730192	0.195955	3.72633	0.000194292	0.00347004
ENSG00000278917.1	NA	ENSG00000278917	75.8356	0.73063	0.225385	3.2417	0.00118818	0.0138294
ENSG00000258744.3	NA	ENSG00000258744	275.531	0.731865	0.175849	4.1619	3.15604e-05	0.000837065
ENSG00000279364.1	NA	ENSG00000279364	522.871	0.732377	0.191615	3.82213	0.000132307	0.00256918
ENSG00000250790.4	NA	ENSG00000250790	49.0657	0.732624	0.287883	2.54487	0.0109319	0.0710245
ENSG00000271204.1	NA	ENSG00000271204	105.307	0.733046	0.322512	2.27293	0.0230305	0.118772
ENSG00000261824.8	148189	LINC00662	1168.7	0.733728	0.166818	4.39837	1.09065e-05	0.000362086
ENSG00000260934.1	NA	ENSG00000260934	462.696	0.736539	0.219382	3.35734	0.000786958	0.0101876
ENSG00000273987.1	NA	ENSG00000273987	25.245	0.737019	0.35554	2.07296	0.0381765	0.167067
ENSG00000255817.1	NA	ENSG00000255817	103.255	0.737207	0.248748	2.96367	0.0030399	0.0278437
ENSG00000232104.5	101929302	RFX3-DT	157.76	0.737334	0.208903	3.52955	0.000416272	0.00605863
ENSG00000259349.4	NA	APPBP2-DT	39.3326	0.737532	0.291437	2.53067	0.0113845	0.0731915
ENSG00000258044.1	NA	ENSG00000258044	30.9751	0.737592	0.328667	2.24419	0.0248202	0.125389
ENSG00000288933.2	NA	ENSG00000288933	218.896	0.737886	0.194173	3.80014	0.000144614	0.00275201
ENSG00000279632.1	NA	ENSG00000279632	56.3954	0.738065	0.303315	2.43333	0.0149606	0.0885826
ENSG00000290396.1	NA	ENSG00000290396	283.951	0.738092	0.174961	4.2186	2.45825e-05	0.000685428
ENSG00000236540.7	NA	ENSG00000236540	133.896	0.738206	0.192024	3.84435	0.000120874	0.00238367
ENSG00000232892.1	101928404	RGS5-AS1	43.6644	0.738787	0.299552	2.46631	0.0136513	0.0831312
ENSG00000229558.2	100506680	SACS-AS1	33.5632	0.739103	0.326858	2.26124	0.0237446	0.121424
ENSG00000257135.8	NA	ODC1-DT	63.2859	0.739972	0.264288	2.79987	0.00511224	0.0407481
ENSG00000237036.7	220930	ZEB1-AS1	300.391	0.741569	0.160742	4.61342	3.96098e-06	0.00016658
ENSG00000248774.1	NA	ENSG00000248774	390.129	0.742308	0.183882	4.03688	5.41673e-05	0.00129196
ENSG00000260953.1	NA	ENSG00000260953	35.9741	0.743187	0.337422	2.20254	0.0276269	0.135239
ENSG00000203506.5	100873978	RBMS3-AS2	140.072	0.743814	0.269529	2.75968	0.00578578	0.0446667
ENSG00000290875.1	414212	GLUD1P2	36.9109	0.744951	0.366682	2.0316	0.0421945	0.177843
ENSG00000285870.1	NA	ENSG00000285870	23.3101	0.746459	0.359257	2.07779	0.037729	0.165339
ENSG00000293404.1	NA	ENSG00000293404	230.212	0.746837	0.169742	4.39984	1.0833e-05	0.000362086
ENSG00000271086.7	100996569	NAMA	71.2108	0.746903	0.238302	3.13427	0.00172285	0.0180069
ENSG00000289415.1	NA	ENSG00000289415	23.0293	0.746914	0.369429	2.02181	0.0431963	0.180864
ENSG00000232485.4	NA	RPL37A-DT	40.6545	0.747492	0.303256	2.46489	0.0137057	0.0832625
ENSG00000272871.1	NA	ENSG00000272871	50.547	0.748526	0.349687	2.14056	0.0323094	0.148424
ENSG00000233862.8	NA	ENSG00000233862	58.8576	0.748968	0.246122	3.04308	0.00234171	0.022592
ENSG00000254876.5	100499484	SUGT1P4-STRA6LP	121.569	0.751287	0.230209	3.26349	0.00110047	0.0129873
ENSG00000290126.1	NA	ENSG00000290126	39.1395	0.751712	0.346316	2.1706	0.0299617	0.142721
ENSG00000280077.1	NA	ENSG00000280077	262.276	0.752056	0.175665	4.28119	1.85893e-05	0.000546859
ENSG00000283117.1	79150	MGC4859	55.5926	0.752307	0.308207	2.44092	0.01465	0.087601
ENSG00000269349.1	NA	ENSG00000269349	43.0005	0.752382	0.3088	2.43647	0.0148315	0.0882701
ENSG00000286555.1	NA	ENSG00000286555	181.169	0.752495	0.204609	3.67772	0.000235329	0.00393697
ENSG00000180953.11	400410	ST20	247.149	0.753782	0.195026	3.86504	0.000111073	0.00221913
ENSG00000254577.1	NA	ENSG00000254577	36.1646	0.754648	0.343888	2.19446	0.0282024	0.136736
ENSG00000271787.1	NA	ENSG00000271787	94.8619	0.75714	0.242144	3.12682	0.00176708	0.0183256
ENSG00000288982.1	NA	ENSG00000288982	29.0762	0.75778	0.37606	2.01505	0.0438993	0.1823
ENSG00000167920.12	147184	KRT10-AS1	142.79	0.758911	0.231159	3.28307	0.00102685	0.0124079
ENSG00000273026.1	NA	ENSG00000273026	48.1686	0.758912	0.292159	2.5976	0.00938772	0.0636325
ENSG00000249532.6	109864269	MIR302CHG	598.6	0.75943	0.181087	4.19374	2.74397e-05	0.000748642
ENSG00000196951.13	100129858	SCOC-AS1	90.5336	0.760755	0.213696	3.55999	0.000370867	0.00557913
ENSG00000290793.1	NA	ENSG00000290793	223.458	0.761819	0.183872	4.14319	3.42506e-05	0.00089593
ENSG00000277559.1	NA	ENSG00000277559	52.2843	0.762834	0.2705	2.82009	0.00480099	0.038952
ENSG00000224616.5	NA	RTCA-AS1	336.723	0.763964	0.187053	4.08421	4.4227e-05	0.00110379
ENSG00000291223.1	692099	FAM86DP	584.633	0.767599	0.169757	4.52176	6.13286e-06	0.000233416
ENSG00000285926.1	NA	ENSG00000285926	427.412	0.767632	0.165256	4.6451	3.39906e-06	0.000147009
ENSG00000259712.1	NA	ENSG00000259712	38.9485	0.768982	0.310516	2.47647	0.013269	0.0812731
ENSG00000237187.9	441094	NR2F1-AS1	838.179	0.769156	0.137622	5.58892	2.28481e-08	2.12097e-06
ENSG00000276931.1	NA	ENSG00000276931	42.1935	0.769286	0.329298	2.33614	0.0194838	0.105334
ENSG00000272720.1	NA	ENSG00000272720	49.0583	0.769305	0.292418	2.63084	0.00851743	0.0591018
ENSG00000268471.6	54553	MIR4453HG	213.424	0.769521	0.194497	3.95646	7.60693e-05	0.00165914
ENSG00000289883.1	NA	ENEMAL	41.1749	0.770066	0.306167	2.51519	0.011897	0.0750909
ENSG00000272695.2	100506394	GAS6-DT	41.5601	0.770317	0.313344	2.45838	0.0139567	0.0843833
ENSG00000230844.3	401588	ZNF674-AS1	143.226	0.770745	0.221866	3.47393	0.000512898	0.00716422
ENSG00000283108.2	NA	ENSG00000283108	23.9192	0.770841	0.356592	2.16169	0.0306422	0.144679
ENSG00000272686.1	116435299	WASL-DT	237.088	0.771266	0.187785	4.10718	4.00523e-05	0.00102999
ENSG00000260852.1	283932	FBXL19-AS1	322.695	0.772304	0.154193	5.00867	5.48069e-07	3.13677e-05
ENSG00000260751.2	NA	ENSG00000260751	67.9138	0.772767	0.25116	3.07679	0.00209246	0.0206854
ENSG00000203993.7	85026	ARRDC1-AS1	600.502	0.773666	0.156738	4.93604	7.97255e-07	4.38943e-05
ENSG00000282542.1	NA	ENSG00000282542	97.1447	0.774312	0.217986	3.55211	0.000382155	0.00569979
ENSG00000280107.1	NA	ENSG00000280107	72.7598	0.774663	0.235278	3.29254	0.00099286	0.0121372
ENSG00000224843.8	100133205	LINC00240	54.5385	0.777617	0.250166	3.1084	0.00188101	0.019091
ENSG00000254837.2	100287896	LIPT2-AS1	125.077	0.777684	0.216887	3.58566	0.000336228	0.00516002
ENSG00000233559.2	NA	LINC00513	120.947	0.778645	0.268693	2.8979	0.00375672	0.0327562
ENSG00000293382.1	NA	GPR199P	162.133	0.779087	0.190905	4.08101	4.48403e-05	0.00111414
ENSG00000253661.3	100192378	ZFHX4-AS1	228.383	0.779646	0.16488	4.72856	2.26115e-06	0.000104951
ENSG00000243224.2	101929054	TWF2-DT	69.0351	0.779731	0.245926	3.17058	0.00152132	0.0163795
ENSG00000248858.7	441369	FLJ46284	64.3346	0.781302	0.252179	3.0982	0.00194697	0.0195778
ENSG00000259663.2	642366	ISL1-DT	1797.73	0.781328	0.13552	5.7654	8.14626e-09	8.49443e-07
ENSG00000235904.3	NA	RBMS3-AS3	104.565	0.781546	0.223689	3.4939	0.000476018	0.00673504
ENSG00000223812.8	NA	PYDC2-AS1	312.149	0.783413	0.197736	3.96192	7.43499e-05	0.00163098
ENSG00000243888.1	NA	ENSG00000243888	60.1817	0.783473	0.281742	2.78082	0.00542218	0.0425501
ENSG00000286550.1	NA	ENSG00000286550	40.4742	0.784692	0.293175	2.67653	0.00743884	0.0538255
ENSG00000260917.1	103344931	ENSG00000260917	377.833	0.785723	0.182561	4.30389	1.67825e-05	0.000504934
ENSG00000291071.1	100125556	FAM86JP	117.458	0.787937	0.19812	3.97707	6.97696e-05	0.00155846
ENSG00000285996.1	NA	ENSG00000285996	91.893	0.788429	0.23772	3.31663	0.000911109	0.0114063
ENSG00000286373.1	NA	ENSG00000286373	32.6113	0.789596	0.346501	2.27877	0.0226807	0.117366
ENSG00000278952.1	NA	ENSG00000278952	188.822	0.789651	0.16706	4.72674	2.28156e-06	0.000104954
ENSG00000266289.1	NA	LINC02933	29.8175	0.789767	0.390032	2.02488	0.0428799	0.180133
ENSG00000231840.2	NA	TMEM139-AS1	32.1103	0.790959	0.334596	2.36392	0.0180826	0.100251
ENSG00000290642.1	NA	ENSG00000290642	34.6291	0.790972	0.356562	2.21833	0.0265323	0.131744
ENSG00000223770.5	101927356	CACNA2D1-AS1	82.6345	0.791885	0.33236	2.38262	0.0171901	0.0968549
ENSG00000255458.9	105374419	SMIM14-DT	79.8123	0.79223	0.237557	3.3349	0.000853286	0.0108632
ENSG00000270562.1	NA	FOXP1-DT	101.333	0.792577	0.222981	3.55446	0.000378761	0.00567544
ENSG00000275097.1	NA	ENSG00000275097	294.977	0.792694	0.216248	3.66567	0.000246688	0.00407329
ENSG00000266921.2	101928063	ZNF230-DT	196.748	0.793091	0.180652	4.39015	1.13271e-05	0.000370051
ENSG00000287222.1	NA	ENSG00000287222	151.919	0.793674	0.208553	3.80563	0.000141446	0.00271227
ENSG00000272510.1	NA	ENSG00000272510	195.456	0.794422	0.199277	3.98652	6.70503e-05	0.00151362
ENSG00000235872.2	NA	ENSG00000235872	338.942	0.794901	0.208554	3.81148	0.000138139	0.00266881
ENSG00000272523.2	NA	LINC01023	50.189	0.795599	0.260422	3.05504	0.00225031	0.0219046
ENSG00000236529.2	84214	ENSG00000236529	175.891	0.796173	0.192689	4.1319	3.59774e-05	0.000934675
ENSG00000288776.1	NA	ENSG00000288776	339.761	0.796549	0.200489	3.97304	7.09622e-05	0.00157482
ENSG00000289182.1	NA	ENSG00000289182	134.7	0.797378	0.195231	4.08428	4.42133e-05	0.00110379
ENSG00000289926.1	NA	ENSG00000289926	263.789	0.797419	0.188183	4.23747	2.26052e-05	0.000644461
ENSG00000293192.1	NA	ENSG00000293192	92.6267	0.799584	0.231325	3.45655	0.000547145	0.00753141
ENSG00000282851.2	105221694	BISPR	32.1585	0.80053	0.346643	2.30938	0.0209227	0.111218
ENSG00000264829.1	NA	ENSG00000264829	33.581	0.800648	0.371278	2.15646	0.0310475	0.145554
ENSG00000280378.1	NA	ENSG00000280378	36.4572	0.801741	0.362254	2.2132	0.0268838	0.132906
ENSG00000276846.1	NA	ENSG00000276846	25.6542	0.801856	0.364781	2.19818	0.027936	0.136139
ENSG00000214870.11	441204	LINC02981	142.8	0.801931	0.178829	4.48434	7.31412e-06	0.000268962
ENSG00000260796.1	NA	ENSG00000260796	35.2689	0.802664	0.328263	2.44518	0.0144779	0.0870502
ENSG00000277767.1	NA	ENSG00000277767	32.5425	0.803799	0.357788	2.24658	0.024667	0.124927
ENSG00000285122.1	101929134	PIGY-DT	16.9949	0.804705	0.406584	1.97918	0.0477952	0.192747
ENSG00000270075.1	NA	ENSG00000270075	185.168	0.805465	0.262781	3.06516	0.00217557	0.0213683
ENSG00000277978.1	NA	ENSG00000277978	53.1208	0.805569	0.303875	2.65099	0.0080257	0.0568294
ENSG00000229372.1	100873952	SZT2-AS1	162.303	0.806266	0.177261	4.54847	5.40377e-06	0.000212416
ENSG00000272851.1	NA	ENSG00000272851	187.622	0.806688	0.227954	3.53883	0.000401909	0.00591748
ENSG00000287581.1	NA	ENSG00000287581	219.113	0.806793	0.173269	4.6563	3.21949e-06	0.000140039
ENSG00000247934.4	NA	ENSG00000247934	174.549	0.807537	0.193926	4.16414	3.12524e-05	0.000831795
ENSG00000225234.1	NA	TRAPPC12-AS1	219.249	0.808393	0.181523	4.45339	8.45264e-06	0.000300661
ENSG00000256512.1	NA	ENSG00000256512	382.902	0.808853	0.179813	4.49831	6.84965e-06	0.000255538
ENSG00000273451.1	NA	ENSG00000273451	55.708	0.809172	0.314175	2.57555	0.0100081	0.0663025
ENSG00000253263.1	NA	ENSG00000253263	32.9314	0.80994	0.323654	2.50249	0.0123323	0.0772624
ENSG00000228802.1	NA	ENSG00000228802	76.1014	0.80996	0.28191	2.87312	0.00406438	0.0344522
ENSG00000293237.1	NA	HTR7P1	278.172	0.810628	0.202275	4.00754	6.13536e-05	0.00141522
ENSG00000256661.1	NA	A2ML1-AS1	115.403	0.812259	0.235844	3.44405	0.000573063	0.00783151
ENSG00000272844.1	NA	ENSG00000272844	115.123	0.812384	0.218839	3.71224	0.000205434	0.0035621
ENSG00000223855.4	441307	PDGFA-DT	56.1301	0.812725	0.258939	3.13867	0.00169715	0.0177857
ENSG00000236304.3	NA	ENSG00000236304	25.1187	0.81287	0.411092	1.97734	0.0480029	0.193128
ENSG00000287609.1	NA	ENSG00000287609	23.2803	0.815192	0.39906	2.04278	0.0410741	0.174864
ENSG00000280238.1	NA	ENSG00000280238	128.517	0.81568	0.207747	3.92632	8.6256e-05	0.00181878
ENSG00000286803.1	NA	ENSG00000286803	369.888	0.816526	0.184498	4.42565	9.6152e-06	0.000331181
ENSG00000269902.1	NA	ENSG00000269902	187.886	0.816993	0.236209	3.45878	0.000542633	0.00748283
ENSG00000285886.1	124901671	ENSG00000285886	102.17	0.817662	0.224234	3.64647	0.00026587	0.0043412
ENSG00000232220.2	NA	MYADM-AS2	1808.37	0.818233	0.19462	4.20425	2.61951e-05	0.000722454
ENSG00000254860.7	493900	TMEM9B-AS1	556.459	0.818872	0.181558	4.51026	6.47477e-06	0.00024399
ENSG00000241213.2	105374057	LINC02024	81.2039	0.820396	0.328388	2.49825	0.0124807	0.0778074
ENSG00000212978.6	339803	C2orf74-DT	533.046	0.821385	0.187369	4.38377	1.16641e-05	0.000376218
ENSG00000261786.1	NA	ENSG00000261786	926.179	0.822042	0.196393	4.18571	2.84276e-05	0.000770074
ENSG00000289858.1	NA	ENSG00000289858	123.17	0.823926	0.200833	4.10254	4.08646e-05	0.00104034
ENSG00000267121.7	339192	FMNL1-DT	78.5935	0.824369	0.25707	3.20679	0.00134224	0.0151365
ENSG00000261019.1	NA	ENSG00000261019	78.2808	0.824725	0.245296	3.36216	0.000773356	0.0100629
ENSG00000270055.1	NA	ENSG00000270055	120.427	0.825298	0.193428	4.26669	1.98394e-05	0.000576402
ENSG00000288253.1	NA	ENSG00000288253	60.2635	0.826228	0.244055	3.38542	0.000710695	0.00935954
ENSG00000272986.1	NA	ENSG00000272986	25.3642	0.827181	0.402216	2.05656	0.0397286	0.170952
ENSG00000258701.1	196872	LINC00638	124.707	0.827781	0.192961	4.28989	1.7876e-05	0.000531532
ENSG00000276116.2	NA	FUT8-AS1	29.9009	0.829573	0.370543	2.23881	0.0251685	0.126457
ENSG00000266651.1	NA	ENSG00000266651	42.8918	0.831777	0.320701	2.59362	0.00949716	0.0639742
ENSG00000234492.6	285456	RPL34-DT	48.6727	0.831827	0.281626	2.95366	0.00314033	0.0286621
ENSG00000238164.6	NA	TNFRSF14-AS1	40.4726	0.832164	0.378737	2.19721	0.0280056	0.136304
ENSG00000271151.1	NA	ENSG00000271151	70.3732	0.832367	0.261633	3.18143	0.0014655	0.0159135
ENSG00000274427.1	NA	ENSG00000274427	20.0445	0.833083	0.416627	1.99959	0.0455446	0.186993
ENSG00000259802.3	101929977	MARCHF6-DT	114.918	0.833179	0.189381	4.3995	1.08503e-05	0.000362086
ENSG00000260206.1	NA	ENSG00000260206	245.922	0.833287	0.224997	3.70355	0.000212606	0.0036286
ENSG00000235024.1	NA	CDK5R2-AS1	34.3	0.834441	0.309963	2.69207	0.00710102	0.0521243
ENSG00000271963.1	NA	ENSG00000271963	32.5596	0.83471	0.304754	2.73896	0.00616338	0.0471514
ENSG00000267379.1	NA	ENSG00000267379	108.861	0.836345	0.245799	3.40255	0.000667596	0.00886865
ENSG00000273143.2	NA	DUSP5-DT	29.5217	0.836736	0.33815	2.47445	0.0133441	0.0814123
ENSG00000269939.1	NA	PCF11-AS1	151.056	0.838098	0.230619	3.63412	0.000278929	0.00452709
ENSG00000268292.1	NA	ENSG00000268292	224.824	0.838627	0.192964	4.34602	1.3863e-05	0.000430714
ENSG00000289552.2	NA	ENSG00000289552	30.0875	0.841004	0.383205	2.19466	0.0281883	0.136736
ENSG00000234431.2	NA	ENSG00000234431	48.1099	0.841258	0.28244	2.97853	0.00289631	0.0268209
ENSG00000265458.3	NA	NARF-AS2	113.81	0.84132	0.225997	3.7227	0.000197106	0.00348571
ENSG00000272692.2	NA	ENSG00000272692	83.2353	0.841562	0.285246	2.9503	0.00317464	0.0288714
ENSG00000253741.4	100288181	LNCOC1	56.3126	0.841838	0.31296	2.68992	0.00714691	0.0523099
ENSG00000234208.1	NA	ENSG00000234208	23.1381	0.842274	0.40804	2.06419	0.0389994	0.169002
ENSG00000270021.1	NA	ENSG00000270021	44.2777	0.842817	0.30729	2.74274	0.00609286	0.0467058
ENSG00000274444.1	NA	ENSG00000274444	107.56	0.842947	0.268363	3.14107	0.00168334	0.0177228
ENSG00000260464.1	NA	ENSG00000260464	48.9878	0.843025	0.291631	2.89072	0.00384358	0.033154
ENSG00000290870.1	NA	ENSG00000290870	20.6813	0.84322	0.39635	2.12746	0.0333816	0.151793
ENSG00000260367.2	NA	ENSG00000260367	140.152	0.843379	0.218129	3.86642	0.000110445	0.00221823
ENSG00000259826.1	112267983	CDK13-DT	71.8821	0.843511	0.274545	3.0724	0.00212345	0.0209104
ENSG00000247287.3	NA	PRKCH-AS1	38.4493	0.844562	0.357606	2.36171	0.0181909	0.100631
ENSG00000262171.1	NA	ENSG00000262171	21.7832	0.844828	0.403944	2.09145	0.0364877	0.161479
ENSG00000286540.1	NA	ENSG00000286540	29.0299	0.846546	0.369103	2.29352	0.0218179	0.114537
ENSG00000255201.1	NA	ENSG00000255201	180.095	0.847587	0.177832	4.76622	1.87718e-06	9.10132e-05
ENSG00000229263.1	NA	ENSG00000229263	18.1477	0.848289	0.42683	1.98742	0.0468763	0.190916
ENSG00000279088.2	NA	ENSG00000279088	277.141	0.849915	0.187813	4.52533	6.03017e-06	0.000230662
ENSG00000285667.1	NA	ENSG00000285667	56.0124	0.853662	0.263438	3.24046	0.00119335	0.0138684
ENSG00000228956.9	NA	SATB1-AS1	280.821	0.853685	0.165952	5.14416	2.68721e-07	1.70459e-05
ENSG00000291032.1	NA	ENSG00000291032	132.103	0.85419	0.22617	3.77677	0.000158876	0.00297141
ENSG00000289212.1	NA	ENSG00000289212	41.1916	0.854554	0.328858	2.59855	0.00936178	0.0635132
ENSG00000279255.2	NA	ENSG00000279255	86.6597	0.855818	0.236642	3.6165	0.000298608	0.00474531
ENSG00000266897.1	NA	ENSG00000266897	33.0813	0.856248	0.335002	2.55595	0.0105899	0.0692528
ENSG00000275202.1	NA	ENSG00000275202	129.366	0.85848	0.215866	3.97691	6.98154e-05	0.00155846
ENSG00000272849.1	NA	ENSG00000272849	201.233	0.858766	0.202584	4.23905	2.24467e-05	0.000642346
ENSG00000265625.1	NA	ENSG00000265625	44.9867	0.859867	0.293321	2.93149	0.00337344	0.0302455
ENSG00000269293.5	100129195	ZSCAN16-AS1	381.71	0.861382	0.148172	5.81339	6.12215e-09	6.6574e-07
ENSG00000286994.1	NA	ENSG00000286994	22.4464	0.86232	0.430001	2.00539	0.0449214	0.185134
ENSG00000274340.1	NA	ENSG00000274340	34.1341	0.862586	0.313602	2.75057	0.0059491	0.0457882
ENSG00000243819.4	106479524	RN7SL832P	71.2659	0.863153	0.263249	3.27885	0.00104232	0.0125538
ENSG00000280214.1	NA	ENSG00000280214	75.9699	0.866246	0.27355	3.16668	0.0015419	0.0165305
ENSG00000291131.1	NA	ENSG00000291131	171.176	0.867163	0.191268	4.53376	5.79417e-06	0.000223884
ENSG00000286584.3	NA	ENSG00000286584	30.0746	0.867845	0.326013	2.662	0.00776783	0.0555721
ENSG00000228288.9	100506696	PCAT6	130.148	0.870173	0.203421	4.2777	1.88837e-05	0.000552857
ENSG00000270087.7	NA	ENSG00000270087	153.064	0.870301	0.21425	4.06208	4.8638e-05	0.00118964
ENSG00000250981.3	107986407	MARCHF11-AS1	30.1541	0.871407	0.405044	2.15139	0.0314457	0.146396
ENSG00000248019.3	285512	FAM13A-AS1	141.04	0.872129	0.179636	4.85499	1.20392e-06	6.32014e-05
ENSG00000278002.1	NA	ENSG00000278002	28.4184	0.872162	0.345885	2.52154	0.0116843	0.0744902
ENSG00000223842.1	NA	ENSG00000223842	39.3557	0.872202	0.309546	2.81768	0.00483721	0.0391711
ENSG00000249375.8	100270680	CASC11	197.455	0.873481	0.223445	3.90915	9.26215e-05	0.00192498
ENSG00000203808.13	154442	BVES-AS1	592.628	0.875336	0.164903	5.30818	1.10728e-07	8.18314e-06
ENSG00000288848.2	NA	ENSG00000288848	21.2956	0.876686	0.407084	2.15357	0.0312736	0.145778
ENSG00000289594.1	NA	ENSG00000289594	14.8245	0.877142	0.4401	1.99305	0.0462561	0.189098
ENSG00000290032.1	NA	ENSG00000290032	1354.94	0.880147	0.201896	4.35941	1.30416e-05	0.000410216
ENSG00000204682.9	399726	MIR1915HG	393.628	0.881885	0.156196	5.64602	1.64201e-08	1.62325e-06
ENSG00000293493.1	NA	VNN3P	54.5213	0.882537	0.354521	2.48938	0.0127966	0.0794519
ENSG00000259523.1	NA	ENSG00000259523	20.9555	0.884602	0.449216	1.96921	0.0489288	0.194458
ENSG00000237950.3	NA	LINC02918	46.4452	0.884845	0.283983	3.11584	0.00183421	0.0188167
ENSG00000267571.1	NA	ENSG00000267571	128.728	0.887708	0.20323	4.368	1.25389e-05	0.000401727
ENSG00000276603.1	NA	ENSG00000276603	35.0719	0.8889	0.333355	2.66652	0.00766404	0.0548811
ENSG00000271862.1	NA	ENSG00000271862	102.692	0.889775	0.206935	4.29978	1.7097e-05	0.000512371
ENSG00000206344.8	253018	HCG27	36.7238	0.88987	0.358289	2.48367	0.0130038	0.0802147
ENSG00000272109.2	NA	ENSG00000272109	262.088	0.890062	0.172966	5.14588	2.66275e-07	1.70459e-05
ENSG00000233138.1	NA	ENSG00000233138	161.03	0.894053	0.196413	4.5519	5.31638e-06	0.000210772
ENSG00000289134.1	NA	ENSG00000289134	39.0419	0.895928	0.36744	2.4383	0.0147566	0.0879619
ENSG00000280300.1	NA	ENSG00000280300	55.203	0.898629	0.265024	3.39074	0.000697035	0.00921151
ENSG00000255026.1	NA	ENSG00000255026	52.2659	0.898917	0.296051	3.03636	0.00239452	0.0229219
ENSG00000249348.2	100885776	UGDH-AS1	239.436	0.902176	0.182812	4.93499	8.01538e-07	4.38943e-05
ENSG00000260645.2	NA	ENSG00000260645	44.3977	0.904756	0.284361	3.18171	0.00146408	0.0159135
ENSG00000288018.3	101929174	ENSG00000288018	25.984	0.906551	0.347124	2.6116	0.0090119	0.0618005
ENSG00000293272.1	NA	ENSG00000293272	28.4058	0.907792	0.414914	2.1879	0.0286765	0.138506
ENSG00000271474.1	NA	UNC5C-AS1	256.493	0.908422	0.16709	5.43671	5.42722e-08	4.59022e-06
[truncated: 379 more rows]

## Sheet: Upregulated genes
Table S8: Human reference genome based differential gene expression (S_100_9hr vs. S_100_3hr).
Ensembl ID	Entrez ID	Gene Symbol	baseMean	log2FoldChange	lfcSE	stat	pvalue	padj
ENSG00000273272.2	NA	ENSG00000273272	7.4756	2.01802	0.695317	2.9023	0.00370435
ENSG00000290859.1	NA	ENSG00000290859	4.45439	2.01839	1.01266	1.99316	0.0462435
ENSG00000278703.1	NA	ENSG00000278703	4.34141	2.05704	0.866616	2.37364	0.0176136
ENSG00000289315.2	NA	ENSG00000289315	10.4436	2.10459	0.684902	3.07283	0.0021204
ENSG00000289618.2	NA	ENSG00000289618	9.51018	2.13456	0.708131	3.01435	0.00257531
ENSG00000227217.1	NA	ENSG00000227217	12.3939	2.14927	0.580118	3.70488	0.000211487
ENSG00000223838.2	NA	ENSG00000223838	3.52164	2.17189	1.05709	2.05459	0.0399188
ENSG00000291033.1	246126	TXLNGY	50.3036	2.19997	0.394378	5.57831	2.42862e-08	2.2273e-06
ENSG00000234184.8	101927412	LINC01781	5.47517	2.22742	0.837799	2.65865	0.00784543
ENSG00000230452.1	106144568	LINC01381	4.66555	2.27183	1.02518	2.21602	0.0266902
ENSG00000250033.5	641364	SLC7A11-AS1	283.459	2.33353	0.256322	9.10391	8.71372e-20	1.32658e-16
ENSG00000289160.1	NA	ENSG00000289160	3.80486	2.3705	1.05179	2.25377	0.0242104
ENSG00000234303.3	101927465	CLYBL-AS1	3.24284	2.42696	1.17939	2.0578	0.039609
ENSG00000283314.1	105374540	LINC02357	3.27583	2.48705	1.25256	1.98557	0.0470805
ENSG00000253690.1	NA	ENSG00000253690	3.97863	2.57941	1.03625	2.48919	0.0128034
ENSG00000282304.1	NA	ENSG00000282304	22.5995	2.65002	0.489476	5.41399	6.1634e-08	4.93851e-06
ENSG00000293112.1	NA	ENSG00000293112	2.60459	2.80266	1.41627	1.97891	0.0478266
ENSG00000291031.1	286554	BCORP1	3.06484	2.97169	1.34297	2.21277	0.0269132
ENSG00000231061.1	100874157	LINC00395	3.53935	2.9869	1.34295	2.22413	0.02614
ENSG00000260026.3	101928614	LINC02189	2.11978	3.30907	1.6106	2.05455	0.0399222
ENSG00000256582.1	NA	LINC02390	1.73794	3.54363	1.73452	2.043	0.0410524
ENSG00000289879.1	NA	ENSG00000289879	1.57323	3.78732	1.72691	2.19312	0.028299

## Sheet: Downregulated genes
Table S8: Human reference genome based differential gene expression (S_100_9hr vs. S_100_3hr).
Ensembl ID	Entrez ID	Gene Symbol	baseMean	log2FoldChange	lfcSE	stat	pvalue	padj
ENSG00000260741.1	NA	ENSG00000260741	2.26676	-5.28292	1.64599	-3.20957	0.00132935
ENSG00000289974.1	NA	ENSG00000289974	2.92413	-5.08566	1.6255	-3.12868	0.00175595
ENSG00000234752.1	105755953	LINC02676	2.23736	-4.87132	1.54989	-3.14302	0.00167217
ENSG00000235464.1	NA	ENSG00000235464	2.62717	-4.84258	1.59498	-3.03613	0.00239636
ENSG00000257429.1	NA	ENSG00000257429	1.79488	-4.83504	1.75476	-2.75538	0.0058624
ENSG00000254261.1	NA	ENSG00000254261	1.92433	-4.64165	1.73281	-2.67868	0.00739119
ENSG00000261856.1	101927348	LINC02186	2.73523	-4.63697	1.55664	-2.97884	0.0028934
ENSG00000289181.2	NA	ENSG00000289181	1.28148	-4.63092	1.77046	-2.61565	0.0089057
ENSG00000236716.1	NA	ENSG00000236716	1.18216	-4.6266	1.88587	-2.45329	0.0141555
ENSG00000248799.1	NA	ENSG00000248799	1.9141	-4.62511	1.70181	-2.71777	0.0065724
ENSG00000230285.1	NA	ENSG00000230285	1.22261	-4.5191	1.8039	-2.50518	0.012239
ENSG00000259837.1	388456	LINC01904	1.99857	-4.5129	1.58317	-2.85055	0.00436431
ENSG00000224095.1	105373519	LINC01935	1.89976	-4.50852	1.57612	-2.86052	0.00422944
ENSG00000286775.1	NA	ENSG00000286775	1.61066	-4.38476	1.78804	-2.45228	0.0141955
ENSG00000251506.1	NA	ENSG00000251506	1.38515	-4.37393	1.76402	-2.47952	0.0131559
ENSG00000289844.1	NA	ENSG00000289844	1.47988	-4.37064	1.68061	-2.60063	0.00930537
ENSG00000254864.1	NA	ENSG00000254864	2.77026	-4.33118	1.44899	-2.9891	0.00279804
ENSG00000224606.1	100874273	TGFA-IT1	1.13322	-4.24536	1.90604	-2.22732	0.0259257
ENSG00000233262.1	105376116	SLC28A3-AS1	1.19955	-4.23789	1.84874	-2.29232	0.0218874
ENSG00000277228.1	NA	ENSG00000277228	1.32162	-4.22884	1.8034	-2.34493	0.0190305
ENSG00000223516.1	NA	AFF2-IT1	0.917534	-4.20807	2.06185	-2.04092	0.0412585
ENSG00000254364.1	NA	ENSG00000254364	1.25689	-4.18549	1.88386	-2.22175	0.0262999
ENSG00000224250.1	NA	ENSG00000224250	2.82336	-4.08919	1.52348	-2.68411	0.00727229
ENSG00000224970.2	NA	ENSG00000224970	1.7336	-4.07303	1.69519	-2.4027	0.0162744
ENSG00000228226.1	NA	ENSG00000228226	1.49653	-4.0553	1.83989	-2.2041	0.027517
ENSG00000289920.1	NA	ENSG00000289920	1.6509	-4.04871	1.86294	-2.17329	0.0297583
ENSG00000225656.1	NA	ENSG00000225656	1.07967	-4.04857	1.99093	-2.03351	0.0420014
ENSG00000257025.1	NA	ENSG00000257025	1.81168	-4.04139	1.7891	-2.2589	0.0238894
ENSG00000258517.3	NA	ENSG00000258517	4.18293	-3.92215	1.38555	-2.83076	0.00464376
ENSG00000259312.1	NA	ENSG00000259312	2.35781	-3.91859	1.63058	-2.40318	0.0162532
ENSG00000254153.2	NA	LINC02950	2.31932	-3.91618	1.71539	-2.28297	0.0224324
ENSG00000287395.1	NA	ENSG00000287395	1.71401	-3.91123	1.7759	-2.2024	0.0276373
ENSG00000255233.1	NA	ENSG00000255233	1.34234	-3.90917	1.75382	-2.22895	0.0258173
ENSG00000259237.2	105370822	LINC02490	3.53375	-3.88195	1.36121	-2.85184	0.00434676
ENSG00000256670.1	NA	RASSF3-DT	1.81414	-3.87927	1.768	-2.19415	0.0282246
ENSG00000281809.1	NA	LINC01394	1.32129	-3.87483	1.8377	-2.10852	0.0349864
ENSG00000237445.2	NA	ENSG00000237445	1.46129	-3.87378	1.84973	-2.09424	0.0362388
ENSG00000274507.1	NA	ENSG00000274507	1.20421	-3.86633	1.80316	-2.14419	0.0320175
ENSG00000248484.1	NA	ENSG00000248484	1.50575	-3.84842	1.71293	-2.24669	0.0246597
ENSG00000253926.1	NA	ENSG00000253926	1.34316	-3.84779	1.78895	-2.15087	0.0314867
ENSG00000248300.1	105374484	LINC02360	1.94934	-3.83872	1.70858	-2.24673	0.0246575
ENSG00000285689.1	NA	ENSG00000285689	1.65649	-3.83792	1.75511	-2.18671	0.0287634
ENSG00000236385.1	NA	ENSG00000236385	2.11046	-3.69739	1.63849	-2.25659	0.0240339
ENSG00000286394.1	NA	ENSG00000286394	2.3917	-3.68027	1.52125	-2.41924	0.015553
ENSG00000253960.1	NA	ENSG00000253960	1.88613	-3.67597	1.69149	-2.17322	0.0297641
ENSG00000226709.1	NA	FGF12-AS3	1.2706	-3.67135	1.78087	-2.06155	0.039251
ENSG00000229262.1	NA	ENSG00000229262	1.61385	-3.66977	1.82963	-2.00575	0.0448833
ENSG00000257997.5	NA	ENSG00000257997	1.87865	-3.66959	1.61192	-2.27654	0.0228139
ENSG00000287068.1	NA	ENSG00000287068	2.58163	-3.66455	1.57515	-2.32647	0.0199933
ENSG00000227743.2	NA	ENSG00000227743	2.63575	-3.65917	1.55307	-2.35609	0.0184684
ENSG00000270052.1	NA	ENSG00000270052	4.92726	-3.65907	1.24235	-2.94527	0.00322677
ENSG00000253959.1	107986480	LINC01863	1.66398	-3.64414	1.72341	-2.11449	0.0344733
ENSG00000290704.1	112268117	ENSG00000290704	1.38057	-3.6369	1.74066	-2.08938	0.0366731
ENSG00000232121.1	NA	ENSG00000232121	1.38904	-3.63027	1.83529	-1.97803	0.0479248
ENSG00000232558.1	100874295	KCND3-IT1	1.26706	-3.62936	1.76687	-2.05412	0.039964
ENSG00000286658.1	124901632	ENSG00000286658	3.2317	-3.59258	1.31622	-2.72947	0.0063437
ENSG00000255032.1	NA	TSPAN18-AS1	6.31367	-3.58024	1.19702	-2.99097	0.00278094
ENSG00000253632.1	NA	ENSG00000253632	2.5673	-3.56712	1.62886	-2.18995	0.0285282
ENSG00000237921.2	NA	ENSG00000237921	2.72527	-3.55603	1.67737	-2.12001	0.0340053
ENSG00000293145.1	NA	ENSG00000293145	1.94235	-3.53557	1.54978	-2.28134	0.0225285
ENSG00000287718.1	NA	ENSG00000287718	2.03885	-3.47741	1.66324	-2.09074	0.0365514
ENSG00000263520.1	105827617	LINC02563	2.3493	-3.44005	1.61707	-2.12734	0.0333922
ENSG00000223351.5	100874221	ZNF385D-AS2	1.97762	-3.42345	1.63204	-2.09765	0.0359359
ENSG00000289165.2	124906319	ENSG00000289165	1.78674	-3.41546	1.54708	-2.20768	0.0272665
ENSG00000236129.1	NA	ENSG00000236129	2.26186	-3.40904	1.58773	-2.14711	0.0317842
ENSG00000229401.1	106660610	MIR5689HG	2.02239	-3.40631	1.65154	-2.0625	0.0391601
ENSG00000286262.1	NA	ENSG00000286262	1.46729	-3.40362	1.70458	-1.99675	0.0458521
ENSG00000249021.1	NA	ENSG00000249021	1.57596	-3.40361	1.70811	-1.99262	0.0463033
ENSG00000280419.1	NA	ENSG00000280419	2.27487	-3.39887	1.58938	-2.13849	0.0324774
ENSG00000235070.3	NA	ENSG00000235070	6.06316	-3.3172	1.06649	-3.11038	0.00186849
ENSG00000257985.1	NA	ENSG00000257985	3.37647	-3.31247	1.33689	-2.47774	0.0132216
ENSG00000275005.1	NA	ENSG00000275005	2.10272	-3.26445	1.61954	-2.01566	0.0438351
ENSG00000256077.5	NA	LINC02442	2.31378	-3.2524	1.62434	-2.00229	0.0452534
ENSG00000288883.1	NA	ENSG00000288883	2.49151	-3.23202	1.46903	-2.20011	0.027799
ENSG00000289832.1	NA	ENSG00000289832	4.99681	-3.22905	1.26269	-2.55728	0.0105494
ENSG00000279682.1	NA	ENSG00000279682	2.36318	-3.21198	1.51014	-2.12694	0.033425
ENSG00000286351.2	NA	ENSG00000286351	2.35638	-3.20322	1.44861	-2.21123	0.02702
ENSG00000237414.2	NA	ENSG00000237414	1.88276	-3.17817	1.54249	-2.06042	0.0393588
ENSG00000226433.2	NA	ENSG00000226433	1.84557	-3.17331	1.53676	-2.06493	0.0389295
ENSG00000279994.1	NA	ENSG00000279994	2.48503	-3.17087	1.53008	-2.07235	0.0382328
ENSG00000227047.1	NA	ENSG00000227047	2.79068	-3.15721	1.52829	-2.06584	0.0388437
ENSG00000288017.1	124904682	ENSG00000288017	2.07922	-3.153	1.43432	-2.19826	0.0279308
ENSG00000289462.1	NA	ENSG00000289462	2.87569	-3.14553	1.42202	-2.21202	0.0269651
ENSG00000290744.1	NA	ENSG00000290744	2.02483	-3.12029	1.56228	-1.99727	0.0457963
ENSG00000266335.1	NA	ENSG00000266335	1.92841	-3.07945	1.5274	-2.01614	0.0437856
ENSG00000273443.1	NA	ENSG00000273443	3.46884	-3.06076	1.26278	-2.42382	0.015358
ENSG00000290701.1	NA	ENSG00000290701	2.31985	-3.04835	1.46883	-2.07536	0.0379534
ENSG00000265671.1	NA	ENSG00000265671	2.40009	-3.03828	1.44727	-2.09932	0.0357885
ENSG00000280068.1	NA	ENSG00000280068	2.24531	-3.00086	1.51537	-1.98028	0.0476723
ENSG00000279140.1	NA	ENSG00000279140	3.42482	-2.96115	1.38879	-2.13218	0.0329923
ENSG00000249276.1	NA	ENSG00000249276	2.70355	-2.96115	1.49626	-1.97904	0.0478118
ENSG00000253682.2	105375638	ENSG00000253682	4.56814	-2.96023	1.00242	-2.95308	0.0031462
ENSG00000251616.1	NA	ENSG00000251616	3.13507	-2.94657	1.29887	-2.26856	0.0232953
ENSG00000231405.1	NA	ENSG00000231405	2.20915	-2.944	1.43798	-2.04732	0.0406271
ENSG00000286794.2	105373299	ENSG00000286794	2.27235	-2.93078	1.47402	-1.98829	0.0467794
ENSG00000285613.1	NA	ENSG00000285613	3.34372	-2.90342	1.14671	-2.53196	0.0113428
ENSG00000278351.1	NA	ENSG00000278351	2.73496	-2.8641	1.16168	-2.46547	0.0136833
ENSG00000276012.1	NA	ENSG00000276012	327.795	-2.85014	0.205028	-13.9012	6.22802e-44	4.74077e-40
ENSG00000228478.1	NA	ENSG00000228478	2.94806	-2.83623	1.3605	-2.08469	0.0370973
ENSG00000288034.1	124903376	ENSG00000288034	4.0298	-2.83558	1.07578	-2.63584	0.00839285
ENSG00000235126.1	NA	ENSG00000235126	2.89924	-2.83216	1.22543	-2.31116	0.0208238
ENSG00000287598.1	NA	ENSG00000287598	2.64105	-2.79934	1.29137	-2.16773	0.0301789
ENSG00000256151.1	NA	ADGRD1-AS1	2.08044	-2.78766	1.4103	-1.97665	0.0480814
ENSG00000250777.2	NA	ENSG00000250777	3.86459	-2.78175	1.15095	-2.41691	0.0156527
ENSG00000226707.1	NA	ENSG00000226707	2.50849	-2.77873	1.2673	-2.19264	0.0283331
ENSG00000280800.1	NA	ENSG00000280800	2210.68	-2.75543	0.832835	-3.30849	0.000937994	0.0116287
ENSG00000280614.1	NA	ENSG00000280614	2213.45	-2.75017	0.831687	-3.30673	0.00094391	0.0116451
ENSG00000281181.1	NA	ENSG00000281181	2217.7	-2.74326	0.829373	-3.30763	0.00094089	0.0116385
ENSG00000286871.1	124901358	ENSG00000286871	3.19264	-2.7198	1.22602	-2.2184	0.0265278
ENSG00000286716.1	NA	ENSG00000286716	3.78518	-2.71329	1.19658	-2.26754	0.0233573
ENSG00000261075.1	104266959	LINC01195	2.55523	-2.71262	1.35527	-2.00153	0.0453351
ENSG00000254622.1	399876	NAV2-AS4	3.65695	-2.6976	1.06974	-2.52175	0.0116774
ENSG00000261729.2	105371653	ENSG00000261729	2.89219	-2.67969	1.24883	-2.14575	0.0318929
ENSG00000290979.1	NA	ENSG00000290979	2.91458	-2.67933	1.18585	-2.25942	0.0238572
ENSG00000226587.1	NA	ENSG00000226587	2.76635	-2.66367	1.2399	-2.14829	0.0316907
ENSG00000290075.1	124902611	ENSG00000290075	3.69055	-2.65899	1.33426	-1.99285	0.0462774
ENSG00000292401.1	NA	ENSG00000292401	4.58802	-2.64225	1.01677	-2.59868	0.00935819
ENSG00000281383.1	NA	ENSG00000281383	1090.67	-2.63725	0.760852	-3.46618	0.000527904	0.00733285
ENSG00000226047.1	NA	ENSG00000226047	3.3645	-2.60762	1.13086	-2.30587	0.0211178
ENSG00000254095.1	NA	ENSG00000254095	3.51476	-2.59959	1.1146	-2.3323	0.0196848
ENSG00000227554.1	NA	ENSG00000227554	2.9491	-2.59397	1.0754	-2.4121	0.0158611
ENSG00000254049.2	100874286	NRG1-IT3	5.92038	-2.58937	0.823279	-3.14519	0.00165977
ENSG00000286384.1	NA	ENSG00000286384	4.08844	-2.58799	1.09334	-2.36704	0.0179308
ENSG00000237527.1	NA	ENSG00000237527	2.3495	-2.55361	1.29298	-1.97498	0.0482705
ENSG00000290759.1	400206	ENSG00000290759	2.52093	-2.54698	1.29773	-1.96264	0.0496875
ENSG00000224330.2	NA	ENSG00000224330	4.05007	-2.52587	1.02003	-2.47626	0.0132767
ENSG00000240241.5	NA	ENSG00000240241	2.96564	-2.51285	1.2722	-1.9752	0.0482455
ENSG00000267000.1	NA	ENSG00000267000	2.85022	-2.50822	1.23422	-2.03224	0.0421298
ENSG00000253659.2	NA	ENSG00000253659	54.9938	-2.4882	0.399075	-6.2349	4.52056e-10	7.48054e-08
ENSG00000290702.1	NA	ENSG00000290702	3.30301	-2.48543	1.25594	-1.97893	0.0478234
ENSG00000237267.1	101929624	LINC01519	2.22613	-2.48067	1.19427	-2.07714	0.0377882
ENSG00000255451.1	NA	ENSG00000255451	3.37353	-2.44656	1.1971	-2.04373	0.0409803
ENSG00000259929.5	NA	ENSG00000259929	16.7325	-2.43463	0.557426	-4.36762	1.25606e-05	0.000401727
ENSG00000289289.2	NA	ENSG00000289289	3.11152	-2.42113	1.13906	-2.12555	0.0335404
ENSG00000280423.1	NA	ENSG00000280423	3.68544	-2.41037	1.08642	-2.21864	0.026511
ENSG00000227364.1	NA	ENSG00000227364	2.64231	-2.39573	1.13152	-2.11727	0.0342368
ENSG00000229797.2	124907890	ENSG00000229797	4.45784	-2.39394	0.99216	-2.41286	0.0158281
ENSG00000254297.1	NA	ENSG00000254297	3.55067	-2.38339	1.03124	-2.31119	0.0208224
ENSG00000254106.1	NA	LINC01848	3.70604	-2.37404	1.00947	-2.35178	0.018684
ENSG00000267749.1	NA	ENSG00000267749	8.97204	-2.34814	0.621436	-3.77856	0.000157735
ENSG00000261095.1	101928708	ENSG00000261095	3.00688	-2.34282	1.15962	-2.02033	0.0433487
ENSG00000223742.1	NA	ENSG00000223742	4.0839	-2.3348	1.07173	-2.17854	0.0293659
ENSG00000253215.1	NA	ENSG00000253215	8.35394	-2.31833	0.803654	-2.88473	0.00391744
ENSG00000253614.1	286177	ENSG00000253614	6.50505	-2.31245	0.783793	-2.95034	0.00317428
ENSG00000231216.1	100093698	GS1-600G8.3	8.1527	-2.31217	0.750635	-3.08028	0.00206807
ENSG00000261816.1	NA	ENSG00000261816	5.61835	-2.2961	0.899414	-2.55288	0.0106835
ENSG00000228365.1	NA	ENSG00000228365	2.54281	-2.29356	1.12525	-2.03826	0.0415238
ENSG00000225623.1	100874313	AGBL4-IT1	4.53377	-2.28586	0.952011	-2.40109	0.0163463
ENSG00000293146.1	NA	ENSG00000293146	4.60261	-2.28493	0.929844	-2.45732	0.0139978
ENSG00000289871.1	NA	ENSG00000289871	3.22217	-2.28257	1.14289	-1.99719	0.0458048
ENSG00000289263.1	NA	ENSG00000289263	3.58725	-2.28095	1.06516	-2.14141	0.032241
ENSG00000287861.1	107984132	ENSG00000287861	3.22523	-2.27213	1.14552	-1.98349	0.0473132
ENSG00000224445.3	101928270	LINC01708	3.94845	-2.26914	1.11451	-2.03599	0.041751
ENSG00000272639.1	NA	ENSG00000272639	6.68292	-2.26567	0.857234	-2.643	0.00821761
ENSG00000287464.1	NA	ENSG00000287464	3.53378	-2.265	1.00477	-2.25425	0.0241804
ENSG00000233538.1	NA	ENSG00000233538	6.5309	-2.25875	0.829407	-2.72333	0.00646267
ENSG00000228423.2	NA	ENSG00000228423	4.87855	-2.25874	0.959853	-2.35322	0.0186117
ENSG00000289445.2	NA	ENSG00000289445	3.57694	-2.25526	1.00296	-2.2486	0.0245377
ENSG00000289447.2	NA	ENSG00000289447	190.622	-2.25466	0.250057	-9.01658	1.94055e-19	2.11021e-16
ENSG00000272465.1	NA	ENSG00000272465	5.21661	-2.24134	0.926923	-2.41805	0.015604
ENSG00000229671.3	NA	LINC01150	6.09461	-2.23426	0.879591	-2.54011	0.0110818
ENSG00000236024.1	101929437	PRRX2-AS1	3.78918	-2.23211	1.10233	-2.0249	0.0428773
ENSG00000225407.3	NA	ENSG00000225407	68.6592	-2.22097	0.340825	-6.51645	7.1989e-11	1.48103e-08
ENSG00000293058.1	NA	ENSG00000293058	3.64973	-2.21689	1.11526	-1.98778	0.0468365
ENSG00000237775.1	NA	DDR1-DT	7.78069	-2.21638	0.775702	-2.85726	0.00427318
ENSG00000226317.3	100874137	LINC00351	3.78661	-2.20813	1.04015	-2.1229	0.0337621
ENSG00000261520.5	284215	DLGAP1-AS5	5.26367	-2.20509	0.933298	-2.36268	0.0181432
ENSG00000287370.1	NA	ENSG00000287370	4	-2.19988	1.07328	-2.04968	0.0403955
ENSG00000234168.2	NA	LINC01039	3.47955	-2.19144	1.04457	-2.09794	0.0359106
ENSG00000287305.1	105373422	ENSG00000287305	4.37969	-2.18968	0.938927	-2.3321	0.0196952
ENSG00000248215.6	NA	LINC02505	5.69411	-2.1866	0.870249	-2.51261	0.0119841
ENSG00000257265.1	NA	ENSG00000257265	6.09142	-2.18391	0.873319	-2.50071	0.0123946
ENSG00000225818.1	NA	ENSG00000225818	3.23734	-2.16223	1.06289	-2.03429	0.0419226
ENSG00000287921.1	NA	ENSG00000287921	5.04501	-2.15363	0.964798	-2.2322	0.0256015
ENSG00000289637.1	NA	ENSG00000289637	13.881	-2.15206	0.488823	-4.40255	1.06988e-05
ENSG00000290405.1	NA	ENSG00000290405	4.54585	-2.14236	0.948486	-2.25872	0.0239011
ENSG00000234052.2	105372763	LINC01673	10.1174	-2.13268	0.682591	-3.12439	0.00178177
ENSG00000214955.5	NA	ENSG00000214955	8.18936	-2.12793	0.648035	-3.28367	0.00102464
ENSG00000288530.1	NA	ENSG00000288530	818.773	-2.12728	0.192574	-11.0466	2.2777e-28	8.66893e-25
ENSG00000293218.1	NA	ENSG00000293218	3.39032	-2.09917	1.06898	-1.96372	0.0495631
ENSG00000293221.1	NA	ENSG00000293221	4.81954	-2.08548	0.88344	-2.36063	0.0182439
ENSG00000229257.2	NA	ENSG00000229257	54.0293	-2.07625	0.370597	-5.60245	2.11346e-08	1.98613e-06
ENSG00000235123.5	100506492	DSCAM-AS1	4.28569	-2.07147	1.03463	-2.00213	0.0452708
ENSG00000250333.2	NA	ENSG00000250333	6.36128	-2.06347	0.796565	-2.59046	0.0095847
ENSG00000290072.1	NA	ENSG00000290072	4.69146	-2.062	0.920137	-2.24098	0.0250276
ENSG00000257137.7	NA	LINC02874	10.2553	-2.05938	0.621309	-3.31458	0.000917823
ENSG00000225952.1	NA	ENSG00000225952	4.58773	-2.05438	0.908535	-2.2612	0.0237467
ENSG00000248517.1	NA	LINC02437	3.07603	-2.05249	1.0348	-1.98347	0.0473154
ENSG00000279650.1	NA	ENSG00000279650	4.0624	-2.04615	1.00051	-2.0451	0.0408446
ENSG00000258399.8	NA	MIR493HG	188.501	-2.0447	0.288965	-7.07597	1.4841e-12	3.71348e-10
ENSG00000236091.1	340581	LINC02243	3.89884	-2.04064	1.00283	-2.03489	0.0418622
ENSG00000223829.6	NA	ENSG00000223829	4.78612	-2.03662	0.880505	-2.31301	0.0207221
ENSG00000289961.1	NA	ENSG00000289961	15.7072	-2.03562	0.706867	-2.87978	0.00397957	0.0339222
ENSG00000234915.1	NA	ENSG00000234915	5.7976	-2.03315	0.889602	-2.28546	0.0222858
ENSG00000242009.2	NA	ENSG00000242009	5.70716	-2.02892	0.891475	-2.27592	0.0228508
ENSG00000279502.1	NA	ENSG00000279502	10.1005	-2.02633	0.560985	-3.61209	0.000303734
ENSG00000277301.1	101929698	ENSG00000277301	33.9149	-2.02276	0.379596	-5.32871	9.89112e-08	7.45457e-06
ENSG00000235902.1	NA	ENSG00000235902	5.40621	-2.00521	0.927812	-2.16123	0.0306778
ENSG00000291235.1	NA	ENSG00000291235	4.79429	-2.00488	0.910237	-2.20259	0.0276235
ENSG00000285548.1	NA	ENSG00000285548	5.18927	-2.00155	0.913075	-2.1921	0.0283723
